# Supplementary material for: Self-supervised predictive learning accounts for cortical layer-specificity
Source: Nat Commun. 2025 Jul 4;16:6178. doi: 10.1038/s41467-025-61399-5 (PMC12227776; doi:10.1038/s41467-025-61399-5)
Supplement: Supplementary file 4 — Source Data [file 41467_2025_61399_MOESM4_ESM.zip]

Archive with 52 entries (49 files):
- paper_figures/
- __MACOSX/._paper_figures
- paper_figures/main_figures/
- paper_figures/.DS_Store
- __MACOSX/paper_figures/._.DS_Store
- paper_figures/supp_figures/
- paper_figures/main_figures/Figure 1.xlsx
- __MACOSX/paper_figures/main_figures/._Figure 1.xlsx
- paper_figures/main_figures/Figure 6.xlsx
- __MACOSX/paper_figures/main_figures/._Figure 6.xlsx
- paper_figures/main_figures/Figure 7.xlsx
- __MACOSX/paper_figures/main_figures/._Figure 7.xlsx
- paper_figures/main_figures/Figure 8.xlsx
- __MACOSX/paper_figures/main_figures/._Figure 8.xlsx
- paper_figures/main_figures/Figure 4.xlsx
- __MACOSX/paper_figures/main_figures/._Figure 4.xlsx
- paper_figures/main_figures/Figure 5.xlsx
- __MACOSX/paper_figures/main_figures/._Figure 5.xlsx
- paper_figures/main_figures/Figure 2.xlsx
- __MACOSX/paper_figures/main_figures/._Figure 2.xlsx
- paper_figures/main_figures/Figure 3.xlsx
- __MACOSX/paper_figures/main_figures/._Figure 3.xlsx
- paper_figures/supp_figures/Figure S15.xlsx
- __MACOSX/paper_figures/supp_figures/._Figure S15.xlsx
- paper_figures/supp_figures/Figure S7.xlsx
- __MACOSX/paper_figures/supp_figures/._Figure S7.xlsx
- paper_figures/supp_figures/Figure S6.xlsx
- __MACOSX/paper_figures/supp_figures/._Figure S6.xlsx
- paper_figures/supp_figures/Figure S14.xlsx
- __MACOSX/paper_figures/supp_figures/._Figure S14.xlsx
- paper_figures/supp_figures/Figure S13.xlsx
- __MACOSX/paper_figures/supp_figures/._Figure S13.xlsx
- paper_figures/supp_figures/Figure S12.xlsx
- __MACOSX/paper_figures/supp_figures/._Figure S12.xlsx
- paper_figures/supp_figures/Figure S3.xlsx
- __MACOSX/paper_figures/supp_figures/._Figure S3.xlsx
- paper_figures/supp_figures/Figure S11.xlsx
- __MACOSX/paper_figures/supp_figures/._Figure S11.xlsx
- paper_figures/supp_figures/Figure S10.xlsx
- __MACOSX/paper_figures/supp_figures/._Figure S10.xlsx
- paper_figures/supp_figures/Figure S2.xlsx
- __MACOSX/paper_figures/supp_figures/._Figure S2.xlsx
- paper_figures/supp_figures/Figure S9.xlsx
- __MACOSX/paper_figures/supp_figures/._Figure S9.xlsx
- paper_figures/supp_figures/Figure S5.xlsx
- __MACOSX/paper_figures/supp_figures/._Figure S5.xlsx
- paper_figures/supp_figures/Figure S17.xlsx
- __MACOSX/paper_figures/supp_figures/._Figure S17.xlsx
- paper_figures/supp_figures/Figure S4.xlsx
- __MACOSX/paper_figures/supp_figures/._Figure S4.xlsx
- paper_figures/supp_figures/Figure S8.xlsx
- __MACOSX/paper_figures/supp_figures/._Figure S8.xlsx
