# Supplementary material for: Self-supervised predictive learning accounts for cortical layer-specificity
Source: Nat Commun. 2025 Jul 4;16:6178. doi: 10.1038/s41467-025-61399-5 (PMC12227776; doi:10.1038/s41467-025-61399-5)
Supplement: Supplementary file 4 — Source Data [file 41467_2025_61399_MOESM4_ESM.zip › paper_figures/main_figures/Figure 1.xlsx]

## Sheet: b
PSP onset latency (ms)	Microdrive depth (µm)
5.09658	1356.45
5.12658	1553.4
7.16138	1742.02
8.26644	1833.56
8.21409	1744.8
7.20859	1625.52
6.67922	1503.47
11.8286	1963.94
12.3245	1750.35
14.4309	1794.73
15.4343	1830.79
14.8998	1506.24
13.8977	1522.88
13.8464	1472.95
18.4998	1145.63
10.2954	1789.18
9.76936	1800.28
9.71729	1722.61
9.24013	1683.77
10.2423	1669.9
10.8202	1728.16
10.7922	1611.65
11.7953	1633.84
9.28865	1619.97
8.71152	1592.23
8.23539	1595.01
9.28712	1558.95
9.73721	1517.34
8.70915	1497.92
7.65812	1561.72
7.73226	1520.11
7.70637	1486.82
7.65527	1447.99
7.65409	1400.83
7.67825	1364.77
8.2056	1406.38
8.70707	1414.7
8.78059	1348.13
9.7347	1417.48
10.2614	1431.35
10.2605	1398.06
10.7874	1420.25
10.7637	1472.95
11.7908	1456.31
12.8187	1467.41
14.3895	1145.63
13.8923	1306.52
13.3427	1375.87
12.8137	1267.68
12.3109	1206.66
12.7852	1131.76
11.3124	1367.55
11.3361	1312.07
11.3097	1259.36
11.2586	1220.53
11.3325	1167.82
10.7305	1151.18
10.7077	1239.94
10.7842	1292.65
10.2312	1228.85
9.75525	1237.17
9.1032	1220.53
9.72789	1145.63
9.72699	1109.57
10.2284	1117.89
8.70081	1165.05
8.19893	1140.08
8.1999	1178.92
9.1981	1006.93
7.67046	1054.09
7.67108	1079.06
7.69677	1104.02
7.67234	1128.99
7.14588	1123.44
7.14713	1173.37
7.17386	1239.94
7.15033	1300.97
7.70101	1273.23
6.12193	1267.68
6.14393	1145.63
6.66955	1117.89
6.61651	1001.39
6.61289	857.143
6.6619	812.76
6.60948	721.221
7.16072	715.673
7.16198	765.603
7.18808	807.212
7.61234	735.09
7.66601	876.56
7.64171	907.074
8.21697	859.917
8.13998	787.795
8.69142	790.569
8.69108	776.699
9.19094	721.221
10.2635	515.95
9.18392	441.054
9.73008	233.01
10.255	177.531
10.2088	332.871
10.235	380.028
10.7629	441.054
11.2634	413.315
11.2363	330.097
10.7093	302.358
11.2594	252.427
11.259	235.784
11.283	194.175
11.2825	174.757
11.7856	246.879
12.2864	230.236
13.842	299.584
