# Supplementary material for: Self-supervised predictive learning accounts for cortical layer-specificity
Source: Nat Commun. 2025 Jul 4;16:6178. doi: 10.1038/s41467-025-61399-5 (PMC12227776; doi:10.1038/s41467-025-61399-5)
Supplement: Supplementary file 4 — Source Data [file 41467_2025_61399_MOESM4_ESM.zip › paper_figures/main_figures/Figure 6.xlsx]

## Sheet: a
L2/3	L4	L5	source
0.846991	0.566864	0.230779	Model
0.833751	0.555653	0.207002	Model
0.855574	0.535182	0.215363	Model
0.9	0.501834	0.232793	Model
0.819042	0.518904	0.175144	Model
0.796492	0.746414	0.539199	Data
0.853484	0.757398	0.528116	Data
0.861539	0.782445	0.504942	Data
0.817687	0.769664	0.547753	Data
0.792294	0.725909	0.59616	Data

## Sheet: b
layer	num_neurons	seed	value
L2/3	16	1	0.475844
L2/3	16	1	0.36622
L2/3	16	1	0.872899
L2/3	16	1	0.544321
L2/3	16	1	0.678593
L2/3	16	2	0.415996
L2/3	16	2	0.400238
L2/3	16	2	0.31457
L2/3	16	2	0.603875
L2/3	16	2	0.57391
L2/3	16	3	0.292871
L2/3	16	3	0.704063
L2/3	16	3	0.628259
L2/3	16	3	0.679149
L2/3	16	3	0.41316
L2/3	16	4	0.354308
L2/3	16	4	0.536849
L2/3	16	4	0.622184
L2/3	16	4	0.685013
L2/3	16	4	0.422427
L2/3	16	5	0.620604
L2/3	16	5	0.558077
L2/3	16	5	0.512416
L2/3	16	5	0.62692
L2/3	16	5	0.370371
L2/3	32	1	0.621232
L2/3	32	1	0.534959
L2/3	32	1	0.738786
L2/3	32	1	0.599066
L2/3	32	1	0.629547
L2/3	32	2	0.765836
L2/3	32	2	0.542177
L2/3	32	2	0.610538
L2/3	32	2	0.642548
L2/3	32	2	0.603726
L2/3	32	3	0.836056
L2/3	32	3	0.768459
L2/3	32	3	0.516269
L2/3	32	3	0.493004
L2/3	32	3	0.723187
L2/3	32	4	0.780631
L2/3	32	4	0.501797
L2/3	32	4	0.679438
L2/3	32	4	0.537206
L2/3	32	4	0.768031
L2/3	32	5	0.493251
L2/3	32	5	0.865502
L2/3	32	5	0.54398
L2/3	32	5	0.458038
L2/3	32	5	0.579688
L2/3	64	1	0.703164
L2/3	64	1	0.907282
L2/3	64	1	0.789273
L2/3	64	1	0.819081
L2/3	64	1	0.730564
L2/3	64	2	1
L2/3	64	2	0.519338
L2/3	64	2	0.930468
L2/3	64	2	0.707584
L2/3	64	2	0.893589
L2/3	64	3	0.923007
L2/3	64	3	0.91933
L2/3	64	3	0.613262
L2/3	64	3	0.653557
L2/3	64	3	0.768292
L2/3	64	4	1
L2/3	64	4	1
L2/3	64	4	0.883508
L2/3	64	4	0.759417
L2/3	64	4	0.858531
L2/3	64	5	0.870505
L2/3	64	5	0.941659
L2/3	64	5	0.990906
L2/3	64	5	0.803108
L2/3	64	5	1
L2/3	128	1	1
L2/3	128	1	0.853779
L2/3	128	1	0.928449
L2/3	128	1	1
L2/3	128	1	0.668596
L2/3	128	2	1
L2/3	128	2	0.888691
L2/3	128	2	1
L2/3	128	2	0.811884
L2/3	128	2	1
L2/3	128	3	0.859904
L2/3	128	3	1
L2/3	128	3	0.984108
L2/3	128	3	0.904791
L2/3	128	3	1
L2/3	128	4	0.982722
L2/3	128	4	1
L2/3	128	4	1
L2/3	128	4	0.889316
L2/3	128	4	0.872027
L2/3	128	5	1
L2/3	128	5	0.978858
L2/3	128	5	1
L2/3	128	5	0.930029
L2/3	128	5	1
L4	16	1	0.392888
L4	16	1	0.0040305
L4	16	1	0.202731
L4	16	1	0.497705
L4	16	1	0.306115
L4	16	2	0.145081
L4	16	2	0.53637
L4	16	2	0.324509
L4	16	2	0.384977
L4	16	2	0.153145
L4	16	3	0.481143
L4	16	3	0.500608
L4	16	3	0.570933
L4	16	3	0.138233
L4	16	3	0.581634
L4	16	4	0.700065
L4	16	4	0.581566
L4	16	4	0.30018
L4	16	4	0.371302
L4	16	4	0.368135
L4	16	5	0.301987
L4	16	5	0.65443
L4	16	5	0.0146153
L4	16	5	0.579701
L4	16	5	0.385344
L4	32	1	0.342456
L4	32	1	0.660657
L4	32	1	0.77507
L4	32	1	0.434807
L4	32	1	0.0999036
L4	32	2	0.411379
L4	32	2	0.691831
L4	32	2	0.947167
L4	32	2	0.657392
L4	32	2	0.49834
L4	32	3	0.301518
L4	32	3	0.677302
L4	32	3	0.634858
L4	32	3	0.546911
L4	32	3	0.649954
L4	32	4	0.226893
L4	32	4	0.2732
L4	32	4	0.489744
L4	32	4	0.36179
L4	32	4	0.543263
L4	32	5	0.509318
L4	32	5	0
L4	32	5	1
L4	32	5	0.626086
L4	32	5	0.521785
L4	64	1	0.398802
L4	64	1	0.573562
L4	64	1	0.750263
L4	64	1	0.339484
L4	64	1	0.605761
L4	64	2	0.429431
L4	64	2	0.563234
L4	64	2	0.384822
L4	64	2	0.413258
L4	64	2	0.370656
L4	64	3	0.167248
L4	64	3	0.393653
L4	64	3	0.491625
L4	64	3	0.550614
L4	64	3	0.485024
L4	64	4	0.0205586
L4	64	4	0.416936
L4	64	4	0.557347
L4	64	4	0.510384
L4	64	4	0.267871
L4	64	5	0.4636
L4	64	5	0.491035
L4	64	5	0.627759
L4	64	5	0.525138
L4	64	5	0.342518
L4	128	1	0.307515
L4	128	1	0.466854
L4	128	1	0.323384
L4	128	1	0.255508
L4	128	1	0.516374
L4	128	2	0.514067
L4	128	2	0.563376
L4	128	2	0.428221
L4	128	2	0.494661
L4	128	2	0.471137
L4	128	3	0.49843
L4	128	3	0.415114
L4	128	3	0.265105
L4	128	3	0.42767
L4	128	3	0.5001
L4	128	4	0.450697
L4	128	4	0.612745
L4	128	4	0.361151
L4	128	4	0.399231
L4	128	4	0.591546
L4	128	5	0.481239
L4	128	5	0.546288
L4	128	5	0.470542
L4	128	5	0.519599
L4	128	5	0.477478
L5	16	1	0.270837
L5	16	1	0.241429
L5	16	1	0.241713
L5	16	1	0.271905
L5	16	1	0.283346
L5	16	2	0.266424
L5	16	2	0.257544
L5	16	2	0.262757
L5	16	2	0.280682
L5	16	2	0.31856
L5	16	3	0.257197
L5	16	3	0.286667
L5	16	3	0.256075
L5	16	3	0.253114
L5	16	3	0.286665
L5	16	4	0.254934
L5	16	4	0.280693
L5	16	4	0.245283
L5	16	4	0.28506
L5	16	4	0.252761
L5	16	5	0.295976
L5	16	5	0.272717
L5	16	5	0.247199
L5	16	5	0.266469
L5	16	5	0.284466
L5	32	1	0.213904
L5	32	1	0.241284
L5	32	1	0.240255
L5	32	1	0.236166
L5	32	1	0.244202
L5	32	2	0.255588
L5	32	2	0.22945
L5	32	2	0.259115
L5	32	2	0.226751
L5	32	2	0.243131
L5	32	3	0.235101
L5	32	3	0.23842
L5	32	3	0.202785
L5	32	3	0.231194
L5	32	3	0.211511
L5	32	4	0.217266
L5	32	4	0.233198
L5	32	4	0.211763
L5	32	4	0.273353
L5	32	4	0.246635
L5	32	5	0.199027
L5	32	5	0.226706
L5	32	5	0.212009
L5	32	5	0.238587
L5	32	5	0.241621
L5	64	1	0.207658
L5	64	1	0.217235
L5	64	1	0.178765
L5	64	1	0.233688
L5	64	1	0.210988
L5	64	2	0.184515
L5	64	2	0.175348
L5	64	2	0.233943
L5	64	2	0.206207
L5	64	2	0.201497
L5	64	3	0.204075
L5	64	3	0.183286
L5	64	3	0.207438
L5	64	3	0.211111
L5	64	3	0.203299
L5	64	4	0.172391
L5	64	4	0.230106
L5	64	4	0.18029
L5	64	4	0.192253
L5	64	4	0.194664
L5	64	5	0.214655
L5	64	5	0.217666
L5	64	5	0.206466
L5	64	5	0.188288
L5	64	5	0.175318
L5	128	1	0.214885
L5	128	1	0.173054
L5	128	1	0.209383
L5	128	1	0.199124
L5	128	1	0.183389
L5	128	2	0.203674
L5	128	2	0.159031
L5	128	2	0.203441
L5	128	2	0.185729
L5	128	2	0.197962
L5	128	3	0.180463
L5	128	3	0.174579
L5	128	3	0.183479
L5	128	3	0.196499
L5	128	3	0.185762
L5	128	4	0.202756
L5	128	4	0.232332
L5	128	4	0.192661
L5	128	4	0.201177
L5	128	4	0.191006
L5	128	5	0.154048
L5	128	5	0.211471
L5	128	5	0.222515
L5	128	5	0.189653
L5	128	5	0.192344

## Sheet: c
pop_sparsity	L2/3_dec_acc	Layer
0.26059	13.8838	L5
0.271612	14.7143	L5
0.257358	23.2596	L5
0.297622	23.0408	L5
0.341796	28.2376	L5
0.316491	35.3276	L5
0.340452	38.863	L5
0.470618	42.9958	L5
0.572676	32.9692	L5
0.346344	47.6115	L5
0.340957	49.9045	L5
0.24748	47.4289	L5
0.275006	48.88	L5
0.297098	51.5826	L5
0.319399	58.8685	L5
0.348804	61.3608	L5
0.400243	65.3058	L5
0.473393	63.62	L5
0.393092	69.0576	L5
0.334702	73.2395	L5
0.239356	69.931	L5
0.154899	64.5363	L5
0.129384	67.043	L5
0.0517061	89.7715	L5
0.151962	80.3704	L5
0.237888	77.848	L5
0.292884	79.5004	L5
0.280174	81.7954	L5
0.228859	80.5587	L5
0.208741	80.9806	L5
0.219782	82.2278	L5
0.166913	87.0332	L5
0.212612	85.563	L5
0.240091	85.9725	L5
0.247461	87.0122	L5
0.23293	89.516	L5
0.212869	91.1879	L5
0.22208	92.4355	L5
0.187498	96.8195	L5
0.128946	97.4597	L5
0.108704	95.1734	L5
0.269543	89.5065	L5
0.295258	91.3748	L5
0.302428	88.0396	L5
0.35176	85.9434	L5
0.33742	92.6138	L5
0.319256	95.7435	L5
0.392348	92.8078	L5
0.439783	89.2538	L5
		L5
0.0244467	14.1536	L2/3
0.0848769	14.5546	L2/3
0.0907789	23.5114	L2/3
0.0413325	23.1076	L2/3
0.138795	32.6655	L2/3
0.0785269	35.8062	L2/3
0.266711	27.6322	L2/3
0.254421	39.0937	L2/3
0.27125	46.7977	L2/3
0.234742	49.0989	L2/3
0.203754	52.0236	L2/3
0.339031	47.8217	L2/3
0.381164	48.4357	L2/3
0.368102	43.0225	L2/3
0.502444	58.4041	L2/3
0.436684	61.5463	L2/3
0.433118	63.6305	L2/3
0.508232	64.861	L2/3
0.420933	77.3837	L2/3
0.358501	73.2333	L2/3
0.279611	69.5038	L2/3
0.276398	79.2963	L2/3
0.305736	80.3304	L2/3
0.408691	89.8869	L2/3
0.426978	89.4655	L2/3
0.469016	87.9962	L2/3
0.518329	85.4833	L2/3
0.604426	86.7109	L2/3
0.606448	90.8771	L2/3
0.537093	95.4785	L2/3
0.665047	91.2785	L2/3
0.6902	80.8553	L2/3
0.804901	67.0754	L2/3
0.921928	64.1282	L2/3
0.904385	80.7995	L2/3
0.862309	81.4354	L2/3
0.900952	85.8004	L2/3
0.932121	86.8339	L2/3
0.972509	89.3234	L2/3
0.972166	81.8235	L2/3
0.921547	95.795	L2/3
0.934304	94.5417	L2/3
0.927087	96.8352	L2/3
0.91063	97.2562	L2/3
0.818878	92.4884	L2/3
0.800439	89.5765	L2/3
0.765485	85.8356	L2/3
0.761995	89.5866	L2/3
0.771272	92.2925	L2/3
0.789607	92.9127	L2/3

## Sheet: d
pop_sparsity	L2/3_dec_acc	Layer
0.26059	13.8838	L5
0.271612	14.7143	L5
0.257358	23.2596	L5
0.297622	23.0408	L5
0.341796	28.2376	L5
0.316491	35.3276	L5
0.340452	38.863	L5
0.470618	42.9958	L5
0.572676	32.9692	L5
0.346344	47.6115	L5
0.340957	49.9045	L5
0.24748	47.4289	L5
0.275006	48.88	L5
0.297098	51.5826	L5
0.319399	58.8685	L5
0.348804	61.3608	L5
0.400243	65.3058	L5
0.473393	63.62	L5
0.393092	69.0576	L5
0.334702	73.2395	L5
0.239356	69.931	L5
0.154899	64.5363	L5
0.129384	67.043	L5
0.0517061	89.7715	L5
0.151962	80.3704	L5
0.237888	77.848	L5
0.292884	79.5004	L5
0.280174	81.7954	L5
0.228859	80.5587	L5
0.208741	80.9806	L5
0.219782	82.2278	L5
0.166913	87.0332	L5
0.212612	85.563	L5
0.240091	85.9725	L5
0.247461	87.0122	L5
0.23293	89.516	L5
0.212869	91.1879	L5
0.22208	92.4355	L5
0.187498	96.8195	L5
0.128946	97.4597	L5
0.108704	95.1734	L5
0.269543	89.5065	L5
0.295258	91.3748	L5
0.302428	88.0396	L5
0.35176	85.9434	L5
0.33742	92.6138	L5
0.319256	95.7435	L5
0.392348	92.8078	L5
0.439783	89.2538	L5
		L5
0.0244467	14.1536	L2/3
0.0848769	14.5546	L2/3
0.0907789	23.5114	L2/3
0.0413325	23.1076	L2/3
0.138795	32.6655	L2/3
0.0785269	35.8062	L2/3
0.266711	27.6322	L2/3
0.254421	39.0937	L2/3
0.27125	46.7977	L2/3
0.234742	49.0989	L2/3
0.203754	52.0236	L2/3
0.339031	47.8217	L2/3
0.381164	48.4357	L2/3
0.368102	43.0225	L2/3
0.502444	58.4041	L2/3
0.436684	61.5463	L2/3
0.433118	63.6305	L2/3
0.508232	64.861	L2/3
0.420933	77.3837	L2/3
0.358501	73.2333	L2/3
0.279611	69.5038	L2/3
0.276398	79.2963	L2/3
0.305736	80.3304	L2/3
0.408691	89.8869	L2/3
0.426978	89.4655	L2/3
0.469016	87.9962	L2/3
0.518329	85.4833	L2/3
0.604426	86.7109	L2/3
0.606448	90.8771	L2/3
0.537093	95.4785	L2/3
0.665047	91.2785	L2/3
0.6902	80.8553	L2/3
0.804901	67.0754	L2/3
0.921928	64.1282	L2/3
0.904385	80.7995	L2/3
0.862309	81.4354	L2/3
0.900952	85.8004	L2/3
0.932121	86.8339	L2/3
0.972509	89.3234	L2/3
0.972166	81.8235	L2/3
0.921547	95.795	L2/3
0.934304	94.5417	L2/3
0.927087	96.8352	L2/3
0.91063	97.2562	L2/3
0.818878	92.4884	L2/3
0.800439	89.5765	L2/3
0.765485	85.8356	L2/3
0.761995	89.5866	L2/3
0.771272	92.2925	L2/3
0.789607	92.9127	L2/3

## Sheet: e
Layer	Condition	Value
L2/3	with_input	0.888407
L2/3	with_input	0.843981
L2/3	with_input	0.8877
L2/3	with_input	0.856402
L2/3	with_input	0.870437
L2/3	noise_only	0.504105
L2/3	noise_only	0.481626
L2/3	noise_only	0.587755
L2/3	noise_only	0.553478
L2/3	noise_only	0.572378
L4	with_input	0.581594
L4	with_input	0.506623
L4	with_input	0.496581
L4	with_input	0.52163
L4	with_input	0.529687
L4	noise_only	0.0319226
L4	noise_only	0.0275569
L4	noise_only	0.0422089
L4	noise_only	0.0529237
L4	noise_only	0.00392806
L5	with_input	0.234459
L5	with_input	0.249535
L5	with_input	0.25672
L5	with_input	0.213637
L5	with_input	0.240506
L5	noise_only	0
L5	noise_only	0.0216494
L5	noise_only	0.0268895
L5	noise_only	0.0212296
L5	noise_only	0.0154783

## Sheet: f
condition	layer	x_t decoding acc
full	l23	0.853004
full	l23	0.829349
full	l23	0.8049
full	l23	0.79072
full	l23	0.831821
full	l4	0.55375
full	l4	0.521313
full	l4	0.539837
full	l4	0.508496
full	l4	0.514923
full	l5	0.221892
full	l5	0.215479
full	l5	0.203947
full	l5	0.209598
full	l5	0.189968
topdown k.o.	l23	0.828809
topdown k.o.	l23	0.847392
topdown k.o.	l23	0.874692
topdown k.o.	l23	0.891132
topdown k.o.	l23	0.882854
topdown k.o.	l4	0.571007
topdown k.o.	l4	0.557736
topdown k.o.	l4	0.560526
topdown k.o.	l4	0.525756
topdown k.o.	l4	0.571713
topdown k.o.	l5	0.210394
topdown k.o.	l5	0.2301
topdown k.o.	l5	0.185068
topdown k.o.	l5	0.221811
topdown k.o.	l5	0.215673
thal. -> l5 k.o.	l23	0.942008
thal. -> l5 k.o.	l23	0.923164
thal. -> l5 k.o.	l23	0.941414
thal. -> l5 k.o.	l23	0.965875
thal. -> l5 k.o.	l23	0.918038
thal. -> l5 k.o.	l4	0.447969
thal. -> l5 k.o.	l4	0.466712
thal. -> l5 k.o.	l4	0.428363
thal. -> l5 k.o.	l4	0.454493
thal. -> l5 k.o.	l4	0.479058
thal. -> l5 k.o.	l5	0.0399946
thal. -> l5 k.o.	l5	0.0162737
thal. -> l5 k.o.	l5	0
thal. -> l5 k.o.	l5	0.0170861
thal. -> l5 k.o.	l5	0
l23 -> l5 k.o.	l23	0.00419968
l23 -> l5 k.o.	l23	0.0465905
l23 -> l5 k.o.	l23	0.0133161
l23 -> l5 k.o.	l23	0.00384503
l23 -> l5 k.o.	l23	0.0154667
l23 -> l5 k.o.	l4	0.0080425
l23 -> l5 k.o.	l4	0.0186635
l23 -> l5 k.o.	l4	0
l23 -> l5 k.o.	l4	0.0289485
l23 -> l5 k.o.	l4	0
l23 -> l5 k.o.	l5	0.131089
l23 -> l5 k.o.	l5	0.136229
l23 -> l5 k.o.	l5	0.153978
l23 -> l5 k.o.	l5	0.144433
l23 -> l5 k.o.	l5	0.157355
delay k.o.	l23	0.0253651
delay k.o.	l23	0.0621306
delay k.o.	l23	0.0330069
delay k.o.	l23	0.018232
delay k.o.	l23	0.0180575
delay k.o.	l4	0.107961
delay k.o.	l4	0.0689808
delay k.o.	l4	0.0791773
delay k.o.	l4	0.0842851
delay k.o.	l4	0.101441
delay k.o.	l5	0.116719
delay k.o.	l5	0.170297
delay k.o.	l5	0.1201
delay k.o.	l5	0.163525
delay k.o.	l5	0.14426
