# Supplementary material for: Self-supervised predictive learning accounts for cortical layer-specificity
Source: Nat Commun. 2025 Jul 4;16:6178. doi: 10.1038/s41467-025-61399-5 (PMC12227776; doi:10.1038/s41467-025-61399-5)
Supplement: Supplementary file 4 — Source Data [file 41467_2025_61399_MOESM4_ESM.zip › paper_figures/main_figures/Figure 7.xlsx]

## Sheet: c
L23
0	1	2	3	4	5	6	7	8	9	10	11	12	13	14	15	16	17	18	19	20	21	22	23	24	25	26	27	28	29	30	31
-0.000460587	-4.48785e-05	0.000600091	0.000181126	-0.00102662	-0.000834668	-1.84693e-06	-0.000585457	0.00181599	-0.00123437	0.0004224	-8.09191e-05	-0.000770675	0.00111413	-0.000154853	3.06327e-05	-0.000239964	-2.6581e-05	1.10354e-05	0.000161707	-0.00168183	6.45717e-06	-4.4202e-05	0.000187401	-0.000171377	-0.000677884	-0.000677828	0.000811056	-7.31802e-05	6.05753e-05	-0.00112533	-0.000307053
-0.000689838	0.000335906	0.000639551	-0.000428499	-0.000835823	-0.000442241	-0.000523738	-0.000731105	0.00151922	-0.000816277	0.000643871	0.000285683	-0.000608484	0.00082891	-0.000151626	0.000247622	-6.64341e-05	-4.88084e-05	-0.000641712	0.000170858	-0.00140922	-0.000114166	-1.41776e-06	-9.48997e-05	-8.32991e-05	2.50969e-05	-0.000673874	0.000557993	-0.000208202	4.82585e-05	-0.00146502	0.000294187
-0.000561183	-4.72353e-05	0.000625753	3.36301e-06	-0.0010188	-0.000823009	-5.0289e-05	-0.000637148	0.00186137	-0.00148406	0.000394404	-0.000162437	-0.000792475	0.00145383	-0.000226958	0.000162609	-0.000227702	5.93788e-05	-2.9879e-05	0.000151454	-0.00177612	-5.26255e-06	-7.78405e-05	0.000151805	-0.000160496	-0.000580589	-0.000906756	0.00119807	-4.85428e-05	0.000121912	-0.00118728	-0.000442855
-9.95802e-05	0.000155709	0.000203555	0.000797017	-0.000805325	-0.00032939	-6.52117e-05	-0.000211776	0.00133875	-0.00069439	0.000286139	-7.13602e-05	-0.000690961	0.000256572	0.000106991	-0.000214847	-0.000204652	-0.000173158	0.000217704	0.000197125	-0.00103985	5.179e-05	2.01077e-05	0.000332704	-0.000180387	-0.00119186	2.98112e-05	1.45593e-05	-0.000209114	-5.03216e-05	-0.000547521	0.000142908
-0.000526554	0.000512236	0.000358741	8.3052e-05	-0.00062867	-0.000199013	-7.67962e-05	-0.000274701	0.00119601	-0.00097999	0.00076783	0.000132372	-5.23509e-06	0.00077466	-4.23848e-05	0.000567687	-0.000105812	2.56355e-05	-0.000107119	3.91019e-05	-0.00116232	-9.73105e-05	-7.40507e-05	0.000143107	-0.000106127	-0.000475165	-0.000572861	0.000629054	-0.000102226	8.79218e-05	-0.000719012	-0.000134808
-0.00029101	0.000250524	0.000239327	0.000335564	-0.000611842	-0.000424627	0.000136924	-0.000209045	0.00103796	-0.000733455	0.000601716	7.43562e-05	-0.000247778	0.000446081	0.000178587	0.000115528	-0.000116197	-1.30652e-05	-5.04381e-05	7.90115e-05	-0.000930893	2.9159e-06	-4.21267e-05	0.000198435	-0.000141524	-0.000652596	-2.14468e-05	0.000279456	-8.3601e-05	1.16344e-05	-0.000465877	-2.38707e-05
-0.000607257	0.000614802	0.000420518	-9.24004e-05	-0.000672048	7.69347e-06	-0.000485586	-0.000422271	0.00126485	-0.000876061	0.000613572	9.4767e-05	-8.66485e-05	0.00080541	-0.000306169	0.000468467	-9.96125e-05	-4.21912e-05	4.84732e-05	9.67884e-05	-0.00115883	-0.000128543	-3.70426e-05	4.48045e-05	-9.23625e-05	-0.00022969	-0.000940064	0.00060033	-0.000157489	8.03621e-05	-0.00106186	0.000133816
-0.000313826	0.000413791	0.00037444	0.000342951	-0.000917899	-0.000251644	-0.000281006	-0.000441712	0.00148609	-0.00055872	0.000756626	0.000273525	-0.000511874	0.000157422	-0.000154621	0.00026242	-0.000149125	-0.000280832	4.25194e-05	0.000133146	-0.0013012	-7.31233e-05	6.84468e-05	0.000210458	-9.81508e-05	-0.000617359	-0.000351793	-0.000215574	-0.000192121	-6.73013e-05	-0.00103397	0.000273286
-0.000409581	0.00026912	0.000344891	0.000211025	-0.000804048	-0.000367983	-0.000323969	-0.000436009	0.00127469	-0.00077315	0.000398592	-0.000116627	-0.000493843	0.000569185	6.92196e-06	-8.96112e-05	-0.000130325	-7.65367e-05	0.000132423	0.000195676	-0.00102715	6.41703e-06	-1.66328e-05	0.000114911	-0.000143992	-0.000481192	-0.000352748	0.000295095	-0.000151838	-6.71537e-06	-0.000904605	0.000339026
-0.000404006	0.000544102	0.00030291	0.000215875	-0.000480238	-0.000104956	-0.000114857	-0.000146477	0.000996095	-0.000627424	0.000612421	0.000213958	-4.87961e-05	0.000538977	-1.40285e-05	0.000306719	-0.000126302	-6.46216e-06	0.000197441	-4.75448e-05	-0.000987442	-5.8895e-05	-6.53535e-05	0.000157864	-7.03964e-05	-0.000518034	-0.000488482	0.00043102	-9.49078e-05	6.97517e-05	-0.000536784	0.000182553
-0.000625727	0.000841388	0.000438228	5.70008e-05	-0.000611415	7.99194e-05	-0.000447987	-0.000291598	0.00135487	-0.000779248	0.000891702	0.000489633	-0.000177532	0.000708435	-0.000259678	0.000624815	-0.000114109	-6.84067e-05	0.000236732	-6.73325e-05	-0.00137847	-0.000149846	-3.96671e-05	0.000144612	-3.41398e-05	-0.000455441	-0.000896893	0.000540841	-0.000186702	9.50139e-05	-0.00100444	0.000347437
-0.000725378	0.000383553	0.000694337	-0.000169421	-0.00079114	-0.000843111	-0.000172928	-0.000530113	0.00145299	-0.000779518	0.000857212	0.000379886	-0.00046352	0.000802379	0.000271824	0.000109949	-0.000119778	4.59663e-05	-0.000119647	1.60134e-05	-0.00142684	-3.60962e-05	-9.3051e-05	1.86144e-06	-6.92389e-05	-0.000121323	-0.000403247	0.000532034	-9.59841e-05	5.17245e-05	-0.00116158	0.000510651
-0.000546362	0.000687399	0.00035035	9.35022e-05	-0.000506265	3.90051e-05	-0.00047517	-0.000246078	0.00113189	-0.000506663	0.000603404	0.000375743	-0.000350997	0.000564156	-0.000122731	0.00020693	-0.000109266	-3.79299e-05	0.000256364	-9.98921e-05	-0.00115072	-6.6515e-05	-4.18453e-05	0.000124243	-2.06033e-05	-0.000446466	-0.000645918	0.000455752	-0.000189435	6.88915e-05	-0.000816714	0.000752826
-0.000523376	0.000580572	0.000335672	-0.000191418	-8.68171e-05	-5.3868e-05	-9.71464e-05	-3.45558e-05	0.000720242	-0.000670018	0.000599281	0.00055627	-4.73346e-05	0.000899518	-5.79107e-05	0.000713477	-5.47829e-05	0.000167889	0.000140858	-0.000261783	-0.00100695	-0.000113405	-0.000123342	6.89949e-05	6.61555e-05	-0.000220511	-0.000765386	0.0009955	-5.14118e-05	0.000191389	-0.000454852	3.02932e-05
-7.66996e-05	0.000568694	0.000385454	0.000705478	-0.00102379	-0.000554934	-4.2754e-06	-0.000386031	0.00167162	-0.000273044	0.00130169	0.000908747	-0.00085559	-0.000384917	0.000122864	0.000140811	-0.000156914	-0.000457852	0.000289062	0.00010333	-0.00147086	-5.21466e-05	0.000147928	0.000337219	-0.000117947	-0.000928617	0.00031632	-0.000898023	-0.000202573	-0.000163239	-0.00102694	0.000385672
-0.000498986	0.000555379	0.000398876	4.03551e-06	-0.000544602	-8.35479e-05	-0.000456402	-0.000330099	0.0012779	-0.000749556	0.000671064	0.000530689	-0.000595338	0.000692512	-0.000210358	0.00048787	-7.37414e-05	-6.6381e-05	0.000155559	-1.69186e-05	-0.00129395	-0.000112247	-3.62784e-06	0.000120208	-1.10202e-05	-0.000446213	-0.0006769	0.000546403	-0.00021046	7.82423e-05	-0.00100923	0.000277983
-0.0010695	0.000799888	0.000722607	0.000135392	-0.00105938	-0.000566923	-0.000272808	-0.000487991	0.00208315	-0.00148144	0.00093083	5.2051e-05	-0.0002701	0.00151064	7.60175e-05	0.000428656	-0.000274062	0.00013524	0.000242988	-7.79908e-05	-0.00208089	-5.26298e-05	-0.000205976	0.000220352	-0.00011812	-0.00073759	-0.00117168	0.00128488	-0.000144872	0.000165742	-0.00128978	0.000560281
-0.000154198	0.000339231	0.000312555	0.000388978	-0.000517953	-0.000483308	0.000113992	-0.000169928	0.00107378	-0.000302366	0.000753895	0.000654912	-0.000575813	6.97945e-05	0.000203345	0.000107194	-0.000118863	-0.000147514	9.71465e-05	-4.17369e-05	-0.00106714	-1.83517e-05	2.26098e-05	0.000214198	-5.25092e-05	-0.000677514	0.000136884	-0.000129695	-0.000122535	-2.87693e-05	-0.00056725	0.000223004
-0.000145073	-9.33769e-05	0.00047345	7.95638e-05	-0.000552774	-0.00113727	0.000294126	-0.000371113	0.00112849	-0.000446263	0.000689536	0.000737354	-0.0010134	0.000322296	0.000381751	-7.37454e-05	-7.81756e-05	-5.97488e-05	-7.97002e-05	2.65903e-05	-0.00115035	3.32461e-05	2.02033e-05	9.52203e-05	-5.31295e-05	-0.00036906	0.000357587	8.09958e-05	-4.5698e-05	-2.3687e-05	-0.000757359	-4.0809e-05
-0.000760146	0.000941969	0.000540219	0.000257996	-0.000767704	-0.000157351	-0.000354631	-0.000288091	0.001878	-0.00122622	0.000971489	0.000561654	-0.000546374	0.00124665	-0.000203811	0.000688063	-0.000226159	9.49256e-06	0.000638131	-0.000199822	-0.00200594	-0.000104744	-0.000113786	0.000307029	-2.10015e-05	-0.000915076	-0.00117106	0.00110196	-0.000176182	0.000176747	-0.00112535	0.000389652
-0.00116561	0.000439754	0.00117414	-9.8827e-05	-0.00124066	-0.00155248	-0.000122083	-0.00077889	0.00287066	-0.00196808	0.00115214	0.000767731	-0.00147905	0.00215918	0.000261882	0.000560422	-0.000306048	0.000189512	0.000257053	-0.000144923	-0.00306164	-3.43714e-05	-0.00021165	0.000229543	-2.46233e-05	-0.000844284	-0.00114611	0.00185964	-0.0001526	0.000235891	-0.00196244	0.000240002
-0.000902345	0.0011168	0.000694972	0.00048896	-0.000929711	-0.000493395	-0.000136795	-0.00024358	0.00230717	-0.00133913	0.00132583	0.000829712	-0.000712565	0.00135992	8.8364e-05	0.000772038	-0.00032553	3.1596e-05	0.000823077	-0.000391994	-0.00257349	-7.02944e-05	-0.000180923	0.000460091	2.01366e-05	-0.0012777	-0.00110746	0.0011902	-0.000162294	0.000196613	-0.00117305	0.000702066
-0.000859446	0.000325495	0.00105063	0.000269539	-0.00134942	-0.00202897	0.000614335	-0.000650769	0.00286887	-0.00169162	0.00158721	0.00104185	-0.00141874	0.00152142	0.000678811	0.00072363	-0.000341765	6.38656e-05	4.81202e-05	-0.000241633	-0.00315987	1.25822e-05	-0.000169999	0.00041634	-3.368e-05	-0.00115481	-0.000387811	0.0011354	-5.08421e-05	0.000122501	-0.00156313	3.7963e-06
-0.000612083	0.0010154	0.000413893	0.000625075	-0.000779743	-0.000378425	0.000259526	-7.52606e-05	0.00174627	-0.000863941	0.00133476	0.000703998	-0.000175903	0.000695336	0.000159244	0.000673027	-0.000282374	-4.00903e-05	0.000542753	-0.000364386	-0.00198096	-5.25507e-05	-0.000125418	0.000470557	-4.46364e-05	-0.00118229	-0.000593392	0.00053443	-8.11927e-05	9.65534e-05	-0.000637836	0.000498016
-0.000244886	0.000468186	0.000366712	2.30953e-05	-0.000347363	-0.000397589	7.59468e-05	-0.000173583	0.000929051	-0.000255919	0.00101883	0.00101914	-0.000434795	9.70463e-05	9.84809e-05	0.000623546	-3.3128e-05	-0.000126685	-5.70611e-05	-0.000150164	-0.00110831	-0.000116553	3.1214e-05	0.000126169	4.52567e-05	-0.000301512	-5.46482e-05	-5.68734e-05	-9.97157e-05	1.23004e-05	-0.000660737	6.9591e-05
-0.000453259	-0.00011109	0.000424481	-0.000270468	-0.000161853	-0.000931364	0.000238897	-0.000191959	0.000808867	-0.000805367	0.000277901	0.000443216	-0.000761931	0.0011258	0.000352309	0.000204004	-5.84986e-05	0.000294734	-0.000114808	-0.000198532	-0.00110302	4.05851e-05	-0.000144949	4.13253e-05	4.56659e-05	-0.000229022	-0.00021118	0.00121763	7.79563e-07	0.00016646	-0.000465759	-3.08509e-05
-0.000456301	0.000488568	0.000453402	4.59607e-05	-0.000331801	-0.00050727	9.33614e-05	-0.000132676	0.00120613	-0.000757029	0.000798693	0.000838374	-0.000601022	0.00088947	9.47488e-05	0.000573516	-0.000126751	8.49255e-05	0.000258885	-0.000276288	-0.00149703	-6.28212e-05	-9.44479e-05	0.000194741	4.98377e-05	-0.00058102	-0.000511631	0.000873022	-6.83335e-05	0.000152655	-0.00066456	6.53536e-05
-0.000573693	0.000751525	0.000362059	-0.000235157	-9.27156e-05	-7.55338e-05	-0.000106004	-3.16887e-05	0.000798991	-0.000473956	0.000935018	0.00095016	-0.000169904	0.000692848	1.07441e-06	0.000935619	-3.18706e-05	0.000106614	0.00014043	-0.000414221	-0.00123614	-0.000139089	-9.84655e-05	0.000109668	0.000148978	-0.000191396	-0.000673134	0.000772369	-7.18433e-05	0.00016934	-0.000532085	0.000377831
-0.000398439	0.00129365	9.43712e-05	0.000694259	-0.000523304	0.000650746	-0.000321406	9.12751e-05	0.00115295	-0.000532567	0.00108653	0.000491274	0.000207935	0.000233973	-0.000298277	0.0006682	-0.000172598	-0.000184928	0.000869257	-0.000207011	-0.0011724	-0.000132757	-2.78519e-05	0.000401269	-4.98163e-05	-0.00102302	-0.000758551	0.000105525	-0.000172946	6.05674e-05	-0.000435255	0.00056918
-0.000629765	0.00034365	0.00071525	0.000624938	-0.00145631	-0.00131458	9.00015e-05	-0.000651228	0.00252935	-0.00133041	0.00113569	0.000381146	-0.00124831	0.000882579	0.000407771	5.91612e-05	-0.000306043	-0.000143835	0.000243984	9.54998e-05	-0.00236183	5.44018e-05	-5.13386e-05	0.000402587	-0.000172747	-0.00123249	-0.000174056	0.000383371	-0.000183825	-2.60328e-05	-0.00144327	0.000444912
-0.000630023	0.000538034	0.000658602	0.000162817	-0.000859114	-0.000727957	-8.48679e-05	-0.000444197	0.00173619	-0.000907915	0.000939718	0.000518684	-0.000590537	0.000861366	0.000122365	0.000182084	-0.000203183	-2.68e-05	0.000208198	-3.2491e-05	-0.00172055	-4.17148e-05	-7.79849e-05	0.00016737	-9.32247e-05	-0.000588957	-0.000535368	0.000579618	-0.000116956	6.77181e-05	-0.00115594	0.000333654
-0.000212969	0.000736979	0.000301921	0.000357131	-0.000541896	-0.000188181	-5.0097e-06	-0.000151816	0.00109645	-0.000118887	0.00114973	0.000925298	-0.000303085	-0.00018251	6.51347e-05	0.000432385	-9.93872e-05	-0.000253914	0.000184426	-0.000127279	-0.00114885	-0.000100796	5.56626e-05	0.000226094	-1.52569e-05	-0.000568578	-2.89208e-05	-0.000432051	-0.000135212	-4.62369e-05	-0.000654325	0.000420015
-0.000518313	0.000638081	0.000235945	0.00016458	-0.000449678	0.00022134	-0.000627074	-0.000183575	0.00106588	-0.000781797	0.000393675	0.000152417	-0.000484746	0.000823647	-0.00023581	0.000225074	-9.29094e-05	1.67348e-05	0.000603586	-5.70771e-05	-0.00104278	-4.52086e-05	-5.71151e-05	0.000167168	-1.63657e-05	-0.000572109	-0.000794363	0.000769428	-0.000194734	0.00011168	-0.000727427	0.000634416
-0.000901948	0.000496165	0.000975839	6.05703e-05	-0.00122442	-0.00124677	-0.000117511	-0.000722915	0.0024881	-0.00138712	0.00118887	0.000703052	-0.00109765	0.0013243	0.000234364	0.000378514	-0.000260347	-1.11652e-05	5.05853e-05	-1.82112e-05	-0.00250513	-5.31677e-05	-0.00010631	0.000197712	-8.09671e-05	-0.000721733	-0.000727729	0.00092902	-0.000173942	9.65433e-05	-0.00174559	0.000341047
-0.00123505	0.000517077	0.000966269	0.000175835	-0.00141762	-0.00134093	-0.000113918	-0.000712411	0.00280732	-0.00202903	0.000953738	5.06974e-05	-0.0010206	0.00210033	0.000357631	0.000362362	-0.000368995	0.000224502	0.000262117	-0.000108607	-0.00287191	4.02232e-05	-0.000267403	0.000322078	-0.000111335	-0.00106676	-0.00117525	0.00181395	-0.000140488	0.000203973	-0.00163994	0.000607034
-0.000597724	0.000813701	0.000510866	0.000582776	-0.000914417	-0.000470692	-3.96232e-05	-0.000247246	0.00179067	-0.000833028	0.00106491	0.000448778	-0.000414462	0.000651214	0.000196945	0.000228021	-0.000270634	-7.93734e-05	0.000516108	-0.000152751	-0.00179422	-1.46453e-05	-9.89029e-05	0.00035706	-8.78244e-05	-0.00103494	-0.000487721	0.000390416	-0.000135402	4.98037e-05	-0.000873655	0.000685992
-0.000948751	0.0006216	0.000780746	-0.000241114	-0.00078339	-0.000817445	-7.03803e-05	-0.000492471	0.00181554	-0.0011115	0.00108684	0.000663812	-0.000472082	0.00127391	0.000139151	0.000690016	-0.000175914	0.000125441	-0.000130389	-0.000217871	-0.00206201	-9.85781e-05	-0.000152352	0.000113031	2.37495e-06	-0.000344243	-0.000907502	0.00110667	-0.000103707	0.000159345	-0.00128581	0.00038132
-7.73575e-05	0.000529099	0.000214391	0.00021913	-0.000196512	-6.70362e-05	7.99219e-05	-1.98505e-05	0.000684751	-3.13988e-05	0.000828169	0.000941121	-0.000241152	-0.000121059	-3.03602e-05	0.000430255	-4.81095e-05	-0.000168065	4.74352e-05	-0.000135315	-0.000801038	-0.000111816	5.52895e-05	0.000154482	6.10879e-06	-0.00044724	-1.05687e-05	-0.000220494	-0.000113902	-1.33926e-06	-0.000406963	2.53542e-05
6.00838e-05	0.00068639	5.91265e-05	0.000438171	-0.000168754	0.000106221	0.000275996	0.000115975	0.000541523	7.19804e-05	0.00101471	0.00096951	6.94762e-05	-0.000401271	-6.18199e-05	0.000514382	-5.16876e-05	-0.000234695	0.00017051	-0.000135426	-0.000628044	-0.000127468	7.99694e-05	0.000234025	-3.94056e-05	-0.00058044	0.000129631	-0.000522319	-7.65422e-05	-3.53034e-05	-0.000161795	-0.000162962
-0.000828081	0.000853229	0.000395193	2.70815e-05	-0.000655789	0.000326222	-0.00101887	-0.000370343	0.00136025	-0.000975915	0.000439643	-1.05687e-05	-0.000459478	0.00110692	-0.000344712	0.000106842	-0.0001116	3.72081e-05	0.000675854	1.56854e-05	-0.00122517	-6.64124e-05	-8.80745e-05	9.23955e-05	-4.92049e-05	-0.000430422	-0.00117122	0.000977919	-0.000258969	0.000132852	-0.00114265	0.00103388
-0.000387547	0.00065819	0.000582203	0.000400376	-0.00100182	-0.00058026	-0.000212972	-0.000471261	0.00179955	-0.000467763	0.00123639	0.000864576	-0.000795584	7.08332e-05	0.000116256	0.000253992	-0.000168093	-0.000322009	0.000188294	3.49033e-05	-0.00168154	-8.1598e-05	6.47841e-05	0.000233549	-6.65691e-05	-0.000704161	-0.000126106	-0.000379304	-0.0002153	-7.53755e-05	-0.00126607	0.000573477
-0.000253897	0.000692424	6.20514e-05	0.000909014	-0.000854146	7.07018e-05	-0.00025371	-0.000119622	0.00131624	-0.000521247	0.000656093	-1.46678e-05	-0.000391181	4.13274e-05	7.24282e-05	-5.53834e-05	-0.000203906	-0.000227952	0.000610392	3.213e-05	-0.00108169	3.64174e-05	7.8407e-06	0.00042054	-0.000138424	-0.00120985	-0.000115349	-0.000219283	-0.00021418	-6.8375e-05	-0.000476524	0.000858046
-0.000519037	0.00065175	0.000361724	0.000470087	-0.00093782	-0.000149239	-0.000350557	-0.000361188	0.00146756	-0.000696095	0.000723222	-3.16533e-05	-0.000216039	0.00040683	-1.37546e-05	-6.84784e-05	-0.00019138	-0.000143592	0.000311724	0.000118909	-0.00120608	-1.72014e-05	-2.81196e-05	0.000220408	-0.000175802	-0.00072467	-0.000430694	8.67581e-05	-0.000185374	-2.42449e-05	-0.000899997	0.000685938
-0.000691293	0.00054207	0.000410897	0.000318795	-0.000767185	-0.000261279	-0.000206404	-0.000267703	0.00164016	-0.0013686	0.000493878	-8.35031e-05	-0.000376697	0.00132657	-6.35161e-05	0.000423409	-0.000229696	0.000114033	0.000336108	-4.69745e-05	-0.00163418	-2.60004e-05	-0.000151368	0.000287097	-0.000101968	-0.000958187	-0.000979303	0.00123773	-0.000149828	0.000161802	-0.000827394	0.000156733
-0.000408186	0.000980494	0.000166003	0.000659367	-0.000593464	0.000582135	-0.000645311	-5.10236e-05	0.00128473	-0.000737774	0.000621808	0.000209501	-0.000285831	0.000511589	-0.000361477	0.000316194	-0.000174093	-0.000157489	0.000920555	-3.95114e-05	-0.00114836	-8.28307e-05	-1.98704e-05	0.000345427	-6.41296e-05	-0.00106118	-0.000825188	0.000370093	-0.000254566	6.86488e-05	-0.000677539	0.000624202
-0.000321028	2.792e-05	0.000458911	0.000186557	-0.000515828	-0.00111293	0.000357763	-0.000244591	0.00117388	-0.000504639	0.000699439	0.000680931	-0.000913383	0.000451105	0.000561252	2.90696e-05	-0.000124374	3.6693e-05	-8.2541e-05	-0.000138693	-0.00131895	5.92942e-05	-6.12317e-05	0.00018579	-3.53065e-06	-0.00058297	0.000298602	0.000306321	-6.25643e-05	1.37132e-05	-0.000603161	0.000310822
-0.000110749	0.00062076	-3.36812e-05	0.000543969	-0.000280288	0.000212301	1.32535e-05	0.000114985	0.000648619	-0.000179434	0.000609052	0.000398233	-8.57124e-05	-7.15288e-05	2.62173e-05	0.000353594	-9.79859e-05	-0.000125134	0.00029108	-0.00016459	-0.000711584	-3.68477e-05	4.4164e-06	0.000307048	-1.87623e-05	-0.000822159	-7.49284e-05	-0.000105865	-0.000130523	-1.83155e-06	-7.82643e-05	0.000396701
-0.000321744	0.000407271	0.000474179	0.0003048	-0.000878495	-0.00042257	-0.000250659	-0.000477546	0.00158078	-0.000711622	0.000814578	0.000488161	-0.000722804	0.000384119	-0.000134042	8.61052e-05	-0.000135603	-0.000228295	0.000142036	0.000196222	-0.00135381	-7.09795e-05	6.60625e-05	0.000167831	-0.000153062	-0.000638807	-0.000272874	1.16402e-05	-0.00020449	-3.3386e-05	-0.00117543	7.11316e-05
-9.74991e-05	0.000632505	0.000109947	0.000303602	-0.000138519	5.04303e-05	0.00012483	9.11503e-05	0.000426645	9.81884e-05	0.000802451	0.00070706	0.000114258	-0.000242556	8.54268e-05	0.000249901	-5.1442e-05	-0.000120164	0.000176608	-0.000158304	-0.000504969	-7.48193e-05	1.38167e-05	0.00015087	-2.05357e-05	-0.000392294	7.73678e-05	-0.0003152	-6.31671e-05	-1.19712e-05	-0.000134142	0.000266744
-3.86491e-05	6.02299e-05	0.00012223	0.000461662	-0.000393997	-0.000774126	0.000570465	-3.45837e-05	0.000741724	-0.000220981	0.000605078	0.000448808	-0.000479301	-2.26142e-05	0.00051324	-2.78697e-05	-0.000111371	-3.52383e-05	-7.36023e-05	-0.000111386	-0.000821455	7.77409e-05	-1.8068e-05	0.000263134	-6.58502e-05	-0.000726373	0.000562016	-0.000127434	-2.10242e-05	-4.77003e-05	-7.85294e-05	0.000151516
-0.000483875	0.000121883	0.000299022	-0.000394938	-0.000317459	-0.000258818	-0.00025075	-0.000314629	0.000658905	-0.00054271	0.000303983	0.000100036	-0.000232894	0.000652247	-4.73747e-05	0.00044262	4.75044e-07	9.31829e-05	-0.000315748	-5.54905e-05	-0.000786283	-6.06729e-05	-5.29077e-05	-4.02051e-05	3.88699e-05	0.000123829	-0.000534245	0.00062334	-6.88591e-05	7.85096e-05	-0.000621632	0.000217418
-0.000534911	0.000684532	0.000125291	-0.000220432	-5.55369e-05	0.000497111	-0.000309848	1.76825e-05	0.000335808	-0.000606462	0.000471777	3.59728e-05	0.000577338	0.000695488	-0.000211875	0.000748617	6.51875e-06	0.000161514	-5.60361e-05	-0.000136051	-0.000474074	-0.000143484	-0.00011598	1.21172e-05	9.24966e-06	-3.83773e-05	-0.000825039	0.000817478	-6.67486e-05	0.000164606	-0.000220062	8.21924e-05
-0.000441364	7.64314e-05	0.000450331	3.01652e-05	-0.000729959	-0.000623253	-0.000176242	-0.000492449	0.00146005	-0.00102247	0.000355327	0.000147878	-0.000836892	0.000938536	-5.03669e-05	0.000157548	-0.000128027	-4.82483e-06	-9.33903e-05	0.00014463	-0.00136159	-1.91216e-05	-2.29303e-05	0.000113587	-0.000105083	-0.000526311	-0.000478669	0.00073332	-0.00016182	5.70515e-05	-0.00107036	-9.34525e-05
-0.000638121	0.000729782	0.000468255	-0.000108026	-0.000439097	0.000180257	-0.000542901	-0.000275046	0.00119837	-0.000802857	0.000618125	0.000423114	-0.000150761	0.000901658	-0.000373136	0.000592397	-9.60161e-05	5.18055e-06	0.000145352	-5.14321e-05	-0.00123753	-0.000165618	-5.70623e-05	5.98737e-05	-1.91553e-05	-0.000320906	-0.00107301	0.00082142	-0.000194708	0.000144442	-0.00100021	0.000178389
-0.0008502	0.000803903	0.000512108	0.000327912	-0.000932672	-0.000133108	-0.000552317	-0.000374432	0.00184871	-0.00126377	0.000689449	1.47582e-05	-0.000456554	0.00119505	-8.39523e-05	0.000320705	-0.000232187	2.6357e-05	0.00048402	-2.35445e-05	-0.00175476	-4.77306e-05	-0.000132172	0.000263797	-9.07731e-05	-0.000895259	-0.00105966	0.000997946	-0.000230548	0.00012498	-0.00114367	0.000715799
-0.00031399	0.000432617	0.000428313	0.000526188	-0.000820832	-0.000608974	5.34932e-05	-0.000269405	0.00152709	-0.000816511	0.000870408	0.000410123	-0.000609493	0.000478831	0.00020335	0.000189328	-0.000192241	-0.000120906	0.0003881	2.82156e-05	-0.00142718	-8.79536e-06	-3.04348e-05	0.000290905	-0.000103481	-0.000895881	-0.000155964	0.000188186	-0.000111133	7.84492e-06	-0.000783602	0.000124657
-0.000967302	0.000627995	0.000706855	-4.66153e-05	-0.000833429	-0.000514991	-0.000456152	-0.00046911	0.00206249	-0.0016442	0.000751881	0.000376424	-0.000899083	0.00182218	-0.000126994	0.000685553	-0.000207933	0.000169804	0.000468434	-0.000156813	-0.00222618	-7.24081e-05	-0.000172069	0.000224249	4.50632e-06	-0.000753638	-0.0013368	0.00171315	-0.000178741	0.000241718	-0.00137934	0.000327383
-0.00108069	0.000985525	0.000737162	0.000363097	-0.00113358	-0.00053345	-0.000313444	-0.000412374	0.00243022	-0.00161206	0.00115999	0.000365548	-0.000625835	0.00157282	8.07724e-05	0.00076059	-0.000321073	7.65238e-05	0.000585067	-0.00024625	-0.00257196	-6.21915e-05	-0.000205689	0.000403198	-2.45728e-05	-0.00115239	-0.00127559	0.00135452	-0.00019282	0.000189941	-0.00135385	0.000745262
-0.000871563	0.000791312	0.000636315	0.000191939	-0.000781813	-0.000323346	-0.000436906	-0.000333267	0.00189104	-0.0013247	0.00080172	0.000387789	-0.000661567	0.00143489	-4.97955e-05	0.0004747	-0.000230374	9.96974e-05	0.000603589	-0.000167471	-0.00198121	-6.07732e-05	-0.000162471	0.000255919	-1.55213e-05	-0.000851741	-0.00112556	0.00130476	-0.000184553	0.000193791	-0.00118007	0.00056752
-0.00098207	0.000501045	0.000954254	5.32621e-05	-0.00111286	-0.00121193	-0.000173341	-0.000642876	0.00252382	-0.00153786	0.00106829	0.000741914	-0.00132691	0.00164949	0.00021919	0.000441678	-0.000273553	9.11613e-05	0.000277382	-0.000164802	-0.00268736	-2.42581e-05	-0.000154072	0.00025892	-1.47646e-05	-0.000872841	-0.000905787	0.00137612	-0.000179817	0.00016798	-0.00167688	0.00050953
-0.00110361	0.000978983	0.000675386	0.000575256	-0.00108069	-0.000443992	-0.000415009	-0.000333651	0.00255478	-0.00173603	0.000820427	0.000249814	-0.000974855	0.00188105	4.32139e-05	0.000419511	-0.000389511	0.000151397	0.000890991	-0.000305437	-0.00269713	1.26492e-05	-0.00024478	0.000495643	-3.47465e-05	-0.00154621	-0.00139751	0.00176692	-0.000248274	0.000240397	-0.0012947	0.00101621
-0.000972314	0.000813865	0.000825203	0.0003581	-0.000962746	-0.000797647	-0.00016567	-0.00038112	0.00239112	-0.00151859	0.00103123	0.000657586	-0.00098284	0.00167343	0.000149469	0.000411971	-0.000333419	0.000125512	0.000688486	-0.000267914	-0.00256326	-2.21593e-05	-0.000206627	0.000366478	-2.76064e-05	-0.00118502	-0.00108122	0.00149711	-0.000172624	0.000214775	-0.00135909	0.000601848
-0.00110063	0.000957297	0.000760487	0.000505151	-0.00121954	-0.00065561	-0.00038564	-0.000439613	0.00278825	-0.00184183	0.00110028	0.00049665	-0.00120614	0.00183982	9.15408e-05	0.000753057	-0.000366424	8.09801e-05	0.000809346	-0.000307572	-0.00298482	-2.32426e-05	-0.000209822	0.000518908	1.34594e-05	-0.00152114	-0.00134323	0.00164152	-0.000254757	0.000220699	-0.00150552	0.000887293
-0.000565149	0.000914198	0.000371958	0.000192457	-0.000141882	2.50598e-05	-1.63214e-06	0.00013371	0.00116126	-0.000936039	0.000931456	0.000926784	-0.000252646	0.00111225	-8.20138e-05	0.00104763	-0.000152823	0.000144469	0.000647953	-0.000463966	-0.00159711	-0.000131595	-0.00015884	0.000315171	0.000116836	-0.000844936	-0.000961191	0.00123755	-8.16118e-05	0.000254152	-0.000458274	3.8733e-05
-0.000917329	0.000808665	0.000927238	0.000193098	-0.00107339	-0.00127031	0.000324755	-0.000474634	0.00250526	-0.00148966	0.00167184	0.00112893	-0.000854142	0.00144919	0.000301479	0.000869599	-0.000296535	5.83499e-05	0.000346669	-0.00031389	-0.00281735	-8.18961e-05	-0.000167099	0.000362548	-2.42679e-05	-0.000962719	-0.000792374	0.00115399	-6.26403e-05	0.000172319	-0.00143849	0.000112099
-0.000948323	0.000939094	0.000409214	0.000348742	-0.000459888	-0.000274309	1.12904e-05	5.10277e-05	0.0017552	-0.00156191	0.000802734	0.000478134	-0.000562793	0.00189643	0.000100196	0.000920208	-0.000285323	0.000344994	0.00086469	-0.000601852	-0.0022774	-7.69237e-06	-0.000299987	0.000491356	9.41583e-05	-0.00132381	-0.00130913	0.00208731	-8.97942e-05	0.000338267	-0.000546902	0.00058905
-0.00116694	0.000803575	0.000884044	9.10568e-05	-0.00115623	-0.000897463	-0.000380412	-0.000563728	0.0025062	-0.00166996	0.00118597	0.000513198	-0.00101694	0.00174837	0.000222801	0.000691644	-0.000276003	0.000134422	0.000529839	-0.000254441	-0.0027061	-3.65783e-05	-0.000213487	0.00031132	2.89114e-05	-0.000891874	-0.00118057	0.00150849	-0.000177501	0.000201379	-0.00157792	0.000891115
-0.00134076	0.000424808	0.00122677	-0.000217319	-0.00135195	-0.00150332	-0.000384085	-0.000899937	0.0030656	-0.00210298	0.00100556	0.000598215	-0.00164031	0.00238355	0.000197541	0.000577613	-0.000315031	0.000219017	0.000145045	-0.000150072	-0.00326666	-2.85696e-05	-0.000227868	0.000214225	6.99678e-07	-0.000834129	-0.00139449	0.00210055	-0.000219877	0.000255702	-0.00217323	0.000556789
-0.000607336	0.000775204	0.000799295	0.000403501	-0.00101675	-0.000849742	-2.04131e-05	-0.000445573	0.00228122	-0.000925712	0.00140074	0.00115757	-0.00100878	0.000757747	0.00012107	0.000518719	-0.000267804	-0.000178077	0.000381346	-0.000171948	-0.00239022	-9.09893e-05	-3.40752e-05	0.000337854	-2.71341e-05	-0.00101526	-0.000537743	0.000395278	-0.000187335	5.8074e-05	-0.00142821	0.000378839
-0.000931577	0.000819113	0.0006219	0.000579097	-0.00122979	-0.000548036	-0.000478975	-0.000469273	0.00248655	-0.00149271	0.000897168	0.000247816	-0.00113628	0.00138788	0.000101665	0.000279931	-0.000325204	-7.92065e-06	0.00073665	-0.000138777	-0.00247603	2.19762e-05	-0.000143601	0.000450558	-5.96231e-05	-0.00137646	-0.000979924	0.00111983	-0.000272687	0.000119482	-0.00139237	0.00108813
-0.00043064	0.000824884	0.000366883	0.000466501	-0.000533465	-0.000189498	5.76986e-05	-4.54485e-05	0.00133274	-0.000648097	0.00103373	0.000706304	-0.000224765	0.000495941	7.71933e-05	0.000570836	-0.000190352	-6.49963e-05	0.000439974	-0.000231068	-0.00147	-8.11317e-05	-7.3542e-05	0.000325263	-1.66223e-05	-0.000901352	-0.000466	0.000368894	-0.000113099	8.18393e-05	-0.000585626	0.000281869
-0.00107709	0.000578565	0.000840163	4.23097e-06	-0.00125366	-0.000898523	-0.000447723	-0.00072941	0.00240757	-0.00154632	0.000963138	0.000248577	-0.000971981	0.00153289	0.000116215	0.000383698	-0.000240616	6.14275e-05	0.000147931	-1.59598e-05	-0.00239526	-3.23329e-05	-0.000142521	0.000201352	-7.48072e-05	-0.000691538	-0.00102068	0.00120541	-0.000214866	0.000123185	-0.001698	0.000744992
-0.000862799	0.000686854	0.000804308	0.000372884	-0.00125107	-0.000895513	-3.42995e-05	-0.000554082	0.00246874	-0.00157081	0.00112532	0.000344187	-0.000664652	0.00141008	9.16492e-05	0.000472779	-0.000330382	-2.92712e-07	0.000327729	-3.06084e-05	-0.00244037	-4.93741e-05	-0.000143879	0.000332345	-0.000145282	-0.00105981	-0.000972723	0.00105998	-0.000140763	0.000125666	-0.00144461	0.000158193
-0.00112021	0.000772031	0.00078636	0.000274277	-0.00119661	-0.000683347	-0.000382207	-0.000521319	0.00253864	-0.0019803	0.000898679	8.39201e-05	-0.000823298	0.00201544	1.9936e-05	0.000592906	-0.000328009	0.000170423	0.000660691	-0.000124566	-0.00259325	-2.66814e-05	-0.000233994	0.000357952	-7.57581e-05	-0.00113525	-0.00143846	0.00180349	-0.000175896	0.000236918	-0.00147258	0.000487442
-0.000845399	0.000397661	0.000695237	0.000111329	-0.000811374	-0.00101389	-2.22471e-05	-0.000374749	0.00187981	-0.0012291	0.000823789	0.000467429	-0.000946604	0.00135329	0.00041936	0.000401888	-0.000226897	0.000175501	0.000238574	-0.000265692	-0.0021205	2.90961e-05	-0.000192166	0.000265908	3.58216e-05	-0.000797965	-0.000612817	0.00123461	-0.000112128	0.000157414	-0.00104065	0.00067299
-0.000770562	0.000188678	0.000776256	-0.000258372	-0.000733953	-0.00106982	-0.000116559	-0.000551915	0.00183349	-0.00113076	0.000748653	0.000725833	-0.00116215	0.0012985	0.000215558	0.000544902	-0.000143601	0.000114859	-0.00023188	-0.000156362	-0.00207763	-4.57308e-05	-0.000105695	0.000111394	5.38823e-05	-0.000447134	-0.000637227	0.0011578	-0.000159566	0.000142974	-0.00134278	0.000281955
-0.000292232	0.000661216	0.000251588	0.000523353	-0.000636928	-9.06583e-05	-0.000154672	-0.000142128	0.00114001	-0.000392917	0.000795695	0.000365422	-0.000254854	0.000113138	6.24216e-05	0.000114227	-0.00015036	-0.000166533	0.000396084	-2.85345e-05	-0.0010394	-3.22652e-05	-3.17955e-06	0.000256831	-8.5615e-05	-0.000761132	-0.000182894	-0.000110622	-0.000149566	-2.08048e-05	-0.000573513	0.000548795
-0.000518695	0.000422683	0.000385064	-0.000240411	-0.000390994	-0.000130376	-0.000439565	-0.00031426	0.000970313	-0.000582263	0.000575548	0.000488023	-0.000467951	0.000608263	-8.56446e-05	0.000561797	-1.27581e-05	-1.30225e-06	-0.000125475	-6.03821e-05	-0.00106925	-0.000112005	-2.10658e-05	2.16041e-05	4.99998e-05	-0.000130382	-0.000572111	0.000528608	-0.000179302	7.97638e-05	-0.000878945	0.000358249
-0.000528901	0.000119547	0.000600141	-0.000107508	-0.000773445	-0.000986805	0.000239052	-0.000475314	0.0015054	-0.00108384	0.000836418	0.00037752	-0.000456449	0.000924935	0.000190001	0.000603485	-0.00012574	4.76032e-05	-0.000394521	2.79825e-05	-0.00157893	-6.63596e-05	-7.14042e-05	0.000108588	-8.03511e-05	-0.000363834	-0.000393774	0.000703941	-4.86606e-05	7.49066e-05	-0.000979991	-0.000399975
-0.000730435	3.50017e-05	0.000613078	0.000165992	-0.00131418	-0.000912489	-0.00034831	-0.000751837	0.00209565	-0.00136525	0.00044403	-0.000355326	-0.000987131	0.00115863	4.36592e-05	3.33147e-05	-0.000238182	-3.42605e-05	2.92448e-05	0.000176309	-0.00190022	5.15561e-05	-7.1127e-05	0.000213136	-0.000127745	-0.000681182	-0.000716142	0.000771486	-0.000160841	1.77191e-05	-0.00139928	0.000487143
-0.000324257	0.000202245	0.000336515	-0.000131195	-0.000282462	-0.000436998	0.000169568	-0.000159576	0.000598449	-0.000471438	0.000618964	0.000304455	5.96767e-05	0.000396569	0.000244465	0.000402985	-2.60142e-05	7.83517e-05	-0.000396129	-3.02245e-05	-0.000675603	-6.40408e-05	-6.97389e-05	5.22117e-06	-3.0024e-05	-7.71952e-05	-6.73597e-05	0.000337945	-1.38907e-05	5.90845e-05	-0.00036428	-0.000162099
-0.000312955	0.000180983	0.000363505	7.15534e-05	-0.000595231	-0.000569098	0.000148901	-0.000356231	0.00131881	-0.000904201	0.000568159	0.000396556	-0.000559575	0.00076719	-8.60433e-05	0.000461821	-0.000125491	-3.01309e-05	-0.000191745	4.58992e-05	-0.00134558	-6.4454e-05	-8.21462e-06	0.000163866	-9.89855e-05	-0.000572976	-0.000423814	0.000606952	-0.000101781	6.32594e-05	-0.000838941	-0.000472769
-0.00129417	0.000254249	0.00103231	-0.000508868	-0.00122786	-0.00123226	-0.000398592	-0.000912471	0.00223875	-0.00175099	0.000696872	-0.000165379	-0.000639022	0.00196329	0.000207508	0.000277775	-0.000205722	0.000267201	-0.000367622	9.79682e-05	-0.00219964	-2.80801e-05	-0.000225898	-4.47848e-05	-0.000117245	-9.91144e-05	-0.0012025	0.00167012	-0.000124997	0.000178042	-0.00179895	0.000457549
-0.000625777	0.00037422	0.000533255	0.000446066	-0.00129808	-0.00062658	-0.000320354	-0.00060435	0.00198748	-0.000969544	0.000650845	-0.000230262	-0.000628266	0.000657835	8.53829e-05	-6.23904e-05	-0.000270716	-0.000156184	0.000146196	0.000132577	-0.00173863	3.43168e-05	-4.55768e-05	0.000268537	-0.000155293	-0.000828415	-0.000548354	0.000235608	-0.000178528	-3.83571e-05	-0.00120999	0.000769456
-0.000347299	0.000463547	0.000103855	-0.000332076	0.000176914	0.000344655	-0.000136623	5.85386e-05	0.000148829	-0.000371404	0.000252071	0.000291121	0.000351444	0.000611668	-0.000230935	0.00074055	1.89273e-05	0.000155676	-0.000155418	-0.000197045	-0.0004029	-0.000138225	-8.27486e-05	-2.77948e-05	6.42065e-05	5.19942e-05	-0.000731089	0.000797998	-4.13597e-05	0.00016718	-0.00015336	-0.000177899
-0.000475021	-5.21342e-05	0.00050701	-0.000528083	-0.00035657	-0.000833588	3.51163e-05	-0.000422782	0.000725519	-0.000515304	0.000513764	0.000367113	-0.000349402	0.000639224	0.000255397	0.000240597	1.73183e-05	0.00013285	-0.000565625	7.70614e-06	-0.000835418	-4.13162e-05	-5.88816e-05	-0.000137896	-9.17271e-06	0.000310593	-0.000127872	0.000538802	-1.87748e-05	5.89914e-05	-0.000749206	1.15877e-05
-0.000277539	0.000741105	0.000374004	0.000617815	-0.00115086	-0.000142397	-0.000345359	-0.000479788	0.0016893	-0.000446409	0.00107774	0.000330914	-0.000361301	-0.000143018	-0.000160713	2.86867e-05	-0.000182719	-0.000421238	0.000269504	0.000231853	-0.00131961	-7.78652e-05	0.000113931	0.00025792	-0.000211214	-0.000785419	-0.000210476	-0.000663403	-0.00022805	-0.000135322	-0.00113787	0.000503929
-0.000736021	0.000862837	0.000278524	0.000146793	-0.000530205	0.00046902	-0.000750463	-0.00019589	0.00114582	-0.000911195	0.000371871	-0.000151587	-1.35369e-05	0.00101156	-0.000339732	0.000255034	-0.000139895	6.81746e-05	0.000516941	-4.26173e-05	-0.00106722	-7.58491e-05	-0.000115144	0.000144732	-6.92125e-05	-0.000554045	-0.0011674	0.000971361	-0.000210028	0.000146884	-0.000777246	0.000746263
-0.000765549	0.000168142	0.000632647	-2.68919e-05	-0.000620771	-0.00093105	-2.8022e-05	-0.000364913	0.00160159	-0.00129854	0.000405743	0.000231783	-0.000885117	0.00155996	0.000263441	0.000179617	-0.000197431	0.000264449	0.0001318	-0.000142162	-0.00176039	3.74012e-05	-0.000195056	0.000158943	-2.23291e-05	-0.000650786	-0.000699968	0.00152453	-9.55189e-05	0.000194241	-0.0009478	0.000259782
-0.00068399	0.000592146	0.000543827	0.000237669	-0.000718346	-0.000507401	-0.000176291	-0.000302638	0.00170471	-0.000898633	0.000780777	0.000553851	-0.000745987	0.000942686	0.000118106	0.000370181	-0.000210699	2.15513e-05	0.000227309	-0.000203982	-0.00184789	-3.09536e-05	-0.000104016	0.00026829	1.4067e-07	-0.000846466	-0.000649693	0.000810399	-0.000187031	0.000107076	-0.00100059	0.000645813
-0.00077821	0.000275268	0.000893771	2.32514e-05	-0.00118793	-0.00140117	0.000118364	-0.000695836	0.00216489	-0.00128053	0.00110387	0.000442654	-0.000793627	0.00110546	0.000414399	0.000304032	-0.000225194	1.40357e-05	-0.000202483	7.03286e-05	-0.00211835	-2.55427e-05	-0.000109723	0.000136898	-0.000121373	-0.000524566	-0.000425488	0.000699517	-9.20848e-05	5.35339e-05	-0.00147142	9.72634e-05
-0.000612098	0.00037463	0.000528403	-0.000285661	-0.000373722	-0.000363084	-0.000370075	-0.000343861	0.00115601	-0.000743485	0.00049755	0.000558559	-0.000680494	0.00102741	-8.41002e-05	0.000336483	-7.22439e-05	0.000106081	8.28726e-05	-0.000139321	-0.00132924	-6.92248e-05	-7.74676e-05	1.91353e-05	4.23827e-05	-0.000186635	-0.000736246	0.000990495	-0.000136108	0.000149093	-0.000976902	0.000369749
-0.000535573	0.000601091	0.000530059	0.000522123	-0.000743135	-0.000895908	0.000536366	-0.000144185	0.00184416	-0.00119632	0.001111	0.000703624	-0.000534379	0.00110575	0.000283162	0.000591601	-0.000294997	7.52382e-05	0.000406903	-0.000284277	-0.00208614	-1.39009e-05	-0.000155484	0.000429079	-6.86105e-05	-0.00120619	-0.000511218	0.000973399	-2.43641e-05	0.00014739	-0.000687641	-0.000141481
-0.000568734	0.000579447	0.000462908	0.00077966	-0.00109609	-0.000676902	-0.000168824	-0.000345458	0.00218265	-0.00113739	0.000867669	0.000419086	-0.00126889	0.000873763	0.000238837	0.000100712	-0.000292927	-0.000101336	0.000691762	-0.000113099	-0.00215587	6.44411e-05	-6.95734e-05	0.000496769	-6.84422e-05	-0.00147559	-0.000369085	0.000594045	-0.000238477	3.67501e-05	-0.00106714	0.000869809
-0.00106729	0.000738161	0.000607681	-0.000157432	-0.000486218	-0.00016903	-0.000614622	-0.000276465	0.00159325	-0.00139672	0.000441205	0.00023463	-0.000618945	0.00187997	-0.000106193	0.000485471	-0.000184602	0.000315182	0.000545384	-0.000290881	-0.00183855	-4.9188e-05	-0.000243384	0.000148248	5.85266e-05	-0.000588104	-0.00145996	0.0019617	-0.0001764	0.000299615	-0.00107342	0.000769326
-0.000383971	0.000102661	0.000552695	-5.97649e-05	-0.000251664	-0.00124108	0.000626712	-0.000123661	0.00111871	-0.000540102	0.000896232	0.00114326	-0.000845428	0.000704839	0.000607014	0.000557048	-0.00011574	0.000153128	-0.000218879	-0.000403068	-0.00160245	7.79444e-07	-0.000118317	0.000182365	0.000118493	-0.000489037	0.000102956	0.000714196	9.75843e-06	0.000117474	-0.000499447	1.81965e-05
-0.000605693	0.000512842	0.000685439	0.000276962	-0.00108519	-0.00104807	0.000189253	-0.000532764	0.0021445	-0.00101318	0.00127131	0.000804473	-0.000869792	0.000778168	0.000203933	0.000468972	-0.000235633	-0.000116447	-1.59587e-05	-8.44917e-05	-0.00222222	-4.93881e-05	-3.64995e-05	0.000301132	-9.19746e-05	-0.000863761	-0.000369173	0.000418632	-0.000137105	2.69103e-05	-0.0013025	0.000203159
-0.000516331	0.000902354	0.000486988	0.000425923	-0.000946354	-0.00011628	-0.000310468	-0.000380292	0.00182429	-0.000835955	0.0011512	0.000611448	-0.000397338	0.000489781	-0.000225893	0.000532407	-0.000195727	-0.00024161	0.000330202	2.82032e-05	-0.00171073	-0.000139314	1.86025e-05	0.000281392	-0.000115088	-0.000855989	-0.000703551	0.000140569	-0.000224845	1.75023e-05	-0.00120169	0.00025955
-0.000807978	0.000818108	0.000455891	9.89621e-05	-0.00077291	0.000239612	-0.00105215	-0.000418096	0.00150814	-0.00102591	0.000477636	-2.57047e-05	-0.000556152	0.00106324	-0.000295523	0.000117305	-0.000128957	-1.01687e-05	0.000689388	6.26746e-05	-0.00132075	-6.53683e-05	-7.78573e-05	0.000111253	-4.96e-05	-0.000501448	-0.00112871	0.000872085	-0.000275261	0.000112861	-0.00123646	0.00102283
-0.00108133	0.000663147	0.000904124	5.29233e-05	-0.00118918	-0.00101564	-0.000196458	-0.000620294	0.00237542	-0.00157314	0.00109978	0.000320416	-0.000694923	0.00159715	0.000247126	0.000490287	-0.000281271	0.00011968	0.000205418	-0.000101716	-0.00243712	-3.96065e-05	-0.000200131	0.000218064	-7.13068e-05	-0.00072136	-0.00104567	0.00130061	-0.000132714	0.000161835	-0.00153032	0.000542546
-0.000988419	0.00020815	0.000883057	-0.000115541	-0.000976199	-0.00149938	0.000304501	-0.000560887	0.00222282	-0.00160393	0.000924736	0.000471154	-0.000934863	0.00176856	0.000456205	0.000634155	-0.000264396	0.000262103	-0.000243192	-0.000240544	-0.00253916	7.18734e-06	-0.000229228	0.000232482	-1.32672e-05	-0.000727746	-0.00077637	0.00162542	-5.93698e-05	0.000199301	-0.00127546	0.000129641
-0.000681063	0.000428459	0.000673354	-0.000286352	-0.000559314	-0.000464788	-0.000435105	-0.000466056	0.00148256	-0.000926087	0.000672684	0.000655806	-0.000774178	0.00111238	-0.000131906	0.000479945	-9.40556e-05	4.77268e-05	5.36838e-05	-6.94224e-05	-0.0016	-0.000111261	-6.25823e-05	2.32878e-05	2.64081e-05	-0.000228072	-0.000863219	0.000976016	-0.000170169	0.000144878	-0.00127816	0.000225038
-0.000806164	0.00122639	0.000602114	0.000491538	-0.00108563	2.72186e-05	-0.000608232	-0.00039374	0.00220812	-0.00124205	0.00122207	0.000495606	-0.000461168	0.00102832	-0.00029542	0.000606876	-0.00026881	-0.000157237	0.000843324	-6.36651e-05	-0.00211967	-0.000135523	-7.11462e-05	0.000350755	-8.95221e-05	-0.00105397	-0.00123795	0.000695568	-0.000246564	0.000111376	-0.00140761	0.000626153
-0.000549128	0.000643409	0.000549806	0.000528279	-0.000832368	-0.000803407	0.000224225	-0.000223146	0.00189099	-0.00105498	0.00116267	0.000761585	-0.000770481	0.000888542	0.000284792	0.000480549	-0.000257203	-1.69726e-05	0.000515323	-0.000232832	-0.00205241	-1.25373e-05	-0.000108121	0.000409092	-3.67392e-05	-0.00114043	-0.000395112	0.000677112	-9.90125e-05	9.45974e-05	-0.000872241	0.000285842
-0.000600851	0.000408913	0.000500185	0.00014239	-0.00051771	-0.00085234	0.000252705	-0.000176894	0.0014768	-0.000935586	0.000875216	0.0007407	-0.000770804	0.00102929	0.000366623	0.000568465	-0.00017692	0.000143986	0.000165013	-0.00034587	-0.0018271	-1.85202e-07	-0.000147223	0.000287869	5.7534e-05	-0.000786839	-0.000386656	0.000999542	-6.75375e-05	0.000145974	-0.000681807	0.000332525
-0.00107845	0.000214877	0.00102197	-0.000134538	-0.00106336	-0.0017898	0.000469995	-0.000608105	0.00246551	-0.00199545	0.00106019	0.000488857	-0.000967198	0.00219723	0.000506704	0.000679719	-0.000306312	0.000352258	-5.60016e-05	-0.000225441	-0.00278611	1.19094e-05	-0.000287377	0.000240088	-5.30423e-05	-0.000772704	-0.000934411	0.00202683	1.32849e-05	0.000262383	-0.00138973	-0.000228135
-0.000670817	0.000741332	0.000619028	0.000136855	-0.000714565	-0.000299826	-0.000514312	-0.000379026	0.00190262	-0.000977647	0.000924479	0.000926355	-0.00111637	0.00104144	-0.000174548	0.000591354	-0.00017064	-6.86637e-05	0.000497082	-0.00020448	-0.0020735	-0.000101931	-4.02559e-05	0.00025993	5.88609e-05	-0.000827981	-0.00090289	0.000877296	-0.000257585	0.00013498	-0.00133661	0.000608354
-0.000752781	0.000834055	0.000412946	-0.00013217	1.05001e-05	9.2933e-05	-0.000366126	4.93588e-05	0.000970467	-0.000807196	0.000558598	0.000795981	-0.000448371	0.00134016	-0.000105427	0.000655461	-0.000107271	0.000268174	0.000610596	-0.000483358	-0.00141606	-9.01131e-05	-0.000191893	0.000154628	0.00015594	-0.000504205	-0.00110804	0.00155997	-0.000126254	0.000290097	-0.000586335	0.000613621
-0.000845874	0.00112281	0.000570987	0.000668727	-0.000977192	-0.000435751	-2.39103e-05	-0.000189301	0.00236002	-0.00141187	0.00133629	0.000766648	-0.000719497	0.00130066	7.37544e-05	0.000878444	-0.000344366	8.67585e-07	0.000820586	-0.000396794	-0.00262714	-6.09626e-05	-0.000167764	0.000565342	1.77901e-06	-0.00152452	-0.00105206	0.00113589	-0.000178587	0.000178655	-0.00106375	0.000612767
-0.000634707	0.000558424	0.000578589	6.86422e-05	-0.000367899	-0.00080718	0.000379242	-7.02297e-05	0.00140559	-0.00112425	0.00104192	0.000890974	-0.000477591	0.0012845	0.000310312	0.000830161	-0.000177824	0.000225935	0.000344086	-0.000395355	-0.00182632	-5.75454e-05	-0.000198869	0.000262451	6.44964e-05	-0.000710536	-0.000615985	0.00130476	9.50202e-06	0.000228692	-0.000611789	-0.000126307
-0.000872546	0.000675365	0.000722495	0.000207371	-0.000725552	-0.00116374	0.000554001	-0.00020209	0.00210714	-0.00153824	0.00132312	0.000943559	-0.000715166	0.00169802	0.00037767	0.000970897	-0.000296159	0.000253903	0.000385171	-0.000508582	-0.0026306	-2.84749e-05	-0.000251003	0.000426558	3.73828e-05	-0.00110366	-0.000841229	0.00166211	4.72445e-06	0.000260476	-0.000884288	1.60444e-05
-0.00100948	0.00132251	0.000576218	0.000664359	-0.00109209	9.29338e-05	-0.000788929	-0.000312973	0.00255726	-0.0015869	0.00107176	0.000505336	-0.000996789	0.00156732	-0.000297951	0.000641315	-0.000336655	-3.83313e-05	0.00126132	-0.000279216	-0.0026419	-7.07318e-05	-0.000145309	0.00053447	-6.32304e-06	-0.00156381	-0.00153554	0.00137835	-0.00032639	0.000204356	-0.00143782	0.00114852
-0.000896551	0.000802582	0.000729297	0.00053584	-0.000967507	-0.00093862	0.000103796	-0.000261563	0.00238025	-0.00156735	0.00117612	0.000695227	-0.000988397	0.00158441	0.000365025	0.000613859	-0.000347405	0.00013647	0.000742715	-0.000363451	-0.00264605	8.13031e-06	-0.000228292	0.000487053	6.12652e-06	-0.00140538	-0.000861117	0.00143205	-0.000126385	0.000207464	-0.00110303	0.000549028
-0.000439144	0.00105617	0.000354081	0.000797551	-0.000551815	-0.000166654	0.0001334	9.11154e-05	0.00176565	-0.000987066	0.00122106	0.00105555	-0.00068017	0.000886125	-1.64376e-05	0.000761187	-0.000278576	-4.83104e-05	0.0010783	-0.00043695	-0.00207259	-6.25177e-05	-0.000102875	0.000568198	2.75751e-05	-0.00152843	-0.000693048	0.000824276	-0.00012955	0.000165266	-0.000594705	0.00028439
-0.00111767	0.00102087	0.000981743	0.00021449	-0.000992109	-0.000999218	-8.59809e-05	-0.000428882	0.00267863	-0.00169367	0.00148335	0.00115211	-0.00116227	0.00192377	0.000144872	0.000753826	-0.000331865	0.000149617	0.000855971	-0.000417956	-0.00303532	-6.91245e-05	-0.000224409	0.000393316	3.1949e-05	-0.00114491	-0.00124692	0.00172965	-0.000139858	0.000269535	-0.00159848	0.000557747
-0.000914333	0.000560588	0.000899377	0.000117269	-0.000571494	-0.0015809	0.000629663	-0.000173351	0.00227051	-0.00152321	0.00133058	0.00146572	-0.00138161	0.0019462	0.000616572	0.000954596	-0.000311972	0.000342334	0.00051663	-0.000720545	-0.0030278	1.14428e-05	-0.000291656	0.000444894	0.000173756	-0.00119594	-0.000742084	0.00199896	-3.44939e-07	0.000322528	-0.00098926	0.000234982
-0.00125127	0.00142116	0.000729069	0.000722395	-0.00111945	-0.000381389	-0.000353307	-0.000228472	0.00302437	-0.0019727	0.00134926	0.000833315	-0.00121541	0.00215114	-3.74184e-05	0.00101195	-0.000449706	0.000138346	0.00133385	-0.000620124	-0.00346614	-3.80017e-05	-0.000274371	0.000714032	7.68129e-05	-0.00196269	-0.00173453	0.00208189	-0.000262122	0.000320868	-0.00141354	0.00116778
-0.00146715	0.00130624	0.00104927	0.000302392	-0.00122881	-0.000717697	-0.000456374	-0.00048352	0.0031053	-0.002113	0.00141793	0.000770519	-0.00106496	0.00237751	4.23612e-05	0.000924882	-0.000415572	0.000205512	0.0010033	-0.000448725	-0.00342994	-8.10478e-05	-0.000306934	0.00047384	3.82187e-05	-0.0014043	-0.0018465	0.00219768	-0.00022976	0.000333844	-0.00182609	0.000979249
-0.0013641	0.00120738	0.000832676	0.000157329	-0.000703266	-0.000426657	-0.000335258	-0.000177137	0.00253427	-0.00213149	0.00105987	0.000760713	-0.000920984	0.00265487	-4.23323e-05	0.00119392	-0.000357403	0.000401428	0.0010804	-0.000644416	-0.00311042	-8.1339e-05	-0.000366562	0.000473191	0.000138067	-0.00137797	-0.00200995	0.00278205	-0.000163888	0.00045526	-0.0012837	0.000658296
-0.00197521	0.000702337	0.0015957	-0.000148413	-0.00162688	-0.00213367	-0.000132559	-0.000922443	0.00412632	-0.00320495	0.00137071	0.000752725	-0.00205979	0.00381379	0.000463182	0.0010286	-0.000516442	0.000554141	0.000632872	-0.000535143	-0.00470159	2.42016e-05	-0.00047865	0.000463864	7.53177e-05	-0.00146681	-0.00214443	0.00364674	-0.000164694	0.000490696	-0.00249347	0.000731773
-0.00127177	0.0010373	0.000963821	0.000365384	-0.000878866	-0.000926578	-0.000211431	-0.000257796	0.00279912	-0.00192646	0.00112526	0.000967473	-0.00145106	0.00243467	0.000268061	0.000727945	-0.000415424	0.000328041	0.00119629	-0.000658857	-0.00334062	1.36571e-05	-0.000345427	0.000526189	0.000138148	-0.00156652	-0.00154336	0.00245055	-0.000169135	0.000383507	-0.00139645	0.00105178
-0.000957792	0.00108407	0.000929726	0.000149237	-0.000440363	-0.000907711	0.000171951	-9.42105e-05	0.0024395	-0.00148548	0.00153463	0.00196922	-0.00146465	0.00200497	0.000121147	0.0012866	-0.000309797	0.000225298	0.000976815	-0.00082362	-0.00326295	-0.000115947	-0.000239795	0.000488471	0.000244469	-0.00133697	-0.00129099	0.00208878	-0.000118113	0.000385181	-0.00126947	0.00033092
-0.00160763	0.00155905	0.00101911	0.000161909	-0.000902961	-0.000522998	-0.000493175	-0.000290029	0.00325587	-0.00234714	0.00155446	0.00141965	-0.00152714	0.00293158	-0.000144628	0.00164476	-0.000408379	0.000331945	0.00132968	-0.000876884	-0.00406608	-0.00013408	-0.000356084	0.000624596	0.00025265	-0.00168006	-0.0023542	0.00301511	-0.000260241	0.000499251	-0.00180458	0.00105533
-0.00148832	0.00148207	0.000872978	7.54701e-05	-0.000473608	-0.000277765	-0.000399905	-3.35918e-05	0.00245312	-0.00194123	0.00125093	0.00119867	-0.000948784	0.00267845	-2.20104e-05	0.0013824	-0.000347463	0.00044917	0.00128331	-0.000900088	-0.00325884	-0.00011128	-0.000402623	0.00049192	0.000261142	-0.00134288	-0.00213123	0.00291216	-0.000173163	0.000510114	-0.001247	0.00105212
-0.00109085	0.000760285	0.00108515	7.06358e-05	-0.000732569	-0.0017954	0.000836618	-0.000230949	0.00271632	-0.00182458	0.0018197	0.00180392	-0.00132126	0.00218228	0.000624867	0.00151547	-0.000358323	0.000339951	0.000421397	-0.000835965	-0.0036333	-6.32443e-05	-0.000322336	0.000523021	0.000205049	-0.00129952	-0.00098529	0.00218562	2.17283e-05	0.000366813	-0.00123398	-4.34129e-05
-0.00124053	0.00107368	0.000973931	0.000185427	-0.00111948	-0.0010036	-0.000178147	-0.000479637	0.0028926	-0.00181216	0.00156281	0.00112538	-0.00130745	0.0020141	0.000181321	0.00103898	-0.000340557	0.000148254	0.000780902	-0.00051968	-0.00336169	-6.74754e-05	-0.000237399	0.000466421	0.000100316	-0.00124474	-0.00137585	0.00183462	-0.000175501	0.000277502	-0.00167849	0.000855643
-0.000763011	0.000664486	0.000713555	-6.7613e-05	-0.000304161	-0.000895397	0.00022702	-0.000118506	0.00167338	-0.00100963	0.00114653	0.00143049	-0.00103621	0.00143824	0.000272098	0.00088718	-0.00018852	0.000228399	0.000429894	-0.000618127	-0.00232256	-6.28354e-05	-0.000192577	0.000288028	0.000184508	-0.00076666	-0.000751908	0.00151726	-5.98556e-05	0.000269568	-0.000891839	0.000357621
-0.00149271	0.000669268	0.00117324	-0.000326297	-0.000945846	-0.00147864	-4.40266e-05	-0.000587605	0.0028771	-0.00225237	0.00116318	0.000958744	-0.00146112	0.00286692	0.000292258	0.00106119	-0.000329273	0.000465144	0.000376765	-0.000560157	-0.0035091	-3.95144e-05	-0.000360663	0.0003039	0.00013156	-0.000935526	-0.00168524	0.0028647	-0.000110652	0.000419706	-0.00177408	0.000484812
-0.00112285	0.000735281	0.000783724	-0.000171429	-0.000212481	-0.000741979	2.42988e-05	-5.05491e-05	0.00193802	-0.00173648	0.000789833	0.00112059	-0.00113158	0.00250826	0.000133018	0.00115848	-0.000258225	0.000511631	0.000673849	-0.000770589	-0.00275444	-5.51363e-05	-0.000351214	0.000348844	0.000241015	-0.00103899	-0.00156478	0.00281996	-8.43888e-05	0.00047265	-0.000934261	0.00032503
-0.000793635	0.00109141	0.000588884	0.000510373	-0.000632293	-0.000388476	-0.000137323	-6.50522e-05	0.00223916	-0.00131033	0.00128401	0.00132092	-0.00125815	0.00144067	3.8507e-05	0.00109726	-0.000287855	5.28202e-05	0.00102364	-0.000615547	-0.00277119	-7.7575e-05	-0.000161649	0.000573176	0.000175384	-0.0015312	-0.00108025	0.00143618	-0.000212474	0.000253381	-0.00104851	0.000712899
-0.00127601	0.00129428	0.000945081	0.000307041	-0.00103484	-0.000739124	-0.000144344	-0.000341122	0.00274571	-0.00191371	0.00154894	0.000918996	-0.000786502	0.00213704	0.000100446	0.000969671	-0.000376251	0.000209284	0.00101673	-0.000481675	-0.00312158	-8.86207e-05	-0.000293691	0.000457517	2.59693e-05	-0.00128062	-0.00158736	0.00198846	-0.000128178	0.00032313	-0.00149907	0.000636931
-0.00168513	0.00113985	0.00100323	0.000271805	-0.00118901	-0.000949007	-0.00031008	-0.00040243	0.00333285	-0.00281474	0.00114032	0.000477168	-0.0013887	0.00331251	0.00016111	0.00120881	-0.000472832	0.000497493	0.00117993	-0.000668756	-0.00392589	4.12015e-06	-0.000455162	0.000622132	0.000111552	-0.00177401	-0.00223554	0.00336527	-0.000179713	0.000495305	-0.00163308	0.000935755
-0.00155917	0.0010351	0.00133612	-0.000205883	-0.00106656	-0.0012995	-0.000251608	-0.000590884	0.00314153	-0.0022674	0.00154513	0.00122571	-0.00137377	0.00280866	0.000177358	0.00119633	-0.000362588	0.000358941	0.000782212	-0.000576306	-0.00373094	-0.000106093	-0.000350613	0.000335357	0.000145189	-0.000994476	-0.00189125	0.00269536	-0.000133038	0.000425208	-0.00201828	0.000598281
-0.0010199	0.00142661	0.000729482	0.00107852	-0.00128935	-0.000449521	-0.000406209	-0.000246056	0.003322	-0.00184653	0.00150477	0.00114419	-0.00174964	0.00178807	-1.1743e-05	0.000920825	-0.000479956	-6.89212e-05	0.00161196	-0.000576622	-0.00368007	-2.20024e-05	-0.000181258	0.000847028	9.01778e-05	-0.00234708	-0.00142125	0.00158606	-0.000337571	0.000240869	-0.00155409	0.00126913
-0.00126585	0.000709449	0.00114435	0.00025509	-0.00106833	-0.00171786	0.000385492	-0.000425711	0.00319161	-0.00229418	0.00145192	0.00126428	-0.00170101	0.00263883	0.000482557	0.00107901	-0.000432047	0.000351912	0.000689029	-0.00061937	-0.00383046	-1.79829e-06	-0.000341838	0.000559342	0.00010484	-0.00161248	-0.00129828	0.00256303	-0.000100582	0.000377384	-0.00161006	0.00024058
-0.00121057	0.00092333	0.000991906	-0.000288517	-0.000657275	-0.00085226	-0.000304795	-0.000405855	0.00241099	-0.0015921	0.00133467	0.00143091	-0.00135047	0.00207651	6.90647e-05	0.0012957	-0.000221701	0.000242345	0.000510864	-0.000616594	-0.00307673	-0.000134869	-0.000230528	0.000287995	0.00023797	-0.000781193	-0.00148634	0.00207745	-0.000178412	0.000346223	-0.00161721	0.00066074
-0.000753772	0.000879863	0.000698171	0.000780927	-0.00125069	-0.000823545	-0.000221673	-0.000413182	0.00275751	-0.0013921	0.00131657	0.000922729	-0.00157893	0.0011814	0.000200828	0.000488942	-0.000351826	-0.000128511	0.000962683	-0.00027938	-0.00289688	9.48955e-06	-9.195e-05	0.000589267	8.52361e-06	-0.00167016	-0.00070162	0.000854313	-0.000262495	9.87507e-05	-0.00145227	0.000959533
-0.000553353	0.000911338	0.000660508	0.000330782	-0.000646814	-0.00043754	-0.000207835	-0.000245945	0.0019405	-0.0008778	0.00128106	0.0013656	-0.00108573	0.000885071	-7.07768e-05	0.000653738	-0.000202979	-0.000112589	0.00075766	-0.000294597	-0.00217538	-0.000117983	-3.82585e-05	0.000334189	6.04835e-05	-0.000987694	-0.000711387	0.00068808	-0.000197471	0.000134758	-0.00123625	0.000386071
-0.00122287	0.00155322	0.000681555	0.000141427	-0.0005447	0.000248591	-0.000653875	-0.000102237	0.00227706	-0.00179177	0.00120823	0.00103626	-0.000692736	0.00221456	-0.000447261	0.00142156	-0.000278722	0.000221312	0.0012149	-0.000608453	-0.00280129	-0.000197019	-0.000257136	0.000438037	0.000157117	-0.0012352	-0.00215633	0.00232061	-0.00023727	0.000419352	-0.00131723	0.000632392
-0.000897635	0.000757105	0.000785545	0.00029019	-0.000527533	-0.0012621	0.000658181	-2.70186e-05	0.0022274	-0.00166523	0.00142302	0.00140065	-0.00109107	0.00196913	0.000491507	0.00123029	-0.000324477	0.00033538	0.000693352	-0.000744393	-0.00299038	-2.77277e-05	-0.000304406	0.000538403	0.000163419	-0.00139873	-0.000898959	0.00205846	8.46543e-07	0.000348965	-0.000819654	1.84728e-05
-0.000909657	0.000830608	0.000859028	0.000509711	-0.00111297	-0.00125827	0.000250689	-0.000370915	0.00290725	-0.00177348	0.00159706	0.00130713	-0.0015604	0.00174578	0.0002973	0.00106733	-0.000363863	6.19214e-05	0.000780324	-0.000505274	-0.00338868	-3.21465e-05	-0.000181801	0.000612763	7.89975e-05	-0.0016274	-0.000920858	0.00154313	-0.000147363	0.000225224	-0.00143687	0.000368283
-0.000510842	0.000598405	0.000589882	0.000311982	-0.000458775	-0.000921666	0.000331758	-9.8077e-05	0.00172512	-0.000778082	0.00121753	0.00145406	-0.00119709	0.000892876	0.000355247	0.000693371	-0.000207214	4.10712e-05	0.000466796	-0.000514349	-0.00222502	-2.83475e-05	-0.000104951	0.00040097	0.00013482	-0.00106449	-0.000280684	0.000844423	-0.000103659	0.000148999	-0.000811719	0.000405064
-0.00132933	0.00104917	0.00112808	8.01771e-05	-0.00142733	-0.00102553	-0.000439679	-0.000769137	0.0031534	-0.00195871	0.00152413	0.000846058	-0.00121776	0.00204337	1.40955e-05	0.000814801	-0.000346515	5.91135e-05	0.000572909	-0.000213896	-0.00331953	-0.000106281	-0.000193635	0.000333003	-2.76332e-05	-0.0010295	-0.00154698	0.00167334	-0.000230525	0.000227647	-0.00214357	0.000703491
-0.0010201	0.000642657	0.000659976	-0.000195936	-0.000339602	-0.000827295	0.000200104	-0.000103785	0.00149439	-0.00122032	0.000906243	0.000739148	-0.00048431	0.00172641	0.000410374	0.000895129	-0.000201966	0.000412846	0.000226402	-0.000620429	-0.0021287	-2.40388e-05	-0.000310232	0.000237436	0.000159685	-0.00059591	-0.000994083	0.00189133	-6.38088e-06	0.00031221	-0.000671126	0.000572974
-0.000655112	0.000524208	0.000457739	0.000317166	-0.00067517	-0.000545427	-0.000131897	-0.00022421	0.0017465	-0.00111591	0.000719106	0.000543824	-0.00101164	0.00116511	0.00015997	0.000519669	-0.00021213	8.32247e-05	0.000442894	-0.000294556	-0.00199664	5.61366e-06	-0.000128812	0.000369634	5.1464e-05	-0.00107192	-0.000666698	0.0011137	-0.000175237	0.00015049	-0.000862421	0.000621695
-0.0012771	0.000865451	0.00091295	0.000182796	-0.00135418	-0.000781969	-0.000448756	-0.000653187	0.00269939	-0.00192281	0.00105164	8.55024e-05	-0.000715002	0.00195407	8.17699e-05	0.000526553	-0.000340062	0.000144732	0.000452774	-8.87019e-05	-0.00270179	-4.2827e-05	-0.000238239	0.00029972	-0.000101536	-0.000987046	-0.00145755	0.00165745	-0.000199793	0.000206893	-0.00170253	0.000729066
-0.00100829	0.00110016	0.000636341	0.000248033	-0.00095161	-1.04732e-05	-0.000670765	-0.000384775	0.00208177	-0.00132803	0.000955606	0.000298848	-0.000424665	0.00136222	-0.000208627	0.000612866	-0.000256102	1.95178e-05	0.000612451	-0.000160275	-0.00211717	-0.000109052	-0.000151396	0.000285718	-3.45509e-05	-0.000902546	-0.00140317	0.00117478	-0.000247008	0.000177911	-0.0013418	0.000850501
-0.000895031	0.000601252	0.000875015	0.000245462	-0.00123698	-0.00112542	1.78531e-05	-0.000600618	0.00245758	-0.00148841	0.00123891	0.0005337	-0.000818508	0.00135124	0.000234345	0.000486003	-0.000296302	1.29289e-05	0.000208151	-6.7536e-05	-0.00249366	-4.31125e-05	-0.000139849	0.00029425	-0.000105447	-0.000914806	-0.000791677	0.000987494	-0.000132849	0.000111111	-0.00151014	0.000268062
-0.0004368	0.000685374	0.000228432	0.000413276	-0.000236776	-1.44239e-05	-3.7629e-05	0.000107755	0.00108368	-0.000793259	0.000562198	0.000532911	-0.000439406	0.000919079	6.66632e-06	0.000479203	-0.000178178	0.00011222	0.000668383	-0.00034386	-0.00134417	-2.47301e-05	-0.000133597	0.000342945	4.31532e-05	-0.00100657	-0.000657392	0.00101453	-0.000111266	0.000180593	-0.000324701	0.000342797
-0.000744252	0.000980003	0.000478692	0.000224886	-0.00053999	-0.000137463	-0.000238905	-0.000113684	0.00149551	-0.001064	0.00102449	0.000606697	-0.000313658	0.00114757	-1.2945e-05	0.000676287	-0.000184481	9.81041e-05	0.000764238	-0.00030192	-0.00170779	-8.53086e-05	-0.00016033	0.000279922	2.50557e-05	-0.000765804	-0.000977913	0.00108642	-0.000103698	0.000195324	-0.00079853	0.000502095
-0.00136341	0.00102671	0.000945267	0.000597922	-0.00170171	-0.000945265	-0.00046624	-0.000692746	0.00343294	-0.00229436	0.00127263	0.000220389	-0.0013274	0.0022028	0.000132952	0.00061933	-0.00045726	8.08623e-05	0.000890061	-0.000202352	-0.00349091	1.03162e-05	-0.000248484	0.00057341	-8.28771e-05	-0.00169252	-0.00155349	0.00184146	-0.000274137	0.000214397	-0.00192354	0.0010773
-0.000537071	0.00067071	0.00058539	0.000806743	-0.00119688	-0.000819093	-3.9172e-06	-0.000366763	0.00225051	-0.00100866	0.00119706	0.000585951	-0.000998176	0.000613757	0.000327038	0.000230981	-0.000309985	-0.000184304	0.000606144	-0.000101573	-0.00220743	2.1926e-05	-5.63629e-05	0.000481804	-8.1513e-05	-0.00137388	-0.000261896	0.000224284	-0.0001902	-2.67653e-06	-0.00111576	0.000715684
-0.00121033	0.000393036	0.00115074	0.000179505	-0.00151411	-0.00192049	0.000387209	-0.00075916	0.00304594	-0.00223277	0.00127079	0.000307616	-0.00103047	0.0022444	0.000555305	0.000482026	-0.000415055	0.000257199	0.000155462	-0.000115904	-0.00317189	3.79726e-05	-0.00029514	0.000343517	-0.000150654	-0.00109833	-0.00100815	0.00188308	-3.18586e-05	0.000216783	-0.00170381	2.25297e-05
-0.000885715	0.00100589	0.000538625	-0.000149958	-0.000365247	7.19909e-05	-0.00047783	-0.000145203	0.00135848	-0.000966343	0.000917363	0.000705909	-0.000241225	0.0012718	-0.000174696	0.000951313	-0.00012953	0.000151238	0.000488406	-0.000401563	-0.00172449	-0.000149507	-0.000167752	0.000168206	0.000122321	-0.000445407	-0.00130411	0.00131829	-0.000141254	0.000247533	-0.000906897	0.000635537
-0.000963047	0.000623547	0.000545645	-8.55687e-05	-0.000526875	-0.000369573	-0.000395394	-0.000246576	0.00161041	-0.00133535	0.00060054	0.000376518	-0.000757269	0.00164544	7.93518e-05	0.000741996	-0.00016766	0.000265974	0.000371013	-0.000356425	-0.00195586	-3.83271e-05	-0.00021796	0.000232754	0.000112	-0.000700001	-0.0011577	0.00171496	-0.000165133	0.000256899	-0.000949481	0.000727743
-0.000579136	0.000721698	0.000456329	0.000163798	-0.000627485	-0.000230408	-0.000328618	-0.000270276	0.00125278	-0.000414085	0.000896138	0.000533435	-0.000345375	0.000375222	0.000106869	0.000195592	-0.000128499	-7.69928e-05	0.000257773	-0.000133419	-0.0012834	-5.4081e-05	-4.92466e-05	0.000148915	-1.00695e-05	-0.000436335	-0.00040014	0.000173553	-0.000160324	2.60608e-05	-0.000866669	0.000913145
-0.00120281	0.000647779	0.000913972	-0.000407873	-0.00096856	-0.000708465	-0.000481213	-0.000668812	0.00214586	-0.00176537	0.000877052	0.000232025	-0.000535494	0.00200091	-8.96517e-05	0.000801412	-0.000195643	0.00022843	8.2679e-05	-7.62135e-05	-0.00227157	-0.000122766	-0.000213268	5.59023e-05	-2.76036e-05	-0.000298975	-0.00157373	0.00182059	-0.000133999	0.00025682	-0.00164786	0.000219077
-0.00121698	0.000986283	0.000811084	-0.000192306	-0.000879848	-0.000120648	-0.000840446	-0.000522248	0.00213671	-0.00155872	0.000869242	0.000359895	-0.000548175	0.00181298	-0.000303961	0.000840725	-0.000207997	0.000138947	0.000397589	-0.000179799	-0.00228118	-0.000154809	-0.000185849	0.000151109	2.79056e-05	-0.000560947	-0.00175254	0.00168708	-0.000253236	0.00025749	-0.00162097	0.000724927
-0.000803861	0.000172628	0.000721208	-0.000395494	-0.00043721	-0.000900004	-0.00020509	-0.000402426	0.00139559	-0.00105417	0.000506591	0.000581379	-0.000957802	0.00142481	0.000272205	0.000421838	-9.91539e-05	0.000259455	-9.13403e-05	-0.000211521	-0.00168112	-2.57571e-05	-0.000169016	2.09958e-05	9.62179e-05	-0.000227826	-0.000683849	0.00142363	-0.000115115	0.000201693	-0.00107264	0.000392084
-0.000605278	0.000405816	0.000592567	0.000337486	-0.000974809	-0.000769785	-0.000254044	-0.000470205	0.00198982	-0.00110041	0.000754511	0.000441459	-0.00117564	0.000991765	0.000166965	0.000168422	-0.000220139	-4.37525e-05	0.000355262	-4.59727e-05	-0.00198125	1.58588e-05	-6.50675e-05	0.000290958	-4.69016e-05	-0.00096252	-0.000495632	0.000732113	-0.000205621	6.56009e-05	-0.00121479	0.000599249
0.000121999	0.000274381	0.000177814	0.000828535	-0.000488419	-0.000701072	0.000578938	3.2901e-05	0.00113389	-0.000255461	0.000890334	0.000910866	-0.000812829	-0.000144363	0.000394058	0.000136467	-0.000177839	-0.000201618	0.000336826	-0.000155918	-0.00121963	3.8755e-05	3.86337e-05	0.000432275	-4.71431e-05	-0.00121146	0.000549288	-0.000326904	-7.7191e-05	-5.52622e-05	-0.000221978	-7.4018e-06
-0.000814459	0.000667635	0.000631285	0.000156903	-0.0010499	-0.000737723	-0.000159848	-0.000509876	0.00189051	-0.00105663	0.00110652	0.000340906	-0.000509148	0.000915562	0.000220043	0.000329768	-0.000203263	-1.03179e-05	0.000170516	-5.78657e-05	-0.00188265	-3.09921e-05	-0.000106358	0.000210954	-8.92402e-05	-0.000602037	-0.00059835	0.000599356	-0.000129928	5.55391e-05	-0.00121355	0.000679549
-0.000704945	-7.91884e-05	0.000842332	-0.000441345	-0.000740611	-0.00160013	0.000435437	-0.000605503	0.00162273	-0.00101223	0.000909007	0.000694761	-0.000769824	0.00112729	0.000488217	0.000507984	-0.000124676	0.000168709	-0.000733068	-0.000108572	-0.00188719	-3.11521e-05	-0.000121731	9.19885e-06	-1.34755e-05	-9.56252e-05	-0.000256507	0.000934927	-7.60252e-06	0.000101114	-0.00117026	-0.000186233
-0.000237554	0.000296564	0.000186767	0.000150807	-0.000454299	-0.000188721	8.90533e-05	-0.000158049	0.000815965	-0.000368103	0.000571518	0.000221816	-5.76849e-05	0.000196428	-4.796e-05	0.000457835	-0.000100809	-8.68273e-05	-8.81727e-05	-9.22363e-05	-0.000900615	-5.50936e-05	-7.46182e-06	0.000174698	-1.87469e-05	-0.000387119	-0.00031049	7.24939e-05	-4.35811e-05	5.84268e-06	-0.000390931	5.31978e-05
-0.000978734	0.000321769	0.000521594	-0.000493182	-0.00045382	-0.000412581	-0.000231323	-0.000362623	0.00110745	-0.00138466	0.000372284	-0.000207722	-1.26732e-05	0.00169112	6.11027e-05	0.000568351	-8.12672e-05	0.000392816	-0.000322658	-8.71649e-05	-0.00126771	-5.71059e-05	-0.000240239	-2.93513e-05	-3.19925e-05	-5.69998e-05	-0.00107027	0.00176183	-5.66429e-05	0.000248618	-0.00080013	0.000103494
-0.00080152	0.000194831	0.000776412	0.000317564	-0.00145548	-0.00131185	7.44259e-05	-0.000765107	0.00248531	-0.00168782	0.000747741	-0.00018702	-0.000841138	0.00144195	0.000258172	6.85551e-05	-0.000331107	2.53147e-05	-4.95053e-05	0.000197914	-0.00226936	4.61768e-05	-0.00013271	0.000265413	-0.000241062	-0.000957555	-0.000678671	0.00100998	-0.000121367	5.8364e-05	-0.00149625	3.32509e-05
-0.000752405	0.000519261	0.000644744	-0.000198888	-0.000802484	-0.000258232	-0.000655553	-0.000577811	0.00156604	-0.000859862	0.000637115	0.000270872	-0.000501676	0.000894333	-0.00019779	0.000315334	-0.00011191	-4.34192e-05	-9.30601e-05	7.61446e-05	-0.00148455	-0.000113045	-3.77069e-05	6.93776e-06	-5.25187e-05	-0.000205807	-0.000904302	0.000650356	-0.000229087	7.46735e-05	-0.00138943	0.000524795
-0.000353517	0.000786868	0.000146091	0.000420807	-0.000643708	0.000596399	-0.000902726	-0.00023851	0.000997869	-0.000273929	0.00042606	5.97585e-07	-0.00024974	3.06538e-05	-0.000326839	-8.76501e-05	-9.08275e-05	-0.000249902	0.000509375	0.000132816	-0.000690408	-6.39245e-05	5.69083e-05	0.000153906	-9.01322e-05	-0.000573032	-0.000521645	-0.000203791	-0.000294884	-4.41083e-05	-0.000788679	0.00103997
-0.000468465	-9.38815e-06	0.000635937	-0.000162727	-0.000577004	-0.00120703	0.000468632	-0.000389674	0.00133704	-0.0010062	0.000756819	0.00053765	-0.000513297	0.000996992	0.000338826	0.000481667	-0.000125793	0.000136441	-0.00042386	-3.77418e-05	-0.00149415	-3.96813e-05	-0.000104806	7.18425e-05	-6.18664e-05	-0.000315199	-0.000237687	0.00085281	8.40766e-06	0.00010769	-0.00082553	-0.000566272
-0.00032608	0.000901267	0.000255542	0.000376647	-0.00064632	0.000410387	-0.000640922	-0.000244633	0.00122638	-0.000357037	0.000864933	0.000550984	-0.000327955	6.11013e-05	-0.000385959	0.000334176	-9.34418e-05	-0.000298913	0.000473132	4.11862e-05	-0.00107053	-0.000138367	8.4376e-05	0.000203345	-6.36996e-05	-0.000625419	-0.000556088	-0.000207198	-0.00026451	-2.2176e-05	-0.000934157	0.000596298
0.00015372	0.000328709	5.78468e-05	0.000699179	-0.000354195	-0.000320799	0.000346672	5.66003e-05	0.00069245	1.12954e-05	0.000737794	0.000681221	-0.000424534	-0.000424057	0.000273479	-1.11452e-05	-0.000100966	-0.000225491	0.000252308	-3.79461e-05	-0.00064148	1.07458e-05	6.86005e-05	0.000298529	-7.58123e-05	-0.000858762	0.000566763	-0.00060438	-8.98456e-05	-9.22506e-05	-0.000115398	0.000100111
-0.000371022	2.88887e-05	0.000607754	0.000229733	-0.00111787	-0.00125678	9.2917e-05	-0.000656821	0.00186763	-0.000836979	0.000918471	0.000520868	-0.00118158	0.000438498	0.000350869	4.10292e-05	-0.000151426	-0.000178811	-0.000223249	0.000177603	-0.00171624	1.73172e-05	3.98975e-05	0.000186729	-0.000128082	-0.000638657	0.000158162	-8.81724e-06	-0.000157084	-7.70509e-05	-0.00128153	0.000162361
-0.000317914	0.000788157	0.00015691	0.000159989	-0.000364803	0.000373328	-0.000267466	-7.70111e-05	0.000665493	-0.000241124	0.000767605	0.000315528	0.000353378	5.3384e-05	-0.00021238	0.00049085	-5.51607e-05	-0.000130161	0.00012936	-4.84186e-05	-0.000643148	-0.000135236	5.18469e-06	0.000113261	-5.36659e-05	-0.00028736	-0.000482801	-6.80913e-05	-0.000116532	1.76793e-05	-0.000432547	0.000290928
0.000208671	0.000391317	-1.80799e-06	0.000614491	-0.000675634	0.000218286	-0.000325959	-0.000242052	0.000812602	0.000211634	0.000681085	0.000405996	-0.000459082	-0.000866083	-0.000264603	-4.20533e-05	-4.74302e-05	-0.00052463	0.000238668	0.000225011	-0.000482913	-6.23059e-05	0.00023106	0.000221884	-0.000105607	-0.000573823	0.000298689	-0.00127946	-0.000208889	-0.000217772	-0.000596123	0.000371049
-0.000413518	0.000183703	0.000396755	-0.000563917	-0.000172386	-0.000290418	-0.000189922	-0.00035402	0.000613879	-0.000455355	0.000415852	0.000494365	-0.000234463	0.000644077	-0.000155697	0.00044265	3.5785e-05	6.8824e-05	-0.000441274	9.78915e-06	-0.000724013	-0.000125576	-1.23314e-05	-0.000150468	3.97374e-06	0.00030983	-0.000502312	0.0005989	-7.69265e-05	9.31232e-05	-0.000809252	-0.000198497
-0.000224443	3.61462e-05	0.000313136	0.000162858	-0.000717881	-0.000628666	4.50658e-06	-0.000400764	0.0011285	-0.000434474	0.000518059	0.000209195	-0.000630748	0.000179959	0.000120626	6.02975e-05	-0.000101832	-0.00014352	-0.000183587	8.09169e-05	-0.00104947	8.10101e-06	3.66204e-05	0.000139292	-6.98874e-05	-0.000408577	6.74564e-06	-8.79536e-05	-0.000102036	-6.18179e-05	-0.000737277	0.000222758
-0.000682525	9.80951e-05	0.000632952	4.40995e-05	-0.00119429	-0.00089355	-7.74677e-05	-0.000700963	0.0020869	-0.00159742	0.000566996	-0.00018603	-0.000794024	0.00144819	-5.93986e-05	0.000304404	-0.000234189	4.96938e-05	-0.000227968	0.00015958	-0.00198348	-8.54741e-06	-9.06712e-05	0.000189196	-0.000174152	-0.000704972	-0.000859354	0.00116165	-0.000106364	0.000105633	-0.00128911	-0.000214876
-0.000386171	-0.000228272	0.000722615	0.000195001	-0.00105256	-0.00100328	5.51402e-05	-0.00064674	0.00192257	-0.00118987	0.000329372	-2.79184e-06	-0.000935158	0.00114545	-0.000283986	-0.000154705	-0.000282154	-6.95013e-05	0.000154339	0.000189178	-0.00177174	1.60993e-05	-1.93052e-05	0.000177186	-0.000184232	-0.000653742	-0.00072464	0.000779735	-4.31417e-05	5.02522e-05	-0.00127052	-0.000506859
-0.000506888	0.000150102	0.000421012	-2.75912e-05	-0.000824284	-0.00049716	-0.000182122	-0.000496526	0.001377	-0.00105912	0.000497537	-7.99057e-05	-0.000516587	0.0009293	-6.98652e-05	0.000188018	-0.000113652	2.86854e-05	-0.000206198	0.000132746	-0.00127774	-2.48723e-05	-4.53342e-05	9.53476e-05	-0.000130232	-0.000404202	-0.000552746	0.000735966	-0.000101069	6.65956e-05	-0.000896048	-3.69808e-06
-0.000397343	0.000236361	0.000359066	8.99586e-05	-0.000776064	-0.000235925	-0.000232499	-0.000455871	0.00133708	-0.000952812	0.000214773	-0.000325335	-0.000468713	0.00101559	-0.000246199	-0.000150226	-0.000209481	1.36896e-05	0.000127017	9.28345e-05	-0.00120514	2.55016e-05	-6.84337e-05	0.000112444	-0.000137031	-0.000470066	-0.000765289	0.00083595	-3.26199e-05	9.59064e-05	-0.000806091	7.56766e-05
-0.000431483	-0.000204026	0.000660903	0.000117848	-0.000997704	-0.000892927	4.77731e-05	-0.00061448	0.001859	-0.00140088	0.000246683	-0.000182184	-0.000870889	0.0014394	-0.000338257	-7.6131e-05	-0.0002804	2.73818e-05	0.000221465	0.000151744	-0.00175879	2.69147e-05	-6.44135e-05	0.000178213	-0.000176532	-0.000638221	-0.000910848	0.0011542	3.45788e-06	0.000113816	-0.00115291	-0.000602345
-9.21336e-05	0.000682498	5.95247e-05	0.000514593	-0.000511156	0.000237357	4.81041e-05	-4.77875e-05	0.000729825	-0.000247195	0.000796366	0.000203376	0.000398945	-0.000208404	-0.000136369	0.000264465	-0.000100757	-0.000219937	6.52505e-05	0.000103856	-0.00053254	-0.000101497	4.81139e-05	0.000202734	-0.000182845	-0.000606289	-0.000125122	-0.000419654	-0.000102476	-5.30614e-05	-0.00027287	-9.01659e-05
-0.000214691	0.000321662	9.49417e-05	0.000166051	-0.000515418	0.000193445	-0.000649715	-0.000316922	0.000750579	-0.000358628	0.000167725	-8.74824e-05	-0.000485648	0.000176085	-0.000224364	-0.000205569	-2.49398e-05	-0.000153936	0.000263223	0.000223138	-0.000458396	-1.31665e-05	6.60032e-05	5.23349e-05	-0.000103264	-0.000303531	-0.000254482	-2.4787e-05	-0.000210908	-4.21903e-05	-0.000707929	0.000560374
-0.000203605	0.000681562	7.01747e-05	0.000852469	-0.000714417	0.000315403	-0.000461346	-0.000102298	0.00121263	-0.000523907	0.000412829	-3.61973e-05	-0.000427085	0.000171436	-0.000159413	-0.000182353	-0.000192716	-0.000219603	0.000742455	9.29968e-05	-0.000918919	1.32145e-05	2.20825e-05	0.000356803	-0.000148745	-0.00115945	-0.000320763	-4.34205e-05	-0.000244852	-3.09742e-05	-0.000531347	0.000704307
-0.00061771	0.000732885	0.000565298	0.0003035	-0.000841337	-0.000279145	-0.000361107	-0.000389966	0.00183997	-0.00103749	0.000879938	0.000541622	-0.000674763	0.000927584	-0.000172719	0.000360595	-0.000205726	-9.25763e-05	0.000425603	-7.31995e-06	-0.00177986	-9.25425e-05	-4.35369e-05	0.000242421	-8.70058e-05	-0.000842074	-0.000823164	0.000671085	-0.000217474	9.01482e-05	-0.00124263	0.000291442
-0.000481414	0.000899228	0.000358091	0.000446114	-0.000498711	-0.000139109	7.96557e-05	-2.96535e-05	0.00132567	-0.000647117	0.00105568	0.000739689	-0.000151938	0.000559901	2.37294e-05	0.000553852	-0.000197195	-4.03673e-05	0.000454585	-0.000262917	-0.00148858	-8.71705e-05	-8.38119e-05	0.000324866	-3.00419e-05	-0.000895949	-0.000546569	0.000456443	-0.000109852	9.71753e-05	-0.000584985	0.000303151
-0.000677132	0.000107541	0.000836673	0.000100576	-0.00110583	-0.00153046	0.000101006	-0.000667791	0.0021251	-0.00117472	0.000948743	0.000577517	-0.00129866	0.00107897	0.000497183	1.71703e-05	-0.000212471	2.19135e-05	-1.03977e-05	2.57385e-05	-0.0021138	4.59388e-05	-8.84019e-05	0.000176273	-8.66424e-05	-0.000655184	-0.000162857	0.000710723	-0.000116086	4.05046e-05	-0.00142081	0.00034681
-0.000845626	9.03215e-05	0.000737566	-0.000206255	-0.000698203	-0.00139829	0.000285506	-0.000443281	0.00167063	-0.00116243	0.00069	0.000434324	-0.000859401	0.00143906	0.000572107	0.000342206	-0.000193715	0.000290598	-0.00027385	-0.000269447	-0.00199885	5.05232e-05	-0.000216542	0.000138008	2.44884e-05	-0.000463823	-0.000461336	0.00137989	-2.90112e-05	0.000168081	-0.000952173	0.000398267
-0.000443152	0.000667227	0.000470497	0.00073217	-0.00114421	-0.000406714	-0.000228849	-0.000412805	0.00209797	-0.000970346	0.000941608	0.000393646	-0.00083545	0.00055396	-4.24564e-05	0.000194106	-0.000272313	-0.00024948	0.000456207	6.35605e-05	-0.00191137	-3.1356e-05	1.00593e-05	0.000406686	-0.000148794	-0.00127217	-0.00047761	0.000170937	-0.000249598	-1.3806e-05	-0.00117376	0.000438219
-0.000116938	0.000547704	0.000124138	0.000474787	-0.000438975	5.55548e-05	-0.00018909	-7.21764e-05	0.000780957	-4.88885e-05	0.000681921	0.000489241	-0.000308254	-0.000270428	5.66056e-05	8.82151e-05	-7.48885e-05	-0.000226638	0.000240949	-1.16303e-05	-0.000683546	-4.19169e-05	5.91703e-05	0.000210713	-4.27282e-05	-0.000622997	0.000103055	-0.000461144	-0.00017961	-7.01042e-05	-0.000425519	0.000568524
0.000320978	0.00051991	-0.000299743	0.000715092	-0.000141437	0.00050666	0.000152956	0.000240236	4.58704e-05	0.00047189	0.000588817	0.000351951	0.000297876	-0.000981242	-8.29338e-05	0.000134432	-3.25547e-05	-0.000334045	0.000267632	-4.04811e-05	4.28359e-05	-4.32964e-05	0.000131154	0.00027852	-6.51255e-05	-0.0006231	0.000439793	-0.00110523	-7.35389e-05	-0.000145992	0.000309514	0.000207299
-0.000690543	0.000244819	0.000431618	5.77805e-05	-0.00107399	-0.000598329	-0.000163135	-0.000592292	0.00169115	-0.00136077	0.000573433	-0.0003557	-0.000459905	0.00112555	6.5001e-05	0.000252532	-0.000166335	5.78929e-05	-0.000312141	0.000171896	-0.00153367	1.25738e-06	-9.30853e-05	0.000160209	-0.00017524	-0.000574012	-0.000608284	0.000875842	-0.00012619	6.30692e-05	-0.00103561	0.000142952
-0.000339391	-7.54468e-05	0.00057434	-0.0001593	-0.00073243	-0.000557454	-0.000256191	-0.000597116	0.00129975	-0.000722726	0.000285669	9.92041e-05	-0.00072643	0.000811822	-0.000355854	-0.000222337	-0.000133705	-6.44531e-05	-6.13148e-06	0.000179336	-0.0011629	-2.4578e-05	2.15822e-05	-2.01567e-05	-0.000125186	-0.000103866	-0.000614182	0.000537037	-5.32424e-05	4.1524e-05	-0.00111384	-0.000155403
-0.000445923	2.09258e-06	0.000431621	3.83713e-05	-0.00079198	-0.000543987	-9.90945e-05	-0.000467664	0.0013104	-0.00104331	0.000377097	-0.000168692	-0.000507747	0.000962086	-0.000148037	-1.25691e-05	-0.000138802	3.98294e-05	-1.34979e-05	0.000145917	-0.00119171	5.15167e-06	-4.66274e-05	0.000107755	-0.00015535	-0.000408539	-0.000537636	0.000758431	-5.34654e-05	6.40802e-05	-0.000828658	-0.000132187
-0.000213101	0.00066778	0.000220429	0.000646941	-0.00105098	0.000294359	-0.000648113	-0.000433402	0.00142739	-0.000446201	0.000646688	-7.90842e-05	-0.000270723	-0.000147999	-0.000365849	-0.000127314	-0.000156217	-0.000420741	0.000317141	0.000361175	-0.000909038	-7.49026e-05	0.000128791	0.000216773	-0.000230553	-0.00076749	-0.000352551	-0.00061607	-0.000282224	-0.000133868	-0.00102889	0.000497652
-0.000624523	-0.000109219	0.00054171	-0.000389156	-0.000433153	-0.00112525	0.000475335	-0.000339411	0.00104554	-0.00120107	0.000558142	0.000164133	-0.000251889	0.00131235	0.000417266	0.000557289	-7.60161e-05	0.000334105	-0.00066359	-7.34503e-05	-0.00127328	-1.53098e-05	-0.000187454	1.12042e-05	-4.74884e-05	-0.000127179	-0.000317962	0.00131765	5.10742e-05	0.000172745	-0.000585556	-0.000544744
-0.000627931	0.000619189	0.000362439	0.000167496	-0.000847675	0.000146083	-0.000782012	-0.000479213	0.00155888	-0.00100276	0.000358997	-0.000123097	-0.000520507	0.000919732	-0.000397305	0.00013703	-0.000155515	-8.84522e-05	0.000317691	0.000157562	-0.00132497	-6.59213e-05	-2.03283e-05	0.000144996	-0.000124487	-0.000616038	-0.00101766	0.000690972	-0.000269563	6.4294e-05	-0.00121087	0.000551287
-0.000641421	0.000367275	0.000686547	0.000654387	-0.0013813	-0.000949042	-0.000133601	-0.000612066	0.00243919	-0.00143113	0.000755378	2.67676e-05	-0.00101806	0.00109529	0.000157895	-0.000106092	-0.000335878	-0.000103314	0.000324333	0.00018942	-0.00214985	4.14876e-05	-7.32157e-05	0.000358585	-0.000228054	-0.00127483	-0.000532667	0.000660046	-0.000216784	2.08332e-05	-0.00141045	0.000309115
-0.000323555	0.000333591	0.000401928	-0.000179169	-0.000268847	-0.000297708	-0.000156545	-0.000232888	0.000812785	-0.000253066	0.00068654	0.000810382	-0.000449579	0.000241394	3.19093e-05	0.000518758	-7.91141e-06	-6.60603e-05	-0.000259129	-9.58918e-05	-0.00095803	-0.000118509	1.68489e-05	1.71142e-05	6.20329e-05	-0.000110006	-0.000216784	0.000146041	-0.000143479	3.59729e-05	-0.000739004	0.000161179
-0.000278188	0.00010843	0.000271708	4.44474e-05	-0.000528675	-0.000506862	0.000130014	-0.000271089	0.000851341	-0.000431549	0.00054946	0.000167139	-0.000215852	0.00026297	0.000112803	0.000270471	-8.15495e-05	-4.63437e-05	-0.000202835	-1.31062e-05	-0.000881297	-1.91281e-05	-1.53953e-05	0.000109441	-4.30304e-05	-0.000242114	-0.000124557	8.98907e-05	-2.76302e-05	-1.21925e-05	-0.000501122	6.4269e-05
-0.000453361	0.000245865	0.000435482	-1.09323e-05	-0.000603466	-0.000627403	0.000218706	-0.000334536	0.00133105	-0.00106592	0.000645519	0.000282103	-0.000283267	0.000968275	4.23809e-06	0.000644009	-0.00014219	5.90866e-05	-0.000234048	-4.62995e-06	-0.00141364	-7.76183e-05	-7.69459e-05	0.000147626	-8.58856e-05	-0.00049201	-0.000590967	0.000836775	-5.10019e-05	0.00010884	-0.000792879	-0.000531246
-0.000373674	-0.000206865	0.00045539	-0.000524453	-4.72814e-05	-0.000822957	0.000226204	-0.000235288	0.00060506	-0.000683938	0.000288374	0.000552692	-0.000546058	0.000972043	0.00018365	0.000457218	1.30322e-05	0.000249624	-0.000489659	-0.000123965	-0.000905347	-4.44152e-05	-9.19518e-05	-7.61619e-05	5.53372e-05	9.14768e-05	-0.000242484	0.00106195	-7.39965e-09	0.000156715	-0.000522108	-0.000460831
-0.000189028	0.000402571	0.000439967	0.00036282	-0.00074174	-0.000551093	-7.98357e-05	-0.000356868	0.00138118	-0.000411744	0.000907983	0.000728165	-0.00077786	0.000114254	6.6094e-05	3.2914e-05	-0.000126686	-0.000241778	0.000274177	7.21284e-05	-0.00125688	-4.01424e-05	6.70551e-05	0.000186317	-9.01247e-05	-0.000613593	1.55e-05	-0.000233246	-0.000146736	-5.33746e-05	-0.000947004	0.000229303
-0.000485014	0.000177403	0.000564115	-7.3513e-05	-0.000408074	-0.00107612	0.000382349	-0.000247648	0.00124827	-0.000727718	0.000798546	0.000846506	-0.000755622	0.000879729	0.000409208	0.000375316	-0.000126241	0.000144131	-0.000126086	-0.000249028	-0.00155471	-6.4361e-06	-0.000112783	0.000138408	2.89951e-05	-0.00044538	-0.000154343	0.000825147	-2.47391e-05	0.000117859	-0.000703814	4.09215e-05
-0.000480374	0.000677668	0.000198899	4.01023e-05	2.96842e-05	0.000177753	-0.000210876	0.000118112	0.000689165	-0.000583217	0.000436668	0.000600597	-0.000308513	0.000921513	-0.000102869	0.000528153	-8.45928e-05	0.000179336	0.000533945	-0.000390869	-0.00103844	-5.97713e-05	-0.000130556	0.000186635	0.000104929	-0.000552229	-0.000771364	0.00111614	-9.80095e-05	0.00021174	-0.000283692	0.0004395
-0.00090026	0.000825364	0.00064148	0.000350821	-0.00093352	-0.000303316	-0.000712823	-0.000415474	0.00225649	-0.00149444	0.000728059	0.000453137	-0.00126217	0.0016035	-0.000135737	0.0003277	-0.000259976	4.80295e-05	0.000930424	-0.00015348	-0.00229923	-2.56277e-05	-0.000134659	0.00034758	-3.45038e-06	-0.00116946	-0.00121696	0.00143912	-0.000285685	0.000194243	-0.00143923	0.000893094
-0.0014634	0.00118925	0.00106122	5.48379e-05	-0.00108315	-0.00063567	-0.00053331	-0.000504479	0.00290294	-0.00215749	0.00122304	0.000687391	-0.000953712	0.00253263	-8.93577e-05	0.000997388	-0.000367285	0.000266957	0.000850754	-0.000398839	-0.0032339	-0.000114467	-0.000309737	0.00035943	4.47822e-05	-0.00114366	-0.00202164	0.00241543	-0.000213176	0.000373942	-0.00182572	0.000691794
-0.001532	0.000992552	0.001045	-0.0004048	-0.000531129	-0.000799991	-0.00030755	-0.000300847	0.00223638	-0.00194353	0.00101966	0.000844889	-0.000811654	0.00276362	0.000166209	0.00106441	-0.000278267	0.000552478	0.000680326	-0.000674459	-0.00291134	-8.09266e-05	-0.000416316	0.000213812	0.000190949	-0.000667603	-0.00192756	0.00292882	-8.26635e-05	0.000481368	-0.0013804	0.000767093
-0.001222	0.00124979	0.000980577	0.000775454	-0.00130004	-0.000928631	-0.0001496	-0.000369723	0.00348491	-0.00224784	0.00148189	0.00108842	-0.00165823	0.0024185	6.99366e-05	0.000905164	-0.000512061	0.000131793	0.0013853	-0.000557985	-0.00389843	-2.08557e-05	-0.000276481	0.000733035	3.83192e-05	-0.00212939	-0.0016539	0.00224821	-0.000239733	0.000337	-0.00171868	0.000777668
-0.000828059	0.000747219	0.000904224	0.000477591	-0.000760035	-0.00147874	0.000487882	-0.000179903	0.00263196	-0.00151448	0.00152379	0.00169116	-0.00174233	0.00175721	0.000545207	0.000877903	-0.000362953	0.00017548	0.000895517	-0.000696407	-0.0032973	1.24944e-05	-0.000231357	0.000588253	0.000163042	-0.0016077	-0.000660788	0.00169463	-8.80695e-05	0.000274542	-0.00117893	0.000439299
-0.00162348	0.0015621	0.000960381	3.88257e-06	-0.00072106	-0.000149302	-0.000899085	-0.000283203	0.00288059	-0.00219849	0.00116314	0.00112237	-0.00140418	0.00298662	-0.000320194	0.00121762	-0.000354569	0.000388882	0.00150805	-0.000774455	-0.00355005	-0.000118616	-0.000359663	0.000467889	0.00022729	-0.00137629	-0.00250303	0.00313102	-0.000282076	0.000519435	-0.00176542	0.00131989
-0.00132379	0.00196042	0.000792264	0.000742744	-0.000808444	1.33942e-06	-0.000377497	4.89135e-05	0.00300384	-0.00198178	0.00174655	0.00146491	-0.00101115	0.00231598	-0.00018461	0.00159866	-0.00046223	0.000169937	0.00182802	-0.000913365	-0.00371295	-0.000150023	-0.000324911	0.000787403	0.000210976	-0.00207886	-0.00216087	0.00237582	-0.000242622	0.000443373	-0.00133081	0.0010695
-0.00139032	0.00140654	0.00107847	0.000756265	-0.00129649	-0.000930279	-0.000324105	-0.000372188	0.00375593	-0.00242053	0.001644	0.00141234	-0.002047	0.00268021	5.47247e-05	0.00109738	-0.000517808	0.000158427	0.00164657	-0.000687496	-0.00429502	-3.77055e-05	-0.000298269	0.000795673	0.000127635	-0.00226862	-0.00183318	0.00253543	-0.000301213	0.000388118	-0.00195271	0.0010468
-0.0015235	0.000906044	0.00125566	3.88255e-05	-0.000913775	-0.00162881	8.53139e-05	-0.000388463	0.00328346	-0.00243631	0.00144806	0.00149058	-0.00198126	0.00310756	0.000475004	0.0012574	-0.00042453	0.000489844	0.00100335	-0.000846268	-0.00414111	-9.00961e-06	-0.000419841	0.00054545	0.000247659	-0.00155543	-0.00170202	0.00316833	-0.000126286	0.000492695	-0.00174437	0.00071681
-0.00151297	0.00115493	0.0012701	0.000469176	-0.0014476	-0.00134589	-0.000393314	-0.000606293	0.0040173	-0.00262456	0.00157072	0.00138656	-0.00241501	0.00298605	0.00014723	0.00110996	-0.000509258	0.000213288	0.00139541	-0.000655597	-0.00459404	-1.91673e-05	-0.000312424	0.000710666	0.000158608	-0.00207465	-0.00191287	0.00280786	-0.000300801	0.000407475	-0.00226962	0.00106592
-0.00123786	0.00131397	0.00100928	0.000258804	-0.000679635	-0.000933073	7.71699e-05	-0.000120477	0.00280004	-0.00182975	0.00170498	0.00174997	-0.00136915	0.00232082	0.000232542	0.00144415	-0.000380909	0.000287407	0.00119173	-0.000899934	-0.00364506	-9.92901e-05	-0.000326724	0.000584319	0.000255025	-0.0015318	-0.00158168	0.00237936	-0.000121585	0.000424588	-0.00137228	0.000691896
-0.00136954	0.00130228	0.00118905	0.000511891	-0.00133447	-0.00124762	-0.000133156	-0.00048364	0.00372842	-0.00233863	0.00186857	0.00158483	-0.00195333	0.00257307	0.000148613	0.00125048	-0.000478801	0.000143656	0.00135896	-0.000676237	-0.00432236	-6.70261e-05	-0.000279738	0.000702015	0.000135367	-0.00193413	-0.00170773	0.00236406	-0.000226425	0.000366125	-0.00203623	0.000806841
-0.00145254	0.000646222	0.00147277	9.87937e-05	-0.00134765	-0.00230027	0.000291011	-0.00070504	0.00385512	-0.00245062	0.00173116	0.00173257	-0.00249606	0.00288292	0.000643362	0.00112206	-0.000464153	0.000318275	0.000652675	-0.000696866	-0.00460668	1.11134e-05	-0.000333499	0.000568034	0.00018568	-0.00163844	-0.00130161	0.00269248	-0.000156336	0.000379222	-0.00221243	0.00059315
-0.00171225	0.000964183	0.00131743	0.000309798	-0.00137244	-0.00160041	-0.00020839	-0.000591883	0.00393076	-0.00293879	0.00125789	0.000965085	-0.00221867	0.00355764	0.000313825	0.00092581	-0.00054646	0.000473932	0.00126248	-0.000688673	-0.00455845	4.91516e-05	-0.000444128	0.000651641	0.000119912	-0.00199107	-0.00208773	0.00351261	-0.000214856	0.000499887	-0.00210024	0.000972547
-0.00132488	0.00112239	0.00119708	0.000686047	-0.0012495	-0.00172291	0.000464506	-0.0003097	0.00363109	-0.00230272	0.00184253	0.00152798	-0.00178962	0.00260978	0.000593919	0.00111409	-0.000558963	0.000284203	0.00123926	-0.000831013	-0.00436273	2.49505e-05	-0.000379498	0.000781538	0.000131257	-0.00213679	-0.00136737	0.00248949	-0.000100583	0.000385955	-0.00159862	0.000707877
-0.00139635	0.00155815	0.00101515	0.000269288	-0.000815819	-0.000609269	-0.000240522	-0.000190975	0.0030522	-0.00205705	0.00174092	0.0016409	-0.00133962	0.0025462	-4.59478e-05	0.0015803	-0.000400539	0.00025907	0.00137576	-0.000875474	-0.00384938	-0.000142374	-0.000323722	0.000617249	0.000236838	-0.0016245	-0.00202314	0.00258247	-0.000190243	0.000454446	-0.00161039	0.000829335
-0.00143605	0.00118078	0.00109062	0.0001967	-0.000852085	-0.000973395	-0.000344086	-0.000317576	0.00313491	-0.00214933	0.00136951	0.00148753	-0.00192544	0.00277437	0.000142989	0.00112921	-0.000398381	0.000344227	0.00131527	-0.000805354	-0.00387551	-4.43105e-05	-0.000341835	0.000566635	0.000243369	-0.00162581	-0.00182146	0.00282315	-0.000231084	0.000451606	-0.00175067	0.00108754
-0.00142357	0.00127596	0.00102369	0.000731868	-0.0011603	-0.00111115	-8.66254e-05	-0.000248194	0.00355977	-0.00246167	0.00145233	0.00120593	-0.00192299	0.00286866	0.000307171	0.00106845	-0.000539815	0.000322363	0.00158327	-0.000817609	-0.00422942	2.896e-05	-0.000389406	0.000809831	0.00016196	-0.00228925	-0.00178393	0.0028611	-0.000218801	0.000438478	-0.00160394	0.00110602
-0.00115133	0.000643267	0.00113334	-0.000149602	-0.000480144	-0.00168193	0.000401103	-0.000231541	0.00261747	-0.00182732	0.00143202	0.00194791	-0.00193572	0.00253026	0.000528822	0.001305	-0.000306678	0.000441143	0.000698982	-0.000908699	-0.0036185	-3.39214e-05	-0.000335089	0.000442273	0.000318695	-0.00120131	-0.0011592	0.00267285	-5.42187e-05	0.0004441	-0.00137452	0.000337729
-0.000894602	0.00150289	0.000610371	0.000826458	-0.000676408	-0.000349369	6.25134e-05	9.62594e-05	0.00270659	-0.00156682	0.00166932	0.00173479	-0.0013885	0.00174601	-5.08854e-06	0.00146007	-0.000402903	6.62662e-05	0.00148551	-0.000898158	-0.00347107	-9.23555e-05	-0.000215399	0.000823447	0.000220889	-0.00212521	-0.00138204	0.00180345	-0.000209958	0.000336438	-0.0010326	0.000768018
-0.00132989	0.00131642	0.00105784	0.000292449	-0.00104947	-0.000818219	-0.000338213	-0.000408549	0.00321717	-0.00210521	0.00163807	0.00147913	-0.00163528	0.00241792	-2.72163e-05	0.00125195	-0.000384953	0.000166108	0.00118701	-0.000616886	-0.00377095	-0.000115453	-0.000256664	0.000561968	0.000147815	-0.00158581	-0.00176518	0.00229751	-0.000248975	0.000370731	-0.00189306	0.000753325
-0.000849952	0.00116113	0.000561319	-0.000115726	3.84142e-05	-9.89014e-05	-0.000191658	0.000136207	0.00148191	-0.000961937	0.00123384	0.0017725	-0.000969211	0.00152605	-5.62452e-05	0.0015057	-0.000134555	0.000233993	0.000856225	-0.000878808	-0.00236952	-0.000166254	-0.000200076	0.000361314	0.00036051	-0.000850983	-0.00127689	0.00179654	-0.00014242	0.00036887	-0.000784953	0.000654237
-0.00126703	0.00151326	0.000829695	0.000532041	-0.00119956	-0.000362119	-0.000572293	-0.000366892	0.0029161	-0.00184311	0.00156063	0.000855779	-0.00104123	0.00193222	-5.36681e-05	0.000907468	-0.000379577	6.43804e-05	0.00138403	-0.000460402	-0.00319324	-8.03937e-05	-0.00023478	0.000554947	4.68653e-05	-0.00151028	-0.00166253	0.00171543	-0.00024105	0.00027244	-0.00163197	0.0012153
-0.000703363	0.001133	0.000676763	0.000331674	-0.000370758	-0.000570516	0.000229406	3.77757e-05	0.00192461	-0.00106871	0.00152898	0.00171191	-0.000919595	0.00133816	0.000121058	0.0011061	-0.000258732	0.000107616	0.00096676	-0.000695047	-0.00256751	-0.000114058	-0.000178374	0.000465667	0.000171897	-0.00120773	-0.000916499	0.00136748	-7.96537e-05	0.000281181	-0.000873323	0.000306925
-0.00176588	0.00153485	0.00119246	0.000437552	-0.00148349	-0.000956303	-0.00039144	-0.000530772	0.00396193	-0.0030233	0.00168353	0.000922522	-0.00156002	0.00339094	-5.12774e-05	0.00138642	-0.00053875	0.000343287	0.00153688	-0.000648623	-0.00450233	-7.21734e-05	-0.000410138	0.000712965	6.64097e-05	-0.00201118	-0.00249781	0.00326317	-0.000224626	0.000493047	-0.00212413	0.000835143
-0.00146185	0.00129626	0.00106997	0.000521417	-0.00107153	-0.00100878	-0.000180572	-0.000266555	0.00345673	-0.00246648	0.00150371	0.00129525	-0.00181078	0.00290853	0.000209487	0.00129659	-0.000490079	0.000334636	0.00147476	-0.000819814	-0.00417314	-2.74577e-05	-0.000383212	0.000734854	0.000200426	-0.00205697	-0.0019156	0.00292169	-0.000216324	0.000462796	-0.00167238	0.000961047
-0.00160649	0.00128977	0.00139366	0.000515437	-0.00178059	-0.00160458	-0.000171176	-0.000738148	0.00432901	-0.00275254	0.00205228	0.00138002	-0.00208645	0.00285056	0.000271607	0.0013477	-0.000545718	0.000133547	0.00119932	-0.000589019	-0.00484228	-5.79774e-05	-0.000312566	0.000737021	9.34691e-05	-0.00203376	-0.00185887	0.00249174	-0.000251717	0.000354542	-0.00244406	0.000891104
-0.0011439	0.000993056	0.00119565	0.000568202	-0.00145841	-0.00174054	0.000373571	-0.000543867	0.00359411	-0.00202678	0.00203009	0.00157454	-0.00174757	0.00200236	0.00047771	0.00111802	-0.000472276	4.86002e-05	0.000819884	-0.000563644	-0.00411048	-3.64415e-05	-0.000230335	0.000669581	6.55444e-05	-0.00179259	-0.00103753	0.00165826	-0.000141036	0.000240385	-0.00187055	0.000491859
-0.00110286	0.00106575	0.000798559	0.000136035	-0.00070446	-0.000838066	0.000106244	-0.000189447	0.00227373	-0.00150425	0.00147876	0.00118699	-0.000865645	0.00181897	0.000272186	0.00116152	-0.000295102	0.000244333	0.000727901	-0.000679418	-0.00291229	-6.97612e-05	-0.000273373	0.000444889	0.000156374	-0.00110041	-0.00122013	0.00181765	-7.82806e-05	0.000308792	-0.00111399	0.000691294
-0.0011553	0.0014372	0.000883549	0.00028956	-0.000970988	-0.000181886	-0.000601965	-0.000371484	0.00289145	-0.0019122	0.00148984	0.00124845	-0.00115954	0.00208257	-0.000427534	0.00134299	-0.000329764	3.41853e-05	0.00112586	-0.00044695	-0.00327187	-0.000200451	-0.000172601	0.000491649	9.07172e-05	-0.00142465	-0.001956	0.00194391	-0.000288087	0.000333301	-0.00180352	0.000470797
-0.00145541	0.00117044	0.00107547	-0.000239076	-0.000589987	-0.000846382	-8.31301e-05	-0.000256962	0.0025727	-0.00214251	0.00143674	0.00132736	-0.000962863	0.00279934	5.00048e-05	0.00153548	-0.000308754	0.000462416	0.000817502	-0.000746841	-0.00335428	-0.000150434	-0.000379461	0.000359475	0.000205315	-0.00099264	-0.00199662	0.00292227	-8.72486e-05	0.000500027	-0.00149422	0.000287925
-0.00105206	0.00136704	0.000802197	0.000708774	-0.000968027	-0.000649549	-8.80044e-05	-0.000163078	0.00288758	-0.00170025	0.00161673	0.00136241	-0.00136044	0.0018669	0.00010832	0.00100367	-0.000416514	8.64813e-05	0.00139873	-0.000677045	-0.00341105	-4.92921e-05	-0.000235603	0.000688771	0.00011599	-0.00185443	-0.00134208	0.00176518	-0.000197117	0.000297003	-0.00134711	0.00093642
-0.00146826	0.00106918	0.00108408	7.19862e-05	-0.000961011	-0.00130232	9.9091e-05	-0.000366917	0.00301278	-0.0021613	0.00155323	0.00124324	-0.00137121	0.00265618	0.0003788	0.00128028	-0.000395904	0.000394983	0.00080658	-0.000771345	-0.00376518	-4.09273e-05	-0.000377771	0.00051877	0.000178137	-0.00137809	-0.00162976	0.00265984	-0.00010642	0.000416497	-0.00156358	0.000774087
-0.00070293	0.00104971	0.000621128	0.000495197	-0.000574036	-0.000718101	0.000366799	-7.33765e-06	0.0021018	-0.00107788	0.00155791	0.0015515	-0.000962445	0.00119909	0.000233538	0.00110403	-0.000299564	5.97211e-05	0.000795281	-0.000696352	-0.00273499	-7.33022e-05	-0.000168384	0.000564745	0.000147618	-0.0014137	-0.000759618	0.0011775	-9.45738e-05	0.000225227	-0.000841303	0.000458823
-0.000717331	0.00112525	0.000386518	0.000568299	-0.000486623	-0.000365286	0.000293862	0.000125943	0.00162886	-0.000981847	0.0013207	0.000953255	-0.000373667	0.00106256	0.000286232	0.00086869	-0.00027457	0.000132845	0.000863303	-0.000623602	-0.00212107	-3.11431e-05	-0.000214358	0.000525089	8.42172e-05	-0.00128479	-0.000723281	0.00109593	-5.26886e-05	0.000208322	-0.000435543	0.000683326
-0.00140941	0.00129878	0.000965911	0.000175969	-0.00136577	-0.000582101	-0.000532956	-0.000605373	0.00297267	-0.00210235	0.00151042	0.000514115	-0.000723209	0.00215404	-0.000100693	0.00104174	-0.000351151	0.000119863	0.000823998	-0.00027229	-0.00315437	-0.00012349	-0.000247988	0.00039489	-2.86905e-05	-0.00110361	-0.00184845	0.00186746	-0.000202239	0.000274338	-0.00186235	0.000760068
-0.00117385	0.0007244	0.000959953	0.000407945	-0.00130366	-0.00122996	-9.82903e-05	-0.000539117	0.00293456	-0.00198654	0.00115702	0.000513878	-0.00131053	0.00208547	0.000330125	0.000527708	-0.000400324	0.000184399	0.000717374	-0.000300551	-0.00315362	3.0413e-05	-0.000263138	0.000471953	-2.51872e-05	-0.00142094	-0.00118057	0.00184916	-0.000167024	0.000237118	-0.00158503	0.000734957
-0.00020219	0.00106803	0.000293397	0.00100916	-0.000634384	-3.57772e-05	-6.04688e-05	5.28452e-05	0.0016624	-0.000388028	0.00124338	0.00119395	-0.000846439	8.51285e-05	2.89759e-05	0.000369099	-0.000254721	-0.000295127	0.00105148	-0.000314775	-0.0017745	-4.98888e-05	1.99093e-05	0.000550809	1.44286e-05	-0.00152105	-0.000201433	-0.000129246	-0.000220898	1.27469e-05	-0.000655768	0.000738179
-0.000760921	0.000641868	0.000786673	0.000194349	-0.00100636	-0.00116127	0.000147508	-0.000478324	0.00228484	-0.00124761	0.00143627	0.00107108	-0.00111359	0.00114112	0.000317042	0.000736138	-0.000235509	-1.24003e-05	0.000273018	-0.000251758	-0.00253832	-5.54185e-05	-0.00010356	0.000337156	1.38088e-05	-0.000911032	-0.000545224	0.000851303	-0.000121875	0.000112614	-0.00137045	0.000325475
-0.000630812	0.000722323	0.000494833	9.70339e-05	-0.000522365	-0.000236086	-0.000421899	-0.000238148	0.00148601	-0.000912583	0.000819208	0.000724021	-0.000826985	0.00104809	-7.0262e-05	0.00047918	-0.000135641	3.81177e-05	0.000676854	-0.000239355	-0.0016753	-6.3103e-05	-8.8731e-05	0.000218336	6.03877e-05	-0.000654057	-0.000815339	0.000965643	-0.000160944	0.000158616	-0.00097782	0.000616174
-0.00104434	0.000271971	0.0011279	-8.6636e-06	-0.00117485	-0.00191428	0.000247049	-0.000699626	0.00283417	-0.0018094	0.00120663	0.000991528	-0.00172376	0.00201121	0.000545342	0.0005312	-0.000320238	0.000209998	0.000144221	-0.000284543	-0.00317948	2.79736e-05	-0.000216896	0.00030862	2.03596e-05	-0.000999101	-0.00074749	0.00175852	-0.000106239	0.000215189	-0.00173893	0.00029039
-0.00124187	0.00120601	0.000876663	0.000421836	-0.00130425	-0.000705866	-0.000196832	-0.000470258	0.00295911	-0.00188686	0.0014717	0.00065526	-0.000807198	0.00190858	4.41015e-05	0.00101207	-0.000405123	8.46054e-05	0.000686262	-0.000389261	-0.00324347	-8.31196e-05	-0.000237953	0.000518098	-1.33804e-05	-0.00143338	-0.00156161	0.00167477	-0.000197541	0.000244527	-0.00159749	0.000743899
-0.000765568	0.00038056	0.000927928	7.08178e-05	-0.000986879	-0.00130555	-3.64735e-06	-0.000572569	0.0022944	-0.00137437	0.00112997	0.00092319	-0.00132797	0.00140245	0.000282203	0.000439844	-0.000232631	4.89486e-05	0.000312004	-0.000132277	-0.00245124	-3.05785e-05	-0.00011659	0.000232778	-6.62605e-06	-0.000781052	-0.000610681	0.00111064	-0.000126484	0.000141221	-0.00152373	0.000187124
-0.00138404	0.000611489	0.00112187	-0.000488808	-0.000859297	-0.00126516	-0.00015556	-0.000597209	0.00255418	-0.00207066	0.00111071	0.000861334	-0.00115707	0.00258207	0.00018659	0.001196	-0.000251316	0.000404031	0.000157535	-0.000445902	-0.00310875	-9.73893e-05	-0.000311616	0.000189522	0.000134414	-0.000605674	-0.00165266	0.00255689	-0.000105222	0.000384123	-0.00171638	0.000258831
-0.00113237	0.0011622	0.000782198	0.000534	-0.00126351	-0.000528223	-0.000331672	-0.0004127	0.0028118	-0.00179833	0.00134584	0.000552048	-0.000857713	0.00173404	1.96683e-05	0.000923917	-0.000381058	3.87098e-05	0.000824746	-0.000336001	-0.00302075	-6.97117e-05	-0.000209694	0.000534163	-5.08524e-06	-0.00148743	-0.00144451	0.00149834	-0.000227275	0.000216329	-0.00149382	0.000823841
-0.00030645	0.000689738	0.000373286	0.00100978	-0.00102003	-0.000577502	6.37019e-05	-0.000199294	0.00191949	-0.00066321	0.00111611	0.00065368	-0.000954236	0.000207517	0.000300578	3.93436e-05	-0.000286357	-0.000254461	0.000724115	-0.000112265	-0.00184727	4.41305e-05	-4.94677e-06	0.000527654	-9.25329e-05	-0.00148745	4.63312e-05	-0.000144789	-0.000198286	-5.23884e-05	-0.00080814	0.000779926
-0.00106862	0.000421954	0.000901827	-9.09649e-05	-0.00102779	-0.00139518	0.000231027	-0.000558228	0.00219458	-0.00164469	0.00106632	0.000369694	-0.000646753	0.00178246	0.000447961	0.000542318	-0.000268845	0.000269474	-2.05055e-05	-0.000187721	-0.00240951	-4.82682e-06	-0.000253612	0.000196775	-6.34541e-05	-0.000622368	-0.000872851	0.001584	-2.73355e-05	0.000202002	-0.00129591	0.000197128
-0.000753622	0.00050239	0.000919695	0.000678079	-0.00162785	-0.00151055	0.000206787	-0.000718157	0.00294732	-0.00149477	0.00136988	0.000537822	-0.00121383	0.00110764	0.000405216	0.000122655	-0.000397497	-0.000144289	0.000292591	3.51633e-05	-0.00282291	3.42684e-05	-8.80507e-05	0.000444686	-0.00019999	-0.0013776	-0.000405854	0.000555131	-0.000163012	9.69216e-06	-0.00165728	0.000372707
-0.000341762	0.000199703	0.00032601	2.72819e-07	-0.000206159	-0.000519805	-6.05451e-06	-0.000120833	0.000819581	-0.000307269	0.00045874	0.000698133	-0.000779506	0.000467869	0.000275005	0.00018455	-6.25553e-05	6.69963e-05	-8.99866e-06	-0.000245635	-0.00106877	8.23631e-06	-5.43184e-05	0.000125081	8.52957e-05	-0.000416982	-4.96392e-05	0.000488446	-0.000116041	6.99016e-05	-0.000482345	0.000549968
-0.000455736	0.000363332	0.000300747	0.000422571	-0.00068041	-0.000581332	0.000139127	-0.000191244	0.00133968	-0.000785186	0.000603269	0.000178768	-0.000506161	0.000647984	0.000313801	0.000167113	-0.000195521	3.30416e-05	0.000105065	-0.00011802	-0.00138962	4.28985e-05	-9.86013e-05	0.0003017	-7.05298e-05	-0.00090535	-0.000208707	0.000530198	-0.000111071	4.5909e-05	-0.000532521	0.000451033
-0.000491341	0.000944501	7.61746e-05	0.000163876	-0.000177226	0.000777185	-0.000497791	7.12377e-05	0.000618233	-0.000577728	0.000469828	8.69008e-05	0.000410611	0.000627967	-0.000419609	0.000577423	-7.94478e-05	3.83851e-05	0.00048089	-0.000153504	-0.000676298	-0.000133006	-8.2403e-05	0.000159968	-2.31079e-05	-0.000472803	-0.00101527	0.000696586	-0.000143059	0.000146448	-0.000314364	0.000365049
-0.000191624	0.00049331	0.000204113	0.000456468	-0.000498013	-0.000104046	-0.000140545	-0.000122636	0.0010157	-0.000381212	0.000668243	0.000488787	-0.00048783	0.000121276	1.41883e-05	0.000134948	-0.000105285	-0.000158186	0.00033289	-9.44173e-06	-0.000944068	-3.50102e-05	2.78166e-05	0.000238898	-6.08008e-05	-0.000741704	-7.48452e-05	-5.61188e-05	-0.000168841	-1.55755e-05	-0.000552094	0.000342127
-0.000583448	0.000473365	0.000324549	-0.000319464	-0.000163068	-5.34136e-05	-0.00029759	-0.000161502	0.000661674	-0.000491844	0.000496647	0.000427228	-0.000138555	0.000696543	-1.44972e-05	0.000549846	-8.52987e-06	0.000129609	-0.000140735	-0.000186092	-0.000875486	-9.84249e-05	-8.81384e-05	-5.30186e-06	6.93501e-05	-2.23521e-05	-0.000616984	0.000748282	-0.000116024	0.000128728	-0.000585785	0.000415545
-0.000614243	0.00016918	0.000657579	-5.4047e-06	-0.00126578	-0.000883641	-0.000354087	-0.000798886	0.00181852	-0.000891586	0.000785527	-4.04382e-05	-0.000684073	0.0005628	9.44976e-05	4.74413e-05	-0.000151766	-0.000171742	-0.00017952	0.000255981	-0.0015504	-1.82878e-05	6.33984e-06	6.2632e-05	-0.00013334	-0.000219148	-0.000403679	5.50919e-05	-0.000137757	-6.77147e-05	-0.0014572	0.00048052
-0.000870685	-0.000117716	0.000576502	-0.000619697	-0.000404691	-0.000964407	3.92446e-05	-0.00040996	0.000992578	-0.00130694	0.000197513	-0.00020508	-0.000317311	0.00167915	0.000387566	0.000381841	-6.21595e-05	0.000466079	-0.000586773	-9.51935e-05	-0.00121867	2.05984e-05	-0.000254103	-8.45872e-05	3.47277e-07	7.41478e-05	-0.000671416	0.00177326	1.04894e-05	0.000231301	-0.000684637	1.65799e-05
-0.000498275	0.00011731	0.000527975	8.3374e-05	-0.00101114	-0.00069104	-0.000170478	-0.000602246	0.00164045	-0.000987208	0.000549349	-2.07812e-05	-0.000665388	0.00080963	-4.13156e-05	7.06711e-06	-0.000163738	-5.85287e-05	-0.000203586	0.000182082	-0.00146956	-9.23324e-06	-1.54783e-05	0.000117734	-0.00016862	-0.000499919	-0.00047639	0.000507111	-0.000131457	1.60024e-05	-0.00110211	0.000110283
-0.000350717	0.000141138	0.000333956	-0.000279825	-0.000560938	-0.000148657	-0.000451787	-0.000494917	0.000825717	-0.00052842	0.000280735	-6.38967e-05	-0.000426087	0.000593697	-0.000279176	-0.000212889	-2.87077e-05	-1.93498e-05	-0.000112592	0.000177619	-0.000662869	-2.92043e-05	1.63689e-05	-9.7947e-05	-0.000108765	0.000128576	-0.000486998	0.000413923	-6.44656e-05	3.6678e-05	-0.000814926	0.000216995
-0.000439501	0.000671656	0.000105513	4.32525e-05	-0.000500233	0.000772784	-0.000949322	-0.000275191	0.000630811	-0.000372388	0.000207379	-0.000377891	0.000224718	0.000247486	-0.000504282	3.75723e-05	-2.99745e-05	-0.00013313	0.000251961	0.000200903	-0.000319294	-0.000101234	2.21026e-05	-8.07656e-06	-0.000102355	-8.4174e-05	-0.000817351	7.93149e-05	-0.000214838	2.81039e-06	-0.000701671	0.000701474
-0.000525119	-4.58842e-05	0.000553028	0.000125852	-0.000918395	-0.00104595	0.000132158	-0.000517117	0.00173978	-0.00137585	0.000562586	8.34605e-05	-0.000886704	0.00116248	0.000251211	0.00027825	-0.000168097	7.88397e-05	-0.000294476	0.000130702	-0.00167873	1.53332e-05	-8.56128e-05	0.000194712	-0.000129778	-0.000751228	-0.000293566	0.000943354	-0.000119126	7.72784e-05	-0.00102163	-0.000280984
-0.000673546	0.000441813	0.000573702	-0.000220077	-0.000750586	-0.000251316	-0.000572109	-0.000577324	0.00151782	-0.000996179	0.000523907	0.000204195	-0.000518598	0.00101225	-0.000283132	0.000380739	-0.000105511	-2.86733e-05	-9.8045e-05	0.000134428	-0.00141288	-0.000118095	-2.98678e-05	3.42714e-06	-7.5636e-05	-0.000215	-0.000957153	0.000781857	-0.000207135	9.08842e-05	-0.00136732	0.000149034
-0.000199223	0.000577147	0.000248208	0.000685246	-0.00075691	-0.00010163	-0.000139743	-0.000197064	0.00133284	-0.000516208	0.000704289	0.00028741	-0.000402579	0.000148472	-6.2078e-05	-1.8448e-05	-0.000189622	-0.000228424	0.000434348	8.39111e-05	-0.00111867	-2.35864e-05	3.24788e-05	0.000305326	-0.000155848	-0.000978694	-0.000184571	-0.000132611	-0.000180965	-3.95497e-05	-0.000675782	0.000306033
-0.000557306	0.000936622	0.000161508	0.000243301	-0.000165894	0.000362763	-0.000130724	0.000144572	0.000755634	-0.000704276	0.000634663	0.000264782	0.000327108	0.000831025	-0.000126756	0.000592383	-0.000137663	0.000143424	0.000562098	-0.00029711	-0.000950922	-8.7646e-05	-0.000158908	0.000230621	-3.89327e-06	-0.000635121	-0.000898656	0.000934619	-6.62341e-05	0.000186867	-0.000207979	0.000323077
-0.000370933	0.000282182	0.000356313	0.00051308	-0.000760441	-0.000839888	0.000237744	-0.000223301	0.00145745	-0.000757246	0.000779601	0.000389749	-0.000785298	0.000520979	0.000439058	0.000101473	-0.000193668	-2.31043e-05	0.000237043	-0.0001092	-0.00150106	6.61119e-05	-6.9833e-05	0.000340027	-6.19891e-05	-0.000970217	6.59899e-05	0.000323123	-9.73026e-05	8.7634e-06	-0.000598684	0.000447223
-0.000454213	0.000385243	0.000429118	-0.000288534	-0.000145824	-0.000352715	-2.0283e-05	-0.00015609	0.000758968	-0.000549372	0.000654372	0.000709875	-0.000263252	0.000757379	1.30088e-05	0.000563049	-3.1681e-05	0.000120005	-1.50894e-05	-0.000197744	-0.00101698	-0.000101714	-7.95781e-05	8.90788e-06	5.51569e-05	-6.17999e-05	-0.000514778	0.000772206	-4.01085e-05	0.000144193	-0.000603352	-3.50708e-05
-0.00134833	0.000939076	0.000841949	-0.000368867	-0.000859339	-0.000271972	-0.00077917	-0.00056997	0.002145	-0.00171541	0.000827845	0.000290899	-0.000545581	0.002097	-0.000249581	0.000853695	-0.000201668	0.000250879	0.000285599	-0.000211218	-0.00235083	-0.000140026	-0.000232666	0.000107076	2.66709e-05	-0.000439805	-0.00185779	0.00202031	-0.000220675	0.000300275	-0.00164877	0.000710212
-0.000927779	0.000946269	0.000639204	0.000236192	-0.000761202	-0.000422423	-5.5782e-05	-0.000213098	0.00184137	-0.00137225	0.00105831	0.000380517	-0.000141478	0.0014685	8.88648e-05	0.000716638	-0.000274188	0.000169865	0.000542117	-0.000287176	-0.00204405	-7.49028e-05	-0.000231539	0.00030156	-3.28069e-05	-0.000868721	-0.00116964	0.0013717	-7.31168e-05	0.000224912	-0.000926278	0.000351238
-0.000862718	0.00102653	0.000697839	0.000456149	-0.00127398	-0.000502849	-0.000360595	-0.00051607	0.002415	-0.00123963	0.0014009	0.000569281	-0.000692238	0.000961284	2.06806e-05	0.000580851	-0.000280949	-0.000149893	0.00055971	-0.000104614	-0.00239655	-8.19365e-05	-7.94089e-05	0.000378287	-7.63252e-05	-0.0010465	-0.000898242	0.000560438	-0.000218942	6.37026e-05	-0.00148634	0.000802017
5.54658e-06	0.000766913	0.000117955	0.000664864	-0.000301725	-4.89809e-05	0.000338536	0.000142856	0.000819636	-9.15703e-06	0.00111675	0.00100389	-0.000105983	-0.00031216	8.16969e-05	0.000405879	-0.000129264	-0.000229335	0.000433419	-0.000229051	-0.000942055	-7.59392e-05	4.18445e-05	0.000350093	-3.19496e-05	-0.000883731	0.000159507	-0.000453569	-7.35551e-05	-2.84473e-05	-0.000167488	0.000126967
-0.000974765	0.00110271	0.000652408	0.000413981	-0.00125447	1.88404e-06	-0.00101152	-0.00059808	0.00247565	-0.00150259	0.000930781	0.000243124	-0.000963146	0.00139164	-0.00039963	0.000264433	-0.000268283	-0.000119477	0.000959904	5.49061e-05	-0.00226042	-8.37857e-05	-6.95716e-05	0.000316935	-0.000117137	-0.00107975	-0.00141433	0.00102921	-0.00034479	0.000120617	-0.00176842	0.00100192
-0.00111119	0.000955739	0.000812643	7.80406e-05	-0.000865342	-0.000549627	-0.000321045	-0.000376597	0.00217443	-0.0014856	0.00108753	0.000582821	-0.000589303	0.00169123	6.2752e-05	0.000745888	-0.000273024	0.000168415	0.000517472	-0.000308767	-0.00241552	-8.86883e-05	-0.000227703	0.000271548	2.35273e-05	-0.000835731	-0.00134509	0.00156459	-0.000159572	0.000243678	-0.00134283	0.000653551
-0.00103918	0.00074541	0.000919686	0.000520501	-0.00148463	-0.00091995	-0.000539795	-0.000698467	0.00302182	-0.00177325	0.00104098	0.000436013	-0.00152142	0.00167255	8.13698e-05	0.000241738	-0.000372238	-4.19007e-05	0.000732682	-4.87966e-05	-0.00295052	3.71104e-06	-0.000135589	0.000427311	-8.63016e-05	-0.0014148	-0.00110835	0.00127252	-0.000305855	0.000130308	-0.00190003	0.00092233
-0.000604776	0.000872085	0.000520033	-0.000144289	-0.000168001	2.94829e-05	-0.000410951	-0.000100078	0.0010997	-0.000488276	0.000913667	0.00114451	-0.000480705	0.000748737	-0.000134089	0.000794667	-7.14887e-05	2.3222e-05	0.000348446	-0.000359733	-0.0014415	-0.000167983	-7.17275e-05	0.000106363	0.000154654	-0.000337841	-0.000846137	0.000764436	-0.000173432	0.000175212	-0.000879628	0.000516284
-0.000920157	0.000600321	0.000561688	0.000270436	-0.000880771	-0.000716862	-0.000148854	-0.000328825	0.00202172	-0.00149136	0.000775378	0.000260583	-0.000907958	0.00157591	0.000263537	0.000516035	-0.000260307	0.000191445	0.000459629	-0.000278038	-0.00223974	2.91334e-05	-0.000212368	0.000370528	9.91546e-06	-0.00108159	-0.000906818	0.00149743	-0.000151964	0.000193136	-0.00101078	0.000740666
-0.00117999	0.000815838	0.000894694	-0.000158355	-0.00105424	-0.000504267	-0.000716114	-0.000641686	0.00234067	-0.00172976	0.000926459	0.000328613	-0.000799646	0.0019098	-0.000173593	0.00068349	-0.000226737	0.000134982	0.000461599	-9.35955e-05	-0.00241493	-0.000110456	-0.000183076	0.000155976	-1.47209e-05	-0.000588119	-0.00158582	0.00168854	-0.000212291	0.000237577	-0.00174547	0.000578176
-0.000736021	0.00078282	0.000568933	0.000581267	-0.000800917	-0.000566935	-1.88457e-05	-0.000161531	0.00205267	-0.00137218	0.000925523	0.000549336	-0.000828451	0.0014104	0.00015284	0.000481743	-0.000317435	0.000102166	0.000850076	-0.000318283	-0.00225788	3.2159e-06	-0.000189157	0.00046418	-1.23941e-05	-0.0013684	-0.000887824	0.00131308	-0.000134788	0.000196878	-0.000897285	0.000487415
-0.0010372	0.000897706	0.000619658	0.000274369	-0.000749872	-0.000450263	-0.000329012	-0.0002344	0.0020652	-0.00139286	0.000867928	0.000539341	-0.000902218	0.00165637	0.000147483	0.000588653	-0.000281334	0.000201686	0.000706453	-0.00043257	-0.00239179	-8.28583e-06	-0.000235426	0.000391121	7.40943e-05	-0.00114148	-0.00116554	0.00164366	-0.00019479	0.000244373	-0.00107788	0.00105034
-0.000838564	0.000648006	0.000737669	0.000465946	-0.0011052	-0.000745391	-0.00041157	-0.000483478	0.00254531	-0.00164171	0.00085136	0.000542061	-0.00147999	0.00163505	4.57523e-05	0.000351811	-0.000309705	2.6725e-05	0.000801195	-0.000134239	-0.00259757	2.86194e-06	-0.000134149	0.000415702	-2.82429e-05	-0.00136457	-0.00100811	0.00139945	-0.000255741	0.000173512	-0.00150508	0.00062439
-0.00122014	0.00103162	0.000908843	0.00027829	-0.00109775	-0.000914065	3.20954e-05	-0.000378344	0.00272965	-0.00201082	0.00140797	0.000686734	-0.000730767	0.00212775	0.000184018	0.00111443	-0.000375864	0.000224125	0.000651276	-0.000429264	-0.00310877	-7.66222e-05	-0.000294072	0.000465648	1.63344e-05	-0.00129239	-0.00150219	0.0019864	-0.000109421	0.000304871	-0.00140235	0.000351617
-0.00113737	0.000933455	0.000786886	0.000178733	-0.000797918	-0.000772367	-4.12198e-06	-0.000237201	0.00219497	-0.00175221	0.00115444	0.000570211	-0.000597557	0.00203961	0.000236791	0.000824631	-0.000314538	0.000317678	0.000786732	-0.000465428	-0.00259409	-3.09643e-05	-0.000314941	0.000377907	4.00431e-05	-0.00104844	-0.00133282	0.0020123	-5.50311e-05	0.000318236	-0.00106635	0.000522279
-0.00119194	0.000407232	0.00109302	-0.000294214	-0.000757836	-0.00179854	0.000487303	-0.000442004	0.00245762	-0.0019095	0.00127397	0.00114285	-0.00127687	0.00240847	0.000576844	0.00107555	-0.000287981	0.000451288	0.000148378	-0.000598853	-0.0031725	-1.40434e-05	-0.000337181	0.000294441	0.000143187	-0.000808862	-0.00107463	0.00241905	1.6162e-05	0.000363919	-0.00133885	8.30754e-05
-0.000910216	0.000684975	0.000834911	0.000401562	-0.00105856	-0.00131763	0.000297276	-0.000375815	0.00262419	-0.00157229	0.0013926	0.0010206	-0.00129468	0.0016242	0.000422085	0.000801267	-0.000349897	0.000117608	0.000557019	-0.000470374	-0.00306115	8.16249e-06	-0.000205844	0.000514929	5.24064e-05	-0.00137943	-0.000786352	0.0014453	-0.000101485	0.000201503	-0.0012646	0.000513783
-0.000462565	0.000953473	0.000469132	0.00014121	-0.00040548	-0.000125045	-0.000226801	-0.000123412	0.0013087	-0.000365967	0.00128427	0.00131089	-0.000580209	0.000332902	-1.52815e-05	0.000819676	-9.69325e-05	-0.000141687	0.000447233	-0.000349402	-0.00160693	-0.000150967	-9.20879e-06	0.000234868	0.000126276	-0.000564499	-0.000491337	0.000198871	-0.000164934	8.03603e-05	-0.000879238	0.000600859
-0.00102384	0.000457414	0.000759246	-0.000181822	-0.000610441	-0.000974616	-1.30285e-05	-0.000363429	0.00200419	-0.00174427	0.000747996	0.000635693	-0.00107791	0.00217886	0.000155226	0.000757174	-0.000223376	0.000372967	0.000337301	-0.000379221	-0.00244552	-2.1424e-05	-0.000261197	0.000244622	6.83986e-05	-0.000790327	-0.00121271	0.00223388	-8.6472e-05	0.000326893	-0.00116749	0.000176488
-0.000908842	0.000709593	0.000714434	0.000333673	-0.000948881	-0.00104571	0.000163627	-0.000321976	0.00219383	-0.00133769	0.00119701	0.000663811	-0.00085895	0.00140332	0.000440676	0.00057086	-0.000304686	0.000144321	0.000473445	-0.000390202	-0.00251158	1.98147e-05	-0.000216752	0.000407866	1.90555e-05	-0.00110034	-0.000717089	0.00124865	-8.55903e-05	0.000172415	-0.00104898	0.000723842
-0.00051818	0.000773806	0.000360794	0.000562446	-0.000600727	-0.000478186	0.000311717	-1.79491e-05	0.00155474	-0.000820499	0.00107871	0.000725172	-0.000425792	0.000742254	0.000245765	0.000608694	-0.000251081	2.28932e-05	0.000465854	-0.000392185	-0.00185319	-1.70154e-05	-0.000129393	0.000451104	3.88751e-06	-0.00117543	-0.000439688	0.000675208	-8.0618e-05	0.000113483	-0.000495757	0.000429344
-0.000473458	0.000723775	0.000344991	0.000861244	-0.00112898	-0.000391077	-0.000185839	-0.000305151	0.0019193	-0.000907297	0.000960365	0.000203276	-0.000718603	0.000447059	0.00017704	7.31776e-05	-0.000268044	-0.000199317	0.000646188	3.15532e-06	-0.00173669	3.14538e-05	-3.25368e-05	0.000458034	-0.000136559	-0.0013171	-0.000276199	8.87764e-05	-0.000213667	-3.17874e-05	-0.000907465	0.000822582
-0.000556961	0.000411	0.000671463	0.000510036	-0.00113505	-0.00103971	0.000162861	-0.000486578	0.00222038	-0.00130172	0.001013	0.000477138	-0.000935654	0.00102557	0.000201392	0.000236628	-0.000289602	-7.12498e-05	0.000287266	2.89472e-05	-0.00214929	-2.18106e-06	-7.26883e-05	0.000351621	-0.000154333	-0.0011286	-0.000432731	0.000664687	-0.000133967	5.4033e-05	-0.0012341	-6.48649e-06
-0.000675339	0.000348516	0.000637239	-0.000529127	-0.000284208	-0.000752422	6.89162e-05	-0.000319501	0.00108179	-0.000684248	0.000896595	0.000938281	-0.00044004	0.000945849	0.00018339	0.000822205	-3.57567e-05	0.000163996	-0.000394241	-0.000278369	-0.00147904	-0.00012305	-0.000108723	-1.96311e-05	0.000107855	5.80101e-05	-0.000554692	0.000931735	-5.00507e-05	0.000159856	-0.000903228	5.62251e-05
-0.000310069	0.000510204	0.000406025	0.00077802	-0.00116273	-0.000666256	3.24407e-05	-0.00040127	0.00188195	-0.000801362	0.00101438	0.000312822	-0.000724689	0.000262491	0.000197284	-1.12655e-05	-0.000246804	-0.000259041	0.000379208	0.000119653	-0.00163764	2.03708e-05	2.11037e-05	0.000384484	-0.000190916	-0.00114827	-2.83566e-05	-0.000177605	-0.00016817	-7.83167e-05	-0.000961853	0.000390307
-0.00118676	0.000612785	0.000868151	0.000271399	-0.00150773	-0.000890699	-0.000507683	-0.000779773	0.00281596	-0.0019747	0.000800472	-0.000146015	-0.0010165	0.00191722	5.20107e-05	0.000223522	-0.000348109	9.27969e-05	0.000334702	7.2732e-05	-0.0026643	7.16872e-06	-0.000190315	0.000306852	-0.000169379	-0.00110434	-0.00130174	0.00155861	-0.000252591	0.000153539	-0.00180887	0.000710498
-0.000863745	0.000968268	0.000462668	0.000298513	-0.00092859	0.000247141	-0.000891505	-0.000384966	0.00172907	-0.000975386	0.000658191	-3.23706e-05	-0.000327374	0.000892326	-0.00021679	0.000304069	-0.000202269	-7.04932e-05	0.000477856	-1.45277e-05	-0.00158414	-7.96985e-05	-8.97103e-05	0.000223274	-5.84505e-05	-0.000761988	-0.00113792	0.000673479	-0.000299794	8.35399e-05	-0.00119738	0.00114436
-0.00109278	0.000297675	0.000922758	-5.10525e-05	-0.00148607	-0.00125646	-0.000149287	-0.000864002	0.00241285	-0.00163206	0.000903945	-0.000261484	-0.000515445	0.0014934	0.000258207	0.000288237	-0.000286575	8.01724e-05	-0.000241676	0.000128818	-0.00227778	-4.77658e-06	-0.000176543	0.000136292	-0.000166268	-0.000468194	-0.000955827	0.00105019	-9.63494e-05	7.55726e-05	-0.0016494	0.000398641
-0.000177266	0.000569767	3.44424e-05	-0.000103681	0.000123344	0.000410831	1.37079e-05	0.000148107	-6.37035e-06	-8.03237e-05	0.000595249	0.000403595	0.000623587	3.7067e-05	-9.73166e-05	0.000693313	4.3924e-05	2.87474e-05	-0.000188679	-0.000150867	-0.000157069	-0.000149657	-3.20848e-05	1.26038e-05	2.35854e-05	7.62359e-06	-0.000266243	0.000130674	-2.135e-05	7.84432e-05	6.04614e-05	-0.000156808
-0.000114843	8.31403e-05	9.99317e-05	-0.000200315	-0.000108484	3.40665e-05	-0.000334793	-0.000185887	0.000242102	-0.000189434	0.000255259	0.000294158	-0.0003711	0.000101245	-6.94748e-05	0.00012269	0.000100095	-3.39394e-05	-0.000233293	0.00011581	-0.000179875	-6.07673e-05	5.83794e-05	-6.78397e-05	-1.02937e-05	6.78497e-05	6.75968e-05	5.96492e-05	-0.000135109	1.14523e-06	-0.000409633	8.34828e-05
-0.000157987	0.000772835	6.03676e-05	0.000647701	-0.000747142	0.000438304	-0.000466065	-0.000188712	0.00100552	-0.00032067	0.000750798	5.40124e-05	-2.7622e-05	-0.000228768	-0.000226063	9.39085e-06	-9.93639e-05	-0.000322223	0.000396115	0.00020916	-0.000634673	-6.86565e-05	8.90572e-05	0.000239577	-0.00017984	-0.000743696	-0.000144591	-0.00054999	-0.000220561	-9.64293e-05	-0.000591583	0.000509582
5.17742e-05	7.55305e-05	0.000199994	4.81347e-05	-0.000330285	-0.000363269	7.30467e-05	-0.000221435	0.00044704	-1.71306e-05	0.000669903	0.000535659	-0.00028249	-0.000337749	0.000147057	6.50151e-05	4.63656e-05	-0.000182592	-0.000323931	0.000169299	-0.00031238	-5.88581e-05	0.00010265	-5.31015e-06	-7.79395e-05	-5.51535e-05	0.000503596	-0.000563911	-7.61747e-05	-9.36246e-05	-0.000426211	-0.000159186
-0.000414589	-1.48162e-05	0.000558117	5.04853e-05	-0.000980269	-0.000720142	-0.000119578	-0.00063048	0.00166924	-0.00102894	0.000387321	-6.86508e-05	-0.000768777	0.000969048	-0.000209927	-6.52325e-05	-0.000204061	-6.00586e-05	-3.37834e-05	0.000168678	-0.00153038	6.5583e-06	-1.27482e-05	0.000117965	-0.000159655	-0.000467361	-0.000632946	0.000661065	-7.01593e-05	4.09611e-05	-0.00114215	-0.000133263
0.000143462	0.000442809	7.40367e-05	0.000632892	-0.000541809	-4.94392e-05	0.000157529	-9.34598e-05	0.000740674	-1.36043e-05	0.000792916	0.000444588	-2.45811e-05	-0.000561988	7.82458e-06	-1.09174e-05	-8.15921e-05	-0.000329332	-1.08934e-05	0.000192187	-0.000466044	-6.46615e-05	0.00012665	0.000204322	-0.000197156	-0.000681348	0.000380063	-0.000855401	-0.000130462	-0.000134136	-0.000310414	-0.000140761
-0.000557322	-0.000112708	0.000642511	3.56969e-06	-0.00109009	-0.000955215	-1.16941e-05	-0.000691418	0.00189126	-0.00137965	0.000477627	-0.000103769	-0.000820908	0.00127163	-0.000166555	0.000144579	-0.000211345	1.08599e-05	-0.000135866	0.000177739	-0.00179146	-1.19751e-06	-4.65949e-05	0.000152536	-0.000172613	-0.000537797	-0.000729137	0.000958263	-6.87775e-05	7.02531e-05	-0.00125749	-0.000351637
-0.000326338	-3.16515e-05	0.000248299	-0.000120176	-0.000475359	-0.000359006	-0.000206624	-0.000383345	0.000796695	-0.000563267	0.000104734	-9.18899e-05	-0.000470148	0.000549721	-1.61979e-05	-8.07878e-05	-4.12041e-05	2.80944e-05	-0.000345418	0.000149392	-0.000684649	4.62291e-06	-7.80966e-06	-8.08305e-06	-9.82398e-05	-0.000162327	-0.000227624	0.000441912	-0.000122887	1.79814e-05	-0.000657582	0.000135257
-0.000449034	0.000216872	0.000434705	-3.95825e-05	-0.000865098	-0.000423112	-0.000325887	-0.000579838	0.00133566	-0.000677439	0.000487763	-1.53169e-05	-0.000531332	0.000567739	-9.43498e-05	-9.86544e-05	-0.000112837	-8.88596e-05	-0.000251965	0.00018045	-0.00114825	-1.91618e-05	1.06572e-05	3.15969e-05	-0.000144223	-0.00024783	-0.000404125	0.000285903	-0.000136493	-5.80353e-06	-0.00103738	0.000346553
-0.000447932	0.000364926	0.00019721	-0.000103838	-0.000632092	1.95472e-05	-0.00041455	-0.000406776	0.00091164	-0.000773549	0.000296523	-0.000358349	-0.000233666	0.000771584	-0.000149116	-7.88773e-05	-7.51853e-05	5.03539e-05	-9.17973e-05	0.000124098	-0.00075458	-3.90559e-07	-5.48794e-05	8.15304e-06	-0.000122938	-0.000162284	-0.000573682	0.000654788	-6.70814e-05	7.40457e-05	-0.000627292	0.000374884
-0.000533037	-0.000102779	0.000661689	-0.000188183	-0.000924718	-0.000831999	-0.000160145	-0.000680575	0.00166325	-0.00121859	0.000463772	7.38544e-05	-0.000823	0.00118714	-0.000242119	0.000144261	-0.000140571	1.30042e-05	-0.000192689	0.000193787	-0.0015674	-4.39335e-05	-2.13595e-05	4.12173e-05	-0.0001393	-0.000277414	-0.000745075	0.00090839	-8.13908e-05	8.05585e-05	-0.00127248	-0.000371433
-0.000485816	0.000188618	0.000243011	-7.28898e-06	-0.0003716	-0.000240238	-5.59316e-05	-0.000171976	0.000754835	-0.000781085	0.000152966	-0.000232211	-2.37962e-05	0.000856354	8.5625e-05	0.000139077	-9.91546e-05	0.000181421	-0.000178206	-7.36636e-06	-0.000760163	1.49658e-06	-0.00012672	6.90289e-05	-8.58995e-05	-0.000353411	-0.0004939	0.00088034	-6.91297e-05	0.000110597	-0.000363072	0.000111438
-0.000687896	-1.569e-05	0.000736105	-0.00013189	-0.00115533	-0.000995057	-0.000111028	-0.000777958	0.0020803	-0.00153655	0.000575123	-1.50552e-05	-0.000901743	0.00146218	-0.00015303	0.000301672	-0.00020515	3.82048e-05	-0.000300361	0.000175968	-0.00200338	-3.47475e-05	-6.28782e-05	0.000116723	-0.000158368	-0.000502086	-0.000890769	0.00115364	-0.000105012	0.000104246	-0.00145168	-0.000328869
-0.000428338	0.000100751	0.000541949	-5.42278e-05	-0.000813979	-0.000486323	-0.000299712	-0.00059118	0.0013625	-0.00066372	0.000395459	5.51871e-05	-0.00058748	0.000646665	-0.000213482	-0.000210525	-0.000141955	-9.40696e-05	-0.000143063	0.000193674	-0.00116799	-2.64669e-05	1.28478e-05	8.00614e-06	-0.000142789	-0.000202043	-0.000495806	0.000340867	-0.000115734	5.15976e-06	-0.00114288	0.000142769
-0.000293783	0.000162335	0.000272181	-5.94874e-05	-0.000562575	-0.000162034	-0.000292768	-0.000377876	0.000862552	-0.000567379	0.000303018	-8.57296e-05	-0.000380665	0.000561173	-0.0001869	-0.000139824	-6.8439e-05	-1.61556e-05	-1.53687e-05	0.00011302	-0.000741122	-6.4712e-06	-3.57105e-06	1.31353e-05	-0.000107342	-0.000153915	-0.000406466	0.000414113	-5.56935e-05	3.9231e-05	-0.000622487	0.000187669
-0.000692774	0.000261964	0.000641601	-0.000479687	-0.000879333	-0.000481828	-0.000482898	-0.000766265	0.00166461	-0.00119282	0.000499604	8.35052e-05	-0.000739303	0.00130896	-0.000283085	0.000319112	-0.000110802	3.65028e-05	-0.000464019	0.00015169	-0.00160227	-9.32155e-05	-4.49014e-05	-6.86459e-05	-8.37355e-05	-4.62753e-05	-0.00101723	0.00108528	-0.000131141	0.00013113	-0.00145077	-2.79837e-05
-7.49441e-05	-0.000104645	0.000346441	0.000446835	-0.000732217	-0.00045545	2.28281e-05	-0.000334339	0.00114526	-0.000539993	0.000108626	-0.000216756	-0.000541295	0.000484395	-0.000247459	-0.000589343	-0.000237513	-0.000119618	0.000482896	0.000142375	-0.000927138	8.06134e-05	9.27448e-06	0.000184701	-0.000183328	-0.000610519	-0.000319363	0.000210126	9.14221e-06	-1.32083e-05	-0.000585005	-6.86315e-05
-0.000504963	8.20086e-05	0.000458907	-6.80342e-05	-0.00093933	-0.000632789	-8.53773e-05	-0.000610859	0.00125008	-0.000762845	0.000485869	-0.000342583	-9.91478e-05	0.000575343	-1.60886e-05	-7.64714e-05	-0.000138837	-5.41046e-05	-0.000301412	0.000248007	-0.0010036	-5.80469e-06	-3.09361e-05	5.09626e-06	-0.000190105	-4.86227e-05	-0.000402953	0.000210145	-3.21265e-05	-3.30771e-05	-0.00099378	7.31603e-05
-0.000304003	8.94233e-06	0.000285975	-0.000603523	0.000142212	-0.000337973	4.76569e-05	-0.000149571	0.00017095	-0.000240192	0.000183396	0.000467428	-0.000111581	0.000584068	3.38673e-05	0.000399951	5.62292e-05	0.000187016	-0.0005274	-0.000131509	-0.000434287	-7.87723e-05	-5.93917e-05	-0.000163304	6.65667e-05	0.000366274	-0.000299141	0.000706579	-4.14578e-06	0.000123296	-0.000352246	-0.000211967
-0.000731234	0.000311409	0.000664973	-0.000232221	-0.000767716	-0.000800123	-7.82641e-05	-0.000523961	0.00151017	-0.00108075	0.000736631	0.000236964	-0.000372078	0.00114913	9.0285e-05	0.000353053	-0.000137122	0.000112806	-0.000164333	8.58114e-06	-0.00154669	-5.70892e-05	-0.000115052	2.86003e-05	-8.67797e-05	-0.00019268	-0.000712931	0.000948664	-6.25712e-05	0.000115608	-0.0011192	5.51089e-05
-0.000778142	0.000800785	0.000449118	0.000421298	-0.00087158	-0.000200131	-0.000295493	-0.000254157	0.00178082	-0.00135344	0.000722726	-2.68084e-05	-0.000313018	0.00129054	-1.95479e-05	0.000441076	-0.000262107	8.23218e-05	0.000632065	-0.000115258	-0.00178085	-2.55308e-05	-0.000171755	0.000334309	-8.49993e-05	-0.00101513	-0.00106532	0.00115056	-0.000140588	0.000160251	-0.000877829	0.000492639
-0.000774926	0.000866324	0.000439703	9.99134e-05	-0.000508524	-0.000304421	0.000164804	-7.78464e-05	0.00124443	-0.000899779	0.00108713	0.000420585	0.000272812	0.000942084	0.000183444	0.000839787	-0.000180395	0.000155929	0.000159913	-0.000347479	-0.00154141	-8.92779e-05	-0.000196203	0.00023981	2.53255e-06	-0.000549849	-0.000796746	0.000914057	-1.65884e-05	0.000166249	-0.000517339	0.000334106
-0.000604188	0.000208193	0.000733654	-0.00030137	-0.000741081	-0.00110179	9.82028e-05	-0.00056517	0.00143602	-0.000753239	0.000998867	0.000663807	-0.000554886	0.000736269	0.000280282	0.00032436	-8.6724e-05	2.39048e-05	-0.000370966	4.32121e-06	-0.00150734	-6.53225e-05	-5.41456e-05	-1.75258e-05	-5.47142e-05	-1.62358e-05	-0.000240221	0.000455413	-4.96651e-05	4.35179e-05	-0.00117392	5.36433e-05
-8.33114e-05	0.000720647	8.29111e-05	0.000522531	-0.000387746	0.000358637	-0.000357202	-3.08147e-05	0.00092172	-0.000250465	0.000654116	0.000601152	-0.000451405	1.06376e-05	-0.000282092	0.000268156	-9.40432e-05	-0.000243195	0.000635579	-6.12252e-05	-0.000875547	-7.94524e-05	7.3916e-05	0.000276108	-2.68685e-05	-0.000809037	-0.000311361	-0.00012957	-0.000198026	-1.49797e-06	-0.000499865	0.000384071
-0.000444611	0.000346345	0.000605033	0.000248206	-0.000828075	-0.000793869	-0.000212774	-0.000483729	0.00178718	-0.000732799	0.000838549	0.000833905	-0.00128839	0.000616464	0.000118769	2.67844e-05	-0.000158182	-0.000139602	0.000221933	9.15848e-06	-0.0017482	-1.77915e-05	1.82422e-05	0.000203303	-4.85805e-05	-0.000750457	-0.000187537	0.000309338	-0.000224504	8.60447e-06	-0.0012889	0.000472287
-0.00040236	0.000584331	0.000393489	0.000111756	-0.0003178	-0.000195507	-0.000215754	-0.000131908	0.00118535	-0.000671189	0.00070807	0.000854311	-0.000733658	0.000750249	-6.65943e-05	0.000531073	-0.00010261	-3.13961e-06	0.000408654	-0.000209461	-0.0013813	-8.71028e-05	-4.43014e-05	0.000191963	6.2115e-05	-0.000628544	-0.000576897	0.000712827	-0.000153922	0.000131293	-0.000761978	0.000219091
-0.00135694	0.00018218	0.00123125	-0.000391985	-0.00126704	-0.00190093	-6.95486e-05	-0.000897759	0.00284649	-0.00213644	0.000967142	0.00050001	-0.00155777	0.00248961	0.000472855	0.000493149	-0.000285546	0.000357961	-6.31594e-05	-0.000169875	-0.003114	2.41686e-05	-0.0002813	0.000145972	-5.13378e-06	-0.000604811	-0.00114777	0.00225196	-0.00011225	0.000267816	-0.00197883	0.000407723
-0.000611113	0.000620869	0.000788485	6.14546e-05	-0.000846293	-0.000823817	-0.000135835	-0.000500258	0.00203578	-0.000733063	0.00125835	0.00125535	-0.00110603	0.000702932	7.49625e-05	0.000609876	-0.000183513	-0.000151382	5.59491e-05	-0.000204439	-0.00224523	-0.000112616	-6.72015e-06	0.000217878	4.64746e-05	-0.000665138	-0.000521407	0.000410524	-0.000204288	6.06593e-05	-0.00146223	0.000454986
-0.000373006	0.000567912	0.000585791	0.000384521	-0.000878324	-0.000829889	0.000224043	-0.000363409	0.00181734	-0.000773575	0.00130237	0.000979591	-0.000727495	0.000443763	0.000169184	0.000526849	-0.000194527	-0.000186518	0.000159534	-7.03324e-05	-0.0018689	-8.27334e-05	4.52312e-06	0.000295733	-7.04436e-05	-0.000844887	-0.000196334	9.90796e-05	-0.000117565	8.12032e-06	-0.00106823	-3.49854e-05
-0.000718994	0.000632344	0.000787547	0.000530596	-0.0013436	-0.00117705	0.000227331	-0.000544829	0.00256931	-0.0015975	0.00139638	0.000553677	-0.000841455	0.0012439	0.000239763	0.000535735	-0.000330268	-6.37897e-05	0.000447761	-2.586e-05	-0.00254829	-3.04134e-05	-0.000112547	0.000414593	-0.0001559	-0.00119948	-0.000648125	0.000812551	-9.40693e-05	8.44294e-05	-0.00139513	-4.45209e-05
-0.000792639	0.000617891	0.000608656	-0.000581526	0.000115495	-0.000533883	0.000253779	-2.86358e-06	0.00085264	-0.000887397	0.000937601	0.00111675	-0.000110575	0.00148493	0.000115915	0.00114251	-6.22074e-05	0.000395015	5.38858e-05	-0.00058442	-0.00155004	-0.000144202	-0.000238612	3.59711e-05	0.000187591	-2.1582e-05	-0.000990778	0.00172345	6.21236e-05	0.000334148	-0.000526469	-0.000144577
-0.000863036	0.00109117	0.000544628	0.000552604	-0.000785816	-0.000436088	8.43359e-05	-8.16829e-05	0.00215002	-0.001615	0.00124995	0.000681403	-0.000561516	0.00165715	6.11828e-05	0.000953401	-0.000327625	0.000155652	0.00101869	-0.000461131	-0.002509	-5.1174e-05	-0.000233995	0.000537506	1.20346e-05	-0.00142944	-0.00121518	0.00161037	-8.3232e-05	0.00026728	-0.00084345	0.000330073
-0.00183197	0.00135397	0.00112447	1.5195e-05	-0.00109617	-0.000757598	-0.000321006	-0.000411839	0.00322215	-0.00287093	0.00131718	0.000526939	-0.000797664	0.00344958	-3.47247e-05	0.00145123	-0.000451806	0.000542407	0.0010318	-0.000637866	-0.00381296	-0.000102076	-0.000482862	0.000491774	7.68925e-05	-0.00142182	-0.00259613	0.00350404	-0.000137214	0.00054684	-0.00173713	0.000558194
-0.00126767	0.000812174	0.00103636	0.000248369	-0.000952666	-0.0013493	0.000183708	-0.000327874	0.00299893	-0.00225761	0.00132348	0.00112023	-0.00153793	0.00263638	0.000358689	0.00119545	-0.000408381	0.000366608	0.000812301	-0.000662452	-0.00366323	-1.80811e-05	-0.000350154	0.000564739	0.000145367	-0.00159912	-0.00147806	0.00264032	-0.000118949	0.000403274	-0.00146041	0.000379778
-0.00122522	0.000730059	0.00113409	0.000580993	-0.00144369	-0.00186886	0.00036475	-0.000538401	0.00345517	-0.00223592	0.00155065	0.000988001	-0.00176291	0.00236321	0.000623909	0.000645746	-0.000496643	0.000230714	0.000878935	-0.000497599	-0.00388043	7.74128e-05	-0.00031452	0.000638511	5.26881e-06	-0.00181689	-0.00102593	0.00210429	-0.000106602	0.000275183	-0.00167673	0.000649103
-0.000672998	0.000885818	0.000681447	0.000271528	-0.000384106	-0.000790666	0.000248647	-3.04901e-05	0.00191944	-0.000967445	0.00135187	0.00168453	-0.00121341	0.00128256	0.000241175	0.000939727	-0.000248521	0.000115269	0.000761393	-0.000693536	-0.00258325	-6.52091e-05	-0.00016403	0.000446578	0.00019514	-0.00117957	-0.000716585	0.00132093	-0.000100332	0.000251581	-0.000894689	0.000477941
-0.000318313	0.00134204	0.000159032	0.000673654	-0.000114633	0.000305784	5.88357e-05	0.000343253	0.00126447	-0.000421536	0.00140332	0.00163943	-0.000594757	0.000415671	-0.000104736	0.00117272	-0.000176274	-0.00010789	0.00112097	-0.000705388	-0.00184396	-0.000136296	-5.15245e-05	0.000571287	0.000200889	-0.0013609	-0.000613617	0.0005048	-0.000152257	0.000168013	-0.000309236	0.000585401
-0.00100969	0.000687791	0.000602657	0.000114725	-0.00062391	-0.000649307	-0.000262068	-0.000235025	0.00204508	-0.00161155	0.000810494	0.000716686	-0.00131597	0.00194364	0.000164433	0.000787613	-0.000228361	0.000286739	0.00074476	-0.000489009	-0.00251154	2.83628e-06	-0.000238703	0.000398808	0.000142294	-0.00112517	-0.00114313	0.00201172	-0.000177097	0.000295455	-0.00107939	0.000804909
-0.000744894	0.000662254	0.000775647	0.000416571	-0.000983448	-0.000814172	-0.000305466	-0.000446113	0.00251609	-0.00137768	0.00104801	0.00104107	-0.00165879	0.00138346	5.91323e-05	0.000521389	-0.00028205	-4.5101e-05	0.000692803	-0.000238528	-0.0027031	-3.55292e-05	-8.50747e-05	0.000423202	4.3658e-05	-0.00133356	-0.000829563	0.00115307	-0.000271951	0.000153491	-0.00154162	0.000594509
-0.000665595	0.000743774	0.000570233	-7.24945e-05	-0.000110542	-0.000426432	1.11905e-05	-2.62671e-06	0.00128884	-0.000899321	0.000939187	0.0012443	-0.000729481	0.00130511	8.69582e-05	0.000876053	-0.000135782	0.000215369	0.000535074	-0.000528332	-0.00183024	-0.000100906	-0.000173696	0.000222632	0.000173154	-0.000640549	-0.000856811	0.00143565	-7.80515e-05	0.000275232	-0.000713668	0.000233847
-0.00151729	0.000994412	0.00108776	0.000285541	-0.0015509	-0.00121905	-0.000292815	-0.000687097	0.0034726	-0.00249955	0.0014045	0.000515226	-0.00139889	0.00262528	0.000207652	0.000987492	-0.000439253	0.000233733	0.000787747	-0.000376102	-0.00378556	-1.95671e-05	-0.000315773	0.000532228	6.61224e-06	-0.00151855	-0.00175721	0.00237035	-0.000207754	0.000313513	-0.00197221	0.000853401
-0.000712204	0.00117939	0.000490147	0.000507357	-0.000696242	-4.82111e-05	-0.000235526	-7.85421e-05	0.00182858	-0.000957652	0.00128742	0.00087457	-0.000447395	0.00086925	-1.47218e-05	0.00092674	-0.000244536	-5.65237e-05	0.000790657	-0.000400851	-0.0020994	-0.000114135	-0.000120108	0.000442686	7.10647e-05	-0.0011492	-0.000944748	0.000747577	-0.000182204	0.000151819	-0.000886305	0.000720084
-0.000471405	0.000953115	0.000273455	0.000490414	-0.000448502	9.59058e-05	-0.00022611	-6.55618e-08	0.00128255	-0.000620348	0.000937225	0.000732523	-0.00043925	0.000573675	-5.67678e-05	0.000460862	-0.000168504	-5.47049e-05	0.0007674	-0.000289397	-0.00144082	-6.37475e-05	-6.63504e-05	0.000353229	1.97428e-05	-0.000968276	-0.000578593	0.00050529	-0.000167616	0.000103087	-0.000594742	0.000677886
-0.000210932	0.000727595	0.000295786	0.000519637	-0.000662937	-0.00011632	-0.000357111	-0.000224427	0.00137808	-0.000239275	0.0010219	0.000959261	-0.000937271	-8.32392e-05	-1.6052e-05	0.000223802	-0.000110031	-0.000317185	0.000550802	-8.18838e-05	-0.00134752	-6.07249e-05	9.34297e-05	0.000300404	6.53686e-06	-0.000844804	-4.5261e-05	-0.00037389	-0.000247749	-5.80102e-05	-0.000901368	0.000790841
-0.00133825	0.000901378	0.000871853	-0.000323196	-0.000803895	-0.000643862	-0.000227594	-0.000452136	0.00208442	-0.0018602	0.00102515	0.000317978	-0.000223322	0.00225714	-9.73348e-06	0.000961231	-0.000246563	0.000373121	0.000291231	-0.00030986	-0.00240727	-0.00011428	-0.000313434	0.000149362	-3.91908e-06	-0.00047276	-0.00174303	0.0022177	-6.21932e-05	0.000342715	-0.00135597	0.000274629
-0.00136843	0.000347865	0.00132118	-0.000249162	-0.00150588	-0.00168465	-0.000424198	-0.00102885	0.00329369	-0.0022466	0.00106381	0.000619225	-0.0018462	0.00245901	0.000213979	0.000595573	-0.000319094	0.000187876	8.47934e-05	-7.62517e-05	-0.00344436	-3.20904e-05	-0.00021153	0.000205529	-1.14459e-05	-0.000836728	-0.00138969	0.0020995	-0.000240561	0.000242448	-0.00239682	0.000481799
-0.00102076	0.000731715	0.000801686	0.000154505	-0.000751341	-0.00080329	-3.56553e-05	-0.00028934	0.0022147	-0.00162035	0.00091514	0.000660153	-0.000871286	0.00195788	0.000134946	0.000701456	-0.000315721	0.000263283	0.000574716	-0.000414893	-0.00259402	-3.28757e-05	-0.000261875	0.000351327	4.20103e-05	-0.0010865	-0.00128188	0.00193905	-0.000113946	0.000296859	-0.00116764	0.000400334
-0.000885532	0.000789937	0.000756597	0.000321753	-0.000882857	-0.000850002	-2.66351e-05	-0.000305015	0.00226342	-0.00146926	0.00118478	0.000821682	-0.000984792	0.00153236	0.000250236	0.000755402	-0.000290622	0.000114965	0.00064212	-0.000357787	-0.00256503	-3.85547e-05	-0.000196662	0.000402498	4.73221e-05	-0.00115296	-0.000944777	0.00138786	-0.000134386	0.000211494	-0.00119259	0.000489118
-0.000822811	0.000819106	0.00057253	-6.92342e-05	-0.000120462	-0.000493433	0.000222353	6.74072e-05	0.00131483	-0.0011191	0.000994587	0.00104211	-0.000390851	0.00160739	0.000165123	0.00099599	-0.000184456	0.00034969	0.000555453	-0.000637266	-0.00195764	-8.13733e-05	-0.000265517	0.00027047	0.000155842	-0.000697235	-0.00104431	0.00180863	1.95076e-06	0.000335116	-0.000536974	0.000193096
-0.00144354	0.0010667	0.000891686	-0.000133888	-0.000655087	-0.000656108	-0.000266594	-0.000259906	0.00239268	-0.00212814	0.00105222	0.000728715	-0.000865751	0.00276553	5.20545e-05	0.00115995	-0.000310235	0.000490816	0.000880859	-0.000644066	-0.00301789	-7.08132e-05	-0.000390257	0.000357695	0.000145227	-0.00102498	-0.00196623	0.00290834	-0.000102571	0.000467849	-0.00130449	0.000634704
-0.000738209	0.000738011	0.00076257	0.000584766	-0.000637419	-0.00126874	0.000613264	-3.08362e-05	0.00242228	-0.0015984	0.00136394	0.00146087	-0.00143072	0.00182421	0.000456506	0.000947002	-0.000374163	0.000226374	0.000949111	-0.000695386	-0.00308561	1.26783e-05	-0.000255175	0.000629014	0.000128375	-0.00172674	-0.000752115	0.00184956	-4.6686e-05	0.000307276	-0.000868886	0.000117505
-0.00122234	0.0014591	0.00087112	0.00026755	-0.000867173	-0.000459523	-0.000306226	-0.000255495	0.00277893	-0.00171749	0.00169719	0.00147325	-0.0011579	0.00199372	-0.000100488	0.00142016	-0.000334311	0.000117067	0.00112188	-0.000701142	-0.00340273	-0.000149722	-0.000228734	0.00054902	0.000180412	-0.00140395	-0.00170593	0.00192916	-0.000211793	0.000338376	-0.00155602	0.000855063
-0.000614248	0.00149735	0.000405789	0.00116128	-0.00095976	-3.94232e-06	-0.000281984	4.04837e-06	0.00224334	-0.000887313	0.00155455	0.00104356	-0.000861731	0.000590907	8.71522e-05	0.000569784	-0.000349703	-0.000223693	0.00153456	-0.000445963	-0.00240085	-3.51561e-05	-8.68391e-05	0.000698142	3.39924e-05	-0.00182523	-0.000686611	0.000337131	-0.000245313	8.02006e-05	-0.000901929	0.00132505
-0.00114661	0.000917293	0.000817826	0.000154846	-0.000970623	-0.000805999	-0.000316501	-0.000418905	0.00241337	-0.00156352	0.00120001	0.000752219	-0.0011134	0.00177534	0.000222133	0.000696359	-0.000283425	0.000172574	0.000732351	-0.000411119	-0.00274773	-2.49978e-05	-0.000229609	0.000369011	7.78067e-05	-0.00102476	-0.0011796	0.00163462	-0.000173865	0.000236756	-0.00142472	0.00103191
-0.00091373	0.00054315	0.000833267	-0.000214342	-0.000625288	-0.00115558	0.000190733	-0.000351211	0.00184799	-0.00118315	0.0011986	0.00103055	-0.000824502	0.00145243	0.000416325	0.000902758	-0.000188875	0.000222201	5.65669e-05	-0.000447241	-0.00234891	-6.1469e-05	-0.000208562	0.00020123	0.000126044	-0.000517609	-0.000757426	0.00139082	-4.34105e-05	0.000221827	-0.00110947	0.000362716
-0.000791961	0.000377694	0.000665198	4.81098e-05	-0.00077864	-0.000976575	-3.97688e-05	-0.000421379	0.00197005	-0.00122959	0.000810727	0.000679375	-0.00120607	0.00139311	0.000259316	0.000489874	-0.000211545	0.000137676	0.000141898	-0.00028145	-0.00226709	6.74585e-06	-0.000144577	0.000278824	4.66651e-05	-0.000853984	-0.000665532	0.00129674	-0.000154212	0.000163991	-0.00116025	0.000552194
-0.000525551	0.000736718	0.000294257	-0.000105255	-3.82875e-07	0.000263816	-0.000410711	1.44385e-05	0.000811585	-0.00059364	0.000510449	0.000774514	-0.000414632	0.000943691	-0.000266469	0.00065775	-5.87436e-05	0.000122921	0.000461515	-0.000349423	-0.00114776	-0.000118868	-9.23361e-05	0.0001303	0.00012393	-0.000426942	-0.000933856	0.00109649	-0.000151318	0.000214634	-0.000563437	0.000394186
-0.000627287	0.000786429	0.000716241	-0.000111696	-0.000565947	-0.000631894	6.986e-05	-0.00031589	0.00165368	-0.000861994	0.0014375	0.00132164	-0.000521019	0.00085709	7.92315e-07	0.00105726	-0.000125704	-3.51923e-05	0.000115771	-0.000271456	-0.00197788	-0.000189314	-5.82966e-05	0.000168682	6.12791e-05	-0.000422936	-0.000720211	0.000670801	-9.08697e-05	0.00014103	-0.00117391	-0.000112907
-0.000180622	0.000736408	0.000312291	0.000628351	-0.000563433	-0.000499897	0.000454056	-2.5385e-05	0.0013707	-0.00036716	0.00135722	0.00116784	-0.000471051	3.11353e-05	0.000215541	0.000598957	-0.000182907	-0.000201656	0.000338119	-0.000278897	-0.00157954	-6.81359e-05	1.02917e-05	0.000416721	-1.61368e-05	-0.00104205	7.01301e-05	-0.000176342	-8.36413e-05	-4.64569e-06	-0.00050633	0.000121414
-0.000806508	0.000772152	0.000510927	0.00026836	-0.000779082	-0.000383912	-0.000261128	-0.00029754	0.00174041	-0.00121871	0.000818174	0.000288874	-0.000554687	0.00129671	2.8049e-05	0.000274304	-0.000226233	0.000109063	0.000638304	-0.000163084	-0.00180532	-1.37091e-05	-0.000158793	0.000274981	-6.73584e-05	-0.000848117	-0.000909836	0.00116102	-0.000133347	0.000160123	-0.000986439	0.000629399
-0.000607055	0.000555885	0.000796273	0.000147797	-0.000949893	-0.000871481	-0.00025542	-0.000559843	0.00220029	-0.000999492	0.0011726	0.00113789	-0.0013726	0.000906441	3.75913e-05	0.000495847	-0.000190037	-0.000148079	0.000287027	-9.60612e-05	-0.00229765	-8.95228e-05	-3.12532e-06	0.000241822	1.17124e-05	-0.000798791	-0.00056309	0.000571107	-0.000230047	6.92567e-05	-0.00159125	0.00036282
-0.00152214	0.000658418	0.00120641	-0.00022307	-0.00142677	-0.00128447	-0.000550475	-0.000894475	0.00311123	-0.00230701	0.00104707	0.000337361	-0.0013461	0.00258452	0.000144173	0.000686891	-0.000328857	0.000270631	0.000296448	-0.000146497	-0.003271	-4.50088e-05	-0.00028016	0.000217105	-1.66504e-05	-0.000815082	-0.00171147	0.00230767	-0.000217987	0.000291769	-0.00218765	0.000711071
-0.00133532	0.00119991	0.000810037	-1.63962e-05	-0.000694499	-0.00012957	-0.000518412	-0.000258544	0.00227659	-0.00188091	0.000933266	0.000524156	-0.000472424	0.00236784	-0.000259506	0.0011212	-0.000311835	0.000324613	0.000765525	-0.000487071	-0.00270483	-0.000138127	-0.000314351	0.000326992	8.2093e-05	-0.00100513	-0.00209879	0.00244152	-0.000180963	0.000403853	-0.00133586	0.000577132
-0.000715965	0.000849092	0.000574385	0.000471548	-0.00073368	-0.000511461	-0.000123508	-0.000188885	0.00197131	-0.00100804	0.00107612	0.000905548	-0.000978197	0.00103922	0.000182016	0.000541821	-0.0002623	7.94491e-06	0.000647542	-0.000371168	-0.00223609	-2.97173e-05	-0.000129008	0.000423018	5.76896e-05	-0.00121029	-0.000681281	0.000918503	-0.000197482	0.000143551	-0.00100977	0.000806938
-0.000910204	0.00102533	0.000541171	8.25642e-05	-0.000604906	-2.00529e-05	-0.000520381	-0.000232741	0.00169373	-0.0011444	0.000926732	0.000595149	-0.000495143	0.00133753	-0.000168384	0.000727023	-0.000185515	9.98849e-05	0.000650846	-0.000310435	-0.0019253	-0.000108101	-0.000155054	0.000253897	5.15656e-05	-0.000737695	-0.00126706	0.00128992	-0.000190661	0.000215857	-0.00107929	0.000755975
-0.000522426	0.000165719	0.000734274	-0.000153919	-0.000375202	-0.00141353	0.000662124	-0.000231975	0.00144671	-0.000881477	0.00108939	0.0012599	-0.000872738	0.00106877	0.000523361	0.000735065	-0.000144542	0.000186527	-0.000182596	-0.000377575	-0.00194031	-4.23988e-05	-0.000143244	0.000171542	9.07452e-05	-0.000482392	-0.000170564	0.00102802	2.63101e-05	0.00016847	-0.000783146	-0.000302868
-0.000923802	0.000573076	0.000784642	0.000582103	-0.00147698	-0.00129146	3.95593e-05	-0.000609167	0.00277547	-0.00165048	0.00117272	0.00030989	-0.00120196	0.00143447	0.00042271	0.00025155	-0.000373544	1.32787e-05	0.000462173	-0.000114152	-0.00278995	6.80131e-05	-0.000164888	0.000472964	-0.000121143	-0.0013829	-0.000651776	0.00104966	-0.000163389	8.5701e-05	-0.00145692	0.000750088
-0.000739685	0.000565616	0.000633734	0.000633378	-0.00115027	-0.000729251	-0.000297299	-0.000443093	0.00239894	-0.00150035	0.000724085	0.000252539	-0.00126548	0.0014049	0.000118077	9.16843e-05	-0.000333073	1.48568e-06	0.000757854	-6.72556e-05	-0.00234472	4.99166e-05	-0.000129292	0.000434942	-9.38728e-05	-0.00142062	-0.000803655	0.00114245	-0.000229142	0.00012071	-0.0012939	0.000669159
-0.000528745	0.000565801	0.000609659	1.09256e-05	-0.000495932	-0.000563193	-0.000171644	-0.000281752	0.00148773	-0.000692551	0.00098163	0.00108275	-0.000914385	0.000763181	9.0885e-05	0.000575413	-0.000116952	-2.54685e-05	0.000269214	-0.000234386	-0.00172588	-9.30986e-05	-4.79007e-05	0.000171291	8.49633e-05	-0.000538239	-0.000493074	0.000628672	-0.000155514	0.000111867	-0.00105214	0.000367905
-0.00122002	0.000476695	0.00111946	-0.0001858	-0.00103795	-0.00167594	0.000390024	-0.000590767	0.00271266	-0.00215438	0.0012744	0.000811603	-0.00103469	0.00245889	0.000359641	0.00100933	-0.000329658	0.000366045	9.22382e-05	-0.000356755	-0.00317102	-5.07626e-05	-0.000307712	0.000284534	1.26876e-06	-0.000873072	-0.00129565	0.00232666	-1.63196e-05	0.000331816	-0.0015777	-0.000240186
-0.000895365	0.000570382	0.000841287	0.000124566	-0.000722453	-0.00123256	0.000407465	-0.000283831	0.00230725	-0.00160821	0.00120867	0.0011259	-0.00110724	0.00185656	0.000295372	0.000999738	-0.000300414	0.000240837	0.000313507	-0.000504081	-0.00285998	-4.6298e-05	-0.00023139	0.000408996	8.01744e-05	-0.00115452	-0.000955689	0.00183002	-6.70199e-05	0.000282689	-0.00114032	-1.68413e-05
-0.000858568	0.000772003	0.000845127	0.000384587	-0.00103021	-0.00113903	0.000190571	-0.000374743	0.00248563	-0.00161929	0.0014056	0.000925291	-0.00103177	0.0015904	0.000316608	0.000749993	-0.000321688	9.36541e-05	0.000667695	-0.000311015	-0.00275421	-3.54663e-05	-0.000193613	0.000428883	-7.69468e-06	-0.00122022	-0.000850561	0.00135693	-8.65916e-05	0.000202172	-0.00129424	0.000204483
-0.00135515	0.000798076	0.000997712	-0.000334544	-0.000573685	-0.00107716	5.96294e-05	-0.000315154	0.00239032	-0.00209781	0.00113852	0.00105724	-0.00105614	0.00278319	0.000148601	0.00130095	-0.000283739	0.000514185	0.000535539	-0.00067963	-0.0031498	-8.31495e-05	-0.000371389	0.000310213	0.000174085	-0.00087873	-0.00175703	0.00293643	-4.87695e-05	0.000472516	-0.00134591	0.000197064
-0.00185097	0.00118522	0.00137151	8.85173e-05	-0.00152768	-0.00153274	-2.48506e-05	-0.000663771	0.00386799	-0.00303563	0.00172016	0.000795579	-0.00128092	0.00342382	0.000264355	0.00150169	-0.000517121	0.00044763	0.000849736	-0.000618348	-0.0044739	-6.87115e-05	-0.00045941	0.000568668	6.41419e-05	-0.00157842	-0.0023029	0.00327317	-0.000116543	0.000482573	-0.0021142	0.000511546
-0.00163886	0.000664766	0.00117356	-0.000577524	-0.000390049	-0.00131076	1.33795e-05	-0.000274808	0.00249423	-0.0024466	0.00088624	0.00108414	-0.00136678	0.00352809	0.000291918	0.00140354	-0.000309199	0.000779416	0.000578797	-0.000886793	-0.00349917	-4.68821e-05	-0.00050658	0.000291408	0.00029313	-0.000893835	-0.00209423	0.00388259	-4.17429e-05	0.000621433	-0.0013853	0.000355288
-0.00123408	0.000879559	0.00106862	-0.000113578	-0.000385259	-0.00147795	0.000708892	-4.7699e-05	0.00249933	-0.0020768	0.0015561	0.00174342	-0.00115805	0.00279002	0.000451999	0.00170857	-0.000353888	0.000559422	0.000682991	-0.00100091	-0.00359531	-8.57981e-05	-0.000425613	0.000491423	0.000274297	-0.00126601	-0.00152891	0.0030368	5.46228e-05	0.000530777	-0.00104324	-0.000164774
-0.00155735	0.00117565	0.00115149	0.000306225	-0.00119387	-0.00127431	-0.00010322	-0.000443945	0.00362312	-0.00253102	0.0015972	0.00135818	-0.0019296	0.00300707	0.000193476	0.00134956	-0.000475401	0.00034253	0.00117436	-0.000808565	-0.00438876	-3.23955e-05	-0.000366231	0.0006905	0.000185687	-0.00188615	-0.00192723	0.00297587	-0.00020845	0.000449669	-0.00189416	0.000921246
-0.00184101	0.00127869	0.0011879	0.000109142	-0.00109774	-0.000959679	-0.000486355	-0.000422703	0.00345939	-0.00278925	0.00123062	0.000828561	-0.00157939	0.00349096	0.000142798	0.00128108	-0.000473798	0.0005308	0.00126367	-0.000775368	-0.00415766	-3.42515e-05	-0.000479692	0.000570098	0.000192277	-0.00167485	-0.0024394	0.00357405	-0.00021966	0.000547839	-0.00188021	0.00114985
-0.00138658	0.00120344	0.000973935	2.44542e-05	-0.000551048	-0.000728068	-0.000161353	-0.000110609	0.00257582	-0.00212518	0.00130448	0.00126752	-0.00118021	0.00278996	0.000128946	0.00146333	-0.000345307	0.000466053	0.00119797	-0.000855873	-0.00340518	-9.17102e-05	-0.000400898	0.000487456	0.000262441	-0.00132817	-0.00195513	0.00297903	-0.000107118	0.000512431	-0.00128274	0.000627549
-0.00187408	0.00124396	0.00156184	0.000509811	-0.00192906	-0.00198574	-3.98839e-06	-0.000794263	0.00467828	-0.00324783	0.0020161	0.00113871	-0.0021037	0.00351772	0.000429496	0.00125381	-0.000639983	0.00032911	0.00130165	-0.000646523	-0.00524262	1.94665e-06	-0.000439985	0.00077512	5.10847e-05	-0.00218588	-0.0021251	0.00319521	-0.00018815	0.000445494	-0.00251975	0.000868139
-0.00119033	0.00143294	0.000947259	0.00075687	-0.000956965	-0.000933486	0.00015323	-9.31586e-05	0.00312884	-0.00187028	0.00176207	0.00156313	-0.00142614	0.00218536	0.000290607	0.0011331	-0.000493578	0.000193975	0.00148598	-0.000869317	-0.00383697	-3.08551e-05	-0.000322469	0.000768217	0.000162813	-0.00205651	-0.0014503	0.0021479	-0.000151831	0.000368461	-0.00132664	0.000959053
-0.00149739	0.00147745	0.000935552	8.17571e-05	-0.000634943	-0.000483134	-0.000375302	-0.000150594	0.00278334	-0.0019899	0.00145288	0.00146505	-0.00132395	0.00267123	-2.83646e-05	0.00150834	-0.000359489	0.000374163	0.00125816	-0.000939298	-0.0036532	-0.000115435	-0.000361424	0.000553903	0.000286266	-0.0014557	-0.00209546	0.00283642	-0.000205114	0.00048698	-0.00148638	0.00112247
-0.00113515	0.00119519	0.000843185	6.20686e-05	-0.000393589	-0.000583902	-0.000146368	-6.01532e-05	0.00221624	-0.00148307	0.00133857	0.00157179	-0.00120379	0.0020723	0.000125041	0.0012239	-0.000279838	0.000304309	0.00103519	-0.000823221	-0.00299353	-0.000101568	-0.000290537	0.000434894	0.000266927	-0.00117261	-0.00147421	0.00221759	-0.000145086	0.000401767	-0.0011756	0.000807035
-0.00162805	0.00149044	0.00101514	0.000311777	-0.000926845	-0.00077211	-4.25265e-05	-0.000173138	0.00326084	-0.00275272	0.0015411	0.0010711	-0.00111385	0.00331392	3.14211e-05	0.00167684	-0.000483537	0.000496124	0.00140357	-0.000878076	-0.00407296	-9.13342e-05	-0.000466659	0.000688642	0.000165418	-0.00186601	-0.0024121	0.00344968	-0.000119283	0.000567165	-0.00147886	0.000510808
-0.00149616	0.00147068	0.00109352	0.000304026	-0.00111704	-0.000781307	-0.000467336	-0.000391158	0.00321826	-0.00199574	0.00170928	0.00133773	-0.00147735	0.00238227	0.000120673	0.00116149	-0.000408652	0.000200711	0.00133357	-0.000725814	-0.00381323	-8.02133e-05	-0.000310676	0.000570971	0.000187726	-0.00152302	-0.00181099	0.00226282	-0.000234172	0.000368129	-0.00184318	0.00137861
-0.00182525	0.000769048	0.00154962	-0.000275963	-0.00140794	-0.00206457	-6.85072e-05	-0.000839977	0.00384511	-0.00276076	0.00156707	0.00123068	-0.0020667	0.00337667	0.000484992	0.00124346	-0.000444871	0.000469859	0.000505928	-0.000651666	-0.00456453	-2.53578e-05	-0.000417935	0.000423115	0.000171644	-0.00125419	-0.00191769	0.00323524	-0.000156543	0.000457332	-0.00239375	0.000775127
-0.00081818	0.000417069	0.000941974	-0.000293332	-0.000228508	-0.00157617	0.000715389	-0.000125083	0.00188148	-0.00129908	0.00134872	0.0018423	-0.00128758	0.00185778	0.000544564	0.00133698	-0.000207038	0.000375301	0.000172567	-0.000804465	-0.00283663	-7.03405e-05	-0.00026419	0.000302795	0.000280298	-0.000752276	-0.000729289	0.00201375	4.49067e-05	0.000358256	-0.000913903	-0.000178071
-0.00145604	0.000877871	0.0011008	0.000384714	-0.00123756	-0.00144197	3.64304e-05	-0.000470992	0.00354311	-0.00275014	0.00124569	0.000900339	-0.0018815	0.00318189	0.000256093	0.00102113	-0.000496131	0.000414755	0.0010904	-0.000617935	-0.00412983	2.90049e-05	-0.000388976	0.000657471	7.38566e-05	-0.00194637	-0.00182246	0.00315008	-0.000167057	0.000450209	-0.00175674	0.000519162
-0.00166591	0.0011046	0.00135273	-0.000406718	-0.000698519	-0.00129346	-1.30519e-06	-0.000393868	0.00311921	-0.00253859	0.00156506	0.00165149	-0.00144218	0.00338341	9.79161e-05	0.00180389	-0.000366493	0.000554896	0.000754266	-0.000883387	-0.004103	-0.000160725	-0.000433659	0.000395235	0.000273303	-0.0011187	-0.00229177	0.00353085	-9.45457e-05	0.00059049	-0.00186684	0.000174408
-0.00118498	0.000836116	0.000945162	0.000312775	-0.000563474	-0.00136846	0.000426329	-5.21718e-05	0.00286497	-0.00218714	0.00129542	0.00164034	-0.00190972	0.00282956	0.000410376	0.00137394	-0.000417064	0.000478412	0.00109885	-0.000993433	-0.00387481	8.33562e-06	-0.000388649	0.000692593	0.000279188	-0.00189655	-0.0014497	0.00306308	-9.40912e-05	0.000496844	-0.00114617	0.000394397
-0.00163349	0.000477825	0.00145457	-0.000660963	-0.00065562	-0.00235438	0.000656565	-0.000468703	0.00301591	-0.00248478	0.00156298	0.00179281	-0.00183774	0.00341267	0.000753217	0.0017133	-0.000336992	0.000720469	0.000176973	-0.000996132	-0.00422455	-4.18732e-05	-0.000487374	0.0003488	0.000337634	-0.000898667	-0.00158566	0.00359978	4.20956e-05	0.000566426	-0.00168118	7.62838e-05
-0.00109192	0.000759698	0.00103274	2.03414e-05	-0.000893752	-0.00143844	0.000108768	-0.00042098	0.00269971	-0.00163786	0.00154272	0.00149845	-0.00165243	0.00196152	0.000442265	0.00110367	-0.000297105	0.000209938	0.00063539	-0.000652894	-0.0033756	-3.6035e-05	-0.000240564	0.000431129	0.000207974	-0.00111244	-0.00102146	0.00186296	-0.000106717	0.000292005	-0.00152086	0.000696847
-0.00120193	0.000816375	0.000962988	3.54638e-05	-0.000670846	-0.0011408	1.30236e-05	-0.000282295	0.00255131	-0.00185022	0.00113911	0.00122247	-0.00150714	0.00246702	0.000257562	0.000874468	-0.000334595	0.000389618	0.00088291	-0.000691484	-0.00323265	-9.69325e-06	-0.000322912	0.000425058	0.000168164	-0.00123881	-0.00141223	0.00254688	-0.000107436	0.000401237	-0.00135219	0.000655866
-0.000770554	0.000753827	0.000693993	0.000620066	-0.000478523	-0.00134419	0.000806511	0.000117742	0.00232634	-0.00154132	0.00133409	0.00156611	-0.0014768	0.00190767	0.000620728	0.00101827	-0.000394797	0.000324072	0.000977909	-0.000900413	-0.00318514	5.27286e-05	-0.000310552	0.000701199	0.000196665	-0.0018638	-0.000703268	0.00206411	-1.51024e-05	0.000347662	-0.000615832	0.000312237
-0.00142501	0.0015294	0.000912701	0.000138373	-0.000718547	-0.0003364	-0.000365767	-0.000182997	0.00290715	-0.00220393	0.0015262	0.00143064	-0.0012009	0.00272339	-0.000251119	0.00173759	-0.000362586	0.000308225	0.0012365	-0.000822826	-0.00369218	-0.000175788	-0.000323696	0.000578717	0.000227236	-0.00155014	-0.00226754	0.00283852	-0.00021677	0.00049127	-0.00157499	0.000608138
-0.00143932	0.00131281	0.000820652	-0.00020632	-0.00039196	-0.000297646	-0.000466419	-9.27236e-05	0.00210428	-0.00173757	0.00121569	0.00112736	-0.000848501	0.00243601	3.71218e-05	0.00144861	-0.000242225	0.000443761	0.00101441	-0.000845993	-0.00291048	-0.000121984	-0.000368671	0.000362425	0.000300509	-0.000900307	-0.00193666	0.00266131	-0.000144271	0.000467966	-0.00118599	0.00108453
-0.00069351	0.00106276	0.000526226	0.000562096	-0.000455127	-0.000417157	9.61769e-05	8.07393e-05	0.00202523	-0.00125285	0.00126561	0.00138538	-0.00113208	0.001438	0.00010716	0.00107729	-0.000289273	0.000112193	0.00109771	-0.000684133	-0.0026276	-6.07656e-05	-0.000186605	0.000591419	0.000176329	-0.00157063	-0.000961899	0.00151091	-0.000145939	0.000279615	-0.000772213	0.000508208
-0.000748537	0.00126509	0.000625398	0.000764893	-0.000859383	-0.000539613	9.09126e-05	-9.48875e-05	0.00244012	-0.0012982	0.00164459	0.00136586	-0.00105317	0.00124537	9.93018e-05	0.000907755	-0.000346411	-3.78397e-05	0.00120885	-0.000543375	-0.00284173	-6.70061e-05	-0.000146042	0.000634347	5.9868e-05	-0.00166231	-0.000898579	0.00108285	-0.000158383	0.000196692	-0.00108298	0.000625846
-0.000430828	0.00110883	0.000361334	0.000437142	-8.62533e-05	-0.00016607	0.000249235	0.000257969	0.00137301	-0.000686917	0.00138147	0.00171948	-0.000760349	0.000849204	4.07988e-05	0.00117116	-0.000180455	3.99274e-05	0.000986547	-0.000719787	-0.00203684	-0.000120115	-0.000113481	0.000495176	0.000209202	-0.00120507	-0.000648603	0.00096812	-8.69903e-05	0.00023311	-0.000434976	0.000277931
-0.00148513	0.00113532	0.00107112	-0.000463843	-0.000494498	-0.000819733	-9.97621e-05	-0.000288842	0.00252055	-0.00225181	0.00143155	0.00142882	-0.000998599	0.0029764	-7.32612e-05	0.00178555	-0.000261435	0.000504681	0.000690769	-0.000765945	-0.00338883	-0.000191793	-0.000372801	0.000311306	0.000236383	-0.000836201	-0.00216263	0.00315283	-8.13666e-05	0.000540372	-0.00155657	4.62454e-05
-0.00119923	0.00134856	0.000827884	0.000304049	-0.000763545	-0.000457239	-0.000351784	-0.000173664	0.00260339	-0.00176659	0.00146147	0.00126792	-0.00120558	0.00211945	5.94702e-06	0.00122921	-0.000330011	0.000206095	0.00130413	-0.000703203	-0.00320871	-9.5688e-05	-0.000272341	0.000539132	0.000193907	-0.0014251	-0.00165021	0.00212487	-0.000187944	0.000367022	-0.00136809	0.000946513
-0.00132765	0.000815917	0.00110691	0.000106761	-0.000988051	-0.00156635	0.000270632	-0.000392769	0.00311837	-0.0022866	0.00153589	0.00136112	-0.00167825	0.00267338	0.000438437	0.00142066	-0.000390514	0.000369864	0.000699867	-0.000737559	-0.00389955	-3.54566e-05	-0.000348648	0.000560982	0.000195743	-0.00150424	-0.00145958	0.00266054	-0.000101653	0.000407964	-0.00158071	0.000384159
-0.00113895	0.000925518	0.0008965	0.000451389	-0.000898174	-0.00112536	0.000102184	-0.000232409	0.00272155	-0.0019042	0.00126101	0.00100746	-0.00138704	0.00227367	0.000357793	0.000710323	-0.000405754	0.000307036	0.0011444	-0.000624607	-0.00325125	3.2798e-05	-0.000323001	0.000561762	8.92314e-05	-0.00159394	-0.0012433	0.00224807	-0.000105282	0.000344525	-0.00124532	0.000755411
-0.00148147	0.00130515	0.00113137	3.52864e-05	-0.000880055	-0.000880474	-0.000276294	-0.000371898	0.00312722	-0.00213693	0.00153795	0.00150867	-0.0015126	0.00272775	9.57653e-06	0.00139975	-0.000389025	0.000315372	0.00101513	-0.000776808	-0.003875	-0.000122454	-0.0003307	0.000502621	0.000212581	-0.00141902	-0.00201546	0.00274731	-0.000205979	0.000454081	-0.00182524	0.000789988
-0.00183583	0.000984946	0.00133747	-1.67407e-05	-0.00130553	-0.00153354	-0.000317477	-0.00063772	0.00366553	-0.00286916	0.00131711	0.000853769	-0.00187518	0.00351148	0.000350772	0.00112354	-0.00046784	0.00052415	0.00102485	-0.000676884	-0.00431812	7.38034e-06	-0.000463172	0.00051311	0.000158988	-0.00152275	-0.00215791	0.00347495	-0.00017984	0.000502661	-0.00209928	0.00104063
-0.00139292	0.000833784	0.00137418	0.000524737	-0.00161955	-0.00220359	0.000532001	-0.000639301	0.00400924	-0.00249331	0.00191765	0.00138511	-0.00196882	0.00263839	0.0006745	0.00109963	-0.000563308	0.000225615	0.000727619	-0.000638479	-0.00462096	2.64442e-05	-0.000341749	0.00071604	6.26312e-05	-0.00198285	-0.0012539	0.00234297	-0.000114255	0.0003208	-0.002003	0.000505819
-0.000991393	0.00147098	0.000744988	0.00106394	-0.00147299	-0.000512035	-0.000318152	-0.000343784	0.00317933	-0.00163639	0.00172784	0.000915506	-0.00121376	0.00136459	8.15795e-05	0.000749449	-0.000460077	-0.000157994	0.00142136	-0.000403479	-0.00333756	-3.39562e-05	-0.000152783	0.000749913	-1.47807e-05	-0.00201996	-0.00118021	0.000991635	-0.000272787	0.000143753	-0.00154379	0.00124341
-0.0013519	0.00109626	0.000902001	-1.89662e-05	-0.00095916	-0.000457845	-0.000790807	-0.000499125	0.00256243	-0.00168225	0.0010769	0.0007481	-0.00121774	0.00206424	-5.30997e-05	0.000783836	-0.000275058	0.000187272	0.000807044	-0.000418549	-0.00289789	-7.85729e-05	-0.000235758	0.000313556	0.000120646	-0.000950847	-0.00167002	0.00196263	-0.000277097	0.000293746	-0.00174227	0.00130248
-0.00128993	0.000652813	0.0011001	-0.000185654	-0.000921916	-0.0012245	-0.000160127	-0.000562154	0.00271707	-0.00193587	0.00107197	0.000962416	-0.00138793	0.00240244	0.000171358	0.00091214	-0.000310595	0.00031149	0.000317634	-0.000434211	-0.00319686	-6.55025e-05	-0.000276747	0.00028429	0.00010063	-0.000945007	-0.00150061	0.0023353	-0.000169975	0.000342125	-0.00174858	0.000440215
-0.00135513	0.0007128	0.00125771	0.000536975	-0.00192447	-0.00190963	0.000130589	-0.0008676	0.00382548	-0.0024026	0.00159911	0.000538899	-0.00154713	0.00224633	0.000545788	0.000617279	-0.000517067	9.40507e-05	0.000460695	-0.000190625	-0.00394478	3.69471e-05	-0.000269038	0.00055892	-0.000114954	-0.0016662	-0.00116142	0.0017503	-0.00017614	0.000184776	-0.00212951	0.00062023
-0.000694351	0.000997093	0.00065577	0.000129367	-0.000678038	-0.000160634	-0.00037836	-0.00030138	0.00188218	-0.000955081	0.00124763	0.00111155	-0.000669349	0.00094802	-0.000242772	0.000959143	-0.000177457	-0.000100041	0.000460172	-0.000259391	-0.00211181	-0.00018522	-4.83435e-05	0.000267718	6.12302e-05	-0.000770382	-0.00105095	0.000769412	-0.00021691	0.000151587	-0.00129551	0.000328077
-0.00107916	0.00127223	0.000625052	8.681e-05	-0.000808698	7.70796e-05	-0.000667249	-0.000312862	0.00187705	-0.00128839	0.00115335	0.000442857	-0.000197658	0.00138493	-0.000191807	0.000819498	-0.000206689	7.47557e-05	0.000729964	-0.000251724	-0.00201175	-0.000143321	-0.000179	0.000238891	1.33337e-05	-0.000664532	-0.00147973	0.00124	-0.00019085	0.000212336	-0.00125262	0.000880294
-0.000874912	0.00075494	0.000716517	-0.000123181	-0.000524954	-0.000394323	-0.00040077	-0.000324211	0.00182842	-0.0012567	0.000876911	0.000927133	-0.00093839	0.0015927	-0.000158382	0.000764048	-0.000172839	0.000145919	0.000489958	-0.000321557	-0.00216036	-0.000116059	-0.000145622	0.000197031	9.03513e-05	-0.00066326	-0.00123153	0.00156795	-0.000183131	0.000256953	-0.00128738	0.000380844
-0.00131663	0.000831911	0.000821506	-0.000291082	-0.000582032	-0.000726531	-0.000194394	-0.00030551	0.00196357	-0.00158352	0.000929626	0.000633388	-0.000647402	0.0021568	0.000211949	0.000930485	-0.000238154	0.000421231	0.000326005	-0.000556142	-0.00251828	-5.76057e-05	-0.000331326	0.00021954	0.000138304	-0.000624696	-0.00149524	0.00225802	-9.83196e-05	0.000354565	-0.00116733	0.000804539
-0.000606111	0.000711728	0.000615311	0.000616504	-0.00106734	-0.000803134	1.7988e-05	-0.000365536	0.00217056	-0.000937859	0.00119747	0.000736711	-0.000948096	0.000713533	0.000272787	0.000286279	-0.000293099	-0.000130101	0.000471592	-0.000179488	-0.00223094	-8.43938e-07	-6.94281e-05	0.000424043	-5.6527e-05	-0.00121652	-0.000376894	0.00039044	-0.000180323	3.25422e-05	-0.00114016	0.000719481
-0.00130625	0.000509611	0.00107731	-0.000231852	-0.00128716	-0.00107935	-0.000665635	-0.000863235	0.00277473	-0.00209413	0.000803747	0.00024556	-0.00135953	0.00232825	1.7766e-05	0.000494059	-0.000268466	0.000210974	0.000317233	-2.33407e-05	-0.00282043	-4.31736e-05	-0.000215659	0.000150296	-3.50798e-05	-0.000680953	-0.00154709	0.00205371	-0.000229686	0.000251913	-0.00206775	0.00056923
-0.000665943	0.00109041	0.000283325	0.000687333	-0.000466225	0.000303866	-0.00042529	0.000103999	0.00155602	-0.00103555	0.00063889	0.00042175	-0.000538548	0.00118456	-0.000133572	0.000454584	-0.000275932	8.2604e-05	0.00118969	-0.000410032	-0.00176958	-2.1047e-05	-0.000175121	0.000480732	4.50504e-05	-0.00141103	-0.00111216	0.0012502	-0.000205906	0.000218862	-0.000553205	0.000925666
-0.00101735	0.00133745	0.000424565	0.000441386	-0.000441966	0.000315132	-0.000476967	9.0021e-05	0.00181329	-0.00156151	0.000838667	0.000524949	-0.000441753	0.00188597	-0.000214735	0.000959622	-0.000286751	0.000256751	0.00126271	-0.000544824	-0.00220591	-8.59462e-05	-0.000277534	0.000480515	9.65143e-05	-0.00137356	-0.00170067	0.00204557	-0.000190164	0.00035928	-0.00075224	0.000772491
-0.000776446	0.000808076	0.000794702	0.000503725	-0.00103428	-0.000955054	-9.46363e-05	-0.000408802	0.00253413	-0.00118233	0.00136192	0.00121463	-0.00149962	0.00115254	0.000231083	0.000479281	-0.000305506	-7.13624e-05	0.000714417	-0.000335319	-0.00277836	-2.057e-05	-9.55178e-05	0.000465337	3.92175e-05	-0.00133498	-0.000612919	0.000873636	-0.000225642	0.000116236	-0.0014676	0.000833365
-0.000742414	0.000905134	0.000654702	0.000569722	-0.000964031	-0.000559059	-0.000249557	-0.000325314	0.00245332	-0.00136979	0.00115131	0.000972967	-0.00133333	0.00131754	-2.57794e-06	0.000640407	-0.000305876	-5.60275e-05	0.00083973	-0.000290172	-0.00264822	-5.17126e-05	-0.000100294	0.000493922	2.13009e-05	-0.00146962	-0.000942272	0.00111304	-0.000253473	0.000161779	-0.00135558	0.000602835
-0.000900227	0.00113153	0.000786677	0.000516994	-0.00109732	-0.000293138	-0.000674332	-0.000448188	0.00274805	-0.0015998	0.00121947	0.000986623	-0.00140815	0.00156144	-0.000285267	0.000704326	-0.000312632	-0.000102738	0.0010824	-0.000201926	-0.00283635	-0.000115104	-8.73596e-05	0.000461683	7.50486e-06	-0.00145317	-0.00137255	0.00128653	-0.000334863	0.000194478	-0.00176367	0.00066874
-0.00114821	0.000794475	0.00103298	0.000285757	-0.00105438	-0.0014027	0.000303636	-0.00040481	0.00299574	-0.002115	0.00145778	0.00116737	-0.00138273	0.00231291	0.000317268	0.00113865	-0.000398248	0.000248319	0.000599257	-0.000517422	-0.0035254	-5.0208e-05	-0.000284218	0.000527388	6.59817e-05	-0.00151212	-0.00129195	0.00219505	-0.000116622	0.000329259	-0.00153986	0.000101223
-0.00159828	0.00157695	0.000899053	-4.31447e-05	-0.000819592	0.000166301	-0.00108249	-0.000345674	0.00264665	-0.00214184	0.00108991	0.000657856	-0.000817841	0.00270877	-0.000452962	0.0012192	-0.000310607	0.00031285	0.00128235	-0.000532868	-0.00306829	-0.000170049	-0.000325942	0.000358299	0.00014017	-0.00109132	-0.0025514	0.00275564	-0.000288628	0.000458319	-0.00174985	0.00113613
-0.0011531	0.00151198	0.000791858	0.000593952	-0.000876472	-0.000369224	-0.000135939	-9.61595e-05	0.00269196	-0.0017466	0.00159771	0.00116001	-0.000798636	0.00192998	9.97217e-06	0.00123901	-0.000404815	0.000139583	0.00127154	-0.000666245	-0.00320777	-0.000111351	-0.000277188	0.000625092	0.00010836	-0.00167093	-0.00162969	0.00187692	-0.000174046	0.000334847	-0.00124645	0.00075745
-0.000880781	0.000945248	0.000638254	0.000829969	-0.00108755	-0.000753398	-0.000215098	-0.000247787	0.00266706	-0.00155469	0.00117837	0.000823114	-0.00159483	0.00153065	0.000298026	0.00048755	-0.000375307	3.67437e-05	0.00124775	-0.00044546	-0.00294032	5.85237e-05	-0.000186749	0.000654692	6.25333e-05	-0.00183044	-0.00084549	0.00135901	-0.000238937	0.000183088	-0.00121955	0.00120086
-0.00162429	0.0016789	0.0011189	0.000351672	-0.00147418	-0.000360188	-0.000839199	-0.000598772	0.00352416	-0.0024488	0.00161481	0.000713779	-0.00100007	0.00262723	-0.000304542	0.00117066	-0.000449137	0.000122577	0.00131844	-0.000377407	-0.00374641	-0.000158637	-0.000292359	0.000513805	3.34166e-06	-0.0015224	-0.00241104	0.00235474	-0.000297303	0.000366768	-0.00220053	0.000988174
-0.00152219	0.00100117	0.00108821	1.78556e-05	-0.000906252	-0.0010148	-0.000238367	-0.000381593	0.00300453	-0.00237446	0.00119225	0.000980878	-0.00143835	0.002962	0.000136458	0.00124064	-0.000389458	0.000441056	0.00091225	-0.000684121	-0.00367723	-5.63811e-05	-0.000387619	0.000480054	0.000175459	-0.00139928	-0.00197931	0.00302659	-0.000172934	0.000468679	-0.0016605	0.000697287
-0.00161713	0.00125152	0.00120115	-1.80847e-05	-0.000929585	-0.00100188	-0.000176843	-0.000374952	0.00306901	-0.00238484	0.00146451	0.00110618	-0.00110669	0.00299904	0.00012995	0.00132943	-0.000414378	0.000446499	0.000978485	-0.000709947	-0.00374444	-0.000103094	-0.000418183	0.000445957	0.00015115	-0.00129285	-0.00213432	0.00302371	-0.000127101	0.000492358	-0.00172864	0.000614506
-0.00124854	0.000540453	0.00135916	1.8098e-05	-0.00124183	-0.00230189	0.000567884	-0.000641877	0.00339219	-0.0021384	0.00182282	0.00165392	-0.00197059	0.00241195	0.000718888	0.00119472	-0.000398873	0.000272215	0.000346451	-0.000628257	-0.0041098	-1.23598e-05	-0.000295738	0.000485527	0.000150843	-0.0013108	-0.00096919	0.00219318	-5.62048e-05	0.000314312	-0.00189175	0.000236125
-0.000713707	0.000566184	0.00082373	0.000127461	-0.000437219	-0.00137528	0.000569476	-0.000126227	0.00211338	-0.00133631	0.0013391	0.00170418	-0.00148242	0.00172897	0.000420047	0.000977131	-0.000265748	0.00025024	0.000621221	-0.00069822	-0.00286646	-2.34653e-05	-0.000215757	0.000435911	0.000184779	-0.00117162	-0.000662613	0.0017848	-1.75326e-05	0.000304769	-0.000958459	4.44952e-05
-0.00145091	0.00130801	0.00111738	0.000196238	-0.00105987	-0.00093032	-0.000255452	-0.00041876	0.00342999	-0.00251881	0.0016047	0.00143102	-0.00169111	0.00295831	-8.09673e-05	0.00152595	-0.000421124	0.000290574	0.00122768	-0.000702784	-0.00411544	-0.000121451	-0.000322346	0.000600589	0.000166577	-0.00169565	-0.00213741	0.00292489	-0.000210502	0.00047023	-0.00192529	0.000481602
-0.00117618	0.000690404	0.00115201	0.000372594	-0.00110094	-0.00185407	0.000313703	-0.000434265	0.00334425	-0.00208005	0.00156358	0.00163406	-0.002281	0.00242271	0.000581047	0.000984546	-0.000430666	0.000259006	0.000911086	-0.000731523	-0.00407229	3.97552e-05	-0.000291641	0.000644013	0.000189118	-0.0017845	-0.00103221	0.00231643	-0.000148524	0.000335447	-0.001695	0.000695881
-0.00117743	0.00141395	0.00104995	0.000393588	-0.000981088	-0.000755156	-0.000260961	-0.000329884	0.00310922	-0.00183083	0.00174928	0.0016814	-0.00152524	0.00212186	-3.45627e-05	0.00119164	-0.000392777	8.52836e-05	0.00129863	-0.000645086	-0.00366085	-0.00013046	-0.000224577	0.000564894	0.000148027	-0.00158862	-0.00164135	0.00197715	-0.00022273	0.000344005	-0.00178725	0.000721558
-0.00149432	0.00139568	0.000909993	0.000327467	-0.000645123	-0.000744026	-7.52625e-08	-2.54277e-05	0.00294555	-0.00233516	0.00139025	0.00134452	-0.00137634	0.00304234	0.000145765	0.00149502	-0.000448768	0.000502391	0.00141182	-0.00102438	-0.00389087	-4.82433e-05	-0.000445939	0.000697504	0.000253104	-0.00188013	-0.00208527	0.00328952	-0.000139393	0.000550059	-0.00124383	0.000849819
-0.00144276	0.000942221	0.00118994	0.000218811	-0.000979382	-0.00151006	-1.13873e-05	-0.000392329	0.00330691	-0.00226392	0.00141	0.00146654	-0.00208647	0.00288302	0.000412876	0.000977702	-0.000440164	0.000400946	0.00115425	-0.000804078	-0.00407006	1.97388e-05	-0.000374754	0.000586496	0.000210063	-0.00168552	-0.00156844	0.00289224	-0.000168194	0.000439657	-0.00175375	0.000970591
-0.00144683	0.000775446	0.00127612	4.42756e-05	-0.00103305	-0.00178246	7.58242e-05	-0.000506263	0.00342708	-0.00228397	0.00144954	0.00160386	-0.00227934	0.00289328	0.000489548	0.0011721	-0.000423074	0.000389868	0.000807356	-0.000811728	-0.00426646	3.77118e-06	-0.000357195	0.000552326	0.000251134	-0.00158002	-0.00151663	0.00288409	-0.000172131	0.000430779	-0.00190043	0.000835309
-0.000939686	0.00129346	0.000925933	0.000578763	-0.00109611	-0.000820711	-0.000164655	-0.000352082	0.00296007	-0.00134358	0.00183071	0.00168812	-0.00154098	0.00136495	0.00012612	0.000984802	-0.000367559	-0.000105233	0.00108387	-0.000566902	-0.003404	-9.63378e-05	-0.000126965	0.000590555	0.000128793	-0.00157908	-0.00105242	0.00109217	-0.000241961	0.000190964	-0.00166517	0.000978643
-0.000491661	0.000871857	0.000389145	0.000530448	-0.000179555	-0.000723159	0.000749398	0.000279812	0.00149769	-0.000848772	0.0013582	0.00154277	-0.000759535	0.00103479	0.000437654	0.00109675	-0.000255814	0.0001748	0.000733908	-0.000816624	-0.00226998	-2.5874e-05	-0.000201885	0.000578298	0.00018801	-0.00140136	-0.000405342	0.00119569	1.82158e-06	0.000243458	-0.000213621	0.000234961
-0.00152065	0.00112275	0.00106269	0.000211749	-0.00127213	-0.00102952	-0.000179922	-0.000516351	0.00331342	-0.0026996	0.00141813	0.000685423	-0.00120584	0.00298055	3.32812e-05	0.00125136	-0.000429579	0.000350742	0.000997205	-0.000473436	-0.00375664	-7.038e-05	-0.000362028	0.000535348	2.37487e-05	-0.00153703	-0.00205703	0.00286748	-0.000152644	0.000424158	-0.00180926	0.000367529
-0.00168237	0.00099084	0.00137833	0.000207892	-0.00163943	-0.00174515	-2.07375e-05	-0.000749649	0.00380265	-0.00261563	0.0017106	0.000838133	-0.00150329	0.00285678	0.000462835	0.00105233	-0.000500372	0.000305552	0.00071213	-0.000500129	-0.00425579	-1.45831e-05	-0.00038216	0.000534922	3.63235e-05	-0.00151201	-0.00172776	0.00256706	-0.000149618	0.000351259	-0.00215916	0.000832108
-0.00116878	0.000989923	0.00100971	-0.000232255	-0.000581286	-0.000644662	-0.000348047	-0.00035362	0.00245044	-0.00173533	0.0012365	0.00144533	-0.00126929	0.00227129	-0.000167833	0.00133253	-0.00024835	0.000247374	0.000650433	-0.000577812	-0.0030799	-0.000175494	-0.000230245	0.000294568	0.000201713	-0.000903399	-0.00175558	0.00230834	-0.000191201	0.000396978	-0.00164229	0.000287014
-0.00110952	0.000696496	0.000854783	0.000168654	-0.000608327	-0.00123804	0.000283876	-0.000159519	0.00244208	-0.00189127	0.00110229	0.00116075	-0.00145369	0.00239994	0.000424836	0.00102322	-0.000341723	0.000422126	0.000766922	-0.000732171	-0.00318069	1.40953e-05	-0.00034275	0.000505158	0.000182945	-0.0014185	-0.00120989	0.00253389	-7.8221e-05	0.00039702	-0.00107569	0.000447664
-0.00134724	0.000703207	0.00125826	-5.39594e-05	-0.0011333	-0.00159521	-4.15237e-05	-0.000641596	0.00335573	-0.00233979	0.00142072	0.00139761	-0.00200766	0.00275005	0.000212028	0.00121298	-0.000371953	0.00028649	0.000587471	-0.000543434	-0.00397398	-6.64162e-05	-0.000279503	0.000449199	0.000148428	-0.00134855	-0.00158728	0.00262669	-0.00018809	0.000383557	-0.00206017	0.000313936
-0.00153616	0.00109337	0.00144143	0.000266048	-0.00161256	-0.00169012	-3.93403e-05	-0.000754992	0.00392839	-0.00261737	0.00187511	0.00121969	-0.0016757	0.0028085	0.000274893	0.00112783	-0.000498181	0.000203086	0.000915049	-0.000449472	-0.00434383	-7.37885e-05	-0.000321119	0.000538372	2.31193e-05	-0.00158549	-0.00177751	0.00246041	-0.000166702	0.000356292	-0.00233025	0.000450427
-0.00123879	0.000728087	0.000956237	-7.42234e-05	-0.000570785	-0.00129036	0.000195466	-0.00020828	0.00252171	-0.00193731	0.00121292	0.00136604	-0.00156291	0.00255563	0.000418871	0.00134817	-0.000314147	0.000459175	0.000658596	-0.00085206	-0.00342793	-2.41725e-05	-0.000359012	0.000473622	0.000280541	-0.00125988	-0.00139508	0.00273213	-8.45575e-05	0.000439102	-0.00121947	0.000550823
-0.00171094	0.00122562	0.00122947	-0.000305143	-0.000864702	-0.000825371	-0.0005107	-0.000489858	0.00307659	-0.00244881	0.00131403	0.0011567	-0.0013332	0.00321819	-0.000122715	0.00140183	-0.000356829	0.000465156	0.000921637	-0.000692731	-0.00378395	-0.000140457	-0.000390691	0.000357002	0.000191729	-0.00108179	-0.0024217	0.0032858	-0.000191252	0.00052846	-0.00198234	0.00069143
-0.00131596	0.00155254	0.000872818	9.44805e-05	-0.000543857	-0.000118801	-0.000565169	-0.00011079	0.00249081	-0.00169613	0.00142242	0.00145971	-0.00105361	0.00225837	-0.000203765	0.00147136	-0.000307042	0.000246412	0.00127876	-0.000808127	-0.00321255	-0.000173885	-0.000289424	0.00047128	0.000266079	-0.00126698	-0.00204078	0.00237076	-0.000227278	0.000436568	-0.00143806	0.000986344
-0.000819501	0.0010369	0.000731897	0.00046483	-0.000391056	-0.00100043	0.00066527	0.00013464	0.00222467	-0.00145981	0.00159927	0.00179163	-0.00110591	0.00179286	0.000380654	0.00136226	-0.000346378	0.000262768	0.000958502	-0.000894394	-0.00309389	-6.39852e-05	-0.00028065	0.000631946	0.000212421	-0.00161746	-0.000947053	0.00192512	-2.66444e-05	0.000360068	-0.000735438	0.000122274
-0.00131272	0.000843775	0.00100834	0.000115573	-0.000812216	-0.00143431	0.000284493	-0.000275983	0.00284283	-0.002217	0.0014003	0.00126403	-0.00154097	0.00273013	0.000427329	0.00121339	-0.000377099	0.000451309	0.000901115	-0.000774219	-0.00363191	-3.05948e-06	-0.000378744	0.000541796	0.000180555	-0.00145698	-0.00144885	0.00280095	-6.17839e-05	0.000435246	-0.00135193	0.000465573
-0.0017232	0.000543469	0.00146954	-0.000326129	-0.00109442	-0.00233289	0.000536188	-0.000612425	0.00356227	-0.0028512	0.0015223	0.00136552	-0.00190131	0.00357561	0.000660523	0.00156058	-0.00044574	0.000643503	0.000285622	-0.000842046	-0.00455583	-9.80951e-06	-0.000486725	0.000479746	0.000217322	-0.00133623	-0.00178348	0.00362985	-2.92136e-05	0.000534364	-0.00191541	0.000160648
-0.000873307	0.00109488	0.00082264	0.000666986	-0.000845264	-0.000921084	0.000251749	-0.000122049	0.00268617	-0.00160391	0.00154208	0.00142436	-0.00128235	0.00176326	0.000220583	0.000945683	-0.000404964	0.000110801	0.00115518	-0.000636425	-0.00322192	-4.07673e-05	-0.000228041	0.000638993	9.10101e-05	-0.0017603	-0.00107231	0.00167839	-0.000123584	0.000286796	-0.00116862	0.000437364
-0.00140098	0.00153898	0.000895789	0.000548366	-0.00104331	-0.000384073	-0.00062394	-0.00026677	0.00312601	-0.00217296	0.00137475	0.00101532	-0.00145859	0.00255849	-9.1552e-05	0.000973855	-0.000433735	0.000223956	0.00170515	-0.000648186	-0.00359241	-5.40778e-05	-0.000316602	0.000638851	0.000124171	-0.00182751	-0.00201089	0.00251366	-0.00026726	0.000404239	-0.00165593	0.00126819
-0.00147764	0.00151066	0.00105057	0.000409487	-0.001045	-0.000783501	-0.000245206	-0.000277038	0.0033129	-0.00216908	0.00172086	0.00143884	-0.00146765	0.00257754	9.21767e-05	0.00143007	-0.000453225	0.000246592	0.00134006	-0.000834838	-0.00403609	-9.31385e-05	-0.000340885	0.000674974	0.000204738	-0.00180186	-0.0019553	0.00254628	-0.000219311	0.000422329	-0.00171082	0.00107633
-0.0012904	0.00154228	0.000960655	0.00030269	-0.000908464	-0.000393563	-0.00050488	-0.000278621	0.0029236	-0.00185088	0.0016562	0.00145143	-0.00126093	0.00215843	-0.000127354	0.00136058	-0.000355898	0.000123846	0.00130312	-0.000662589	-0.00348091	-0.000157466	-0.000248367	0.000538115	0.000183773	-0.00146787	-0.00186453	0.00207656	-0.000250139	0.0003665	-0.00170881	0.000927791
-0.000880809	0.00114658	0.000850047	0.000356133	-0.00061153	-0.00088081	0.000274698	-9.86218e-05	0.00251538	-0.00145703	0.00173169	0.00190235	-0.00132163	0.00171714	0.000135708	0.00134552	-0.000322338	0.000116606	0.000972788	-0.000757264	-0.00325055	-0.000120276	-0.000199774	0.000568442	0.000192855	-0.00147391	-0.00111823	0.00169799	-0.000119278	0.000316297	-0.00122893	0.000279218
-0.00120503	0.000933534	0.0010176	-0.000190833	-0.000689795	-0.0010886	-9.75781e-05	-0.00037813	0.00259403	-0.00173298	0.00150548	0.00164035	-0.00156397	0.0021973	0.000183257	0.00138613	-0.000250669	0.000263545	0.000633807	-0.000694456	-0.00334529	-0.000115944	-0.000247752	0.000374132	0.000251579	-0.000980471	-0.00140313	0.00219829	-0.000152077	0.000364736	-0.00161436	0.000562081
-0.00108883	0.00104525	0.000926951	0.000252652	-0.000867045	-0.000789605	-0.00029552	-0.000351572	0.00278643	-0.00181567	0.00132823	0.00134228	-0.00162035	0.00214995	-8.97561e-06	0.000976897	-0.000330313	0.000158831	0.0010893	-0.000545234	-0.00328535	-7.66193e-05	-0.000216279	0.000484733	0.000136771	-0.00141705	-0.00147137	0.00207448	-0.000215845	0.000332714	-0.00162181	0.000647261
-0.00161506	0.0014276	0.00119907	0.000591872	-0.00147015	-0.00118047	-0.000157584	-0.000467674	0.0038584	-0.00277454	0.00172418	0.000999312	-0.00155131	0.00306388	0.00019598	0.00118739	-0.000557279	0.000301699	0.00148332	-0.00064803	-0.00437177	-3.20119e-05	-0.000402087	0.000727795	5.89595e-05	-0.00206204	-0.00209148	0.00289637	-0.000187078	0.000438575	-0.00195257	0.000849384
-0.001119	0.000919648	0.00102764	0.000210373	-0.00080297	-0.00136383	0.000240826	-0.000257489	0.0028941	-0.00186106	0.00164891	0.0017546	-0.00177038	0.00222908	0.000388284	0.00140455	-0.000354792	0.000253058	0.000900003	-0.000821385	-0.00373177	-5.50636e-05	-0.000280564	0.000586147	0.000256958	-0.00151952	-0.00122415	0.00222513	-0.000118056	0.000367867	-0.00144577	0.000527457
-0.000780179	0.000645815	0.000864224	0.000442615	-0.000746406	-0.00153115	0.000494751	-0.000193884	0.0025041	-0.00142492	0.00146355	0.00161512	-0.00175988	0.00166383	0.000591384	0.000749958	-0.000337601	0.000177865	0.000880848	-0.000671006	-0.00314762	3.92871e-05	-0.000219868	0.000559222	0.000156996	-0.00150571	-0.000519834	0.00159495	-6.77841e-05	0.000251031	-0.00111031	0.000509354
-0.00118042	0.00131348	0.000833226	-0.00026652	-5.95244e-05	-0.000415342	3.80059e-05	6.82312e-05	0.00201782	-0.00165476	0.00144214	0.00187643	-0.000902398	0.00245461	-0.000118271	0.00184839	-0.000235076	0.000435092	0.000924991	-0.00100028	-0.0030754	-0.000204011	-0.000328488	0.000394643	0.000334413	-0.000985776	-0.00191554	0.00278532	-6.88401e-05	0.000532236	-0.00104465	0.00017028
-0.00102212	0.00109346	0.000707635	6.38325e-05	-9.33617e-05	-0.000564914	6.93504e-05	0.000128023	0.00207855	-0.0015632	0.00123943	0.00186668	-0.00149376	0.00229295	6.236e-05	0.00148576	-0.00026058	0.000395571	0.00114167	-0.00102016	-0.00311212	-9.25338e-05	-0.000300261	0.000536107	0.000351548	-0.00139712	-0.00148214	0.00262954	-0.000124946	0.00047774	-0.00091182	0.000531762
-0.00146563	0.00123837	0.00105802	0.000740989	-0.00136482	-0.00121219	-0.000193635	-0.000392513	0.00376142	-0.00261046	0.00149652	0.00108927	-0.00208081	0.0029177	0.00029072	0.000967841	-0.000539025	0.000283218	0.00161997	-0.000704345	-0.00431782	4.29334e-05	-0.000367596	0.000806184	0.000116516	-0.00228614	-0.00177085	0.00281077	-0.000241138	0.000408298	-0.00181309	0.00115911
-0.00119307	0.00150692	0.000902345	0.000807084	-0.00104087	-0.000609022	-0.00027062	-0.000165607	0.00328606	-0.00200302	0.00163394	0.00149484	-0.0017118	0.00224366	3.75094e-05	0.00117009	-0.000474449	0.000109258	0.00168335	-0.000767489	-0.00388114	-5.8519e-05	-0.000270323	0.000788389	0.000171529	-0.00217425	-0.0016759	0.0021715	-0.000266561	0.000363925	-0.0015671	0.00107645
-0.00102971	0.00128781	0.000992232	0.000609501	-0.000875371	-0.00116696	0.000392291	-0.0001359	0.00306105	-0.00177794	0.00196232	0.00196868	-0.0015383	0.00199937	0.000288759	0.00134487	-0.000434193	0.000130944	0.00122685	-0.000824662	-0.00381347	-8.4964e-05	-0.000256568	0.000713535	0.000173021	-0.00188	-0.00121072	0.00191428	-0.000123176	0.000340841	-0.00140466	0.000416991
-0.00186939	0.00100534	0.00129628	-0.000151419	-0.00101547	-0.00151954	-0.000177676	-0.00048604	0.00349587	-0.00292392	0.00130368	0.00110843	-0.00193554	0.00377356	0.000356348	0.00136995	-0.000443725	0.000656417	0.00108032	-0.000874164	-0.00438751	-1.86719e-06	-0.000511125	0.000531202	0.000245254	-0.00152348	-0.00226598	0.00390994	-0.000141726	0.000591041	-0.00191368	0.000924077
-0.00157641	0.00127664	0.0013953	5.11197e-05	-0.00116463	-0.00150164	7.12635e-05	-0.00050605	0.00365245	-0.00243639	0.00199951	0.00177965	-0.00166791	0.00292677	0.000240524	0.0016498	-0.000455979	0.000313909	0.000959208	-0.000828065	-0.00449073	-0.000126554	-0.000363894	0.000569846	0.000210649	-0.00152605	-0.00196044	0.0028224	-0.000134292	0.000462957	-0.00207425	0.000522375
-0.00108267	0.000990494	0.000887765	0.000589242	-0.00088897	-0.00137791	0.000441668	-0.000137332	0.00292296	-0.00183257	0.00160251	0.00150637	-0.00166415	0.00214732	0.000545328	0.00107231	-0.000437471	0.000268413	0.00111994	-0.000860827	-0.00370661	3.51642e-05	-0.000318026	0.000725185	0.000184734	-0.00189492	-0.00103699	0.00215051	-9.18436e-05	0.000341441	-0.00115852	0.000796508
-0.0013354	0.0010998	0.000948367	-0.000101628	-0.000583822	-0.000806802	-0.000204513	-0.000228113	0.00251936	-0.00190615	0.00131039	0.0013602	-0.00134479	0.0025475	0.000115843	0.001335	-0.000296448	0.000396217	0.00097424	-0.000799011	-0.00331684	-8.77633e-05	-0.000336241	0.000425034	0.000255579	-0.00113789	-0.00175071	0.00268093	-0.000134256	0.000449693	-0.00140334	0.000763295
-0.00140331	0.000707893	0.00142296	4.68978e-05	-0.00143976	-0.00211644	0.000161158	-0.000781196	0.00362903	-0.00217591	0.00178644	0.0014968	-0.00207397	0.0024681	0.00058232	0.000949261	-0.000420911	0.00021644	0.000536972	-0.000541095	-0.00419601	-9.48612e-06	-0.000283119	0.00046296	0.000115812	-0.0013114	-0.00118782	0.00216143	-0.000141322	0.000294725	-0.00220806	0.00070867
-0.000789564	0.000864348	0.000579367	0.0007678	-0.000857354	-0.000687616	-0.000159626	-0.000148053	0.00250339	-0.00139406	0.00099677	0.00100646	-0.00173546	0.00153334	0.000249959	0.000545311	-0.000363883	6.83628e-05	0.00115789	-0.000566895	-0.00292536	5.85797e-05	-0.000180269	0.000659171	0.000127718	-0.00186838	-0.000855451	0.00149112	-0.000248282	0.00021562	-0.00107134	0.00116656
-0.00122345	0.000860687	0.0010137	0.000354513	-0.00123848	-0.0013527	0.000110268	-0.000489623	0.00298834	-0.00190277	0.00143778	0.000879676	-0.00126574	0.00205093	0.000409975	0.000780698	-0.000409395	0.000192316	0.000634654	-0.000454636	-0.00337687	-1.65466e-06	-0.000277517	0.000500865	2.645e-05	-0.00141311	-0.00117087	0.00183803	-0.000138184	0.00025421	-0.00158178	0.000717259
-0.000708229	0.00115681	0.000523361	0.000518406	-0.000713719	-0.000143061	-0.000304715	-0.000121862	0.0017901	-0.000834589	0.00121895	0.000840287	-0.000551571	0.000820709	5.96672e-05	0.000525824	-0.000247798	-5.24454e-05	0.000928585	-0.000351362	-0.00197004	-6.83982e-05	-0.000119939	0.000388805	3.64535e-05	-0.00106523	-0.000811565	0.000659949	-0.000175418	0.000129668	-0.000930102	0.00096882
-0.00106549	0.00114155	0.000837587	0.000265363	-0.00095081	-0.000585036	-0.000158204	-0.000341171	0.00255733	-0.00177703	0.00141829	0.000942563	-0.000795372	0.00189475	-8.13827e-05	0.0010866	-0.000323134	0.000118053	0.00082904	-0.0003913	-0.00289589	-0.00012729	-0.000212741	0.000428552	2.34769e-05	-0.00120903	-0.00151524	0.00174505	-0.000150757	0.000286321	-0.0014464	0.000281168
-0.0011892	0.00104529	0.000904222	0.000645864	-0.00120873	-0.000803431	-0.000330538	-0.000395328	0.003178	-0.00220978	0.00116175	0.000779611	-0.00160397	0.00237997	3.08004e-05	0.000718858	-0.000445815	0.000165387	0.00126206	-0.000412844	-0.00346607	-7.7892e-06	-0.000262923	0.000624158	1.8035e-05	-0.00189601	-0.00158576	0.00223082	-0.00026	0.000319218	-0.0016615	0.000750025
-0.00109804	0.000594204	0.000942895	-7.81162e-05	-0.000630745	-0.00128493	5.18148e-05	-0.00031412	0.00234443	-0.00161699	0.00111238	0.00126724	-0.00157546	0.0020983	0.000452669	0.000969027	-0.000266372	0.000335798	0.000492215	-0.000638554	-0.00301861	-1.51027e-05	-0.000281137	0.000360086	0.000223667	-0.00103072	-0.00104649	0.00214681	-0.000123903	0.000333536	-0.00131131	0.000650809
-0.00156153	0.00114356	0.00129147	-2.70015e-05	-0.00144158	-0.00108269	-0.000586412	-0.000794564	0.003475	-0.00237657	0.00153371	0.000915964	-0.00144948	0.00267678	-5.06797e-05	0.00101025	-0.00038741	0.000188833	0.000853129	-0.000340971	-0.00378104	-0.000112879	-0.000273686	0.000364865	3.39614e-05	-0.00113553	-0.00201175	0.00238342	-0.000233127	0.000345805	-0.00234329	0.000760041
-0.00124959	0.000736127	0.00118892	0.000346702	-0.00121785	-0.00166603	0.00020245	-0.000520329	0.00349748	-0.00233397	0.00143282	0.00134072	-0.00201593	0.0026428	0.000347211	0.00106369	-0.000463664	0.000255949	0.000744654	-0.000589851	-0.00409637	-1.01849e-05	-0.000296762	0.000609792	0.000106458	-0.00180569	-0.00140817	0.00251267	-0.000180727	0.000361001	-0.00185121	0.00035436
-0.0010121	0.00149879	0.00066753	0.000746798	-0.000939184	-2.66812e-05	-0.000646916	-0.000173324	0.0026623	-0.00146186	0.00132248	0.00107518	-0.00125111	0.00158478	-0.000170736	0.000761073	-0.000370436	-2.39915e-05	0.00151891	-0.000518945	-0.00296316	-7.46756e-05	-0.000171462	0.000616217	9.46421e-05	-0.00174971	-0.00147889	0.00145824	-0.000316162	0.000248376	-0.00140931	0.00131644
-0.001637	0.001238	0.0011734	0.000177162	-0.00126748	-0.000973048	-0.00043733	-0.00055128	0.00351385	-0.0026139	0.00141802	0.000935653	-0.0015396	0.00302491	2.39486e-05	0.0012597	-0.000445961	0.000325682	0.00105273	-0.000568678	-0.00402723	-8.27199e-05	-0.000361678	0.000541591	0.000107979	-0.00160173	-0.00218598	0.00292634	-0.00024469	0.000439571	-0.00205171	0.000808916
-0.00097001	0.000586977	0.000922179	-0.000148897	-0.000405825	-0.00110266	-2.44243e-05	-0.000251938	0.00215774	-0.00140481	0.00103742	0.00156166	-0.00170133	0.00200317	0.000261696	0.000923758	-0.000226347	0.000302405	0.000568656	-0.000665405	-0.00287755	-4.74383e-05	-0.000231802	0.000317446	0.000253367	-0.00095598	-0.00104239	0.00210648	-0.000146885	0.000345553	-0.00130362	0.00053564
-0.00159863	0.00118251	0.00126323	0.000171796	-0.00140781	-0.00129637	-0.000273068	-0.000658061	0.00355174	-0.00235858	0.00160125	0.00101648	-0.00150437	0.00272952	0.000197138	0.00096892	-0.000457568	0.000261614	0.000929043	-0.000528418	-0.00400553	-5.1098e-05	-0.000336277	0.000492503	5.897e-05	-0.00143785	-0.0018679	0.00250814	-0.000196646	0.000364678	-0.00211965	0.00096635
-0.00144859	0.00141242	0.00100416	4.22082e-05	-0.000723327	-0.000565197	-0.000273028	-0.000211566	0.0026331	-0.00197429	0.00144216	0.00113747	-0.000809168	0.00255367	2.40651e-05	0.00131304	-0.000362498	0.00036907	0.0010971	-0.000740095	-0.00329732	-0.000126235	-0.000371828	0.000429909	0.000173134	-0.00118711	-0.00202893	0.00262033	-0.000125363	0.000455297	-0.00143766	0.000769304
-0.00135497	0.00103103	0.00113192	0.000348807	-0.00118654	-0.00142257	0.00015092	-0.000434318	0.00342297	-0.00226746	0.00166031	0.00138572	-0.0017096	0.00257374	0.000313151	0.0012843	-0.00045638	0.000257595	0.000893344	-0.000707615	-0.00410453	-4.11259e-05	-0.000319267	0.000644322	0.00014146	-0.00176026	-0.0015528	0.00246637	-0.000163605	0.000373413	-0.00175821	0.000608798
-0.0010391	0.000598131	0.00113703	-9.46445e-06	-0.00097097	-0.00169481	0.000330659	-0.000506954	0.00284393	-0.00175733	0.0016245	0.00160385	-0.00165563	0.00196237	0.000441733	0.00121825	-0.000305101	0.000174616	0.000328363	-0.00054036	-0.0034691	-7.42138e-05	-0.00021404	0.00040793	0.000157923	-0.00110492	-0.000940716	0.00179055	-0.000101221	0.000273575	-0.00167165	0.000138813
-0.00112924	0.000725772	0.000956975	0.000283163	-0.00118849	-0.00125946	-0.000133377	-0.000541159	0.00279885	-0.0016693	0.0012387	0.000832339	-0.00149121	0.001838	0.000374545	0.000509863	-0.000350588	0.000142213	0.00064634	-0.000380196	-0.00310828	2.4578e-05	-0.00022312	0.000428728	4.23672e-05	-0.00124997	-0.000992737	0.00161117	-0.000182292	0.000207898	-0.00161035	0.000992534
-0.00086635	0.000956615	0.000826514	0.000279577	-0.000662648	-0.000915545	0.000434594	-0.000147888	0.00230259	-0.00152745	0.00147115	0.00133082	-0.000734697	0.00172629	0.00015642	0.00119584	-0.000332925	0.000174384	0.000545961	-0.000557609	-0.00285784	-0.000117192	-0.000229971	0.00045483	6.76002e-05	-0.00126089	-0.00114403	0.00168892	-5.57156e-05	0.000300333	-0.00107674	-0.000157306
-0.00140703	0.000882831	0.00104456	-3.70913e-05	-0.000881538	-0.00130877	0.000223979	-0.000356928	0.00265765	-0.0022207	0.00134622	0.00083411	-0.000899173	0.00270872	0.00035975	0.001077	-0.000364358	0.000479321	0.000683267	-0.000600134	-0.00326312	-3.27663e-05	-0.000401608	0.00039303	7.44339e-05	-0.00109189	-0.00159389	0.00271904	-1.40633e-05	0.00042097	-0.00135795	0.000314892
-0.000722251	0.000698684	0.000767172	0.000191305	-0.000538516	-0.0011111	0.000365255	-0.000156028	0.00213506	-0.00115761	0.00140512	0.00165836	-0.00137652	0.0013995	0.000339883	0.00108362	-0.000253521	0.000125645	0.000511759	-0.000663187	-0.0028246	-5.89218e-05	-0.00016619	0.000454679	0.0001978	-0.00117562	-0.000667801	0.00139156	-9.44747e-05	0.000242476	-0.00103936	0.000320317
-0.000642094	0.00128993	0.000515199	0.000159849	-0.000193429	-3.01783e-06	1.29897e-05	0.000103735	0.00151555	-0.00094421	0.00149357	0.00159848	-0.000416645	0.00113732	-0.000192979	0.00141993	-0.000166094	5.9267e-05	0.0008685	-0.000618175	-0.00210978	-0.000213544	-0.00013148	0.000372329	0.000173901	-0.000900203	-0.00114764	0.00120397	-9.06535e-05	0.000280677	-0.000758187	5.11811e-05
-0.0016898	0.00138802	0.00098919	-0.000552968	-0.000429777	-0.000306388	-0.000561767	-0.000249351	0.00228686	-0.00218366	0.00123602	0.00103556	-0.000659123	0.00306837	-0.000215755	0.00160887	-0.000239689	0.000571828	0.000941766	-0.000782812	-0.00309303	-0.000185575	-0.000419738	0.000242493	0.000244398	-0.000637192	-0.00250373	0.00331027	-0.00011234	0.000570105	-0.00149823	0.000678507
-0.0016686	0.0011313	0.00135131	0.000278648	-0.00151275	-0.00179022	0.000233275	-0.00060437	0.0037971	-0.00258615	0.00189632	0.00112458	-0.00146304	0.00290247	0.000527847	0.00124333	-0.000528092	0.000346883	0.000828929	-0.000688808	-0.00443432	-1.78892e-05	-0.000414091	0.000619643	8.02689e-05	-0.00166657	-0.00172959	0.0026923	-9.99286e-05	0.000392811	-0.00197879	0.000778488
-0.00139303	0.00064642	0.00121951	-0.000287544	-0.000881635	-0.00165982	0.000201677	-0.000523651	0.00290937	-0.00206274	0.00139535	0.00137767	-0.001578	0.00264742	0.000397031	0.00126664	-0.000333677	0.000411377	0.0002788	-0.000692049	-0.00369904	-5.69888e-05	-0.000336317	0.000361981	0.000196834	-0.00101093	-0.0014643	0.00264779	-9.2272e-05	0.000402273	-0.00171998	0.000399731
-0.00136785	0.00126991	0.0010528	0.000296311	-0.0014756	-0.000752036	-0.000633977	-0.00067213	0.00319523	-0.00186554	0.0015577	0.000765858	-0.00118473	0.00190749	3.09999e-05	0.000831858	-0.000378273	1.37365e-05	0.000865967	-0.000309097	-0.00337479	-8.86675e-05	-0.000206386	0.000434736	1.84457e-05	-0.00124381	-0.00161033	0.00154799	-0.000272802	0.000216464	-0.00204598	0.00122124
-0.000241289	0.000963389	0.000184667	0.000574503	-0.00010699	0.000136611	9.50263e-05	0.000273558	0.00104685	-0.000423538	0.00103524	0.00123169	-0.000481877	0.000414002	-2.02456e-05	0.000860401	-0.000156765	-5.58682e-05	0.000831245	-0.000516611	-0.00146918	-9.71742e-05	-5.81745e-05	0.000448123	0.000135692	-0.00114976	-0.000447551	0.00049112	-0.000122496	0.000144107	-0.000232754	0.000327028
-0.00100904	0.00107658	0.000718304	0.000440777	-0.000945446	-0.000461477	-0.000251372	-0.00029418	0.00256585	-0.00188225	0.00121099	0.000793309	-0.00101953	0.00195902	-0.000129589	0.000944331	-0.000330121	0.000120344	0.00100515	-0.000349443	-0.00284115	-8.76508e-05	-0.000203511	0.000500491	6.71567e-06	-0.00145931	-0.0014772	0.00184084	-0.000201135	0.000285037	-0.00137847	0.000339089
-0.00081541	0.00121923	0.000556805	0.000216057	-0.000204482	-6.11434e-05	-0.000101925	0.000116418	0.00160844	-0.00112238	0.00119732	0.00131191	-0.000566545	0.00149433	-7.90209e-05	0.00112296	-0.000219257	0.000193018	0.000992431	-0.000652935	-0.00219212	-0.000139101	-0.000213917	0.000391989	0.000174133	-0.00105433	-0.00126251	0.00163568	-0.000117972	0.00032837	-0.000749604	0.000416179
-0.00094	0.000884876	0.000800137	0.000555612	-0.00103218	-0.001054	8.84454e-05	-0.000322083	0.00290239	-0.00180145	0.0014125	0.00127462	-0.00169763	0.00186607	0.000207045	0.00100034	-0.000372021	8.74133e-05	0.000885833	-0.000533085	-0.00338922	-2.36307e-05	-0.00018994	0.00063737	9.64903e-05	-0.00176291	-0.00105336	0.00173377	-0.000205804	0.000253832	-0.00143401	0.000530438
-0.00125097	0.00108566	0.00092589	0.000185364	-0.00100562	-0.000778963	-0.000325915	-0.000396751	0.00263058	-0.0019281	0.00131078	0.000763414	-0.00102	0.00218172	0.000138047	0.000870304	-0.000328245	0.000237082	0.00100178	-0.00042478	-0.00297385	-5.77547e-05	-0.000285588	0.000397005	6.13572e-05	-0.00114409	-0.00152966	0.00205229	-0.000145579	0.00031916	-0.0015149	0.000751218
-0.00121668	0.00123185	0.000732217	0.000282266	-0.00077664	-0.000419558	-0.00026205	-0.000163849	0.00254178	-0.00187555	0.00128054	0.000962613	-0.00102607	0.00219461	7.93819e-06	0.00136394	-0.000336341	0.000254347	0.00101405	-0.000691765	-0.00316467	-8.71803e-05	-0.000293436	0.000557886	0.000179588	-0.0014672	-0.00172	0.00225828	-0.000183469	0.000374107	-0.00122419	0.000811741
-0.00153939	0.000744128	0.00123278	-1.21941e-05	-0.00154623	-0.00134444	-0.000656116	-0.000891115	0.00343687	-0.00235881	0.00120257	0.000579261	-0.00184227	0.00258839	0.00020251	0.000709189	-0.000363323	0.000208707	0.000634144	-0.000250275	-0.00366214	-1.33689e-05	-0.000266328	0.000360015	4.72147e-05	-0.00115142	-0.00163907	0.00227821	-0.00027885	0.000282061	-0.00231994	0.00110428
-0.00123325	0.000803224	0.00113548	0.000329457	-0.00131991	-0.00143743	0.000101008	-0.000564112	0.00316709	-0.00214714	0.00139233	0.000802012	-0.00126473	0.00230797	0.000314735	0.000779366	-0.000439942	0.000208978	0.000668065	-0.000365186	-0.00348788	-1.99656e-05	-0.00028961	0.00047214	-1.90872e-05	-0.00142805	-0.00136735	0.00206127	-0.000122518	0.000289398	-0.00173131	0.000359231
-0.000801485	0.000640648	0.00080138	0.000271878	-0.000684801	-0.00128845	0.000488427	-0.000179899	0.00215588	-0.00137397	0.0013408	0.00121428	-0.00106878	0.00155772	0.000517688	0.000875435	-0.000298432	0.000208999	0.000521678	-0.000557525	-0.00270764	-1.08961e-05	-0.000235884	0.000436624	0.000107232	-0.0011706	-0.000652816	0.00150619	-2.64687e-05	0.000245367	-0.000942848	0.000235269
-0.00137156	0.00120677	0.00114118	0.00049781	-0.00164496	-0.00113179	-0.000299694	-0.000690528	0.0035998	-0.00235348	0.00168578	0.000773091	-0.0013574	0.00234873	8.35475e-05	0.00083596	-0.000466182	7.80386e-05	0.00110112	-0.000296609	-0.00378067	-5.30308e-05	-0.000252699	0.000555757	-5.96065e-05	-0.00160948	-0.00167051	0.00195592	-0.00020624	0.000267818	-0.00209211	0.00073038
-0.000880269	0.00130859	0.000596358	0.000575814	-0.00056175	-0.000278162	-4.62322e-05	5.52616e-05	0.00214211	-0.00127902	0.00136273	0.00125196	-0.000853732	0.00151983	6.62101e-05	0.00101756	-0.000330663	0.000125383	0.0012164	-0.000703869	-0.00270464	-7.24317e-05	-0.000227252	0.00058142	0.000149271	-0.00153489	-0.00121244	0.00156164	-0.000149802	0.000292744	-0.000868297	0.000813559
-0.00121525	0.00145542	0.000782975	0.000765246	-0.00118461	-0.000490813	-0.000283217	-0.000245192	0.0030361	-0.00201518	0.00151669	0.000853262	-0.00110981	0.0020834	3.99007e-05	0.000978492	-0.000446853	0.000113638	0.00143579	-0.000541404	-0.00339023	-4.61534e-05	-0.000273421	0.000691175	3.96585e-05	-0.00189918	-0.00162472	0.00193175	-0.000220815	0.000303572	-0.00143907	0.000993442
-0.00122182	0.000984776	0.000868935	-0.000181141	-0.000509576	-0.000880336	9.92779e-05	-0.000170917	0.00207623	-0.00159008	0.00139066	0.00119952	-0.000748667	0.0020845	0.000303188	0.00136129	-0.000247256	0.000382418	0.000557533	-0.000741448	-0.00283693	-9.71892e-05	-0.000328064	0.000338008	0.000220354	-0.000802985	-0.00138416	0.00218869	-4.04609e-05	0.000379161	-0.00108481	0.000551221
-0.0010768	0.00123427	0.000897061	0.000491095	-0.00111439	-0.000726896	-0.000105153	-0.000354203	0.00290906	-0.00187229	0.00159941	0.0011033	-0.00106572	0.00193334	-1.70405e-05	0.0010492	-0.000387464	6.98113e-05	0.00105359	-0.000445527	-0.00326349	-0.000101376	-0.000213176	0.000549731	2.07088e-05	-0.00153269	-0.00146816	0.0017278	-0.000171859	0.000279229	-0.00155539	0.000434256
-0.00108518	0.00115823	0.000961114	0.000905549	-0.00146352	-0.00110244	-6.34057e-05	-0.000427581	0.00347208	-0.00218604	0.00163169	0.00101598	-0.00164803	0.00209287	0.000208482	0.00077737	-0.000492651	3.24371e-05	0.00141317	-0.000408572	-0.00372567	-1.16513e-06	-0.000230407	0.00073337	-1.65419e-05	-0.00209243	-0.00129198	0.00177621	-0.000212739	0.000251445	-0.0017125	0.000681875
-0.0013307	0.000861928	0.00128051	-5.25007e-05	-0.0010727	-0.00164051	8.78474e-05	-0.000579947	0.00319859	-0.00193095	0.00171085	0.00167788	-0.00180359	0.00234622	0.00036804	0.00116086	-0.000361331	0.000233397	0.000562521	-0.000648459	-0.0038832	-7.29384e-05	-0.000269221	0.000429459	0.000177745	-0.00118883	-0.00132494	0.00218688	-0.000149703	0.000334946	-0.00196508	0.000619022
-0.00086521	0.00126234	0.000635631	0.000128172	-0.00014836	-0.000247626	8.45835e-05	0.000144811	0.00178596	-0.00127253	0.00137595	0.00164326	-0.000719063	0.00175139	-6.12309e-05	0.00147477	-0.000238952	0.000248536	0.000997882	-0.000825863	-0.00259059	-0.000163252	-0.000243785	0.000445983	0.000243956	-0.00113908	-0.00142204	0.00195984	-8.17034e-05	0.000394631	-0.000780666	0.000232986
-0.000878895	0.000665438	0.000806859	0.000369827	-0.000773562	-0.00129725	0.000162816	-0.000255722	0.00249482	-0.00145216	0.00128101	0.00142111	-0.00186562	0.00172314	0.000476211	0.000695879	-0.000309149	0.000177941	0.000884301	-0.000630253	-0.00308625	4.26095e-05	-0.000209428	0.000533527	0.00017292	-0.00145384	-0.000670745	0.00166999	-0.000144797	0.000247639	-0.00122494	0.00084304
-0.0012242	0.00100658	0.000717959	-0.000286183	2.43418e-05	-0.000439276	-5.19419e-05	0.000101309	0.00173817	-0.00171956	0.000867789	0.00127343	-0.000927757	0.00265722	4.34995e-05	0.00142028	-0.00023048	0.000595773	0.000868407	-0.000943486	-0.00271852	-9.48541e-05	-0.000395738	0.000347003	0.000315175	-0.000956666	-0.00183565	0.00310048	-6.44138e-05	0.000548306	-0.000789253	0.000446188
-0.00145018	0.00154712	0.00100297	-2.972e-05	-0.000643644	-0.000282037	-0.000585361	-0.000233374	0.00277044	-0.00203276	0.0014843	0.00149605	-0.00120787	0.00266835	-0.000283518	0.00153872	-0.000323325	0.000305289	0.00130767	-0.000781284	-0.00350261	-0.000187804	-0.000313555	0.000453001	0.000242004	-0.00125598	-0.0022799	0.00276193	-0.00022216	0.00048906	-0.00169672	0.000788714
-0.00132422	0.00122275	0.00109901	0.000471272	-0.0010786	-0.0011925	-5.0863e-06	-0.000313512	0.00340021	-0.00228204	0.00170091	0.00154763	-0.00181619	0.00261927	0.000236804	0.00132349	-0.000456557	0.000248132	0.00133651	-0.00077089	-0.00410317	-5.27178e-05	-0.000323729	0.000694794	0.000184974	-0.00190258	-0.00166303	0.00254892	-0.000182626	0.000408789	-0.00171419	0.000710057
-0.00129798	0.00171107	0.000796203	0.000693398	-0.000800196	-0.000490026	0.000124585	6.84771e-05	0.00285831	-0.00190674	0.00182895	0.00141522	-0.000843555	0.00222542	0.000165674	0.00154	-0.000466556	0.000257342	0.0014845	-0.000967223	-0.0036582	-9.09987e-05	-0.000366849	0.000780984	0.000191038	-0.00197111	-0.00175887	0.00229637	-0.000126564	0.000417173	-0.00107412	0.000926036
-0.00172233	0.00113302	0.00131809	-8.67629e-05	-0.00123987	-0.0014216	-0.000209034	-0.000601992	0.00338587	-0.00254652	0.00165496	0.00106254	-0.00143011	0.00304415	0.000318525	0.00125565	-0.00040788	0.000420736	0.000945197	-0.000637945	-0.00400524	-6.13503e-05	-0.000409387	0.000438657	0.000140994	-0.00120485	-0.00196749	0.00292382	-0.000122367	0.000444234	-0.00201934	0.00084732
-0.00135771	0.00091045	0.00126836	0.000135652	-0.00119431	-0.00142738	-0.000249608	-0.000615613	0.00353064	-0.00222378	0.0014906	0.00153986	-0.00221294	0.00265203	0.000164101	0.00108542	-0.00041023	0.000208865	0.000917526	-0.000608529	-0.00413999	-5.4748e-05	-0.000262895	0.000524901	0.000175012	-0.001564	-0.00163063	0.00250146	-0.000249778	0.000371108	-0.00215262	0.000763338
-0.00106687	0.000826396	0.00100733	0.000489002	-0.00106192	-0.00168272	0.000573615	-0.0002916	0.00305629	-0.00194311	0.00169456	0.00144369	-0.00160093	0.00210498	0.000637204	0.00116548	-0.000432793	0.00023109	0.000776941	-0.000715349	-0.00374779	1.0752e-05	-0.000300992	0.000658969	0.000140029	-0.00174316	-0.000944032	0.0019954	-6.76258e-05	0.00030603	-0.00132957	0.000418291
-0.000815464	0.000850515	0.00053719	0.000168072	-0.000174372	-0.000605532	0.000268205	0.000131705	0.00164331	-0.00127541	0.00107367	0.00129161	-0.000947744	0.00176184	0.000233957	0.00111886	-0.000233898	0.000343331	0.000859785	-0.000808161	-0.00244063	-3.55334e-05	-0.00027182	0.000465929	0.000229541	-0.00117812	-0.00101444	0.0020085	-4.22105e-05	0.000359473	-0.000541566	0.000432225
-0.000912766	0.00110705	0.000652935	0.000199695	-0.000539535	-0.000372198	-0.000228837	-0.000124973	0.00211086	-0.00129997	0.00130049	0.00136385	-0.00113401	0.00156782	-1.62271e-05	0.00119352	-0.000236039	0.000117017	0.00087815	-0.000630617	-0.00269863	-0.000113421	-0.000176968	0.000452913	0.000202175	-0.00118022	-0.00123597	0.00159564	-0.000192294	0.000285516	-0.00114378	0.000711637
-0.00108859	0.00096655	0.000648287	-0.00022061	-0.000238282	-0.000228329	-0.000374588	-7.94804e-05	0.00168097	-0.00147594	0.000893683	0.00100721	-0.000830844	0.00205106	-6.42489e-05	0.00123046	-0.00016877	0.00036329	0.000730369	-0.000641683	-0.00233538	-0.000119093	-0.000271965	0.000275058	0.000237003	-0.000753779	-0.00157677	0.0022704	-0.000141737	0.000396776	-0.00098646	0.000587356
-0.0010639	0.0013382	0.000687352	0.00046454	-0.00103922	-0.000196443	-0.000572229	-0.000313518	0.00243664	-0.00139613	0.00137709	0.000756361	-0.000814972	0.00140343	-4.06139e-05	0.000815406	-0.000305227	-9.16683e-06	0.00105732	-0.000387161	-0.00265633	-8.71424e-05	-0.000171383	0.000466231	5.5397e-05	-0.00125133	-0.00133733	0.00119688	-0.000244128	0.000194026	-0.00139375	0.00120789
-0.00131736	0.000772564	0.000902862	5.02576e-05	-0.00086187	-0.000943115	-0.000228717	-0.00038359	0.00246743	-0.00199977	0.000856364	0.000474645	-0.00109784	0.00250042	0.000229157	0.000605004	-0.000338002	0.000413462	0.000759544	-0.000452827	-0.0028681	1.48354e-05	-0.000349078	0.000347166	5.51561e-05	-0.00110588	-0.001533	0.00251435	-0.000128176	0.000366609	-0.00135971	0.000773619
-0.00116025	0.000961663	0.000959879	8.21486e-05	-0.000874229	-0.000785626	-0.000357761	-0.000426103	0.00266641	-0.00167079	0.001198	0.00115913	-0.00141341	0.00204994	1.9786e-05	0.000908261	-0.000313271	0.000170358	0.00072657	-0.000497273	-0.00312894	-8.41805e-05	-0.000219809	0.000384278	0.000129301	-0.0011684	-0.00147796	0.00196999	-0.00022732	0.000308269	-0.00165837	0.000768043
-0.000964422	0.000570325	0.000951008	0.00043075	-0.00128038	-0.00130834	-0.00029194	-0.000627311	0.00298436	-0.00160322	0.00110505	0.000964239	-0.00206283	0.00166862	0.000325496	0.000312714	-0.000350071	1.23883e-05	0.000696839	-0.000274246	-0.00318629	4.56259e-05	-0.000139524	0.000466187	4.35218e-05	-0.00145818	-0.000793049	0.00136772	-0.000281133	0.000151333	-0.00181179	0.0010448
-0.00058105	0.00098981	0.000542503	0.000812297	-0.000784568	-0.000488196	8.17347e-05	-8.96973e-05	0.00220084	-0.00104939	0.00121287	0.0011082	-0.00103922	0.00099123	0.00010719	0.000568513	-0.000342533	-7.09571e-05	0.000887813	-0.000412035	-0.00246884	-3.4341e-05	-0.00010947	0.00057301	1.61868e-05	-0.00164817	-0.000686917	0.000848758	-0.000200311	0.000143534	-0.000951544	0.000567425
-0.000243993	0.000799532	0.000312538	0.000599151	-0.000308475	-0.0004699	0.000495245	0.000151828	0.00125789	-0.00051189	0.00127329	0.00129729	-0.000545423	0.000398184	0.000272795	0.00071001	-0.000190587	-4.64341e-05	0.000635545	-0.0004544	-0.00163981	-5.45728e-05	-7.11169e-05	0.000446014	6.33045e-05	-0.00113141	-0.00010573	0.000353872	-4.56878e-05	0.000101087	-0.000320033	0.000111271
-0.000866206	0.00125185	0.000444461	0.000379239	-0.000637559	0.000253438	-0.000708384	-0.000142121	0.00184455	-0.00124742	0.000957642	0.000644728	-0.000725735	0.00139627	-0.00029691	0.000646506	-0.00021921	4.94669e-05	0.00121815	-0.000339931	-0.00203341	-8.93866e-05	-0.000143349	0.000385233	4.95522e-05	-0.00110556	-0.00136819	0.00134814	-0.000238947	0.000230489	-0.00107014	0.000968484
-0.00117298	0.00132961	0.000546089	0.000138736	-0.000534323	0.000178082	-0.00066007	-8.39994e-05	0.00192504	-0.00147874	0.000986437	0.000674383	-0.000608724	0.00184907	-0.000163529	0.00113876	-0.000238276	0.000234872	0.0010126	-0.000589744	-0.00240328	-0.000112145	-0.000261128	0.000399381	0.000176855	-0.00106366	-0.00174232	0.00196296	-0.000220566	0.000340609	-0.00103899	0.0011238
-0.00172402	0.000471814	0.00137868	-0.000431404	-0.00123138	-0.00198189	0.000188623	-0.000757319	0.0031622	-0.00272202	0.00121311	0.000540891	-0.00121823	0.00328157	0.000524191	0.00108751	-0.000384063	0.000596318	8.80483e-05	-0.000454987	-0.00372718	-1.18144e-05	-0.000455256	0.000264635	5.11276e-05	-0.000840178	-0.001772	0.00320174	-2.92481e-05	0.000443558	-0.00190898	0.000195707
-0.00063414	0.000639619	0.000648748	0.000345193	-0.000809637	-0.000819595	-6.40925e-06	-0.000288812	0.00195776	-0.00093957	0.0011556	0.000944877	-0.0010406	0.000899645	0.000301922	0.000578761	-0.000232699	-2.47188e-05	0.000464943	-0.000329601	-0.00223021	-2.35398e-05	-0.000102564	0.000368108	6.92409e-05	-0.00100542	-0.000478699	0.00071088	-0.000145281	0.000105507	-0.00104673	0.000666396
-0.000449383	0.000827908	0.000434073	0.000509919	-0.000774147	-0.000468989	0.000104786	-0.000183413	0.00163001	-0.000651312	0.0012942	0.000846304	-0.000483793	0.000376503	0.000199443	0.000568915	-0.000203922	-0.000146438	0.000416638	-0.000227045	-0.00176182	-6.17124e-05	-4.24075e-05	0.000370326	-1.82298e-05	-0.000951321	-0.000288081	0.000128713	-0.000120073	2.82481e-05	-0.00078771	0.000479328
-0.000910019	0.00107382	0.000614204	-4.7107e-05	-0.000764612	-7.69405e-05	-0.0004008	-0.000365448	0.0017503	-0.00115918	0.00122082	0.000597407	-0.0001014	0.00117083	-0.000261636	0.000944617	-0.000164476	1.61432e-05	0.000340692	-0.000181987	-0.00189899	-0.000183162	-0.000114036	0.000182364	-2.08386e-05	-0.000481628	-0.00129133	0.000991788	-0.000149896	0.000172705	-0.00123518	0.000341055
-0.00061746	0.000892039	0.000304799	0.000549736	-0.000655681	0.000151954	-0.000528635	-0.000134111	0.00149078	-0.000801028	0.000626755	0.000270576	-0.000551044	0.000782738	-9.42958e-05	0.000119103	-0.000212762	-3.34515e-05	0.00078529	-0.000158535	-0.00147109	-1.45705e-05	-8.91733e-05	0.000338802	-4.07069e-05	-0.00106091	-0.000757516	0.000675821	-0.000242541	9.55353e-05	-0.000785422	0.00101988
-0.00101658	0.000688256	0.000998884	0.000233485	-0.00144748	-0.00110094	-0.000355081	-0.00077464	0.00275334	-0.00165302	0.0012156	0.000429895	-0.00106316	0.00152048	0.000145485	0.000277088	-0.00031228	-2.81527e-05	0.000447242	5.57111e-05	-0.00262862	-4.02411e-05	-0.000131119	0.000251667	-0.000133908	-0.000889649	-0.000995091	0.00104901	-0.000195337	0.000107404	-0.00188903	0.000533011
-0.000366543	0.000908513	0.000259592	-4.75596e-05	0.000215185	0.000475591	-0.000381446	0.000179092	0.000647474	-0.000310689	0.000709726	0.00124786	-0.000404887	0.00064168	-0.000336479	0.000918846	-3.01358e-05	3.58894e-05	0.000608967	-0.00047152	-0.00110369	-0.000180147	-4.85083e-05	0.000164612	0.000207978	-0.000461409	-0.000863645	0.000831903	-0.000157856	0.000215063	-0.000445585	0.00030659
-0.00105567	0.000921331	0.000773058	0.000417086	-0.00119976	-0.000943823	2.41777e-05	-0.000419809	0.0025806	-0.00172725	0.0013982	0.000567933	-0.000801986	0.00164091	0.000282578	0.00080733	-0.000340532	0.000104713	0.000626623	-0.000307459	-0.0028062	-2.82521e-05	-0.000221689	0.000467719	-2.963e-05	-0.00125555	-0.00105597	0.0013924	-0.000123633	0.000189453	-0.00132468	0.00058641
-0.000624799	0.00055736	0.000615968	0.00064594	-0.0010393	-0.00115811	0.000493899	-0.000271053	0.00215742	-0.00121795	0.00126137	0.000635482	-0.000756666	0.000975635	0.000503143	0.000493656	-0.000326792	1.27861e-05	0.000358441	-0.000259736	-0.0023428	3.0905e-05	-0.000151409	0.000489	-6.7729e-05	-0.00132553	-0.000299244	0.000721274	-6.41972e-05	8.18939e-05	-0.000865598	0.000282066
-0.000212137	0.000445316	0.000280515	3.71353e-06	-0.000169311	-0.000281559	0.000130003	-5.10369e-05	0.000709695	-0.00020478	0.000891958	0.000986381	-0.000334641	0.000129912	0.000102191	0.000687828	-2.00597e-05	-6.35149e-05	-5.69799e-05	-0.000231559	-0.000976758	-0.000109504	6.89894e-06	0.000134461	8.05881e-05	-0.000307645	-7.22373e-05	8.38207e-05	-7.84835e-05	4.45387e-05	-0.000432312	4.44304e-05
-0.000627814	0.000171161	0.000525505	0.000119961	-0.000710141	-0.000943664	0.000135154	-0.000354324	0.00165474	-0.00136335	0.000557182	0.00025142	-0.00088346	0.00141805	0.00023579	0.000319799	-0.000195518	0.000189586	0.000155106	-9.91644e-05	-0.00178519	3.25006e-05	-0.000153218	0.000240281	-5.8507e-05	-0.000803642	-0.000561806	0.00132975	-7.58336e-05	0.000159767	-0.000872671	-1.09795e-05
-0.00112561	0.00078673	0.000908955	0.000188432	-0.00150533	-0.00100091	-0.000280712	-0.000755087	0.00264471	-0.00158807	0.00131093	0.000189763	-0.000631957	0.00140053	0.000215118	0.000451769	-0.000308301	-4.29046e-06	0.000200957	-6.69943e-06	-0.00257356	-4.2202e-05	-0.000160041	0.000265925	-0.000135419	-0.000793647	-0.00101783	0.000948951	-0.000165622	8.8757e-05	-0.00172042	0.000749811
-0.000470858	0.000672853	0.000514902	0.000218469	-0.000760604	-0.00030477	-0.000159176	-0.000342324	0.00158035	-0.000754343	0.00104443	0.000678227	-0.000400959	0.000524594	-0.000110475	0.000605951	-0.00015351	-0.000157173	0.000125283	-3.45869e-05	-0.00159072	-0.000131202	-1.66602e-06	0.00021047	-5.73299e-05	-0.000639378	-0.000585148	0.000258886	-0.0001671	4.24013e-05	-0.00105329	9.14747e-05
-0.00102321	0.000526888	0.000606001	5.20252e-05	-0.000868149	-0.000625557	-0.000192996	-0.000390035	0.00185208	-0.0016722	0.000609451	-0.000137368	-0.000416254	0.00178128	0.000158164	0.000537099	-0.000237396	0.000278076	0.000204023	-0.000125177	-0.00195345	-9.52513e-06	-0.000249683	0.000230935	-6.3515e-05	-0.000768346	-0.00115323	0.00170917	-0.000113961	0.000223686	-0.00102104	0.000365414
-0.000949579	0.000540329	0.000650939	-3.93751e-05	-0.000924266	-0.000623707	-0.000297779	-0.000491649	0.0017038	-0.0011519	0.000756113	-9.57531e-07	-0.000316911	0.00119627	0.000200653	0.000318084	-0.000192906	0.000129331	-6.11306e-06	-6.6496e-05	-0.00172373	-2.37374e-05	-0.00017201	0.000125882	-6.46456e-05	-0.000433516	-0.000839995	0.000998732	-0.000130121	0.000115001	-0.00112947	0.00072719
-0.000753298	0.00043427	0.000713145	-0.000392372	-0.000668594	-0.000663938	-7.42111e-05	-0.000511291	0.00140276	-0.000858338	0.000911455	0.000488136	-0.000122831	0.000946151	9.43418e-06	0.000605247	-0.000104629	6.72152e-05	-0.000431641	-4.47202e-05	-0.00151899	-0.000134666	-9.03616e-05	-3.09104e-05	-4.87253e-05	1.4611e-05	-0.000763702	0.000752926	-7.4154e-05	0.00010878	-0.00116621	-3.26658e-06
-0.000439078	0.000178986	0.000397477	-0.000121106	-0.000640237	-0.000423412	-0.000122171	-0.000406551	0.00120134	-0.000781034	0.000570155	0.000212044	-0.000399191	0.000651424	-0.000113315	0.000633152	-8.86669e-05	-4.44466e-05	-0.000235161	-5.70129e-06	-0.00127221	-8.526e-05	-1.81885e-05	0.00010368	-2.81996e-06	-0.000253306	-0.00060636	0.000472775	-8.85365e-05	4.86407e-05	-0.000865462	-7.58909e-05
-0.00080513	0.00049753	0.000550997	3.07984e-05	-0.000865376	-0.00051145	-0.000101668	-0.000451134	0.00169342	-0.00137773	0.000634775	-9.08763e-05	-0.00016608	0.00136673	-4.35397e-05	0.00046252	-0.000216789	0.000124886	-5.66398e-06	2.29891e-05	-0.0016669	-5.69996e-05	-0.000154796	0.000158936	-0.000139233	-0.000571777	-0.00102208	0.0011883	-9.6295e-05	0.000146288	-0.00106423	-2.30482e-05
-0.000858378	-9.83758e-05	0.00102553	-0.000389896	-0.00115647	-0.00174068	0.00019675	-0.000866961	0.00210887	-0.00139462	0.000918689	0.000344605	-0.000859871	0.00137498	0.000431938	0.000323883	-0.000179429	0.000123102	-0.000676576	0.000120102	-0.00212358	-2.42861e-05	-0.000124847	-1.18876e-05	-0.000115547	-0.000141113	-0.000457264	0.000999948	-5.08823e-05	8.00491e-05	-0.00161184	-0.000185704
-0.000608317	0.000149784	0.000544147	-0.000224783	-0.000553018	-0.000804218	9.47181e-05	-0.000359063	0.00117462	-0.000995581	0.000558605	0.000152207	-0.000288834	0.00110009	0.000228614	0.000418531	-0.000113233	0.000190022	-0.000206526	-7.49917e-05	-0.00131402	-2.38278e-05	-0.000144452	4.40565e-05	-3.45399e-05	-0.000198368	-0.000544694	0.00102148	-6.76862e-06	0.000136252	-0.000735713	-5.09665e-05
-0.000951403	0.000258317	0.000856423	6.08014e-05	-0.00130529	-0.00113797	-0.000348023	-0.000792547	0.00250485	-0.00166549	0.000707473	0.000132146	-0.00127755	0.00164027	0.000138678	0.000192072	-0.000262173	6.7554e-05	3.88568e-05	7.82719e-05	-0.00243333	1.3331e-05	-0.000125312	0.000211644	-0.000113113	-0.000832592	-0.000893598	0.00130784	-0.000220425	0.000115817	-0.00171676	0.000469339
-0.000440369	0.000212411	0.000408772	-0.000139297	-0.000378247	-0.00044827	-0.000206185	-0.000274834	0.000926649	-0.000461243	0.000473639	0.000461481	-0.000582143	0.000522488	0.000166617	0.000306013	-4.6587e-05	3.311e-05	-0.000180511	-9.74883e-05	-0.00104929	-3.99375e-05	-4.42872e-05	4.39681e-05	4.93453e-05	-0.000215485	-0.00026427	0.000454771	-0.000137146	5.80244e-05	-0.000714364	0.000434559
-6.86914e-05	8.71653e-05	0.00026016	0.000112961	-0.000485947	-0.000327477	-0.000260441	-0.000324928	0.000780086	-0.00011768	0.000445767	0.000422334	-0.000681841	-0.000130192	5.07864e-05	-8.0946e-05	-9.01859e-06	-0.000204622	-9.27424e-05	0.000152801	-0.000623301	-2.48389e-05	0.00010066	4.18513e-05	-5.07124e-05	-0.000242547	0.000212723	-0.000371393	-0.000168874	-8.50424e-05	-0.000694964	0.000306962
-0.000809408	0.000525477	0.000674184	8.74556e-05	-0.00105669	-0.000600679	-0.00031063	-0.000580902	0.00200622	-0.00139648	0.00078084	0.000100248	-0.00054933	0.00130616	-6.65899e-05	0.000378244	-0.000219623	2.35903e-05	0.000116552	8.08986e-05	-0.00190793	-6.39857e-05	-0.000105744	0.000172373	-0.00013652	-0.000656094	-0.000981538	0.0010212	-0.000165603	0.00011398	-0.00136768	0.000176588
-0.000656996	0.000473823	0.000487648	0.000320435	-0.00077538	-0.000479909	-0.000190317	-0.000295023	0.00172029	-0.0012972	0.000577022	0.000150257	-0.000700536	0.00127963	4.80923e-05	0.000340611	-0.000226277	9.31915e-05	0.000460336	-8.77561e-05	-0.00175637	-2.55058e-06	-0.000138743	0.00029388	-5.89155e-05	-0.000958506	-0.00081036	0.00115793	-0.00014587	0.000148944	-0.000912758	0.00028735
-0.00103261	0.000350815	0.000778079	-0.000393869	-0.000468184	-0.0010091	5.78804e-05	-0.000320699	0.00147969	-0.00142512	0.000660457	0.000357015	-0.000472457	0.00190383	0.000360605	0.00057898	-0.000169903	0.000440616	8.03018e-05	-0.000326763	-0.00186185	-1.46848e-05	-0.000300387	6.46739e-05	5.77549e-05	-0.000268062	-0.00101233	0.00196405	9.53407e-06	0.000296059	-0.000908971	0.000236416
-0.000841602	0.000828687	0.000533019	0.000106429	-0.000581978	-0.000351031	-0.00013132	-0.000180072	0.0016581	-0.00109664	0.000948727	0.000628136	-0.000471382	0.00126717	7.72831e-05	0.000836364	-0.000207582	0.000142552	0.000352278	-0.000402659	-0.00201832	-7.35954e-05	-0.000180445	0.000301799	7.50974e-05	-0.000813655	-0.0010126	0.00126227	-0.000128618	0.000207483	-0.000860417	0.000597156
-0.000684906	0.00118873	0.000507601	0.00048244	-0.000844375	5.72531e-05	-0.000280976	-0.000214647	0.00194468	-0.00118946	0.00127737	0.000671904	-0.000237584	0.000987227	-0.000305888	0.000883608	-0.000248134	-0.000109781	0.000750805	-0.000169983	-0.00200993	-0.00016322	-7.95055e-05	0.000385219	-6.32993e-05	-0.00107403	-0.00116443	0.000761859	-0.000179646	0.000143716	-0.00109344	0.000182295
-0.000797072	0.000648973	0.000622529	0.000422934	-0.000981037	-0.000754823	-0.00013544	-0.000363173	0.00214781	-0.0014356	0.000969252	0.000449265	-0.000982228	0.00136124	0.000220641	0.000425846	-0.000269153	6.89345e-05	0.000609826	-0.000174318	-0.00224425	6.50811e-06	-0.000156435	0.000385402	-3.67128e-05	-0.0011534	-0.000750384	0.00115744	-0.000163736	0.000145784	-0.00114632	0.000559406
-0.00101867	0.000755395	0.000841592	-0.000128495	-0.000818125	-0.000790059	-0.000154882	-0.00045154	0.0020675	-0.00139014	0.0011653	0.000762502	-0.000673426	0.00159258	8.96906e-05	0.00081208	-0.000217055	0.000158425	0.00026441	-0.000291066	-0.00236702	-9.9557e-05	-0.000188102	0.000200826	3.31568e-05	-0.000589626	-0.00114291	0.00144714	-0.000112939	0.000222234	-0.00136739	0.000389915
-0.000892506	0.000961618	0.000505753	0.000308496	-0.000536453	-0.000103571	-0.000391457	-0.00010338	0.00171128	-0.00121204	0.000703628	0.000476028	-0.00063234	0.00153563	-4.2493e-05	0.000434961	-0.000257946	0.000193738	0.000899487	-0.000393937	-0.00197419	-2.51366e-05	-0.000216784	0.00034351	4.20237e-05	-0.00105746	-0.00121774	0.00157692	-0.0001711	0.000254685	-0.000863314	0.000886055
-0.000919128	0.000930959	0.000886858	-9.73058e-07	-0.000700273	-0.00078274	2.20602e-05	-0.000318178	0.00225255	-0.0015199	0.00143606	0.00130385	-0.000855761	0.00169995	1.14189e-05	0.00122861	-0.000243825	0.000124742	0.000496669	-0.000419178	-0.00270444	-0.000163869	-0.000179786	0.000310677	9.26594e-05	-0.000884233	-0.00125619	0.00159387	-0.000110547	0.000281734	-0.00138082	-5.72138e-05
-0.00141525	0.000979534	0.001083	-0.000300652	-0.000827683	-0.00104905	-6.45982e-05	-0.000454124	0.00258079	-0.00198648	0.00143912	0.00107791	-0.000885223	0.00247596	0.000135188	0.0013086	-0.000287653	0.000371652	0.000450843	-0.000572794	-0.00319994	-0.000125722	-0.000325438	0.000284895	0.000129738	-0.00076989	-0.00171721	0.00245258	-8.3997e-05	0.000394756	-0.00160703	0.000375421
-0.000440271	0.000875715	0.0006628	0.000507869	-0.000756216	-0.000720234	5.96468e-05	-0.000236376	0.00208305	-0.00073322	0.00153122	0.00160349	-0.00125605	0.000605755	0.000120149	0.000671329	-0.000231011	-0.000195729	0.000739191	-0.000364277	-0.00237953	-8.80073e-05	-8.93905e-06	0.000433933	7.28723e-05	-0.00116837	-0.000364526	0.00034183	-0.000173172	7.73092e-05	-0.00118115	0.000452231
-0.000781757	0.00116835	0.000564906	0.000319699	-0.000560224	-4.84791e-05	-0.000490477	-0.000155859	0.00202932	-0.00110325	0.00115062	0.00127743	-0.00115472	0.00130077	-0.000235713	0.000870564	-0.000221569	-7.61922e-06	0.000998115	-0.000469335	-0.00240885	-0.000122132	-0.000100025	0.00041877	0.000132855	-0.0011933	-0.00120098	0.00126149	-0.000264953	0.000228611	-0.00122266	0.000797035
-0.000598531	0.000870828	0.00042224	0.000687379	-0.000634396	-0.000541301	0.000127258	1.09031e-06	0.00186491	-0.00104367	0.00113005	0.000955811	-0.000996779	0.00102012	0.000309367	0.000651758	-0.000278113	4.39926e-05	0.000911835	-0.000494093	-0.00223563	1.05762e-05	-0.000154448	0.000553988	8.61431e-05	-0.00147542	-0.000534013	0.00097283	-0.00013916	0.000160769	-0.000661097	0.000734856
-0.000992447	0.000715981	0.000815218	-6.47416e-05	-0.00077056	-0.0010029	0.000119954	-0.000371175	0.00212401	-0.00144411	0.00129051	0.00096702	-0.000821379	0.00163001	0.00025904	0.00101571	-0.000231445	0.000195688	0.000217198	-0.000421661	-0.00257832	-8.17343e-05	-0.00021006	0.000292074	8.24077e-05	-0.000769256	-0.000993574	0.00153657	-8.43151e-05	0.00023879	-0.00123631	0.000302943
-0.00091412	0.0011705	0.000554581	0.000141267	-0.000672433	1.90651e-05	-0.000390062	-0.00020822	0.00180613	-0.0012393	0.00116729	0.000667654	-0.000265321	0.00132357	-0.000214571	0.00101545	-0.000207146	6.58739e-05	0.000630788	-0.000335543	-0.00207089	-0.00015357	-0.000156793	0.000305771	3.87909e-05	-0.000814636	-0.00136669	0.00124716	-0.000164194	0.000223418	-0.00106956	0.000513745
-0.00126777	0.000493142	0.00105805	-0.000336408	-0.000925837	-0.0013965	2.88589e-05	-0.000583982	0.00231851	-0.0019085	0.0010708	0.000541289	-0.000852789	0.00229618	0.000356881	0.000722937	-0.000257063	0.000391794	0.000194475	-0.000297352	-0.00267507	-3.16959e-05	-0.000310852	0.000151239	1.83803e-05	-0.000508629	-0.00126188	0.00218111	-2.80016e-05	0.000309984	-0.00149846	0.000241904
-0.000461945	0.000801492	0.000558	0.000624609	-0.000670105	-0.000662926	0.000226158	-9.53901e-05	0.00200741	-0.00102683	0.00124344	0.00122592	-0.0010577	0.000980695	0.000132134	0.000689669	-0.000284699	-4.6033e-05	0.000814827	-0.000408827	-0.00234338	-4.48717e-05	-9.35362e-05	0.000505537	4.41733e-05	-0.00140702	-0.000561294	0.000853476	-0.000123269	0.000152979	-0.000869933	0.000211164
-0.000356641	0.000935117	0.000429934	0.000791438	-0.000829195	-0.000394936	-0.000149691	-0.000173608	0.0019763	-0.000633246	0.00135404	0.00126769	-0.00127343	0.000336726	0.000103116	0.000450042	-0.000229599	-0.000272128	0.000947207	-0.00028919	-0.00212019	-3.79627e-05	2.27694e-05	0.000517791	4.28543e-05	-0.00139063	-0.000225702	5.20903e-05	-0.000238669	1.39489e-05	-0.00101629	0.00085092
-0.000526397	0.000641156	0.000572188	0.000269901	-0.000623621	-0.000928774	0.000398478	-0.00018424	0.00170924	-0.000846433	0.00135555	0.00120197	-0.000794282	0.000780341	0.000353369	0.000786147	-0.000196206	4.20951e-06	0.000280739	-0.000383006	-0.00208736	-5.56615e-05	-9.67156e-05	0.000354968	5.84403e-05	-0.000890513	-0.000293288	0.000634231	-5.91913e-05	0.000110583	-0.000825264	0.000190054
-0.000548478	0.000606527	0.000552928	0.000671572	-0.00105137	-0.00104952	0.00042375	-0.000303743	0.0021425	-0.00107392	0.00129321	0.000735977	-0.000849251	0.000793542	0.000392636	0.000398123	-0.000307237	-6.77015e-05	0.000379381	-0.000220917	-0.00228088	2.31368e-05	-9.48606e-05	0.000486805	-8.92713e-05	-0.00131931	-0.000224925	0.000501277	-9.61946e-05	4.42228e-05	-0.000927242	0.000349214
-0.000872084	0.000187636	0.000870932	0.000113424	-0.00107621	-0.00152893	0.000147192	-0.00059808	0.00226984	-0.00154491	0.000833024	0.000390589	-0.00122337	0.00165583	0.000474537	7.66342e-05	-0.000281847	0.000193661	0.000213169	-9.82829e-05	-0.00236798	7.34477e-05	-0.000195627	0.000237328	-8.33746e-05	-0.000836523	-0.000563223	0.00140589	-7.58508e-05	0.000150168	-0.00134931	0.000342283
-0.00112146	0.00113358	0.000858483	0.000205316	-0.000984108	-0.000514343	-0.000274326	-0.000394774	0.00249308	-0.00165184	0.00126753	0.000726056	-0.000628642	0.00183325	-8.9879e-05	0.000882561	-0.000333353	0.000119788	0.000690602	-0.000342128	-0.00275646	-0.000116797	-0.000220578	0.000358909	-3.67763e-06	-0.0010705	-0.00156828	0.00167037	-0.000163108	0.000268075	-0.0014769	0.000490899
-0.00130948	0.00101472	0.000905329	-0.000271827	-0.000600326	-0.000656207	-0.000238318	-0.000300001	0.00197258	-0.00159493	0.00113101	0.000722887	-0.000445944	0.00214273	0.000148329	0.000898727	-0.000241672	0.000391104	0.000583277	-0.000507852	-0.00245112	-9.28902e-05	-0.000332035	0.00018018	0.000103096	-0.000526516	-0.00157431	0.00217646	-5.91818e-05	0.000363874	-0.00123387	0.00067167
-0.000808879	0.00126564	0.000570287	0.00070441	-0.00104103	-0.000217978	-0.000384002	-0.000247704	0.00247432	-0.00126714	0.00140145	0.000940829	-0.00103435	0.00112595	-5.52918e-05	0.000841011	-0.000321447	-0.000122458	0.00106283	-0.000394508	-0.00270574	-7.54048e-05	-0.000104657	0.000577728	4.97764e-05	-0.00155084	-0.00107886	0.000904174	-0.000259681	0.000148001	-0.00126662	0.00100882
-0.000840396	0.000656164	0.000584471	0.000249728	-0.000673443	-0.000698442	-3.07385e-05	-0.000220062	0.00197274	-0.0013412	0.000915127	0.000754052	-0.00106133	0.0015248	0.000195122	0.000695145	-0.000247964	0.000176032	0.000535058	-0.000425603	-0.00236432	-7.91853e-06	-0.000190395	0.000403331	8.01192e-05	-0.00113389	-0.000875622	0.00151241	-0.000151055	0.000221417	-0.00097736	0.000606409
-0.000904203	0.00133556	0.000427719	0.000297936	-0.000620334	0.000626462	-0.0010366	-0.000175568	0.00168918	-0.00100122	0.000807796	0.00048168	-0.000478166	0.00114285	-0.00045025	0.0006024	-0.00019084	-2.40335e-05	0.00102684	-0.000260006	-0.00177233	-0.000135257	-0.000109091	0.000296197	5.22156e-05	-0.000911005	-0.00149517	0.00107632	-0.000318294	0.000192531	-0.00115258	0.00122078
-0.000847147	0.000934454	0.000674614	-7.39461e-05	-0.000342883	-0.000371504	5.57632e-06	-0.0001032	0.00157575	-0.00119343	0.00113207	0.00104761	-0.000331975	0.00148818	-2.01869e-05	0.00109586	-0.000184426	0.000205784	0.000409965	-0.000441428	-0.00202735	-0.000160512	-0.000202609	0.000223059	9.64923e-05	-0.000645926	-0.0011945	0.00153231	-7.71685e-05	0.000289628	-0.000920076	3.87314e-06
-0.000796434	0.000832258	0.000581661	0.000476662	-0.000926425	-0.000552915	-0.000255332	-0.000316171	0.00216671	-0.00118362	0.00105711	0.000707802	-0.00109915	0.00117758	0.000124713	0.000430658	-0.000272535	-7.85221e-08	0.000730895	-0.000297813	-0.00235017	-4.85829e-06	-0.0001236	0.000434048	1.42332e-05	-0.0012335	-0.000774414	0.000995035	-0.000215105	0.000131359	-0.00117351	0.000948581
-0.0010728	0.000910913	0.000951586	1.82813e-05	-0.00122155	-0.000754497	-0.000506713	-0.000696634	0.00253612	-0.00132976	0.00134367	0.000776512	-0.000931183	0.00131515	7.85764e-06	0.000627297	-0.000249189	-5.73831e-05	0.00028245	-0.000117086	-0.00260247	-0.00011824	-0.000104733	0.000213376	-2.03559e-05	-0.000680821	-0.00113109	0.000936406	-0.000240659	0.000120545	-0.00187337	0.000798497
-0.000603622	0.000640274	0.000568725	0.000642445	-0.00112814	-0.000667187	-7.66208e-05	-0.000405062	0.00229552	-0.00121528	0.00102363	0.00054268	-0.00100598	0.000910691	9.86231e-05	0.000452068	-0.000298572	-0.000134712	0.00037905	-8.40873e-05	-0.00229479	-2.57385e-05	-5.69016e-05	0.000453982	-8.29647e-05	-0.00136633	-0.000594625	0.000601325	-0.000233447	5.29874e-05	-0.00122154	0.000413761
-0.000878591	0.000633546	0.000803277	0.000730554	-0.00163414	-0.00105334	-0.000150929	-0.000672153	0.00280863	-0.00176757	0.00108588	-4.76297e-05	-0.000896767	0.00137518	0.000231411	3.06639e-05	-0.000395014	-6.93501e-05	0.000609558	0.000152749	-0.00251244	3.96742e-05	-0.00013883	0.000424812	-0.000249085	-0.00137208	-0.000778819	0.000858842	-0.000183808	5.18242e-05	-0.00157999	0.000475306
-0.00060282	0.000483721	0.000588519	-0.000182131	-0.000404779	-0.000603178	2.15743e-05	-0.000264052	0.00123437	-0.00059813	0.000918899	0.000896644	-0.000466843	0.000740224	0.000161222	0.000640869	-9.96166e-05	6.14063e-05	-0.000158429	-0.000259388	-0.00153121	-0.000101133	-8.62388e-05	9.23147e-05	6.88471e-05	-0.000280959	-0.000485804	0.000667205	-9.81946e-05	0.000116884	-0.000876218	0.000265533
-1.83208e-05	0.000748338	1.96089e-05	0.000250207	-7.25678e-06	0.000487976	-0.000173589	0.000141453	0.000315221	5.43804e-05	0.000733682	0.000778565	6.27415e-05	-0.000200777	-0.000238181	0.000497022	-1.93124e-07	-0.000169631	0.000433039	-0.000148118	-0.000402166	-0.000136549	5.84878e-05	0.000146906	2.78491e-05	-0.000363876	-0.000203663	-0.000230085	-0.000103858	2.20782e-05	-0.00016428	0.000120075
-0.000936158	0.000406041	0.000726615	-6.38659e-05	-0.000996865	-0.000845064	-0.00045297	-0.00061978	0.0020343	-0.00145465	0.000708223	0.000228464	-0.00107959	0.00153058	0.000144458	0.000269571	-0.000181198	0.000127431	0.000242643	-1.99246e-05	-0.00204734	-2.82585e-06	-0.000142056	0.000152787	-3.91382e-05	-0.000590172	-0.000874333	0.00130583	-0.000187896	0.000144267	-0.00145544	0.000648026
-0.000769135	0.000457425	0.000737097	0.000263522	-0.00106721	-0.00102658	4.22343e-05	-0.00050736	0.00226942	-0.00131514	0.00100514	0.000575732	-0.00099647	0.00122909	0.000221387	0.000513991	-0.000274745	1.21365e-05	8.05035e-05	-0.000143274	-0.00240153	-2.29102e-05	-0.000115317	0.000330162	-4.8149e-05	-0.00101431	-0.000675611	0.000971406	-0.000165918	0.000106561	-0.00131626	0.000324621
-0.000583052	0.000767129	0.000405078	0.000321311	-0.000745325	1.59882e-05	-0.000524363	-0.000290464	0.00145367	-0.000771252	0.000729105	0.000258194	-0.000383756	0.000621732	-0.000109153	0.000265758	-0.000159508	-9.68271e-05	0.000421644	-3.59386e-06	-0.00134459	-7.25189e-05	-4.49615e-05	0.000208586	-6.47671e-05	-0.000702224	-0.00070312	0.000407071	-0.000222514	5.30374e-05	-0.000965207	0.000669634
-0.00102074	0.000648906	0.000758569	-0.000364372	-0.000800054	-0.000396865	-0.000603467	-0.000572937	0.00174819	-0.00130757	0.000796279	0.000294397	-0.000435522	0.00146035	-0.000128923	0.000679009	-0.000126153	0.000124307	-9.61358e-07	-3.81249e-05	-0.00181292	-0.000136203	-0.000140077	1.63265e-05	-8.97736e-06	-0.000183785	-0.00127235	0.00128796	-0.000181979	0.000183541	-0.00146543	0.000407331
-0.000149703	0.000549485	0.000375589	0.00078673	-0.00102777	-0.000449271	5.61071e-06	-0.000343221	0.00178764	-0.000508075	0.00109073	0.000689018	-0.000772821	-0.000101877	3.72569e-05	0.000220034	-0.000212146	-0.000393566	0.000218471	9.56041e-05	-0.00159466	-5.36246e-05	0.000104353	0.000391605	-0.000137996	-0.00115928	5.01658e-05	-0.000540891	-0.000232097	-0.000113208	-0.000989976	0.000228755
-0.000532907	0.000840755	0.000204546	0.000638871	-0.000828433	0.000367588	-0.000644839	-0.000212466	0.00142697	-0.000925201	0.000493278	-0.000229258	-0.000219247	0.00067121	-0.00026405	1.70468e-05	-0.00020258	-0.000106625	0.000750295	9.98866e-05	-0.00114078	-2.63765e-05	-5.046e-05	0.000305763	-0.000162519	-0.00100961	-0.000806088	0.000460273	-0.000244255	4.44687e-05	-0.000781679	0.000725881
-0.0008529	0.000659477	0.000691196	0.000545601	-0.0014085	-0.000706302	-0.00040768	-0.000615792	0.00239289	-0.00141611	0.000903485	-6.20359e-05	-0.000771091	0.00111476	0.000157623	7.4241e-06	-0.000310886	-7.82198e-05	0.000462521	0.000135052	-0.00211309	1.62197e-05	-0.00010967	0.000320146	-0.00018907	-0.00108368	-0.000752318	0.000677749	-0.00022849	3.54944e-05	-0.00146535	0.000781092
-0.00045562	0.000305833	0.000536933	0.000269698	-0.000832878	-0.00079508	2.26718e-05	-0.00040644	0.00158212	-0.00065837	0.000808653	0.000501358	-0.000733965	0.000476166	0.000254067	0.000124936	-0.0001776	-9.55458e-05	-6.64274e-05	-1.32851e-05	-0.0015608	-8.52096e-06	-2.64283e-05	0.000205631	-7.41469e-05	-0.000682216	-0.00013563	0.000199299	-0.000153718	-7.28614e-06	-0.000981165	0.000399606
-0.000348531	0.00104454	-0.000103128	0.000417286	-0.000164337	0.00105009	-0.000547656	0.000188382	0.000423416	-0.000267341	0.000434471	-1.72736e-05	0.000560635	0.0001651	-0.000387779	0.000454631	-7.93996e-05	-6.6801e-05	0.000562006	-0.000142055	-0.000400231	-0.000114733	-4.33838e-05	0.000222004	-3.04156e-05	-0.000612063	-0.000790893	0.000215691	-0.000176178	7.49509e-05	-8.15019e-05	0.00065204
-0.000470131	0.000553539	0.000237558	7.33357e-05	-0.000467006	9.52825e-05	-0.00031654	-0.000183574	0.000872289	-0.000687381	0.00056603	5.98079e-05	4.25018e-05	0.00054947	-0.000105212	0.000454345	-6.50947e-05	1.32243e-06	0.000109596	8.69099e-06	-0.000831741	-8.69304e-05	-5.40881e-05	0.00010908	-5.52831e-05	-0.000343271	-0.000584567	0.000450068	-0.000125582	6.75276e-05	-0.000575387	0.000228451
-0.000314968	0.000298665	0.000378943	0.000566249	-0.00110457	-0.000451101	-0.00034379	-0.000507253	0.00174505	-0.000834386	0.000629796	7.66956e-05	-0.000901422	0.000359488	-1.8097e-05	-0.000104759	-0.000180347	-0.000253585	0.000249998	0.000254546	-0.00140919	1.01527e-05	5.91222e-05	0.000276374	-0.000179287	-0.000939224	-0.000167685	-5.30218e-05	-0.000245059	-7.69194e-05	-0.00111435	0.000407343
-0.000869843	0.000279254	0.000658874	1.86317e-06	-0.00108693	-0.000689113	-0.000564679	-0.00066489	0.00186654	-0.00130271	0.00042963	-0.000252159	-0.00077964	0.00127589	0.000119852	-1.67076e-05	-0.000186197	7.47217e-05	3.34552e-05	0.000154759	-0.00167292	1.89479e-05	-0.000120707	9.36224e-05	-0.000116528	-0.00050055	-0.000788004	0.000996769	-0.000207161	7.84972e-05	-0.00137432	0.000713005
-0.00040728	8.0669e-05	0.000548763	-0.000455567	-0.000499866	-0.000645877	-8.05701e-05	-0.000482459	0.000973012	-0.000435861	0.000704533	0.000563584	-0.000366036	0.000391232	2.53262e-05	0.000600688	-5.9529e-06	-5.56693e-05	-0.000609018	1.14112e-05	-0.00108406	-0.000124518	1.48213e-05	-8.06949e-05	3.12094e-05	0.000223004	-0.000324864	0.00018896	-7.13846e-05	1.96271e-05	-0.000971386	-0.000106903
-0.000505085	0.000356523	0.000342623	-0.000276132	-0.000490911	-0.000149265	-0.000412629	-0.000373536	0.000687794	-0.000513093	0.00055115	-8.61073e-06	1.99012e-05	0.000437554	4.079e-05	0.000164672	1.62296e-05	2.60279e-05	-0.000219384	0.00012727	-0.000563237	-6.81864e-05	-3.89549e-05	-9.56339e-05	-6.83307e-05	0.00018515	-0.000325593	0.000272951	-9.16978e-05	2.7343e-05	-0.00071658	0.000389152
-0.00080542	1.74445e-05	0.000597741	-0.000226328	-0.00081901	-0.000864065	-0.000276507	-0.00059698	0.00155379	-0.00131034	0.000283377	-0.000185849	-0.000798642	0.0014401	0.000205784	1.47278e-05	-0.000131007	0.000220285	-0.000300493	9.00655e-05	-0.00150797	3.85953e-05	-0.000147746	3.19066e-05	-9.50449e-05	-0.000346166	-0.000609033	0.00131116	-0.000138453	0.000128316	-0.00112412	0.000361669
-0.000592278	0.000388907	0.000470968	-0.000164239	-0.000903973	-0.000366217	-0.00046246	-0.000631975	0.00143126	-0.0007778	0.000601415	3.13807e-05	-0.00051975	0.000679093	-3.33492e-05	5.09904e-05	-8.94928e-05	-5.54549e-05	-0.000447103	0.000175282	-0.00125288	-5.13207e-05	-1.04653e-05	-9.71852e-06	-0.000129952	-0.000197586	-0.000510886	0.000419935	-0.000183468	2.13839e-05	-0.00115424	0.000502091
-0.000702362	0.000309793	0.000601343	-0.00038437	-0.000858382	-0.00041915	-0.000462361	-0.000708481	0.00158094	-0.00107872	0.000523485	5.13207e-05	-0.000602208	0.00115097	-0.00021398	0.0002447	-0.00011135	2.60887e-05	-0.00046909	0.000147876	-0.00149204	-8.29507e-05	-4.80206e-05	-4.75571e-05	-9.71887e-05	-9.08934e-05	-0.000874848	0.000923882	-0.000149289	0.000103566	-0.00136929	0.000129545
-0.000831363	0.000152821	0.000721805	-5.58602e-05	-0.0012144	-0.00090886	-7.90701e-05	-0.000743159	0.00230686	-0.00191629	0.00057897	-0.000189841	-0.000816652	0.00184833	-0.000121549	0.00054501	-0.00026633	0.000122983	-0.000303845	0.000123197	-0.00227032	-3.74732e-05	-0.000140215	0.00019882	-0.000153637	-0.000758265	-0.0011614	0.00159712	-0.000109667	0.000176814	-0.00145177	-0.000415961
-0.000620882	0.000450221	0.000626854	0.000238094	-0.00112526	-0.000495533	-0.00046667	-0.000587804	0.00173641	-0.000989668	0.000708641	-8.68135e-05	-0.000383528	0.000664826	7.12892e-05	-1.44235e-05	-0.000174744	-0.000116207	-1.56034e-06	0.000292384	-0.00137051	-4.92698e-05	-3.55638e-05	9.11643e-05	-0.00019966	-0.000532101	-0.000523975	0.000264822	-0.00021193	-7.61791e-06	-0.00126037	0.000398604
-0.0010334	0.000377882	0.000691319	-0.000199123	-0.000929678	-0.000842263	4.6168e-06	-0.000518327	0.00176231	-0.00167683	0.000720168	-0.000246827	-8.37094e-05	0.00173751	0.000216282	0.000586153	-0.000202981	0.000300121	-0.000293813	-2.21196e-05	-0.00182543	-3.6579e-05	-0.000248776	0.000104657	-0.000120116	-0.000412805	-0.00103657	0.00161055	-3.9264e-05	0.000204819	-0.00105449	-3.77098e-06
-0.000386665	-9.75136e-05	0.000591217	2.91577e-05	-0.000907466	-0.000767772	-0.000118183	-0.000593499	0.0015302	-0.000930086	0.000386847	1.05545e-05	-0.000769308	0.000890397	-0.000193363	-0.000185074	-0.000174171	-4.61356e-05	1.3875e-05	0.000179937	-0.00138023	6.26578e-06	-4.71639e-06	7.923e-05	-0.000161457	-0.000377786	-0.000537728	0.000592538	-5.9374e-05	3.45217e-05	-0.00107329	-0.000140486
-0.000473461	0.000165848	0.000427634	9.5781e-05	-0.000873336	-0.000503927	-0.000138733	-0.000487391	0.00148207	-0.0010655	0.000449887	-0.000131936	-0.00053945	0.000942993	-8.18821e-05	0.0001092	-0.000167204	4.77342e-06	-0.000103022	0.000121516	-0.00136674	-5.72571e-06	-5.23965e-05	0.000141954	-0.000140733	-0.000542739	-0.000589035	0.000729189	-9.17816e-05	6.48974e-05	-0.000899065	-3.70515e-06
-0.000453377	-7.49167e-05	0.000557396	0.000340287	-0.00108052	-0.000880445	0.000132903	-0.000527759	0.00191307	-0.00145187	0.000375785	-0.000253076	-0.000755084	0.00129921	-0.000128621	5.95694e-05	-0.000289985	1.87033e-05	0.000159405	0.000135026	-0.00179423	3.95999e-05	-8.20792e-05	0.000280332	-0.00019117	-0.000912671	-0.000741474	0.00102154	-3.7082e-05	8.78443e-05	-0.000993359	-0.000439594
0.000191965	0.000547324	-5.18175e-05	0.00105503	-0.000876658	0.000459949	-0.000535921	-0.000216657	0.00109677	-1.55062e-05	0.000457219	2.52851e-05	-0.000506275	-0.000732871	-0.000299579	-0.000470935	-0.000141033	-0.000546023	0.000512131	0.000378872	-0.00050617	-1.14476e-05	0.000213675	0.000326664	-0.000239949	-0.00111106	0.00022596	-0.00117138	-0.000319791	-0.000220319	-0.000619162	0.00057339
0.000111074	0.000639134	-0.000196869	0.000702606	-0.000339351	0.000557079	-0.000154231	0.000111643	0.000287602	7.44731e-05	0.000601811	6.37713e-05	0.000274597	-0.000611439	-6.27159e-05	-5.47267e-05	-3.30348e-05	-0.000265077	0.000378812	0.000117919	-9.68357e-06	-3.29182e-05	8.60361e-05	0.000232287	-0.000144501	-0.000648122	0.000297787	-0.000784205	-0.000127703	-0.000110967	6.3381e-05	0.000364285
-0.000743282	0.000533253	0.000175993	-0.000734022	0.00011961	0.000570686	-0.000695831	-9.84179e-05	8.67527e-05	-0.000716382	0.000160515	-0.000136959	0.000459051	0.00108549	-0.00028859	0.000722639	0.000111392	0.000323459	-0.000191955	-0.000112205	-0.000265507	-0.000149399	-0.000152565	-0.000190924	7.60891e-05	0.000475552	-0.00108656	0.00131381	-8.47864e-05	0.000233157	-0.000374826	0.000285787
-0.000509393	0.000518628	0.000324114	0.000465585	-0.00106104	-4.14924e-05	-0.000670128	-0.000495666	0.00172475	-0.00108489	0.000390472	-0.000290069	-0.000660238	0.000763371	-0.000228542	-1.23206e-05	-0.000196451	-0.000159658	0.000433964	0.000252961	-0.00136104	-1.04888e-05	-4.64435e-06	0.000242977	-0.000174751	-0.000889045	-0.000735677	0.000432225	-0.000266303	4.35455e-06	-0.00115887	0.000535107
1.58092e-05	0.00062877	0.000124738	0.000741963	-0.000823349	0.000208355	-0.000317185	-0.00024083	0.0011794	-5.23327e-05	0.000844915	0.000405466	-0.000334903	-0.0006	-0.00022283	9.7056e-05	-0.000127648	-0.000488835	0.000278471	0.000179545	-0.000860881	-8.309e-05	0.000170289	0.000295123	-0.000132528	-0.000836898	4.79275e-05	-0.00101853	-0.00024308	-0.000171446	-0.00073038	0.000421427
-0.000987151	0.000373793	0.000605065	-0.000468844	-0.000768387	-0.000376187	-0.000591426	-0.000611461	0.00151983	-0.00151315	0.000362985	-0.000274693	-0.000318367	0.00169364	-0.000181302	0.000534647	-0.000105099	0.000225826	-0.000112781	9.14776e-05	-0.00149245	-8.38312e-05	-0.000164421	-3.87453e-05	-6.71503e-05	-6.03069e-05	-0.00133596	0.00157382	-0.00013565	0.000198241	-0.0013084	0.000156224
-0.000406205	-0.00016449	0.000399881	-0.000443872	-0.000211699	-0.000885749	0.000419737	-0.000219803	0.000485201	-0.0004397	0.000427267	0.000208867	-8.80429e-06	0.00059496	0.000382798	0.00046989	-2.9336e-05	0.000207942	-0.000630676	-0.000178991	-0.000782466	-1.29659e-05	-0.000123472	-5.08292e-05	5.57963e-05	0.000232664	-0.000129743	0.000604242	0.000102216	8.38407e-05	-0.000283443	-0.000154366
-0.000951246	0.000184902	0.000662699	-0.000466057	-0.000696248	-0.000930841	6.07461e-05	-0.000532961	0.00152509	-0.00151635	0.000473535	-0.000103763	-0.000237646	0.0017957	0.000125421	0.000571567	-0.00016139	0.000342709	-0.000394503	-6.57731e-05	-0.00169808	-3.63852e-05	-0.000228074	9.01333e-06	-7.38969e-05	-0.000146402	-0.00108523	0.00174582	-7.61556e-06	0.000225423	-0.00104928	-0.000180442
-0.000723166	0.000273562	0.0008521	0.000563397	-0.0017036	-0.00148251	0.000145111	-0.000819908	0.00266816	-0.00140209	0.00110345	-1.4704e-05	-0.00085921	0.000929563	0.000423449	-0.000147038	-0.000358434	-0.000141574	-2.64661e-05	0.000240932	-0.00234651	6.14543e-05	-7.55624e-05	0.000318289	-0.000285315	-0.00105885	-0.000274518	0.000323002	-0.000136848	-5.21672e-05	-0.00157065	0.000343379
-0.000636838	0.000258742	0.000420376	-0.000258876	-0.000565446	-0.000321291	-0.000415296	-0.00041522	0.000929753	-0.000508549	0.000344791	-8.14164e-05	-0.000217466	0.00063072	6.42336e-05	8.28458e-05	-7.09445e-05	6.4132e-05	-0.000200016	-1.92417e-05	-0.000930031	-1.71492e-05	-8.09646e-05	-3.36804e-05	-1.0315e-05	4.5958e-05	-0.000552379	0.000501787	-0.000102921	4.57243e-05	-0.000806259	0.000763141
-0.000719534	0.00023084	0.000610077	-4.99253e-05	-0.00116419	-0.000782441	-0.000211783	-0.000722477	0.00198264	-0.00137831	0.000683743	-4.56275e-05	-0.000724839	0.00118947	-3.75247e-06	0.000340986	-0.000176441	4.92459e-06	-0.000442762	0.000173915	-0.00185936	-4.10975e-05	-5.92424e-05	0.000128824	-0.000161505	-0.000558137	-0.000729127	0.000893061	-0.00016932	6.82076e-05	-0.00134662	5.65103e-05
-0.000570092	4.91938e-05	0.000735858	0.000487313	-0.00149713	-0.00117217	-0.000169116	-0.000798447	0.00230513	-0.00120617	0.000593907	-0.00020475	-0.00102496	0.0008072	0.000251886	-0.000436997	-0.000293518	-0.000157143	-7.51939e-05	0.00037289	-0.0018605	7.09164e-05	-2.37878e-05	0.000214989	-0.000276311	-0.000923324	-0.000231835	0.000266298	-0.000209631	-6.75035e-05	-0.00150497	0.000358277
-0.000440083	0.000540082	0.000367207	-5.87529e-05	-0.000547192	-5.62497e-06	-0.000383818	-0.000325896	0.000940097	-0.000494836	0.000707697	0.000243837	-1.87768e-05	0.000335125	-9.94297e-05	0.000345059	-4.16377e-05	-8.58346e-05	-0.000142428	8.59346e-05	-0.000834315	-0.000116194	-4.53018e-06	1.10992e-05	-6.76117e-05	-0.000129914	-0.000437429	0.000139798	-0.000143999	2.30645e-05	-0.000804171	0.000259487
-0.000735576	-0.000150506	0.000637165	-0.000765285	-0.000363651	-0.000985085	6.64026e-05	-0.000488711	0.00101989	-0.00120525	0.000416215	0.000241781	-0.000462808	0.00147898	0.000206356	0.000643161	-1.40137e-06	0.00034333	-0.000770593	-3.37424e-05	-0.0012624	-6.75547e-05	-0.000158875	-0.000136193	1.57194e-05	0.000230919	-0.000602988	0.00150312	-1.46101e-05	0.000202426	-0.000909467	-0.000431089
-0.000873537	0.00010945	0.000828306	-0.000352689	-0.00121475	-0.000994402	-0.000237378	-0.000887573	0.00229247	-0.00180758	0.000645756	6.37995e-06	-0.00097044	0.00182678	-0.00018061	0.00052346	-0.00020173	0.000108307	-0.000486925	0.000156168	-0.00226829	-7.12398e-05	-0.000101266	6.73515e-05	-0.000134657	-0.00042303	-0.00118994	0.00155047	-0.000125186	0.000171382	-0.00167024	-0.00034011
0.000239479	0.000313325	-4.06355e-05	0.000846771	-0.000529718	0.000146516	-6.73833e-05	-4.38543e-05	0.000821251	-0.000107787	0.000418867	0.000284224	-0.000454619	-0.000474501	-0.000102742	-0.000117267	-0.000105872	-0.000355559	0.000212953	0.000206154	-0.000510914	-2.01907e-05	0.000147508	0.000307542	-0.000165411	-0.00104553	0.000322388	-0.000711129	-0.00022338	-0.000128109	-0.000281617	1.77967e-06
-0.000341077	0.000188334	0.000428373	-1.89967e-06	-0.000777825	-0.000519847	-0.000220205	-0.000527417	0.00131687	-0.000790092	0.000597697	0.000228398	-0.000595537	0.000527418	-7.62747e-05	0.000221047	-7.67306e-05	-0.000128698	-0.000123196	0.000231241	-0.00112626	-6.51456e-05	3.80094e-05	5.40624e-05	-0.000122419	-0.000287021	-0.000321708	0.000210271	-0.000142608	-1.07495e-05	-0.00109161	-0.000131117
7.07787e-05	0.000500692	9.59242e-05	0.00026382	-0.000311436	0.000379278	-0.000454274	-0.00015013	0.000568443	0.000220487	0.000602507	0.000688717	-0.000349987	-0.000550716	-0.000317873	0.00013953	1.58289e-05	-0.000366826	0.000115294	0.000112036	-0.000403162	-0.000125977	0.000179562	8.53159e-05	-3.71352e-05	-0.000316021	5.06771e-05	-0.000775536	-0.000232665	-0.000105516	-0.000594832	0.000305044
-0.000245752	0.000158855	0.000390342	-0.000331834	-0.000212105	-0.000553759	0.000212942	-0.000243431	0.000585778	-0.000277856	0.000754958	0.000736708	-0.000122022	0.000234053	0.000111512	0.000545113	2.35875e-05	-4.78099e-06	-0.00050941	-3.47596e-05	-0.000732956	-0.000119935	6.71218e-06	-6.07154e-05	-1.0514e-06	0.0001527	-4.50856e-05	0.000130119	-2.02881e-05	3.21602e-05	-0.000571189	-0.000371438
-0.000199069	0.000910509	-7.23913e-05	0.000800453	-0.000723515	0.000827321	-0.000787034	-0.000109793	0.00101937	-0.000337491	0.000494532	-0.00014087	-0.000129157	-0.000141379	-0.00040592	-3.23519e-05	-0.000125483	-0.000330363	0.000768053	0.000150565	-0.000647732	-4.77052e-05	8.44256e-05	0.000322868	-0.000147563	-0.000969543	-0.000443106	-0.000394438	-0.000294547	-7.62928e-05	-0.000543781	0.000924082
-0.000488143	0.000196177	0.000493424	0.000306299	-0.000887107	-0.000780046	4.73656e-05	-0.000425341	0.00170594	-0.0011015	0.000619904	0.000203568	-0.000758009	0.000889201	0.000140518	0.00020916	-0.000199353	-1.62514e-05	-3.71941e-05	7.19208e-05	-0.00163362	-3.33566e-08	-5.73774e-05	0.000247038	-0.000128054	-0.000857204	-0.000358281	0.000649593	-0.000151898	4.5479e-05	-0.000984634	-3.24822e-06
-0.00017854	-1.6593e-05	0.000320785	0.000176378	-0.000434016	-0.000907919	0.00056781	-0.000158612	0.000860957	-0.000503625	0.000631524	0.000391922	-0.000301558	0.000329568	0.000428695	0.00021637	-0.000106292	3.71166e-05	-0.000306904	-5.34435e-05	-0.000956185	1.82594e-05	-5.36399e-05	0.000156937	-7.36319e-05	-0.000471453	0.000250814	0.000213124	1.42167e-05	1.07913e-05	-0.000300678	-0.000279743
-0.000213789	0.000426631	0.000292787	-0.00013802	-0.000218447	-3.47985e-05	-0.000111859	-0.000180064	0.00067135	-0.000308387	0.000709857	0.000714003	-0.000138272	0.000247138	-0.000228369	0.000558282	2.39128e-06	-9.00413e-05	-9.16519e-05	-3.09477e-05	-0.000756769	-0.000151149	4.22836e-05	1.94862e-05	-1.06946e-05	-8.79623e-05	-0.000355794	0.000150946	-9.46643e-05	4.79529e-05	-0.000619376	-0.000235084
-0.000654665	0.000751188	0.000500176	0.000313431	-0.000845068	-0.000420159	-5.7646e-07	-0.000307483	0.00168443	-0.00102663	0.00104258	0.000387866	-0.000198198	0.000852743	2.50632e-05	0.000502216	-0.000215859	-2.2762e-05	0.000227184	-7.73894e-05	-0.00169806	-7.81307e-05	-9.56834e-05	0.000267833	-0.000114255	-0.00078498	-0.000699871	0.000622433	-0.000116321	8.46607e-05	-0.000940213	0.000191808
-0.00138419	0.000312592	0.00109859	-0.000460059	-0.00116898	-0.0014138	-0.000170824	-0.000817905	0.0024548	-0.00204257	0.000817395	6.39529e-05	-0.000774875	0.00234646	0.000288856	0.000569117	-0.00025596	0.0003717	-0.000265481	-6.7788e-05	-0.00260372	-3.22541e-05	-0.000293251	5.69189e-05	-6.85673e-05	-0.000364998	-0.00136745	0.00214553	-9.83956e-05	0.000264215	-0.00176064	0.000249977
2.23414e-05	0.000257828	0.000295701	0.000512103	-0.000522806	-0.000825438	0.000741612	-6.59557e-05	0.00102546	-0.000167369	0.00109383	0.000880944	-0.00027251	-0.000262398	0.000430209	0.00042919	-0.00014486	-0.000192691	-0.000214119	-0.000129468	-0.001149	-3.30998e-05	2.96897e-05	0.000299262	-5.80611e-05	-0.000765711	0.000494888	-0.000490071	-1.16895e-05	-7.06723e-05	-0.000277636	-0.000274713
-0.00035306	0.000506458	0.000272952	0.00058315	-0.00122939	-0.000273745	-0.000234047	-0.000483615	0.00155973	-0.000678827	0.000882667	-0.000236832	-0.00018718	5.56549e-05	-5.83398e-05	4.90748e-05	-0.000193675	-0.000310569	0.000310067	0.000228992	-0.0011989	-8.92301e-06	4.50956e-05	0.00028178	-0.000200683	-0.000685391	-0.000283372	-0.000449972	-0.000118827	-0.000127134	-0.000913123	0.000500933
-0.000216068	0.000267305	0.000213115	-0.000209209	-9.61452e-05	-0.000260709	0.000276317	-5.58824e-05	0.000247518	-0.000271766	0.00071634	0.000414433	0.000352	0.000167132	0.000181177	0.00054136	3.54266e-05	6.53343e-05	-0.000443018	-5.39773e-05	-0.000369059	-0.000100878	-4.3294e-05	-3.2322e-05	-2.38273e-05	0.000111998	2.9958e-05	0.000146887	3.33574e-05	4.91636e-05	-0.000147247	-0.00035201
-0.000660972	0.00017593	0.000551485	-9.13181e-05	-0.00107518	-0.000685	-0.000212596	-0.000699167	0.00180654	-0.00128992	0.000566009	-0.000140183	-0.0006553	0.00115734	-8.16424e-05	0.0002573	-0.000168852	9.02127e-06	-0.000361343	0.000172725	-0.00168527	-2.73071e-05	-5.49966e-05	0.000105199	-0.000154065	-0.000441112	-0.000724205	0.000872204	-0.000130629	6.61867e-05	-0.0012705	2.15364e-05
-0.000570632	-6.63749e-05	0.000671379	-0.000131819	-0.000953846	-0.000824947	-0.000167041	-0.000681228	0.00167328	-0.00114532	0.000497554	6.10081e-05	-0.000747399	0.00107756	-0.000194529	7.08975e-05	-0.000147729	-7.67212e-06	-0.000231454	0.000212538	-0.00153644	-4.08803e-05	-2.00246e-05	4.65606e-05	-0.000156731	-0.000295185	-0.000655182	0.000767717	-0.000107709	5.26685e-05	-0.00130617	-0.000238794
-0.000380748	0.000290908	0.000236415	0.000154005	-0.000705438	-0.000249398	-0.000188009	-0.00033184	0.00105751	-0.000693627	0.000507034	-9.0458e-05	-0.000302461	0.000471211	5.47689e-05	7.89493e-05	-8.66076e-05	-2.658e-05	-0.000166191	9.98455e-05	-0.00092662	-6.88743e-06	-2.49956e-05	0.000125605	-0.00012349	-0.000466933	-0.000249152	0.000309318	-0.000120958	1.22041e-05	-0.000580688	0.000327516
-0.000507905	0.00019546	0.000467824	-0.000300767	-0.000559288	-0.000318152	-0.000194503	-0.000467486	0.00114215	-0.000824806	0.000445461	0.000171202	-0.000231464	0.000828643	-0.000255908	0.000499175	-7.52454e-05	7.84929e-06	-0.000454136	9.46839e-05	-0.00113906	-0.000121147	-2.32822e-05	-1.71188e-05	-7.1101e-05	-7.5964e-05	-0.00075013	0.000676609	-0.000113943	8.16396e-05	-0.00100258	-0.000297366
-0.000442936	0.000416416	0.000152151	-0.0001074	-0.000138795	0.000161194	-0.000165408	-4.97394e-05	0.000555793	-0.000711474	0.000355381	0.000113753	7.60308e-05	0.000773888	-0.00012349	0.000561511	-2.24301e-05	0.000150321	-0.000113032	-9.52066e-05	-0.000679145	-8.79163e-05	-9.23958e-05	7.27161e-05	-1.0752e-05	-0.000281563	-0.000595354	0.000871975	-9.4234e-05	0.000145117	-0.000310856	-4.05624e-05
-0.000412054	0.000172911	0.000494877	-0.000142998	-0.000565211	-0.000849913	0.00044215	-0.000335438	0.00110585	-0.000892244	0.000960458	0.000454726	-6.03255e-05	0.000677596	0.00023646	0.000665927	-7.0594e-05	6.31897e-05	-0.00054851	2.72847e-05	-0.00119003	-9.5526e-05	-6.74375e-05	6.10575e-05	-9.55599e-05	-0.000200228	-0.000154055	0.000501357	1.33487e-05	6.77311e-05	-0.000681851	-0.000669012
-0.000563616	0.000266957	0.000425877	-0.000226302	-0.000814727	-0.000346453	-0.000413649	-0.00060711	0.00123958	-0.000740257	0.000513095	-6.02082e-05	-0.00043686	0.000678018	-9.2524e-05	-4.58059e-06	-6.75043e-05	-2.65726e-05	-0.000393622	0.000178821	-0.00107497	-3.79634e-05	-1.03303e-05	-3.22266e-05	-0.000128754	-6.00881e-05	-0.000472365	0.000433096	-0.000138938	1.86088e-05	-0.00106465	0.000408385
-0.000560025	9.24456e-06	0.000671473	-0.000287008	-0.000844881	-0.000676342	-0.00029061	-0.000691529	0.00154636	-0.000986428	0.000476394	0.000166312	-0.000735431	0.00102396	-0.000262666	7.59411e-05	-0.000117031	-1.61309e-05	-0.000297264	0.000184862	-0.00144295	-6.4543e-05	-6.82828e-06	-2.65904e-05	-0.000120116	-0.000109044	-0.000706044	0.000743557	-0.000113254	6.435e-05	-0.00134098	-0.000143289
-0.000255775	-0.000264677	0.000537165	0.00018384	-0.000809079	-0.000810942	8.80478e-05	-0.00046503	0.00142696	-0.000966635	0.000294939	-1.34799e-06	-0.000752402	0.000901385	-0.000244157	-0.000160551	-0.00019436	-3.24235e-05	0.000222337	0.000145096	-0.00132303	2.48958e-05	-6.28473e-06	0.000159216	-0.000160624	-0.000536346	-0.000488675	0.000638798	-8.91398e-06	4.23521e-05	-0.000859702	-0.000461724
-0.000156067	0.000480277	8.24181e-05	3.99695e-05	-0.000366266	0.000659709	-0.000706619	-0.000246512	0.000514294	-8.24245e-05	0.000264303	3.4677e-05	3.82653e-05	-0.000115777	-0.000567361	0.000159909	-3.72085e-07	-0.000253986	5.24968e-05	0.000191677	-0.00027542	-0.000134513	0.000113407	-2.39105e-06	-6.84434e-05	-6.48704e-05	-0.000521421	-0.000305857	-0.000203995	-4.631e-05	-0.000665227	0.00026971
-0.000181444	0.000278541	0.000219399	-0.000100566	-0.000272631	-0.000132688	-4.49037e-05	-0.000179716	0.000484132	-0.0003128	0.000662065	0.000392469	-8.64311e-08	9.00289e-05	3.07985e-05	0.000408702	3.61222e-05	-5.85576e-05	-0.000300124	7.71147e-05	-0.000452251	-0.000104033	2.37413e-05	-1.02481e-05	-4.41018e-05	-1.77029e-05	4.96488e-06	-3.16336e-05	-7.01034e-05	4.37103e-06	-0.000432574	-0.00018322
0.000155084	0.000261443	-9.32888e-05	-0.000194302	0.000364441	0.000148376	0.000389502	0.000185168	-0.000359365	0.000280386	0.000481459	0.000710856	0.000428512	-0.000291268	-7.7667e-05	0.000578319	9.75342e-05	-1.91597e-05	-0.000343611	-0.000148005	0.000125268	-0.000127816	4.82406e-05	-3.51557e-05	2.65088e-05	0.000182283	0.000152592	-0.000181912	5.00014e-05	2.596e-05	0.000242515	-0.000593262
-0.000771498	0.000790524	0.000479959	0.000401817	-0.00113911	-0.000275175	-0.000270611	-0.00045924	0.00197699	-0.00141504	0.000905638	-0.00011317	-0.000198075	0.00115616	-0.000163548	0.000368542	-0.000255611	-2.89685e-05	0.000418741	8.43871e-05	-0.00179953	-5.55525e-05	-0.000103766	0.000298215	-0.000208721	-0.000911987	-0.00101632	0.000847336	-0.000151142	8.92355e-05	-0.0011432	0.000254789
-0.000330656	0.000597841	0.00026006	5.36654e-05	-0.000129332	-2.49642e-06	-5.25533e-05	1.46069e-05	0.000580821	-0.000313572	0.00068173	0.000581355	2.53297e-05	0.000373823	8.79492e-06	0.000404659	-5.563e-05	3.22466e-05	0.000266673	-0.000190314	-0.000733054	-8.6478e-05	-6.29486e-05	9.48201e-05	1.98285e-05	-0.00027127	-0.000368063	0.000369151	-5.10563e-05	9.39355e-05	-0.000328538	0.000195064
-0.000645719	0.000453503	0.000669405	0.000187494	-0.00102592	-0.000804502	-0.000290126	-0.000567355	0.00204497	-0.00113589	0.000937327	0.000571262	-0.00112055	0.000978469	9.08787e-05	0.000305396	-0.000186702	-7.9636e-05	0.000261131	1.47152e-05	-0.00201022	-3.57938e-05	-3.86986e-05	0.000227058	-5.84383e-05	-0.000762996	-0.000553285	0.000650757	-0.000203302	5.67736e-05	-0.00141128	0.000428714
-0.000453533	0.000938843	0.000154083	0.000432512	-0.000189277	0.000417726	-0.000322783	0.000145762	0.000949799	-0.000594802	0.000571474	0.000509956	-0.000238297	0.000730033	-0.000181066	0.000429565	-0.000157301	4.57161e-05	0.000830105	-0.000333997	-0.00114669	-5.98462e-05	-0.000105363	0.000317256	4.22125e-05	-0.000927458	-0.000802038	0.000819375	-0.000158248	0.000164892	-0.000336148	0.00063658
-0.00124963	0.000638268	0.000956692	-0.000302247	-0.000736462	-0.000933515	-0.00025239	-0.000494524	0.00227871	-0.0018557	0.000863652	0.00069487	-0.00104101	0.00237205	4.45521e-05	0.00077252	-0.000247353	0.000367823	0.000342194	-0.000349853	-0.0026748	-7.03935e-05	-0.000278085	0.000183847	5.81743e-05	-0.000682525	-0.00153684	0.00236454	-0.000137178	0.000350303	-0.00154069	0.000333871
-0.000853179	0.00107694	0.000529782	0.000333819	-0.000338569	-0.000373207	0.000246158	0.000136945	0.0015713	-0.00122245	0.00111713	0.000840552	-0.000202602	0.00154479	0.000223848	0.000932991	-0.000283222	0.000292408	0.000833145	-0.00063471	-0.00210981	-5.76848e-05	-0.000294405	0.000418816	9.5879e-05	-0.00110776	-0.00110519	0.00168066	-1.33461e-05	0.000314852	-0.000465759	0.000390484
-0.00120472	0.00109993	0.000811911	7.25488e-05	-0.000720673	-0.00048915	-0.000391198	-0.000280093	0.00237577	-0.00180276	0.00112759	0.000903485	-0.00104927	0.00223239	-4.60973e-05	0.000971125	-0.000288185	0.000280557	0.000974174	-0.000528907	-0.00285011	-8.13373e-05	-0.000274793	0.000383544	0.000117394	-0.0011153	-0.00165475	0.00225365	-0.000171003	0.000365525	-0.00137345	0.000722366
-0.000995883	0.00114721	0.000689375	0.000506273	-0.000585877	-0.000703278	0.00024039	3.21512e-05	0.00227514	-0.00161896	0.00132641	0.00115048	-0.000918213	0.00199444	0.000247349	0.000964131	-0.000373014	0.000296949	0.00120303	-0.000752692	-0.0029193	-1.77715e-05	-0.000315201	0.000589897	0.000123637	-0.00157666	-0.00125438	0.0020884	-6.24562e-05	0.00036046	-0.000827179	0.000596289
-0.00147185	0.0010474	0.00112513	0.000761179	-0.00162073	-0.00155173	1.83339e-05	-0.000548541	0.00397284	-0.00267082	0.00154721	0.000913744	-0.0020328	0.00282838	0.000412213	0.000911389	-0.000573409	0.000241678	0.00122795	-0.000597165	-0.00444871	6.27444e-05	-0.000353674	0.000808163	4.3376e-05	-0.00229256	-0.00160057	0.00261133	-0.000226937	0.000347798	-0.00192308	0.00100687
-0.0016407	0.000765451	0.00127434	-0.0002116	-0.000932768	-0.0014497	-0.000243176	-0.000529278	0.00312296	-0.0025301	0.00105032	0.000966526	-0.00177256	0.00331079	0.000319435	0.000992214	-0.000388878	0.00056057	0.00080387	-0.000656055	-0.00380287	-6.82582e-06	-0.000434859	0.000374473	0.000182937	-0.00121779	-0.00194638	0.00337956	-0.000150943	0.000505199	-0.00186193	0.000750672
-0.00150895	0.00104868	0.00119348	5.6789e-05	-0.000927457	-0.00138443	3.85849e-05	-0.000363507	0.00308682	-0.00227625	0.00144836	0.00123828	-0.00148927	0.00293233	0.000383509	0.00111422	-0.000427176	0.000465605	0.00103886	-0.000793856	-0.00384622	-1.76994e-05	-0.000419989	0.000496268	0.000181812	-0.0014002	-0.00177022	0.00296763	-8.43808e-05	0.000470541	-0.00160841	0.000787508
-0.00150024	0.00152622	0.000996299	0.000351768	-0.000985585	-0.000655633	-0.000364179	-0.000245216	0.00320751	-0.00228051	0.00159374	0.00126468	-0.00142729	0.00275769	5.09099e-05	0.00144373	-0.000436475	0.00031174	0.00149091	-0.000846869	-0.00394079	-8.07132e-05	-0.000369422	0.000658042	0.000219205	-0.00175568	-0.00210535	0.00278779	-0.000199128	0.000463681	-0.00161743	0.00111699
-0.000873773	0.00163685	0.000714608	0.000914929	-0.000885134	-0.000312332	-0.000136492	-2.39748e-05	0.00288192	-0.00151461	0.00187946	0.00177112	-0.00138823	0.00153643	-6.41912e-05	0.00128972	-0.000406521	-6.89545e-05	0.00167943	-0.000747625	-0.00345151	-0.000115937	-0.000165142	0.000790348	0.000165172	-0.0020619	-0.00132788	0.00141701	-0.000236671	0.000277598	-0.00129851	0.000856588
-0.00191594	0.00132084	0.00139967	0.000286571	-0.00161105	-0.00147569	-0.000364859	-0.000694812	0.00425215	-0.00315824	0.00171017	0.00104694	-0.00203477	0.00362107	0.000202819	0.00129491	-0.000550302	0.000407431	0.0013906	-0.000680019	-0.00485832	-2.53266e-05	-0.000442428	0.00068399	0.000113891	-0.00195464	-0.00237468	0.00345696	-0.000234501	0.000499396	-0.00239947	0.00105375
-0.00126777	0.000698463	0.00118824	-0.000218524	-0.00051861	-0.00190252	0.000792592	-0.000185796	0.00266884	-0.00198207	0.00169584	0.00192724	-0.00148997	0.00265281	0.000696674	0.00172424	-0.000341303	0.000526017	0.000416361	-0.00102932	-0.00382796	-6.01115e-05	-0.000407664	0.000477717	0.000327339	-0.00116969	-0.00124239	0.00282598	4.60494e-05	0.000480106	-0.00122092	5.49583e-05
-0.00117541	0.00140012	0.00100122	0.00119846	-0.00190869	-0.00113257	-0.000150422	-0.000575658	0.00407313	-0.0022397	0.0019894	0.00107042	-0.00183894	0.00191595	0.000179872	0.000825725	-0.000575259	-0.000145494	0.00151912	-0.000414004	-0.0042678	3.27167e-06	-0.000184224	0.000900293	-5.07815e-05	-0.00245649	-0.00131628	0.00142165	-0.00029188	0.000175068	-0.00202672	0.00112515
-0.00108058	0.00105981	0.000795903	0.00011999	-0.000467614	-0.000717979	4.90846e-05	-7.11109e-05	0.00210441	-0.00145728	0.0012873	0.00129186	-0.000948673	0.00194343	0.000244164	0.00106682	-0.000289135	0.000313338	0.000859246	-0.000733144	-0.00278851	-6.75774e-05	-0.000298159	0.00041973	0.000193383	-0.00112611	-0.00127438	0.00204898	-9.23628e-05	0.000360447	-0.00101893	0.000672015
-0.000883267	0.00104133	0.000721598	0.000113069	-0.000675569	-0.000355329	-0.000581637	-0.000322118	0.00225168	-0.00117366	0.00124398	0.00143388	-0.00152778	0.00140763	-0.000125156	0.000976496	-0.000199094	-5.37504e-06	0.000857984	-0.000496498	-0.00270618	-0.000118667	-9.54576e-05	0.0003786	0.000202006	-0.00104734	-0.00117504	0.00132295	-0.00028319	0.000226464	-0.00150374	0.000976002
-0.000356007	0.000818359	0.000411317	0.000476972	-0.00015049	-0.000573344	0.000533626	0.000216064	0.00136484	-0.000752599	0.00125543	0.00153045	-0.000773468	0.000891534	0.00025886	0.000896609	-0.000209001	9.38119e-05	0.000826648	-0.000630001	-0.00195499	-5.71166e-05	-0.000138293	0.000469158	0.000141849	-0.0012058	-0.000383448	0.000978858	-1.95246e-05	0.000214538	-0.000341024	2.32293e-05
-0.00135454	0.00101696	0.000908705	-0.000304012	-0.00058688	-0.000933228	1.44154e-05	-0.000276624	0.00217735	-0.00167942	0.00139113	0.00112758	-0.000787059	0.00225671	0.000274209	0.00126687	-0.000246532	0.000421315	0.000519883	-0.000724468	-0.00292272	-8.78938e-05	-0.000342202	0.00029586	0.000196068	-0.00069699	-0.00150408	0.00234642	-4.57549e-05	0.000390381	-0.001239	0.000706708
-0.000904442	0.00126608	0.000554084	0.000369826	-0.000504986	5.65616e-05	-0.000463358	-4.477e-05	0.00206186	-0.00138527	0.00105953	0.00107454	-0.000972481	0.00171064	-0.000257289	0.000976878	-0.000270713	0.000127191	0.00121472	-0.000572935	-0.00252551	-0.000106881	-0.000189397	0.0004785	0.000140145	-0.00135577	-0.00152002	0.00178326	-0.000224757	0.000319244	-0.00106119	0.000765868
-0.00103309	0.00135649	0.000667481	0.000358074	-0.00038826	-0.000354095	0.000149057	0.000122802	0.00212906	-0.00163737	0.00141949	0.00134721	-0.000665242	0.00205884	2.50308e-05	0.0013781	-0.000330711	0.000306739	0.0011824	-0.000810126	-0.00286383	-0.00011611	-0.000312811	0.000556097	0.000172257	-0.00145673	-0.00155971	0.00222878	-7.68843e-05	0.000415759	-0.000823447	0.000334319
-0.00108485	0.000711173	0.000928491	-2.65151e-05	-0.00054771	-0.00147878	0.000524456	-0.000176733	0.00232139	-0.00164306	0.00147537	0.00155222	-0.00133233	0.00213172	0.000555929	0.00123099	-0.000291303	0.000391292	0.000556683	-0.000816815	-0.00319129	-2.38323e-05	-0.00031968	0.000446946	0.000228336	-0.00110974	-0.000970786	0.00222351	-7.23458e-06	0.000366058	-0.00107517	0.000366118
-0.000524056	0.00112995	0.000502094	0.000328508	-0.000347063	-0.000303116	0.000113569	4.31376e-05	0.00165575	-0.000671865	0.00156649	0.00174696	-0.000828828	0.000740692	3.6388e-05	0.00122153	-0.000181342	-5.63653e-05	0.000775104	-0.000645591	-0.00225696	-0.00014758	-7.60557e-05	0.000450321	0.000200215	-0.00105806	-0.000677083	0.000720074	-0.00012383	0.000181942	-0.000783759	0.000444361
-0.00155366	0.000851148	0.00122646	0.000331807	-0.00157536	-0.00157224	-0.000176092	-0.000735998	0.00369224	-0.00272057	0.00131187	0.000587997	-0.00175362	0.00299761	0.00028572	0.000633836	-0.000490806	0.000323487	0.000974147	-0.000352711	-0.003979	3.80633e-05	-0.000354409	0.000534716	-4.24064e-05	-0.00166097	-0.00172352	0.00274207	-0.000188025	0.000356106	-0.00210252	0.000732299
-0.000909507	0.00139504	0.000598001	0.000400321	-0.000424826	5.41399e-05	-0.000414276	4.95914e-05	0.00200403	-0.00116641	0.00123356	0.00132243	-0.000900891	0.00150346	-0.000117018	0.00110946	-0.000275611	0.000103561	0.00123644	-0.000699159	-0.00256846	-0.000124388	-0.000202034	0.000496292	0.000214608	-0.00134556	-0.00142906	0.001589	-0.000218667	0.000313036	-0.000986392	0.0009715
-0.0016153	0.00145338	0.00115539	0.000224049	-0.00130194	-0.00064263	-0.000750041	-0.000573326	0.00343533	-0.00243025	0.00148283	0.000913992	-0.00140897	0.00280042	-0.000155754	0.00105311	-0.000423143	0.00022539	0.00134524	-0.000478631	-0.00379644	-0.000107444	-0.000315624	0.00049272	7.23778e-05	-0.00147658	-0.0022444	0.00261911	-0.000277093	0.000401908	-0.00215363	0.00106283
-0.000949614	0.000702656	0.00114189	0.000181948	-0.000736608	-0.00183593	0.000757521	-0.00025917	0.00280172	-0.00166471	0.00177999	0.00202911	-0.00165319	0.00201579	0.000576464	0.0012656	-0.000367886	0.000242928	0.000556262	-0.000778563	-0.00364263	-5.64416e-05	-0.000264556	0.000522212	0.000196804	-0.00139653	-0.000829736	0.00196048	-2.57296e-05	0.000332241	-0.0013701	-2.95285e-05
-0.00137495	0.00155913	0.000997623	0.000386759	-0.00108284	-0.000629352	-0.000279651	-0.000317006	0.00314502	-0.00205875	0.00179525	0.00133212	-0.00115179	0.00232758	-3.87547e-05	0.00137158	-0.000414036	0.00016403	0.00131403	-0.000682075	-0.00371471	-0.000129784	-0.000289224	0.000602238	0.000128669	-0.00159349	-0.00190729	0.00220863	-0.000194099	0.000374019	-0.00170312	0.00085162
-0.00180733	0.000878436	0.00151487	0.000253607	-0.00153979	-0.00203446	4.79582e-05	-0.000708256	0.00428757	-0.0032682	0.00149651	0.00110609	-0.00229913	0.00381944	0.000425799	0.00113953	-0.000582906	0.000505697	0.00107363	-0.000659852	-0.00494446	2.64291e-05	-0.000471674	0.000663833	9.49352e-05	-0.00203255	-0.0021117	0.00370198	-0.000180825	0.000522079	-0.00233028	0.000542813
-0.000891268	0.000562895	0.000931737	0.000490031	-0.000686195	-0.00188748	0.000874008	-8.12302e-05	0.00274944	-0.00172656	0.00149109	0.00177528	-0.00195658	0.002106	0.000821343	0.00108945	-0.000414602	0.000335761	0.000791025	-0.000924529	-0.00368516	7.24632e-05	-0.00032047	0.00070113	0.000241669	-0.00185669	-0.000612396	0.00218512	-2.57718e-05	0.00034604	-0.000965893	0.000375545
-0.00111523	0.000791159	0.000854719	-0.000159819	-0.000326275	-0.00100724	8.40713e-05	-0.00013139	0.00220918	-0.00168681	0.0011432	0.00156918	-0.00156627	0.0024036	0.000223709	0.00125889	-0.000251709	0.000431875	0.000778951	-0.000857787	-0.00312491	-5.20304e-05	-0.000309314	0.000411476	0.000293074	-0.00110519	-0.00137495	0.00263543	-9.54115e-05	0.000441693	-0.00114259	0.000515764
-0.00160281	0.000668054	0.0014615	-0.00021758	-0.00127792	-0.00226344	0.000366873	-0.000723206	0.00352233	-0.00243472	0.00172721	0.0014041	-0.00183788	0.00295946	0.00067515	0.0011992	-0.000420786	0.000440238	0.000361763	-0.00068611	-0.00428992	-8.81362e-06	-0.000393127	0.000422263	0.000154046	-0.00116028	-0.00144767	0.00281085	-5.51569e-05	0.00040279	-0.00205651	0.000524218
-0.000692802	0.00122664	0.000432336	0.00047171	-0.00025659	-0.000181307	0.000223798	0.000221774	0.00173197	-0.000980625	0.00135344	0.00148994	-0.0006884	0.00124718	5.35555e-05	0.00131888	-0.000270962	0.000127505	0.000927809	-0.000836813	-0.0024897	-0.000104059	-0.000196467	0.000581861	0.000217731	-0.00143438	-0.00103632	0.00141707	-0.000106494	0.000292386	-0.000516546	0.000538382
-0.00148814	0.00105531	0.00119386	0.000161638	-0.0014852	-0.00122703	-0.000342166	-0.000739759	0.00343309	-0.00233881	0.00154897	0.00082368	-0.00142299	0.00250993	0.000123456	0.000896818	-0.000406143	0.000182698	0.000784683	-0.000326029	-0.00370728	-6.4944e-05	-0.00027514	0.000436845	-5.44412e-06	-0.00130232	-0.00170306	0.00219836	-0.000213414	0.000301088	-0.00215857	0.000743787
-0.000797718	0.000773754	0.000792318	0.000154192	-0.000659477	-0.000969919	0.000162754	-0.000259159	0.00213677	-0.0010877	0.00135576	0.00142084	-0.00116385	0.00129253	0.000277139	0.000889376	-0.00025261	8.23868e-05	0.000404938	-0.000532528	-0.00266142	-7.03582e-05	-0.000153615	0.000376238	0.000136489	-0.00101911	-0.000734892	0.00120683	-0.000129096	0.000204543	-0.00118103	0.00050143
-0.000726414	0.000759371	0.0006035	0.000227068	-0.000836783	-0.00060867	-0.000284278	-0.000368568	0.00190009	-0.000931108	0.00112196	0.000824401	-0.00100812	0.000922246	0.000171026	0.000467036	-0.000191782	-3.17256e-05	0.000542018	-0.000259906	-0.00208524	-3.35012e-05	-8.66085e-05	0.000299187	4.72398e-05	-0.000818953	-0.000612762	0.000708668	-0.0001795	9.76096e-05	-0.00118073	0.000914781
-0.00124277	0.00108321	0.000950228	-7.16269e-06	-0.00104072	-0.000667991	-0.000265519	-0.000496858	0.0025676	-0.00187423	0.00134876	0.000684246	-0.000580873	0.0020699	-8.24199e-05	0.00105777	-0.000309003	0.000181228	0.000557173	-0.000311092	-0.00285284	-0.000140377	-0.000244928	0.000297314	-3.84149e-06	-0.000874141	-0.00170121	0.00189106	-0.000132705	0.00029767	-0.00161836	0.000306503
-0.000829426	0.000379275	0.000947241	0.000369359	-0.00131107	-0.00140956	-0.000159154	-0.000692827	0.00292327	-0.001581	0.001117	0.000962061	-0.00200408	0.00150053	0.000283486	0.000401073	-0.000316112	-4.86627e-05	0.000401476	-0.000152287	-0.00306463	1.67219e-05	-8.61562e-05	0.000424051	5.78389e-06	-0.00134646	-0.000633214	0.00114225	-0.000267943	0.000109638	-0.0018327	0.000603797
-0.0008557	0.000485331	0.00070681	0.000106091	-0.000644065	-0.00114077	0.000409659	-0.00021479	0.0018697	-0.00144641	0.00098589	0.000671839	-0.000695034	0.00165218	0.000469717	0.000771751	-0.000264177	0.000296488	0.000205957	-0.000416152	-0.0023022	-3.38265e-06	-0.000262953	0.000323353	4.60145e-05	-0.000926355	-0.000763587	0.00164895	-1.5544e-05	0.000249724	-0.000819352	0.000107811
-0.00117766	0.000769171	0.000916589	0.000372216	-0.00135143	-0.00117976	4.64321e-05	-0.000538826	0.00289897	-0.00220874	0.00124107	0.000305846	-0.000918398	0.0022167	0.000236134	0.000741944	-0.000401284	0.000214399	0.000674691	-0.000240905	-0.00308754	-1.61273e-06	-0.000281537	0.000466573	-8.64322e-05	-0.00135316	-0.00135198	0.00196836	-9.47226e-05	0.000259929	-0.00149785	0.00028941
-0.0010211	0.000649373	0.00073749	4.40012e-05	-0.000705934	-0.000931836	3.47271e-05	-0.00027823	0.00195548	-0.00136352	0.000989604	0.000649152	-0.000810054	0.0016665	0.000388061	0.000679347	-0.000255802	0.000277981	0.000374498	-0.000467519	-0.00239293	7.91162e-07	-0.000262421	0.000310332	9.04745e-05	-0.000854687	-0.000931259	0.00165302	-8.2535e-05	0.00024671	-0.0010026	0.000740814
-0.000612914	0.000942777	0.000525738	7.84938e-05	-0.00047429	-0.000198698	-0.000138177	-0.000159131	0.00140224	-0.000674476	0.00121101	0.00101293	-0.000313527	0.000722647	-4.70701e-05	0.000819619	-0.000139376	-2.50721e-05	0.000405378	-0.000323988	-0.00168461	-0.000144075	-7.87121e-05	0.000217044	6.25123e-05	-0.000546765	-0.000768512	0.000615153	-0.000112812	0.000136738	-0.000880052	0.000390949
-0.000797715	0.000357854	0.000840023	-5.5278e-05	-0.000812178	-0.00124312	8.11659e-05	-0.00050928	0.00210832	-0.00127378	0.00101802	0.00096309	-0.00127291	0.00144403	0.000276676	0.000500341	-0.000210632	0.000121922	9.13511e-05	-0.000234413	-0.00239242	-2.79278e-05	-0.000132624	0.000217423	2.41432e-05	-0.000722396	-0.000627904	0.00127093	-0.000125922	0.000166911	-0.00137897	0.000244332
-0.000580645	0.000845605	0.000414383	-5.59017e-05	-4.63982e-05	-0.000122206	6.02734e-05	7.45983e-05	0.0010469	-0.000777733	0.000937918	0.00109182	-0.000293499	0.00110025	-5.34193e-05	0.00101676	-0.000116508	0.000177226	0.000432501	-0.000508354	-0.00156715	-0.0001363	-0.000152001	0.000220031	0.000141312	-0.000572	-0.000914066	0.00125219	-5.18965e-05	0.00025833	-0.00050299	6.24038e-05
-0.00120717	0.00090423	0.00101937	2.56141e-05	-0.00108579	-0.00112612	4.82676e-05	-0.000522913	0.00279839	-0.00208213	0.00149222	0.000943895	-0.00097368	0.00226233	8.0714e-05	0.00113958	-0.000327636	0.000223005	0.000544797	-0.000370495	-0.00319556	-0.000107207	-0.000254466	0.000372945	8.88613e-06	-0.00105675	-0.00150503	0.00208169	-9.53798e-05	0.000315545	-0.00165801	4.19433e-05
-0.00117195	0.00111133	0.000859751	0.000252098	-0.00106037	-0.000527429	-0.000611385	-0.000451756	0.00265587	-0.00169401	0.00122743	0.000799332	-0.00122828	0.0018786	-1.88414e-05	0.000764248	-0.000308094	9.73625e-05	0.000995165	-0.000372341	-0.00292236	-6.73299e-05	-0.000204073	0.00040735	7.40529e-05	-0.0011906	-0.00147783	0.00170036	-0.000247544	0.000256259	-0.00164617	0.00106654
-0.00126859	0.000671944	0.000965917	-0.000188529	-0.000552698	-0.00120859	0.000154408	-0.000251633	0.00230736	-0.00200849	0.00101337	0.000972343	-0.00114165	0.00266623	0.000340223	0.00108841	-0.000301785	0.000524608	0.000579638	-0.000672861	-0.00303094	-2.75647e-05	-0.000384497	0.00033671	0.00017334	-0.000991064	-0.00150816	0.00282632	-3.78232e-05	0.000448774	-0.00118383	0.000291457
-0.00133348	0.00108615	0.000993582	4.89129e-05	-0.000792578	-0.000956398	-3.09924e-05	-0.000266446	0.00266864	-0.00210834	0.00139777	0.00108207	-0.00106221	0.00258775	0.000189648	0.00129268	-0.000350909	0.000389473	0.000973502	-0.0006883	-0.003338	-7.61862e-05	-0.000361911	0.000453645	0.000160716	-0.00122916	-0.00174327	0.00262948	-7.80008e-05	0.000433521	-0.00137663	0.000487602
-0.00131253	0.000801918	0.00126093	-0.000205959	-0.000701796	-0.00177223	0.000611379	-0.000316733	0.0029282	-0.00230148	0.00174772	0.00179918	-0.00143304	0.00288746	0.000417864	0.00173005	-0.00035777	0.000480083	0.000581998	-0.000852676	-0.00391454	-0.000107775	-0.000384762	0.000456024	0.000232477	-0.00118904	-0.0015638	0.00296124	2.34403e-05	0.00049631	-0.00151147	-0.000279625
-0.00168766	0.00112086	0.00145845	0.000305639	-0.00161797	-0.00176119	-0.000107516	-0.000735726	0.0043482	-0.00301507	0.0018565	0.00145113	-0.00231995	0.00336433	0.000224805	0.00142221	-0.000540774	0.000293475	0.00116394	-0.000669285	-0.00500955	-4.89809e-05	-0.000363815	0.000706724	0.00013018	-0.00201194	-0.0020747	0.00314121	-0.000229549	0.000453537	-0.00246701	0.000640568
-0.00184329	0.00106026	0.00153071	-0.000155402	-0.00118231	-0.00183673	6.93811e-05	-0.000596197	0.00383315	-0.00286466	0.00173898	0.00154457	-0.00190867	0.00360105	0.000381678	0.00157553	-0.000483657	0.000536789	0.000858789	-0.000868072	-0.0047512	-6.94473e-05	-0.000471333	0.000532575	0.00022772	-0.00150734	-0.00218904	0.0035937	-0.000122358	0.000556284	-0.00219389	0.000578742
-0.00144684	0.00113996	0.00116957	1.65045e-05	-0.000812037	-0.00123928	5.32583e-05	-0.000321989	0.00318317	-0.00214777	0.00163503	0.00177803	-0.00174062	0.00278359	0.000207978	0.00157839	-0.000399985	0.000367957	0.000873448	-0.000929713	-0.00413392	-9.75795e-05	-0.000351591	0.00056766	0.000278874	-0.00152448	-0.00181789	0.00286278	-0.000162118	0.000472429	-0.00171971	0.000670169
-0.00151931	0.00139281	0.000904278	-0.000345476	-0.000238875	-0.00032266	-0.000297144	-3.93059e-05	0.00225126	-0.0019932	0.0012799	0.00143191	-0.000870376	0.00288857	-0.000118295	0.00182044	-0.000269269	0.00054349	0.000964395	-0.000989949	-0.00326468	-0.000179792	-0.000410334	0.000386125	0.000336385	-0.000991204	-0.00231272	0.00323615	-0.000121912	0.000579768	-0.0012396	0.000632015
-0.00158197	0.00144532	0.00108247	0.000441409	-0.00116595	-0.000777983	-0.000399498	-0.000360216	0.00349344	-0.00258887	0.00147798	0.00105085	-0.00154902	0.00304609	-2.76041e-06	0.00120231	-0.000488151	0.000335797	0.00152335	-0.000700582	-0.00407121	-5.75897e-05	-0.000384787	0.000665575	0.000122096	-0.00191112	-0.00220846	0.00301319	-0.000230775	0.000472215	-0.00183349	0.000961915
-0.00136318	0.00179242	0.000972759	0.000619422	-0.00101637	-0.000551541	-7.6775e-05	-0.000125327	0.00323752	-0.00211278	0.00201831	0.00155489	-0.00104266	0.00236307	9.57752e-06	0.00163677	-0.000472794	0.000173889	0.00155561	-0.00085814	-0.00394837	-0.000144019	-0.000329296	0.000748229	0.000168657	-0.00192624	-0.00197025	0.00230331	-0.000167783	0.000416888	-0.00151406	0.000788555
-0.00185035	0.00135948	0.0013369	0.00029972	-0.00155635	-0.00120068	-0.000613959	-0.000694557	0.00411089	-0.00280464	0.00161179	0.00110701	-0.00210009	0.00327079	8.94875e-05	0.001138	-0.000518593	0.000303735	0.00135972	-0.000663428	-0.00466919	-3.52313e-05	-0.000378818	0.000655421	0.000137878	-0.00188901	-0.00228294	0.00309319	-0.000313755	0.000443664	-0.00243617	0.00141751
-0.00162004	0.000943789	0.00139759	0.000216619	-0.00123339	-0.00208636	0.000660416	-0.00043441	0.00368598	-0.00276404	0.00180929	0.0013398	-0.00150408	0.00325172	0.000682235	0.00146842	-0.000547496	0.000516754	0.000737189	-0.000838761	-0.00454178	-1.20491e-05	-0.000489881	0.000643365	0.000134367	-0.00177109	-0.00172542	0.00320902	-1.42991e-05	0.00049242	-0.00172066	0.000211438
-0.00177816	0.000990946	0.0014797	-0.000152053	-0.00118095	-0.00184512	0.000212726	-0.00058065	0.00368158	-0.00290246	0.00170837	0.00133931	-0.00161564	0.00357783	0.000364474	0.0015223	-0.000476777	0.000556953	0.000805297	-0.000787337	-0.00453029	-6.60041e-05	-0.000475345	0.000503805	0.000160239	-0.00142139	-0.00214289	0.0035584	-6.00917e-05	0.000548516	-0.00204646	0.000281194
-0.00120313	0.00112004	0.000932479	3.72346e-05	-0.000373893	-0.00110552	0.000485803	4.2484e-05	0.00240694	-0.0018704	0.00163554	0.00175996	-0.00110386	0.00250551	0.000380479	0.00174684	-0.000339253	0.000470841	0.000945757	-0.00105972	-0.00349691	-9.23487e-05	-0.000395363	0.000556461	0.000314204	-0.00135533	-0.00152718	0.00274897	8.62528e-06	0.000497881	-0.000948279	0.000274309
-0.000859706	0.0016154	0.000620168	0.000793705	-0.000595037	-0.000341465	0.000250006	0.000169949	0.00250154	-0.00146227	0.0019019	0.00182071	-0.000976212	0.00161865	1.20725e-05	0.0014992	-0.000385608	7.57381e-05	0.00155018	-0.000908589	-0.00327271	-0.000120577	-0.000225841	0.000781896	0.000188987	-0.00193542	-0.00130904	0.00165601	-0.000118768	0.000335943	-0.000884585	0.000548788
-0.00178404	0.00147158	0.00117642	-8.35507e-05	-0.00101704	-0.000864549	-0.000432464	-0.000431751	0.00328087	-0.00248536	0.00167352	0.0012718	-0.00136727	0.00309665	5.52216e-05	0.00160604	-0.000389025	0.000422289	0.00114942	-0.000820601	-0.00406311	-0.000122991	-0.000408709	0.000508768	0.000231381	-0.00133193	-0.00232477	0.00311807	-0.000189769	0.000504361	-0.00193277	0.00106029
-0.00139592	0.000789195	0.00123118	0.0003146	-0.0013632	-0.00177555	8.33861e-05	-0.000595586	0.00359834	-0.00237475	0.00153084	0.00121877	-0.00206802	0.00266997	0.000508568	0.0010006	-0.000463171	0.000277037	0.000823368	-0.000609882	-0.00418674	2.52348e-05	-0.000326982	0.000607166	0.000127363	-0.00172953	-0.00137459	0.00249186	-0.000178108	0.000345649	-0.00193528	0.000799028
-0.00106573	0.000458238	0.00112835	0.000567698	-0.00145769	-0.00198798	0.000287669	-0.000640045	0.0036022	-0.00215713	0.00138079	0.00122429	-0.00239923	0.00224108	0.000555913	0.000650979	-0.000471149	0.000128844	0.000657508	-0.000452911	-0.00404198	8.03129e-05	-0.000224501	0.000659385	5.10833e-05	-0.00194704	-0.000847592	0.00196718	-0.000206549	0.000234091	-0.00187564	0.000578603
-0.00147397	0.000748761	0.00128409	-8.76515e-05	-0.00123461	-0.00170191	6.19452e-05	-0.000667727	0.00312755	-0.00215339	0.001436	0.000943997	-0.00136353	0.00256998	0.000460528	0.000831053	-0.000392267	0.000347866	0.000440904	-0.000473404	-0.00360663	-1.82387e-05	-0.000344374	0.000341951	5.64546e-05	-0.00103225	-0.00144303	0.00238211	-9.54913e-05	0.000337157	-0.00189048	0.000628476
-0.00101424	0.000723928	0.00104846	-1.7849e-05	-0.000940948	-0.00128132	1.45208e-05	-0.000530008	0.00265856	-0.00141037	0.0014385	0.00145299	-0.00148742	0.00166503	0.000247445	0.000923124	-0.000287175	8.8337e-05	0.000277915	-0.000468516	-0.00315539	-8.47369e-05	-0.000163705	0.000335085	0.000124248	-0.000971978	-0.000993185	0.00148002	-0.000172266	0.000225098	-0.00169882	0.00052771
-0.000622282	0.00115854	0.000667843	0.000420846	-0.000704163	-0.000412526	0.000102685	-0.000156231	0.00212323	-0.00113678	0.0016222	0.00144397	-0.000660726	0.00105563	-0.00012706	0.00116236	-0.000260524	-9.03021e-05	0.000757859	-0.000402019	-0.00248019	-0.00017949	-8.34369e-05	0.000442572	4.27451e-05	-0.00117196	-0.000990487	0.000874666	-0.000128744	0.000186837	-0.00113862	-4.86723e-05
-0.00104917	0.00110866	0.000721619	0.000215683	-0.000770393	-0.000580242	-6.45343e-05	-0.000222931	0.00222011	-0.00146789	0.00140531	0.00100101	-0.000731307	0.00163645	0.000123897	0.00106967	-0.000277892	0.000158938	0.000702675	-0.000520414	-0.00267922	-9.34637e-05	-0.000225895	0.000423386	9.37154e-05	-0.00109357	-0.00122316	0.00156954	-0.00013168	0.000262788	-0.00116856	0.000637705
-0.000719102	0.000439548	0.000640831	-0.000105094	-0.00047355	-0.000856554	-3.13778e-05	-0.000285468	0.0016349	-0.000987152	0.000897849	0.00104577	-0.00117468	0.00125038	0.000257428	0.00067411	-0.000140837	0.000154738	0.000204963	-0.000398281	-0.00207417	-3.53692e-05	-0.000134438	0.000224041	0.000141479	-0.000642759	-0.00059204	0.00123869	-0.000129524	0.000188988	-0.00101965	0.00050899
-0.00119264	0.000278727	0.00112006	-0.00013398	-0.00125349	-0.00168625	-5.19691e-05	-0.000810204	0.00292958	-0.00204085	0.000981148	0.000671944	-0.00169565	0.00229875	0.000322653	0.000541899	-0.000314978	0.000245405	6.37056e-05	-0.000193837	-0.00319654	1.01054e-05	-0.000224626	0.000264364	-9.97648e-06	-0.000945891	-0.00111584	0.00206402	-0.000168121	0.000245557	-0.0019238	0.000335484
-0.00130051	0.000446759	0.00109863	-0.000378355	-0.000817605	-0.00146923	0.000162512	-0.000523535	0.00243063	-0.00205682	0.000988153	0.000691462	-0.000983221	0.00259033	0.000327353	0.000965198	-0.00029264	0.000468067	0.000110433	-0.000433157	-0.00296378	-4.3876e-05	-0.000347957	0.000202088	7.38035e-05	-0.000673243	-0.00146902	0.00258952	-2.67513e-05	0.000382525	-0.00146942	3.43327e-05
-0.00113862	0.00111109	0.000733517	-5.93001e-05	-0.000472398	-0.000511151	0.000125085	-7.48059e-05	0.00177364	-0.0014068	0.00128022	0.000832614	-7.45055e-05	0.00182363	0.000175903	0.00120652	-0.000260967	0.000347884	0.000495225	-0.00063686	-0.00237673	-0.000115633	-0.00032395	0.000302714	0.000117199	-0.000740195	-0.00142999	0.00192247	-9.87237e-06	0.000348072	-0.000821046	0.000419313
-0.000905158	0.000904353	0.000791162	0.00057746	-0.00129795	-0.000938969	-3.00703e-05	-0.000482395	0.00276875	-0.00152434	0.0014482	0.000809082	-0.00112337	0.00135209	0.000184117	0.000645741	-0.000359922	-5.44249e-05	0.000637243	-0.00026123	-0.00293158	-3.07275e-05	-0.00013461	0.000514837	-4.69666e-05	-0.00143333	-0.000877602	0.00101533	-0.000194802	0.000124849	-0.00149594	0.000657659
-0.00102837	0.000412429	0.000846365	-0.00028087	-0.000541963	-0.00117443	0.000156842	-0.000335237	0.00180636	-0.00153754	0.000845593	0.000682881	-0.000814617	0.00201059	0.000364296	0.000683584	-0.000212167	0.000406674	0.00020575	-0.00040562	-0.00227167	-1.69821e-05	-0.000289912	0.000162707	7.80305e-05	-0.00053431	-0.00102098	0.00205106	-1.24339e-05	0.000311011	-0.00105491	0.000191216
-0.0010784	0.000585808	0.000908045	9.81796e-05	-0.000849556	-0.00124721	0.000134867	-0.000379369	0.00252314	-0.00191818	0.00101886	0.000830863	-0.00130602	0.00228183	0.000298806	0.000811523	-0.000332673	0.000328722	0.000542736	-0.00046614	-0.00300615	-1.48624e-06	-0.000288805	0.000396632	6.99934e-05	-0.00120602	-0.0012269	0.00226108	-9.36278e-05	0.000331964	-0.00131569	0.000272158
-0.00125476	0.000361849	0.00134059	0.000252821	-0.00168366	-0.00239579	0.000457402	-0.000872369	0.00375326	-0.0023814	0.00160116	0.00105272	-0.00205039	0.00241609	0.000668726	0.000782143	-0.000463833	0.000183939	0.000216038	-0.000332326	-0.00413963	4.68336e-05	-0.000260384	0.000521223	-1.70957e-05	-0.00153532	-0.000927654	0.00202488	-0.000122083	0.000229878	-0.00211984	0.000251007
-0.00064375	0.000564596	0.000611149	0.000523562	-0.00074655	-0.000987893	0.000276375	-0.000172662	0.00209139	-0.00125142	0.00101809	0.000907282	-0.00119691	0.00132222	0.000361068	0.000528038	-0.000305646	0.00010761	0.000629041	-0.000421894	-0.00245561	3.25919e-05	-0.000171277	0.000488992	4.40271e-05	-0.00139575	-0.000548207	0.0012459	-0.000110459	0.000180624	-0.000870701	0.000423808
-0.00130848	0.00104384	0.00104069	0.000295067	-0.00135181	-0.0011771	7.06986e-05	-0.00053932	0.00306407	-0.0021486	0.0015906	0.000690867	-0.000823229	0.00219104	0.000244453	0.00103736	-0.000413106	0.000187655	0.000599991	-0.000358307	-0.00336819	-7.02404e-05	-0.000291107	0.000468536	-3.74011e-05	-0.00131189	-0.00149035	0.00192692	-0.000110287	0.000278714	-0.00166602	0.000367873
-0.000911116	0.000633979	0.000921756	-3.53891e-06	-0.000920954	-0.00107283	-0.00012927	-0.000520315	0.00232919	-0.00135738	0.00125336	0.00106542	-0.0012384	0.00149687	0.000189818	0.000689837	-0.000232607	7.38122e-05	0.000369097	-0.000287849	-0.00262844	-6.79767e-05	-0.000140594	0.000261063	5.84222e-05	-0.00078532	-0.000875364	0.00127669	-0.000152383	0.00018508	-0.00154544	0.00046396
-0.000710569	0.000388958	0.000859326	0.00031616	-0.00109851	-0.00154324	0.000337902	-0.000518008	0.0025442	-0.00136013	0.00131577	0.0011074	-0.00152505	0.00127775	0.000470379	0.000604021	-0.00029555	7.29576e-06	0.000200053	-0.000278826	-0.00284086	6.73672e-06	-0.000114488	0.00041362	1.60002e-05	-0.00118745	-0.00039143	0.000991422	-0.000127652	0.00011319	-0.00140412	0.000268755
-0.000653449	0.000445172	0.000695525	0.000205131	-0.000790864	-0.00106657	0.000161421	-0.00035174	0.00198479	-0.00129557	0.00103313	0.000815607	-0.00108023	0.00132978	0.000280546	0.000543477	-0.000230817	9.6398e-05	0.000423678	-0.000243482	-0.00223423	-1.06637e-05	-0.000139189	0.000313674	9.3491e-06	-0.000928124	-0.000583218	0.00116632	-7.91914e-05	0.000163684	-0.00108156	0.000133771
-0.001316	0.0004799	0.00117618	-0.000171093	-0.00122048	-0.00153408	-0.000251376	-0.000789571	0.00299759	-0.00204051	0.00106509	0.000800496	-0.00173473	0.00241164	0.000258669	0.000591338	-0.000319448	0.000261454	0.000296767	-0.000285635	-0.0033251	-7.64058e-06	-0.000246031	0.000267832	3.9129e-05	-0.000933284	-0.00132303	0.00220155	-0.000192825	0.000281538	-0.00202275	0.000637835
-0.00107534	0.000814766	0.000807446	0.00026591	-0.000879246	-0.000687794	-0.000447106	-0.000367254	0.00242331	-0.00163779	0.000813315	0.000621631	-0.00132883	0.00199025	0.00010991	0.000431117	-0.000323479	0.000210206	0.000918524	-0.000380503	-0.00270374	8.3625e-06	-0.000241668	0.000381005	6.36319e-05	-0.00123451	-0.00132088	0.00192509	-0.000213116	0.000279558	-0.00139022	0.000981078
-0.00119942	0.00131706	0.000648681	6.32471e-05	-0.000498159	0.000114112	-0.000685438	-0.000121417	0.00200681	-0.00137809	0.000977032	0.000878845	-0.000744483	0.0018662	-0.000199859	0.0010895	-0.000250198	0.000224594	0.000928535	-0.000629136	-0.00253287	-0.000126412	-0.000251804	0.000368263	0.000198799	-0.00102866	-0.00178677	0.00198656	-0.000246932	0.000348563	-0.00117969	0.00117733
-0.000811454	0.00098573	0.000740946	0.000329442	-0.000730126	-0.000655767	3.1944e-05	-0.000196593	0.00205911	-0.00127025	0.00136017	0.00104265	-0.000685387	0.00133955	0.000163727	0.000806158	-0.000272242	7.90584e-05	0.00075506	-0.000383248	-0.00236863	-8.92113e-05	-0.000181033	0.000371282	3.99798e-05	-0.00104468	-0.000936276	0.00119796	-0.00010065	0.000213633	-0.00109081	0.000333994
-0.000895697	0.000789378	0.000968488	0.000419851	-0.00114679	-0.00121095	-1.81241e-05	-0.000505015	0.00294851	-0.00173986	0.00144842	0.00128738	-0.00170407	0.00178	0.000145898	0.000723614	-0.000350433	1.95637e-05	0.000841621	-0.000335816	-0.00325105	-4.38206e-05	-0.000144217	0.000491583	2.41299e-05	-0.00146065	-0.000990931	0.00150442	-0.000192618	0.000213915	-0.00171547	0.000348974
-0.000996545	0.00146363	0.000681508	0.000703399	-0.000819467	-0.000426304	6.5267e-05	-2.46117e-05	0.00250943	-0.00151783	0.00161773	0.00120614	-0.00074977	0.00164676	0.000101307	0.0010858	-0.000398198	0.000104317	0.00125855	-0.000676355	-0.00302026	-7.8986e-05	-0.000251068	0.000648417	8.45065e-05	-0.00170009	-0.00132701	0.00159048	-0.000136057	0.000289523	-0.00102901	0.000750279
-0.00126488	0.00107831	0.00068026	-2.79777e-05	-0.00029605	-0.000386777	-0.000244512	-2.34165e-06	0.00191975	-0.0016671	0.000900794	0.000936815	-0.00092244	0.00240065	0.000102549	0.00105451	-0.00026667	0.000486901	0.00101928	-0.000806332	-0.00267152	-4.09107e-05	-0.000369472	0.000398669	0.000233609	-0.00108774	-0.00167352	0.00268646	-0.000116854	0.000452984	-0.000898688	0.000954321
-0.00136509	0.00128464	0.00108242	0.000284867	-0.0011576	-0.000780835	-0.000471202	-0.000493553	0.00321759	-0.00199089	0.00149452	0.00122198	-0.00151323	0.00231466	-3.55779e-05	0.000996662	-0.0004023	0.000137632	0.00107622	-0.000532369	-0.00365373	-9.63477e-05	-0.000251212	0.000506354	0.000103018	-0.00148927	-0.00178361	0.00214438	-0.000268675	0.000333588	-0.00195744	0.000983501
-0.00161664	0.00124467	0.00122971	0.000532216	-0.00158971	-0.00128904	-0.000207625	-0.000600051	0.0038982	-0.00271836	0.00159046	0.000828178	-0.0015996	0.00294009	0.00022796	0.00105185	-0.000549162	0.000259971	0.00115029	-0.000524016	-0.00430603	-2.27254e-05	-0.000372206	0.000671362	2.49056e-05	-0.00196483	-0.00197697	0.00270825	-0.000227749	0.000385059	-0.00208557	0.000876989
-0.00136845	0.00153949	0.00102892	0.000408416	-0.00110497	-0.000433517	-0.000489466	-0.000351092	0.00324655	-0.00223477	0.00161991	0.00121483	-0.00121049	0.00248476	-0.000234343	0.00139969	-0.000422475	0.000142989	0.00134224	-0.000576341	-0.0037193	-0.000162221	-0.000275263	0.000590318	0.000108274	-0.00168005	-0.00213266	0.00236318	-0.000255914	0.000397715	-0.00184655	0.000641563
-0.00102575	0.00149031	0.000701291	0.000674134	-0.000666634	-0.000221228	-0.000261578	2.53564e-05	0.00255358	-0.00168098	0.00144622	0.00136363	-0.00118417	0.00196404	-5.96447e-05	0.00111973	-0.0003767	0.000149272	0.00164554	-0.00072956	-0.00312007	-8.59274e-05	-0.00025704	0.000663975	0.000164828	-0.0018133	-0.00156301	0.00199768	-0.000204451	0.000362981	-0.00114335	0.000851844
-0.00135574	0.000885838	0.00141012	0.000539822	-0.00171348	-0.00228636	0.000476859	-0.000710218	0.00419257	-0.00260145	0.00215312	0.00163741	-0.0022514	0.00260824	0.000651155	0.00124916	-0.000536015	0.000148531	0.00087482	-0.000591901	-0.00477829	-1.33101e-06	-0.000296674	0.000739972	7.68255e-05	-0.00201418	-0.00119292	0.00222487	-0.00013725	0.000303018	-0.0022103	0.000393014
-0.00133687	0.00140688	0.000889733	-0.000156254	-0.000487992	-0.000376616	-0.00033563	-0.000145968	0.00229603	-0.00169981	0.00150501	0.00142686	-0.000861494	0.00230291	-6.61414e-05	0.00156137	-0.000259346	0.000333633	0.00102839	-0.00082762	-0.00309926	-0.000167228	-0.000315154	0.000386566	0.000268072	-0.000944556	-0.00191482	0.00243632	-0.000126429	0.00044536	-0.00132525	0.000793583
-0.00089549	0.00134106	0.000567309	0.000379219	-0.000235863	-0.000261531	0.000155272	0.000210532	0.0019703	-0.00134085	0.00143048	0.00162929	-0.000874327	0.00178577	1.45724e-05	0.00143387	-0.000295215	0.000248491	0.00120228	-0.000925535	-0.00282636	-0.0001128	-0.000264231	0.000596071	0.000249134	-0.00149535	-0.00136637	0.00200916	-9.98856e-05	0.000391515	-0.000696678	0.000517418
-0.00125058	0.0016851	0.000884582	0.000914582	-0.00124505	-0.000516139	-0.000231507	-0.000221381	0.00338067	-0.0021821	0.00180347	0.00121149	-0.00127517	0.0022602	-5.77321e-05	0.00110989	-0.000503396	8.03149e-05	0.00177106	-0.000621485	-0.00379446	-7.70931e-05	-0.000276387	0.000789969	4.00821e-05	-0.00216613	-0.00179773	0.00207725	-0.000228701	0.000342865	-0.00160887	0.000880414
-0.00165489	0.001276	0.00127272	-0.00021492	-0.000841462	-0.0010189	-0.000376203	-0.000426607	0.003254	-0.00246112	0.0015986	0.00163292	-0.00170577	0.00316249	1.94468e-05	0.00171072	-0.000358807	0.000423423	0.00106359	-0.000836149	-0.00412273	-0.000152665	-0.000379064	0.000462126	0.000291465	-0.00128487	-0.0022709	0.00322863	-0.000198104	0.000535219	-0.0020136	0.000678311
-0.000892207	0.00148548	0.000923046	0.000792063	-0.00108042	-0.000897383	0.000252476	-0.00018327	0.00315604	-0.00157129	0.00224343	0.00202913	-0.00139425	0.00146297	0.000147946	0.00152109	-0.000421958	-0.000106291	0.00123639	-0.000727049	-0.00378003	-0.000144348	-0.000154796	0.000766494	0.000150943	-0.00193573	-0.00111855	0.00121772	-0.000176834	0.000239874	-0.0015054	0.00046857
-0.00160093	0.00161484	0.000996613	0.000408706	-0.00116713	-0.000611144	-0.000321623	-0.00031296	0.00330831	-0.00248835	0.00169535	0.000978601	-0.00106203	0.00282343	-1.74406e-05	0.00142466	-0.000458652	0.000308922	0.00143219	-0.000707938	-0.00388899	-9.91275e-05	-0.000381998	0.000654083	0.000106783	-0.00174397	-0.00221299	0.00276688	-0.000185411	0.000446534	-0.00169019	0.000921049
-0.000868301	0.0010437	0.000956423	0.000590343	-0.00107767	-0.00122243	0.000217042	-0.000330969	0.00295565	-0.00145416	0.00186596	0.00174244	-0.00161238	0.00143657	0.000324274	0.00101747	-0.000375701	-4.31887e-05	0.00093029	-0.000578623	-0.0034629	-6.35761e-05	-0.000148747	0.000616814	0.000117145	-0.00162945	-0.000795962	0.00117471	-0.000170408	0.000194462	-0.00153761	0.000601173
-0.00125952	0.00118819	0.000815579	0.0004372	-0.00111755	-0.000467245	-0.000767074	-0.00043545	0.002894	-0.00175055	0.00110701	0.000810188	-0.00163412	0.0020236	-1.7839e-05	0.000588793	-0.000359945	0.000106294	0.0012355	-0.000463812	-0.00319481	-1.1617e-05	-0.000218176	0.000522275	0.000100243	-0.00153929	-0.00154744	0.00188586	-0.000330846	0.00026776	-0.00171765	0.0015704
-0.00182094	0.000789238	0.00147237	-0.000129808	-0.00147391	-0.00162586	-0.000503874	-0.000871357	0.00381506	-0.00291899	0.00112645	0.000687437	-0.00198359	0.00350789	0.000225723	0.000857753	-0.000461736	0.000452365	0.000740457	-0.00040987	-0.00422876	-1.3614e-05	-0.0004093	0.000381683	6.91995e-05	-0.00135146	-0.00218427	0.00334482	-0.000241714	0.000458553	-0.00246657	0.000809021
-0.00118012	0.000851413	0.000989922	-7.67964e-05	-0.000533696	-0.000881456	-0.000242366	-0.000254204	0.0024868	-0.00182275	0.00104981	0.00137194	-0.00159732	0.00247575	9.71118e-05	0.00112694	-0.000294751	0.000358925	0.000875457	-0.00070116	-0.00320582	-7.46161e-05	-0.000298455	0.000384724	0.000248335	-0.00117269	-0.00161067	0.00260372	-0.000171356	0.000431462	-0.00144621	0.000576991
-0.00187177	0.000763482	0.00149454	-0.000157607	-0.0013299	-0.00202208	-6.23928e-05	-0.000731455	0.00375871	-0.00286229	0.00135324	0.00099601	-0.0020358	0.00360905	0.000547822	0.00099033	-0.000482027	0.000584449	0.000775501	-0.000698135	-0.00447549	3.90907e-05	-0.000484788	0.000459801	0.000153826	-0.00140107	-0.00197297	0.0035547	-0.000130168	0.000502594	-0.00219117	0.000940135
-0.00150435	0.00128404	0.00113241	0.00038236	-0.0011433	-0.0012283	0.000136575	-0.000328333	0.00338209	-0.00225364	0.00168857	0.00125571	-0.00131319	0.00267652	0.000333299	0.00134467	-0.000503777	0.000327666	0.000983585	-0.000829571	-0.00412849	-4.71325e-05	-0.000392655	0.000663716	0.000153004	-0.00178805	-0.00180928	0.00263842	-0.000137188	0.000419467	-0.00161489	0.000857035
-0.00130028	0.000851671	0.0010123	-0.000208168	-0.000680665	-0.0010118	-0.000202579	-0.000356842	0.0025009	-0.00193327	0.00120587	0.00117995	-0.00136474	0.00248408	0.000196327	0.00123814	-0.000270461	0.000381643	0.000695992	-0.000643509	-0.00318235	-8.03671e-05	-0.000317038	0.000338463	0.000221576	-0.000955031	-0.00159693	0.00254513	-0.000130619	0.000410096	-0.00150147	0.000585024
-0.000998515	0.00111343	0.000781028	0.000443408	-0.000856489	-0.000684452	-3.59972e-05	-0.000209535	0.00266931	-0.00164671	0.0014571	0.001316	-0.00128298	0.00181296	6.09717e-05	0.00122143	-0.000350312	0.000103631	0.000925566	-0.000630464	-0.00323975	-8.62117e-05	-0.000208492	0.000593508	0.00014447	-0.00158608	-0.00131792	0.0017562	-0.000193818	0.000291293	-0.00131903	0.000602689
-0.00108978	0.000953307	0.000766626	0.000176108	-0.000733991	-0.000782299	-2.95938e-05	-0.000227073	0.00214167	-0.00139891	0.00123469	0.000890131	-0.000818089	0.00169265	0.000307685	0.000790606	-0.00028852	0.000236315	0.000667379	-0.000541971	-0.0026078	-3.24806e-05	-0.00026547	0.000383588	0.000102071	-0.0010273	-0.00108767	0.00165685	-0.000110514	0.000264763	-0.00110467	0.000866315
-0.00136688	0.000915476	0.00109048	0.000479013	-0.00151046	-0.00136372	-3.84166e-05	-0.000611517	0.00337413	-0.00238287	0.00133642	0.000479091	-0.00128236	0.00250804	0.000312728	0.000608183	-0.000485241	0.000236002	0.000863087	-0.000316195	-0.00358865	2.39069e-05	-0.000323482	0.000533534	-7.76452e-05	-0.00162251	-0.00150641	0.00223212	-0.000152161	0.000293723	-0.00179348	0.000642211
-0.00107917	0.000713639	0.000955589	6.7427e-05	-0.000854111	-0.00128991	0.000272706	-0.00036326	0.00259464	-0.00174028	0.00137006	0.00121391	-0.00123493	0.00201948	0.000335934	0.00117613	-0.00032343	0.000246405	0.000344092	-0.000577815	-0.00321267	-6.11204e-05	-0.000258662	0.000432611	0.000130676	-0.00118207	-0.00114708	0.00196769	-9.96344e-05	0.000304848	-0.00136641	0.000265687
-0.00119415	0.00152366	0.000571442	0.000371662	-0.000698002	0.000279979	-0.000533287	-6.07341e-05	0.00220221	-0.00183738	0.00113834	0.000530772	-0.000299445	0.00209044	-0.000343329	0.0012424	-0.000320768	0.000223027	0.00124377	-0.000520647	-0.00258527	-0.000144502	-0.000285323	0.00049191	6.61984e-05	-0.00134812	-0.00203991	0.00215049	-0.000187918	0.000376378	-0.00106594	0.000660541
-0.00111887	0.000661127	0.000969326	-0.000425781	-0.000500023	-0.00101251	-6.13694e-05	-0.000351027	0.00208582	-0.00167989	0.00120578	0.00127415	-0.00111274	0.00215025	0.000160243	0.00134048	-0.000175264	0.000341747	0.000327305	-0.000542286	-0.00274283	-0.000132832	-0.0002569	0.00020528	0.000214337	-0.000565193	-0.00134682	0.0022003	-8.67375e-05	0.000367209	-0.00138664	0.000110781
-0.000680949	0.000753268	0.00056775	0.000380442	-0.000415944	-0.000563352	-2.54531e-05	-3.98731e-05	0.00192322	-0.00125992	0.000911516	0.00120583	-0.00137702	0.001581	9.06223e-05	0.000699295	-0.00025571	0.000170291	0.000961922	-0.000557637	-0.00243214	-1.72508e-05	-0.000176813	0.000469335	0.000143865	-0.00136873	-0.000891843	0.00166532	-0.000160532	0.000277886	-0.000877276	0.000494234
-0.00175588	0.00105399	0.00127906	5.00882e-05	-0.0014493	-0.00130042	-0.000500012	-0.000727847	0.00366415	-0.0027656	0.00134135	0.000710782	-0.00172518	0.00321103	0.000171691	0.00104171	-0.000447509	0.000380389	0.000982977	-0.000494291	-0.00411434	-2.78981e-05	-0.000387615	0.000481496	8.55243e-05	-0.0014564	-0.00214329	0.00305142	-0.000228151	0.000429132	-0.00222686	0.00100132
-0.00141109	0.000840563	0.00138398	0.0003723	-0.00171532	-0.00189763	6.77748e-05	-0.00079984	0.00397442	-0.00247237	0.00178585	0.00117789	-0.00194448	0.00251834	0.000442611	0.00107328	-0.000499646	0.000127462	0.000635782	-0.000426748	-0.00438323	-2.74396e-05	-0.000276691	0.000594232	4.13074e-05	-0.00171836	-0.00141576	0.00213179	-0.000202543	0.000280003	-0.00228571	0.000566671
-0.000864456	0.00112747	0.000737025	0.000454634	-0.000738475	-0.000554005	-6.88343e-05	-0.000155638	0.00223247	-0.00126692	0.0013741	0.00116743	-0.000906737	0.0014484	9.1855e-05	0.000729538	-0.000316017	7.66254e-05	0.00104226	-0.000506659	-0.00261982	-6.55865e-05	-0.000190144	0.000461815	6.87426e-05	-0.00128007	-0.00106064	0.00134482	-0.00013661	0.000238363	-0.00112821	0.000681992
-0.00122952	0.0010344	0.000761643	0.000514109	-0.000862089	-0.000785552	-0.000115261	-0.000168975	0.00276633	-0.00207829	0.00104141	0.000814231	-0.00144846	0.00249169	0.000214092	0.00087068	-0.000418984	0.00034679	0.00122157	-0.000678935	-0.00333353	3.07092e-05	-0.000345656	0.000637373	0.000123341	-0.00182148	-0.0015586	0.00257027	-0.000181697	0.000389719	-0.00120263	0.000939649
-0.00162035	0.000892388	0.00135155	-4.96999e-05	-0.00136702	-0.00157221	-0.000264558	-0.000753302	0.00351388	-0.00233177	0.00146526	0.00106319	-0.00176728	0.00277169	0.000330151	0.000950675	-0.000417072	0.000305938	0.000598545	-0.000512728	-0.00401571	-3.56857e-05	-0.000334046	0.000410906	0.000107988	-0.00124652	-0.00170869	0.00256712	-0.000210346	0.000358863	-0.00222257	0.000962274
-0.000796359	0.000667482	0.000630133	7.7651e-05	-0.000295728	-0.00063622	-8.49834e-05	-7.15543e-05	0.00172001	-0.00111208	0.000805651	0.00117748	-0.00127586	0.00160476	0.000197662	0.000733411	-0.000213459	0.000253054	0.000679007	-0.000621032	-0.00232233	-2.079e-05	-0.000210635	0.000347494	0.000209592	-0.00101826	-0.000926354	0.00175329	-0.00014332	0.000295144	-0.000868562	0.000706192
-0.00112246	0.00150505	0.000777169	0.000587294	-0.00116023	-0.000375592	-0.000222149	-0.000293671	0.00277191	-0.00160915	0.00171202	0.000956425	-0.000632199	0.00155054	-3.07153e-05	0.00113093	-0.000386236	-1.28974e-05	0.000997193	-0.000467724	-0.00308264	-0.000127517	-0.000201573	0.000570401	2.1033e-05	-0.00149394	-0.0014877	0.00131478	-0.000200425	0.000224097	-0.00143983	0.000827123
-0.000440664	0.000666159	0.000540093	0.000886133	-0.00096553	-0.00090184	0.00021009	-0.000207674	0.00216512	-0.000988719	0.00120848	0.00092901	-0.0012447	0.000730677	0.000372646	0.000197948	-0.000315998	-0.00011892	0.000839339	-0.000242716	-0.00226807	4.69503e-05	-7.27886e-05	0.000546177	-4.41329e-05	-0.00155969	-0.000142323	0.000449252	-0.00015874	4.70777e-05	-0.0009358	0.000586344
-0.00105848	0.000622467	0.000774242	-9.05036e-05	-0.000608761	-0.00104253	0.000136688	-0.000273463	0.0019531	-0.0015354	0.00098635	0.000753827	-0.000855624	0.00195182	0.000364408	0.000777229	-0.000246796	0.000365389	0.00037958	-0.000498688	-0.00246395	-1.12917e-05	-0.000291197	0.000279991	9.54152e-05	-0.000794934	-0.00105963	0.0019954	-4.47819e-05	0.00030556	-0.00101877	0.000462313
-0.000676359	0.00028002	0.000951369	0.000172573	-0.00090445	-0.00174385	0.000496643	-0.000470673	0.00237556	-0.00133194	0.00128384	0.00128246	-0.00153974	0.00143981	0.000528186	0.000472893	-0.000281723	0.000104484	0.000281825	-0.000322348	-0.00274317	1.75513e-05	-0.000146502	0.000334627	2.51165e-05	-0.00100961	-0.00033828	0.00121063	-4.82586e-05	0.000161877	-0.00132931	3.55776e-05
-0.00106465	0.000931306	0.000667914	0.000173354	-0.00056708	-0.000796024	0.000297125	-7.57685e-05	0.00212978	-0.00161839	0.00119583	0.000973324	-0.000760427	0.00200499	0.000270348	0.00121359	-0.000315446	0.00034683	0.000566392	-0.000723829	-0.00283678	-4.36788e-05	-0.00031338	0.00048816	0.00014549	-0.00126072	-0.00128418	0.00214081	-5.82395e-05	0.00035302	-0.000836823	0.000443847
-0.0014063	0.00100068	0.00110662	6.03375e-06	-0.00143631	-0.000851628	-0.000722571	-0.000819134	0.0031569	-0.00197623	0.00132718	0.000693153	-0.00135766	0.00210833	-7.90395e-05	0.000794611	-0.00032532	6.37327e-05	0.000531162	-0.0001987	-0.00330932	-0.000101903	-0.000186097	0.0003156	5.83917e-06	-0.00100065	-0.00166948	0.00176727	-0.000301778	0.000229642	-0.00224036	0.000980761
-0.00116006	0.000582053	0.00101239	-0.000194164	-0.00102517	-0.00131215	6.46671e-05	-0.000585981	0.00235233	-0.00158131	0.00124435	0.000677752	-0.000760796	0.00177099	0.00038406	0.000825323	-0.000263765	0.000222869	-3.33092e-05	-0.000294085	-0.00268227	-6.17871e-05	-0.000242443	0.000197864	2.64303e-05	-0.000582926	-0.00105183	0.00157133	-7.70082e-05	0.000219379	-0.0015013	0.000389422
-0.000932222	7.93434e-05	0.000967552	-9.19918e-05	-0.00111808	-0.00185459	0.000486103	-0.000655026	0.00233422	-0.0015632	0.00106864	0.000536083	-0.00102712	0.00161973	0.000636315	0.000517213	-0.000272965	0.000217741	-0.00037178	-0.000174607	-0.0025959	3.00144e-05	-0.000210799	0.000218377	-4.69201e-05	-0.000684594	-0.000491495	0.0013717	-2.61714e-05	0.000147915	-0.00135439	4.40659e-05
-0.000389716	5.11478e-05	0.000508266	-0.000138892	-0.000468086	-0.000950912	0.000238767	-0.000321449	0.00111364	-0.000674403	0.000684625	0.000607299	-0.000645247	0.000684126	0.0003263	0.000392997	-7.79583e-05	7.53178e-05	-0.000294202	-0.000102912	-0.0012989	-2.34535e-05	-6.35952e-05	7.63822e-05	7.22781e-06	-0.000276143	-0.000100576	0.000576087	-3.91523e-05	7.10101e-05	-0.000710311	-7.14247e-05
-0.000557957	0.000537313	0.0004491	0.00062531	-0.00116534	-0.000485959	-0.000311063	-0.000460088	0.00206435	-0.00118231	0.000746225	8.61601e-05	-0.000903629	0.000844221	2.58875e-05	8.97857e-05	-0.000258173	-0.000133922	0.000469316	8.60368e-05	-0.0018666	1.78354e-05	-3.8533e-05	0.000376846	-0.0001523	-0.00119781	-0.000545435	0.000506722	-0.000234527	1.7287e-05	-0.00115148	0.000568836
-0.000894141	0.000423382	0.000579665	0.000198603	-0.000809626	-0.000860973	0.000172761	-0.000287626	0.00176482	-0.00151844	0.000652592	-3.95859e-05	-0.000365737	0.00160723	0.000354771	0.000437211	-0.000270465	0.000285607	0.000138216	-0.000189972	-0.00192335	3.06115e-05	-0.00026025	0.000284348	-7.53632e-05	-0.000894114	-0.000843048	0.00155171	-5.23279e-05	0.000201825	-0.000777064	0.000242692
-0.000315188	-7.11852e-06	0.000506003	0.000128765	-0.000529814	-0.00109022	0.000340868	-0.000282766	0.00124405	-0.00071811	0.000618717	0.000577836	-0.000864644	0.000710517	0.00041121	7.11095e-05	-0.000139381	6.79071e-05	-1.78168e-05	-8.52813e-05	-0.00136207	4.18574e-05	-7.2223e-05	0.000161073	-3.59642e-05	-0.000565139	6.4829e-05	0.000572055	-3.42711e-05	5.83306e-05	-0.000665604	-2.59982e-05
-0.00139073	0.000876867	0.000978919	-0.000112451	-0.00143038	-0.000781411	-0.00063461	-0.000832111	0.00275878	-0.00185874	0.00111569	0.000136395	-0.000749079	0.00194275	-2.46769e-05	0.000626899	-0.000293143	0.000114159	0.000187505	-6.64781e-05	-0.00278098	-8.14402e-05	-0.00020485	0.000199706	-8.15595e-05	-0.000672491	-0.00159266	0.0016044	-0.000229121	0.000190905	-0.00197246	0.000892125
-0.000519948	0.000448713	0.000358149	-0.000115331	-0.000316	-2.10527e-05	-0.000466529	-0.000214288	0.000922535	-0.000485607	0.000426435	0.000433094	-0.000458419	0.000608006	-7.02069e-05	0.000417097	-5.07515e-05	2.40508e-05	-8.31881e-06	-0.000135892	-0.00105148	-8.21815e-05	-4.67952e-05	6.53815e-05	6.60301e-05	-0.000285106	-0.000596775	0.000592689	-0.000195441	9.37886e-05	-0.000746143	0.000584303
-0.000148312	-4.90882e-05	0.000325599	-6.87122e-05	-0.000392021	-0.00074028	0.000285605	-0.000269562	0.00062016	-7.33715e-05	0.000582985	0.000437163	-0.00027771	-5.76309e-05	0.000289949	9.45456e-05	-3.63022e-05	-7.08559e-05	-0.000436322	-7.80571e-06	-0.000669427	-1.18197e-05	1.81108e-05	1.40009e-05	-2.56647e-05	-9.28758e-06	0.000279918	-0.000244602	-3.45398e-06	-5.76343e-05	-0.000449449	4.12439e-05
-0.000500952	0.000111782	0.000516121	-0.000137325	-0.00088388	-0.000567395	-0.000278097	-0.000630932	0.00142981	-0.000822463	0.000503512	3.52538e-05	-0.000619152	0.000761148	-0.000147772	-3.01716e-05	-0.000112114	-5.02677e-05	-0.000281976	0.000174192	-0.00128804	-2.86962e-05	2.8495e-06	1.95059e-05	-0.000141952	-0.000202497	-0.000509115	0.000482956	-0.000118237	1.99415e-05	-0.00112944	0.000167908
-0.00022152	0.000188887	6.84209e-05	0.000315222	-0.000636996	-3.18127e-05	-0.000125584	-0.000228914	0.000857802	-0.000820212	9.28186e-05	-0.000625599	-0.000214937	0.00075996	-0.000154854	-0.000331131	-0.000167195	5.0049e-05	0.000390571	9.46605e-05	-0.000677028	8.76287e-05	-7.33115e-05	0.000172532	-0.000168729	-0.000554848	-0.000480502	0.000657187	2.95059e-05	6.8429e-05	-0.000233102	0.000151887
8.92848e-05	0.000157727	0.000251833	0.000366476	-0.000822313	-0.000254235	-0.000276043	-0.000469886	0.000987067	-4.48017e-05	0.000636455	0.000282604	-0.00052123	-0.000557235	-9.61132e-05	-0.000274346	-4.19181e-05	-0.000433366	-0.000104661	0.000415645	-0.000524762	-5.17297e-05	0.000198282	5.90293e-05	-0.000192435	-0.000313179	0.000361386	-0.00104495	-0.000189374	-0.000202725	-0.000891797	8.28201e-05
-0.000501153	0.000346294	0.000165454	-0.000261362	-0.000193432	0.000121173	-0.000331697	-0.000162112	0.000603755	-0.000820107	0.000146356	-9.44727e-05	-1.86367e-05	0.000976944	-0.000200457	0.000550406	-2.39314e-05	0.000174374	-2.37827e-05	-5.89995e-05	-0.00070786	-7.40043e-05	-0.000101196	1.74224e-05	2.64662e-06	-0.000121613	-0.000858576	0.0010619	-8.41135e-05	0.000160806	-0.000457394	1.87014e-05
3.43459e-06	-0.000105452	0.000142573	0.000113306	-0.000280024	-0.000742587	0.000696512	-5.13943e-05	0.000417159	-0.000191664	0.000614946	0.000314697	1.92277e-05	-6.85947e-05	0.000388165	0.00041154	-5.24218e-05	-1.48785e-05	-0.000401144	-0.000102551	-0.000581188	3.05969e-06	-1.96444e-05	0.000139959	-1.64705e-05	-0.000228334	0.000379139	-0.000163843	0.000100342	-3.21663e-05	3.44686e-05	-0.000406618
-0.000354612	0.000123243	0.000277451	-0.000561632	-5.39321e-05	-0.000381113	0.000144442	-0.000208364	0.000312741	-0.000474251	0.000452952	0.000338646	0.000140009	0.000623458	1.8277e-05	0.000597562	5.05879e-05	0.000163176	-0.000485135	-5.9579e-05	-0.000510487	-0.000102862	-6.29613e-05	-0.000130687	4.83431e-06	0.000371894	-0.000368612	0.000652028	4.19256e-05	0.000110338	-0.000398887	-0.000438141
-0.000290064	0.000137709	0.000438329	0.000419391	-0.00121741	-0.000944617	0.000226927	-0.000553099	0.00171433	-0.00083495	0.000956303	5.19362e-05	-0.000489089	0.000240223	0.000196019	0.000260279	-0.00019907	-0.000239077	-0.000105016	0.000180533	-0.00151751	1.40203e-06	2.79466e-05	0.000269606	-0.000165833	-0.000667667	-5.15897e-05	-0.000247323	-4.99363e-05	-0.000102391	-0.00095349	-5.324e-05
-0.000657459	0.000505412	0.00052203	-0.000401461	-0.000579748	-5.56266e-05	-0.00060961	-0.00052998	0.00129364	-0.000927447	0.000553861	0.000316619	-0.000348106	0.000990048	-0.000412928	0.000620437	-4.71297e-05	-1.50592e-05	-0.000174783	9.96608e-05	-0.00126304	-0.000172788	-1.65419e-05	-5.40204e-05	-3.85062e-05	-9.24221e-06	-0.0010725	0.000819569	-0.000193629	0.000116004	-0.00130648	-1.65646e-05
-5.89846e-05	0.000527604	5.92084e-05	0.000596641	-0.00051895	9.00105e-05	-7.12282e-05	-5.79223e-05	0.000790196	-0.000158636	0.0006409	0.00024036	-9.36304e-05	-0.000242426	5.426e-06	4.42858e-05	-0.000106741	-0.000228723	0.000267832	4.79496e-05	-0.000624118	-2.69751e-05	5.33819e-05	0.00025026	-0.000114468	-0.000728381	7.59058e-05	-0.000450519	-0.000139801	-7.50273e-05	-0.000304802	0.000349325
-0.00072143	0.000627559	0.000472271	0.000440308	-0.00118207	-0.000317456	-0.000439877	-0.000523464	0.00197541	-0.00123772	0.000704386	-0.000171571	-0.00051272	0.00095995	-8.04405e-05	9.59252e-05	-0.000243215	-8.30636e-05	0.000312938	0.000147345	-0.00171758	-1.37106e-05	-6.69334e-05	0.00027893	-0.000193496	-0.000934369	-0.000789165	0.000621388	-0.000226519	3.37536e-05	-0.00122166	0.000591322
-0.00020566	-7.25155e-05	0.000423299	1.56062e-05	-0.000579001	-0.000906638	0.000314359	-0.000364645	0.00102841	-0.000355529	0.000645886	0.000483758	-0.000529765	0.000175002	0.00025214	0.000188992	-9.02142e-05	-8.91368e-05	-0.000438786	1.26335e-05	-0.00107347	-1.50404e-05	1.73454e-05	8.8004e-05	-4.6054e-05	-0.000254334	0.000150734	-5.92556e-05	-3.89527e-05	-4.24855e-05	-0.000678272	-0.000103852
-0.000403068	-1.13597e-06	0.000558108	-0.000209407	-0.000786865	-0.000549085	-0.000288253	-0.000632329	0.00134855	-0.000762489	0.00033696	5.00268e-05	-0.000715682	0.000866063	-0.000313089	-0.000194831	-0.000130362	-4.24599e-05	-8.96156e-05	0.000156088	-0.00123233	-1.7914e-05	8.43892e-06	-2.33303e-05	-0.000125993	-8.9242e-05	-0.000644054	0.000604987	-5.56319e-05	5.00976e-05	-0.00111968	1.27801e-06
-4.95844e-05	0.000125841	0.000103924	-4.29923e-05	-0.000189826	-3.14971e-05	-6.04762e-05	-0.000168199	0.000298839	1.72584e-05	0.000281818	0.00024853	-6.75878e-05	-0.000114302	-9.02538e-05	-1.85135e-06	1.2775e-05	-0.000100229	-0.000334761	9.53067e-05	-0.000220711	-5.47504e-05	6.45206e-05	-2.84357e-05	-7.44178e-05	-1.75962e-05	6.05999e-05	-0.000209091	-8.65005e-05	-3.957e-05	-0.000327622	-9.9173e-06
-0.000423156	0.00022203	0.000350912	1.61515e-05	-0.000835314	-0.000337747	-0.000274803	-0.00052426	0.00126357	-0.000726911	0.000403912	-0.0001758	-0.000453358	0.000643159	-0.000119472	-0.000130268	-0.00013197	-5.49404e-05	-0.000142969	0.000149873	-0.0010922	6.73315e-06	-1.18177e-05	6.65015e-05	-0.000148758	-0.00030695	-0.000452238	0.000398727	-9.63769e-05	1.25273e-05	-0.000887126	0.000327209
-0.000456679	7.40167e-05	0.000461266	-4.07973e-05	-0.000809094	-0.000470658	-0.000213467	-0.000534397	0.00136238	-0.000995262	0.000335845	-0.000163392	-0.000555124	0.000987023	-0.000217596	-6.66645e-05	-0.00015074	1.45246e-05	-3.46872e-05	0.000156978	-0.00122364	-4.04847e-06	-3.98459e-05	6.27135e-05	-0.000146344	-0.000320514	-0.000655594	0.000763676	-5.99407e-05	7.03157e-05	-0.000957933	-5.75164e-05
-0.000355215	-0.00012928	0.000512755	0.000213166	-0.000944351	-0.000781169	8.01116e-05	-0.000503564	0.00169868	-0.00134916	0.000278704	-0.000217156	-0.000790926	0.00129163	-0.000234535	2.33028e-05	-0.000251424	3.02542e-05	0.000235481	0.000118334	-0.00161627	3.55444e-05	-6.45096e-05	0.000221251	-0.000163206	-0.000737168	-0.0007854	0.00106118	4.41229e-06	0.000107554	-0.000894854	-0.000522511
-0.000892056	1.53731e-05	0.000954089	-0.000512436	-0.00116762	-0.00107783	-0.000306057	-0.000970083	0.00228152	-0.0016812	0.000686824	0.000247336	-0.00103975	0.00171191	-0.000257684	0.000553743	-0.000161227	5.66691e-05	-0.000630449	0.000216705	-0.00223755	-0.0001209	-5.68346e-05	-1.89611e-05	-0.000119547	-0.000199997	-0.00115125	0.00137531	-0.000166414	0.000142008	-0.00192501	-0.000458509
-0.00043635	-0.000105625	0.000676537	-2.60388e-05	-0.000897908	-0.000802678	-0.000114789	-0.000632579	0.00163863	-0.000958047	0.000411546	0.000135767	-0.000795216	0.00094614	-0.000256312	-7.55936e-05	-0.000186161	-6.20835e-05	-7.30525e-05	0.000177996	-0.00151238	-2.5366e-05	-3.60335e-07	7.01689e-05	-0.000146393	-0.000358895	-0.000619062	0.000626671	-8.46864e-05	3.96991e-05	-0.0012513	-0.000263043
-0.000266886	-0.000130684	0.000532349	-5.49142e-05	-0.00067129	-0.000574439	-0.000140453	-0.000502694	0.00121613	-0.00068536	0.000280981	0.000127014	-0.000695452	0.000746827	-0.000322715	-0.000207086	-0.00013672	-5.79075e-05	8.0119e-05	0.000138383	-0.00111804	-1.13494e-05	2.01455e-05	3.02223e-05	-0.000119807	-0.000209869	-0.000513407	0.00050366	-3.44063e-05	3.94051e-05	-0.000945562	-0.000224858
-0.000314377	-1.54211e-05	0.000380468	-0.000191942	-0.000730766	-0.000320371	-0.000396736	-0.000606289	0.00116319	-0.00070144	0.000298971	1.03233e-05	-0.000600884	0.000505265	-0.000318396	0.000203612	-4.51897e-05	-0.000149086	-0.000362655	0.000284096	-0.000959655	-7.90212e-05	7.49177e-05	-1.85933e-05	-0.000100053	-7.06067e-05	-0.000473268	0.000210396	-0.000160171	-2.12778e-05	-0.00113758	-0.000176027
-0.000283709	0.000176619	0.000292167	-0.000517425	6.65502e-05	-0.000278946	0.000163299	-0.000126098	0.000224264	-0.000267148	0.000471513	0.00054491	0.000179332	0.000448831	-1.08797e-05	0.000610109	4.69434e-05	0.000122307	-0.000490392	-0.000108169	-0.000458493	-0.000128079	-4.56495e-05	-0.000129974	3.28939e-05	0.000347458	-0.000319335	0.000499542	2.51241e-05	0.000105379	-0.000350121	-0.000450419
-0.000363169	-0.000113113	0.00069468	-0.000267944	-0.00100616	-0.00125607	0.000115748	-0.000773492	0.00153235	-0.000596815	0.000956358	0.000524966	-0.000749961	0.00028332	0.00017413	0.000296219	-7.38392e-05	-0.000195017	-0.000631698	0.000200025	-0.00144754	-6.56836e-05	6.86974e-05	-2.38261e-05	-8.1889e-05	8.27733e-05	-1.11717e-05	-0.000197097	-4.99297e-05	-8.70494e-05	-0.00134541	-0.000186559
-0.000817814	0.000359098	0.000526934	-0.000386756	-0.000673659	-0.000276659	-0.000570628	-0.000536299	0.00132551	-0.00117293	0.000440717	-5.97e-05	-0.000387959	0.00127369	-0.000124533	0.000428934	-6.04624e-05	0.000144599	-0.000244181	7.79743e-05	-0.00129838	-8.35372e-05	-0.000106302	-3.23468e-05	-5.0809e-05	-9.07421e-05	-0.000953931	0.00116437	-0.000167315	0.00014518	-0.00115032	0.000293388
-0.000511532	0.000413549	0.000297667	0.000187271	-0.000948561	-0.00027475	-0.000273954	-0.000475303	0.00144017	-0.000986581	0.000449825	-0.000369989	-0.000382909	0.000820267	3.01981e-05	-2.37958e-05	-0.000177783	-5.82422e-06	-0.00011645	0.000132255	-0.00124336	2.43503e-05	-7.12403e-05	0.000150873	-0.000164875	-0.00059679	-0.000538259	0.000607766	-0.000115313	4.66258e-05	-0.000798593	0.000437651
-0.000720153	-4.59902e-05	0.000764012	-0.000184549	-0.00111991	-0.000960086	-0.000127636	-0.000783963	0.00209382	-0.00168276	0.000486177	-8.59582e-05	-0.000899145	0.00167867	-0.000250832	0.000313489	-0.000218774	8.21278e-05	-0.000229208	0.000186861	-0.00201732	-4.12603e-05	-8.5131e-05	0.000100443	-0.000157944	-0.00047256	-0.00106811	0.00138843	-8.20164e-05	0.000143248	-0.00149174	-0.000512177
-0.000194911	0.000412003	0.000217469	0.000220981	-0.000543604	0.000175273	-0.000437487	-0.000274212	0.000864885	-0.000302457	0.000422201	0.000140593	-0.000191576	3.43262e-05	-0.00024925	6.63497e-05	-6.22877e-05	-0.000210391	5.24509e-07	0.000190939	-0.000621086	-8.77823e-05	7.28576e-05	7.46037e-05	-0.000114363	-0.000375104	-0.000297724	-0.000190422	-0.00020243	-4.21627e-05	-0.00070751	0.000209714
-0.00062336	9.99328e-05	0.000630241	-0.000263881	-0.000947868	-0.000700472	-0.000329444	-0.000722079	0.00157888	-0.000970345	0.000604371	0.000122115	-0.000685543	0.000886131	-0.000105808	0.000116156	-9.18489e-05	-3.11845e-05	-0.000450951	0.000212419	-0.00143485	-6.05285e-05	-3.541e-06	-2.00535e-05	-0.000136106	-0.000125275	-0.000556487	0.000579433	-0.000154897	2.89848e-05	-0.00134414	0.000108295
-0.000530991	0.000228278	0.000473077	-0.000224009	-0.000755503	-0.000357356	-0.000384691	-0.000576886	0.00127338	-0.000806333	0.000473192	3.16364e-05	-0.000503228	0.000792992	-0.00016342	5.85232e-05	-8.22099e-05	-1.5142e-05	-0.000317923	0.000158263	-0.00114366	-5.35869e-05	-1.52465e-05	-2.45191e-05	-0.000111234	-0.000109455	-0.000581137	0.000572133	-0.000128466	5.00063e-05	-0.00107727	0.000194856
-3.81814e-05	0.00033695	8.30245e-05	0.000343561	-0.000638638	0.000143794	-0.000320968	-0.00029225	0.000648133	-4.53682e-06	0.000440648	-9.74018e-05	8.8494e-06	-0.000420794	-0.000165913	-0.000247018	-5.66763e-05	-0.000304745	3.41358e-05	0.000276798	-0.000273362	-3.31962e-05	0.000114469	6.93601e-05	-0.000171972	-0.000245365	6.26982e-05	-0.000758795	-0.000134125	-0.000145448	-0.000533837	0.000359647
-0.000452944	0.000171507	0.000462346	-0.000178471	-0.000533797	-0.000696836	0.000252602	-0.000346764	0.00116725	-0.00100078	0.000783101	0.00040704	-0.00025237	0.000872337	9.87831e-05	0.000705132	-6.88417e-05	8.57502e-05	-0.000486291	7.82037e-06	-0.00127836	-9.68628e-05	-6.71901e-05	7.5497e-05	-6.82958e-05	-0.000282145	-0.00036828	0.00075594	-3.91243e-05	0.000102512	-0.000750697	-0.00058317
-0.000835426	9.14797e-05	0.000676501	-0.00029891	-0.000852406	-0.00113596	0.000188306	-0.000556436	0.00150735	-0.00142543	0.000732558	-9.62762e-05	-0.000233717	0.0014093	0.0003788	0.00041151	-0.000131882	0.000260646	-0.000493886	6.09306e-05	-0.00153576	-1.26426e-05	-0.00019215	2.13909e-05	-0.000124361	-0.000168686	-0.000535332	0.00123084	4.06126e-06	0.000137389	-0.000983282	-0.000184953
-0.000487074	0.000645362	0.000154527	0.000188153	-0.00049283	0.000410996	-0.000563914	-0.000171082	0.000952572	-0.000780517	0.000397161	-0.000103494	-6.36711e-05	0.000656553	-0.000267225	0.000358959	-8.12424e-05	-1.05543e-05	0.000218012	3.46435e-05	-0.000848164	-7.91414e-05	-4.81822e-05	0.000156102	-7.02476e-05	-0.000557034	-0.000746092	0.000596189	-0.000200688	8.53368e-05	-0.000597617	0.000409914
-0.000379174	5.06121e-05	0.000425862	0.00029173	-0.000966052	-0.000593437	-4.26337e-05	-0.000478146	0.00157608	-0.00115998	0.000279184	-0.000380092	-0.00061181	0.00106459	-0.000109896	-0.000174646	-0.000248515	7.66281e-06	0.000222012	0.000141321	-0.00140305	6.12692e-05	-7.26559e-05	0.000204905	-0.000182759	-0.000714091	-0.000629892	0.000818006	-2.24171e-05	7.02159e-05	-0.000810821	-8.85821e-05
-0.000513839	0.00016852	0.000478416	-4.97759e-05	-0.000863897	-0.000423185	-0.000285039	-0.000579505	0.00144761	-0.000996794	0.000348167	-0.000199318	-0.000535885	0.000996922	-0.000211481	-8.7833e-05	-0.000167083	3.19094e-07	-9.10672e-05	0.000170637	-0.00127735	-8.19157e-06	-4.5875e-05	5.16829e-05	-0.000151883	-0.000317534	-0.000708575	0.000749978	-8.28745e-05	6.69924e-05	-0.00105947	6.55421e-05
-0.000614126	0.000214335	0.000509287	-0.000179894	-0.000882875	-0.000449579	-0.000301362	-0.00061727	0.00157303	-0.00124813	0.00040551	-0.000183152	-0.000587554	0.00128185	-0.000214005	0.000171196	-0.000158119	6.58664e-05	-0.000203734	0.000135075	-0.00147831	-3.13265e-05	-7.62927e-05	4.92824e-05	-0.000126843	-0.000320138	-0.000895314	0.00108304	-8.41386e-05	0.000122588	-0.0011283	-4.90551e-05
-0.00103587	3.4386e-05	0.000972463	8.16707e-05	-0.00154428	-0.00138437	-0.000506573	-0.000985222	0.00271626	-0.00189639	0.000427485	-0.000257615	-0.00146797	0.00182225	0.000285147	-0.000294731	-0.000276948	0.000110735	-0.000224681	0.000345218	-0.00236956	6.51685e-05	-0.000136218	0.000123343	-0.000242193	-0.000882119	-0.000785669	0.00142294	-0.000301732	9.20727e-05	-0.00193225	0.000519712
-0.00050728	7.41756e-05	0.000570034	0.000177456	-0.00109474	-0.00081843	-6.72943e-05	-0.000603011	0.0018444	-0.00120195	0.000543368	-5.79915e-05	-0.000764913	0.00102734	-4.85036e-05	4.87851e-05	-0.000214713	-3.05442e-05	-0.000107498	0.000157935	-0.00170094	5.62226e-06	-4.0017e-05	0.000184443	-0.000181473	-0.000697542	-0.000599416	0.000731757	-0.000109261	4.76233e-05	-0.00110343	-5.29061e-05
-0.000347579	-0.000101617	0.000444126	0.000141145	-0.0010527	-0.000907982	4.04155e-05	-0.000621907	0.00131895	-0.000725227	0.000471788	-0.000361398	-0.000369466	0.000371858	0.000216343	-0.000288089	-0.000150967	-0.000108308	-0.000284	0.000323685	-0.000982712	5.42336e-05	-5.58062e-06	5.72033e-05	-0.000215518	-0.000238287	4.78138e-06	-6.07304e-05	-3.64562e-05	-9.19815e-05	-0.000927365	8.29355e-05
-0.000267679	0.000417423	0.000199776	0.000104764	-0.000691386	-8.35615e-06	-0.000466898	-0.000423941	0.00083978	-6.14672e-05	0.000442797	-3.61055e-05	-0.00025401	-0.000124329	-8.9555e-06	-0.000379285	-5.84749e-05	-0.000197632	-0.000209433	0.000189405	-0.000553519	-2.80477e-06	6.34873e-05	-8.37077e-07	-0.000141301	-0.000151116	-1.27047e-05	-0.00039884	-0.000172337	-9.61772e-05	-0.000724164	0.00087013
-0.000537211	0.000134174	0.000451596	-7.16553e-05	-0.000826795	-0.000496134	-0.000215135	-0.000528523	0.0013757	-0.00104973	0.000474382	-0.000101369	-0.000504344	0.00095485	-0.000105657	0.000119425	-0.000114187	3.23414e-05	-0.000210256	0.000152632	-0.00125691	-2.54691e-05	-4.54583e-05	6.82395e-05	-0.000138875	-0.00033282	-0.000577646	0.000745893	-0.000100511	6.50019e-05	-0.000960896	1.05824e-05
-0.000238937	0.00027867	0.000114317	-7.75972e-05	-0.000238105	0.00036782	-0.00050759	-0.000201359	0.000389004	-0.000128665	6.66169e-05	-6.83083e-05	1.11129e-06	0.000141752	-0.000331746	1.16423e-05	-1.21178e-05	-8.07057e-05	-8.78573e-05	9.37638e-05	-0.000267113	-6.84296e-05	3.27253e-05	-3.37018e-05	-4.4847e-05	-8.06671e-06	-0.000437202	6.86225e-05	-0.00014637	2.48931e-06	-0.000487196	0.000343658
-0.000320431	-4.40674e-05	0.000278305	-7.56564e-05	-0.000324862	-0.000768985	0.00046234	-0.000149915	0.000678183	-0.00079174	0.0004965	0.000110186	-0.000105308	0.000709723	0.000397354	0.000407286	-5.2209e-05	0.000194604	-0.000432014	-4.85855e-05	-0.000813384	5.13983e-06	-0.000117586	8.21883e-05	-5.45933e-05	-0.000270052	1.84496e-05	0.000706011	4.35917e-05	8.98855e-05	-0.000208556	-0.000408427
-0.000402498	0.000471422	0.000366994	-0.00024652	-0.000482525	-5.64238e-05	-0.000331481	-0.000388899	0.000947845	-0.000599973	0.000669264	0.00036877	-9.37961e-05	0.0004902	-0.000283248	0.000581868	-1.84944e-05	-8.88412e-05	-0.000173515	0.000102755	-0.000899609	-0.000158786	2.31293e-05	-2.91328e-05	-5.55805e-05	1.7498e-05	-0.000646592	0.00029702	-0.00012085	4.74624e-05	-0.000940604	-0.000164241
-0.000544986	0.00020726	0.000505834	0.000504522	-0.00141081	-0.000845951	-0.000172956	-0.000666382	0.0020751	-0.00113242	0.000700293	-0.000275856	-0.000786375	0.000665257	0.000130623	-6.26787e-05	-0.00026176	-0.000178299	0.000133086	0.000225227	-0.00176717	5.51553e-05	-2.07637e-05	0.0003019	-0.000196472	-0.000892136	-0.000370608	0.00017656	-0.000155213	-6.73383e-05	-0.00123545	0.000489698
-0.000249577	0.000215269	0.000270444	-0.000120674	-0.000275154	-0.000247637	-7.95393e-05	-0.000197423	0.000446907	-0.000203886	0.000531153	0.000276293	-2.55356e-05	0.000110344	0.000155197	0.000105523	1.54475e-05	-8.09679e-06	-0.000284628	5.3674e-05	-0.000403329	-5.21438e-05	-9.46252e-06	-4.76353e-05	-4.58516e-05	4.89351e-05	6.61178e-05	-2.61934e-08	-6.03688e-05	-9.81981e-08	-0.000414111	0.000154011
-0.000395022	0.000424496	0.000307542	-0.000242482	-0.000333496	2.27319e-05	-0.000301694	-0.000290656	0.000864618	-0.000638198	0.00048853	0.000364212	-0.000156754	0.000648484	-0.000317494	0.000637899	-2.64894e-05	-1.92785e-05	-0.000150201	1.2346e-05	-0.000917058	-0.000146546	-2.99174e-06	5.48913e-06	-1.82795e-05	-9.73459e-05	-0.000745589	0.000572154	-0.000125576	9.42903e-05	-0.000796273	-0.000193277
-0.000650167	0.000182952	0.000596431	0.000565844	-0.00151313	-0.00108273	-4.01843e-05	-0.000694839	0.00227646	-0.00128903	0.000725072	-0.000338643	-0.000815436	0.000860696	0.000265448	-0.000157347	-0.000318778	-0.000118364	0.000121213	0.000204085	-0.00197517	8.86932e-05	-7.09453e-05	0.000334975	-0.000223793	-0.00101425	-0.000381005	0.000360751	-0.000137119	-4.9802e-05	-0.00128209	0.000522579
-8.78273e-05	-0.000303448	0.000210205	-0.000238422	4.02967e-05	-0.000724334	0.000442872	-5.61421e-05	0.000233169	-0.000371916	0.000227189	0.000409907	-0.000382188	0.000428544	0.000394001	0.000303265	3.49967e-05	0.000182413	-0.000598287	-8.79083e-05	-0.000457647	5.15615e-06	-5.86095e-05	-1.03973e-05	3.48669e-05	-7.10396e-05	0.000320702	0.000532138	2.14732e-05	7.60419e-05	-4.72986e-05	-0.000460194
-0.000556158	0.000312218	0.000383852	5.3708e-05	-0.000972396	-0.000416772	-0.000266693	-0.000564563	0.00150941	-0.00100277	0.000511021	-0.000240722	-0.000460712	0.000831728	-1.00278e-05	7.09098e-05	-0.000152885	-2.17124e-05	-0.000257909	0.000160172	-0.00133271	-1.92318e-06	-4.73952e-05	0.000113435	-0.000158676	-0.000466286	-0.000530441	0.000578939	-0.000132586	3.23761e-05	-0.000987674	0.000324139
-0.000573472	-8.76778e-05	0.000686843	-5.11484e-05	-0.00107324	-0.00114838	-0.000123215	-0.000752939	0.00189327	-0.00124674	0.00050909	0.000131931	-0.00109136	0.0010717	0.000172096	2.34821e-06	-0.000145984	-1.83507e-07	-0.00048852	0.000285522	-0.00168682	-1.59036e-06	-2.464e-05	5.95484e-05	-0.000180829	-0.000511258	-0.000326718	0.000743559	-0.000192918	2.80435e-05	-0.00141136	-9.62992e-05
-0.000192143	0.000305689	0.000335922	0.000391468	-0.000783327	-0.000524172	0.000157729	-0.000348026	0.00145518	-0.00073548	0.000723807	0.00038625	-0.000519734	0.000384105	-3.36297e-05	0.000301564	-0.000173048	-0.000181417	-3.66224e-05	0.000106347	-0.00134706	-4.98699e-05	3.53665e-05	0.000246829	-0.000146969	-0.000795179	-0.000215776	9.74531e-05	-0.000123189	-1.62592e-05	-0.000830957	-0.000304592
-0.000703132	0.000622197	0.000677669	-0.000332158	-0.000802411	-9.14555e-05	-0.000842774	-0.000660803	0.00158873	-0.000907943	0.000805159	0.000489438	-0.000547681	0.000858352	-0.000444373	0.000504756	-5.06944e-05	-0.000132125	-1.07558e-05	0.000182127	-0.00144091	-0.000194603	2.93517e-05	-5.89348e-05	-5.84192e-05	-2.39242e-05	-0.00103547	0.000540898	-0.000254833	7.11924e-05	-0.00163369	0.00022574
-0.00106694	0.000915038	0.000845153	0.000560048	-0.00167898	-0.000647776	-0.000568483	-0.000754191	0.00298872	-0.00194897	0.00111956	-5.12631e-05	-0.000840987	0.00162964	-9.84669e-05	0.000345622	-0.000382391	-8.72581e-05	0.00068519	0.000142502	-0.0027084	-4.40852e-05	-0.000134768	0.000394782	-0.000214056	-0.00129226	-0.00135102	0.00112736	-0.000260127	0.00010677	-0.00187537	0.000591789
-0.000684394	0.00122372	0.000269628	0.000248735	-0.000320414	0.00054274	-0.000396836	7.94211e-05	0.000990926	-0.000662943	0.000924519	0.000414763	0.000384503	0.000713306	-0.000201949	0.000798735	-0.000144414	4.35918e-05	0.000646902	-0.000323765	-0.0011777	-0.000147262	-0.00014058	0.000243669	3.37822e-05	-0.000617966	-0.00108035	0.000731557	-0.000127019	0.000170527	-0.000463302	0.000648497
-0.000203859	0.000665005	0.000101372	0.000442038	-0.000400308	0.000282753	-0.000452051	-6.22102e-05	0.000924814	-0.000249445	0.000640469	0.000581384	-0.000591007	2.50311e-05	-0.000140117	0.000279847	-6.6581e-05	-0.000202708	0.000508185	-9.46139e-05	-0.000917011	-5.99903e-05	5.58078e-05	0.000265486	2.05121e-05	-0.00075645	-0.000216295	-9.63282e-05	-0.000238517	-9.20359e-06	-0.000548624	0.000712976
-0.000483152	0.000516048	0.00039147	0.000396608	-0.000804474	-0.000381789	-0.000240106	-0.000322989	0.00148945	-0.000798416	0.000700421	0.000247174	-0.000612442	0.000590919	0.000103914	6.93938e-05	-0.000171064	-7.8157e-05	0.000320793	3.13067e-05	-0.00136616	-5.82024e-06	-4.19509e-05	0.000237636	-9.99649e-05	-0.000790943	-0.000348904	0.000346948	-0.000180688	2.01939e-05	-0.000889265	0.000537595
-0.00107864	0.000559178	0.000839666	8.19784e-05	-0.00123022	-0.000757751	-0.000577919	-0.000709062	0.00246732	-0.00174812	0.000696356	5.1097e-05	-0.00103437	0.00183283	-4.61339e-05	0.000222548	-0.000279988	0.000107654	0.000394758	3.50246e-05	-0.00238421	-1.71886e-05	-0.000165876	0.000211883	-0.000110793	-0.000837595	-0.00128176	0.00154625	-0.000229014	0.000173474	-0.00171655	0.000617838
-0.000587908	0.000790643	0.000375437	0.000144896	-0.000256096	0.000177801	-0.000528353	-5.04871e-05	0.00110153	-0.000656886	0.000515205	0.000579369	-0.000507718	0.000907465	-0.000146882	0.000369376	-0.000130958	7.06077e-05	0.000650654	-0.000271623	-0.00127918	-7.30722e-05	-0.000107066	0.000185334	7.58953e-05	-0.000645608	-0.00088771	0.000949181	-0.000191535	0.000175118	-0.000701393	0.000727921
-0.00081997	0.00124423	0.000421444	0.000863465	-0.000962816	0.00013252	-0.000480859	-0.000141488	0.00227028	-0.00141039	0.000966173	0.000396688	-0.000704777	0.00129645	-0.000200265	0.000566255	-0.000351607	-4.33341e-05	0.00114541	-0.000268756	-0.00232843	-4.95963e-05	-0.000144766	0.000577686	-4.83126e-05	-0.00169496	-0.00127094	0.00115167	-0.000283079	0.000174276	-0.00105238	0.000885494
-0.000639689	0.000704088	0.00060248	8.92951e-05	-0.000366264	-0.000662982	0.000332526	-7.49661e-05	0.00146077	-0.000927056	0.00116555	0.00110971	-0.00041967	0.00107018	0.000206971	0.000891572	-0.000183898	0.00013721	0.000228115	-0.000415281	-0.00188798	-0.000105231	-0.000159065	0.000265612	6.91227e-05	-0.000722504	-0.000639878	0.00105976	-4.49222e-05	0.000200335	-0.000727173	-4.34954e-05
-0.000677475	0.000650865	0.000682557	0.000346858	-0.000873518	-0.000941682	0.000251183	-0.000309301	0.00216639	-0.00148685	0.00125927	0.000872546	-0.000883176	0.00138996	0.000167547	0.000829136	-0.000265746	5.95383e-05	0.000508482	-0.000249424	-0.00241607	-6.07645e-05	-0.0001412	0.000401458	-2.27909e-05	-0.00112983	-0.00076263	0.00119856	-7.99213e-05	0.000180003	-0.00110315	-0.000139049
-0.0010602	0.00120877	0.000541081	0.000207933	-0.000727466	-3.5222e-06	-0.00046497	-0.00017935	0.00193798	-0.001433	0.00111814	0.000522022	-0.000397604	0.00156365	-0.000105122	0.00105477	-0.000236674	0.000144856	0.000796578	-0.00042793	-0.0022675	-0.000109929	-0.000216318	0.000382674	8.09943e-05	-0.000987471	-0.00147489	0.00153801	-0.000178484	0.000258584	-0.00103839	0.000848145
-0.000705126	0.00122526	0.000373065	0.000506547	-0.000583935	0.00029526	-0.000479011	-3.26716e-05	0.00153627	-0.000946308	0.000995824	0.000527646	-0.000249978	0.000954176	-0.000183932	0.00055542	-0.000219367	-4.52985e-06	0.00106655	-0.000290908	-0.00164961	-8.98987e-05	-0.000130403	0.000367583	3.36446e-06	-0.00102722	-0.00106921	0.000872004	-0.00017937	0.000168415	-0.000769874	0.000814386
-0.00114338	0.000582495	0.000978167	0.000513391	-0.00151132	-0.001554	7.70948e-05	-0.000655782	0.00322623	-0.00207966	0.00122532	0.00054755	-0.00160703	0.00205139	0.000438655	0.000468821	-0.000433392	0.000132752	0.000537557	-0.000249774	-0.00341282	6.45913e-05	-0.000234975	0.000538689	-6.47543e-05	-0.00161112	-0.000973974	0.00173254	-0.000187676	0.000189646	-0.00172226	0.000675881
-0.000680207	0.000647087	0.000423276	0.000298322	-0.000422254	-0.000333303	-0.000120623	-4.23011e-05	0.00148331	-0.0010805	0.00062905	0.000552606	-0.000749266	0.00128927	0.000143604	0.00055702	-0.000211338	0.000183161	0.000608271	-0.000393726	-0.00181046	-6.7773e-06	-0.000186096	0.000350427	8.32718e-05	-0.00104109	-0.000818588	0.00136395	-0.000139708	0.000217626	-0.000627379	0.000585658
-0.000511433	0.000966747	0.000400978	0.000170393	-0.000430903	0.000155863	-0.000429939	-0.000138482	0.00133153	-0.000522919	0.00106019	0.00103368	-0.000514449	0.00048283	-0.00022134	0.000812005	-0.000103231	-0.000134934	0.000449888	-0.000267558	-0.00154201	-0.000163793	-6.84105e-06	0.000241656	8.98014e-05	-0.000649172	-0.000742199	0.000374374	-0.00022396	9.64344e-05	-0.000925459	0.000561434
-0.00122891	0.000457543	0.00090245	-0.000419781	-0.000788987	-0.00104396	-0.000223877	-0.000550343	0.00193847	-0.00173907	0.000750376	0.000228457	-0.000670283	0.00215947	0.000249012	0.000540811	-0.000197941	0.000401791	0.000146018	-0.000205972	-0.00218739	-2.63268e-05	-0.000293869	6.05281e-05	6.63257e-06	-0.000306206	-0.00127948	0.00209544	-5.9103e-05	0.000292524	-0.00135912	0.000403722
-0.00112379	0.000605315	0.000837422	-0.000350854	-0.000704695	-0.000760619	-0.000364396	-0.000488991	0.00195317	-0.00133087	0.000836428	0.000640971	-0.000879291	0.00175066	0.000114711	0.00072864	-0.000187123	0.000248387	7.12743e-05	-0.00035214	-0.00233451	-6.91445e-05	-0.000213104	0.000131283	0.000105069	-0.000445332	-0.00123291	0.00171515	-0.000158987	0.000251721	-0.00138746	0.000755405
-0.000887136	0.000437851	0.000755269	-0.000136459	-0.000715166	-0.000749304	-0.000320777	-0.000459405	0.00195887	-0.00148675	0.000665092	0.000548549	-0.0010805	0.0017495	2.47541e-05	0.000612891	-0.000193108	0.000193988	0.000271541	-0.000194414	-0.00219203	-5.34759e-05	-0.000169492	0.000178701	4.56221e-05	-0.000674928	-0.00111925	0.00167834	-0.00016439	0.00023827	-0.00132958	0.000273807
-0.00110675	0.0012209	0.000647939	0.000129841	-0.000725781	-4.96409e-05	-0.00039151	-0.000217658	0.00202544	-0.0015178	0.00112227	0.000557895	-0.000252605	0.00171956	-0.00019171	0.00108492	-0.000263675	0.000168815	0.000660145	-0.000399061	-0.00234698	-0.000145516	-0.000230703	0.000337186	4.3187e-05	-0.000937514	-0.00165131	0.00169183	-0.000165766	0.00028905	-0.00114578	0.000555357
-0.00114712	0.0004672	0.00106723	-0.000419802	-0.000783892	-0.00120475	-0.000154375	-0.000596166	0.00231537	-0.0017812	0.00100937	0.000914135	-0.00118472	0.00219492	0.000120665	0.000868809	-0.00021085	0.000298479	0.00012231	-0.000283356	-0.00270412	-9.65088e-05	-0.00022975	0.000125081	7.44894e-05	-0.000509434	-0.00131017	0.00210111	-0.000120798	0.000310424	-0.00168212	6.71102e-05
-0.00151356	0.000864366	0.0010435	-0.00035378	-0.000917642	-0.000920855	-0.000380271	-0.00056196	0.00255328	-0.00192323	0.00105671	0.000643569	-0.000943362	0.00247867	0.000118366	0.000987979	-0.000288193	0.00038368	0.000280239	-0.000481161	-0.00304909	-7.88907e-05	-0.000327804	0.000225322	0.000110435	-0.000697587	-0.0017841	0.00245939	-0.000161051	0.000364917	-0.00168833	0.000850323
-0.000403899	0.000192074	0.000535825	-1.6525e-05	-0.000334472	-0.00103042	0.000385309	-0.000164952	0.00122143	-0.000594536	0.000872651	0.00106889	-0.00090349	0.000708073	0.00045604	0.000586807	-0.000114544	9.60382e-05	-8.86371e-05	-0.000357042	-0.00164096	-1.74912e-05	-9.30576e-05	0.000199626	0.000116949	-0.00054523	-5.62251e-05	0.000685014	-4.42187e-05	0.000110804	-0.000623178	0.000138817
-0.000282265	0.000889707	0.000100772	0.000872916	-0.000781034	0.000229352	-0.000362218	-9.26551e-05	0.00143088	-0.000493861	0.000822583	0.000353287	-0.000540453	9.06916e-05	-8.74628e-05	0.000161868	-0.000199519	-0.000265089	0.000760751	-7.7553e-05	-0.00131083	-1.51236e-05	2.83309e-05	0.000451726	-7.82942e-05	-0.001265	-0.000301227	-0.000142554	-0.000252251	-3.49607e-05	-0.000611571	0.00091004
-0.00023877	0.00060899	0.000272408	0.000914953	-0.00108549	-0.000502643	0.000201197	-0.000243075	0.00165905	-0.000694531	0.00111374	0.000251868	-0.00033986	1.62878e-05	0.000252667	0.000176505	-0.000241934	-0.000276768	0.0003656	8.18637e-05	-0.00143382	3.62971e-06	1.40449e-05	0.000439859	-0.000189815	-0.00120486	7.61509e-05	-0.000400704	-0.000133106	-9.82449e-05	-0.000665122	0.000283703
-0.000253314	0.000302516	0.000136776	0.000565327	-0.000883886	-7.94647e-05	-0.00043783	-0.000335606	0.0011313	-0.000388002	0.000351651	-0.000295026	-0.000491018	-1.50788e-07	-4.17526e-06	-0.000345885	-0.000146257	-0.000229115	0.000366022	0.000177951	-0.000799976	6.02439e-05	4.10638e-05	0.000235121	-0.000133423	-0.000688554	-8.27534e-05	-0.000330426	-0.000182963	-0.000112274	-0.000659547	0.000896588
-0.000330196	0.000321995	0.000313207	0.00029166	-0.000691126	-0.000420738	5.50875e-05	-0.000275831	0.00118388	-0.000752903	0.000691027	0.000146998	-0.000269737	0.000450629	0.00013616	0.000216978	-0.000124107	-5.35668e-05	-9.70634e-05	8.68168e-05	-0.00107312	-2.64965e-05	-3.11961e-05	0.000185329	-0.000131097	-0.000624981	-0.000130311	0.000243705	-0.000104265	1.08717e-05	-0.000624243	-7.18419e-06
-0.000671657	0.000380509	0.000421445	-7.28393e-06	-0.00103344	-0.000448829	-0.000309359	-0.000609135	0.00162905	-0.00116227	0.000592514	-0.00024954	-0.000458101	0.000965002	4.85474e-05	0.000213888	-0.000145786	1.10755e-05	-0.000387102	0.000169101	-0.00145611	-1.92939e-05	-6.9297e-05	0.000106681	-0.00015642	-0.000473158	-0.00059937	0.000714599	-0.000160518	5.06594e-05	-0.00108715	0.00034716
-0.000196565	0.000608774	0.000222615	0.000900827	-0.00121144	0.00011619	-0.000547504	-0.000436049	0.00167637	-0.000651275	0.000636524	-0.000184539	-0.000471573	-4.50024e-05	-0.000255924	-0.000266432	-0.000214804	-0.000421353	0.000462879	0.000398106	-0.00109195	-2.32797e-05	0.000113304	0.000322688	-0.000277242	-0.00110591	-0.000250229	-0.000551412	-0.00029377	-0.000142669	-0.00102679	0.000484241
-0.000518843	0.000222921	0.00022787	-0.000388797	-6.92637e-05	-9.48411e-05	-0.000140297	-0.000101057	0.000290156	-0.000650135	0.000281362	-4.49353e-05	0.000202728	0.000813938	0.00010856	0.000433594	3.34201e-05	0.000262551	-0.00028298	-7.65225e-05	-0.000423842	-5.59742e-05	-0.000139053	-7.43026e-05	1.27294e-05	0.000144796	-0.00044638	0.000927174	-1.7798e-05	0.000149348	-0.00023982	6.04041e-05
-0.000168773	0.000330615	0.000173517	0.000276109	-0.000413176	-0.000215329	0.0001687	-0.00010643	0.000780472	-0.000462334	0.000658425	0.000309241	-8.20506e-05	0.000191763	7.77516e-05	0.000282723	-7.54002e-05	-6.22632e-05	-0.000111042	1.95089e-05	-0.000748372	-4.8248e-05	-4.4728e-06	0.000170561	-0.000100134	-0.00053508	7.79156e-06	7.12441e-05	-7.55018e-05	6.55503e-06	-0.000332169	-0.000148707
-0.000579985	-3.21528e-05	0.000573005	0.000128927	-0.00110515	-0.000898452	9.08147e-06	-0.000614884	0.00185192	-0.00143181	0.000503358	-0.000222172	-0.000710999	0.00125152	-4.853e-05	0.000136996	-0.000215585	4.09011e-05	-9.90252e-05	0.000172055	-0.00172435	1.64016e-05	-7.43576e-05	0.000195543	-0.000187821	-0.000670744	-0.000660812	0.000965037	-7.45448e-05	7.1832e-05	-0.00109991	-0.000237863
-0.000725365	0.000235974	0.000518499	-0.000123127	-0.00101617	-0.0005949	-0.000217802	-0.000633771	0.00178963	-0.00155656	0.000534551	-0.00023881	-0.000605427	0.00146535	-8.94423e-05	0.000415903	-0.000166528	0.000111187	-0.000311835	0.000137589	-0.0017121	-3.54538e-05	-0.00010814	0.000118119	-0.000140393	-0.000508588	-0.000926659	0.00127034	-0.000107325	0.000139594	-0.00115347	-0.000130979
-0.000120496	0.000674337	4.50922e-05	0.000711939	-0.000513217	0.000469903	-0.000376297	4.00235e-06	0.000736572	-0.000201336	0.000432216	-5.04002e-05	0.000133095	-0.000185688	-0.00011123	-0.000104714	-0.000125859	-0.000217272	0.000418994	0.000128163	-0.000427194	-4.0818e-05	3.06717e-05	0.000231029	-0.00015406	-0.000817057	-0.000167374	-0.000362373	-0.000204642	-5.34088e-05	-0.000267213	0.000508901
-0.000304542	-6.37837e-06	0.000451183	6.67862e-05	-0.000797849	-0.000521822	-0.000189199	-0.000514347	0.00124217	-0.000657939	0.000320094	-7.21015e-05	-0.000595558	0.0006089	-0.000179855	-0.000317291	-0.000147048	-7.92132e-05	5.22106e-05	0.000179287	-0.00105263	1.94461e-05	1.14721e-05	5.69794e-05	-0.0001563	-0.000290538	-0.000387173	0.000327887	-5.90221e-05	1.03768e-06	-0.000896243	9.11217e-05
-0.000652594	0.000179567	0.000553174	-0.000426398	-0.000829321	-0.000415701	-0.000426423	-0.000699643	0.00150958	-0.00128107	0.000357312	-0.000158907	-0.000647683	0.0014292	-0.000334046	0.000181693	-0.000118018	9.80483e-05	-0.000260201	0.000157304	-0.00143107	-5.39607e-05	-7.00377e-05	-4.95336e-05	-0.000109782	-5.88683e-05	-0.00104761	0.00124522	-6.80069e-05	0.000152281	-0.00124657	-0.000122905
-0.000795224	0.000262426	0.000745584	-0.000232858	-0.00111713	-0.0007528	-0.00032497	-0.000806045	0.00207596	-0.00138664	0.000651016	8.86619e-05	-0.000783298	0.00133704	-0.00012843	0.000393828	-0.000187381	2.25131e-06	-0.000529219	0.000174057	-0.00197263	-8.36663e-05	-6.28637e-05	5.1802e-05	-0.000126702	-0.000394103	-0.000944863	0.00102541	-0.000184547	9.8949e-05	-0.00161564	-3.64775e-05
-0.000614091	0.000225861	0.000540171	-0.000157357	-0.000898809	-0.000470168	-0.000323399	-0.000634977	0.00157637	-0.00110799	0.000449292	-0.000102301	-0.000576646	0.00111042	-0.000184805	0.000104426	-0.000154312	1.88393e-05	-0.000260452	0.000157369	-0.00144702	-3.84482e-05	-5.51813e-05	3.55335e-05	-0.000132866	-0.000292246	-0.000788196	0.000869743	-0.00011469	8.65013e-05	-0.00119884	5.8974e-05
-0.000477411	0.000117506	0.000436945	0.00029409	-0.00101085	-0.000659591	-8.51441e-06	-0.000481196	0.0016725	-0.00121605	0.000478633	-0.000223854	-0.000571225	0.000979908	-3.64247e-06	0.000103915	-0.000216491	-5.32468e-06	-3.27956e-05	0.000143165	-0.00151989	1.92586e-05	-6.50223e-05	0.000232331	-0.000176915	-0.000786917	-0.000545344	0.000724539	-9.36323e-05	4.93158e-05	-0.000889299	-7.70742e-05
-0.000351557	0.000261314	0.000274395	0.00035988	-0.000897167	-0.000119121	-0.000552798	-0.000485646	0.00127064	-0.000527504	0.000214048	-0.000288017	-0.000567742	0.000289717	-0.000140731	-0.000500328	-0.000145652	-0.00018392	0.000114261	0.000293545	-0.000863621	3.1885e-05	4.29794e-05	0.000117328	-0.000199668	-0.000562854	-0.000271342	-3.75825e-05	-0.00023336	-7.57647e-05	-0.000956374	0.00070024
-0.00055281	0.00030409	0.000441857	4.64119e-05	-0.000989521	-0.00046888	-0.000272199	-0.000581934	0.00159927	-0.00104436	0.000511469	-0.00017382	-0.000555198	0.000917957	-3.87066e-05	5.59721e-05	-0.000168872	-1.84089e-05	-0.000222337	0.000148503	-0.00143685	-6.07757e-06	-4.95516e-05	0.000111092	-0.000155636	-0.00049847	-0.000612473	0.000668729	-0.000128415	5.12421e-05	-0.00103461	0.000270334
-0.000643063	0.000414424	0.000419169	-2.34947e-05	-0.000959037	-0.000321179	-0.00033297	-0.000579604	0.00162391	-0.00121883	0.000458265	-0.000296533	-0.000469658	0.00115394	-8.77086e-05	0.000184626	-0.000182609	3.85323e-05	-0.000247335	0.00012978	-0.00147988	-1.93442e-05	-9.13432e-05	0.000103285	-0.000138937	-0.000490683	-0.000832323	0.000947379	-0.000122529	0.000101391	-0.00106177	0.000218268
-0.000429221	-0.000113923	0.000672301	-0.000259326	-0.00077968	-0.000646879	-0.000277855	-0.000678554	0.0014374	-0.00086214	0.000291163	0.00010911	-0.000784996	0.00100692	-0.000410988	-0.000196197	-0.000144156	-3.77102e-05	-5.52694e-05	0.000197876	-0.00130654	-3.68417e-05	9.90129e-06	-4.71875e-05	-0.000131242	-4.46602e-05	-0.000745535	0.00071355	-5.50479e-05	6.30438e-05	-0.00128956	-0.000251383
-0.000610931	-7.79842e-05	0.000735695	-0.000344497	-0.000897216	-0.000820889	-0.000225521	-0.000735911	0.0017139	-0.00126661	0.000476194	0.000148255	-0.000849037	0.00133221	-0.000304365	0.000219098	-0.00013344	3.94374e-05	-0.000284772	0.000175078	-0.00166172	-6.81386e-05	-3.05107e-05	-6.55876e-06	-0.000118152	-0.000160122	-0.000876977	0.00106772	-8.79982e-05	0.000110127	-0.00141264	-0.000396839
-0.00047535	0.000183839	0.000513436	-7.27057e-05	-0.000808122	-0.000438431	-0.00027059	-0.000560375	0.0014504	-0.000883043	0.000407322	8.65825e-06	-0.000589905	0.000900371	-0.000203429	1.00707e-05	-0.00015871	-3.03105e-05	-0.00015462	0.000123715	-0.00133954	-3.02602e-05	-2.82365e-05	5.02811e-05	-0.000117036	-0.000318981	-0.000667354	0.000665496	-0.000100751	6.44183e-05	-0.00108251	5.9333e-05
-0.000127226	7.93368e-06	0.000343533	0.000232464	-0.000645351	-0.000324459	-0.00014998	-0.000370077	0.000993011	-0.0003634	0.000194758	-6.11272e-05	-0.000491541	0.000335542	-0.000235877	-0.000500124	-0.000162206	-0.000131875	0.000254359	0.000146074	-0.000787993	3.68948e-05	3.26473e-05	8.38338e-05	-0.000148693	-0.000351923	-0.000274694	7.81775e-05	-3.6521e-05	-2.316e-05	-0.000663833	0.000126888
-0.000419671	-1.65553e-07	0.000308496	0.000281477	-0.000919845	-0.000591657	8.19576e-05	-0.000389038	0.00149313	-0.0014864	0.000305886	-0.000505219	-0.000532108	0.00131299	-8.73558e-05	0.000124072	-0.000209808	0.000117733	0.000213928	0.000112549	-0.0013934	5.78853e-05	-0.000109409	0.000262095	-0.000182294	-0.000812844	-0.000702881	0.00116339	8.36352e-06	0.000120425	-0.000582437	-0.000360223
-0.000345278	0.000190837	0.000217431	-5.28114e-05	-0.000308336	-8.71975e-05	-0.000263979	-0.000192461	0.000522501	-0.000426446	0.000171085	-9.406e-05	-6.32029e-05	0.000431521	3.54798e-05	-2.36916e-05	-2.74215e-05	6.44029e-05	-0.000146422	8.41893e-05	-0.000423601	-2.07111e-05	-4.78559e-05	-1.97342e-05	-7.65458e-05	-0.000123119	-0.000268248	0.000389408	-0.000104918	4.27531e-05	-0.000404176	0.000264822
-0.000399693	0.000221952	0.000538568	3.80868e-05	-0.000813654	-0.000845363	0.000212231	-0.000489792	0.00153244	-0.000901974	0.000816935	0.000410528	-0.000448777	0.000692585	6.42776e-05	0.000415292	-0.000154441	-6.85817e-05	-0.000297583	9.48738e-05	-0.00149767	-6.94508e-05	-1.81301e-05	0.00012264	-0.000131119	-0.000443394	-0.000357702	0.00040095	-6.95759e-05	2.84425e-05	-0.00103414	-0.000405341
-0.000575014	0.000230297	0.000590205	0.000108148	-0.00106453	-0.000827592	-0.000221612	-0.000622832	0.00166308	-0.000888037	0.000719469	5.14122e-05	-0.000636394	0.000653882	0.000192205	-5.25003e-05	-0.00015472	-7.88034e-05	-9.14674e-05	0.000188367	-0.00144721	5.11731e-06	-3.057e-05	9.84435e-05	-0.00015293	-0.000414964	-0.000279439	0.000273077	-0.000143162	-2.27081e-05	-0.00120377	0.000442775
-7.22564e-05	0.000563644	8.12214e-05	0.000632547	-0.0004818	-4.10611e-05	0.000209297	1.24875e-05	0.000811819	-0.000155989	0.000748603	0.000332647	7.98947e-05	-0.000193483	8.01296e-05	0.000135265	-0.000147882	-0.000184355	0.000195711	-5.53207e-05	-0.000752197	-2.5634e-05	1.76285e-05	0.000291908	-0.000119244	-0.000805178	7.15651e-05	-0.000362029	-8.31594e-05	-5.17849e-05	-0.000174228	0.000210056
-0.000891435	0.000781214	0.000673136	-3.27089e-05	-0.00103266	-0.000309117	-0.000448308	-0.000574313	0.00188871	-0.00135712	0.000984468	0.000112431	-0.000136937	0.00123017	-0.00022023	0.000592353	-0.000181523	-2.41723e-06	0.00014666	9.73556e-05	-0.00176822	-0.000138232	-0.000100276	0.000111698	-0.000142091	-0.000418277	-0.00119061	0.00091921	-0.000154934	0.000120038	-0.00141056	0.000149747
-0.000854556	0.000628705	0.000757411	0.000308239	-0.00126545	-0.000670615	-0.000498646	-0.00064685	0.00230369	-0.00137284	0.000878418	0.000140754	-0.000861341	0.00123361	4.143e-06	7.2868e-05	-0.000269735	-5.50764e-05	0.000482616	0.000101283	-0.0021035	-1.8871e-05	-9.49453e-05	0.000235863	-0.000146825	-0.000849523	-0.000898948	0.000835399	-0.000215464	7.33602e-05	-0.00157254	0.000661831
-0.000905054	0.000714949	0.000719207	0.000167767	-0.000725898	-0.000837082	0.000274743	-0.00023169	0.00197835	-0.00153738	0.00105043	0.000570413	-0.000393689	0.00170153	0.000209821	0.000836424	-0.000295752	0.000243189	0.000325851	-0.000348321	-0.00231393	-5.92656e-05	-0.00025347	0.00032657	-1.53576e-05	-0.000959161	-0.0010907	0.0016508	-3.41274e-05	0.000260547	-0.000935621	-3.00875e-05
-0.000549454	0.000445736	0.0005925	-5.98658e-05	-0.000474083	-0.000971746	0.000394607	-0.000222295	0.00129536	-0.000634237	0.00118245	0.00101008	-0.000479584	0.000686423	0.000421137	0.000655539	-0.000124309	8.17479e-05	-7.69806e-05	-0.000330644	-0.00166229	-5.55157e-05	-0.000110567	0.000170065	5.89189e-05	-0.000384754	-0.000188196	0.00057786	-4.53752e-06	0.000101154	-0.000718474	0.000181062
-0.000913289	0.00117334	0.000546107	-2.3594e-05	-0.000633873	0.000164501	-0.000454603	-0.000255206	0.00176705	-0.00138379	0.00112135	0.000617886	-0.000135679	0.00148491	-0.000446394	0.00121092	-0.000178563	7.35057e-05	0.000565076	-0.000273075	-0.00202057	-0.000208043	-0.000141088	0.000248468	2.12017e-05	-0.000664044	-0.00163386	0.00142071	-0.0001534	0.00025621	-0.00115127	0.000137292
-0.000463233	0.000693483	0.000340553	0.000268315	-0.000350547	-0.000107903	-0.000249236	-6.17947e-05	0.0011971	-0.000635249	0.000771455	0.000793712	-0.000703951	0.000692756	5.82848e-06	0.000443625	-0.000121798	4.24289e-06	0.000590172	-0.000276138	-0.00140501	-5.32416e-05	-6.56998e-05	0.000268406	6.75872e-05	-0.000779127	-0.000502545	0.000664879	-0.000167721	0.000120205	-0.00066217	0.000586643
-0.000369029	0.000834374	0.000384019	0.00060229	-0.000757647	-0.00029873	-7.8165e-05	-0.000196658	0.0016865	-0.000559001	0.00117902	0.000960782	-0.00078514	0.000283016	4.01262e-05	0.000428219	-0.000199368	-0.000226666	0.000523961	-0.000188057	-0.00176355	-6.32438e-05	1.54109e-05	0.000396308	-1.93282e-05	-0.00109172	-0.000276171	2.52106e-05	-0.000204485	5.85066e-06	-0.000902461	0.000587472
-0.00100843	0.00113567	0.000664079	0.00023081	-0.00108422	-0.00010584	-0.000626309	-0.000478804	0.00220136	-0.00140057	0.00115153	0.000352347	-0.000401377	0.00131248	-0.000245948	0.000669205	-0.000245606	-3.55281e-05	0.000594624	-7.92647e-05	-0.00217177	-0.000132424	-0.000120816	0.000275542	-7.96105e-05	-0.000837374	-0.00137957	0.0010278	-0.000235001	0.00014861	-0.00148848	0.000684531
-0.000387204	0.000565134	0.000440786	0.000365644	-0.000665742	-0.000483576	3.27304e-05	-0.00022191	0.00146237	-0.000609792	0.0010096	0.00077024	-0.000594317	0.000380036	0.000147943	0.000481902	-0.000160136	-0.000128126	0.000185914	-0.00013303	-0.00154979	-6.55245e-05	-1.84877e-05	0.000281201	-1.36129e-05	-0.000798949	-0.00023335	0.000163488	-0.000149799	2.34539e-05	-0.000815684	0.000288296
-0.000419593	0.000618752	0.000302287	0.000203608	-0.000443641	-2.79511e-05	-0.000311088	-0.000154107	0.000988457	-0.00055725	0.000640419	0.000365224	-0.000289945	0.000514292	-5.07442e-05	0.000199061	-9.91979e-05	-2.88157e-05	0.000451066	-6.26446e-05	-0.000972271	-5.31039e-05	-4.57507e-05	0.000147948	-3.69109e-05	-0.000481409	-0.000473009	0.00039368	-0.000128729	6.5721e-05	-0.000638649	0.000454133
-0.000316246	0.000482073	0.000342022	0.000616602	-0.000851531	-0.000608316	1.62609e-05	-0.000258843	0.00145668	-0.000468457	0.000891827	0.000439112	-0.000705743	0.000135202	0.000354713	-6.81297e-05	-0.000190157	-0.000170768	0.000356689	-4.2034e-05	-0.00136823	4.53412e-05	-9.88274e-06	0.000320821	-8.55711e-05	-0.000922416	0.000127458	-0.000168802	-0.000145629	-6.03983e-05	-0.000705433	0.000765453
-0.00047674	0.000201935	0.000463641	0.000127057	-0.000588472	-0.000789629	2.63669e-05	-0.000305178	0.00129235	-0.000809966	0.000524752	0.000332599	-0.000766048	0.000872101	0.000280266	-4.8785e-06	-0.000150711	9.24711e-05	0.000183201	-7.84478e-05	-0.0013499	4.35331e-05	-9.84255e-05	0.000156189	-4.78423e-05	-0.000566364	-0.000251103	0.000748295	-7.76425e-05	8.1824e-05	-0.000744146	0.000351653
-0.000608155	0.000559901	0.000482265	-0.000386993	-6.9373e-05	-0.000257724	-0.000120285	-0.00011396	0.000888974	-0.000733352	0.000717282	0.000870228	-0.000342467	0.00109874	-5.2098e-05	0.000851724	-4.30317e-05	0.000198236	0.000123788	-0.000350633	-0.00130911	-0.000131565	-0.000128635	3.89196e-05	0.000131826	-0.000121278	-0.000860972	0.00120727	-5.22181e-05	0.0002298	-0.000671243	5.45597e-05
-0.000498708	0.000674915	0.000426421	0.000343721	-0.000667903	-0.000209346	-0.00046929	-0.000273424	0.00167557	-0.000858195	0.00079919	0.00075972	-0.00112969	0.000795061	-8.58901e-05	0.000405262	-0.000154356	-9.80322e-05	0.0006415	-0.000158912	-0.0017652	-4.98362e-05	-1.95146e-05	0.00031154	3.79331e-05	-0.000957633	-0.000610518	0.00063827	-0.000250377	9.00573e-05	-0.00106042	0.000677297
-0.000996295	0.000441091	0.000939926	-0.000188082	-0.000926153	-0.0011119	-0.000254549	-0.000631899	0.00238647	-0.00160562	0.000959816	0.000857383	-0.00141138	0.00182973	0.000101891	0.000691071	-0.00021523	0.000149996	0.00014563	-0.00020073	-0.00265388	-6.64754e-05	-0.000152343	0.000197827	4.75223e-05	-0.000716232	-0.00107048	0.00165385	-0.000193539	0.000221269	-0.00169858	0.000304436
-0.000735201	0.000980448	0.000565569	0.000114548	-0.000475584	7.00376e-05	-0.000571471	-0.000197689	0.00174727	-0.00108971	0.000889213	0.000977529	-0.000842771	0.00129886	-0.000359595	0.000847151	-0.000174326	1.84012e-05	0.000739288	-0.000318638	-0.0020227	-0.000153436	-9.12079e-05	0.000276274	9.65365e-05	-0.000870187	-0.00129348	0.00127103	-0.000242992	0.000229958	-0.0011831	0.000445151
-0.000227539	0.00114619	0.000171329	0.000434484	0.000130966	0.000472091	-8.65239e-05	0.000348116	0.000787346	-0.000259664	0.00105248	0.00145188	-0.000330855	0.000359296	-0.000219932	0.00090238	-0.000100266	-6.20504e-05	0.000954729	-0.000521246	-0.00121294	-0.000163387	-3.73483e-05	0.000356019	0.000158874	-0.000929242	-0.000593515	0.000482579	-0.000139051	0.000172834	-0.000248402	0.000260356
-0.00113599	0.00127154	0.000838305	0.00016491	-0.000807402	-0.000445962	-0.000282647	-0.000294126	0.00252275	-0.00180433	0.00146515	0.00116903	-0.000921466	0.00204585	-0.000168844	0.0012077	-0.000293683	0.000158893	0.000985719	-0.000480305	-0.00295776	-0.000153621	-0.00022165	0.000420855	8.03063e-05	-0.00117427	-0.00166324	0.0019643	-0.000174128	0.000334795	-0.00149971	0.000372355
-0.00119586	0.00132284	0.000906733	0.000454235	-0.00114846	-0.000608066	-0.000351211	-0.000386541	0.00301539	-0.00183656	0.00160681	0.00116851	-0.00125915	0.00191925	-3.04679e-05	0.00116071	-0.000376615	4.50905e-05	0.00106291	-0.000509438	-0.00341984	-0.000111114	-0.000207684	0.000571207	9.30467e-05	-0.00155536	-0.00156918	0.00172113	-0.000250893	0.000274575	-0.0017028	0.000857103
-0.00095361	0.000757585	0.00090539	-0.000235097	-0.00047533	-0.00100737	0.000105028	-0.000268396	0.00189812	-0.00123108	0.00135234	0.00140787	-0.000918753	0.00161381	0.000288503	0.00106208	-0.000185992	0.000236157	0.000349935	-0.000542687	-0.00248997	-0.000113057	-0.000217373	0.00021274	0.000176598	-0.000563343	-0.000958418	0.00159783	-5.92583e-05	0.000284246	-0.00120266	0.000290826
-0.00166956	0.000869181	0.00129897	-0.000157254	-0.00142319	-0.00132512	-0.000573006	-0.000861046	0.00353597	-0.00252894	0.00122713	0.000764122	-0.0018008	0.00300237	5.73469e-05	0.000875946	-0.000391824	0.000316149	0.00064589	-0.000383309	-0.00392267	-4.59922e-05	-0.00031473	0.000357735	6.05795e-05	-0.00116878	-0.00200893	0.00280119	-0.000255383	0.000378763	-0.00237102	0.000924581
-0.00127777	0.000932995	0.00101405	9.28318e-05	-0.000895258	-0.00101463	-9.6956e-05	-0.0003741	0.0027677	-0.00195327	0.00123253	0.00103376	-0.00125083	0.00237532	0.000190219	0.00108071	-0.000363946	0.000300913	0.000670134	-0.000581478	-0.00332903	-6.46408e-05	-0.000309718	0.000432628	0.000130645	-0.00127761	-0.00158697	0.00235497	-0.000158461	0.000368641	-0.00153229	0.000580735
-0.000909514	0.000825442	0.000692371	-0.000110429	-0.000324968	-0.000627203	3.73987e-05	-0.000113166	0.00175423	-0.00116212	0.0011315	0.00131485	-0.000907501	0.00160006	0.000146465	0.00115305	-0.000192615	0.000248759	0.000396125	-0.00065398	-0.00243712	-0.000102889	-0.000215797	0.000310716	0.000213798	-0.000810377	-0.00107534	0.0017223	-0.000109569	0.000306099	-0.000957054	0.000460538
-0.00118226	0.000284878	0.00114968	5.90383e-05	-0.00141801	-0.00196491	0.000181939	-0.00081437	0.00320869	-0.00213192	0.00122627	0.000815559	-0.00186729	0.00225659	0.000492353	0.000636874	-0.000364129	0.000208197	0.000110425	-0.000254614	-0.00352812	3.65805e-05	-0.000228088	0.000389612	-8.01344e-06	-0.00121299	-0.000938302	0.001962	-0.000153294	0.000221282	-0.00193828	0.000346174
-0.000415626	0.000816199	0.000566807	0.000422203	-0.000700373	-0.000590059	0.000200539	-0.000196679	0.00173535	-0.000662517	0.00139959	0.00119943	-0.000604669	0.000468125	0.000123863	0.000696988	-0.000210041	-0.000156139	0.00037626	-0.000263269	-0.00194548	-0.000107195	-2.86884e-05	0.000346581	2.63433e-06	-0.000929374	-0.000361731	0.000224957	-0.000112606	6.0368e-05	-0.000925751	0.000157251
-0.000691564	0.00108337	0.000348539	0.000384963	-0.000757837	0.000258251	-0.000717213	-0.000247221	0.0016713	-0.000853416	0.000934123	0.000515614	-0.000627311	0.000748638	-0.000235983	0.000529852	-0.000167681	-0.000119952	0.000750975	-0.000177544	-0.00170755	-9.17434e-05	-4.36511e-05	0.000327757	1.36517e-05	-0.000923518	-0.000944875	0.000577378	-0.000279487	9.09103e-05	-0.00106259	0.00105755
-0.00150411	0.000546704	0.000968843	-0.000514441	-0.000955015	-0.000864894	-0.000556449	-0.000672009	0.00236083	-0.00223033	0.000633597	2.59639e-05	-0.00084132	0.00271199	2.49096e-05	0.000874963	-0.000230219	0.000458467	0.000115544	-0.000219716	-0.0026494	-6.27078e-05	-0.000331757	0.000109377	3.57925e-05	-0.000478765	-0.00187901	0.00269169	-0.000158144	0.000370157	-0.00168203	0.000489291
-0.000430174	0.00108238	0.000182482	0.000826107	-0.000709224	0.000509365	-0.000568745	-3.44615e-05	0.00149282	-0.000587209	0.000801291	0.000372842	-0.000376545	0.000296754	-0.00023252	0.000388883	-0.000221803	-0.000229099	0.000846419	-0.000154373	-0.0014348	-7.12083e-05	-1.24678e-05	0.00045023	-2.76668e-05	-0.00128925	-0.000701829	0.000128036	-0.000292248	3.04363e-05	-0.000687635	0.000971925
-0.000279765	0.000286163	0.000398067	4.1847e-05	-0.000515529	-0.000427077	-0.000272683	-0.000355416	0.000944122	-0.000110108	0.000670921	0.000638916	-0.000670422	-3.65372e-05	0.000154103	-6.50359e-05	-3.10926e-05	-0.000167671	-0.000108785	6.4832e-05	-0.000849596	-4.08752e-05	5.95224e-05	2.52244e-05	-2.76596e-05	-0.000189738	0.000138301	-0.000292506	-0.00018435	-6.57813e-05	-0.000874802	0.000596066
-0.00056746	0.000465405	0.000459075	0.000259951	-0.00111997	-0.000433658	-0.000348355	-0.000573296	0.00175926	-0.000895629	0.000761684	7.38788e-06	-0.000519588	0.000560829	-4.40895e-05	0.000204376	-0.000182659	-0.000172694	9.62202e-06	0.000150189	-0.00154899	-3.83832e-05	-2.0413e-06	0.000199225	-0.00013898	-0.000621713	-0.000552957	0.000177735	-0.00019158	-2.89796e-05	-0.0011995	0.000497434
-0.000351035	0.000175446	0.000250774	-8.09404e-05	-0.000251613	-0.000431069	0.000225473	-0.000137018	0.000654198	-0.000607206	0.00036673	0.000141781	-1.92152e-05	0.000679328	0.000135112	0.000316479	-7.87593e-05	0.000141948	-0.000203637	-8.06821e-05	-0.000774698	-2.24054e-05	-9.85024e-05	6.03084e-05	-4.95776e-05	-0.000226852	-0.000313607	0.000683798	2.26019e-06	9.70092e-05	-0.000322593	-0.00018283
-0.000465102	-0.000220536	0.000568659	-0.000375965	-0.000714867	-0.00100436	-5.83317e-05	-0.000618125	0.00130746	-0.000847121	0.000463537	0.000268765	-0.000873687	0.000795086	0.000118519	0.000398461	-5.33645e-05	1.41291e-05	-0.000547635	8.02045e-05	-0.00136643	-3.34522e-05	-1.41748e-05	-1.03161e-05	8.92604e-07	-2.32343e-05	-0.000323587	0.000570594	-8.16299e-05	3.17932e-05	-0.00110552	-0.000105213
-0.000402553	0.000239906	0.000289526	0.000347873	-0.00095419	-0.00040916	-0.000103877	-0.000421394	0.00142794	-0.000970499	0.000391998	-0.000393187	-0.000421753	0.000760723	1.68066e-05	-0.000133973	-0.000206552	-2.42021e-05	6.12264e-05	0.000135022	-0.00122613	5.52511e-05	-5.96841e-05	0.000214303	-0.000187545	-0.000726098	-0.000431876	0.000527315	-7.76896e-05	2.53867e-05	-0.000685979	0.000263656
-0.000553819	-0.000101531	0.000570933	0.000327995	-0.00119459	-0.00102113	0.000194684	-0.000566081	0.00210161	-0.00181028	0.000442882	-0.000351277	-0.000810119	0.00158598	-7.31711e-05	0.000275783	-0.00029356	8.51909e-05	0.000100946	0.000146782	-0.00200439	3.79956e-05	-0.000115771	0.000323253	-0.000203986	-0.00102724	-0.000858022	0.00132238	-3.40389e-05	0.000123404	-0.00102528	-0.000609874
-0.000453791	0.000157876	0.000511427	-0.0001994	-0.000722496	-0.000378608	-0.000374255	-0.000579612	0.00123818	-0.000646872	0.000413416	0.0001026	-0.00054849	0.000679949	-0.000228319	-9.78909e-05	-9.70091e-05	-6.00664e-05	-0.000232021	0.000164995	-0.00109278	-4.76503e-05	9.1445e-06	-3.95625e-05	-0.000112437	-6.84071e-05	-0.000537809	0.0004283	-0.000117203	2.93811e-05	-0.00110777	0.000175158
-0.00039557	-0.00012856	0.000545647	-0.000292717	-0.000683027	-0.000556729	-0.000262878	-0.000593155	0.0011949	-0.000879845	0.000288682	3.33259e-05	-0.000689291	0.000981532	-0.000366525	-0.000111786	-8.55949e-05	1.4942e-05	-4.67077e-05	0.000183915	-0.00109204	-3.15272e-05	3.5194e-06	-5.08686e-05	-0.000122161	7.53634e-06	-0.000665529	0.000758665	-3.16699e-05	7.40964e-05	-0.00104819	-0.000266683
-0.00036249	-0.000341486	0.000725363	2.13346e-05	-0.000930359	-0.00100798	4.90452e-05	-0.000637459	0.00175555	-0.00121148	0.00029219	5.9338e-05	-0.000967104	0.00124446	-0.000365374	-9.53675e-05	-0.000229828	-1.86287e-05	0.000160498	0.000175564	-0.0016667	2.36085e-06	-1.38404e-05	0.000120582	-0.000160889	-0.000469667	-0.000767243	0.000931432	-7.68103e-06	8.01505e-05	-0.00121562	-0.000681083
-0.000559435	0.000152909	0.00029232	-6.93727e-05	-0.000564413	-0.000154439	-0.000381946	-0.000355869	0.00101394	-0.000942409	4.45149e-05	-0.000394087	-0.000277978	0.000988109	-0.000108344	0.000128309	-0.000104434	0.000116734	-0.000128518	9.4227e-05	-0.000923816	-7.29992e-06	-9.34517e-05	5.49317e-05	-8.47904e-05	-0.000327795	-0.000732214	0.000928011	-0.000134498	9.74956e-05	-0.000707029	0.000234267
-0.000570507	0.00025319	0.00043925	-0.000292612	-0.000387499	-0.000385656	-0.000122682	-0.000321107	0.000931784	-0.00079415	0.000508407	0.000250121	-0.000216144	0.000890844	3.15558e-05	0.000388671	-4.29044e-05	0.000140292	-0.000365576	-1.48429e-05	-0.00100994	-7.59368e-05	-8.96203e-05	-1.70136e-05	-3.84032e-05	-9.43617e-05	-0.000499866	0.000848446	-9.10396e-05	0.000118836	-0.000746537	-8.5253e-06
-0.000518968	0.000661162	0.000163795	7.82382e-05	-0.000379706	0.000295207	-0.000308837	-9.69286e-05	0.000730558	-0.000694242	0.000515919	-8.75089e-05	0.000304875	0.000628409	-0.00012919	0.000430465	-7.02122e-05	6.87895e-05	8.92096e-05	-3.78725e-05	-0.000711701	-8.28005e-05	-9.36266e-05	0.000110383	-6.93365e-05	-0.000356958	-0.000669386	0.000608938	-0.000106588	0.000101377	-0.000394496	0.000293287
-0.000419406	-0.000123451	0.000611187	9.54489e-07	-0.000931037	-0.000815128	-0.000108917	-0.000621006	0.00156866	-0.000985437	0.000407114	4.82734e-06	-0.000772134	0.000923149	-0.000183696	-0.000128464	-0.000169741	-4.21238e-05	-3.53222e-05	0.000195727	-0.00141755	6.44664e-07	-5.96072e-06	7.70048e-05	-0.000162357	-0.000358554	-0.000535937	0.000610414	-6.60469e-05	3.1687e-05	-0.00113242	-0.000184396
-0.000362361	0.000456486	0.000387243	0.000245946	-0.000851836	-0.000294069	-0.000139214	-0.000418498	0.00126175	-0.000572	0.000759857	9.87705e-05	-6.56922e-05	0.000224449	-4.44961e-05	6.06942e-05	-0.000131365	-0.000175449	-0.000130072	0.000216821	-0.000991558	-7.00978e-05	2.27269e-05	0.000100136	-0.000199504	-0.000415382	-0.00027513	-0.000118682	-0.000134489	-4.76808e-05	-0.000881234	0.000100424
-0.000756668	0.000367136	0.000605223	-0.000298404	-0.000835927	-0.000426287	-0.000487443	-0.000623506	0.0015573	-0.00118771	0.000664966	0.000120701	-0.000489112	0.00113058	-0.000139842	0.000463539	-7.68885e-05	3.78751e-05	-0.000279224	0.000152539	-0.00146455	-0.00010798	-5.78643e-05	-4.81732e-06	-8.87397e-05	-0.000164973	-0.000839572	0.000899719	-0.000180081	0.0001004	-0.00133916	0.000101764
-0.000215973	0.000405582	0.000115509	4.8174e-05	-8.8395e-05	0.000105386	3.05164e-05	2.17522e-05	0.000382865	-0.000285059	0.000496397	0.000351938	0.000148641	0.000236825	-2.90927e-05	0.00038795	-1.83028e-05	2.65841e-05	-0.000142686	-8.78079e-05	-0.000470528	-8.34913e-05	-3.13175e-05	7.99952e-05	-2.71816e-05	-0.000277739	-0.000177506	0.000268943	-7.04442e-05	6.35198e-05	-0.000161338	-5.4956e-05
-0.000532158	0.000132394	0.000434533	7.25692e-05	-0.000960023	-0.000554873	-0.000130978	-0.000543321	0.00156792	-0.00123303	0.000385758	-0.000342462	-0.000550707	0.00116338	-0.000103976	1.12611e-05	-0.000196551	5.5207e-05	-3.45701e-05	0.00013079	-0.0014398	2.68442e-05	-8.29759e-05	0.000145936	-0.000166166	-0.000537445	-0.000707124	0.000945195	-5.04284e-05	8.82521e-05	-0.000914876	4.8441e-06
-0.000229979	0.000364117	0.000332071	8.65932e-06	-0.000607293	-0.000113958	-0.000221814	-0.000406316	0.00104458	-0.000461511	0.000690181	0.000417343	-0.00024031	0.000166621	-0.000285481	0.000331128	-4.08922e-05	-0.000210508	-0.000288383	0.000212211	-0.000866528	-0.000141143	9.31516e-05	3.11592e-05	-0.000132867	-0.000223638	-0.000324971	-0.000108483	-0.000167086	-3.04019e-05	-0.000928377	-0.000252308
-0.000520348	0.000229384	0.000546996	-0.00039498	-0.00061512	-0.000644172	-4.80961e-05	-0.000500016	0.00103256	-0.000760188	0.000870858	0.000337561	-0.000108858	0.000611944	0.00010455	0.00049999	-3.92089e-06	2.12593e-05	-0.000528256	0.000132131	-0.000999493	-0.000116211	-3.28996e-05	-8.99278e-05	-7.94853e-05	0.000188954	-0.000297907	0.000373846	-4.58521e-05	4.22083e-05	-0.000961879	-0.000234988
-0.000685188	0.000155336	0.000590198	-2.87235e-05	-0.00113457	-0.000805205	-0.000167034	-0.000700395	0.0018931	-0.00132364	0.000660346	-6.61624e-05	-0.000688446	0.00111016	-1.39815e-06	0.000294656	-0.000166053	-9.22795e-07	-0.000410487	0.00018811	-0.00175893	-3.26194e-05	-5.02602e-05	0.000130268	-0.00016755	-0.000526883	-0.00063753	0.000803742	-0.00015764	4.9549e-05	-0.00129578	2.02251e-05
-0.000186475	0.000628471	0.000367932	0.000629871	-0.00116235	7.57454e-06	-0.000629889	-0.000550669	0.00159771	-0.000331206	0.000831346	0.00020612	-0.000510177	-0.000316226	-0.000242321	-0.000293804	-0.000144917	-0.000490412	0.000197677	0.000432371	-0.00101514	-7.94344e-05	0.000171926	0.000169071	-0.0002585	-0.000718813	-9.8183e-05	-0.000884368	-0.000316301	-0.000181028	-0.00125505	0.000546998
-0.000248211	0.00088364	-1.54993e-05	0.000634088	-0.000562269	0.000760935	-0.000585168	-7.27571e-05	0.0010457	-0.000545535	0.000419603	-2.49188e-05	-4.44024e-05	0.000243791	-0.000506382	0.000256495	-0.000150676	-0.000225608	0.000625323	6.78872e-05	-0.000822124	-8.87173e-05	3.76262e-05	0.000305383	-0.000124356	-0.000950937	-0.000752978	9.32388e-05	-0.000250177	1.37394e-05	-0.000553613	0.000414768
0.00015919	-4.56533e-05	7.28583e-05	0.000779366	-0.000684169	-0.00076754	0.00051685	-0.000122208	0.000775133	2.91965e-06	0.000582359	0.000115742	-0.000399503	-0.000569817	0.000536523	-0.000428442	-0.000144944	-0.0002382	1.89013e-05	0.000115176	-0.000553228	0.000119456	5.8143e-05	0.000289756	-0.000159736	-0.00078708	0.000899013	-0.000896443	-2.52201e-05	-0.000189885	-9.76844e-05	0.000259271
0.000182885	-1.03459e-05	-5.24301e-06	0.000270973	-0.000191239	-0.000363083	0.000335944	-3.47977e-05	0.000244328	7.33191e-05	0.000464547	0.000405348	-0.000280201	-0.000384806	0.00027364	-0.000104971	1.32728e-05	-0.000119564	-0.000244953	6.61804e-05	-0.000181595	2.08255e-05	7.41426e-05	0.000101772	-8.55837e-05	-0.000335861	0.00071206	-0.000492902	-3.71345e-05	-8.88847e-05	5.58091e-07	-9.96724e-05
-0.000532489	0.000163935	0.000536346	-0.000178803	-0.000921027	-0.000572422	-0.000350832	-0.000686705	0.0014552	-0.000713688	0.000602846	0.000139882	-0.000608649	0.000565567	-8.95071e-05	4.69153e-05	-8.20061e-05	-0.000110148	-0.000463752	0.000219694	-0.00127571	-5.56911e-05	3.35047e-05	-9.16403e-06	-0.000137969	-0.00012886	-0.000382636	0.000233745	-0.000179444	-2.44192e-05	-0.00127749	0.000286738
-0.000420925	-0.000164343	0.000598913	-5.49894e-05	-0.000863786	-0.000781101	-7.12928e-05	-0.000591464	0.00155469	-0.00115835	0.000343107	-2.10555e-05	-0.000786495	0.00115722	-0.000283121	-2.86059e-06	-0.00017124	1.47526e-05	2.54831e-05	0.000166575	-0.00146127	-9.17508e-06	-2.63861e-05	8.53925e-05	-0.000147748	-0.000371322	-0.000714872	0.000900908	-3.30713e-05	8.29416e-05	-0.00108529	-0.000433924
-0.000331898	1.78553e-05	0.000425676	8.3844e-05	-0.000746273	-0.000447229	-0.00016416	-0.000464649	0.00120942	-0.000734777	0.000293119	-0.000113356	-0.000516148	0.000702064	-0.000211354	-0.000256511	-0.000152989	-4.42074e-05	7.69483e-05	0.000160147	-0.00103821	1.35944e-05	-9.07728e-06	7.50088e-05	-0.000154297	-0.000335982	-0.00045925	0.000456534	-5.37798e-05	2.42386e-05	-0.000841465	9.01706e-06
-0.000239209	0.000366428	0.000198878	-0.000181746	-0.000465734	3.09781e-05	4.87059e-05	-0.000310967	0.000575648	-0.000304562	0.000691786	5.61033e-05	0.000561354	6.10866e-05	-0.000333569	0.000554436	-3.36992e-05	-0.000144272	-0.000396948	0.000115029	-0.000508073	-0.000149794	4.02787e-05	-2.09218e-05	-0.000111197	0.000202172	-0.000458727	-0.000177099	1.93803e-05	-2.47706e-05	-0.000558692	-0.00044503
-0.00077956	0.000244068	0.000496089	-0.000613313	-0.000331855	-0.000374404	-0.000188978	-0.000379253	0.00098916	-0.00121152	0.000481892	0.000181692	-0.000161389	0.0014353	-9.80247e-05	0.000795489	-8.65851e-06	0.000284444	-0.000484168	-4.99785e-05	-0.0011863	-0.00012517	-0.000144997	-7.05069e-05	-1.78699e-06	7.94997e-05	-0.000936351	0.00148338	-7.3709e-05	0.000219026	-0.000872126	-0.000302211
-0.000375813	-9.7187e-05	0.000492509	0.000136065	-0.000893737	-0.000698072	-2.09662e-05	-0.000509698	0.00148525	-0.00108789	0.0002877	-0.000231089	-0.000673723	0.00106992	-0.000197215	-0.000208482	-0.000209585	2.23191e-05	0.000180775	0.000136272	-0.00135844	4.56007e-05	-5.01585e-05	0.000145117	-0.000173871	-0.000520873	-0.000624901	0.000829727	-1.83966e-06	7.11899e-05	-0.000854858	-0.000201908
-0.000256117	-0.000312781	0.000517621	0.000172847	-0.000821595	-0.000803134	0.000115821	-0.000468793	0.00146586	-0.00117819	0.000180835	-0.000178838	-0.000783588	0.00117985	-0.000326288	-0.000173976	-0.000222378	2.7069e-05	0.000364652	0.000137909	-0.00137707	4.65839e-05	-3.70812e-05	0.000176162	-0.000169596	-0.000574181	-0.000677385	0.000949092	4.50595e-05	8.97368e-05	-0.000809428	-0.000631117
-0.000601874	0.000322524	0.000391827	-9.2586e-05	-0.000864899	-0.000350917	-0.00029837	-0.000535629	0.00145123	-0.00117468	0.000487449	-0.000207978	-0.000464617	0.00108887	-7.5592e-05	0.000254454	-0.000126371	5.95812e-05	-0.000272794	0.000123268	-0.00134632	-2.9862e-05	-7.61489e-05	8.05924e-05	-0.000124444	-0.000395335	-0.000728641	0.000917643	-0.000111849	9.93551e-05	-0.000953262	0.000127405
-0.000417632	4.88813e-05	0.000578933	-0.000287284	-0.000720233	-0.000462483	-0.000428568	-0.000651423	0.00119271	-0.000498977	0.000402853	0.000209317	-0.000632512	0.000543253	-0.000287824	-0.000232344	-6.96759e-05	-0.000109004	-0.000254928	0.000228138	-0.000999463	-5.93479e-05	5.17625e-05	-0.000108563	-0.00012062	0.000113929	-0.000468011	0.000232719	-0.000124597	-6.14834e-06	-0.00123862	0.000153506
-0.000455291	2.73227e-05	0.000527495	-0.000274785	-0.000704819	-0.000498934	-0.00027912	-0.000574669	0.00128413	-0.000924177	0.000390357	8.56752e-05	-0.000653112	0.000990097	-0.000278326	8.05981e-05	-8.98407e-05	1.859e-05	-0.000175693	0.00013612	-0.00122219	-4.8403e-05	-1.35828e-05	-1.95611e-05	-9.93585e-05	-9.67356e-05	-0.000685656	0.000794294	-6.85971e-05	8.64612e-05	-0.00105394	-0.000151761
-0.000223745	-0.000180565	0.000501776	0.000128477	-0.00074741	-0.000651058	-6.32058e-05	-0.000476464	0.00122906	-0.000636865	0.000289592	5.08821e-05	-0.000664441	0.000578525	-0.00024631	-0.000337595	-0.000154721	-9.72821e-05	0.000152729	0.000184437	-0.00105521	1.45926e-05	3.17784e-05	8.02774e-05	-0.000159297	-0.00033647	-0.000344816	0.000283726	-4.18652e-05	-7.90774e-06	-0.000882796	-0.000178845
-0.000830676	-1.07651e-05	0.000745356	-0.000476153	-0.00105715	-0.000775341	-0.000484018	-0.000888373	0.00175143	-0.00127044	0.000344105	-0.000271876	-0.000623153	0.00131454	-0.000201728	0.000176275	-0.000134027	4.21691e-05	-0.000488489	0.000268985	-0.00157488	-5.66326e-05	-6.16978e-05	-8.77552e-05	-0.000125195	7.21631e-05	-0.000990119	0.000973623	-0.000135791	6.92436e-05	-0.00163197	5.01239e-05
-0.000229794	0.000541335	8.26583e-05	0.000337406	-0.000435837	0.000445302	-0.000655526	-0.000175582	0.000812105	-0.000284946	0.000168157	1.85481e-05	-0.000356879	0.000176244	-0.000306014	-0.000106054	-8.71606e-05	-0.000166165	0.000376659	9.51215e-05	-0.000598575	-3.58563e-05	4.31529e-05	0.000137421	-7.54944e-05	-0.000564672	-0.000451409	4.6307e-05	-0.000243118	-7.87591e-06	-0.000613794	0.000663857
0.000129816	0.000591496	-7.86047e-05	0.000467041	-0.000116728	0.000354735	0.000100131	0.000162411	0.000254655	0.000185861	0.000695505	0.000561133	0.000243037	-0.000548042	-7.05749e-05	0.000362372	-2.69259e-05	-0.000232739	0.00014499	-5.87286e-05	-0.000238884	-9.83534e-05	8.15765e-05	0.000198238	-4.48074e-05	-0.000510157	0.000167507	-0.000634475	-8.96836e-05	-5.94955e-05	4.04507e-05	-4.19748e-06
-0.000326109	-0.000307028	0.000570041	-9.5933e-05	-0.00097012	-0.00138942	0.000333002	-0.000664502	0.00151334	-0.000888443	0.000747131	0.000278314	-0.000871652	0.000551966	0.00030138	0.000274791	-0.000101551	-7.94429e-05	-0.000537131	0.000175425	-0.00146373	5.66577e-06	1.61197e-05	8.60357e-05	-9.79676e-05	-0.000226103	7.62064e-05	0.00016541	-1.92463e-05	-5.02435e-05	-0.00107491	-0.00037381
-3.57969e-05	-0.000106362	0.000358662	-4.04131e-06	-0.000524426	-0.000805845	0.000160167	-0.000409325	0.000888303	-0.000260836	0.000527541	0.000509264	-0.000675994	3.5122e-05	0.000168155	-2.40714e-05	-3.65056e-05	-0.000154328	-0.000348164	0.00017094	-0.000782533	-1.70512e-05	8.16403e-05	1.16199e-05	-9.16291e-05	-0.000154369	0.000301387	-0.000240604	-7.13155e-05	-7.32497e-05	-0.000745287	-0.000231248
-0.000737236	0.000940724	0.00044534	0.000383529	-0.00101139	7.1784e-06	-0.000379825	-0.000380028	0.00178246	-0.00105409	0.000923405	2.60181e-05	8.31904e-06	0.000822376	-0.000222065	0.00043486	-0.00023687	-9.79363e-05	0.000307361	2.25082e-05	-0.00164016	-9.89493e-05	-7.59703e-05	0.000268114	-0.000162418	-0.000816932	-0.00101631	0.000541062	-0.00019008	6.44235e-05	-0.00107314	0.000476489
-0.000445217	0.000559703	0.0003283	8.69099e-05	-0.000342283	-0.000218436	0.000159997	-6.65108e-05	0.00078976	-0.000589496	0.000752897	0.000287825	0.00031273	0.000562243	9.73751e-05	0.00044038	-0.000111223	8.22921e-05	3.90569e-05	-0.000120033	-0.00088084	-7.73447e-05	-0.000111323	0.000111787	-6.86225e-05	-0.000328152	-0.000437012	0.000505467	-6.50531e-06	9.78365e-05	-0.000357935	-4.20264e-05
-0.00031566	0.000745895	0.000260855	0.000500204	-0.000769355	-5.35119e-05	-0.000108092	-0.000225384	0.00140771	-0.000571399	0.00102581	0.000523211	-0.000274046	0.000154006	-0.000118363	0.000515466	-0.000151745	-0.000242151	0.0002234	-1.68303e-05	-0.00134777	-0.000100142	3.95438e-05	0.000314188	-9.43381e-05	-0.000854477	-0.0003491	-0.000119545	-0.000182874	-2.38108e-05	-0.000773693	0.000242993
-0.000875167	0.000443104	0.000715064	0.000141675	-0.00119822	-0.000938205	2.04062e-06	-0.000607779	0.00206681	-0.0014525	0.000936641	-3.94223e-05	-0.000340079	0.00127119	0.000181193	0.00032007	-0.00025193	6.53549e-05	-6.42751e-05	8.65798e-05	-0.00196025	-2.51309e-05	-0.0001461	0.000196335	-0.000188651	-0.000654157	-0.000762059	0.000931452	-9.75062e-05	8.35853e-05	-0.00128228	0.000146271
-0.000396386	0.000318918	0.000504705	0.000381543	-0.000858197	-0.0007714	0.000234256	-0.000339536	0.0016176	-0.000979419	0.000847426	0.000326117	-0.00044422	0.0007045	0.000158327	0.000307574	-0.000212503	-5.56361e-05	6.73817e-05	3.36467e-05	-0.00156825	-2.632e-05	-5.61387e-05	0.000260898	-0.000140595	-0.000825223	-0.000304926	0.000435499	-7.74352e-05	3.77474e-05	-0.000836408	-0.00019794
-0.00132366	0.00043975	0.00102048	9.4467e-05	-0.0016671	-0.00139871	-0.000250645	-0.000911257	0.00292416	-0.00209245	0.000952748	-0.00025033	-0.000900936	0.00201042	0.000352337	0.000278073	-0.000355787	0.000168817	-1.89668e-05	8.09105e-05	-0.00280781	3.12555e-05	-0.000242099	0.000249375	-0.000180157	-0.000885488	-0.00115917	0.00159191	-0.000173706	0.000142017	-0.00187481	0.000651888
-0.000892815	0.000769787	0.000564648	-5.56136e-05	-0.000697129	-6.31082e-05	-0.000435832	-0.000335327	0.00151201	-0.00121665	0.000675047	1.08866e-05	4.87402e-05	0.00133282	-0.000188321	0.000621034	-0.000183272	0.000133968	0.000198222	-9.42377e-05	-0.00156583	-0.000112827	-0.000170123	0.000122972	-5.6751e-05	-0.000448033	-0.00129961	0.00124049	-0.000130035	0.000192021	-0.00100464	0.000324
-0.000916117	0.000847344	0.000697158	0.000107617	-0.00116072	-0.000109215	-0.000961585	-0.000668312	0.00216505	-0.00124822	0.000842669	0.00020215	-0.000750965	0.00112251	-0.000313951	0.00034732	-0.000190823	-0.000126033	0.00038218	0.000126368	-0.00195267	-0.000116552	-4.11226e-05	0.000156489	-9.15027e-05	-0.000639109	-0.00121195	0.000757448	-0.000324476	7.94433e-05	-0.00173495	0.00082709
-0.000542855	-9.69574e-05	0.000725861	-4.21043e-05	-0.000716443	-0.00133939	0.0001221	-0.000507051	0.00165302	-0.00101575	0.000531981	0.000542808	-0.00124832	0.00113674	0.000399221	-2.57609e-05	-0.000166633	0.000119677	-8.74944e-05	-2.92707e-05	-0.00173749	5.01706e-05	-9.862e-05	0.000106337	-3.64455e-05	-0.00052648	-0.000186504	0.000952562	-9.42621e-05	9.27709e-05	-0.00111658	0.000119381
-0.000699739	0.000195713	0.00071283	-0.000238157	-0.00065841	-0.00102809	-7.0053e-05	-0.000497804	0.00169136	-0.000991083	0.000730304	0.000759504	-0.00111694	0.00115766	0.000249045	0.000509443	-0.000130651	0.000103882	-0.000242564	-0.000174988	-0.00194609	-3.96383e-05	-9.602e-05	0.000107294	6.121e-05	-0.000427092	-0.000531925	0.00103753	-0.000148526	0.00012992	-0.00122241	0.00030893
-0.000588961	0.00051903	0.000390882	-0.000229451	-0.000131822	-0.000151594	-0.000135646	-0.000100797	0.000854875	-0.000726056	0.000524248	0.000551141	-0.000233378	0.0010491	-6.74714e-05	0.000593303	-7.42658e-05	0.000194694	0.000114053	-0.000274622	-0.00115784	-9.0539e-05	-0.000131859	6.75808e-05	6.32489e-05	-0.000252871	-0.000812508	0.00115139	-7.11235e-05	0.000202795	-0.000572315	0.000151248
-0.000436562	0.000723948	0.000404087	0.000152853	-0.000452102	-0.000108187	-0.000272102	-0.000182912	0.00125185	-0.000650862	0.00088982	0.000796512	-0.000534193	0.000631284	-0.000136225	0.000516857	-0.000106788	-6.54778e-05	0.000482003	-0.000158049	-0.00137009	-0.000105761	-2.59037e-05	0.000192592	1.65354e-05	-0.000573943	-0.000608772	0.000506531	-0.000147406	9.90383e-05	-0.000840586	0.000291323
-0.000703155	0.000304484	0.000677857	5.41362e-05	-0.000479357	-0.00128261	0.000615582	-0.000168364	0.00177164	-0.00147486	0.000942858	0.000911395	-0.000916577	0.00172833	0.000424843	0.000826747	-0.000236598	0.000322287	0.000201754	-0.000437548	-0.00228902	-4.17747e-06	-0.00023884	0.000326913	5.86103e-05	-0.000944088	-0.000645012	0.00178026	1.95821e-05	0.000273735	-0.00074103	-0.000325789
-0.000398304	0.000928686	0.000328238	0.000516274	-0.000544556	-0.00011073	-0.000188208	-7.25404e-05	0.00139714	-0.000369164	0.00113787	0.00102058	-0.000700456	0.000257793	5.19335e-05	0.00040241	-0.000163098	-0.000164367	0.000727988	-0.00032322	-0.00158442	-5.25853e-05	-1.21449e-05	0.000369023	5.24926e-05	-0.000948781	-0.000303535	0.000100188	-0.000180452	3.68516e-05	-0.000713547	0.000921963
-0.000858149	0.000792074	0.000732468	1.00429e-06	-0.000617638	-0.000618372	-8.17373e-05	-0.000301149	0.00195078	-0.00134608	0.00108891	0.000976193	-0.000791066	0.00157948	-3.54254e-05	0.000848942	-0.000216414	0.000145414	0.000459329	-0.00033734	-0.00229685	-0.00011189	-0.000164805	0.000259477	4.61936e-05	-0.000791304	-0.00114072	0.00151195	-0.000123832	0.000248692	-0.00121542	0.000137602
-0.00107653	0.000762333	0.000786147	-6.26055e-05	-0.000564863	-0.000914656	0.000171026	-0.000202281	0.00193501	-0.00154376	0.00110386	0.000825564	-0.000632003	0.00193555	0.000319612	0.000974415	-0.000256038	0.00035932	0.000404998	-0.000537855	-0.00247937	-5.34317e-05	-0.000303734	0.000297306	0.000106347	-0.000817095	-0.00117357	0.00199292	-3.57126e-05	0.000324515	-0.000972623	0.000338907
-0.00138237	0.000573972	0.00113623	-0.000148142	-0.0011243	-0.00160987	0.000152988	-0.00061046	0.00281586	-0.00216246	0.00123	0.000667063	-0.00113888	0.0025384	0.000435423	0.000872193	-0.000349281	0.000396238	0.000263562	-0.000419286	-0.00327902	-8.98981e-06	-0.000344198	0.000311939	3.48526e-05	-0.000929132	-0.00137564	0.0024152	-5.76203e-05	0.000335758	-0.00163317	0.000366813
-0.00024855	0.000772552	0.000267018	0.000616707	-0.000116176	-0.000303141	0.000474256	0.00029531	0.00123666	-0.000722686	0.00102352	0.00127509	-0.000653029	0.000793641	0.000143919	0.000892479	-0.000217064	6.39822e-05	0.000824238	-0.000591667	-0.00177396	-5.0705e-05	-0.000121538	0.000515296	0.000125713	-0.00135463	-0.000423044	0.000922998	-4.57261e-05	0.00020315	-0.000156809	-3.78969e-05
-0.00113555	0.000725548	0.000903407	0.000364612	-0.00111775	-0.0013315	0.000151446	-0.000420656	0.00282411	-0.00204215	0.00127206	0.000784939	-0.00137778	0.00220592	0.000382707	0.000744909	-0.000378649	0.000258829	0.000782915	-0.000434288	-0.00321724	2.70538e-05	-0.000283896	0.000514534	2.12544e-05	-0.0014605	-0.00112414	0.00206309	-0.000111702	0.000284005	-0.00141318	0.000501513
-0.000788267	0.00108615	0.000559124	0.000677261	-0.000801694	-0.000247609	-0.000388338	-0.000136716	0.00230992	-0.00135544	0.00107046	0.000930736	-0.00126694	0.00141179	-1.5636e-05	0.00069896	-0.000315972	8.20008e-06	0.00119151	-0.000442783	-0.00260294	-3.60452e-05	-0.000150244	0.000564218	9.02778e-05	-0.00162125	-0.00109624	0.00132957	-0.00026024	0.000215443	-0.00112461	0.000930304
-0.00148425	0.0012041	0.000745854	-0.00021653	-0.000432362	-0.0001437	-0.000556678	-0.00013255	0.00205591	-0.00197612	0.000853466	0.00060854	-0.000649044	0.00269802	-0.000100617	0.00128815	-0.000258603	0.000516266	0.000904725	-0.000701605	-0.00272039	-0.000103674	-0.000395676	0.000325422	0.000209981	-0.000917236	-0.002163	0.00296022	-0.000154853	0.000492703	-0.00114352	0.000893022
-0.00121948	0.000984557	0.00101091	0.000134491	-0.00112793	-0.00102905	-0.000220731	-0.000525848	0.00269927	-0.00155288	0.00145838	0.000954959	-0.00109164	0.00174996	0.00026391	0.000727472	-0.000326782	0.000122219	0.000601274	-0.000413934	-0.00303785	-5.31952e-05	-0.000226462	0.000358315	5.85109e-05	-0.00100101	-0.00119002	0.0015125	-0.000168367	0.000221572	-0.00166602	0.00099408
-0.000944783	0.000651825	0.00084189	-0.000142757	-0.000622264	-0.000905343	-4.64303e-05	-0.000359138	0.0021482	-0.00147951	0.00108746	0.00115667	-0.0011755	0.0018179	0.000100435	0.00104713	-0.000218653	0.000208979	0.000298148	-0.000454211	-0.00266459	-9.89479e-05	-0.000192361	0.000276566	0.000137964	-0.00082795	-0.0011626	0.00180484	-0.000138295	0.000288841	-0.00133572	0.000215131
-0.00149041	0.00099146	0.000947778	-0.000216567	-0.000708228	-0.000766787	-0.000135304	-0.000312491	0.00241889	-0.0022301	0.00105601	0.000601598	-0.000644268	0.00284698	5.77381e-05	0.00123108	-0.000321445	0.000521397	0.000630705	-0.000591583	-0.00302366	-8.80757e-05	-0.000407929	0.000319344	0.000103935	-0.000931775	-0.00202404	0.00297216	-7.15909e-05	0.000472602	-0.00133032	0.000365121
-0.00119983	0.00109837	0.000837057	9.36462e-05	-0.000574884	-0.00054148	-0.000136205	-0.000146695	0.00236363	-0.00187958	0.00115667	0.00106446	-0.000935408	0.00238376	-2.44807e-05	0.00123587	-0.000320329	0.000349077	0.000910404	-0.000659703	-0.00299729	-0.000104401	-0.000317225	0.000437918	0.000154669	-0.00125215	-0.00175217	0.00250419	-0.000133948	0.000423896	-0.00121543	0.000404114
-0.00167119	0.00131078	0.00113172	0.000408827	-0.00149179	-0.000928273	-0.000502035	-0.000593619	0.00370178	-0.00258388	0.00144013	0.000723157	-0.00153219	0.0028762	5.45752e-05	0.0010599	-0.000497818	0.000254891	0.00112469	-0.00053192	-0.00411179	-4.18114e-05	-0.000351575	0.000624773	5.70493e-05	-0.00181231	-0.00211695	0.00269803	-0.000284331	0.00038324	-0.00208484	0.00117451
-0.00138152	0.000885989	0.00105076	-0.000312875	-0.000556109	-0.000917974	-0.000175168	-0.000305117	0.00234733	-0.00197362	0.00109259	0.00105193	-0.00102581	0.00266243	0.000144066	0.00120524	-0.000278912	0.000475701	0.000633454	-0.000641934	-0.00302737	-0.000100009	-0.000367488	0.000266357	0.000194904	-0.000818683	-0.00179305	0.00278854	-9.63306e-05	0.000459757	-0.00142432	0.000421274
-0.000935595	0.00111134	0.00087303	0.000573304	-0.00108455	-0.00104942	0.00019923	-0.000301183	0.00277701	-0.00144104	0.00175573	0.0013622	-0.00117141	0.00142913	0.000328754	0.000954976	-0.000381336	6.48736e-06	0.000834375	-0.000547521	-0.00322395	-5.41751e-05	-0.000186843	0.000581543	7.14253e-05	-0.00152437	-0.000898727	0.00119437	-0.000139572	0.000195456	-0.00136649	0.000693104
-0.00090237	0.00105585	0.00063603	0.000671909	-0.00098002	-0.000617218	-2.87326e-05	-0.000222241	0.00260459	-0.00154674	0.00129793	0.000970421	-0.00120409	0.0015777	8.55152e-05	0.000819215	-0.00037128	4.68965e-05	0.000936574	-0.00049163	-0.00297914	-2.60453e-05	-0.000180312	0.000623495	4.07089e-05	-0.00171518	-0.00108858	0.00145765	-0.000210515	0.000217744	-0.00120215	0.000748663
-0.00100761	0.000849633	0.000982432	-0.000128971	-0.000891049	-0.000829856	-0.000365018	-0.000562302	0.00239096	-0.00136005	0.00134704	0.00123539	-0.00118727	0.00154257	-4.79761e-06	0.000852318	-0.000211737	3.72495e-05	0.000376177	-0.000273475	-0.0026781	-0.000143205	-0.000122276	0.000205725	7.65152e-05	-0.000666878	-0.00115029	0.00130895	-0.000209605	0.000206471	-0.00177932	0.000473418
-0.000746789	0.000621547	0.000677491	0.000280692	-0.000636554	-0.00111082	0.000486941	-0.00015481	0.00193518	-0.00124641	0.00119993	0.00100723	-0.000831172	0.00141418	0.000429838	0.00072792	-0.000280964	0.000199642	0.000431449	-0.000492217	-0.00241036	-4.85772e-06	-0.000217191	0.000405116	5.30344e-05	-0.00109262	-0.000616564	0.00137549	-2.21919e-05	0.000218135	-0.000805583	0.000215724
-0.000758952	0.00084851	0.000575724	0.000442825	-0.00086377	-0.000696803	1.38714e-05	-0.000240011	0.00193798	-0.00101556	0.00121259	0.000707671	-0.000723329	0.000980973	0.000334085	0.000473836	-0.000264636	2.99718e-05	0.000614601	-0.000345462	-0.00216565	-5.61791e-07	-0.000153934	0.000398978	1.33849e-05	-0.00105644	-0.000579273	0.000798465	-0.000116338	0.00011627	-0.000932625	0.000872957
-0.00130369	0.000732848	0.00103739	0.000161685	-0.00138122	-0.00120199	-0.000262507	-0.00069575	0.00300635	-0.00219194	0.00110931	0.00034433	-0.00120362	0.00235292	0.000171326	0.00056162	-0.000379558	0.000222302	0.000608747	-0.000193582	-0.00315465	-4.57574e-06	-0.000270569	0.00036177	-6.62598e-05	-0.001162	-0.00148395	0.00208533	-0.000162738	0.000266639	-0.001822	0.000578997
-0.000337376	0.00053784	0.000515844	0.000440002	-0.000238635	-0.00102886	0.000873647	0.000144144	0.00142089	-0.00077793	0.00121676	0.00142135	-0.000715739	0.000908633	0.0004791	0.00077428	-0.000244473	0.000139577	0.000468507	-0.000590841	-0.00200861	-1.77929e-05	-0.000164456	0.000439917	9.66537e-05	-0.00115559	-0.000163484	0.000962827	4.63198e-05	0.000194399	-0.000304796	-0.000225745
-0.000634312	0.000887762	0.00058289	0.000147007	-0.000555048	-0.000520934	-6.53263e-05	-0.00020909	0.00179333	-0.000855038	0.00136221	0.00140562	-0.00101735	0.000919331	5.47027e-05	0.000937747	-0.000161153	-2.98459e-05	0.000541553	-0.00044618	-0.00222467	-0.000111687	-6.90214e-05	0.000340781	0.000133483	-0.000851788	-0.000672736	0.000812773	-0.000154831	0.000154006	-0.00107475	0.000513426
-0.000661941	0.000978856	0.000542338	0.000392365	-0.000710888	-0.000587473	0.000285912	-0.000131447	0.00186204	-0.00101603	0.00149781	0.00107963	-0.00045732	0.000915487	0.000169251	0.000999267	-0.000243238	-4.30616e-06	0.000489934	-0.000427277	-0.00223633	-9.85021e-05	-0.000126527	0.000432287	3.41127e-05	-0.00105332	-0.000681333	0.00077273	-7.37844e-05	0.000145677	-0.000837623	0.000256881
-0.000870029	0.00110452	0.000425753	0.000343762	-0.000750369	5.8796e-05	-0.000441263	-0.000187939	0.00176733	-0.00116126	0.00100518	0.000412474	-0.00036426	0.00115455	-0.000108958	0.00074086	-0.000220866	3.99293e-05	0.00068691	-0.000289812	-0.00193432	-8.57947e-05	-0.000148615	0.000364775	1.16107e-05	-0.000987534	-0.00114777	0.00106138	-0.00020043	0.00017066	-0.000949437	0.000848462
-0.000594962	0.000490987	0.000814808	0.000531535	-0.00136633	-0.00115395	-3.18526e-05	-0.000649891	0.00261224	-0.00140895	0.00125909	0.000704589	-0.0013005	0.00102219	0.000155779	0.000290788	-0.000293983	-0.000182123	0.000437836	8.76064e-05	-0.00248128	-2.70498e-05	-2.54268e-05	0.000370631	-0.000145	-0.00118106	-0.000462904	0.000522859	-0.00019134	2.67591e-05	-0.00162749	0.00010354
-0.0005507	0.00067294	0.000455142	0.000609609	-0.000813892	-0.000592391	3.01136e-05	-0.000186238	0.0018715	-0.00108871	0.000962538	0.000596427	-0.000882978	0.000949351	0.000225343	0.000403803	-0.000261747	-8.70341e-06	0.000655672	-0.000235916	-0.00200544	1.13579e-05	-0.000112124	0.00044431	-2.29965e-05	-0.00127686	-0.000489842	0.000787029	-0.000147301	0.000106124	-0.000820768	0.000510986
-0.00044986	0.000425098	0.000578513	0.000121122	-0.000432043	-0.000884563	0.0002933	-0.000180565	0.00146379	-0.000820367	0.00101453	0.00111655	-0.000892893	0.000927343	0.000238856	0.000524595	-0.000158579	7.07744e-05	0.000321849	-0.000310907	-0.00179829	-4.02604e-05	-9.2757e-05	0.000246857	4.79882e-05	-0.000710292	-0.000319741	0.000848096	-4.93706e-05	0.000142441	-0.0007918	9.07457e-06
-0.000913796	0.000774438	0.000866871	0.000606232	-0.00120675	-0.00117753	0.000121018	-0.000444407	0.00298153	-0.00190356	0.00128488	0.000941052	-0.00152021	0.00190748	0.000180774	0.000642636	-0.000409814	7.35122e-05	0.000817388	-0.000317745	-0.00323653	-3.22238e-06	-0.000187717	0.00056839	-3.9862e-05	-0.00170731	-0.00104883	0.00167003	-0.000179961	0.000224847	-0.00153174	0.00027799
-0.00106052	0.000828233	0.000829055	-0.000411317	-0.000177368	-0.000780968	0.000146983	-0.000112621	0.00166015	-0.00130124	0.00118805	0.00140971	-0.000706477	0.00194986	0.000172663	0.0012969	-0.000173887	0.000398005	0.000318312	-0.000722768	-0.00246147	-0.000133938	-0.000284762	0.000203833	0.000235999	-0.000513951	-0.00129067	0.00214454	-3.05542e-05	0.000388805	-0.000977548	0.000217052
-0.0012789	0.00049555	0.000932828	-0.000323678	-0.000663816	-0.00130865	4.45839e-05	-0.000399925	0.00229332	-0.00189118	0.000942421	0.000861707	-0.00131614	0.00247839	0.000391668	0.00103161	-0.00025333	0.000475637	0.000276237	-0.00060485	-0.00297903	-8.03989e-06	-0.000338308	0.000288411	0.000184815	-0.000816632	-0.00133147	0.00258464	-7.92503e-05	0.000382838	-0.00130289	0.000541
-0.000956334	0.000980376	0.000730048	-0.000179861	-0.000446183	-0.000281592	-0.000402238	-0.000243892	0.00174612	-0.00108457	0.00108416	0.00110306	-0.000713833	0.00147487	-0.000100817	0.000973224	-0.000166706	0.000150689	0.000493955	-0.000469555	-0.00220414	-0.000147971	-0.00016962	0.000198811	0.000156137	-0.000571534	-0.00129579	0.00148705	-0.000167033	0.000269999	-0.00121049	0.000636765
-0.000594765	0.000952933	0.000476205	0.00030902	-0.000380941	-0.000282921	6.4997e-05	-7.17824e-06	0.00159957	-0.000885961	0.00116797	0.00122231	-0.000676938	0.00102038	3.20678e-06	0.00091484	-0.000204914	4.72503e-05	0.000631072	-0.000494937	-0.00204626	-0.000105542	-0.000120378	0.000390664	0.000104344	-0.00104684	-0.000802311	0.00103313	-0.000127925	0.00020342	-0.000749522	0.000318833
-0.000977992	0.000752856	0.000744888	0.000244695	-0.000780429	-0.000784206	-0.000175383	-0.000318052	0.0022724	-0.00159329	0.000929606	0.000776939	-0.00124052	0.00189805	0.000120241	0.000490716	-0.000293303	0.000217482	0.000808263	-0.000378932	-0.00259093	-2.24153e-06	-0.00022162	0.000380945	3.52608e-05	-0.00118673	-0.0011243	0.00184366	-0.000164724	0.000269101	-0.00126263	0.000635297
-0.000682428	0.000759581	0.000715708	0.000477154	-0.000905027	-0.000972295	-6.18034e-06	-0.000319592	0.00219047	-0.000901351	0.00130015	0.00114811	-0.00130798	0.000891687	0.000402556	0.000361488	-0.000275631	-5.35293e-05	0.000675516	-0.000369246	-0.00245022	9.13444e-06	-0.000104819	0.000416123	6.18577e-05	-0.00116118	-0.000383625	0.000646583	-0.000168267	9.04383e-05	-0.00119232	0.000976315
-0.000693534	0.00073652	0.000585192	0.000265577	-0.00064067	-0.000652288	-5.43238e-05	-0.000206982	0.00179058	-0.00101915	0.00104851	0.000900385	-0.000935082	0.00113425	0.000219679	0.000560447	-0.000217746	7.54277e-05	0.000627128	-0.000375091	-0.00210259	-2.48513e-05	-0.000142214	0.000339092	7.08604e-05	-0.000948134	-0.000674157	0.00104425	-0.000123491	0.000167215	-0.000940138	0.00064532
-0.000758776	0.000812648	0.000636555	0.000357477	-0.000561483	-0.000864213	0.000443471	-5.37068e-05	0.00192249	-0.00134711	0.00122908	0.00102067	-0.000680265	0.00154111	0.000303181	0.000855034	-0.000298198	0.000218416	0.000655269	-0.000534871	-0.00241825	-3.29057e-05	-0.000238212	0.000445731	5.3803e-05	-0.00120877	-0.000836408	0.00155114	-1.88102e-05	0.000264926	-0.00073219	0.000112379
-0.000834865	0.00102421	0.000674191	0.000288036	-0.000767466	-0.00046415	-0.000292653	-0.000270678	0.00217047	-0.00124134	0.00129625	0.00112472	-0.00109284	0.00134744	-1.05071e-05	0.000817897	-0.000240283	2.05155e-05	0.000885134	-0.00041602	-0.00251295	-8.5301e-05	-0.000129421	0.000403029	9.25227e-05	-0.0010963	-0.0010389	0.00121407	-0.000189688	0.000203676	-0.00126827	0.000726882
-0.00070209	0.000861086	0.000571073	0.000435645	-0.000471037	-0.000850406	0.000582833	6.4017e-05	0.00188741	-0.00131179	0.00135098	0.00122799	-0.000725402	0.00146398	0.000358527	0.00111391	-0.000294501	0.000212144	0.000696044	-0.000657575	-0.00251621	-4.3068e-05	-0.000238424	0.000530234	0.000114774	-0.00135512	-0.000763785	0.00152732	-1.09304e-05	0.000274756	-0.000579957	6.86218e-05
-0.00114266	0.00109928	0.000840476	0.000436526	-0.00119567	-0.00095021	5.7204e-05	-0.000393499	0.00277051	-0.0017667	0.0015889	0.000829602	-0.000885307	0.00177628	0.000255654	0.000926793	-0.000374892	0.000117746	0.000753502	-0.000444068	-0.00312053	-4.27008e-05	-0.000242077	0.000525833	4.26825e-06	-0.00137915	-0.00118877	0.00155408	-0.00012692	0.000227931	-0.00140253	0.000704809
-0.00139652	0.000837345	0.000910566	-0.000488222	-0.000663598	-0.000666487	-0.000450963	-0.00046242	0.00212134	-0.00168689	0.000956975	0.000696985	-0.000814452	0.00227796	2.85918e-05	0.00104717	-0.000203632	0.000384214	0.000256087	-0.000493405	-0.00265366	-0.000103411	-0.000295865	0.000155779	0.000152441	-0.000464392	-0.00170211	0.00233374	-0.000150139	0.000361564	-0.00148843	0.000797758
-0.000889806	0.00108806	0.0007591	0.000602092	-0.00132468	-0.00048686	-0.00040426	-0.000501477	0.00272745	-0.00151396	0.00135796	0.000642346	-0.000932947	0.00126513	-7.20479e-05	0.000660483	-0.000343081	-0.000140889	0.000761965	-0.000126099	-0.00272126	-8.92011e-05	-9.81931e-05	0.000465163	-7.44018e-05	-0.00137755	-0.00114029	0.000885118	-0.000261565	0.00011702	-0.00161231	0.000655921
-0.000724964	0.00071545	0.0007807	0.000158353	-0.00099212	-0.000920728	8.20978e-05	-0.000475259	0.00216243	-0.00111323	0.00146635	0.00101616	-0.000760047	0.000936021	0.000160968	0.000832993	-0.00021893	-8.02057e-05	0.000127287	-0.000185446	-0.00235222	-0.000114327	-7.15903e-05	0.000287455	-1.22684e-05	-0.000771464	-0.000628542	0.000614537	-0.000131118	8.87872e-05	-0.00137063	0.00017173
-0.000829734	0.000146587	0.000696848	-0.000121262	-0.000884177	-0.00118313	-8.82788e-05	-0.000558743	0.00174953	-0.0011727	0.000672723	0.000245581	-0.000986347	0.00127443	0.000447421	0.000163541	-0.000164117	0.000174164	-7.3706e-05	-9.18029e-05	-0.00186087	5.05925e-05	-0.000156135	0.000123833	-1.65227e-05	-0.000444869	-0.00044154	0.00108956	-0.00010429	0.000106173	-0.00115745	0.00064684
-0.000803676	0.000138162	0.00102801	-7.75601e-05	-0.00127907	-0.00160514	3.63746e-05	-0.000846068	0.00249166	-0.00147895	0.00104019	0.000589047	-0.00127263	0.00141477	0.000293323	0.000288068	-0.000246382	1.28528e-05	-0.000152299	7.36593e-05	-0.00248698	-2.01587e-05	-9.20786e-05	0.000137325	-0.000105052	-0.000577926	-0.000592463	0.000988196	-0.00011748	8.52297e-05	-0.00178213	-4.94008e-07
-0.000596504	0.000860642	0.00044919	0.000406552	-0.000748767	-0.000306237	-2.46753e-05	-0.000185357	0.00162043	-0.000906101	0.00108424	0.000529344	-0.000260483	0.000761143	7.59762e-05	0.00060084	-0.000220977	-3.42572e-05	0.000427308	-0.000207514	-0.00173526	-7.1123e-05	-0.000103402	0.000329202	-4.18087e-05	-0.000904889	-0.000677153	0.000588018	-0.000113798	9.94688e-05	-0.000785188	0.00039601
-0.000494095	0.000451622	0.000455226	0.0004746	-0.000883767	-0.000900517	0.000346852	-0.000274332	0.00167394	-0.000895579	0.00104919	0.000455134	-0.000550225	0.000641445	0.000402119	0.00031786	-0.000229705	-2.15789e-05	0.000167709	-0.000143996	-0.00175939	2.42617e-05	-9.32803e-05	0.000355112	-8.74732e-05	-0.000958177	-0.000130663	0.000400823	-6.5541e-05	2.9179e-05	-0.000719668	0.000316107
-0.000369762	0.000173663	0.000400092	0.000290164	-0.000770878	-0.000765311	-1.96907e-05	-0.000384817	0.00136613	-0.000543146	0.00060696	0.000338444	-0.000851274	0.000373266	0.000301534	-0.000135425	-0.000143653	-7.97689e-05	-1.79358e-05	1.94431e-05	-0.00130029	4.92606e-05	-1.11709e-05	0.00019349	-8.39858e-05	-0.00065125	7.15434e-05	0.000126187	-0.000152605	-3.47186e-05	-0.000824853	0.000587097
-0.000437105	0.000165259	0.000308301	0.000152635	-0.000744655	-0.00039316	-0.000365871	-0.000406776	0.00114552	-0.000569219	0.000291992	-0.000135212	-0.000599938	0.00044072	0.000123603	-0.000129402	-0.000112088	-5.28417e-05	-5.7322e-06	8.98244e-05	-0.000997504	4.01931e-05	-2.45955e-05	0.000115227	-6.98738e-05	-0.00042703	-0.000243064	0.000228802	-0.000164403	-2.19333e-05	-0.000782192	0.000744882
-0.000569243	0.000214551	0.000507818	0.000113877	-0.00107003	-0.000663132	-0.000194713	-0.000606774	0.00171852	-0.00109397	0.000603963	-9.13207e-05	-0.000613962	0.000855869	3.96147e-05	0.000107369	-0.000168227	-4.40808e-05	-0.00027662	0.0001891	-0.00153141	-1.22457e-05	-3.59389e-05	0.000139833	-0.000172896	-0.00057602	-0.000487854	0.000554287	-0.00015745	2.05908e-05	-0.00111934	0.000187281
-0.000476225	-9.33698e-05	0.000622398	-6.4626e-05	-0.000881166	-0.00076829	-0.000104714	-0.000606394	0.00159239	-0.00111088	0.000414221	3.77461e-05	-0.000746794	0.00108874	-0.000235426	3.43694e-05	-0.000166589	-2.44218e-07	-8.32809e-05	0.000165471	-0.00149353	-2.30103e-05	-2.52178e-05	7.84434e-05	-0.00014457	-0.00036484	-0.000672749	0.000818494	-6.87228e-05	6.95737e-05	-0.00115568	-0.00031494
-0.000352844	0.000303444	0.000236507	0.000203959	-0.000734807	-0.00021246	-0.000205781	-0.000347343	0.00110046	-0.000677487	0.0004256	-0.000174106	-0.000318002	0.000494561	2.99741e-06	-4.84023e-05	-0.00012327	-4.44782e-05	-6.67947e-05	0.000109552	-0.000936093	9.91112e-06	-2.74659e-05	0.000131918	-0.000135374	-0.000497769	-0.000314767	0.000311955	-0.000105288	1.24674e-05	-0.000603047	0.000346627
-0.00030874	-2.46491e-05	0.000415221	7.38386e-05	-0.000739627	-0.000457542	-0.000136816	-0.000459738	0.00122157	-0.000837951	0.000235863	-0.000170949	-0.000560019	0.000840159	-0.000258512	-0.000239344	-0.000163628	-1.64084e-05	0.000157646	0.000148619	-0.00107263	2.25198e-05	-2.02809e-05	8.55713e-05	-0.000151937	-0.000358206	-0.000553698	0.000617193	-2.17411e-05	5.08949e-05	-0.000800713	-0.000116067
-0.000524698	0.000280838	0.000271381	-3.53063e-05	-0.000773177	-0.000252346	-0.000293293	-0.000445945	0.00113754	-0.000977383	0.00045468	-0.000288838	-0.000312903	0.000823614	-2.76279e-05	9.7448e-05	-7.66265e-05	5.36228e-05	-0.000209473	0.000155287	-0.000979356	-1.02785e-05	-5.70621e-05	6.51831e-05	-0.000144058	-0.000313467	-0.000492405	0.000664041	-0.000101566	5.74865e-05	-0.000725318	0.000245362
-0.000981115	0.00015196	0.000807059	-0.00059239	-0.00105465	-0.000838434	-0.000402478	-0.000861613	0.00180191	-0.00154625	0.000587315	-0.000206171	-0.000383103	0.00157552	-0.000113566	0.000513028	-0.000111546	0.000143128	-0.000559657	0.000234626	-0.00169196	-0.000103523	-0.00011762	-0.000105815	-0.000131461	0.000120023	-0.00115443	0.00128212	-0.00010851	0.000132937	-0.00160925	-0.000153494
[truncated: 10,980 more rows]

## Sheet: d
L23
0	1	2	3	4	5	6	7	8	9	10	11	12	13	14	15	16	17	18	19	20	21	22	23	24	25	26	27	28	29	30	31
[truncated: 11,996 more rows]

## Sheet: e
L23
[truncated: 11,997 more rows]
