# Supplementary material for: Self-supervised predictive learning accounts for cortical layer-specificity
Source: Nat Commun. 2025 Jul 4;16:6178. doi: 10.1038/s41467-025-61399-5 (PMC12227776; doi:10.1038/s41467-025-61399-5)
Supplement: Supplementary file 4 — Source Data [file 41467_2025_61399_MOESM4_ESM.zip › paper_figures/main_figures/Figure 8.xlsx]

## Sheet: a_b_c_d
1	1	1	1	1	1	1	1	1	1	1	1	1	1	1	1	1	1	1	1	1	1	1	1	1	1	1	1	1	1	1	1	1	1	1	1	1	1	1	1	1	1	1	1	1	1	1	1	1	1
0	1	2	3	4	5	6	7	8	9	10	11	12	13	14	15	16	17	18	19	20	21	22	23	24	25	26	27	28	29	30	31	0	1	2	3	4	5	6	7	8	9	10	11	12	13	14	15	0	1
L23	L23	L23	L23	L23	L23	L23	L23	L23	L23	L23	L23	L23	L23	L23	L23	L23	L23	L23	L23	L23	L23	L23	L23	L23	L23	L23	L23	L23	L23	L23	L23	L5	L5	L5	L5	L5	L5	L5	L5	L5	L5	L5	L5	L5	L5	L5	L5	L23	L23
fc1	fc1	fc1	fc1	fc1	fc1	fc1	fc1	fc1	fc1	fc1	fc1	fc1	fc1	fc1	fc1	fc1	fc1	fc1	fc1	fc1	fc1	fc1	fc1	fc1	fc1	fc1	fc1	fc1	fc1	fc1	fc1	fc1	fc1	fc1	fc1	fc1	fc1	fc1	fc1	fc1	fc1	fc1	fc1	fc1	fc1	fc1	fc1	fc1_baseline	fc1_baseline
0.0541562	-0.0130399	-0.0633768	-0.000844957	0.0888999	0.0714864	0.0138813	0.0615684	-0.184402	0.112903	-0.0404687	-0.0210211	0.0890121	-0.11487	0.0222303	-0.0189745	0.0228827	0.00431832	0.00970759	-0.0112307	0.177423	0.0045369	0.00352359	-0.0128828	0.0107776	0.0562295	0.0843161	-0.0868978	0.0142188	-0.00811656	0.137662	0.022321	0.00423801	-0.00470922	-3.60757e-05	-0.087706	-0.0863953	-3.33209e-05	0.000144732	-0.06476	6.20168e-05	5.73639e-05	-0.128246	-0.000172583	0.0149262	-6.56079e-05	-0.0237478	-0.0482015	-0.000487879	0.000412126
0.0983925	-0.0141307	-0.117916	0.00355612	0.161401	0.126327	0.0323147	0.114439	-0.325687	0.201545	-0.0686294	-0.0275297	0.155207	-0.203245	0.041804	-0.0251623	0.0392315	0.00782467	0.0251818	-0.0263862	0.307626	0.00819212	0.00573846	-0.0187512	0.0205436	0.0901286	0.145475	-0.150648	0.0259487	-0.0132779	0.250638	0.0401178	0.00951111	-0.0141735	-0.00698689	-0.154902	-0.143145	0.00452021	-0.00771331	-0.114397	0.00123891	0.00559295	-0.231189	0.00203941	0.0210662	0.00980232	-0.038339	-0.0993358	-0.000224052	0.000352613
0.139696	-0.012032	-0.171459	0.00966865	0.227654	0.172823	0.0539388	0.164612	-0.453891	0.281349	-0.0909726	-0.029883	0.214934	-0.285409	0.0632782	-0.0221832	0.0543048	0.0108488	0.0407882	-0.0425875	0.423315	0.011426	0.00766322	-0.0219076	0.0303432	0.117015	0.200595	-0.209606	0.0370746	-0.0180866	0.357328	0.0553926	0.0142302	-0.0214792	-0.0160243	-0.218743	-0.189695	0.0102338	-0.0181247	-0.159015	0.00449485	0.0138251	-0.324555	0.00346756	0.0292297	0.0258262	-0.0505417	-0.153921	-0.000433723	0.00025342
0.139948	-0.0125505	-0.171629	0.00955987	0.227801	0.172875	0.0536694	0.164562	-0.454376	0.281565	-0.0915698	-0.0302575	0.214567	-0.285617	0.0632546	-0.0227105	0.0544143	0.0108432	0.0407743	-0.0423862	0.423974	0.0115117	0.00773339	-0.0220319	0.0303415	0.117274	0.200986	-0.209793	0.0370517	-0.0181495	0.357474	0.055493	0.0141985	-0.0214922	-0.0159541	-0.219082	-0.19017	0.0101607	-0.0179295	-0.15911	0.00442545	0.0136424	-0.324592	0.00330896	0.029181	0.0257068	-0.0517781	-0.153426	-0.00069872	0.000714818
0.140011	-0.0120739	-0.17173	0.00964158	0.227939	0.173469	0.0535645	0.164704	-0.454501	0.281855	-0.0913101	-0.0299433	0.214988	-0.285949	0.0629401	-0.0224174	0.0544217	0.0107104	0.0408769	-0.0424584	0.424067	0.0113995	0.00778766	-0.0220054	0.030349	0.117248	0.200752	-0.210112	0.0370111	-0.018153	0.357523	0.055458	0.0138971	-0.0211983	-0.0159487	-0.218664	-0.190443	0.0101701	-0.0179425	-0.159288	0.00439845	0.0136691	-0.324677	0.00331044	0.0291624	0.0257225	-0.0513216	-0.154352	-0.000754138	0.000264044
0.139895	-0.0126985	-0.171469	0.00949116	0.227686	0.172542	0.0537175	0.164412	-0.454086	0.281476	-0.0915671	-0.0301129	0.214209	-0.285457	0.0633041	-0.0228607	0.0543864	0.0108474	0.0406126	-0.042357	0.423684	0.0115297	0.00773979	-0.0220529	0.0303257	0.117246	0.201039	-0.209681	0.0370271	-0.0181504	0.357198	0.0554657	0.0144249	-0.0217342	-0.0159377	-0.219102	-0.190179	0.0101527	-0.0179199	-0.158771	0.00441896	0.0136286	-0.324324	0.00331295	0.0291626	0.0256947	-0.0519013	-0.153151	-0.000652794	0.000855564
0.180929	-0.011276	-0.224303	0.0164288	0.292846	0.217073	0.0755526	0.214227	-0.580909	0.360063	-0.113926	-0.0331943	0.272964	-0.366885	0.0858283	-0.0209621	0.0691848	0.0139606	0.0571518	-0.058073	0.538676	0.015002	0.00946739	-0.0250874	0.0399423	0.143395	0.25638	-0.268416	0.0482463	-0.0230179	0.463293	0.0706491	0.0203687	-0.0283181	-0.0241457	-0.282918	-0.235636	0.016296	-0.0285451	-0.202564	0.00816617	0.0212786	-0.418109	0.00511782	0.0371642	0.041893	-0.0637129	-0.205274	-0.000525318	0.000872209
0.140023	-0.0127525	-0.171478	0.00881476	0.228446	0.172518	0.0543747	0.164697	-0.455115	0.28194	-0.0914018	-0.0296145	0.215236	-0.285612	0.0633366	-0.022233	0.0545282	0.0110422	0.0399583	-0.042579	0.42433	0.0113915	0.00769205	-0.0223234	0.0304187	0.118134	0.201062	-0.209583	0.0372695	-0.0180539	0.357788	0.0544477	0.0147644	-0.0220986	-0.0157986	-0.220241	-0.190666	0.0101749	-0.0178259	-0.159124	0.00428192	0.0134976	-0.324207	0.00320112	0.0290765	0.0255995	-0.0506231	-0.154167	-0.000754943	0.000910679
0.139713	-0.0122269	-0.171578	0.00906164	0.228134	0.17324	0.053575	0.164621	-0.454683	0.281674	-0.0914541	-0.0300135	0.215112	-0.285373	0.0629983	-0.0223306	0.0544769	0.010974	0.0405579	-0.0425612	0.424055	0.0113967	0.00768597	-0.0221951	0.0304013	0.117774	0.200461	-0.209384	0.0370869	-0.0180409	0.357466	0.0554444	0.0137903	-0.0218484	-0.0159927	-0.218976	-0.190474	0.0101323	-0.0178913	-0.15971	0.00436997	0.0136328	-0.32436	0.00329351	0.0291464	0.0257296	-0.0509867	-0.153725	-0.00047424	0.00042218
0.139382	-0.0125421	-0.171407	0.00904032	0.227878	0.172595	0.0536904	0.164479	-0.454198	0.280975	-0.0917488	-0.0305142	0.214722	-0.284513	0.0633653	-0.0224839	0.0543749	0.011234	0.0405114	-0.0425897	0.423529	0.0115245	0.00752663	-0.0221376	0.0303941	0.117523	0.200277	-0.208471	0.0371163	-0.0179508	0.35734	0.0556003	0.0138704	-0.0224646	-0.015962	-0.219115	-0.189453	0.0101671	-0.0179388	-0.159741	0.00440526	0.0136743	-0.324325	0.00330497	0.0291708	0.0257342	-0.0512582	-0.152563	-0.000142587	0.000737374
0.0986588	-0.0142126	-0.118325	0.00240432	0.162871	0.127486	0.0320205	0.11489	-0.327889	0.20265	-0.0693686	-0.0273558	0.156286	-0.203624	0.0413228	-0.0248631	0.0395947	0.0080693	0.0247362	-0.0265915	0.30947	0.00804056	0.00575911	-0.0192946	0.0207755	0.0917106	0.145263	-0.150497	0.0260886	-0.013151	0.251535	0.0397723	0.00860211	-0.0147613	-0.0068723	-0.155778	-0.144728	0.00449588	-0.00750147	-0.116045	0.00105904	0.00535322	-0.231112	0.00176966	0.0208191	0.00963956	-0.0385233	-0.100274	-0.000473211	0.000450817
0.0986248	-0.0139172	-0.118415	0.0024891	0.162996	0.127776	0.0320468	0.115042	-0.327729	0.202442	-0.0691894	-0.026988	0.156223	-0.203427	0.0411095	-0.0242377	0.0395826	0.008063	0.0248889	-0.0267644	0.309112	0.00795721	0.00575912	-0.0191494	0.0208503	0.0913752	0.144885	-0.150191	0.0260345	-0.0130764	0.251547	0.0395274	0.00836186	-0.014712	-0.00701699	-0.15549	-0.144358	0.00456274	-0.0076224	-0.116465	0.00117368	0.00546851	-0.230602	0.00188158	0.0209124	0.00978387	-0.0387111	-0.101247	-0.000433708	0.000157261
0.0981045	-0.0143141	-0.117909	0.00263453	0.161997	0.126735	0.0317518	0.114408	-0.326324	0.201414	-0.0693255	-0.0277064	0.155212	-0.20246	0.041459	-0.0249933	0.0393987	0.00814856	0.0249621	-0.0264591	0.308056	0.00813692	0.0056614	-0.0190898	0.0206927	0.0909706	0.144761	-0.149537	0.0259364	-0.013092	0.250554	0.0401241	0.00852774	-0.0148572	-0.00698192	-0.155026	-0.143548	0.00454643	-0.00759353	-0.115779	0.00118993	0.00539509	-0.230331	0.00189606	0.0209509	0.00970994	-0.0390917	-0.09896	5.36252e-05	0.000543737
0.0542083	-0.0126442	-0.0632868	-0.000806516	0.0890777	0.0718805	0.0137296	0.0616803	-0.184536	0.113184	-0.0402429	-0.0205931	0.0893851	-0.115174	0.0221212	-0.0189617	0.0229177	0.00423453	0.00961709	-0.0111528	0.177667	0.00441711	0.00356728	-0.0129795	0.0107202	0.0562628	0.0843288	-0.0871946	0.0141192	-0.00811378	0.137604	0.02217	0.0041194	-0.00451556	0.000235953	-0.0875778	-0.0868838	3.795e-05	3.84594e-05	-0.0647715	-0.000270366	-0.000245796	-0.12812	-7.03772e-05	0.0150072	-0.000190537	-0.0234123	-0.0489135	-0.000550309	1.32375e-05
5.81055e-05	0.000119652	-0.000150422	5.23511e-05	0.000162143	0.000283435	-8.71354e-06	0.000137243	-0.000252916	0.000128236	-6.08516e-05	-5.65717e-05	0.000201306	-0.000122579	-7.59431e-06	5.85694e-05	1.54842e-05	8.9409e-06	4.02481e-05	-5.27667e-05	0.000225324	-1.78694e-06	-9.51038e-06	1.87866e-05	2.57719e-05	-2.16482e-05	3.85732e-05	-5.1183e-05	4.45347e-06	7.08033e-06	0.000227101	6.8703e-05	-0.000271585	-1.13957e-05	-1.24839e-05	-2.52239e-05	7.13733e-05	1.58185e-05	-1.87438e-05	-0.000142457	4.52586e-05	-2.47583e-05	-0.000274381	-3.8526e-05	-1.36457e-05	-3.82175e-05	-7.6239e-05	-0.000244079	-0.000440188	7.03889e-05
0.0546673	-0.0127812	-0.0637081	-0.000646969	0.0896135	0.0720269	0.0142333	0.0621448	-0.185444	0.113765	-0.0402374	-0.0203392	0.0896243	-0.115848	0.022331	-0.0187071	0.0230143	0.00423549	0.00975236	-0.0114046	0.17831	0.00445145	0.00359596	-0.0128785	0.0108525	0.0562615	0.0849469	-0.0876747	0.0142647	-0.00814781	0.138567	0.0219839	0.00455397	-0.00457775	2.54191e-05	-0.0883157	-0.0870334	1.72756e-05	-9.7991e-05	-0.0648767	-4.45722e-05	1.01048e-06	-0.128684	9.90331e-05	0.0150023	3.98289e-05	-0.0235664	-0.0497852	-0.00095887	0.000139913
0.0979093	-0.0139688	-0.117883	0.00243809	0.162015	0.126842	0.031813	0.11443	-0.326415	0.20145	-0.068916	-0.0275815	0.155746	-0.202475	0.0414655	-0.0246692	0.0394311	0.00819239	0.0248655	-0.0265591	0.308046	0.00806761	0.00562477	-0.0191423	0.0206967	0.0912535	0.144573	-0.149542	0.0259933	-0.0130666	0.250588	0.0402057	0.00837522	-0.0147878	-0.00709793	-0.15499	-0.143717	0.00452383	-0.00759413	-0.11593	0.00122452	0.00545557	-0.230417	0.00197686	0.0210697	0.00982114	-0.0380269	-0.099046	0.00028569	0.000251909
0.0983172	-0.014067	-0.118022	0.00290648	0.162016	0.126858	0.0320556	0.114577	-0.326489	0.201794	-0.0689971	-0.0275234	0.155682	-0.20304	0.0415131	-0.0248783	0.0393692	0.00800651	0.0250405	-0.0265193	0.308219	0.00810668	0.00569877	-0.0190109	0.0206693	0.0908752	0.144985	-0.150179	0.0260043	-0.0131596	0.250858	0.0400136	0.00880634	-0.0145077	-0.0069665	-0.155087	-0.143658	0.0045598	-0.00765908	-0.115428	0.00118181	0.005514	-0.230923	0.00190286	0.0208918	0.00976235	-0.0383124	-0.0995832	-0.000114577	0.000280693
0.0535469	-0.0132128	-0.0629196	-0.0016544	0.0890665	0.0710624	0.0136697	0.0613484	-0.184241	0.112265	-0.0407876	-0.0211003	0.0889331	-0.113593	0.0223411	-0.0189649	0.0229163	0.00476089	0.00917868	-0.0112565	0.177109	0.00451093	0.0033368	-0.0131912	0.010797	0.0567539	0.0836691	-0.0853992	0.014201	-0.00789148	0.137216	0.0222291	0.00390638	-0.00578439	0.000186238	-0.0879693	-0.0861638	2.46335e-07	0.000129184	-0.065421	-0.000241036	-0.000260408	-0.127299	-0.000129733	0.014964	-0.000186787	-0.023648	-0.0471357	0.000121484	0.000565096
0.000294986	-0.000248523	-0.000128105	0.000454515	0.00014759	-8.19829e-05	0.000364714	0.000288535	-0.000285261	0.000241785	-8.29516e-05	4.34519e-05	8.88426e-05	-0.000377828	5.254e-05	-0.000221609	-2.70997e-05	-4.04905e-05	0.000396522	-4.58229e-05	0.000280613	5.61883e-05	2.62943e-05	0.000155463	-3.12779e-05	-0.000349861	0.000392214	-0.000349721	5.62464e-05	-5.4508e-05	0.000510424	-0.000222984	0.00120508	-9.89568e-05	2.81772e-05	-2.2715e-05	0.000129324	-2.62614e-05	-2.99308e-05	-0.000126526	7.88877e-06	4.16487e-06	-0.000566773	6.67991e-05	0.000135194	4.54513e-05	-2.23927e-05	-0.00026593	-0.000646082	0.000401754
0.054026	-0.0127167	-0.0634242	-0.000799509	0.0889063	0.0719801	0.0134711	0.061604	-0.184406	0.112928	-0.0405095	-0.0211329	0.0891654	-0.114848	0.0220358	-0.0189998	0.0228841	0.00429682	0.00994452	-0.0112323	0.177495	0.00450484	0.00351887	-0.0128848	0.0107798	0.0561953	0.0840025	-0.0868528	0.0141342	-0.00809814	0.137589	0.0227413	0.00369646	-0.00461203	-2.62219e-05	-0.08714	-0.0864938	-2.47927e-05	0.000104913	-0.065186	4.63072e-05	5.21168e-05	-0.128361	-0.000132732	0.0149621	-5.14891e-05	-0.0237731	-0.0481806	-0.000360248	0.0001253
0.00022456	0.000160304	-0.000356938	0.000391718	0.000263337	0.000466279	5.76314e-05	0.000363525	-0.000647801	0.000475853	-0.000103383	-0.0002032	0.000465993	-0.000628449	0.00017477	-0.000251395	3.25778e-05	-3.03434e-05	0.000254941	-3.80618e-05	0.000726985	5.14399e-05	1.97656e-06	7.93622e-05	-1.11847e-05	-0.000171634	0.000470114	-0.000541381	7.06855e-06	-6.60391e-05	0.000686637	0.000372009	6.51553e-05	-7.1153e-06	3.95351e-05	-2.87779e-05	-1.51894e-05	2.87408e-05	-3.5936e-05	-0.000156514	2.96622e-05	-5.74579e-05	-0.0010883	2.4105e-05	0.000204797	-2.90661e-05	-5.88936e-05	-0.000191979	-0.000606581	4.80849e-05
0.000176278	7.49239e-05	-0.00016524	0.000114627	0.000213809	0.000261014	-6.95965e-05	0.000163539	-0.000558158	0.000727881	3.92925e-05	0.000156599	0.000271882	-0.000834432	0.000126696	-0.000288386	8.74889e-05	-0.000119482	-3.67272e-05	1.4647e-05	0.000639552	2.36895e-06	7.46341e-05	-5.19503e-05	4.95646e-06	0.000175646	0.000561115	-0.000847173	-4.92517e-05	-0.000120932	0.000289078	0.000485413	0.000216749	-2.28137e-05	6.80191e-06	4.15258e-05	-0.000785866	7.20774e-06	-6.11604e-05	6.84578e-05	2.28407e-06	4.95026e-05	-0.0005852	-4.45452e-06	0.000404453	-2.69897e-06	1.28467e-05	-7.31628e-05	-0.000529047	0.000116885
-8.16802e-05	9.3535e-05	2.47906e-07	-0.000164585	7.78337e-05	5.48938e-05	-0.000117859	-7.45387e-06	-0.000178946	0.000225921	0.000197838	0.000231808	0.000110454	-0.000300441	0.000119868	0.000141693	0.000100865	-2.22334e-05	-0.000328259	1.4369e-05	0.00017298	-5.13585e-05	3.21636e-05	-8.28461e-05	2.59612e-05	0.000226704	0.000229547	-0.000298	-7.9655e-05	-4.31556e-05	-5.50185e-05	0.000253768	-0.000158627	-2.95471e-05	-1.37961e-05	-4.44092e-05	-0.00051276	-1.5995e-05	-3.96967e-05	-2.43969e-05	-1.16415e-06	2.84556e-05	0.000225938	3.02466e-05	0.000529226	2.66605e-05	-1.98521e-05	-0.000100074	-0.000289457	8.79464e-05
9.23602e-05	-7.44629e-06	-5.19236e-05	0.000187196	4.32015e-05	-1.06066e-05	8.32952e-05	0.000103068	-0.00015358	0.000309137	8.96804e-05	0.000132026	0.000102041	-0.000447319	0.000137753	-8.64879e-05	1.9698e-05	-7.57226e-05	-1.60169e-05	1.15382e-07	0.000187014	6.17202e-06	3.66365e-05	3.96993e-05	-8.19047e-06	-8.49377e-05	0.00036444	-0.000476142	-3.85002e-05	-7.58854e-05	0.000145801	0.000177667	0.00039744	-1.88369e-05	9.21357e-06	4.6365e-05	-0.000234634	8.17561e-06	-8.70577e-05	9.63397e-05	-1.91294e-06	6.96993e-05	-0.000262783	2.08803e-06	0.00037126	5.93788e-06	3.31597e-06	-0.000118352	-0.000474575	0.000191828
0.0543348	-0.0126986	-0.0636438	-0.00068508	0.0892706	0.0721803	0.0136983	0.0618811	-0.184874	0.113253	-0.0404663	-0.0207522	0.0892333	-0.115255	0.0220733	-0.0188248	0.0229611	0.00426377	0.00990353	-0.0113075	0.177863	0.00447414	0.00357272	-0.0128472	0.010816	0.0560865	0.0843738	-0.0871294	0.0141337	-0.00810844	0.138042	0.0224343	0.00393026	-0.0046466	-2.83015e-05	-0.0875458	-0.086667	-2.32435e-05	3.80999e-05	-0.0651931	-2.06367e-05	-1.36169e-05	-0.128369	-2.30949e-05	0.0150465	1.76309e-05	-0.0241182	-0.0490944	-0.000684657	0.000104482
0.000191108	2.95501e-05	-0.000255685	0.000251748	0.000274753	0.000305084	5.56e-05	0.00029299	-0.00065547	0.000529545	-2.71325e-05	-2.42245e-05	0.000400328	-0.000697173	0.000164483	-0.00020581	7.75338e-05	-4.76767e-05	0.000114685	3.02565e-06	0.000729317	2.19235e-05	3.27581e-05	2.00656e-05	-4.62649e-06	8.8723e-06	0.000558652	-0.000652552	-1.46804e-05	-9.13448e-05	0.000522633	0.000279888	0.000337824	-4.33065e-06	2.0565e-05	-4.92074e-05	-0.000354811	3.47204e-05	-1.80583e-05	-0.000203321	5.38062e-05	-7.7717e-05	-0.000735615	-3.4282e-06	0.000459474	-5.40907e-05	-6.16014e-05	-0.000173317	-0.000567464	0.000144266
-6.50783e-05	0.000138987	-0.00012885	6.79015e-05	2.57283e-05	9.87829e-05	-7.38364e-06	9.59506e-05	-0.000192975	0.000109133	0.000185271	-1.57088e-07	0.000238394	-0.000301888	0.000234313	0.000134583	7.15614e-05	5.93501e-06	-0.00020924	5.06049e-06	0.0002173	-1.08389e-05	-3.15402e-07	1.92281e-05	-5.91936e-06	-2.8649e-05	0.000309064	-0.000275465	-6.49599e-05	-4.66677e-05	0.000185223	0.000300531	-9.88357e-05	-1.91331e-05	-1.63484e-05	-6.23819e-05	-7.33861e-05	-1.91219e-05	-1.77426e-05	-4.91887e-05	-2.77068e-06	1.11088e-05	-0.000160888	3.34317e-05	0.000613946	2.96831e-05	-2.72184e-05	-7.66367e-05	-0.000266257	2.29965e-05
0.0539032	-0.0127034	-0.0630185	-0.000633151	0.0884193	0.0710059	0.0140235	0.0614053	-0.183545	0.112465	-0.0398001	-0.0207011	0.0889582	-0.114648	0.0225014	-0.0187898	0.0227809	0.00427815	0.00965701	-0.0111822	0.176645	0.00449125	0.00348228	-0.0127943	0.0106834	0.0558554	0.084264	-0.0868551	0.0141648	-0.00810892	0.137203	0.0222696	0.00444425	-0.00441415	2.59061e-05	-0.0875547	-0.0860631	1.20956e-05	-0.00011543	-0.064143	-6.55241e-05	2.32337e-05	-0.127902	0.000111177	0.0150621	5.44814e-05	-0.0228785	-0.0481427	-0.000230793	0.000109927
0.000331718	-8.13115e-05	-0.000268074	0.000339185	0.000332763	0.000286501	0.000147056	0.000345826	-0.000721617	0.000644207	-0.000134253	3.567e-06	0.000337637	-0.000750777	7.33518e-05	-0.000361374	4.91297e-05	-7.18662e-05	0.000312619	-2.82435e-05	0.000773314	4.58833e-05	4.97165e-05	4.67935e-05	-5.91751e-06	-4.36563e-05	0.00057079	-0.000698275	3.27436e-05	-9.36063e-05	0.000636594	0.000166483	0.000696216	-5.40707e-05	1.55605e-05	-4.37312e-05	-0.000384192	7.56676e-06	-2.33464e-05	-0.000182204	4.01074e-05	-4.02825e-05	-0.000906007	1.77408e-05	0.00019653	-1.79885e-05	-4.3741e-05	-0.000216302	-0.000698211	0.000264661
0.000291386	-1.82327e-05	-0.000327521	0.000496269	0.000180234	0.000228584	0.000246944	0.000358277	-0.000510476	0.000366682	-0.000111445	-0.000213295	0.000327231	-0.000540993	0.000172064	-0.000273941	-5.95232e-06	-2.85413e-05	0.000376845	-6.16515e-05	0.000546874	8.47668e-05	4.3976e-06	0.00015398	-2.89253e-05	-0.000326229	0.000495182	-0.000469672	5.24523e-05	-6.68382e-05	0.000734538	0.000185268	0.000582986	-5.01368e-05	-2.80985e-05	-9.08803e-05	0.000190444	-3.09562e-05	-4.52003e-05	-7.52751e-05	-1.04494e-06	2.80756e-05	-0.00107136	5.29806e-05	0.000106599	4.40362e-05	-3.43225e-05	-0.000142334	-0.000659336	0.000207127
-2.39466e-07	-2.54351e-05	2.42135e-05	-0.00013387	0.000131436	6.56155e-06	-6.73484e-05	1.45861e-05	-0.000266072	0.000361185	0.000141837	0.000289187	8.76052e-05	-0.000408184	6.89606e-05	-3.22415e-06	9.88522e-05	-4.81118e-05	-0.000227808	2.17769e-05	0.000267594	-4.15398e-05	5.41053e-05	-9.10242e-05	2.04011e-05	0.000268099	0.000314935	-0.000424128	-5.9273e-05	-6.35503e-05	-2.57192e-05	0.000185434	0.000211574	-6.12289e-05	-1.7568e-05	-2.04034e-05	-0.000685986	-1.38034e-05	-3.48412e-05	-4.53219e-05	8.05734e-06	1.47149e-05	0.000153531	1.72607e-05	0.000486351	4.62914e-06	9.92045e-06	-6.80257e-05	-0.000383712	0.000209521
0.0539879	-0.0127966	-0.0633231	-0.00132778	0.0893179	0.0720838	0.0133735	0.0616555	-0.184802	0.113057	-0.0405746	-0.0207761	0.0892648	-0.114723	0.0219285	-0.018563	0.0230002	0.0043972	0.00964622	-0.0113385	0.17767	0.00440405	0.00351097	-0.0130732	0.0109186	0.0567171	0.0837924	-0.086571	0.0141494	-0.00801462	0.137582	0.0224373	0.00333371	-0.00473323	1.77296e-05	-0.0874939	-0.0870167	4.7069e-06	-4.01633e-06	-0.0657294	3.12384e-05	0.000106339	-0.127565	-6.1878e-05	0.0149723	-4.69107e-05	-0.0238911	-0.0486682	-0.000308301	0.000164904
0.0539533	-0.0130287	-0.0630843	-0.000746358	0.0883566	0.0710922	0.0136938	0.0612268	-0.183737	0.112716	-0.0403611	-0.021209	0.0887951	-0.114786	0.0223176	-0.0194108	0.0227907	0.00422721	0.00968019	-0.0110104	0.177033	0.00456635	0.00353312	-0.0129157	0.010647	0.0561662	0.0842494	-0.0870662	0.0141479	-0.00818434	0.137076	0.0226391	0.00442847	-0.00453095	0.000105276	-0.0872867	-0.0864723	1.46995e-05	0.000191538	-0.0642401	-0.000107341	4.26136e-05	-0.128258	-0.000221932	0.014999	-0.000136481	-0.0233967	-0.0473028	-0.000256895	0.000388627
0.0543444	-0.0131336	-0.0634688	-0.00104207	0.0894486	0.0716087	0.0141443	0.0618313	-0.184997	0.11332	-0.040676	-0.0206341	0.0892233	-0.115044	0.0222233	-0.0187911	0.0229461	0.00440158	0.00938468	-0.0113979	0.177785	0.00448779	0.00352679	-0.0129686	0.0108573	0.0564046	0.0843971	-0.0868329	0.0142488	-0.00806451	0.138088	0.0219545	0.00451016	-0.00529558	0.000121011	-0.0881585	-0.0866069	1.06376e-05	0.000115036	-0.0650295	-0.000143479	0.000121904	-0.128159	-0.000178277	0.0149824	-9.36296e-05	-0.0238954	-0.0489656	-0.000692569	0.000521763
0.000197546	-9.87477e-05	-0.000106813	-0.000179344	0.000417329	0.000270504	-0.000102728	0.00014241	-0.000780244	0.000786747	-3.15119e-05	0.000335544	0.00023216	-0.000745937	-7.35349e-05	-0.000220086	0.000155244	-8.38574e-05	-7.58295e-05	1.0374e-05	0.000783948	-3.95815e-05	9.95045e-05	-0.000161677	4.52997e-05	0.000517819	0.000464307	-0.000718549	-1.59154e-05	-9.21896e-05	0.000223706	0.000190402	0.000366699	-8.02167e-05	-2.88337e-05	-6.4224e-05	-0.00118211	-1.01349e-05	3.496e-05	-0.000244273	6.6475e-05	-5.57592e-05	-0.000165271	-2.43075e-05	0.000339364	-2.91872e-05	-3.33278e-05	-0.000192085	-0.000562458	0.000284367
-7.23879e-06	0.000456138	-0.000345224	4.62868e-05	0.00024895	0.000640253	-0.000217712	0.000234281	-0.000640671	0.000536391	0.000100965	-9.39824e-05	0.00055963	-0.000640586	0.000248317	-1.30473e-05	0.000111779	-1.00636e-05	-0.000214973	-5.93344e-05	0.000677818	-6.23805e-06	-1.8466e-06	-4.02097e-05	2.97304e-05	0.000130288	0.000406312	-0.000528559	-7.66116e-05	-5.73808e-05	0.00046003	0.00081632	-0.000843443	-8.52924e-05	-2.527e-05	-3.57069e-05	-0.00035105	-2.14442e-05	-6.31074e-05	-5.53895e-05	8.8932e-06	3.27593e-05	-0.000792353	3.16901e-05	0.000463823	1.52539e-05	5.08316e-06	-0.000126846	-0.000311995	-0.000281977
2.93684e-05	-0.000168064	6.29969e-05	0.000230532	-0.000101019	-0.000232181	0.000199429	2.0097e-05	0.000156042	-6.88892e-05	-1.20297e-05	-4.56701e-05	-3.32539e-05	-8.9645e-06	3.39982e-05	-0.000136067	-6.20823e-05	-2.0159e-05	0.00015045	2.45447e-05	-0.000117747	3.43534e-05	-2.96869e-06	9.08038e-05	-4.69481e-05	-0.000224239	0.000109041	-7.14429e-05	1.40404e-05	-3.01574e-05	5.37548e-07	-0.000148843	0.000701435	-4.97606e-05	1.27009e-05	0.000130348	0.000247191	2.77057e-05	6.3763e-06	3.68003e-05	2.17971e-05	-2.15359e-05	-0.000160916	-6.32438e-05	0.000133118	-7.65871e-05	9.2614e-05	0.000119194	-0.000382582	0.000326649
0.0539873	-0.0125951	-0.0635216	-0.00122903	0.0895242	0.0724004	0.0134984	0.0618972	-0.18512	0.113053	-0.0405847	-0.0209069	0.0897121	-0.114685	0.0219156	-0.0184222	0.0230048	0.00449211	0.0097981	-0.0114531	0.177906	0.0044021	0.0034568	-0.0130152	0.0109151	0.0566195	0.0836922	-0.0863893	0.0142	-0.00796459	0.138016	0.0224043	0.00330467	-0.00489467	-6.45639e-06	-0.0875116	-0.0866571	-9.21683e-06	2.84323e-05	-0.0661274	1.10799e-05	3.23346e-05	-0.128034	-4.3422e-05	0.0149836	-1.55456e-05	-0.0235875	-0.0489334	-0.000291172	-6.05243e-05
0.0987028	-0.0144994	-0.118107	0.0027701	0.162412	0.126286	0.0328529	0.114783	-0.32723	0.20238	-0.0687772	-0.0270426	0.155847	-0.203701	0.0419969	-0.0248736	0.0394854	0.00804082	0.0245643	-0.0266154	0.308766	0.00813709	0.00573304	-0.0190917	0.0207157	0.0912447	0.145997	-0.150778	0.0261866	-0.0132316	0.251477	0.0394954	0.00987129	-0.014782	-0.00702587	-0.156387	-0.144175	0.00453997	-0.00767172	-0.114798	0.00124167	0.00552919	-0.231174	0.00201624	0.0210352	0.00980587	-0.0379454	-0.0999452	-0.000492585	0.00072927
0.139925	-0.0118669	-0.171875	0.00947926	0.228299	0.173879	0.0534823	0.164933	-0.454965	0.28207	-0.0913739	-0.0299053	0.215347	-0.285927	0.0628705	-0.0221978	0.0544708	0.0108256	0.041002	-0.0426945	0.424311	0.0113773	0.00773365	-0.0220268	0.0304561	0.117437	0.200526	-0.209889	0.0370479	-0.0180844	0.357876	0.0557664	0.0135817	-0.0215477	-0.0160856	-0.218557	-0.190531	0.0101514	-0.0180557	-0.159956	0.0045095	0.0138585	-0.324917	0.00342025	0.0291795	0.0258657	-0.0510905	-0.154507	-0.000672447	6.22074e-06
0.181135	-0.0108435	-0.224517	0.0163888	0.293062	0.218194	0.0747405	0.214272	-0.581311	0.360625	-0.113918	-0.0328992	0.273053	-0.367569	0.0851563	-0.0208767	0.069328	0.0136612	0.0574915	-0.0579316	0.539265	0.014851	0.00965846	-0.0251863	0.0399803	0.143666	0.256164	-0.269159	0.0480674	-0.0230936	0.463101	0.0709094	0.019467	-0.027437	-0.0241798	-0.282145	-0.236902	0.0163149	-0.028487	-0.203149	0.0081818	0.0211738	-0.417735	0.00509367	0.0371856	0.0418838	-0.064312	-0.206248	-0.000719851	0.000424138
0.181087	-0.0106245	-0.22472	0.0164456	0.293357	0.218445	0.0752981	0.214668	-0.581898	0.360534	-0.113859	-0.0333673	0.274333	-0.367428	0.0853169	-0.0204798	0.0692892	0.0138963	0.0574707	-0.0581372	0.539671	0.0148451	0.00949104	-0.0251387	0.0399623	0.14372	0.255976	-0.268805	0.0482972	-0.022992	0.463961	0.0704757	0.0195374	-0.0276085	-0.0240443	-0.282627	-0.235997	0.0162866	-0.028387	-0.203661	0.00808918	0.0210985	-0.418784	0.00498767	0.037098	0.0417564	-0.0629513	-0.20661	-0.000706444	0.000168953
0.224252	-0.000408678	-0.279048	0.0300868	0.361535	0.262642	0.0965493	0.267734	-0.70587	0.440261	-0.132266	-0.02243	0.321952	-0.44927	0.109057	-0.0226533	0.0836804	0.0158518	0.0904562	-0.0748911	0.652753	0.0183362	0.0117339	-0.0264022	0.0495589	0.161933	0.31176	-0.328143	0.058233	-0.0274895	0.568304	0.0882175	0.0307133	-0.0331559	-0.0367046	-0.339293	-0.285217	0.03034	-0.0468655	-0.24741	0.0163319	0.0215562	-0.511527	0.0139252	0.0392092	0.0658369	-0.0770151	-0.262662	-0.000703696	0.000715206
0.267323	0.0118428	-0.333841	0.0438323	0.431759	0.308577	0.117579	0.322036	-0.831029	0.521076	-0.150525	-0.00898347	0.3696	-0.531151	0.132795	-0.0244287	0.0981625	0.0180692	0.124246	-0.0924667	0.766438	0.0215787	0.0138469	-0.0276966	0.0594957	0.179632	0.36711	-0.386701	0.0678517	-0.0316462	0.67326	0.106644	0.0404499	-0.0406759	-0.0494315	-0.395024	-0.334827	0.0455642	-0.0664166	-0.292654	0.0251916	0.0211261	-0.604425	0.023674	0.0413158	0.0903269	-0.0914167	-0.321273	-0.000731507	0.000608041
0.224509	-0.000596168	-0.27927	0.0298544	0.362138	0.263009	0.0967646	0.268034	-0.706814	0.440533	-0.132667	-0.0225746	0.322593	-0.449393	0.108967	-0.0225352	0.0837819	0.0159862	0.0901971	-0.0748998	0.653621	0.0182958	0.0117139	-0.0265551	0.0495824	0.162315	0.311824	-0.328029	0.0583423	-0.0274302	0.568951	0.0875219	0.030689	-0.0333344	-0.0364048	-0.340012	-0.285271	0.030352	-0.0466339	-0.247951	0.0161058	0.0212394	-0.511757	0.0137063	0.0390961	0.0655639	-0.0771212	-0.263353	-0.000965922	0.000887277
0.267472	0.011373	-0.333786	0.044193	0.431386	0.307504	0.118362	0.321929	-0.830554	0.520777	-0.15038	-0.0090285	0.369115	-0.531091	0.13332	-0.0247237	0.0980527	0.018086	0.124127	-0.0924171	0.765989	0.0217304	0.0138265	-0.0275156	0.0593869	0.179158	0.367776	-0.386779	0.0679618	-0.0317165	0.673334	0.106277	0.0417264	-0.0409326	-0.0495265	-0.395667	-0.334068	0.04555	-0.0663764	-0.291538	0.0252383	0.0210959	-0.604753	0.0236409	0.0413199	0.0903878	-0.0913298	-0.320719	-0.000882987	0.00109867
0.224688	-0.000929469	-0.279152	0.0298887	0.36187	0.262501	0.096808	0.267789	-0.706578	0.440685	-0.132609	-0.0224392	0.322051	-0.449727	0.109114	-0.0228895	0.0837934	0.0158288	0.0900549	-0.0747161	0.653544	0.018343	0.011813	-0.0265922	0.0495386	0.162373	0.312313	-0.32857	0.0583213	-0.0275495	0.568649	0.0875253	0.0311223	-0.0330756	-0.0364214	-0.34025	-0.285773	0.0303321	-0.0466191	-0.247153	0.016097	0.0212687	-0.51154	0.013688	0.039079	0.0655856	-0.0774639	-0.262988	-0.00114715	0.00119464
0.267349	0.0112488	-0.333262	0.0442408	0.430461	0.306538	0.11833	0.321269	-0.829304	0.520453	-0.149805	-0.0087969	0.368375	-0.531113	0.133453	-0.0250147	0.0979507	0.0178144	0.123915	-0.0920773	0.765062	0.0217315	0.0139282	-0.0275365	0.0592379	0.179115	0.367955	-0.387312	0.0678956	-0.031859	0.672198	0.106248	0.0421274	-0.0401706	-0.0495377	-0.395474	-0.334466	0.0455608	-0.0663785	-0.290099	0.0252163	0.0211163	-0.604041	0.0236356	0.0412522	0.0904061	-0.0908664	-0.319944	-0.000750351	0.00123374
0.310456	0.0239778	-0.388243	0.0580661	0.500848	0.353178	0.139045	0.375732	-0.954779	0.601573	-0.167938	0.00473692	0.416462	-0.61336	0.156922	-0.0266527	0.112483	0.0199246	0.158033	-0.109668	0.879123	0.0248923	0.0160866	-0.0288407	0.0691844	0.1969	0.423097	-0.446225	0.0774654	-0.0360338	0.777273	0.124916	0.0513847	-0.0472676	-0.0623109	-0.450719	-0.384509	0.0608512	-0.0859634	-0.335821	0.0341052	0.020632	-0.697188	0.0334013	0.0433934	0.114951	-0.104993	-0.37909	-0.00079853	0.000728842
0.267434	0.0112305	-0.333637	0.0433137	0.431903	0.307738	0.118183	0.321874	-0.831255	0.520945	-0.150594	-0.00887186	0.369644	-0.530911	0.133007	-0.0243995	0.0982283	0.0182212	0.123555	-0.0923349	0.766608	0.0215713	0.0138305	-0.0279336	0.0594483	0.180217	0.367389	-0.386463	0.0680292	-0.0316196	0.673241	0.105528	0.0412044	-0.0408997	-0.0492203	-0.396251	-0.334946	0.0455848	-0.0661385	-0.292222	0.0249972	0.0207368	-0.603908	0.0234185	0.0411716	0.0901108	-0.0910737	-0.321156	-0.000814818	0.00125245
0.310813	0.0238115	-0.38831	0.0585821	0.500669	0.352639	0.139773	0.375823	-0.954744	0.601841	-0.167586	0.00489594	0.416516	-0.613998	0.157307	-0.0269735	0.112415	0.019781	0.158033	-0.109609	0.879189	0.0249739	0.0161384	-0.0286841	0.0690633	0.196545	0.423969	-0.447032	0.0775714	-0.0361724	0.777601	0.124597	0.0526377	-0.04711	-0.0623357	-0.451221	-0.384352	0.0608483	-0.0859403	-0.334729	0.0341112	0.0205607	-0.697987	0.0334068	0.04342	0.114935	-0.104432	-0.37921	-0.00117215	0.00090572
0.309892	0.0239259	-0.387807	0.0581913	0.49992	0.352545	0.138935	0.375218	-0.953453	0.600381	-0.167841	0.00396626	0.416246	-0.61228	0.156982	-0.0268974	0.112278	0.0200282	0.157992	-0.109397	0.878092	0.0249594	0.0159625	-0.0287593	0.0689681	0.196503	0.422532	-0.445404	0.0774288	-0.0359863	0.776443	0.124907	0.0513835	-0.047162	-0.0621456	-0.450196	-0.383295	0.0607785	-0.0857093	-0.335437	0.0339556	0.0203823	-0.697012	0.0332293	0.0433883	0.114725	-0.104489	-0.377678	-0.000266141	0.000739914
0.268129	0.0114514	-0.334163	0.0444487	0.431867	0.308432	0.118135	0.322246	-0.831604	0.52184	-0.150663	-0.00893468	0.369623	-0.532372	0.133016	-0.0251257	0.0981782	0.0177903	0.124257	-0.0922084	0.767325	0.0216659	0.0140157	-0.0276339	0.0593503	0.179384	0.368325	-0.38807	0.0679135	-0.0318655	0.673875	0.106113	0.0416445	-0.0402627	-0.04917	-0.395753	-0.335215	0.0456017	-0.0662079	-0.291584	0.0249879	0.0208005	-0.605446	0.0234563	0.0412268	0.0901058	-0.0918327	-0.321852	-0.001543	0.00103937
0.31078	0.0237066	-0.388426	0.0576824	0.501626	0.353047	0.139754	0.376077	-0.955864	0.602207	-0.167944	0.00527443	0.416923	-0.61377	0.157113	-0.0264554	0.112631	0.02007	0.157538	-0.109876	0.879876	0.0248615	0.0160886	-0.0289997	0.0692746	0.19746	0.423673	-0.446381	0.0776535	-0.0360081	0.778017	0.12422	0.0521143	-0.0479159	-0.0623321	-0.451887	-0.384984	0.0608709	-0.0858825	-0.335843	0.034125	0.0204935	-0.697366	0.0333675	0.0434256	0.114917	-0.10461	-0.37985	-0.00112874	0.00101805
0.354141	0.0360924	-0.443082	0.0724456	0.570624	0.398372	0.160857	0.429911	-1.07974	0.683038	-0.185429	0.0187345	0.463945	-0.6966	0.181007	-0.0290148	0.126934	0.0216958	0.191761	-0.126953	0.992956	0.0281879	0.0184223	-0.0300151	0.0788963	0.214364	0.479839	-0.506612	0.087159	-0.0405022	0.882218	0.142933	0.062818	-0.0539673	-0.075151	-0.506959	-0.434833	0.0760909	-0.105369	-0.379037	0.0429913	0.0199846	-0.79084	0.043081	0.0455478	0.139445	-0.118588	-0.437979	-0.00145763	0.000827764
0.354127	0.035947	-0.442889	0.0725072	0.57039	0.39779	0.161312	0.429796	-1.07948	0.682873	-0.185209	0.018693	0.464113	-0.696542	0.181255	-0.0291534	0.126862	0.0217138	0.191513	-0.126853	0.992776	0.0282108	0.0183884	-0.0300264	0.0787842	0.214352	0.480053	-0.506685	0.0872541	-0.0405278	0.882133	0.142496	0.0634795	-0.0539555	-0.0749857	-0.507338	-0.434542	0.0761071	-0.105255	-0.378392	0.0428876	0.0197937	-0.791054	0.0429759	0.0455095	0.139303	-0.117793	-0.4377	-0.00144416	0.000964547
0.310377	0.0234567	-0.387973	0.0577767	0.500704	0.352092	0.139982	0.375576	-0.954755	0.601139	-0.167767	0.00445243	0.416987	-0.612936	0.157376	-0.026703	0.112445	0.0201649	0.15733	-0.109541	0.879094	0.0249376	0.0159682	-0.0289771	0.0690259	0.197272	0.423406	-0.445863	0.0777335	-0.0360033	0.777391	0.12382	0.0525219	-0.0475767	-0.0620518	-0.451951	-0.38389	0.060797	-0.0855904	-0.335141	0.033882	0.0201852	-0.697393	0.0331115	0.0433463	0.114649	-0.103637	-0.378471	-0.000738093	0.001206
0.310768	0.0234137	-0.388171	0.0579119	0.500892	0.352478	0.139552	0.375625	-0.955041	0.601835	-0.167943	0.004893	0.416311	-0.613713	0.157215	-0.0269729	0.112543	0.0199	0.157571	-0.10951	0.879445	0.0249406	0.0161492	-0.0289754	0.069125	0.19724	0.423845	-0.446673	0.0775827	-0.0361221	0.77737	0.124324	0.0522904	-0.0473075	-0.0622098	-0.451724	-0.384949	0.0608228	-0.085795	-0.334989	0.033987	0.0204183	-0.69717	0.0332687	0.0433231	0.114825	-0.104958	-0.378918	-0.00111257	0.00131554
0.353936	0.0356595	-0.442606	0.0722842	0.570253	0.397224	0.161266	0.429563	-1.07885	0.682454	-0.18528	0.0190268	0.463184	-0.695908	0.181293	-0.0289967	0.126825	0.0217943	0.191369	-0.12695	0.991949	0.0282306	0.0183677	-0.0299978	0.0788774	0.214197	0.479837	-0.506026	0.0871837	-0.0404544	0.88161	0.142497	0.0635418	-0.0544269	-0.0751418	-0.507302	-0.434334	0.0761011	-0.105465	-0.378283	0.0429939	0.0200471	-0.789977	0.0431374	0.0454858	0.139481	-0.118532	-0.437395	-0.00124027	0.00127382
0.397219	0.0481165	-0.49765	0.0865665	0.640337	0.443174	0.18253	0.484012	-1.20412	0.763479	-0.203327	0.0323506	0.511048	-0.778344	0.205253	-0.0311087	0.141274	0.0238848	0.225578	-0.144435	1.10596	0.0315404	0.0205145	-0.0311534	0.0886965	0.231577	0.535672	-0.56527	0.0968373	-0.0447268	0.9869	0.161097	0.0737856	-0.0615672	-0.0879643	-0.562991	-0.48386	0.0914423	-0.125006	-0.423124	0.0519063	0.0194388	-0.883859	0.0528899	0.0476558	0.16404	-0.132528	-0.495924	-0.00147404	0.00110392
0.397151	0.0482064	-0.497333	0.0865293	0.639949	0.442673	0.183099	0.483823	-1.20369	0.763245	-0.202602	0.0324654	0.511734	-0.7784	0.205322	-0.0307517	0.141201	0.0238042	0.225145	-0.144311	1.1056	0.031444	0.0205058	-0.0311805	0.0885555	0.231749	0.535678	-0.565578	0.0969839	-0.0447623	0.986642	0.160218	0.074345	-0.0609276	-0.0877741	-0.56335	-0.483699	0.0913819	-0.124804	-0.422358	0.0517882	0.0192656	-0.883821	0.0527272	0.0476298	0.163832	-0.130735	-0.496278	-0.0014048	0.000926839
0.353829	0.035747	-0.442606	0.072076	0.570196	0.397555	0.160848	0.429417	-1.07893	0.682203	-0.185462	0.0186445	0.463458	-0.695684	0.180971	-0.0290601	0.126882	0.0218008	0.191452	-0.126675	0.992296	0.0281674	0.0183833	-0.0301636	0.0787817	0.214534	0.479405	-0.505869	0.0871497	-0.0404374	0.881348	0.142248	0.0630423	-0.0539217	-0.0749412	-0.507076	-0.434549	0.0761728	-0.105151	-0.378805	0.0428246	0.0195486	-0.789734	0.0428723	0.0454384	0.139265	-0.118531	-0.437229	-0.0011175	0.00122522
0.397008	0.0481806	-0.497301	0.0864454	0.640046	0.442459	0.183088	0.483845	-1.20364	0.763244	-0.202718	0.032607	0.511371	-0.778151	0.205501	-0.0308481	0.141188	0.023922	0.225238	-0.144483	1.10539	0.0315012	0.0204489	-0.0311664	0.0886354	0.231702	0.535641	-0.565225	0.0969704	-0.0447158	0.986632	0.160662	0.0743966	-0.0615507	-0.0879528	-0.563276	-0.483621	0.0914541	-0.125029	-0.42248	0.0519279	0.0194669	-0.883788	0.052894	0.0476487	0.164047	-0.130948	-0.495778	-0.00126316	0.00100419
0.354227	0.0362059	-0.443285	0.0723464	0.571051	0.398987	0.160793	0.430177	-1.0805	0.683235	-0.185737	0.0184191	0.464766	-0.696667	0.180772	-0.0290199	0.126995	0.0217931	0.191865	-0.126932	0.993751	0.0281391	0.0183889	-0.0301358	0.0788692	0.21467	0.479599	-0.506513	0.0872283	-0.0404487	0.882708	0.142629	0.0626356	-0.0539609	-0.0748923	-0.507035	-0.434892	0.0761076	-0.105155	-0.37983	0.0427956	0.0196302	-0.791355	0.0428736	0.0454381	0.139234	-0.11827	-0.438344	-0.00154128	0.000698962
0.396911	0.0476918	-0.496989	0.0861006	0.639742	0.441636	0.183287	0.483484	-1.20313	0.762713	-0.202581	0.0326985	0.510839	-0.777711	0.205665	-0.0305838	0.141208	0.023969	0.224703	-0.144345	1.10485	0.0314945	0.0204533	-0.0312385	0.0886337	0.231874	0.535728	-0.564907	0.0969953	-0.0447051	0.986131	0.160056	0.0745812	-0.0613976	-0.0879483	-0.5639	-0.483521	0.0913907	-0.124945	-0.421982	0.0519221	0.019438	-0.882674	0.0528511	0.047722	0.163996	-0.131223	-0.495533	-0.00119316	0.00147285
0.396396	0.0482707	-0.496909	0.0866697	0.63893	0.442301	0.1823	0.48321	-1.202	0.761841	-0.202825	0.0316503	0.510748	-0.776937	0.205196	-0.0310705	0.140987	0.0239057	0.22557	-0.144093	1.1042	0.0315428	0.0203856	-0.031038	0.0884363	0.231098	0.534653	-0.564324	0.09677	-0.0446695	0.98544	0.160995	0.0736009	-0.0609475	-0.0878175	-0.56204	-0.482508	0.0913666	-0.124815	-0.422518	0.0517723	0.0192735	-0.883126	0.0527399	0.0475849	0.163874	-0.131397	-0.494422	-0.000654266	0.000888543
0.440181	0.0605103	-0.55189	0.100451	0.709672	0.487869	0.204307	0.537842	-1.32819	0.844067	-0.22031	0.0462962	0.5589	-0.860519	0.22936	-0.032772	0.155621	0.0258516	0.259045	-0.161797	1.21875	0.034724	0.0226745	-0.0324216	0.0984197	0.249337	0.591397	-0.624683	0.106595	-0.0490364	1.09109	0.1789	0.0847282	-0.068127	-0.100744	-0.618977	-0.533657	0.106712	-0.144555	-0.466606	0.0607959	0.0189365	-0.976636	0.0626365	0.0497707	0.188564	-0.144525	-0.554291	-0.00140173	0.000905266
0.397147	0.0481474	-0.497576	0.0866336	0.640035	0.443129	0.182642	0.483881	-1.20391	0.763112	-0.203232	0.0318695	0.511576	-0.778163	0.205152	-0.0311498	0.141217	0.0238816	0.225499	-0.144211	1.10598	0.0315197	0.020488	-0.0311774	0.0885288	0.231606	0.535467	-0.565228	0.0969051	-0.0447337	0.986796	0.160597	0.0738793	-0.0611101	-0.087709	-0.563007	-0.483443	0.0913846	-0.124658	-0.422985	0.0516974	0.0190576	-0.884136	0.0525959	0.0475588	0.163764	-0.131761	-0.495785	-0.00140533	0.00101554
0.396964	0.047792	-0.497076	0.0860213	0.639854	0.442439	0.182548	0.483452	-1.20335	0.762886	-0.202979	0.0324687	0.510853	-0.777816	0.20513	-0.0307783	0.141271	0.0238616	0.224926	-0.144183	1.10527	0.0314357	0.0205355	-0.031347	0.0886341	0.232049	0.535357	-0.565001	0.0968612	-0.0447106	0.985959	0.160282	0.0738083	-0.0610404	-0.0877812	-0.563285	-0.484081	0.0913357	-0.124792	-0.422619	0.0517839	0.0192888	-0.882487	0.0527225	0.0476031	0.16383	-0.131992	-0.495715	-0.00122168	0.00129451
0.440289	0.0601739	-0.551659	0.101159	0.708649	0.486776	0.204668	0.537394	-1.3268	0.843464	-0.219966	0.0461942	0.557858	-0.860506	0.229694	-0.0332277	0.155419	0.0255957	0.259117	-0.161479	1.21771	0.0348608	0.022753	-0.0321272	0.0982116	0.248424	0.59194	-0.625123	0.106532	-0.0492	1.09043	0.178736	0.0857019	-0.0675856	-0.10078	-0.618884	-0.532907	0.10669	-0.1445	-0.464931	0.0608251	0.0189176	-0.976548	0.0625934	0.0497783	0.18858	-0.144871	-0.553639	-0.00150063	0.00122643
0.397557	0.0478241	-0.49758	0.086216	0.640624	0.442949	0.183011	0.484014	-1.20479	0.764029	-0.203156	0.0326431	0.511677	-0.778959	0.205267	-0.0311649	0.14139	0.0238202	0.224962	-0.14427	1.10669	0.0314581	0.0205988	-0.0314203	0.0886248	0.232318	0.536203	-0.565955	0.0969953	-0.0448016	0.987102	0.160147	0.0744854	-0.0613121	-0.0876727	-0.563965	-0.484744	0.0913978	-0.124691	-0.422614	0.0516705	0.0190532	-0.883914	0.0526292	0.047574	0.163739	-0.131664	-0.496474	-0.00182472	0.00134611
0.397305	0.0478929	-0.497364	0.0859492	0.640294	0.442624	0.182848	0.4837	-1.20424	0.763729	-0.202839	0.0328182	0.511317	-0.778686	0.205281	-0.0308791	0.141394	0.0237903	0.224779	-0.144255	1.1061	0.031421	0.0206071	-0.0314545	0.0886575	0.232465	0.535973	-0.56581	0.0969552	-0.044798	0.986525	0.160302	0.0740957	-0.061089	-0.0878631	-0.563837	-0.484908	0.0913787	-0.124772	-0.422362	0.0518043	0.0192449	-0.883163	0.052699	0.0476294	0.163909	-0.131521	-0.49618	-0.00157901	0.00129008
0.396996	0.0476652	-0.497279	0.0859263	0.640154	0.442219	0.182992	0.483651	-1.20396	0.76313	-0.203163	0.0322495	0.511212	-0.777849	0.205513	-0.0310681	0.141296	0.0240765	0.224806	-0.144332	1.10574	0.0315431	0.0204422	-0.0313977	0.088628	0.232261	0.535709	-0.564858	0.0970193	-0.0446899	0.986591	0.160447	0.0742714	-0.0618324	-0.0878687	-0.563909	-0.483872	0.0913408	-0.124734	-0.422582	0.0517602	0.0192496	-0.883425	0.0526807	0.0475665	0.163893	-0.131515	-0.495109	-0.0012367	0.00150624
0.440469	0.0603638	-0.552118	0.100311	0.710046	0.4881	0.204391	0.537976	-1.32856	0.844262	-0.220471	0.0466616	0.558657	-0.860665	0.229123	-0.0324381	0.155718	0.0258195	0.258906	-0.161882	1.21894	0.0346776	0.0227595	-0.0324163	0.0985077	0.249365	0.591466	-0.624676	0.106582	-0.0490174	1.09131	0.178457	0.0846852	-0.06823	-0.100843	-0.61929	-0.533865	0.106652	-0.144486	-0.466783	0.0608096	0.0189556	-0.976123	0.0625749	0.0497216	0.188639	-0.145372	-0.555267	-0.00166837	0.00104457
0.440565	0.0600357	-0.55198	0.0998598	0.710111	0.487744	0.204447	0.537775	-1.32907	0.8447	-0.220445	0.0466236	0.558934	-0.861101	0.229302	-0.0329217	0.155849	0.0258054	0.258468	-0.161626	1.21965	0.0346777	0.0228129	-0.0327544	0.0984344	0.250265	0.592004	-0.62526	0.106682	-0.049116	1.09122	0.178299	0.0850265	-0.0680411	-0.100701	-0.619995	-0.534979	0.106666	-0.144239	-0.466348	0.0606925	0.0186079	-0.976245	0.0624123	0.0497194	0.188422	-0.144795	-0.554574	-0.00174056	0.00136355
0.439907	0.0604213	-0.55166	0.100205	0.709222	0.487585	0.204171	0.537449	-1.32756	0.843389	-0.220226	0.0459856	0.558779	-0.85989	0.22918	-0.0326675	0.155591	0.0258885	0.258793	-0.161586	1.21826	0.0346962	0.02266	-0.0324831	0.0983094	0.249438	0.59096	-0.624197	0.106581	-0.0490012	1.09049	0.178559	0.084511	-0.0678712	-0.100687	-0.61888	-0.533338	0.106592	-0.144255	-0.466465	0.0606523	0.0187033	-0.975997	0.0624221	0.0497143	0.188437	-0.144347	-0.553827	-0.00113668	0.000963574
0.440091	0.0598901	-0.551684	0.0999269	0.709634	0.487298	0.204351	0.537555	-1.32816	0.843703	-0.220625	0.0460552	0.558578	-0.860002	0.229437	-0.0328431	0.155686	0.0260174	0.258492	-0.161641	1.21872	0.0347529	0.0226485	-0.0326216	0.0984122	0.249789	0.591415	-0.624155	0.106646	-0.0489931	1.09083	0.17843	0.0847984	-0.0683898	-0.100608	-0.619664	-0.533676	0.10661	-0.144303	-0.466529	0.0606653	0.0187417	-0.975904	0.0624484	0.0497394	0.188385	-0.145003	-0.553651	-0.00132132	0.00143881
0.440595	0.0601655	-0.552099	0.100589	0.709755	0.487687	0.204637	0.537886	-1.32855	0.844371	-0.220459	0.0462579	0.558807	-0.861	0.229462	-0.0331027	0.155667	0.0257651	0.258918	-0.161659	1.21922	0.0347854	0.0227617	-0.0324297	0.0983493	0.24935	0.592027	-0.625205	0.106659	-0.0491333	1.09141	0.178525	0.0853249	-0.0680478	-0.100694	-0.619587	-0.533847	0.106662	-0.144338	-0.466046	0.0606908	0.0187283	-0.977006	0.0624574	0.0496701	0.188484	-0.1449	-0.554444	-0.00177396	0.00127462
0.439918	0.0605523	-0.551786	0.100442	0.709338	0.487929	0.204159	0.537641	-1.32756	0.84327	-0.220375	0.0459003	0.558858	-0.859731	0.229026	-0.0325483	0.155538	0.0259213	0.259047	-0.161688	1.2182	0.0346954	0.0226276	-0.0323492	0.0983261	0.249062	0.590718	-0.623923	0.106554	-0.0489465	1.0907	0.178519	0.0844282	-0.0680231	-0.100654	-0.618564	-0.532802	0.1066	-0.144271	-0.466869	0.0606749	0.0187131	-0.976184	0.0624286	0.0496914	0.188412	-0.144599	-0.554234	-0.0011145	0.000786719
0.439931	0.0603813	-0.551827	0.10016	0.709633	0.488146	0.203743	0.537661	-1.3281	0.843647	-0.220782	0.0457988	0.558748	-0.859898	0.229045	-0.0329006	0.155651	0.0259735	0.259043	-0.161652	1.21878	0.0347205	0.0226406	-0.0325413	0.0984047	0.249519	0.590852	-0.624004	0.10651	-0.0489578	1.09077	0.179005	0.0840546	-0.0682413	-0.100607	-0.618618	-0.533542	0.106644	-0.144318	-0.467295	0.060695	0.0187028	-0.976188	0.0624646	0.0497486	0.188382	-0.145232	-0.553728	-0.00113678	0.000955891
0.397728	0.0481173	-0.497665	0.0864845	0.640558	0.44328	0.183017	0.484099	-1.20474	0.764204	-0.20285	0.03284	0.511921	-0.779395	0.205083	-0.0309126	0.141372	0.0236197	0.225144	-0.144252	1.1067	0.0313847	0.0206732	-0.0313241	0.08861	0.232136	0.536194	-0.566491	0.0969762	-0.0448576	0.987132	0.159979	0.0743938	-0.0606524	-0.0876608	-0.56371	-0.484885	0.0914072	-0.124724	-0.422487	0.0517052	0.0191039	-0.884002	0.0526331	0.0475424	0.163757	-0.131369	-0.497322	-0.00198303	0.00101176
0.353852	0.0359875	-0.443086	0.0718925	0.571025	0.398434	0.161041	0.430021	-1.08022	0.682525	-0.185803	0.0182684	0.464665	-0.695679	0.180938	-0.0287107	0.12698	0.0221096	0.191456	-0.127012	0.993267	0.0281546	0.0182434	-0.030206	0.0788847	0.214832	0.479219	-0.505397	0.0873078	-0.0402975	0.882529	0.142242	0.0626007	-0.0545992	-0.0749277	-0.507485	-0.434143	0.0761061	-0.105049	-0.380031	0.0427854	0.0195178	-0.790758	0.0428209	0.0454542	0.139204	-0.118083	-0.437792	-0.00114069	0.000978299
0.353826	0.0360055	-0.442855	0.0722983	0.570493	0.397892	0.161156	0.429817	-1.07934	0.682342	-0.18543	0.0185311	0.464056	-0.695738	0.181116	-0.0288494	0.126847	0.0219354	0.191626	-0.126972	0.992479	0.0281975	0.0182822	-0.0300168	0.0788347	0.214291	0.479415	-0.5057	0.0872381	-0.0403765	0.882061	0.142445	0.0631021	-0.0543635	-0.0750478	-0.507127	-0.43394	0.0761409	-0.105281	-0.379193	0.042891	0.0197546	-0.790602	0.0429994	0.045492	0.139351	-0.118022	-0.43755	-0.00111757	0.000994041
0.310753	0.0236014	-0.388222	0.0579298	0.501057	0.352689	0.139874	0.375832	-0.955324	0.601714	-0.167783	0.00475931	0.417169	-0.61365	0.157172	-0.0266068	0.112531	0.0199868	0.157503	-0.109538	0.879692	0.0248695	0.0160808	-0.0289781	0.0690784	0.197307	0.423653	-0.44654	0.077695	-0.0360643	0.777723	0.123697	0.052368	-0.0471222	-0.0620107	-0.451957	-0.38452	0.0608591	-0.0856412	-0.33533	0.0338897	0.0201651	-0.697492	0.0331481	0.0433401	0.114625	-0.104031	-0.379528	-0.00109573	0.00107787
0.310613	0.0237573	-0.388304	0.0582716	0.500792	0.352796	0.139733	0.375845	-0.954962	0.601453	-0.167806	0.00442292	0.417016	-0.613448	0.1572	-0.0267227	0.11244	0.0199962	0.157891	-0.109606	0.879353	0.0249479	0.0160351	-0.028784	0.0690591	0.196828	0.423506	-0.446345	0.0776511	-0.036059	0.777743	0.12426	0.0522439	-0.0472055	-0.0621897	-0.451431	-0.383917	0.0607883	-0.0857374	-0.335405	0.033983	0.0203701	-0.697907	0.0332494	0.0433549	0.114765	-0.104172	-0.379074	-0.000963265	0.000925061
0.310579	0.0241116	-0.388245	0.0583772	0.500774	0.352894	0.139888	0.375897	-0.954757	0.601488	-0.167438	0.00480362	0.417249	-0.613511	0.157069	-0.0264666	0.112388	0.0199225	0.157953	-0.109685	0.879091	0.0248685	0.0160457	-0.0287232	0.069037	0.196688	0.423308	-0.446447	0.077649	-0.0360469	0.777637	0.124057	0.0523946	-0.0470969	-0.0622052	-0.451136	-0.383868	0.0608553	-0.085789	-0.335307	0.0340046	0.0203564	-0.69789	0.0332754	0.0433377	0.114804	-0.103448	-0.379666	-0.000920777	0.000612414
0.353875	0.0360928	-0.442768	0.0725345	0.570176	0.397707	0.161301	0.429744	-1.07891	0.682254	-0.184988	0.0187204	0.463971	-0.695956	0.181171	-0.0285658	0.126795	0.0217747	0.191661	-0.126969	0.992056	0.028171	0.0183242	-0.0298781	0.078833	0.214033	0.479533	-0.506086	0.0872366	-0.0404364	0.88189	0.142339	0.0632132	-0.053793	-0.0751397	-0.50705	-0.433857	0.0761008	-0.105404	-0.37871	0.0430208	0.019986	-0.790432	0.0431068	0.0455438	0.139442	-0.117722	-0.437935	-0.00117367	0.00080285
0.310575	0.0235052	-0.388042	0.0584611	0.500278	0.352245	0.139721	0.375505	-0.954143	0.600989	-0.167795	0.00436492	0.416368	-0.613171	0.157211	-0.0270134	0.112343	0.0198964	0.157837	-0.109344	0.878782	0.0249821	0.0160751	-0.0287305	0.068936	0.196483	0.423537	-0.446304	0.0775687	-0.0361058	0.777119	0.123992	0.0526128	-0.0469755	-0.0620358	-0.451256	-0.38362	0.0608181	-0.0856154	-0.334753	0.0339059	0.0201593	-0.697435	0.0331374	0.0433427	0.114629	-0.104579	-0.37866	-0.000936821	0.00114193
0.353767	0.0356481	-0.442526	0.0723144	0.570058	0.397018	0.161424	0.429531	-1.07869	0.682127	-0.185182	0.0186634	0.463504	-0.695648	0.181461	-0.0289099	0.126773	0.02189	0.19134	-0.126939	0.991813	0.0282557	0.018281	-0.0299689	0.0788352	0.214177	0.479731	-0.505799	0.0872612	-0.0404289	0.881662	0.142419	0.0635859	-0.0543402	-0.0750893	-0.50742	-0.433831	0.0760812	-0.105422	-0.378302	0.0429812	0.0200461	-0.790219	0.0431143	0.0455224	0.139416	-0.117944	-0.437017	-0.00105721	0.00124151
0.310487	0.0233466	-0.387877	0.0577236	0.500765	0.352165	0.139608	0.375457	-0.954549	0.601279	-0.167975	0.00489768	0.416202	-0.612974	0.15712	-0.0268484	0.11247	0.0200345	0.157395	-0.109478	0.878924	0.0249049	0.0160738	-0.0290144	0.0690832	0.197198	0.423355	-0.445929	0.0775745	-0.0360183	0.77695	0.123882	0.052386	-0.0476008	-0.0620341	-0.451605	-0.384433	0.0608736	-0.0856924	-0.33512	0.0339032	0.0201986	-0.696597	0.0331727	0.0432828	0.114678	-0.104746	-0.378731	-0.000826024	0.00134378
0.353989	0.0355041	-0.442556	0.0727077	0.56982	0.396791	0.161491	0.429476	-1.07842	0.682228	-0.185169	0.0187192	0.463027	-0.696003	0.181608	-0.0292403	0.126726	0.0217242	0.191425	-0.126825	0.991698	0.0283218	0.0183566	-0.0298475	0.0787838	0.213771	0.480199	-0.506294	0.0871971	-0.0405331	0.881593	0.142535	0.0639456	-0.0541521	-0.0750731	-0.507398	-0.433817	0.0760815	-0.105473	-0.37762	0.042986	0.0200883	-0.790381	0.0431448	0.0455553	0.139432	-0.118501	-0.436978	-0.00132964	0.00138422
0.396994	0.0479438	-0.497339	0.0865912	0.639796	0.442428	0.182749	0.48369	-1.20333	0.762957	-0.20309	0.0322019	0.51077	-0.777916	0.205456	-0.0311599	0.141161	0.0239043	0.22542	-0.144354	1.10523	0.0315884	0.0204661	-0.0310985	0.0886158	0.23142	0.535606	-0.565032	0.0968753	-0.0447343	0.986433	0.160987	0.0741579	-0.061533	-0.0879708	-0.563013	-0.483359	0.0913905	-0.124978	-0.422486	0.0519228	0.0194977	-0.883653	0.0528542	0.0476201	0.164047	-0.132036	-0.495196	-0.00124404	0.00119421
0.440354	0.0601589	-0.551985	0.100301	0.709985	0.487603	0.204633	0.537951	-1.32863	0.844313	-0.220518	0.0464233	0.558767	-0.860621	0.229574	-0.0329084	0.155682	0.025955	0.258777	-0.161881	1.21904	0.0347808	0.0226694	-0.0324772	0.0984662	0.249495	0.591829	-0.62465	0.106666	-0.0490332	1.09144	0.178748	0.0851683	-0.0687005	-0.100773	-0.619633	-0.533752	0.106677	-0.144531	-0.466451	0.0607997	0.0189274	-0.976746	0.0626258	0.0497773	0.188578	-0.144859	-0.554237	-0.00157136	0.00128071
0.439923	0.0603219	-0.551566	0.10039	0.709025	0.487284	0.204309	0.537376	-1.32715	0.843161	-0.220175	0.0460599	0.558445	-0.859759	0.229246	-0.0326718	0.155522	0.0258506	0.258818	-0.161552	1.21788	0.0347174	0.0226641	-0.0323859	0.0982833	0.249117	0.590999	-0.624139	0.106557	-0.0490098	1.09031	0.178379	0.0847878	-0.0678338	-0.100658	-0.618843	-0.532994	0.106634	-0.144291	-0.466151	0.060676	0.0187132	-0.975802	0.0624367	0.0497124	0.188433	-0.144543	-0.553854	-0.0011373	0.00103819
0.440177	0.0599538	-0.551502	0.100178	0.709212	0.486918	0.204402	0.537321	-1.3276	0.843801	-0.220215	0.0463831	0.558212	-0.860374	0.229506	-0.0331078	0.155628	0.025776	0.258551	-0.161476	1.21837	0.0347519	0.0227469	-0.0325742	0.0983191	0.249614	0.591732	-0.624822	0.106593	-0.0491169	1.09035	0.178483	0.0852402	-0.0679086	-0.100646	-0.619442	-0.534054	0.106659	-0.144363	-0.465608	0.0607056	0.018716	-0.97583	0.0624884	0.0497208	0.188435	-0.144706	-0.553538	-0.00138589	0.00144345
0.440442	0.0603792	-0.552209	0.100632	0.709934	0.488227	0.204374	0.538059	-1.32866	0.844225	-0.220716	0.0460267	0.559021	-0.860673	0.229245	-0.0329815	0.155647	0.0258756	0.259135	-0.161778	1.21926	0.034771	0.0226959	-0.0323762	0.0983866	0.249172	0.591557	-0.624697	0.106607	-0.0490393	1.09158	0.178748	0.0848582	-0.0683498	-0.100652	-0.619123	-0.533419	0.106641	-0.144344	-0.466823	0.0606627	0.0187501	-0.977147	0.0624687	0.0497026	0.188454	-0.145138	-0.554579	-0.00165639	0.00100724
0.397359	0.0471189	-0.497045	0.0860391	0.639916	0.441401	0.183425	0.483432	-1.20374	0.763311	-0.202967	0.0326041	0.510759	-0.778357	0.205764	-0.0314111	0.141299	0.0238779	0.224422	-0.144051	1.10573	0.0315631	0.0205674	-0.0314496	0.0885303	0.232294	0.536543	-0.56564	0.0970452	-0.0448385	0.986326	0.159757	0.0753247	-0.061418	-0.0876684	-0.56461	-0.484363	0.0913584	-0.12464	-0.421375	0.051665	0.0190364	-0.88309	0.0526052	0.0475906	0.163705	-0.13166	-0.49519	-0.00163608	0.00201189
0.396604	0.0478606	-0.496996	0.085686	0.639932	0.442219	0.18261	0.483418	-1.20329	0.762565	-0.203088	0.0323443	0.510931	-0.777122	0.205245	-0.0306741	0.141247	0.0241261	0.224834	-0.144355	1.105	0.031461	0.0203985	-0.0314105	0.088668	0.232218	0.534902	-0.56415	0.0969204	-0.044584	0.985931	0.160462	0.0736598	-0.0617838	-0.0878739	-0.563305	-0.48364	0.0913729	-0.124828	-0.422999	0.0517923	0.0193254	-0.882461	0.0527206	0.0475459	0.163963	-0.13155	-0.495049	-0.000855208	0.00130752
0.440048	0.0602691	-0.551896	0.10054	0.709614	0.487483	0.20471	0.537905	-1.328	0.84358	-0.220478	0.0459404	0.558875	-0.859942	0.229617	-0.0326928	0.155535	0.0260752	0.258911	-0.161926	1.2184	0.0348173	0.0225448	-0.0322902	0.0984116	0.248991	0.591352	-0.62397	0.106676	-0.0489506	1.09135	0.17873	0.0850434	-0.06876	-0.100735	-0.619297	-0.532535	0.106618	-0.144513	-0.466604	0.0607847	0.0190006	-0.976871	0.0626056	0.049796	0.188548	-0.144564	-0.553928	-0.00128339	0.00109628
0.397219	0.0483567	-0.497437	0.0868035	0.639671	0.443214	0.182316	0.483639	-1.20344	0.763276	-0.202897	0.0321783	0.511278	-0.778585	0.204918	-0.0313139	0.141202	0.0235793	0.225632	-0.144007	1.10576	0.0314583	0.02063	-0.031172	0.0884561	0.231533	0.535525	-0.565932	0.096777	-0.0448509	0.986212	0.160755	0.0738308	-0.0603843	-0.0877272	-0.562436	-0.484124	0.0913973	-0.124672	-0.422457	0.0516872	0.0190355	-0.883815	0.052613	0.0475572	0.163772	-0.131739	-0.495959	-0.00147648	0.000843479
0.440304	0.060018	-0.551605	0.100582	0.709188	0.486871	0.204674	0.537468	-1.32741	0.843871	-0.220124	0.0465946	0.557983	-0.860536	0.229614	-0.0331221	0.155548	0.025716	0.258658	-0.161602	1.2181	0.0347944	0.022757	-0.0323667	0.0983237	0.249058	0.591972	-0.62496	0.106563	-0.0491394	1.09053	0.178562	0.0856248	-0.0681626	-0.100729	-0.619322	-0.533609	0.10667	-0.144473	-0.465255	0.060793	0.0188927	-0.976137	0.0625941	0.0497977	0.188514	-0.144922	-0.553902	-0.00152341	0.00135336
0.439973	0.0603192	-0.5518	0.100532	0.70918	0.487702	0.203873	0.537489	-1.32754	0.843466	-0.220666	0.0456867	0.558293	-0.859962	0.229284	-0.0332523	0.155559	0.0258696	0.259122	-0.161523	1.2184	0.0348127	0.0226663	-0.0324047	0.0982995	0.249075	0.591169	-0.624253	0.106472	-0.0490422	1.09056	0.179201	0.084418	-0.0681289	-0.100658	-0.618546	-0.533203	0.106652	-0.144325	-0.46648	0.0606825	0.0187067	-0.97644	0.062462	0.0497525	0.188445	-0.145386	-0.553223	-0.00119382	0.00111172
0.440512	0.0602771	-0.552055	0.100845	0.709588	0.48793	0.204298	0.537853	-1.32818	0.844207	-0.22059	0.0461542	0.558537	-0.860863	0.229286	-0.0332428	0.155599	0.0257005	0.259181	-0.161614	1.21897	0.0347907	0.0227714	-0.0323303	0.0983316	0.248962	0.591791	-0.625103	0.106529	-0.0491298	1.09117	0.178817	0.0851009	-0.0680022	-0.100619	-0.618926	-0.533616	0.10667	-0.144385	-0.466212	0.0606874	0.0187563	-0.976936	0.0624925	0.0497262	0.188436	-0.145413	-0.554396	-0.00172075	0.00109973
0.440093	0.0601412	-0.551811	0.100207	0.709735	0.487379	0.204732	0.537793	-1.32821	0.843688	-0.220485	0.0460936	0.558962	-0.859976	0.229502	-0.0327511	0.155608	0.0260751	0.258672	-0.161798	1.21867	0.034764	0.0225863	-0.0324803	0.0983785	0.24946	0.591369	-0.624045	0.106712	-0.0489576	1.09119	0.178311	0.0851786	-0.0686766	-0.100636	-0.619579	-0.533068	0.106665	-0.144313	-0.46657	0.060706	0.0186934	-0.976546	0.0624497	0.0497267	0.188416	-0.144356	-0.55396	-0.00128197	0.00121969
0.439752	0.0600365	-0.551538	0.0996834	0.709671	0.487033	0.204659	0.537572	-1.32802	0.843333	-0.220434	0.0460649	0.558955	-0.859398	0.229556	-0.0324913	0.155637	0.0262453	0.258334	-0.161826	1.21835	0.0347301	0.0225081	-0.0326364	0.0984242	0.249893	0.591001	-0.623443	0.10675	-0.0488709	1.09084	0.178239	0.0848828	-0.0688786	-0.100651	-0.619773	-0.533092	0.106635	-0.144327	-0.466776	0.0607027	0.0187379	-0.975881	0.0624553	0.0497409	0.18844	-0.144001	-0.553443	-0.000969322	0.00133072
0.396857	0.0480782	-0.497277	0.0861643	0.639969	0.442801	0.18254	0.483639	-1.20367	0.762929	-0.20318	0.0319988	0.511451	-0.777715	0.205138	-0.031076	0.141228	0.0239888	0.225203	-0.144234	1.10564	0.0314861	0.0204454	-0.0313366	0.0885571	0.232002	0.535146	-0.564787	0.0969136	-0.0446716	0.986357	0.160621	0.0737583	-0.0614096	-0.0877237	-0.563025	-0.483671	0.0913663	-0.124679	-0.423022	0.0516665	0.0191076	-0.883539	0.0526059	0.0475143	0.163794	-0.131403	-0.495268	-0.00110219	0.00109834
0.440159	0.0598874	-0.551812	0.100423	0.709541	0.48713	0.204588	0.537692	-1.32789	0.843686	-0.220697	0.0460637	0.558168	-0.860015	0.229663	-0.0331009	0.155573	0.0260151	0.258762	-0.161786	1.21839	0.0348694	0.0226218	-0.0323733	0.0984077	0.249098	0.591673	-0.624125	0.106613	-0.0490107	1.09105	0.178819	0.0852674	-0.0689016	-0.100751	-0.61945	-0.533003	0.106622	-0.144467	-0.466187	0.0607767	0.0189591	-0.976471	0.0625787	0.04978	0.18854	-0.145401	-0.553468	-0.00139331	0.00146475
0.397628	0.048057	-0.497689	0.0861335	0.640822	0.44331	0.183068	0.484164	-1.20511	0.76421	-0.202963	0.0327862	0.512185	-0.779182	0.205117	-0.0307543	0.141439	0.0237888	0.224933	-0.144348	1.10692	0.0313712	0.0206147	-0.0314405	0.0886607	0.232496	0.536076	-0.566123	0.0970413	-0.0447871	0.987328	0.159905	0.0742563	-0.0610153	-0.0876844	-0.564045	-0.484932	0.0913775	-0.124684	-0.422885	0.0516592	0.0190892	-0.883926	0.0526179	0.0475621	0.163758	-0.131193	-0.497221	-0.00190991	0.00109881
0.397196	0.0480845	-0.497352	0.0868109	0.639478	0.442497	0.182841	0.483568	-1.20312	0.762947	-0.202635	0.0322696	0.511042	-0.778387	0.205275	-0.0310202	0.141169	0.0236486	0.225379	-0.144087	1.10529	0.0315061	0.0205875	-0.0310667	0.0884739	0.231374	0.535789	-0.565766	0.0968704	-0.0448482	0.986239	0.160426	0.0743377	-0.060487	-0.0878869	-0.56301	-0.483609	0.0913477	-0.124738	-0.421954	0.0518167	0.0192196	-0.88357	0.0526852	0.0476657	0.163903	-0.131562	-0.495868	-0.00148082	0.00106919
0.39711	0.0478888	-0.497218	0.0859573	0.640176	0.442678	0.182612	0.483633	-1.20392	0.763412	-0.20297	0.0326497	0.51118	-0.778279	0.205177	-0.0308572	0.14134	0.0238437	0.224869	-0.144256	1.10579	0.0314192	0.0205595	-0.0314253	0.0886708	0.232311	0.53562	-0.565391	0.0968964	-0.0447413	0.986294	0.160414	0.0738371	-0.0611668	-0.0877766	-0.563469	-0.484583	0.091361	-0.124817	-0.42266	0.0518045	0.019289	-0.882908	0.0527361	0.0476333	0.163845	-0.131751	-0.495962	-0.00139333	0.00123155
0.440017	0.0606098	-0.551949	0.100569	0.709455	0.48816	0.203935	0.537759	-1.32788	0.843679	-0.220512	0.0458507	0.558761	-0.860141	0.22916	-0.0328298	0.155577	0.0258732	0.259283	-0.161738	1.21855	0.0347519	0.0226495	-0.032341	0.0983862	0.249073	0.591005	-0.624303	0.106516	-0.0490024	1.09093	0.179198	0.0842132	-0.0680587	-0.100764	-0.618451	-0.533195	0.106635	-0.144457	-0.466936	0.060779	0.0189195	-0.976641	0.0625813	0.0497391	0.188546	-0.144982	-0.553966	-0.00121428	0.000757213
0.439924	0.0597968	-0.551463	0.0999085	0.709438	0.486835	0.204535	0.537411	-1.32768	0.843399	-0.22051	0.0461775	0.55831	-0.859635	0.229541	-0.0328496	0.155613	0.0260717	0.258349	-0.161659	1.21819	0.0347688	0.0226081	-0.0325862	0.0983847	0.249633	0.591337	-0.623835	0.106643	-0.0489638	1.09053	0.178309	0.0851504	-0.0686958	-0.100603	-0.619629	-0.533322	0.106619	-0.144321	-0.466229	0.0606896	0.0187402	-0.975637	0.0624594	0.0497782	0.188385	-0.144811	-0.55335	-0.00116208	0.00152908
0.396865	0.0480909	-0.497184	0.0864311	0.639661	0.442476	0.182689	0.483535	-1.20318	0.762745	-0.202982	0.0320821	0.51118	-0.777718	0.205255	-0.0311372	0.141147	0.0239004	0.225254	-0.144167	1.10524	0.0315084	0.0204613	-0.031225	0.0884966	0.231652	0.53526	-0.564931	0.0968856	-0.044714	0.986133	0.160553	0.0740593	-0.0612342	-0.0877169	-0.562914	-0.483388	0.0914178	-0.124721	-0.422503	0.0516939	0.0191068	-0.883512	0.0526235	0.0475425	0.163818	-0.131344	-0.49522	-0.00112877	0.001097
0.440299	0.0602361	-0.551825	0.100754	0.709383	0.487195	0.204944	0.53778	-1.32774	0.843824	-0.220104	0.0463428	0.558665	-0.860478	0.229632	-0.0328356	0.155517	0.0258328	0.258831	-0.161785	1.21829	0.0347974	0.0226692	-0.0322516	0.0983293	0.248887	0.591809	-0.624737	0.106665	-0.0490765	1.09113	0.178454	0.0856512	-0.0683002	-0.100752	-0.61938	-0.532963	0.106626	-0.144469	-0.465712	0.0607733	0.0189427	-0.976813	0.0625861	0.0497836	0.188535	-0.144335	-0.55428	-0.00152267	0.00114242
0.397087	0.0476901	-0.497156	0.0864043	0.639648	0.441962	0.183143	0.483512	-1.20332	0.762781	-0.202873	0.032143	0.511147	-0.777933	0.205505	-0.0311258	0.141182	0.0238904	0.225003	-0.144092	1.10538	0.0315383	0.0204877	-0.0312467	0.0884757	0.231785	0.535784	-0.565214	0.0969982	-0.0447678	0.9863	0.160004	0.0746995	-0.0610445	-0.0877076	-0.563704	-0.483463	0.0913883	-0.124649	-0.422008	0.0516919	0.0190368	-0.883441	0.0525972	0.0475443	0.163758	-0.131257	-0.495294	-0.00132172	0.00144107
0.353843	0.0361169	-0.443012	0.0719511	0.570885	0.39868	0.160662	0.429927	-1.08002	0.682606	-0.185787	0.0183093	0.464541	-0.69581	0.18071	-0.0287516	0.126969	0.0219706	0.191648	-0.126945	0.993171	0.0281156	0.0183016	-0.0302083	0.0788908	0.214809	0.47902	-0.505624	0.0872198	-0.0403301	0.882239	0.142485	0.062299	-0.0542179	-0.0749023	-0.506982	-0.434502	0.0760914	-0.105128	-0.380113	0.0427653	0.0196324	-0.790545	0.0428543	0.0454018	0.139228	-0.11825	-0.437868	-0.00113605	0.000803349
0.353297	0.0360265	-0.442493	0.0722978	0.569821	0.397594	0.160761	0.429428	-1.07826	0.681335	-0.185438	0.0179654	0.463712	-0.694757	0.181087	-0.0287496	0.126708	0.0220252	0.191697	-0.126844	0.991534	0.0282186	0.018173	-0.0299462	0.0787815	0.213986	0.478689	-0.504862	0.0871515	-0.0402968	0.881317	0.142661	0.0624886	-0.0541556	-0.074959	-0.506513	-0.433054	0.0761087	-0.105285	-0.37932	0.0428857	0.0198165	-0.790017	0.0429974	0.0455056	0.139289	-0.118087	-0.436612	-0.000616386	0.000879153
0.353704	0.0358422	-0.44266	0.0723192	0.570286	0.397487	0.161174	0.429691	-1.07903	0.682154	-0.185469	0.0183998	0.463828	-0.695531	0.181346	-0.0290292	0.126789	0.0219803	0.191582	-0.12694	0.992209	0.0282504	0.0182327	-0.030018	0.0788295	0.214226	0.479459	-0.505558	0.087241	-0.0403755	0.881871	0.142592	0.063202	-0.0544676	-0.0749684	-0.507176	-0.433745	0.0761726	-0.105389	-0.37895	0.0429078	0.0198332	-0.790573	0.0430599	0.0454805	0.139337	-0.118014	-0.436945	-0.0010105	0.00112884
0.397151	0.0478087	-0.497156	0.0863493	0.639805	0.442161	0.182802	0.483517	-1.20316	0.763091	-0.202819	0.0328902	0.510357	-0.77813	0.205325	-0.0308682	0.141227	0.023747	0.22511	-0.144281	1.10502	0.031487	0.0205867	-0.0311873	0.0886583	0.231641	0.53574	-0.56536	0.0968346	-0.0447741	0.986007	0.160454	0.0743091	-0.0611649	-0.0879876	-0.563262	-0.484066	0.0914268	-0.125018	-0.422074	0.0519459	0.0194946	-0.882611	0.0528758	0.0476217	0.164076	-0.132257	-0.495901	-0.00140424	0.00137018
0.354105	0.0357972	-0.442778	0.0728144	0.570013	0.397431	0.161289	0.429617	-1.07883	0.682417	-0.185346	0.0185231	0.463547	-0.696208	0.181274	-0.0294452	0.126754	0.0216718	0.191717	-0.126681	0.992326	0.0282727	0.0183926	-0.0299139	0.0786838	0.213862	0.479985	-0.506483	0.0871825	-0.0405421	0.881772	0.142378	0.0637755	-0.0538816	-0.0748856	-0.507069	-0.433999	0.0761853	-0.10521	-0.378068	0.042829	0.0196083	-0.790886	0.0429006	0.0454372	0.139254	-0.118311	-0.437306	-0.00140268	0.00116724
0.310405	0.0238055	-0.38809	0.0581045	0.500675	0.352853	0.139345	0.375624	-0.95457	0.601244	-0.167973	0.0044626	0.41671	-0.613063	0.156945	-0.0268821	0.112411	0.0199932	0.157811	-0.10949	0.879072	0.0249051	0.0160436	-0.0288778	0.0690262	0.196862	0.423073	-0.446003	0.0775275	-0.0360194	0.777175	0.12432	0.0519229	-0.047358	-0.0620083	-0.450919	-0.384015	0.0608405	-0.0856412	-0.335531	0.0338832	0.0201916	-0.697381	0.0331451	0.0433365	0.114634	-0.104482	-0.378823	-0.00078479	0.000861239
0.26781	0.0113173	-0.333763	0.0443192	0.43129	0.307483	0.118446	0.321843	-0.830673	0.521098	-0.150269	-0.00894413	0.369308	-0.53171	0.133257	-0.0250004	0.098075	0.0178588	0.123999	-0.092106	0.766426	0.0216827	0.0139488	-0.0276212	0.059257	0.179325	0.368157	-0.387618	0.067971	-0.0318392	0.673238	0.105741	0.042019	-0.040178	-0.0492203	-0.39594	-0.334663	0.0456298	-0.0661672	-0.290911	0.0250066	0.0207211	-0.604871	0.0234356	0.0411844	0.090127	-0.0911098	-0.321135	-0.00119884	0.00119651
0.224431	-0.000812819	-0.279255	0.0293526	0.362412	0.263089	0.0964646	0.267955	-0.707101	0.440586	-0.133014	-0.0225193	0.322325	-0.449121	0.10879	-0.0225205	0.0838886	0.0160988	0.0900337	-0.0749351	0.653785	0.01828	0.0117207	-0.0267317	0.0496762	0.16277	0.311605	-0.327621	0.0583179	-0.0273698	0.568832	0.0876086	0.0303423	-0.0337288	-0.0364721	-0.340104	-0.285736	0.0303073	-0.0465869	-0.248455	0.0161117	0.0212496	-0.511164	0.0136674	0.0390542	0.0656112	-0.0777445	-0.263116	-0.000886255	0.00106933
0.181072	-0.0112398	-0.224576	0.0164215	0.292978	0.217731	0.0752255	0.214299	-0.581321	0.359986	-0.114288	-0.0336882	0.273323	-0.366893	0.0854252	-0.0209506	0.0692535	0.0139403	0.0573631	-0.0578855	0.539277	0.0149664	0.00950856	-0.0251434	0.0398811	0.143517	0.256088	-0.268376	0.048235	-0.0230076	0.463493	0.0703431	0.0198672	-0.0278184	-0.0240022	-0.282818	-0.235646	0.0162619	-0.02822	-0.203221	0.00797241	0.0209121	-0.418199	0.00483938	0.0370227	0.0417036	-0.0641683	-0.205624	-0.000678734	0.000824358
0.139828	-0.0127189	-0.171533	0.00898304	0.228249	0.172694	0.0540721	0.164665	-0.454862	0.281489	-0.0916817	-0.0301886	0.21512	-0.285147	0.0632953	-0.0223829	0.0544695	0.0111349	0.0402604	-0.0425377	0.424176	0.0114591	0.00762151	-0.0222312	0.0303859	0.117825	0.200743	-0.209085	0.0372161	-0.0180061	0.357753	0.0548088	0.0143607	-0.0221613	-0.0158033	-0.219832	-0.190013	0.010142	-0.0177887	-0.15952	0.00426994	0.0134661	-0.324393	0.00319409	0.0290649	0.0255754	-0.0510729	-0.153573	-0.000561077	0.000899985
0.139499	-0.0118719	-0.171482	0.00927229	0.227789	0.173276	0.0535818	0.164566	-0.454133	0.281236	-0.0911144	-0.0301392	0.21537	-0.285105	0.0629267	-0.021971	0.0543715	0.0109385	0.0407623	-0.0425665	0.423546	0.0113505	0.00763702	-0.0220612	0.0303535	0.117467	0.200008	-0.209222	0.037084	-0.0180129	0.357244	0.0553607	0.013572	-0.0213968	-0.0159916	-0.218521	-0.189885	0.0101745	-0.0179375	-0.159763	0.00441289	0.013683	-0.324345	0.00329143	0.0291527	0.0257559	-0.0502866	-0.153892	-0.000240797	6.90921e-05
0.180972	-0.0106493	-0.224666	0.016465	0.293208	0.21855	0.074658	0.214481	-0.58156	0.36054	-0.114125	-0.0333256	0.273493	-0.367327	0.0851791	-0.0208659	0.0692963	0.0138206	0.0577603	-0.0580803	0.539437	0.0148897	0.0095468	-0.0251345	0.0400067	0.143582	0.255863	-0.268753	0.0481068	-0.0230193	0.463482	0.071279	0.0191519	-0.0277566	-0.0241885	-0.281911	-0.236391	0.0163077	-0.0285342	-0.203795	0.00821118	0.0212405	-0.418382	0.00510982	0.03717	0.0419116	-0.0640697	-0.205968	-0.000554368	0.000218942
0.224351	-0.000408239	-0.279201	0.0298132	0.36217	0.263099	0.0965582	0.268045	-0.706527	0.440501	-0.132547	-0.0221691	0.322189	-0.44922	0.108878	-0.0222211	0.0837683	0.0159776	0.0903358	-0.0751124	0.653123	0.0182622	0.0117101	-0.0264706	0.049713	0.162136	0.31154	-0.327791	0.0582511	-0.0273822	0.568727	0.0879188	0.0303745	-0.03356	-0.0366292	-0.339541	-0.28531	0.0303676	-0.0469315	-0.248201	0.0163345	0.0216196	-0.51124	0.013951	0.0391911	0.0658287	-0.0774274	-0.263569	-0.000798217	0.000645138
0.224105	-0.000216139	-0.279171	0.0300443	0.361583	0.263475	0.0958148	0.267738	-0.705989	0.440103	-0.132741	-0.0229897	0.322118	-0.448991	0.108597	-0.022752	0.0836986	0.0158762	0.0907415	-0.0747881	0.653033	0.0183079	0.0117245	-0.0264519	0.0495514	0.161959	0.311131	-0.32778	0.0581137	-0.0274334	0.568222	0.0885733	0.0297242	-0.0330044	-0.0365498	-0.338571	-0.285162	0.0302988	-0.046694	-0.248342	0.0162006	0.0214225	-0.511537	0.013781	0.0391546	0.0656687	-0.0776674	-0.262544	-0.000558815	0.000450531
0.267926	0.0120314	-0.334138	0.0446168	0.431658	0.308879	0.117761	0.322238	-0.83129	0.521921	-0.150233	-0.0087821	0.369766	-0.532547	0.132862	-0.0249331	0.0981419	0.0176544	0.124601	-0.092309	0.767016	0.0216082	0.0140299	-0.0275346	0.0593833	0.179235	0.368036	-0.388337	0.0678252	-0.0318868	0.67364	0.106809	0.0410807	-0.0398715	-0.0493892	-0.39491	-0.335425	0.0455911	-0.0664313	-0.291711	0.0251836	0.0211059	-0.605557	0.0236865	0.0413221	0.0902997	-0.0913068	-0.321966	-0.00133169	0.000428129
0.224467	-0.000329274	-0.27923	0.0301251	0.361794	0.263181	0.0965908	0.267936	-0.706407	0.440408	-0.132409	-0.0226601	0.322673	-0.449501	0.108792	-0.0225348	0.0837187	0.0158277	0.0904658	-0.074793	0.65339	0.0182662	0.0117537	-0.026461	0.0495052	0.162081	0.311652	-0.328314	0.0582922	-0.0274803	0.568689	0.0876239	0.0305796	-0.0327502	-0.0364108	-0.33946	-0.28522	0.0303335	-0.0466044	-0.247802	0.0161247	0.0212229	-0.511861	0.013689	0.0390769	0.0655606	-0.0767817	-0.263436	-0.000915069	0.000548806
0.180707	-0.0113849	-0.224083	0.0159994	0.292583	0.217035	0.0751387	0.213849	-0.580715	0.359668	-0.114018	-0.0335929	0.273066	-0.36647	0.0855374	-0.0210687	0.0692343	0.0139817	0.0570223	-0.0577554	0.538736	0.0149483	0.00948044	-0.0253201	0.0398373	0.143938	0.255935	-0.268156	0.0482396	-0.0230045	0.462716	0.07038	0.0199817	-0.0278237	-0.0239962	-0.282813	-0.235986	0.0162577	-0.0282107	-0.2028	0.00798032	0.0208664	-0.417534	0.00484985	0.0370424	0.0416741	-0.0635051	-0.20464	-0.000312423	0.000954406
0.180664	-0.0110074	-0.224191	0.0163341	0.292533	0.217479	0.0749272	0.213982	-0.580397	0.359569	-0.113985	-0.0334915	0.272913	-0.366398	0.0853491	-0.020782	0.0691539	0.0139069	0.0573847	-0.0579143	0.538333	0.0149242	0.00947856	-0.0251098	0.0398976	0.143376	0.255559	-0.268024	0.0481312	-0.0229682	0.462708	0.0707044	0.0195213	-0.0277691	-0.024091	-0.282124	-0.23554	0.0162868	-0.0284276	-0.203081	0.00806635	0.0211736	-0.417508	0.00499224	0.0370408	0.0418322	-0.0638717	-0.205209	-0.00025106	0.000596309
0.224446	3.48427e-05	-0.279503	0.030922	0.361604	0.263848	0.0960909	0.268164	-0.706074	0.440385	-0.132643	-0.0230049	0.322282	-0.44962	0.108762	-0.0227863	0.0835953	0.0157221	0.0912357	-0.0749243	0.653134	0.0183698	0.0117417	-0.0261025	0.0495449	0.161073	0.311571	-0.328377	0.0580911	-0.027505	0.568887	0.088796	0.0300518	-0.0328109	-0.0365579	-0.338346	-0.284536	0.0303137	-0.0469277	-0.248119	0.0162699	0.0216646	-0.512579	0.0139671	0.0392358	0.0657459	-0.077867	-0.263339	-0.000920838	0.000193771
0.224447	-0.000383242	-0.279608	0.0302371	0.36213	0.263861	0.0959844	0.268187	-0.706887	0.440432	-0.133212	-0.0232078	0.322322	-0.449293	0.108735	-0.0228074	0.0837695	0.0159774	0.0909626	-0.0749101	0.653832	0.0183784	0.0117013	-0.0263938	0.0496316	0.161849	0.311499	-0.327821	0.0581776	-0.0274173	0.569124	0.0885252	0.0297545	-0.0332641	-0.0365342	-0.339072	-0.284948	0.0303525	-0.0467313	-0.248864	0.0162314	0.0213901	-0.512196	0.013805	0.0391394	0.0656604	-0.0784467	-0.26297	-0.000876014	0.000653065
0.224546	-0.000570687	-0.27934	0.0309962	0.361205	0.262794	0.0964143	0.267827	-0.705611	0.440126	-0.132784	-0.0231322	0.321472	-0.449477	0.109131	-0.02343	0.083545	0.0157122	0.0911078	-0.0746729	0.652882	0.018514	0.0117689	-0.0261176	0.0494223	0.160981	0.31211	-0.328448	0.0581288	-0.0275927	0.568546	0.0885824	0.0309837	-0.0329504	-0.0365586	-0.338842	-0.28441	0.0303832	-0.0467886	-0.247132	0.0162539	0.0214232	-0.512493	0.0138278	0.0391382	0.0657156	-0.0782853	-0.262243	-0.0009971	0.000840592
0.26749	0.0117899	-0.333731	0.0443243	0.431297	0.307883	0.118081	0.321907	-0.830345	0.520951	-0.150087	-0.0086881	0.36919	-0.5314	0.133062	-0.0245666	0.0980392	0.0178812	0.124311	-0.0923669	0.765885	0.0216253	0.0139037	-0.0275014	0.0593812	0.179085	0.367564	-0.387211	0.0678622	-0.0317553	0.673028	0.106348	0.0413734	-0.0403544	-0.0494761	-0.395093	-0.3345	0.0456446	-0.0664776	-0.29152	0.0252565	0.0211062	-0.604537	0.023693	0.041319	0.0904048	-0.0910983	-0.321346	-0.000889823	0.00071203
0.310946	0.0236655	-0.388212	0.0585679	0.500773	0.352204	0.140375	0.375883	-0.954683	0.601817	-0.16732	0.00536933	0.416521	-0.614008	0.157431	-0.0266795	0.112395	0.0197956	0.157706	-0.109687	0.878962	0.0249367	0.0161415	-0.0286478	0.0690624	0.196465	0.424199	-0.447025	0.0776513	-0.0361557	0.77768	0.123841	0.0533432	-0.0472769	-0.0622961	-0.451764	-0.384142	0.0608788	-0.0859309	-0.334292	0.0341038	0.020503	-0.6977	0.0334125	0.0434368	0.114894	-0.104066	-0.379875	-0.00129877	0.00106089
0.266998	0.0114975	-0.333433	0.0436821	0.430983	0.307631	0.117612	0.321441	-0.830099	0.520179	-0.150472	-0.00956293	0.369287	-0.530407	0.132951	-0.0248048	0.0980724	0.0181297	0.124	-0.09205	0.765872	0.0216391	0.0137999	-0.0277994	0.0592706	0.179734	0.366934	-0.386279	0.0678829	-0.0316638	0.672446	0.106253	0.0407623	-0.0403529	-0.0492532	-0.39516	-0.334361	0.0455791	-0.0660611	-0.291994	0.0249965	0.0206568	-0.604012	0.0233816	0.0412317	0.0901014	-0.0909963	-0.319844	-0.000392682	0.000987545
0.310048	0.0240291	-0.387715	0.0587338	0.499502	0.35199	0.139401	0.375188	-0.95285	0.600411	-0.167266	0.00434335	0.415986	-0.612696	0.157302	-0.026877	0.112155	0.019818	0.15818	-0.109415	0.877532	0.0249936	0.0160078	-0.0285249	0.0689163	0.19595	0.422982	-0.446058	0.0774492	-0.0360971	0.776341	0.124868	0.0521519	-0.0467327	-0.0622877	-0.450181	-0.383076	0.0608574	-0.0859734	-0.334421	0.0340939	0.0206278	-0.697249	0.0334138	0.043408	0.114924	-0.103941	-0.377898	-0.0004064	0.000686236
0.353188	0.0359971	-0.442344	0.0721572	0.569892	0.397197	0.161098	0.42946	-1.07817	0.681331	-0.185199	0.0183061	0.463697	-0.694622	0.181335	-0.0285012	0.12669	0.0221217	0.191469	-0.127045	0.991199	0.0282158	0.018114	-0.0299335	0.078853	0.214026	0.478767	-0.504665	0.0872126	-0.0402534	0.881348	0.142621	0.0627878	-0.0545696	-0.0750723	-0.50681	-0.432936	0.0761114	-0.105496	-0.379138	0.0429781	0.0200579	-0.789851	0.0431669	0.0455745	0.139421	-0.117614	-0.436621	-0.000520512	0.000958416
0.397298	0.0482717	-0.497487	0.0865646	0.64013	0.443141	0.182591	0.483884	-1.20398	0.763775	-0.202813	0.0326472	0.511349	-0.778886	0.2052	-0.0309832	0.141279	0.0236667	0.225352	-0.144342	1.10591	0.0314527	0.0206005	-0.0312018	0.0886584	0.231792	0.535863	-0.566031	0.0968494	-0.0448252	0.986651	0.160949	0.0738559	-0.0609047	-0.0878959	-0.562978	-0.484476	0.0913776	-0.124993	-0.422525	0.0519002	0.0195163	-0.883802	0.0528757	0.0476883	0.163973	-0.131692	-0.496347	-0.00157941	0.000893068
0.353793	0.0360014	-0.442661	0.072623	0.569842	0.397553	0.161091	0.429499	-1.07868	0.682113	-0.185216	0.0182089	0.463949	-0.695861	0.18119	-0.0292957	0.126744	0.0217537	0.191685	-0.126651	0.992206	0.0282359	0.0183253	-0.0299778	0.0786493	0.214077	0.47956	-0.506165	0.0872008	-0.0404928	0.881583	0.142499	0.0633375	-0.0537234	-0.0748744	-0.506837	-0.433859	0.076134	-0.105126	-0.378385	0.0427816	0.019566	-0.790863	0.0428644	0.0454633	0.139194	-0.117641	-0.43692	-0.00110878	0.000939199
0.311228	0.0235069	-0.388573	0.0581029	0.501564	0.353145	0.139868	0.376146	-0.956115	0.602545	-0.1681	0.00505092	0.417075	-0.614451	0.157106	-0.0269254	0.112624	0.0198667	0.157616	-0.109603	0.880454	0.0248942	0.0161943	-0.0289797	0.0691428	0.197299	0.424216	-0.447207	0.0776589	-0.0361426	0.778273	0.123875	0.0525957	-0.0473551	-0.0620162	-0.452108	-0.385184	0.0608594	-0.0856788	-0.335349	0.0338866	0.0202077	-0.697972	0.033167	0.0433346	0.11466	-0.104877	-0.380159	-0.00160404	0.00119587
0.267642	0.0117082	-0.333812	0.0445291	0.430925	0.308257	0.117477	0.321644	-0.830283	0.521029	-0.150398	-0.00932289	0.369098	-0.531762	0.132773	-0.0253274	0.0980588	0.0176583	0.124481	-0.0918969	0.766376	0.0216617	0.0140303	-0.0275886	0.0591944	0.179138	0.3677	-0.387824	0.0677439	-0.0318954	0.672717	0.106606	0.0410565	-0.0396102	-0.0492358	-0.394658	-0.334987	0.0455601	-0.0660815	-0.291269	0.0249987	0.0206988	-0.604879	0.0233904	0.0412313	0.0901023	-0.0917254	-0.320767	-0.00106199	0.000773842
0.310412	0.0238569	-0.388162	0.0582085	0.500699	0.352747	0.139342	0.375711	-0.954611	0.601427	-0.167862	0.00463244	0.416451	-0.613275	0.15721	-0.0268377	0.112424	0.0199799	0.158009	-0.109646	0.878995	0.0249544	0.0160357	-0.0287956	0.0691288	0.196761	0.423321	-0.446195	0.0775194	-0.0360484	0.777311	0.124864	0.0518773	-0.0474233	-0.0622781	-0.45092	-0.384154	0.0608997	-0.0859688	-0.335484	0.0341294	0.02056	-0.697494	0.0334132	0.0434537	0.114919	-0.104662	-0.378647	-0.00077382	0.000847408
0.310706	0.0242358	-0.388508	0.058366	0.501059	0.353658	0.139349	0.376067	-0.955396	0.601939	-0.167794	0.00453559	0.417466	-0.613937	0.15691	-0.0266267	0.112487	0.0198698	0.15817	-0.10966	0.879825	0.024863	0.0160862	-0.0288037	0.0691078	0.196908	0.423322	-0.446779	0.0775817	-0.0360771	0.777939	0.124607	0.0515898	-0.0468716	-0.062144	-0.450916	-0.384435	0.0608484	-0.0858156	-0.335902	0.034002	0.0204169	-0.698247	0.0332809	0.0433522	0.114775	-0.104092	-0.379765	-0.00103966	0.000470891
0.353605	0.0357457	-0.442471	0.0719504	0.570102	0.397082	0.161202	0.429428	-1.07885	0.682123	-0.185103	0.0186482	0.463683	-0.695564	0.181423	-0.0287861	0.126854	0.0219377	0.191253	-0.126903	0.991971	0.0282084	0.0182704	-0.0301277	0.0788611	0.214654	0.479549	-0.505726	0.0872758	-0.0404108	0.881498	0.142525	0.0631524	-0.0541722	-0.0751535	-0.507463	-0.434281	0.076115	-0.105403	-0.378582	0.0430213	0.0199734	-0.789947	0.0431029	0.0455506	0.13945	-0.117632	-0.436761	-0.000919693	0.00118311
0.310405	0.0238451	-0.388117	0.0582769	0.500478	0.352611	0.139567	0.375614	-0.954463	0.601166	-0.167814	0.00427563	0.416865	-0.613119	0.157153	-0.0269704	0.112364	0.0199922	0.157928	-0.109475	0.879018	0.0249561	0.0160144	-0.0288146	0.0689662	0.196761	0.42321	-0.446137	0.0776015	-0.0360522	0.777289	0.124373	0.0522007	-0.0472171	-0.0620794	-0.451043	-0.383761	0.0608493	-0.0856618	-0.335231	0.033881	0.0202119	-0.697839	0.0331472	0.043276	0.11471	-0.103947	-0.37849	-0.000753434	0.000883607
0.353451	0.0362367	-0.442759	0.0720478	0.570578	0.39801	0.161017	0.429856	-1.07922	0.682081	-0.185401	0.0185269	0.464198	-0.69519	0.181102	-0.0284249	0.126824	0.0221172	0.191605	-0.127223	0.99209	0.0281654	0.0181638	-0.03001	0.0789487	0.214342	0.47884	-0.50499	0.0872364	-0.0402485	0.882006	0.14277	0.0625346	-0.0548015	-0.075153	-0.506845	-0.433574	0.0761261	-0.105475	-0.379794	0.0430113	0.0200518	-0.790362	0.0431362	0.0455509	0.139501	-0.117717	-0.437418	-0.000771936	0.000745654
0.397351	0.0477367	-0.497385	0.0867141	0.639941	0.442006	0.183508	0.483855	-1.2037	0.763374	-0.202752	0.0325297	0.511116	-0.778556	0.205817	-0.0311037	0.141181	0.0238422	0.225068	-0.144384	1.10553	0.0315953	0.0205005	-0.031085	0.0885927	0.231501	0.536395	-0.565715	0.0970303	-0.0448182	0.986899	0.16039	0.0750612	-0.0614355	-0.0879167	-0.563941	-0.483507	0.0913804	-0.124966	-0.421701	0.0519101	0.0194829	-0.884086	0.0528617	0.047662	0.163979	-0.131365	-0.49577	-0.00162189	0.00141243
0.353849	0.036032	-0.442692	0.072574	0.569926	0.397582	0.161224	0.429546	-1.07876	0.68219	-0.185113	0.0183696	0.46406	-0.695931	0.181131	-0.029107	0.126757	0.0217411	0.191606	-0.126714	0.992195	0.0282054	0.0183396	-0.0299694	0.0786675	0.214118	0.479551	-0.506206	0.0872312	-0.0404859	0.881664	0.142314	0.0634219	-0.0537296	-0.0749163	-0.506938	-0.4339	0.0760884	-0.105116	-0.378361	0.0427876	0.0196131	-0.7908	0.0428481	0.0454356	0.139235	-0.117456	-0.43728	-0.00114414	0.000894735
0.353308	0.036228	-0.442645	0.0722267	0.570121	0.397791	0.160981	0.429649	-1.07865	0.681483	-0.185362	0.0180846	0.464164	-0.694789	0.181079	-0.0285014	0.126735	0.0221123	0.191743	-0.127013	0.991754	0.0281884	0.0181322	-0.0299475	0.0788152	0.214095	0.478587	-0.504751	0.0872326	-0.0402473	0.881692	0.142539	0.0625474	-0.0543789	-0.0750418	-0.50665	-0.432974	0.0761448	-0.105305	-0.379654	0.0429129	0.0198043	-0.790318	0.042997	0.0454803	0.139378	-0.117546	-0.436991	-0.000608965	0.000729468
0.396664	0.0484996	-0.4972	0.0862464	0.63983	0.443131	0.182159	0.483622	-1.20318	0.762737	-0.202834	0.0323712	0.511177	-0.777602	0.20493	-0.0304898	0.141206	0.0238804	0.225477	-0.144375	1.10503	0.0313938	0.020464	-0.0311976	0.0886757	0.231713	0.534701	-0.564703	0.0967779	-0.0446381	0.985979	0.160959	0.0730363	-0.0609951	-0.087952	-0.562301	-0.483674	0.0914134	-0.125008	-0.423361	0.0519319	0.0194805	-0.88282	0.0528838	0.0476664	0.164024	-0.131616	-0.49586	-0.000924576	0.00070541
0.396767	0.0478638	-0.497136	0.0862353	0.639926	0.442076	0.183185	0.483718	-1.20347	0.762628	-0.202957	0.0320956	0.511432	-0.777438	0.205655	-0.0308298	0.141159	0.0241538	0.224985	-0.144398	1.10524	0.0315431	0.0203286	-0.0312294	0.0885936	0.231786	0.535421	-0.564465	0.097032	-0.0446264	0.98656	0.160319	0.0743667	-0.0617897	-0.0877622	-0.563645	-0.482927	0.091427	-0.124861	-0.422684	0.0518096	0.0192572	-0.883578	0.0527681	0.0476639	0.163842	-0.130958	-0.495127	-0.00105117	0.00128677
0.440405	0.0605114	-0.551974	0.100784	0.709386	0.487764	0.204375	0.537747	-1.32789	0.844098	-0.220117	0.0463973	0.558568	-0.86087	0.229329	-0.0329022	0.155594	0.0256429	0.259196	-0.161663	1.21861	0.0347461	0.022779	-0.0322991	0.0983431	0.249017	0.591703	-0.625214	0.106557	-0.0491407	1.09096	0.178829	0.0850083	-0.0676412	-0.10085	-0.618888	-0.53372	0.106683	-0.144509	-0.465976	0.0608168	0.0189039	-0.976676	0.0626053	0.0497171	0.188633	-0.144767	-0.554501	-0.00159291	0.000951685
0.397466	0.0480488	-0.497754	0.0864168	0.640513	0.443324	0.182798	0.484079	-1.20473	0.763736	-0.203238	0.0322163	0.511862	-0.778761	0.205133	-0.0310805	0.141362	0.0238429	0.22534	-0.14425	1.10671	0.0314725	0.020564	-0.0313161	0.088591	0.232077	0.535877	-0.565735	0.0969748	-0.0447745	0.987213	0.160324	0.0740824	-0.0610521	-0.0877394	-0.563578	-0.484271	0.0913966	-0.124637	-0.42308	0.0516781	0.0190018	-0.884182	0.0525959	0.0475616	0.16377	-0.131744	-0.496411	-0.00172098	0.00115059
0.354208	0.0359998	-0.443216	0.0722789	0.570991	0.39858	0.161021	0.430105	-1.08026	0.682875	-0.185725	0.0185059	0.464446	-0.696332	0.180896	-0.0288033	0.126985	0.0218635	0.191697	-0.126925	0.993439	0.0281485	0.0183658	-0.0301043	0.0788791	0.214554	0.479611	-0.506167	0.0872463	-0.0404105	0.882602	0.14221	0.0627933	-0.0540354	-0.0749153	-0.507394	-0.434506	0.0761551	-0.105152	-0.379685	0.0428185	0.019573	-0.790843	0.0428711	0.0454596	0.139244	-0.118566	-0.438415	-0.00151646	0.000970299
0.3542	0.0359519	-0.443066	0.0723141	0.570884	0.398265	0.161178	0.430039	-1.07993	0.682844	-0.185477	0.0188816	0.464117	-0.696339	0.180992	-0.0286747	0.126956	0.0218147	0.191589	-0.126991	0.993014	0.0281397	0.0183844	-0.0300417	0.078912	0.214403	0.479751	-0.506228	0.0872255	-0.0404221	0.8824	0.14216	0.0630653	-0.054091	-0.0750161	-0.507426	-0.434518	0.0761489	-0.105306	-0.379301	0.0429183	0.0197521	-0.790476	0.0430202	0.0455279	0.139333	-0.118561	-0.438567	-0.00153004	0.00101274
0.353497	0.0359338	-0.442481	0.0722505	0.56977	0.397399	0.160796	0.429308	-1.07838	0.681747	-0.185248	0.0182518	0.46356	-0.695319	0.181147	-0.0290081	0.126775	0.0218591	0.191595	-0.126706	0.991786	0.0282134	0.018284	-0.0300404	0.0787467	0.214264	0.479169	-0.505589	0.0871532	-0.0404164	0.881178	0.142674	0.0628161	-0.0538366	-0.0750236	-0.506718	-0.433886	0.0761318	-0.105243	-0.378747	0.0429173	0.0197389	-0.790005	0.0429724	0.045526	0.139318	-0.117993	-0.436559	-0.000810557	0.000996066
0.310616	0.0239121	-0.388359	0.0581334	0.501166	0.353268	0.139488	0.375992	-0.955362	0.601749	-0.168094	0.00452097	0.417229	-0.613475	0.156974	-0.0268235	0.112474	0.0200359	0.157954	-0.109655	0.879731	0.0248987	0.0160316	-0.0288967	0.0690978	0.197018	0.423244	-0.446232	0.0776084	-0.0360099	0.777841	0.124349	0.0519537	-0.0475135	-0.0620137	-0.45117	-0.38423	0.0608776	-0.0857251	-0.335951	0.0339062	0.0202367	-0.698003	0.0331873	0.0432863	0.11468	-0.104293	-0.379317	-0.000965999	0.0007679
0.311013	0.0233705	-0.388323	0.0579585	0.501301	0.352465	0.140085	0.37593	-0.95562	0.602243	-0.167863	0.00518785	0.416717	-0.614086	0.157368	-0.0268905	0.112575	0.0199434	0.157445	-0.109661	0.879855	0.0249351	0.0161426	-0.0289684	0.0691506	0.197308	0.424247	-0.446916	0.0776998	-0.036124	0.777946	0.123937	0.0529005	-0.0476166	-0.0621939	-0.452277	-0.384985	0.060853	-0.0857984	-0.334905	0.0340045	0.0203646	-0.697644	0.033283	0.0433391	0.114801	-0.104522	-0.379527	-0.00135917	0.00135774
0.311219	0.0235798	-0.388573	0.0583005	0.501253	0.352899	0.139906	0.37601	-0.955769	0.602585	-0.167886	0.00508394	0.416778	-0.614618	0.157238	-0.0271869	0.112576	0.0197655	0.157749	-0.109581	0.880184	0.0249565	0.0162275	-0.028893	0.0690928	0.197115	0.424443	-0.44752	0.0776431	-0.0362194	0.778099	0.12429	0.0528287	-0.0473031	-0.0622378	-0.451907	-0.385228	0.0608429	-0.0857276	-0.334765	0.0339882	0.020341	-0.698252	0.0332289	0.043322	0.114821	-0.104714	-0.37968	-0.0015446	0.00116568
0.310787	0.0241045	-0.388334	0.0586837	0.500532	0.353271	0.1393	0.375744	-0.954438	0.601573	-0.16763	0.00480786	0.416532	-0.61384	0.156751	-0.0267693	0.112396	0.0196466	0.158216	-0.109454	0.879054	0.0248709	0.0162037	-0.0286479	0.0690077	0.196333	0.423395	-0.446929	0.077435	-0.0361489	0.777249	0.124376	0.0519741	-0.046535	-0.0621862	-0.450522	-0.384263	0.0608255	-0.0857531	-0.335107	0.033978	0.0203491	-0.697524	0.0332598	0.0433418	0.114778	-0.104835	-0.379879	-0.00114431	0.000581634
0.267397	0.0111513	-0.333704	0.0438321	0.431431	0.307711	0.117788	0.321726	-0.830844	0.520788	-0.150907	-0.00952333	0.369139	-0.530949	0.133149	-0.0252478	0.0981371	0.0181365	0.124023	-0.0921094	0.766577	0.0217327	0.0138391	-0.0278049	0.0593287	0.179722	0.367622	-0.386671	0.067909	-0.0317188	0.673072	0.106381	0.0411911	-0.0408137	-0.0492095	-0.395646	-0.334648	0.0455902	-0.0661017	-0.291926	0.0250156	0.0206719	-0.604615	0.0234087	0.0412281	0.0900728	-0.0918355	-0.319933	-0.000803284	0.0013123
0.26792	0.0114528	-0.334056	0.044428	0.431683	0.308279	0.118045	0.322135	-0.831102	0.521409	-0.150655	-0.00893227	0.369218	-0.531853	0.132966	-0.0249165	0.0981198	0.0178527	0.124335	-0.0923035	0.766705	0.0216797	0.0139727	-0.0275352	0.0593926	0.179126	0.367974	-0.387527	0.0678707	-0.0317992	0.673604	0.106235	0.0414708	-0.0404551	-0.0493254	-0.395472	-0.334745	0.0455604	-0.0663141	-0.291702	0.0250821	0.0210063	-0.60498	0.0235583	0.0412041	0.0902455	-0.0921103	-0.321667	-0.00133388	0.000990055
0.224511	-0.000502704	-0.279254	0.0304173	0.361488	0.263158	0.0961642	0.267763	-0.70599	0.440237	-0.132744	-0.0229191	0.321867	-0.449457	0.108781	-0.023018	0.083682	0.0157235	0.0907177	-0.074605	0.653217	0.0183567	0.0118108	-0.0263749	0.0494662	0.161665	0.311774	-0.328375	0.058129	-0.0275412	0.568373	0.0880979	0.0303823	-0.0326453	-0.0364057	-0.339046	-0.285136	0.0303464	-0.0466228	-0.247596	0.0161101	0.0212196	-0.511724	0.0137057	0.0391075	0.0655584	-0.0780929	-0.262877	-0.00097438	0.000789243
0.181337	-0.0111641	-0.224547	0.016133	0.293327	0.217968	0.075242	0.214366	-0.58194	0.360799	-0.114004	-0.0330806	0.273713	-0.367722	0.0853066	-0.0208658	0.0693869	0.0137674	0.057076	-0.0578705	0.539872	0.0148453	0.00962942	-0.0253537	0.0399372	0.144167	0.256453	-0.269258	0.0482683	-0.0230898	0.463553	0.0701313	0.0199102	-0.0274357	-0.0239344	-0.283135	-0.236975	0.0162754	-0.028238	-0.203022	0.00798024	0.0208997	-0.418077	0.00485899	0.0370163	0.0416405	-0.0636424	-0.206401	-0.000928474	0.000706282
0.140137	-0.0124196	-0.171679	0.00911239	0.228242	0.173188	0.0537336	0.164616	-0.454993	0.282146	-0.0914289	-0.0297017	0.215002	-0.286055	0.0629614	-0.0225129	0.0545514	0.0107744	0.040386	-0.0423848	0.424507	0.0113718	0.00783093	-0.0222676	0.0303576	0.117929	0.201013	-0.210176	0.0370887	-0.0181589	0.357527	0.0550061	0.0141916	-0.0214496	-0.01589	-0.2194	-0.191174	0.0101673	-0.0177516	-0.159151	0.00427806	0.0134284	-0.324309	0.00315348	0.0291022	0.0256287	-0.0512926	-0.1543	-0.000877847	0.000656667
0.0981845	-0.014083	-0.11809	0.00244912	0.162377	0.127302	0.031719	0.11461	-0.326986	0.20181	-0.0693815	-0.0277276	0.155959	-0.20272	0.0412102	-0.0248643	0.0394695	0.00816804	0.0249623	-0.0265275	0.308659	0.00806425	0.00566739	-0.019205	0.0207051	0.0913675	0.144569	-0.149675	0.0260045	-0.0130689	0.250924	0.0400084	0.00831431	-0.014846	-0.00691076	-0.155037	-0.143923	0.00451231	-0.00746474	-0.116286	0.0010867	0.00529056	-0.230742	0.00174654	0.0208422	0.00965228	-0.0385042	-0.0994501	-5.81639e-06	0.000279416
0.0544484	-0.0127063	-0.0636301	-0.000794299	0.0896144	0.0723397	0.0138009	0.0620168	-0.185296	0.113599	-0.0406255	-0.0205853	0.0895571	-0.115411	0.0220227	-0.0190223	0.0229878	0.00430404	0.00971309	-0.0113055	0.178278	0.00444103	0.00357576	-0.0129746	0.0107907	0.0562942	0.0844773	-0.0871868	0.0141487	-0.0080886	0.13823	0.0221878	0.00417636	-0.00499831	0.000200443	-0.0877543	-0.0869453	1.77044e-05	9.25125e-05	-0.0652604	-0.000259033	-0.000255903	-0.128574	-0.000114273	0.0149778	-0.000184102	-0.0239344	-0.0493592	-0.000770547	6.9076e-05
0.0986043	-0.0141697	-0.118189	0.0030927	0.162162	0.126868	0.0323126	0.114735	-0.32671	0.202026	-0.0688733	-0.0272075	0.155554	-0.203457	0.0415522	-0.0247689	0.039417	0.00791856	0.0250155	-0.0265548	0.308378	0.0081034	0.00577297	-0.0189193	0.0206886	0.0906931	0.145432	-0.150571	0.0260058	-0.0132115	0.251149	0.0397617	0.00923664	-0.0144289	-0.00705289	-0.155378	-0.143783	0.00451845	-0.00765293	-0.115208	0.00124074	0.00554635	-0.230903	0.00199796	0.02104	0.00982956	-0.0386699	-0.100264	-0.000412386	0.000380584
0.098358	-0.0140779	-0.118259	0.00261529	0.162641	0.127403	0.0319646	0.114871	-0.327285	0.202033	-0.0693742	-0.0275171	0.155983	-0.202959	0.041342	-0.0247183	0.0394814	0.00818172	0.0249951	-0.0266935	0.3088	0.00807869	0.00566246	-0.0191069	0.0207789	0.0911661	0.144843	-0.149788	0.0260279	-0.0130635	0.251351	0.0399776	0.00846867	-0.0150546	-0.00697182	-0.155273	-0.143777	0.00453404	-0.00759695	-0.116309	0.00119625	0.00543667	-0.230973	0.00188629	0.0209136	0.00972772	-0.0387241	-0.0999839	-0.000166387	0.00028813
0.139989	-0.0120532	-0.171765	0.00981676	0.22806	0.17328	0.0538776	0.164897	-0.454652	0.282027	-0.0912866	-0.0299145	0.215113	-0.286024	0.0632847	-0.0225995	0.0543723	0.0108108	0.040948	-0.042637	0.4241	0.0114737	0.00770917	-0.0219329	0.0303734	0.117088	0.201021	-0.210099	0.0370737	-0.0181444	0.357886	0.0557653	0.0143272	-0.0217469	-0.0159923	-0.218796	-0.190154	0.0102232	-0.0181126	-0.159173	0.00449801	0.0138153	-0.325361	0.00346861	0.0292354	0.0258097	-0.0509388	-0.154041	-0.000717135	0.000223053
0.18114	-0.0106781	-0.22472	0.0163878	0.293308	0.218433	0.0749954	0.214539	-0.581749	0.360634	-0.113885	-0.0330867	0.273706	-0.367545	0.0852198	-0.0205337	0.0693406	0.0137864	0.0575673	-0.0580999	0.539543	0.014842	0.00957847	-0.0251476	0.0400159	0.143723	0.256043	-0.268977	0.0481913	-0.023034	0.463652	0.0707559	0.0193608	-0.0274917	-0.0242225	-0.28241	-0.236508	0.0163041	-0.0284957	-0.203584	0.00820589	0.0212146	-0.418234	0.0050821	0.0371393	0.041933	-0.0637224	-0.206585	-0.000722896	0.000264972
0.224272	-0.000248881	-0.279347	0.0302786	0.361839	0.263309	0.0962661	0.268038	-0.706297	0.440286	-0.1327	-0.0227942	0.32214	-0.449189	0.108953	-0.0226931	0.0836927	0.0159497	0.0908466	-0.0749846	0.653163	0.0183683	0.0116816	-0.026329	0.0496082	0.161698	0.311554	-0.327844	0.058185	-0.0274276	0.568773	0.0885625	0.0302008	-0.0333652	-0.0366725	-0.339005	-0.284843	0.0303822	-0.0469161	-0.248251	0.0163178	0.0215392	-0.51199	0.0139652	0.0392251	0.0658246	-0.0776797	-0.262796	-0.000721035	0.000575559
0.181151	-0.0111193	-0.224386	0.016426	0.292717	0.21781	0.074939	0.214078	-0.580976	0.360123	-0.113934	-0.033334	0.273148	-0.367283	0.0851937	-0.020847	0.0692736	0.0136689	0.0573146	-0.0577012	0.539107	0.0148642	0.00963937	-0.0251888	0.0398625	0.143618	0.256113	-0.269013	0.0481383	-0.0230987	0.462946	0.0702359	0.0196373	-0.0269632	-0.0239451	-0.282515	-0.236385	0.0162585	-0.0282471	-0.202823	0.0079876	0.0209227	-0.417582	0.00486179	0.0370344	0.0416524	-0.0641433	-0.206094	-0.000759721	0.000664681
0.139796	-0.0127239	-0.171301	0.00977996	0.227211	0.172095	0.0539597	0.164223	-0.453354	0.28095	-0.091408	-0.0302881	0.21407	-0.285116	0.0633609	-0.0229584	0.0542479	0.01082	0.0406208	-0.0422149	0.423108	0.0115597	0.00771567	-0.0219271	0.0301748	0.116801	0.200932	-0.209505	0.0370237	-0.0181599	0.356876	0.0551274	0.0149108	-0.0216114	-0.0158279	-0.218944	-0.189435	0.0101669	-0.0177887	-0.158255	0.00428863	0.0134505	-0.324332	0.00318465	0.0291391	0.0255912	-0.0515682	-0.152893	-0.000531648	0.000920522
0.0985608	-0.0145699	-0.117968	0.00273689	0.162205	0.126277	0.0326801	0.114614	-0.326797	0.201865	-0.0690204	-0.027379	0.155755	-0.203125	0.0417565	-0.0248294	0.0394078	0.00808132	0.0245889	-0.0264968	0.308429	0.00812339	0.00569803	-0.01909	0.020661	0.0911075	0.145457	-0.150233	0.0261553	-0.0131661	0.251132	0.0391727	0.00959607	-0.0146778	-0.00682679	-0.156116	-0.14364	0.00452794	-0.00753622	-0.114999	0.00109428	0.00535449	-0.230812	0.00178809	0.0208246	0.00962893	-0.0381652	-0.0998194	-0.000371658	0.000741696
0.0990796	-0.0143078	-0.118433	0.00262933	0.163065	0.127097	0.0328004	0.115089	-0.328031	0.203071	-0.0689512	-0.0265567	0.156158	-0.204235	0.041516	-0.0245949	0.0395982	0.00793302	0.024557	-0.0267447	0.309403	0.0080216	0.00584735	-0.0191613	0.0208064	0.0914818	0.145923	-0.151117	0.0261735	-0.0132222	0.25187	0.0391499	0.00963006	-0.014808	-0.00702428	-0.156393	-0.144847	0.00454173	-0.00760461	-0.115262	0.00117877	0.00548646	-0.231122	0.00186464	0.0208594	0.0097901	-0.0382876	-0.101384	-0.000861178	0.000550416
0.0546081	-0.0128581	-0.0638259	-0.000545192	0.0894899	0.0724389	0.0136372	0.0619826	-0.18528	0.113587	-0.0408809	-0.0208684	0.0891732	-0.115545	0.0219535	-0.0193785	0.0229884	0.00422135	0.00997951	-0.0111785	0.178432	0.00451901	0.00363449	-0.0128946	0.0107469	0.0560591	0.0846641	-0.0873757	0.014101	-0.00815267	0.138271	0.0223898	0.00420287	-0.00485477	0.000133809	-0.0875857	-0.0868896	-8.4145e-06	0.000241409	-0.0651665	-0.000198809	-0.000330931	-0.128813	-0.000185719	0.0149417	-0.000176385	-0.0247361	-0.0490985	-0.000914849	0.000202264
0.0543512	-0.0127115	-0.0634334	-0.000233868	0.0884184	0.0718527	0.0134568	0.0614334	-0.184012	0.113249	-0.0403011	-0.0210906	0.088898	-0.115656	0.0220243	-0.0195453	0.0228179	0.00392173	0.0101142	-0.0109234	0.177506	0.00453444	0.00368768	-0.0127833	0.0106096	0.0558349	0.0845319	-0.0880125	0.014044	-0.00831051	0.137324	0.0228365	0.00430731	-0.00385697	7.57286e-05	-0.0868024	-0.0869221	6.01541e-06	0.000209408	-0.0641804	-0.000109462	1.24183e-05	-0.12876	-0.000235513	0.0150217	-0.000127186	-0.0238465	-0.0482133	-0.000676023	8.76836e-05
0.000278761	0.000146745	-0.000265022	8.67149e-05	0.000410742	0.000544527	-0.000166714	0.000261142	-0.000869688	0.000962514	-6.91971e-05	0.000173254	0.00039555	-0.00100939	5.24004e-05	-0.000357079	0.000120831	-0.000135674	4.24268e-05	1.30423e-06	0.000958221	-8.29862e-06	8.9987e-05	-9.92274e-05	3.25825e-05	0.00029916	0.000593942	-0.000973244	-4.26625e-05	-0.000120762	0.000440836	0.000537924	-2.2918e-05	2.26134e-05	3.1108e-05	1.41282e-05	-0.00102496	3.89139e-05	-7.16234e-05	-6.79921e-05	2.09357e-05	-1.32201e-05	-0.000766116	-1.13319e-05	0.000261829	-3.77337e-05	-8.27988e-05	-0.000253527	-0.000683237	5.5269e-05
-8.07314e-06	0.000293983	-0.000271607	6.66311e-05	0.000132797	0.000442858	-0.000169724	0.000150094	-0.000494238	0.000393923	5.19701e-05	-0.000173735	0.000435369	-0.000520119	0.000195551	-0.000123178	8.65544e-05	-1.54512e-05	-0.000129528	1.35409e-05	0.000589526	9.62697e-06	4.90916e-06	-3.70631e-05	-8.97289e-06	0.000120624	0.000354479	-0.000473229	-5.45151e-05	-6.60096e-05	0.00033881	0.000630887	-0.000500187	-1.88872e-05	-4.2012e-06	7.99261e-06	-0.000292519	7.61356e-07	3.92944e-05	-4.58211e-05	1.0144e-05	-3.53502e-05	-0.000700169	-1.68881e-05	0.000422887	-2.38661e-05	2.83984e-05	8.19415e-05	-0.000386789	-0.000115956
0.000172743	-8.21708e-05	-0.000139762	0.000224612	9.3788e-05	9.53037e-05	8.57422e-05	0.000144039	-0.000325039	0.000302579	-0.00010289	-0.000113861	0.000158377	-0.000376788	3.82849e-05	-0.000316794	6.99752e-06	-4.37875e-05	0.000225348	2.25134e-05	0.000402019	4.76395e-05	2.5898e-05	3.34949e-05	-3.40888e-05	-4.30719e-05	0.000308881	-0.000385162	2.96471e-05	-6.27399e-05	0.000314338	0.000116717	0.000483885	-9.95025e-06	-1.02678e-06	2.11839e-05	-0.000150259	4.90434e-06	4.35989e-05	-3.72194e-05	8.4769e-06	-4.17912e-05	-0.000606363	-2.16863e-05	6.46971e-05	-2.89595e-05	3.01478e-05	9.59896e-05	-0.000573697	0.00027239
1.26384e-05	0.000428365	-0.000331241	4.1134e-05	0.000263182	0.000633984	-0.000254801	0.000220489	-0.000728969	0.000720435	0.000119156	-3.16244e-05	0.000587602	-0.000852457	0.000259189	-0.000138037	0.000134825	-5.45684e-05	-0.000250201	-1.78584e-05	0.000816881	-1.05853e-05	2.77933e-05	-7.71037e-05	1.81972e-05	0.000231536	0.000549752	-0.000782289	-9.80751e-05	-0.000100893	0.000421751	0.000920299	-0.000677362	-7.9317e-05	-1.20443e-05	3.06461e-05	-0.000654423	-3.18e-06	-4.50849e-05	-1.96118e-05	1.4443e-05	1.60346e-05	-0.000855846	-3.1665e-06	0.000622491	-2.01873e-05	4.05838e-05	-4.53442e-05	-0.000391047	-0.000234889
0.0544752	-0.0126275	-0.0637592	-0.00124381	0.0900274	0.072575	0.0137848	0.0621637	-0.185939	0.113942	-0.0404578	-0.0202653	0.0898568	-0.115654	0.0220186	-0.0184636	0.0231477	0.004357	0.00954179	-0.0115023	0.178649	0.00436109	0.00358384	-0.0130994	0.0109636	0.0568743	0.0844792	-0.0872844	0.0142245	-0.00805852	0.138523	0.0222018	0.00369532	-0.00490746	-7.00727e-06	-0.0881722	-0.0876121	-9.75281e-06	-2.14549e-05	-0.0657268	-4.06699e-05	-6.39074e-06	-0.128248	3.64417e-05	0.0150583	3.67947e-05	-0.023727	-0.0498909	-0.000843216	6.69535e-05
0.0543368	-0.0127712	-0.0634295	-0.000412529	0.0885849	0.0717439	0.0136865	0.0614974	-0.184166	0.11318	-0.0402686	-0.0209889	0.0890441	-0.11549	0.022069	-0.0193021	0.0228413	0.00402413	0.0099384	-0.0110112	0.177512	0.00451344	0.00365004	-0.0128158	0.0106418	0.0559663	0.0844853	-0.0877519	0.0141133	-0.00825608	0.137471	0.0225103	0.00440204	-0.00405555	6.49434e-05	-0.0871563	-0.086785	2.40421e-06	0.000230377	-0.0642942	-0.000113998	-1.12988e-05	-0.128607	-0.000233013	0.0149963	-0.00011996	-0.0236321	-0.0484284	-0.000653723	0.000156785
0.0542471	-0.0126823	-0.0634545	-0.00077283	0.0890798	0.0720415	0.0137965	0.0617107	-0.184566	0.113225	-0.0403567	-0.0207136	0.0894157	-0.115192	0.0218578	-0.0187788	0.0228885	0.00419313	0.00974591	-0.0112617	0.177581	0.00442165	0.0035906	-0.0128827	0.0107581	0.056208	0.0840552	-0.0871893	0.0141603	-0.00812217	0.137708	0.0221529	0.0042288	-0.00457631	8.22847e-05	-0.0872612	-0.086699	-1.06357e-06	0.000221534	-0.0650407	-0.00010793	4.29312e-05	-0.128271	-0.000247675	0.0150041	-0.00012676	-0.0234246	-0.0491368	-0.000551602	3.83081e-06
0.0541451	-0.012546	-0.0634623	-0.00075578	0.0889584	0.0723869	0.0132292	0.0616112	-0.184543	0.113273	-0.0405218	-0.0209992	0.0893335	-0.115241	0.0217269	-0.0190977	0.022908	0.00413505	0.0100275	-0.011134	0.177761	0.00443489	0.00361187	-0.0129407	0.0107425	0.0563005	0.0839079	-0.0873091	0.0140647	-0.0081531	0.137489	0.0227481	0.00366903	-0.0043081	8.49329e-05	-0.0867439	-0.0870619	1.91061e-05	0.000202969	-0.0653131	-0.000104027	1.78814e-06	-0.128374	-0.000231519	0.0149964	-0.000143378	-0.0237443	-0.0485987	-0.000456468	-0.00011256
0.0989316	-0.0140711	-0.118418	0.00296863	0.162745	0.127107	0.0327918	0.115106	-0.327696	0.202796	-0.0686701	-0.0268031	0.156345	-0.20421	0.0416736	-0.0245437	0.0395291	0.00791305	0.0247762	-0.0267225	0.309172	0.0080421	0.00580023	-0.0190164	0.0207491	0.0911283	0.145912	-0.151182	0.0261556	-0.0132408	0.251881	0.0394104	0.00957876	-0.0144851	-0.00704321	-0.156107	-0.144378	0.00453883	-0.00767325	-0.1152	0.00122604	0.00554827	-0.23147	0.00201085	0.0210563	0.00982665	-0.0378763	-0.101189	-0.00073656	0.000323535
0.098751	-0.0138893	-0.118402	0.0030314	0.162514	0.127426	0.032376	0.114962	-0.327311	0.202397	-0.0688025	-0.027127	0.156259	-0.203804	0.0413298	-0.0245914	0.0394806	0.007893	0.0250647	-0.0266039	0.30894	0.00802731	0.00579803	-0.0189798	0.020683	0.0909551	0.145383	-0.150833	0.0260669	-0.013207	0.251521	0.0395232	0.00911668	-0.0142541	-0.00705333	-0.155438	-0.144084	0.00452644	-0.00755197	-0.115557	0.00117523	0.00536833	-0.231295	0.00186794	0.0209517	0.009745	-0.0381125	-0.100971	-0.000591566	0.000151171
0.0984462	-0.0140217	-0.118107	0.00332123	0.161854	0.126824	0.0322479	0.11463	-0.326314	0.201803	-0.0688803	-0.0275469	0.15564	-0.203257	0.0415509	-0.0250924	0.0393029	0.00790909	0.0252278	-0.0264687	0.308157	0.00814833	0.00572881	-0.0188613	0.0205819	0.0904646	0.145245	-0.150484	0.0259941	-0.0132207	0.250947	0.0399874	0.00927984	-0.0144129	-0.00697929	-0.154926	-0.143363	0.00455213	-0.007592	-0.115042	0.00120726	0.00541711	-0.231388	0.00188126	0.0209338	0.00972953	-0.0382537	-0.0996718	-0.00027332	0.000214633
0.0984381	-0.0142801	-0.118323	0.00251412	0.162889	0.126972	0.0325846	0.115046	-0.327618	0.202044	-0.0693596	-0.0274395	0.156218	-0.202894	0.0417047	-0.0244978	0.039491	0.00834994	0.0247372	-0.0268501	0.30891	0.00811336	0.00558459	-0.0191074	0.0208181	0.0912532	0.145098	-0.149585	0.0261844	-0.0130199	0.25182	0.0395411	0.00897757	-0.0154761	-0.0069878	-0.156095	-0.1434	0.00459659	-0.00764237	-0.11621	0.00119468	0.00547456	-0.231176	0.00188685	0.0209212	0.00977288	-0.0383341	-0.100112	-0.000255217	0.000530793
0.0983843	-0.0146875	-0.117827	0.00243951	0.162146	0.125917	0.032635	0.114432	-0.326582	0.201746	-0.0689668	-0.0271796	0.155322	-0.202861	0.0418773	-0.0247896	0.0394376	0.00815124	0.0243503	-0.0265461	0.308104	0.0081366	0.00568499	-0.019154	0.0207144	0.0912793	0.145456	-0.149965	0.0261303	-0.0131438	0.250828	0.0393757	0.00951905	-0.0150198	-0.00699642	-0.156222	-0.143803	0.00452169	-0.00760798	-0.11485	0.0011981	0.00548225	-0.23029	0.00187723	0.020919	0.00976049	-0.0383525	-0.0993694	-0.000210326	0.000915638
0.140326	-0.0120689	-0.171828	0.010179	0.227749	0.173257	0.0538451	0.16477	-0.454386	0.28231	-0.0910692	-0.0297177	0.214747	-0.286691	0.0631879	-0.0228109	0.0543575	0.0104858	0.0410747	-0.0424587	0.42405	0.0114784	0.00787368	-0.0218346	0.0303039	0.116834	0.201447	-0.211012	0.0370085	-0.0183023	0.357692	0.0557707	0.0145902	-0.0210412	-0.0160517	-0.21864	-0.19061	0.0101638	-0.0180888	-0.158366	0.00448742	0.0138867	-0.32539	0.00344132	0.0291582	0.0258605	-0.0512562	-0.154403	-0.00107117	0.000218945
0.0981662	-0.0144243	-0.118011	0.00218479	0.162486	0.126708	0.032231	0.114595	-0.326966	0.201445	-0.0693672	-0.02759	0.155823	-0.202268	0.0414291	-0.0245042	0.039485	0.00835196	0.0245812	-0.0266044	0.308421	0.00807217	0.00560394	-0.0192245	0.0207378	0.0914483	0.144626	-0.149122	0.0261148	-0.0129894	0.251011	0.0392955	0.00871822	-0.0151973	-0.00694791	-0.155834	-0.143452	0.00453613	-0.00742325	-0.116191	0.00108315	0.00522316	-0.230206	0.00172318	0.0208406	0.0096544	-0.0385013	-0.0995686	3.19207e-05	0.000687615
0.0538407	-0.013015	-0.0629424	-0.0012639	0.0887786	0.0712985	0.0135105	0.0612601	-0.183956	0.112587	-0.0404548	-0.0208041	0.0887687	-0.114315	0.0220799	-0.0190511	0.0228917	0.00438486	0.00942129	-0.0110794	0.177067	0.00445292	0.00350879	-0.0130983	0.0107338	0.056519	0.0838776	-0.0863924	0.0141128	-0.00804014	0.136937	0.0221969	0.00398144	-0.00484122	0.000202334	-0.0875027	-0.0867386	4.53554e-07	0.000149454	-0.0648307	-0.000203385	-0.000222527	-0.127284	-0.000132011	0.0148945	-0.000183029	-0.023685	-0.0478214	-0.000143402	0.000360894
0.000296171	3.32187e-05	-0.000302387	0.000365246	0.000291746	0.000390698	0.000148449	0.000353812	-0.000562844	0.000387356	-0.000228389	-0.000179362	0.000309957	-0.000380737	-2.73612e-06	-0.00030924	-1.62267e-05	-5.30355e-06	0.000437862	-9.76772e-05	0.000561969	6.63149e-05	-4.75026e-06	9.70568e-05	-9.18881e-07	-0.00020708	0.000246788	-0.000263531	7.77552e-05	-1.66223e-05	0.000689813	0.000110094	0.000300538	-0.000117674	2.58568e-05	-3.30731e-05	0.000129282	-2.35832e-05	-7.31461e-06	-0.000177125	2.64496e-05	-2.34731e-05	-0.00102792	5.99213e-05	-0.000253554	2.72049e-05	-4.79631e-08	-0.000215346	-0.000656145	0.000153205
0.0535756	-0.0126347	-0.0631176	-0.000919295	0.0886596	0.0716505	0.0133367	0.0614489	-0.183666	0.112034	-0.0404297	-0.0211557	0.0888302	-0.113821	0.022101	-0.0186703	0.0228182	0.00450548	0.00994553	-0.0112618	0.176678	0.00448394	0.0033945	-0.0128415	0.0107748	0.0559011	0.0833996	-0.0857663	0.0140614	-0.00794477	0.137144	0.0226413	0.00343787	-0.00486468	4.03123e-06	-0.0869381	-0.0856995	1.40304e-06	-5.82426e-05	-0.0655363	-5.1308e-05	-2.41762e-05	-0.12748	7.98944e-05	0.015045	4.95547e-05	-0.023859	-0.0478164	9.87595e-05	-7.59252e-06
0.0540794	-0.0127083	-0.0631684	-0.00111571	0.0890475	0.0717823	0.0137134	0.0615528	-0.184492	0.113246	-0.0401943	-0.0205392	0.0894698	-0.115106	0.0219581	-0.0187177	0.0229172	0.00422509	0.00949829	-0.0112361	0.177491	0.0043737	0.00356851	-0.0130497	0.0107922	0.056634	0.0839894	-0.0871666	0.0141774	-0.00810784	0.137393	0.0221564	0.00408127	-0.00450032	0.000158764	-0.0874166	-0.087161	4.62499e-05	0.000108545	-0.0649682	-0.000110058	7.08913e-05	-0.127854	-0.000168134	0.0150038	-0.000152457	-0.0229531	-0.0488449	-0.000391752	7.54551e-05
0.0542637	-0.0123103	-0.0634147	-0.000201812	0.0883493	0.0722887	0.0132606	0.0614384	-0.183844	0.113207	-0.0400538	-0.0209876	0.0892221	-0.115672	0.0216977	-0.0192001	0.022794	0.00382477	0.0102521	-0.0109442	0.177345	0.00443179	0.00370928	-0.0127507	0.0106056	0.0557998	0.0840818	-0.0880713	0.0140055	-0.00829215	0.137151	0.022783	0.00389308	-0.00342912	8.26344e-05	-0.0862807	-0.0869667	2.70223e-06	0.000217432	-0.0644422	-0.00010996	5.57043e-05	-0.128616	-0.00025316	0.0149856	-0.000129787	-0.0233728	-0.0487954	-0.000569508	-0.000345482
0.0540533	-0.0129908	-0.0632623	-0.000986652	0.0888973	0.0717005	0.0134798	0.0614559	-0.184261	0.112868	-0.0406499	-0.0209535	0.0888317	-0.114716	0.0219536	-0.0190257	0.0228957	0.00428694	0.00969082	-0.0111421	0.17736	0.00447916	0.00355839	-0.0129705	0.0107729	0.0563094	0.0839529	-0.0867469	0.0140995	-0.0080945	0.137306	0.0223856	0.00397135	-0.00472567	0.000107899	-0.0872653	-0.0866923	2.15853e-05	0.000197405	-0.0651053	-0.000101319	8.96025e-06	-0.127736	-0.000213807	0.0150021	-0.000145125	-0.0241476	-0.0482281	-0.00036976	0.000347108
0.0986769	-0.0146962	-0.118095	0.00259759	0.162657	0.126096	0.0330714	0.114882	-0.327352	0.20228	-0.0689583	-0.0269199	0.15574	-0.203395	0.0420906	-0.0246427	0.0394935	0.00819458	0.0243659	-0.0267717	0.308661	0.00814393	0.00567531	-0.019095	0.0207982	0.0912447	0.145922	-0.150298	0.0262221	-0.0131504	0.251646	0.0392538	0.00999694	-0.0153228	-0.00701116	-0.156723	-0.143864	0.00455293	-0.0077419	-0.115034	0.00124609	0.00562833	-0.230889	0.00203443	0.0210688	0.00984101	-0.03822	-0.100108	-0.000498812	0.000914204
0.0540709	-0.0128797	-0.0633632	-0.00135028	0.0893256	0.0718793	0.0136782	0.061646	-0.184955	0.113041	-0.0405346	-0.0208628	0.0894922	-0.114741	0.0220434	-0.0188014	0.0230171	0.00445399	0.00942595	-0.011229	0.177911	0.00442752	0.00350699	-0.0131365	0.0107942	0.0568066	0.084052	-0.0865923	0.0142202	-0.00802544	0.137751	0.0220851	0.00380343	-0.00489404	0.000123639	-0.0879549	-0.0869313	-5.30724e-05	0.000239497	-0.0653597	-0.00020193	-0.000261921	-0.127893	-0.000176519	0.0149111	-0.000144509	-0.0234907	-0.0485109	-0.000419244	0.000275172
0.000456275	-0.000141365	-0.000293402	0.000336957	0.000405684	0.000353824	0.000150072	0.000357486	-0.000826822	0.000818129	-0.000250925	2.95124e-05	0.00029585	-0.000841064	-5.73148e-05	-0.000508708	3.80803e-05	-0.000112739	0.000443383	-4.26042e-05	0.000869471	5.73455e-05	7.80544e-05	3.16928e-05	9.84422e-07	2.13691e-05	0.000557659	-0.000791362	6.74968e-05	-0.000102101	0.000676375	0.000121587	0.00081718	-5.56279e-05	-1.43037e-05	-1.92095e-05	-0.00055622	-3.54554e-06	-1.14501e-05	-0.000148255	3.7991e-05	-1.45361e-05	-0.00103431	-2.09184e-05	-8.44337e-05	-1.79317e-05	-5.19529e-05	-0.000248281	-0.000831989	0.000335485
7.74e-05	3.71054e-05	-0.000271101	0.000275861	9.58657e-05	0.000126162	0.000135701	0.000245755	-0.000437253	0.000207113	0.000117678	-0.000127574	0.000349714	-0.000495373	0.000295289	-2.75709e-06	7.99547e-05	8.83076e-06	-2.98662e-06	3.68594e-06	0.000487142	3.27195e-05	4.90426e-06	8.45315e-05	-3.10422e-05	-0.000150645	0.000536557	-0.000442227	-2.38947e-05	-7.58578e-05	0.000529393	0.00027157	0.000344008	-1.67843e-05	-3.68515e-05	-0.000158288	1.05593e-05	-4.32185e-05	2.04211e-05	-0.000152702	-6.56955e-06	-1.9595e-05	-0.000571472	6.73253e-05	0.000677225	5.99956e-05	-6.31637e-05	-8.15094e-05	-0.000435128	0.000158176
-4.61919e-05	4.89017e-07	-4.63345e-05	4.88023e-05	3.20769e-05	-3.42993e-05	7.16527e-05	7.53508e-05	-0.000123114	4.94186e-05	0.000140499	5.20801e-05	0.000145795	-0.000180247	0.000159983	0.000108807	4.9211e-05	1.69663e-05	-0.000136453	-5.0481e-06	0.000112927	-7.53116e-06	-4.99567e-07	2.42217e-05	-4.74475e-06	-2.83921e-05	0.000246781	-0.000162531	-3.5749e-05	-3.18262e-05	0.000125472	9.98273e-05	0.000213802	-7.31284e-05	-2.70321e-05	-5.74626e-05	-4.04615e-05	-2.39715e-05	-1.53915e-05	-9.46838e-05	1.15591e-05	1.84961e-06	-2.5122e-05	2.56859e-05	0.000503077	1.08939e-05	6.45639e-06	-5.62109e-05	-0.000335441	0.000162504
7.62978e-05	-8.43306e-05	-0.000105659	0.000319803	-1.77923e-05	-8.33422e-05	0.000241124	0.000158122	-5.99709e-05	-3.88456e-05	1.72243e-05	-0.000126487	0.00011965	-0.000126734	0.000149273	-3.12915e-05	-2.61116e-05	1.20618e-05	0.000162397	-1.92944e-05	7.09948e-05	4.64126e-05	-1.67283e-05	0.000135764	-3.61812e-05	-0.000314347	0.000244231	-0.000112502	1.94352e-05	-2.88225e-05	0.000310622	-4.94044e-05	0.000563245	-4.44502e-05	-1.69477e-05	-3.45502e-05	0.000378653	-1.48839e-05	-1.45976e-05	-5.60842e-05	5.743e-06	2.77534e-06	-0.000387658	1.82409e-05	0.000253416	8.40239e-06	1.35694e-06	-4.47072e-05	-0.000460779	0.000258694
0.0543761	-0.0125518	-0.0637765	-0.00049252	0.0893825	0.0725049	0.0136282	0.0620326	-0.185091	0.113514	-0.0405999	-0.0208792	0.0894412	-0.115453	0.0220245	-0.0190815	0.0229333	0.00424942	0.0101384	-0.0113662	0.178108	0.00450517	0.00356419	-0.012805	0.0108069	0.0559798	0.0843941	-0.0872798	0.0141265	-0.00812334	0.138278	0.0227867	0.00395345	-0.00483819	-1.7486e-05	-0.0872344	-0.086651	-1.53603e-05	3.05646e-05	-0.0653518	-3.43937e-06	1.39158e-05	-0.129027	-3.75044e-05	0.0150174	-2.57045e-06	-0.0240312	-0.0490149	-0.000678331	-7.43798e-05
0.0536645	-0.0123792	-0.063181	-0.00100265	0.088576	0.0722527	0.0128871	0.0613198	-0.183894	0.112569	-0.0404101	-0.0212935	0.0892828	-0.114459	0.0216642	-0.0188537	0.0228571	0.00424907	0.0100026	-0.0110782	0.177151	0.00440152	0.00351857	-0.0129838	0.0107252	0.0563653	0.0832189	-0.0865922	0.0140248	-0.00806086	0.136917	0.0228919	0.00298836	-0.00415236	9.63481e-05	-0.0863645	-0.086665	1.58451e-05	0.000193798	-0.0655963	-0.000115647	1.18464e-06	-0.127784	-0.000203142	0.0149832	-0.000126532	-0.0234192	-0.0479621	1.20453e-05	-0.000229619
0.0541383	-0.0126436	-0.0633536	-0.00104858	0.0890393	0.0722243	0.0132493	0.0615503	-0.184739	0.113455	-0.0404506	-0.0208855	0.0894549	-0.115365	0.0218298	-0.0190316	0.0229666	0.00415074	0.00977621	-0.0111308	0.177916	0.00440664	0.00361414	-0.0130842	0.0107871	0.0567257	0.0840031	-0.0874491	0.014115	-0.00816209	0.137452	0.0226976	0.00359178	-0.00423644	0.000128646	-0.0870926	-0.0875397	2.40235e-05	0.000160087	-0.0652343	-0.000108956	7.14557e-05	-0.128187	-0.000206079	0.0149807	-0.000140186	-0.0234504	-0.0485106	-0.000436144	-2.36572e-05
0.000399326	0.000210575	-0.000419723	-2.21348e-05	0.00065482	0.000884668	-0.000307177	0.000355712	-0.00138249	0.00141096	-0.000182452	0.000169356	0.000589139	-0.00135796	-2.04576e-05	-0.000587955	0.000193426	-0.000155931	8.48343e-05	-1.83355e-05	0.00148224	-4.4779e-06	0.000123715	-0.000198982	5.63524e-05	0.000606736	0.000742837	-0.00126594	-1.94131e-05	-0.000147501	0.00068094	0.000813765	-0.00020783	-4.56907e-05	3.88222e-06	-3.44478e-05	-0.0015774	4.14904e-06	-9.95956e-06	-0.00016908	3.81656e-05	-3.54974e-05	-0.00117477	-7.45524e-07	0.000138128	-1.91079e-05	-4.99785e-05	-0.000216689	-0.000751129	-4.88164e-06
0.0544026	-0.0135293	-0.0633616	-0.00139603	0.0894605	0.0708087	0.0147055	0.0617119	-0.185253	0.113389	-0.0403475	-0.020498	0.0892962	-0.115176	0.0226745	-0.0187955	0.023032	0.00448945	0.00896135	-0.0113755	0.177957	0.00453078	0.00350886	-0.0131082	0.0108607	0.0569689	0.0850458	-0.0870497	0.0144495	-0.0081099	0.138188	0.0215726	0.00510457	-0.00528181	-5.18663e-05	-0.0892495	-0.0869575	-3.69763e-05	0.000173359	-0.0643596	6.39716e-05	-7.07153e-06	-0.128149	-0.0001685	0.0149578	-5.71962e-05	-0.0231623	-0.0484703	-0.000718892	0.000892433
0.0993303	-0.0141081	-0.11875	0.00339673	0.162868	0.127543	0.0326472	0.11528	-0.327985	0.203258	-0.068931	-0.0267825	0.156058	-0.204834	0.0415202	-0.0249189	0.0395505	0.00772152	0.0251092	-0.0266739	0.309586	0.00809314	0.00592325	-0.0188947	0.020737	0.0907699	0.146318	-0.1518	0.0260666	-0.0133422	0.252183	0.0396745	0.00973513	-0.0143824	-0.00708576	-0.155861	-0.144636	0.00449327	-0.00764473	-0.115087	0.00122287	0.00556799	-0.231937	0.00198778	0.0210439	0.00986087	-0.0388656	-0.101596	-0.00114254	0.000341025
0.0537108	-0.0129267	-0.0629256	-0.00140708	0.0885939	0.071188	0.0134906	0.0611153	-0.183914	0.112427	-0.0402253	-0.0209786	0.0889878	-0.114285	0.0221659	-0.0190151	0.0229322	0.00439883	0.00930816	-0.0109591	0.177132	0.00444287	0.00350056	-0.0131709	0.0106683	0.056772	0.0839104	-0.0864629	0.0141449	-0.00806508	0.136802	0.0222043	0.0038236	-0.00452683	0.000121828	-0.0876427	-0.0868506	-5.04497e-06	0.000277061	-0.0647072	-0.000204783	-0.000400397	-0.127289	-0.000202178	0.0149951	-0.000200893	-0.023194	-0.0474521	-1.43036e-05	0.000302324
0.0989671	-0.0141026	-0.11839	0.00316198	0.16244	0.127184	0.0323053	0.114907	-0.327377	0.202897	-0.0688395	-0.0269616	0.155812	-0.204422	0.0416052	-0.0250199	0.0395071	0.00774176	0.0249884	-0.0265506	0.309101	0.008093	0.00587995	-0.0190003	0.0207178	0.0909673	0.146003	-0.151554	0.0260167	-0.0133321	0.251519	0.0400253	0.00929914	-0.0142173	-0.00702778	-0.155593	-0.144737	0.00451748	-0.00771936	-0.114915	0.00121411	0.00564659	-0.231481	0.0020228	0.0210303	0.0098582	-0.0386158	-0.100663	-0.00077424	0.000362472
0.139985	-0.0124969	-0.171279	0.0100241	0.227068	0.171906	0.054216	0.164249	-0.453224	0.281432	-0.0907509	-0.0296652	0.214029	-0.285888	0.0635417	-0.0228079	0.0542411	0.0105706	0.0406939	-0.042303	0.422932	0.0115279	0.00781074	-0.0218251	0.0302093	0.116718	0.201423	-0.210463	0.03704	-0.0182872	0.356849	0.0553136	0.0153088	-0.0211214	-0.0160719	-0.218938	-0.190023	0.0102013	-0.0180684	-0.157496	0.00451907	0.0138108	-0.32447	0.00342943	0.0292295	0.0258494	-0.0509062	-0.15339	-0.000745437	0.000641329
0.0985703	-0.0140125	-0.118215	0.00346268	0.161691	0.127129	0.0318998	0.114533	-0.326164	0.201659	-0.0690765	-0.0277811	0.155428	-0.203286	0.0412583	-0.0251347	0.0393071	0.00777648	0.025443	-0.0262756	0.308212	0.00813395	0.00580645	-0.0188311	0.0205322	0.0903042	0.145059	-0.150594	0.0259076	-0.0132535	0.250767	0.0398936	0.00889204	-0.013851	-0.00691511	-0.154631	-0.143385	0.00454354	-0.00746535	-0.115152	0.00108434	0.00529115	-0.231145	0.00173484	0.0208075	0.00966938	-0.0389678	-0.0998895	-0.000351195	0.00024533
0.0539779	-0.0130642	-0.0631114	-0.000976076	0.088892	0.0711167	0.0140145	0.0615101	-0.184275	0.112672	-0.040416	-0.0209672	0.0891352	-0.114519	0.0224835	-0.0191692	0.0228684	0.00447329	0.00942865	-0.0111394	0.177364	0.00453078	0.00344592	-0.0130061	0.0106865	0.0563076	0.0843673	-0.086526	0.0142161	-0.00805788	0.137528	0.0220901	0.00454273	-0.00506282	0.00021648	-0.0880302	-0.0862506	3.49176e-05	0.00011132	-0.0646102	-0.000252403	-0.000315076	-0.128106	-0.000105492	0.0149962	-0.000216868	-0.0233283	-0.0477816	-0.00027494	0.000407571
0.0541635	-0.0130472	-0.0633716	-0.00102101	0.0891437	0.0715616	0.0139109	0.0616388	-0.184653	0.11313	-0.0406244	-0.0208618	0.0891433	-0.114891	0.022176	-0.0189926	0.0229087	0.00437279	0.00950084	-0.0112918	0.177588	0.00450658	0.00352155	-0.0129753	0.0107941	0.0564006	0.0842274	-0.0868048	0.0142105	-0.00808605	0.13776	0.0222649	0.00436692	-0.00514501	8.78624e-05	-0.0877672	-0.0866004	-4.00655e-06	0.000177824	-0.064953	-0.000131949	8.17515e-05	-0.128209	-0.000218719	0.0149869	-9.70578e-05	-0.0237118	-0.048361	-0.000475354	0.000448215
-2.3257e-05	-2.93111e-06	-5.22122e-05	2.14332e-05	0.000125222	5.97551e-05	7.518e-05	0.000120029	-0.000174447	-9.95823e-06	3.42224e-05	2.77528e-05	0.000151017	-1.15458e-05	4.55566e-05	0.000103808	3.11685e-05	5.65238e-05	-1.68865e-05	-4.22252e-05	0.000127134	-1.01816e-05	-2.07345e-05	1.90543e-05	1.16895e-05	-2.59159e-05	6.67739e-05	5.70153e-05	2.50469e-06	1.47611e-05	0.000184141	-5.49745e-05	0.000136308	-0.000127155	2.02297e-05	-4.97252e-05	8.58079e-05	-1.68213e-05	2.66586e-05	-0.000242298	5.36884e-05	-6.33681e-05	-5.12917e-05	4.43114e-05	0.000238282	6.50995e-07	2.06963e-05	-0.000149457	-0.000370367	0.000212698
0.0539628	-0.0123923	-0.0634116	-0.000810654	0.0891637	0.0722881	0.0135317	0.0618294	-0.184522	0.112936	-0.040323	-0.0208019	0.0895392	-0.114761	0.0219437	-0.0185476	0.0228865	0.0043544	0.00997426	-0.0114074	0.177432	0.00441102	0.00347826	-0.0128555	0.0108328	0.0561073	0.0837164	-0.0866181	0.0141244	-0.00801195	0.137763	0.0225462	0.00357232	-0.00471252	2.53287e-05	-0.087043	-0.0863601	6.67246e-06	-7.28895e-05	-0.0656356	-2.69325e-05	8.79616e-05	-0.128186	2.93404e-05	0.0150245	8.85222e-06	-0.0233818	-0.048965	-0.0002894	-0.000242287
0.000364802	0.000110923	-0.000490827	0.00036025	0.000502574	0.000704551	2.17815e-05	0.000495329	-0.00113726	0.000791783	-0.000278883	-0.000292614	0.000635442	-0.0008328	9.98616e-05	-0.0005415	7.71244e-05	-8.48701e-06	0.000451671	-6.16213e-05	0.00122361	7.94542e-05	1.16918e-05	1.58313e-05	-8.87943e-07	4.52376e-05	0.000586309	-0.000679191	7.37458e-05	-7.1916e-05	0.00100824	0.000477397	0.000168063	-0.000107083	3.51444e-05	-0.000114724	-0.000344807	-3.00747e-06	5.41471e-05	-0.000353247	7.02878e-05	-0.000136046	-0.00156711	7.24755e-05	-1.78274e-05	-1.61808e-05	1.52132e-05	-7.03372e-05	-0.00071365	6.58208e-05
0.000299466	0.000201142	-0.000428768	1.08091e-05	0.000519999	0.000700969	-0.000230996	0.000337086	-0.0012539	0.00118427	-1.19699e-05	0.000122242	0.000579699	-0.00128613	0.000165053	-0.000401017	0.000217373	-0.000111717	-5.45576e-05	-4.57186e-06	0.00134532	6.39924e-07	0.000104355	-0.000149943	3.60404e-05	0.000489733	0.000845868	-0.00119377	-4.25949e-05	-0.000152079	0.000710399	0.000842521	-0.000123732	-3.42391e-05	-4.12241e-05	-0.000168985	-0.00136016	-4.86753e-05	-1.16499e-05	-0.000146687	-6.81169e-06	5.14556e-06	-0.00101459	8.00402e-05	0.000496687	7.18641e-05	-6.98417e-05	-0.000143945	-0.000666855	-1.6257e-05
0.0540809	-0.0132859	-0.063421	-0.00155115	0.0895704	0.0715312	0.0139627	0.0617325	-0.185264	0.113096	-0.0408053	-0.0209245	0.0893101	-0.114582	0.0222675	-0.0187468	0.0230381	0.00461711	0.00933409	-0.0114255	0.177964	0.00450888	0.00344287	-0.0131377	0.010923	0.0569784	0.08421	-0.0862917	0.0143318	-0.00799041	0.138046	0.0221151	0.00407084	-0.00547297	-5.27753e-05	-0.0884119	-0.0867551	-3.7231e-05	0.000171382	-0.0655508	6.59386e-05	6.66175e-06	-0.127953	-0.000180174	0.0149214	-6.39241e-05	-0.02377	-0.0481597	-0.000365545	0.000615087
0.0982418	-0.0139661	-0.118018	0.00279107	0.162058	0.12698	0.0319164	0.114578	-0.326613	0.201922	-0.0688765	-0.0274448	0.155775	-0.203152	0.0415169	-0.0248466	0.0394212	0.0080086	0.0249964	-0.0265457	0.308321	0.00808399	0.00570554	-0.0190611	0.0206947	0.0910543	0.145013	-0.150281	0.0259856	-0.0131672	0.250853	0.0402724	0.00864331	-0.0145066	-0.00703078	-0.155019	-0.143993	0.00451793	-0.00768115	-0.115544	0.00122618	0.00557999	-0.230894	0.00201361	0.0210381	0.00983099	-0.0381651	-0.0995082	-4.73937e-05	0.000199644
0.140166	-0.0123265	-0.171584	0.00950182	0.227995	0.172783	0.0540317	0.164655	-0.454625	0.282316	-0.0910115	-0.0294162	0.214798	-0.286419	0.0633797	-0.0225606	0.054457	0.0106688	0.0404662	-0.0425201	0.424082	0.0114285	0.00782214	-0.0220882	0.0303892	0.11753	0.201464	-0.210658	0.0370955	-0.0182342	0.357556	0.0554274	0.0145968	-0.0214338	-0.0160201	-0.219371	-0.191042	0.0101994	-0.0181021	-0.158401	0.00449549	0.0138518	-0.324702	0.00345415	0.0292225	0.0258311	-0.0508955	-0.154203	-0.000926955	0.000517217
0.18085	-0.0104952	-0.22451	0.0167511	0.292609	0.218394	0.074614	0.21422	-0.580615	0.359939	-0.113786	-0.0333893	0.273213	-0.367019	0.0849974	-0.0206708	0.0691778	0.0136824	0.0578628	-0.0579429	0.538636	0.0148634	0.00957759	-0.0249572	0.0398954	0.143071	0.255557	-0.268659	0.0480323	-0.0230348	0.462942	0.0710573	0.0191389	-0.0272005	-0.0242271	-0.281424	-0.235813	0.016232	-0.0284541	-0.203368	0.00815895	0.0212311	-0.417953	0.00507407	0.0371387	0.0419061	-0.0639682	-0.206098	-0.000447922	5.88749e-05
0.224295	-0.000461763	-0.278938	0.0303756	0.361303	0.262439	0.0965633	0.267669	-0.705525	0.440216	-0.132245	-0.0224444	0.321692	-0.449361	0.109181	-0.0229202	0.0836035	0.0157651	0.0905335	-0.0747977	0.652552	0.0183741	0.0117478	-0.0263293	0.0495094	0.161624	0.311945	-0.328354	0.0581834	-0.0275382	0.568139	0.088298	0.0309355	-0.0330343	-0.0365816	-0.339151	-0.285072	0.0304	-0.0469327	-0.246986	0.0163121	0.0215553	-0.511641	0.013974	0.0392198	0.0657635	-0.0771769	-0.262486	-0.000723255	0.000721036
0.180982	-0.0110502	-0.224368	0.0156288	0.293397	0.218017	0.0750604	0.214251	-0.581836	0.360459	-0.113961	-0.0330435	0.273879	-0.367108	0.085133	-0.0204226	0.0694214	0.0139337	0.0568374	-0.0579598	0.539594	0.0147613	0.00955676	-0.0254809	0.0399953	0.144526	0.255826	-0.268541	0.0482716	-0.0229657	0.463273	0.0700264	0.0193882	-0.0276548	-0.0239605	-0.283051	-0.236935	0.0162406	-0.02822	-0.203591	0.00795012	0.0209196	-0.417385	0.00484921	0.0370393	0.0416611	-0.0633009	-0.206337	-0.000602426	0.000611304
0.224076	-0.00093724	-0.278966	0.029912	0.361488	0.262328	0.0962405	0.267571	-0.705662	0.439826	-0.132985	-0.0229004	0.32114	-0.448545	0.109175	-0.0230137	0.083665	0.0160601	0.0904017	-0.0748671	0.652528	0.0184662	0.0116584	-0.0264314	0.0496171	0.16183	0.311614	-0.327291	0.0581619	-0.027413	0.568131	0.0885776	0.0304524	-0.0338731	-0.0366585	-0.339338	-0.284755	0.0303014	-0.0468755	-0.247707	0.0163085	0.0216429	-0.511126	0.0139231	0.0391803	0.0658178	-0.0784545	-0.261574	-0.000536489	0.00116489
0.26751	0.0112816	-0.333638	0.0436963	0.431737	0.307624	0.118075	0.321878	-0.830883	0.521189	-0.150508	-0.00854408	0.368938	-0.531229	0.133169	-0.0246499	0.0981671	0.0180712	0.123821	-0.0924445	0.766212	0.0216424	0.0138844	-0.0277527	0.0595081	0.179716	0.367723	-0.386845	0.0679086	-0.0316947	0.673119	0.106266	0.0413698	-0.0410688	-0.0494406	-0.395816	-0.335059	0.0455948	-0.0664922	-0.291749	0.0251895	0.021172	-0.604005	0.0237102	0.0412728	0.0903762	-0.0916978	-0.32101	-0.000924961	0.00118558
0.224	-0.000359369	-0.279048	0.0296763	0.361694	0.263039	0.0962616	0.26772	-0.706096	0.439822	-0.132647	-0.0229912	0.322491	-0.448585	0.108768	-0.0223878	0.0837136	0.0160702	0.0903422	-0.0748353	0.652982	0.0182755	0.011634	-0.0265646	0.0495493	0.162297	0.310987	-0.327298	0.0582685	-0.0273462	0.568322	0.0878779	0.0299212	-0.0331865	-0.0364534	-0.339297	-0.284846	0.0303253	-0.0466065	-0.248365	0.0160971	0.021271	-0.511286	0.0136742	0.0390584	0.0656126	-0.0769204	-0.262583	-0.000457314	0.000652393
0.267603	0.0116091	-0.333843	0.044538	0.431223	0.307861	0.11815	0.32196	-0.830334	0.520797	-0.150236	-0.00896931	0.369085	-0.531385	0.133123	-0.0245966	0.0980202	0.0178844	0.124412	-0.0923358	0.765908	0.0216821	0.0139003	-0.0273959	0.0593679	0.17882	0.36771	-0.387184	0.067872	-0.031768	0.67323	0.106274	0.0414633	-0.0402502	-0.0494813	-0.395233	-0.334101	0.0455754	-0.0664492	-0.291503	0.0252345	0.0211426	-0.604682	0.0236837	0.0413162	0.0903805	-0.0915658	-0.321346	-0.0010319	0.00085072
0.310628	0.0238725	-0.388232	0.0587106	0.500391	0.352544	0.13969	0.375722	-0.954322	0.601423	-0.16755	0.00464313	0.416436	-0.613657	0.157319	-0.0269499	0.112347	0.0198081	0.158163	-0.109557	0.878846	0.0249931	0.0160927	-0.0286055	0.069019	0.196304	0.423733	-0.446754	0.0775429	-0.0361516	0.777392	0.124667	0.0525158	-0.0469964	-0.062324	-0.450932	-0.38386	0.0608625	-0.0859214	-0.334774	0.0341458	0.020524	-0.697943	0.0333917	0.0434718	0.114918	-0.104392	-0.378887	-0.00100165	0.000840047
0.267268	0.0115508	-0.333776	0.0440204	0.43142	0.308037	0.117834	0.32189	-0.830692	0.520483	-0.150747	-0.00960476	0.369552	-0.530671	0.133012	-0.0248073	0.0980673	0.0181824	0.124309	-0.092235	0.766341	0.021682	0.013771	-0.0276668	0.0593259	0.179406	0.367122	-0.38632	0.0679243	-0.0316383	0.673213	0.106243	0.0409401	-0.0406604	-0.0492295	-0.395297	-0.333987	0.0456347	-0.0661737	-0.292391	0.0250073	0.0207037	-0.604742	0.0234466	0.041182	0.0901334	-0.0913329	-0.320442	-0.000676946	0.000948479
0.267357	0.0118771	-0.333709	0.0445022	0.430952	0.308125	0.117711	0.321767	-0.830144	0.520756	-0.150234	-0.00936601	0.369413	-0.531311	0.132962	-0.0250008	0.0979839	0.0178506	0.124512	-0.0921553	0.765988	0.0216707	0.0138856	-0.0275064	0.0592523	0.179017	0.367402	-0.387247	0.0678221	-0.0317885	0.672882	0.106723	0.0410693	-0.0400418	-0.0493311	-0.394641	-0.334321	0.0455571	-0.0662963	-0.291562	0.0250819	0.0209469	-0.605056	0.023567	0.0412545	0.090213	-0.0909737	-0.320602	-0.000780752	0.000607903
0.224392	-0.000590443	-0.279178	0.0301974	0.361554	0.263133	0.0961647	0.267743	-0.70597	0.440028	-0.132821	-0.0229703	0.321914	-0.449119	0.108737	-0.0227641	0.0836913	0.015831	0.0905077	-0.0746665	0.653074	0.0183324	0.0117648	-0.0264107	0.04951	0.161764	0.311539	-0.327946	0.0581436	-0.02747	0.568346	0.0879205	0.030178	-0.0328338	-0.0363641	-0.339183	-0.284924	0.0302817	-0.046605	-0.247849	0.0160623	0.0212821	-0.511367	0.0136939	0.0391157	0.0655155	-0.0781556	-0.262944	-0.000856984	0.000844057
0.267331	0.0115218	-0.33346	0.0439184	0.431251	0.307372	0.118297	0.321734	-0.830381	0.520915	-0.149957	-0.00871456	0.369389	-0.531243	0.133283	-0.0246213	0.098069	0.0180016	0.123822	-0.0923383	0.765869	0.0216275	0.013853	-0.027678	0.0593665	0.179593	0.367715	-0.387093	0.0679645	-0.031744	0.6729	0.106176	0.0416736	-0.0405794	-0.0494143	-0.395631	-0.334731	0.0455628	-0.0663989	-0.291248	0.0251848	0.0210827	-0.60439	0.023676	0.0413642	0.090289	-0.0903918	-0.320748	-0.000759996	0.000931493
0.267821	0.01131	-0.333801	0.0444669	0.431248	0.307288	0.118579	0.32188	-0.830653	0.521281	-0.150201	-0.0088758	0.369154	-0.531883	0.13348	-0.0252374	0.0980497	0.0178553	0.124088	-0.0921973	0.766362	0.0217542	0.0139409	-0.0275536	0.0592639	0.179194	0.368455	-0.387799	0.0679824	-0.0318793	0.673356	0.106165	0.0423657	-0.0404871	-0.0493876	-0.395922	-0.334673	0.0456184	-0.0662981	-0.290612	0.0251055	0.0209067	-0.60529	0.0235573	0.0412477	0.0902812	-0.091011	-0.320741	-0.00122755	0.00122445
0.224299	-0.000684753	-0.279134	0.0299802	0.361656	0.262944	0.0963508	0.267743	-0.706033	0.439942	-0.132855	-0.0229564	0.321995	-0.448852	0.108779	-0.0226501	0.0836922	0.0159557	0.0903427	-0.0747701	0.652984	0.0183377	0.011712	-0.0264516	0.0495375	0.161921	0.311414	-0.327593	0.058215	-0.0274136	0.56841	0.0877811	0.0303108	-0.0332203	-0.0363992	-0.339402	-0.28476	0.0302437	-0.0465719	-0.24794	0.0160746	0.0213196	-0.511312	0.013657	0.0390564	0.0655529	-0.0778742	-0.262805	-0.000762441	0.00086996
0.224885	-0.000253634	-0.279701	0.0307473	0.362046	0.263614	0.096698	0.268344	-0.70696	0.441058	-0.132611	-0.0227062	0.322656	-0.450305	0.108955	-0.0229425	0.0837156	0.01571	0.090931	-0.0749201	0.653955	0.0183789	0.0118087	-0.0262516	0.0495292	0.161586	0.31231	-0.329019	0.0582727	-0.0275814	0.569463	0.0882163	0.0308997	-0.0329199	-0.0365617	-0.339388	-0.285211	0.0303322	-0.0467642	-0.247689	0.0162084	0.0214392	-0.513049	0.0138238	0.0391249	0.0657073	-0.0774095	-0.263719	-0.00133206	0.000540001
0.181417	-0.0112698	-0.224495	0.0162742	0.293163	0.217437	0.075827	0.214339	-0.581629	0.360546	-0.113665	-0.0328524	0.273664	-0.36765	0.0854483	-0.0206332	0.0693326	0.013755	0.0569534	-0.0578795	0.539495	0.0148467	0.00963114	-0.0252391	0.0398732	0.143925	0.256635	-0.269262	0.0483535	-0.0231009	0.463556	0.0694886	0.0206897	-0.0273738	-0.0240141	-0.283507	-0.236519	0.0162846	-0.0281772	-0.202497	0.00799261	0.0208252	-0.417949	0.00482258	0.0370343	0.0416777	-0.0631694	-0.206725	-0.00100684	0.000828982
0.180995	-0.0113212	-0.224456	0.0161173	0.2931	0.217551	0.0752107	0.214246	-0.58135	0.36004	-0.114192	-0.0333427	0.273113	-0.366806	0.085446	-0.0207362	0.0693084	0.0139794	0.0572304	-0.0579835	0.53914	0.0149328	0.00951105	-0.0252189	0.0399785	0.143788	0.256058	-0.268256	0.0482414	-0.0229806	0.463335	0.0703485	0.0198337	-0.02796	-0.024146	-0.282951	-0.236018	0.0162839	-0.0283561	-0.203326	0.00812248	0.0210619	-0.417645	0.00496229	0.0370747	0.0418282	-0.0641944	-0.205642	-0.000591451	0.000886639
0.140418	-0.012363	-0.171854	0.00935473	0.228493	0.173524	0.0538164	0.164888	-0.455499	0.282626	-0.0914616	-0.0296542	0.215351	-0.286638	0.0629894	-0.0226046	0.0545748	0.0106894	0.0405704	-0.0424216	0.425036	0.01137	0.00786578	-0.0222382	0.0303795	0.117897	0.201339	-0.21072	0.0371201	-0.0182101	0.357996	0.0550181	0.0143451	-0.0212465	-0.0158041	-0.219512	-0.191439	0.0101935	-0.0178386	-0.159218	0.00426633	0.0134676	-0.324884	0.00321842	0.0290745	0.0255865	-0.0512424	-0.154804	-0.00116045	0.000557371
0.180501	-0.0112658	-0.223948	0.0160702	0.292352	0.216885	0.0750532	0.213754	-0.580004	0.359196	-0.11379	-0.0332949	0.272487	-0.366029	0.0855059	-0.0205562	0.0691709	0.0139732	0.0570732	-0.057901	0.537847	0.0149197	0.0094616	-0.0251423	0.0399275	0.143483	0.255598	-0.267713	0.0481387	-0.022944	0.462334	0.0704737	0.0196692	-0.0278303	-0.0242011	-0.282441	-0.235492	0.0162549	-0.028462	-0.202822	0.00817627	0.0212188	-0.416701	0.00507814	0.0371755	0.0418941	-0.0639538	-0.204939	-0.000108875	0.000809356
0.181265	-0.0109078	-0.224412	0.0167652	0.292694	0.217721	0.0752996	0.214241	-0.580867	0.360339	-0.113565	-0.0329727	0.273266	-0.367621	0.0853143	-0.0207287	0.0692031	0.0135734	0.057508	-0.0578573	0.538897	0.014862	0.00965021	-0.0250264	0.0398676	0.14329	0.256312	-0.269387	0.0481764	-0.0231359	0.463135	0.0702479	0.020182	-0.0269302	-0.0240764	-0.28242	-0.236262	0.016303	-0.0284587	-0.202484	0.00808648	0.0211491	-0.417966	0.00502359	0.0370457	0.0418134	-0.0635352	-0.206548	-0.000852014	0.000460718
0.224156	-0.000372489	-0.279312	0.0300764	0.361871	0.263208	0.0962696	0.268002	-0.706365	0.440144	-0.132816	-0.0229823	0.322211	-0.44894	0.109006	-0.0226207	0.0837079	0.0160614	0.0907076	-0.0750127	0.653167	0.0183813	0.0116298	-0.0263848	0.0496361	0.161878	0.311432	-0.327538	0.0582266	-0.0273862	0.568798	0.0885501	0.0300598	-0.0335425	-0.0366567	-0.339176	-0.284713	0.0303491	-0.0468686	-0.248444	0.0163303	0.0215726	-0.511913	0.0139231	0.0392347	0.0658028	-0.0776439	-0.262508	-0.000607672	0.000635748
0.181504	-0.0110648	-0.224567	0.0169343	0.292775	0.217643	0.075531	0.21432	-0.581205	0.360644	-0.113703	-0.0330975	0.273378	-0.368	0.0854445	-0.0211893	0.0692143	0.0135415	0.0575023	-0.0577613	0.539366	0.014928	0.00968328	-0.0250441	0.0397831	0.143301	0.256786	-0.26979	0.0482277	-0.0232095	0.46344	0.0701838	0.0207163	-0.0270502	-0.0239931	-0.282715	-0.236374	0.0163051	-0.0282919	-0.202124	0.00800101	0.0209167	-0.418651	0.00488189	0.0370061	0.0417142	-0.0635143	-0.206367	-0.00109677	0.000636379
0.139872	-0.0127456	-0.171208	0.00962443	0.22723	0.171806	0.0543116	0.164199	-0.453511	0.281162	-0.0910584	-0.0300535	0.214418	-0.285395	0.0634996	-0.0228485	0.0542774	0.0107905	0.0403714	-0.0422129	0.423226	0.0115222	0.00773005	-0.0220151	0.0301559	0.117146	0.201183	-0.209864	0.0371411	-0.0181969	0.356935	0.0547851	0.0152977	-0.0214127	-0.0158285	-0.219422	-0.189801	0.01016	-0.0177647	-0.157845	0.00428299	0.0134229	-0.324406	0.00317889	0.0290861	0.0255877	-0.0506502	-0.153044	-0.000600332	0.000897599
0.0980307	-0.0140872	-0.117975	0.00238485	0.162214	0.127088	0.0318687	0.114543	-0.326599	0.201265	-0.0692398	-0.0277869	0.15597	-0.202223	0.0412126	-0.0243589	0.0394232	0.00824777	0.0248499	-0.0265665	0.308168	0.00802874	0.00560637	-0.019138	0.0207185	0.0912183	0.144213	-0.149167	0.026037	-0.0129912	0.250787	0.0395707	0.00815227	-0.014693	-0.00689751	-0.155162	-0.143289	0.00449461	-0.00748032	-0.116382	0.00108067	0.0053455	-0.230225	0.00174638	0.0208196	0.00966822	-0.038345	-0.0996959	0.000143899	0.000291301
0.139113	-0.0125381	-0.171047	0.00886068	0.227663	0.17208	0.0537837	0.164283	-0.453672	0.280738	-0.0914269	-0.0302068	0.214498	-0.284195	0.0635442	-0.0223217	0.0543247	0.0112781	0.0402678	-0.0426485	0.422905	0.0114985	0.00747857	-0.0221648	0.0304221	0.117573	0.200165	-0.208232	0.0371096	-0.0179177	0.356892	0.0556225	0.0139776	-0.0226216	-0.0159837	-0.219106	-0.189423	0.0102059	-0.0181151	-0.159427	0.00448588	0.0138378	-0.323794	0.00347256	0.0292607	0.0257972	-0.0507692	-0.152257	0.000132409	0.00074221
0.181225	-0.0109536	-0.224319	0.0164301	0.292951	0.217669	0.0753279	0.214256	-0.580973	0.360494	-0.113512	-0.0324972	0.273089	-0.367557	0.0853015	-0.0204286	0.0692603	0.0136263	0.0571751	-0.0580253	0.538753	0.0148072	0.00965358	-0.0251013	0.03999	0.143507	0.25628	-0.269202	0.0481599	-0.0230839	0.463067	0.0702009	0.0200359	-0.0273248	-0.0241382	-0.282618	-0.236574	0.0162716	-0.0285927	-0.202548	0.00815668	0.0213499	-0.417381	0.00514471	0.0371063	0.0419026	-0.0637029	-0.206915	-0.000820874	0.000506305
0.140036	-0.0128089	-0.171562	0.00890486	0.228332	0.172768	0.0538872	0.164595	-0.455047	0.281889	-0.0916937	-0.0298768	0.214824	-0.285618	0.063194	-0.0225649	0.054555	0.0109757	0.0402045	-0.0424204	0.424462	0.0114313	0.00774285	-0.022326	0.0304011	0.118045	0.20105	-0.20964	0.0371509	-0.0180917	0.357596	0.0548496	0.0143658	-0.021908	-0.0158189	-0.21986	-0.190853	0.0101779	-0.017765	-0.159296	0.00430171	0.0134039	-0.324115	0.00317991	0.0291027	0.025573	-0.0515591	-0.153778	-0.00078144	0.000975323
0.140007	-0.0120211	-0.171728	0.009667	0.228013	0.173453	0.0537554	0.16477	-0.454442	0.2818	-0.0912576	-0.0297851	0.215031	-0.285813	0.0628744	-0.0222955	0.0543878	0.0107447	0.0408666	-0.0425519	0.423899	0.0113844	0.00777087	-0.0219553	0.0303474	0.11712	0.200639	-0.209917	0.0370331	-0.0181133	0.357578	0.0552468	0.0141324	-0.0214431	-0.0159729	-0.218639	-0.190188	0.010163	-0.0179302	-0.159305	0.00438811	0.0136617	-0.324666	0.00330403	0.0291081	0.0257379	-0.0511275	-0.154628	-0.000738529	0.000215776
0.0987633	-0.0139328	-0.118587	0.00316618	0.162532	0.127871	0.031843	0.114977	-0.327542	0.202444	-0.0694088	-0.0277616	0.15616	-0.20379	0.0412306	-0.0251728	0.0394878	0.00790904	0.0253951	-0.0264483	0.309425	0.00810907	0.00579325	-0.01902	0.0206478	0.0909105	0.145297	-0.150784	0.0259826	-0.013224	0.25161	0.0400887	0.00858384	-0.0142882	-0.00689931	-0.155051	-0.144085	0.00456492	-0.0074323	-0.115985	0.00109524	0.00519807	-0.231813	0.0017394	0.0208738	0.00961567	-0.0389832	-0.100289	-0.000555898	0.000195556
0.0987785	-0.0141994	-0.118453	0.00315702	0.162609	0.127186	0.0324594	0.115044	-0.32741	0.202404	-0.0692885	-0.0274187	0.155922	-0.203624	0.0416141	-0.0250602	0.0394292	0.00802975	0.0251195	-0.0266653	0.309018	0.00816301	0.00572606	-0.0189453	0.0207093	0.0907475	0.145591	-0.150536	0.0260807	-0.013185	0.251775	0.0398454	0.00931257	-0.014952	-0.00696084	-0.155612	-0.143654	0.00456535	-0.00761471	-0.115508	0.00119627	0.00543386	-0.231777	0.00189239	0.0208683	0.00973164	-0.0387511	-0.100272	-0.000571656	0.000419962
0.0986081	-0.0141121	-0.11825	0.00289268	0.16248	0.126863	0.032673	0.114917	-0.327263	0.202278	-0.0688538	-0.0272615	0.156267	-0.203545	0.0417325	-0.0247017	0.0394411	0.00805827	0.024803	-0.0266745	0.308803	0.00809625	0.0056946	-0.0190282	0.0207007	0.0910706	0.14551	-0.15054	0.0261598	-0.0131743	0.251586	0.0395708	0.00935467	-0.0147329	-0.00697349	-0.155885	-0.143771	0.00455569	-0.00762368	-0.115303	0.00120306	0.00545566	-0.231496	0.00189174	0.0209475	0.00974899	-0.0377429	-0.100288	-0.000429128	0.000337793
0.140077	-0.0123016	-0.171808	0.00997423	0.227845	0.172918	0.0541023	0.164804	-0.454301	0.281649	-0.0913193	-0.0299947	0.214666	-0.285797	0.0633324	-0.0225393	0.0543332	0.0108037	0.0409607	-0.042583	0.423753	0.0115275	0.00772598	-0.0218027	0.0303329	0.116741	0.201118	-0.209915	0.0370815	-0.0181517	0.357826	0.0554298	0.0146715	-0.0216974	-0.016106	-0.218998	-0.189627	0.0101834	-0.0180324	-0.158866	0.00449463	0.0137964	-0.32509	0.00341198	0.0291969	0.0258581	-0.0514465	-0.154044	-0.000803702	0.000509181
0.139889	-0.0125725	-0.171497	0.00943468	0.227904	0.17265	0.0539248	0.164577	-0.454323	0.28154	-0.0914507	-0.0299589	0.214606	-0.285454	0.0632858	-0.0225993	0.0543977	0.0109107	0.0405904	-0.0424705	0.42379	0.0114825	0.00770627	-0.022058	0.0303465	0.117324	0.200949	-0.209585	0.0370855	-0.0181058	0.357427	0.0552059	0.01458	-0.0218386	-0.0159394	-0.219227	-0.190105	0.0101929	-0.0179479	-0.159045	0.00439894	0.0136028	-0.324394	0.00333479	0.0291995	0.0256856	-0.0513998	-0.153575	-0.000648962	0.000740259
0.0987328	-0.0140304	-0.118419	0.00251282	0.162917	0.127619	0.032261	0.115019	-0.327881	0.202499	-0.0690946	-0.0271819	0.15657	-0.203654	0.0412267	-0.0243279	0.039594	0.00803478	0.0247576	-0.0266392	0.309384	0.00796543	0.00576725	-0.0191976	0.0207769	0.0915434	0.145142	-0.15051	0.0261211	-0.0131288	0.251678	0.0392347	0.00861861	-0.0143897	-0.00689643	-0.155872	-0.144421	0.0045276	-0.00747793	-0.116166	0.00108957	0.00530097	-0.230923	0.00174945	0.0208818	0.00965302	-0.0382345	-0.101181	-0.000567451	0.000266772
0.0982338	-0.0143953	-0.117936	0.00249911	0.162153	0.126385	0.0323993	0.114522	-0.326612	0.201505	-0.0690092	-0.027487	0.155669	-0.202613	0.0416759	-0.024605	0.0394257	0.00820621	0.0246435	-0.026565	0.308159	0.00810774	0.0056365	-0.0191097	0.0207025	0.0911941	0.145008	-0.149655	0.0261156	-0.013085	0.250912	0.0394738	0.00903661	-0.0148374	-0.00701565	-0.155822	-0.143462	0.00453589	-0.00755842	-0.115486	0.00119376	0.00540227	-0.230437	0.00186029	0.0209127	0.00974268	-0.0382029	-0.0994537	-5.21472e-05	0.000618032
0.139712	-0.012217	-0.171268	0.00990414	0.227222	0.172199	0.0541872	0.164393	-0.453322	0.281236	-0.0907759	-0.0298566	0.214562	-0.285456	0.0634832	-0.0225457	0.054207	0.0107555	0.0407473	-0.0424797	0.422875	0.0114974	0.00768767	-0.0218279	0.0302408	0.116758	0.200912	-0.209863	0.0370825	-0.0181668	0.357029	0.0554097	0.0149499	-0.0214648	-0.016042	-0.218741	-0.189548	0.0101983	-0.0181148	-0.158139	0.00447852	0.0138555	-0.324691	0.00346521	0.029202	0.0258359	-0.0502936	-0.153369	-0.000467929	0.000404255
0.0988405	-0.0143557	-0.118425	0.00311921	0.16245	0.12708	0.0324327	0.114904	-0.327239	0.202165	-0.0693129	-0.0275274	0.155799	-0.203536	0.0415093	-0.0249522	0.0394435	0.00797936	0.025018	-0.0265063	0.308951	0.00814204	0.0057677	-0.0189601	0.0206628	0.0907537	0.145543	-0.150529	0.0260689	-0.0132008	0.25159	0.0394434	0.00927911	-0.0145616	-0.00689154	-0.155753	-0.143608	0.00452978	-0.00747311	-0.115409	0.00108594	0.00529417	-0.231353	0.0017494	0.0208403	0.00964579	-0.0390374	-0.10042	-0.000654099	0.000610075
0.053944	-0.0130387	-0.0631601	-0.00140532	0.0891192	0.0717067	0.0132997	0.0613993	-0.184483	0.112784	-0.0407329	-0.020845	0.0888049	-0.114431	0.0219802	-0.0190313	0.0229988	0.00442766	0.00942318	-0.0110876	0.177566	0.00444285	0.00353187	-0.0131703	0.01079	0.0567023	0.0839353	-0.0863626	0.0140786	-0.00802363	0.137192	0.0222723	0.00359244	-0.00493119	0.000172187	-0.0876368	-0.0870195	6.8415e-06	0.000189515	-0.0653057	-0.00022001	-0.000323751	-0.127227	-0.000159986	0.0149623	-0.000207915	-0.0243515	-0.0480528	-0.000243842	0.000399362
-0.000121073	0.000411705	-0.000287033	0.00018332	7.8034e-05	0.000426949	-4.38733e-05	0.000224206	-0.000246958	-2.45348e-05	0.000133278	-0.000237157	0.00046635	-0.000155302	0.000280285	0.00025032	3.87652e-05	7.31236e-05	-0.000156786	-6.71982e-05	0.00025286	2.38528e-07	-6.59757e-05	8.34987e-05	5.13748e-06	-0.000227997	0.000152141	-3.03965e-05	-6.26036e-05	7.12874e-06	0.000409044	0.0004441	-0.000745557	-6.44047e-05	2.79839e-05	-3.27192e-05	0.000459478	-7.54371e-07	-2.65422e-05	-0.000156835	2.72165e-05	-2.7759e-05	-0.00054863	3.92878e-05	0.000489886	3.94369e-06	-3.39816e-05	-0.000223109	-0.00023676	-0.000229688
5.00648e-05	0.000254756	-0.000185894	-1.63931e-05	0.000205918	0.000432549	-0.000236569	0.00011333	-0.000568531	0.000701036	6.42816e-05	7.4396e-05	0.00037599	-0.000767056	0.000132347	-0.000245633	0.000107347	-9.266e-05	-0.000182956	2.48638e-05	0.000671064	-1.51315e-05	5.50054e-05	-0.000107923	9.97591e-06	0.000299696	0.000457781	-0.000765131	-7.98687e-05	-0.000104895	0.00020043	0.000699985	-0.000340976	-3.71728e-05	1.05435e-05	9.70233e-05	-0.000814327	1.99883e-05	-2.26707e-05	5.145e-05	1.28765e-05	6.44475e-06	-0.000597179	-3.89041e-05	0.000439065	-4.67678e-05	5.92847e-05	3.87188e-05	-0.000466697	-5.85961e-05
0.000176375	-3.00339e-05	-0.000193941	0.000202321	0.000145158	0.000157459	6.38354e-05	0.000185085	-0.000442848	0.000380503	-3.89485e-05	-5.94011e-05	0.0002207	-0.000501517	0.000103748	-0.000233807	4.77194e-05	-4.36827e-05	0.000139264	1.00154e-05	0.000504911	3.54996e-05	3.33934e-05	2.35342e-05	-1.95779e-05	-7.34182e-06	0.000410414	-0.000483283	1.00847e-05	-7.32247e-05	0.000397928	0.000208499	0.00038011	-2.97837e-06	-1.32523e-05	-5.79506e-05	-0.000266292	-1.52348e-05	1.77785e-05	-6.23055e-05	-1.95019e-06	-1.52579e-05	-0.0005919	2.18838e-05	0.000224933	1.90251e-05	-2.12719e-05	-1.17905e-05	-0.000566223	0.000219259
-0.00014992	5.33448e-05	2.26544e-05	-5.77201e-05	-5.22972e-05	-6.84949e-05	-3.12689e-05	-3.13976e-05	9.15606e-06	-1.2541e-05	0.00019772	6.95456e-05	0.000106687	-0.000118961	0.000156969	0.000143479	5.63777e-05	8.87836e-06	-0.00027883	4.00622e-05	1.59211e-05	-2.89651e-05	1.8027e-06	-2.13317e-05	-1.14198e-05	6.22544e-05	0.000171476	-0.000142676	-7.11584e-05	-3.48762e-05	-8.67534e-05	0.000166129	-1.37836e-06	-3.55057e-05	-4.87501e-06	1.90586e-05	-0.000130366	1.16532e-06	1.69622e-05	-3.34661e-05	1.22758e-05	-2.01873e-05	0.000168588	-1.64732e-05	0.00059704	-2.53897e-05	3.50839e-05	5.31003e-05	-0.000251128	0.000131206
0.0538696	-0.0127834	-0.0630167	-0.000859711	0.0884987	0.0710633	0.0139492	0.0613462	-0.183691	0.112551	-0.0399095	-0.0207503	0.0890133	-0.114615	0.0223722	-0.0187934	0.0228122	0.00429693	0.00955908	-0.0111876	0.176755	0.00447925	0.00349046	-0.0128782	0.0107084	0.0561413	0.0841463	-0.0868073	0.0141892	-0.00810357	0.137142	0.0222702	0.00433871	-0.00450271	-3.89107e-06	-0.087541	-0.0862921	-1.11759e-05	-2.00234e-08	-0.0643008	-1.51177e-05	4.11589e-05	-0.127831	-1.36923e-05	0.0150213	6.10854e-06	-0.0228416	-0.0480239	-0.00020779	0.000167598
0.053942	-0.0124524	-0.0634312	-0.000848138	0.0889311	0.0723896	0.0132549	0.0616248	-0.184428	0.112945	-0.0405299	-0.0212007	0.0895308	-0.114815	0.0217453	-0.0188381	0.0228744	0.00426752	0.010002	-0.0112227	0.177547	0.00442858	0.00352366	-0.0129197	0.0107606	0.05627	0.0835438	-0.0868017	0.0141004	-0.00807049	0.137524	0.022715	0.00339334	-0.00445474	9.35225e-05	-0.0867254	-0.0865593	3.03332e-06	0.00019196	-0.0656172	-0.000117814	6.36745e-05	-0.128335	-0.000227962	0.0149684	-0.000117617	-0.0234668	-0.0484986	-0.000247357	-0.000197716
0.0538782	-0.0127381	-0.0634185	-0.0014705	0.0894587	0.0724309	0.0131435	0.0616966	-0.185083	0.113082	-0.0409122	-0.0211278	0.0895593	-0.114547	0.0217369	-0.0187164	0.0230159	0.00449266	0.00971654	-0.0113301	0.177982	0.00440602	0.00347561	-0.013159	0.0108987	0.0569159	0.0834372	-0.0862927	0.0141494	-0.00797167	0.137696	0.0226135	0.00311079	-0.00500472	0.000107768	-0.0872388	-0.0870087	1.93762e-05	0.000185348	-0.0663267	-0.000109531	2.89455e-05	-0.127847	-0.000210328	0.0149638	-0.000136563	-0.0238647	-0.0483669	-0.000167795	7.6861e-05
0.000139652	0.000222312	-0.000411489	0.000371461	0.00025453	0.000509993	7.64519e-05	0.000388444	-0.000651481	0.000317838	-7.07141e-05	-0.000316808	0.000554809	-0.000478796	0.000217255	-0.000138006	3.99709e-05	3.65569e-05	0.000203497	-6.76988e-05	0.000698115	5.53155e-05	-3.33696e-05	0.000100921	-1.31337e-05	-0.000212109	0.000402825	-0.000341882	1.51478e-05	-3.65516e-05	0.000772941	0.000400784	-0.00010198	-8.9841e-05	1.93049e-05	-7.48467e-05	0.000236692	-9.08272e-06	2.19238e-05	-0.000257231	4.76134e-05	-7.74451e-05	-0.00113467	4.80544e-05	0.000282001	-2.49478e-06	-1.35629e-05	-0.000157621	-0.000481303	-2.21429e-05
0.053903	-0.0127381	-0.0634113	-0.00158256	0.0897217	0.0719555	0.0138997	0.0619216	-0.185468	0.113203	-0.0404559	-0.020796	0.0900616	-0.114644	0.0222495	-0.0184465	0.0230511	0.00466577	0.00942838	-0.0115477	0.178104	0.00441665	0.00338168	-0.0131707	0.0109297	0.0571034	0.083934	-0.0862804	0.0143482	-0.00793586	0.138222	0.0222668	0.00372418	-0.00536434	-9.86224e-06	-0.088194	-0.0868419	-4.47175e-06	2.32318e-05	-0.0659666	5.63543e-06	-1.99871e-05	-0.12824	-1.39782e-05	0.0149997	-2.48291e-06	-0.0227114	-0.0485144	-0.000203113	9.98596e-05
0.000297137	0.000209755	-0.000486232	0.000264448	0.00045235	0.000723121	-3.57213e-05	0.000422366	-0.00104115	0.000822927	-0.000156429	-0.000175509	0.000624396	-0.000900675	0.000104305	-0.000361311	9.99009e-05	-4.53684e-05	0.000215771	-6.68216e-05	0.00110084	4.64667e-05	3.3642e-05	2.49216e-06	1.16395e-05	9.27484e-05	0.000582798	-0.000765607	2.02035e-05	-8.91006e-05	0.000853818	0.000585193	-7.34441e-05	-0.000100227	-2.13003e-05	-6.46934e-05	-0.000458811	-2.36048e-05	3.43765e-05	-0.000238448	5.3118e-05	-4.68437e-05	-0.00133933	2.5779e-06	0.000186512	-4.26685e-06	-2.43564e-05	-0.000202222	-0.000628776	-3.31436e-05
0.0543237	-0.0133033	-0.0633453	-0.00100077	0.0890659	0.0709848	0.0144503	0.0616121	-0.184637	0.11305	-0.0402812	-0.0206783	0.0890651	-0.115024	0.0224737	-0.0188698	0.022927	0.00436689	0.0093437	-0.0112787	0.177518	0.00453781	0.00353109	-0.0129357	0.0107801	0.0564343	0.0847558	-0.0870278	0.0143417	-0.00812851	0.137877	0.0217632	0.00495557	-0.00491938	-6.04372e-05	-0.088511	-0.0865215	-4.53182e-05	0.000182779	-0.064306	5.1856e-05	-1.44336e-05	-0.128163	-0.000167035	0.014931	-4.48767e-05	-0.0233636	-0.0484434	-0.000620229	0.000657802
0.0537567	-0.0129338	-0.0631682	-0.00144689	0.0890499	0.0715427	0.0136745	0.0614733	-0.184515	0.112717	-0.04055	-0.0211076	0.089446	-0.114314	0.0221068	-0.0187098	0.0229275	0.00453157	0.00940595	-0.0112892	0.17741	0.00445367	0.00342734	-0.0131117	0.0108119	0.0568157	0.0836536	-0.0862191	0.0142442	-0.00799417	0.13746	0.0222978	0.00381883	-0.00507706	8.20644e-05	-0.0876506	-0.0865443	7.17118e-07	0.000214825	-0.0654921	-0.000112324	3.83826e-05	-0.127805	-0.000239168	0.0150062	-0.000122015	-0.0231009	-0.0478569	-7.39811e-05	0.000276601
0.0987113	-0.0143662	-0.118257	0.00277106	0.16266	0.126965	0.0323067	0.114887	-0.327384	0.202551	-0.0691849	-0.0270111	0.15558	-0.203671	0.0416353	-0.024917	0.039517	0.00801586	0.0247551	-0.0266871	0.308884	0.00811359	0.00577103	-0.01908	0.0208005	0.0911076	0.145673	-0.150591	0.0260292	-0.0131915	0.251465	0.0399398	0.00920795	-0.015057	-0.00700481	-0.155771	-0.144345	0.0045037	-0.00771949	-0.115422	0.00123567	0.00563675	-0.230987	0.00203174	0.0210487	0.00983387	-0.0390076	-0.100255	-0.000547211	0.000586799
0.0541738	-0.0129536	-0.0635111	-0.00144342	0.0898023	0.072092	0.0137981	0.0619164	-0.185444	0.113154	-0.0407886	-0.0206998	0.0895785	-0.114679	0.0220472	-0.0185873	0.0230767	0.00458175	0.0093487	-0.0113711	0.178211	0.00440931	0.00347736	-0.0131502	0.0108792	0.0568093	0.0840788	-0.0862896	0.014225	-0.00795114	0.138153	0.0218319	0.00379769	-0.00532939	0.000162121	-0.0882748	-0.0868078	4.45917e-06	0.000170586	-0.0658722	-0.00024476	-0.000315118	-0.127765	-0.000147051	0.0149976	-0.000177671	-0.0239904	-0.0490724	-0.000509756	0.000308575
-0.000144706	0.000225762	-6.55256e-05	-0.000287693	0.000196148	0.000305935	-0.000225746	2.61081e-05	-0.00032619	0.000200626	0.000136877	0.000147119	0.000261826	-0.000188441	5.47527e-05	0.000227827	0.000121568	3.01871e-05	-0.000373995	-1.27144e-05	0.000296041	-7.05095e-05	4.38108e-06	-0.000126904	5.2223e-05	0.000345537	7.75569e-05	-0.000121076	-7.56263e-05	-2.78257e-06	-1.32071e-05	0.000292482	-0.000660643	-6.42091e-05	-2.26218e-06	-4.32394e-05	-0.000456314	6.36769e-06	1.6625e-05	-0.000219099	6.2258e-05	-6.2706e-05	0.000179928	-1.28085e-05	0.000449089	-3.75574e-05	-2.59648e-05	-0.00017035	-0.00024126	-2.19889e-05
0.0542953	-0.0128062	-0.0635375	-0.00110291	0.0896948	0.0721102	0.0138307	0.062009	-0.185388	0.113534	-0.0405389	-0.0205238	0.0895507	-0.115224	0.0221865	-0.0186726	0.02303	0.00441722	0.00965305	-0.0114694	0.178154	0.00443642	0.00351359	-0.0130244	0.0109267	0.0566045	0.0843643	-0.0869389	0.0142268	-0.00804014	0.13826	0.0223075	0.00396103	-0.00505399	3.84189e-05	-0.0880121	-0.0870568	2.17524e-05	-0.000103837	-0.0655442	-2.42391e-05	6.87884e-05	-0.128248	6.23781e-05	0.015001	9.67458e-06	-0.0237141	-0.0491479	-0.000605348	0.000181108
0.05443	-0.0129621	-0.0636488	-0.000800401	0.0892282	0.0723207	0.0132692	0.0617045	-0.185029	0.113571	-0.0409349	-0.0210412	0.0889943	-0.115496	0.021847	-0.0193521	0.0229903	0.00415392	0.00996075	-0.0111208	0.178224	0.00450788	0.00365616	-0.0129849	0.0108003	0.0564007	0.0843576	-0.0874653	0.0140772	-0.00818874	0.13782	0.022757	0.0038396	-0.00455114	7.60844e-05	-0.0872458	-0.087337	2.54996e-06	0.000219225	-0.0652964	-0.000108938	2.99709e-05	-0.128425	-0.000248253	0.0149739	-0.000128929	-0.0247277	-0.0485385	-0.00072512	0.000297909
0.0543808	-0.0130585	-0.0635855	-0.0010574	0.0895245	0.0720848	0.0136309	0.061828	-0.185238	0.113526	-0.0409091	-0.0207876	0.0891385	-0.115243	0.0220209	-0.019042	0.0230129	0.00433222	0.00962156	-0.0112959	0.178176	0.00448458	0.00358136	-0.0130369	0.0108703	0.0565436	0.0843561	-0.0870373	0.0141573	-0.00809761	0.138038	0.0223815	0.0040083	-0.00507467	0.000118193	-0.0877933	-0.0871173	2.003e-05	0.000148556	-0.0653984	-0.00012673	4.62439e-05	-0.128199	-0.000178114	0.0149944	-0.000115979	-0.0244787	-0.0488113	-0.00070575	0.00046387
0.0986184	-0.0141788	-0.118147	0.0028001	0.162449	0.126743	0.0326346	0.11485	-0.327151	0.202308	-0.068692	-0.0269704	0.156038	-0.203621	0.0417199	-0.0245447	0.039477	0.00800601	0.0246897	-0.0266797	0.308641	0.00805996	0.0057372	-0.0190424	0.0207411	0.0911275	0.145586	-0.150651	0.0261248	-0.0131888	0.251417	0.0395211	0.00941605	-0.014615	-0.00702945	-0.155932	-0.144084	0.00451988	-0.00770259	-0.115206	0.00123466	0.0055861	-0.230993	0.00202743	0.0210639	0.00982912	-0.0378931	-0.10049	-0.000436637	0.000410913
0.139526	-0.0119385	-0.171485	0.00965825	0.227535	0.173082	0.0535484	0.164517	-0.453735	0.281178	-0.0911544	-0.0301677	0.214808	-0.28515	0.0630724	-0.0223681	0.0542936	0.0108692	0.0409969	-0.0425443	0.423242	0.0114466	0.00765511	-0.021903	0.0303181	0.116966	0.200277	-0.209345	0.0370018	-0.0180673	0.357136	0.0558029	0.0138815	-0.0215679	-0.016089	-0.218207	-0.189626	0.0101749	-0.0180356	-0.159347	0.00449767	0.0137913	-0.324583	0.00342262	0.0292243	0.0258393	-0.0508223	-0.153447	-0.000263045	0.000136252
0.181533	-0.0108833	-0.224825	0.0167143	0.293528	0.218287	0.0754158	0.214764	-0.581928	0.360935	-0.113906	-0.0326689	0.27346	-0.36797	0.0853532	-0.0205708	0.06933	0.0136983	0.0575594	-0.0581513	0.539658	0.0148615	0.00964011	-0.0250307	0.0400354	0.143359	0.256588	-0.26936	0.0481948	-0.0230792	0.463991	0.0703374	0.0200805	-0.027602	-0.0241586	-0.2828	-0.236458	0.0163659	-0.0286021	-0.203194	0.00819463	0.0212218	-0.418307	0.00516346	0.0371635	0.0419167	-0.0642302	-0.207369	-0.00113105	0.000491643
0.180564	-0.0109467	-0.224218	0.0158131	0.292949	0.217625	0.0750476	0.214093	-0.581014	0.359661	-0.113879	-0.0333543	0.27352	-0.366289	0.0852853	-0.0203971	0.0692814	0.0140738	0.0571536	-0.0580087	0.538766	0.0148381	0.0094321	-0.0253042	0.0399549	0.14404	0.255402	-0.267769	0.0482481	-0.0228912	0.462929	0.0703337	0.0193922	-0.0278847	-0.0241546	-0.282568	-0.235905	0.0163118	-0.0283199	-0.20368	0.00811478	0.0209776	-0.41731	0.0049534	0.0370954	0.0417984	-0.0631669	-0.205456	-0.000140089	0.000549256
0.224783	-0.000492115	-0.279349	0.0306026	0.36173	0.26308	0.0964663	0.267984	-0.706243	0.440855	-0.132514	-0.022283	0.32167	-0.450106	0.108998	-0.022984	0.0837037	0.0156138	0.0907191	-0.0748285	0.653264	0.0183712	0.0118724	-0.0262788	0.0495725	0.16152	0.312363	-0.328976	0.0581345	-0.027607	0.568695	0.0883292	0.030871	-0.0328805	-0.036615	-0.33926	-0.285562	0.0303542	-0.0469466	-0.24717	0.0162789	0.0216137	-0.511926	0.0139864	0.0392053	0.0657909	-0.078172	-0.26343	-0.00123845	0.000790693
0.267401	0.0118796	-0.333755	0.0438727	0.431493	0.308443	0.117555	0.321843	-0.830724	0.521069	-0.150219	-0.00877878	0.369435	-0.53139	0.132711	-0.0243991	0.0981709	0.0178913	0.124174	-0.0923004	0.766281	0.0215337	0.0139401	-0.0277039	0.0594325	0.179652	0.367239	-0.387142	0.0678147	-0.0317248	0.672902	0.106442	0.0405394	-0.0401038	-0.0494593	-0.394975	-0.335183	0.0455674	-0.0663389	-0.292162	0.0251813	0.0210391	-0.604076	0.0236331	0.0413372	0.0903093	-0.0913055	-0.321479	-0.000817091	0.000586291
0.267752	0.0118234	-0.334018	0.044231	0.431617	0.308618	0.117597	0.322012	-0.831159	0.521509	-0.150436	-0.00890423	0.369468	-0.531991	0.1328	-0.0249268	0.0981916	0.0177803	0.124461	-0.0921766	0.766926	0.0216023	0.0140076	-0.0276799	0.0593644	0.179526	0.367758	-0.387776	0.0678136	-0.031827	0.673286	0.106559	0.0409042	-0.039956	-0.049388	-0.395076	-0.335444	0.0456567	-0.0662877	-0.291964	0.0251106	0.0208283	-0.60485	0.023566	0.0412871	0.0902539	-0.0916617	-0.321474	-0.00115968	0.000745438
0.22411	-0.000257377	-0.279209	0.0304752	0.361353	0.263148	0.0962635	0.26782	-0.705741	0.439734	-0.132739	-0.0234066	0.322337	-0.448783	0.108865	-0.0229203	0.0835657	0.0159505	0.0909015	-0.0747529	0.65288	0.0183969	0.0116357	-0.0262859	0.0494283	0.161474	0.311227	-0.327607	0.0582023	-0.0274278	0.568484	0.0883149	0.0302893	-0.0330729	-0.0364196	-0.338716	-0.284137	0.0303377	-0.0466164	-0.248044	0.0161236	0.0212458	-0.512274	0.0136879	0.0390884	0.065577	-0.0772146	-0.262256	-0.000548392	0.000514791
0.180725	-0.0106688	-0.224267	0.016732	0.292273	0.217981	0.0746856	0.214	-0.580349	0.359642	-0.113826	-0.033866	0.273451	-0.366797	0.0851545	-0.0210068	0.0691084	0.0137219	0.0577303	-0.0577029	0.538624	0.0148969	0.00952213	-0.0250576	0.0397612	0.143225	0.255524	-0.268608	0.0480995	-0.0230529	0.462705	0.0708198	0.0193253	-0.0269551	-0.0239127	-0.281592	-0.235592	0.0162697	-0.0282728	-0.203042	0.0079803	0.0209407	-0.418194	0.00487849	0.0370142	0.0416382	-0.0633509	-0.205318	-0.000324944	0.000199951
0.140383	-0.0125327	-0.171912	0.00957701	0.228436	0.173259	0.0540566	0.164947	-0.455291	0.282323	-0.0916801	-0.0298605	0.215086	-0.286282	0.0631451	-0.0227217	0.0544904	0.0108026	0.040667	-0.0424957	0.424767	0.0114628	0.00779826	-0.0220931	0.0303624	0.117465	0.201344	-0.210286	0.0371346	-0.0181711	0.358146	0.0550109	0.0147095	-0.0217551	-0.0158254	-0.219526	-0.190624	0.0102043	-0.0178279	-0.159187	0.00430243	0.013487	-0.325129	0.00318902	0.0290913	0.0256118	-0.0515904	-0.1545	-0.00110639	0.000709525
0.0984952	-0.0144453	-0.11805	0.00220664	0.162601	0.126785	0.032275	0.114622	-0.32734	0.202156	-0.069167	-0.0272062	0.155917	-0.203144	0.0414467	-0.024692	0.039561	0.00813134	0.0244397	-0.0265281	0.308885	0.00803567	0.00573329	-0.0193142	0.0207435	0.0917333	0.145196	-0.150118	0.0261195	-0.0131212	0.25109	0.0393055	0.0089373	-0.0148072	-0.00689874	-0.156063	-0.144448	0.00451773	-0.00744012	-0.115646	0.0010976	0.00525633	-0.2304	0.00173747	0.0208415	0.00963504	-0.0383497	-0.1	-0.000324681	0.000657472
0.0537135	-0.0128373	-0.0631707	-0.00134223	0.0890148	0.071904	0.0131033	0.0614069	-0.184309	0.112541	-0.0408226	-0.0211638	0.088945	-0.114088	0.0219131	-0.0190425	0.0229418	0.00450978	0.00963242	-0.0111457	0.177392	0.00446238	0.00345992	-0.0131164	0.0107773	0.0565497	0.0835304	-0.0859719	0.0140565	-0.00796935	0.137172	0.022631	0.00328112	-0.0051031	0.000159358	-0.0871829	-0.0865906	-1.92276e-05	0.000177476	-0.0656801	-0.000231127	-0.000256624	-0.127479	-0.000155381	0.0149531	-0.000161939	-0.0241827	-0.0476788	-4.86502e-05	0.000194078
-6.40658e-05	0.000371872	-0.000277498	0.000231677	8.31591e-05	0.000402822	-2.63055e-05	0.000236799	-0.000254213	2.54497e-05	0.000104998	-0.000209317	0.00042123	-0.000201394	0.000260374	0.000169224	2.94208e-05	5.3215e-05	-7.61318e-05	-6.09454e-05	0.000273696	7.4395e-06	-5.46239e-05	8.93845e-05	-6.32906e-07	-0.000255055	0.000177219	-8.69402e-05	-5.3947e-05	-1.73128e-07	0.000430348	0.000410379	-0.000593167	-4.78514e-05	4.77908e-05	-2.22232e-05	0.00040598	5.80447e-07	-3.87486e-05	-0.000125533	8.45408e-06	-2.43494e-05	-0.000592301	6.46939e-05	0.000410427	2.13706e-05	-4.05181e-05	-0.000230119	-0.000299301	-0.00019315
-7.99565e-05	0.000129417	-2.0224e-05	9.11186e-05	-6.14113e-05	4.78414e-05	-3.3637e-05	6.94496e-06	2.13642e-05	9.32022e-05	0.000102849	-2.44901e-05	0.00014204	-0.000193892	0.000129695	-2.65e-05	7.05091e-07	-3.04345e-05	-0.000127467	2.36078e-05	4.00634e-05	-1.79322e-06	-1.898e-06	1.62367e-05	-2.10996e-05	-5.64055e-05	0.000154217	-0.000230492	-5.86718e-05	-4.349e-05	-2.85524e-05	0.000275764	-7.96467e-05	-2.86214e-05	2.25734e-05	0.000147035	-1.24625e-05	3.42098e-05	-2.09324e-05	9.54047e-05	1.51624e-05	6.43451e-06	-0.000208396	-6.23739e-05	0.000356663	-6.78534e-05	8.03471e-05	7.87135e-05	-0.000275572	3.79307e-05
0.000158496	-9.70405e-05	-8.88438e-05	0.000360567	3.34608e-05	-7.82112e-05	0.00021589	0.000173998	-0.000187631	0.000324697	6.09714e-05	6.4135e-05	0.000139266	-0.000529192	0.000181723	-0.000179855	-2.7787e-06	-8.2328e-05	0.000114951	1.44821e-06	0.000240377	3.6308e-05	3.54579e-05	0.00010344	-3.25938e-05	-0.000227946	0.000492117	-0.000567436	-1.79006e-05	-9.75165e-05	0.000288221	0.000124001	0.00080141	-4.07509e-05	6.86431e-06	5.66207e-05	-8.99455e-05	8.73883e-06	-7.95717e-05	8.07699e-05	5.87013e-06	6.24526e-05	-0.000498085	-7.77701e-06	0.000441263	-7.91275e-06	2.40915e-05	-9.08636e-05	-0.00052055	0.000276528
0.000417629	-0.000142871	-0.000283763	0.000426365	0.000294713	0.000225555	0.000188618	0.000345376	-0.000740657	0.000773858	-0.000156314	-1.07408e-05	0.000292501	-0.000902771	9.0195e-05	-0.00053017	3.64923e-05	-0.000115161	0.000402005	-1.80045e-05	0.000820623	7.43307e-05	7.2371e-05	6.36807e-05	-2.41038e-05	-7.1772e-05	0.000695919	-0.000884386	4.82742e-05	-0.000127885	0.000688594	0.000243628	0.000954196	-4.44092e-05	-1.65901e-05	-3.91193e-05	-0.000492457	-1.65892e-05	-4.06108e-05	-3.56361e-05	2.32225e-06	2.48328e-05	-0.00109996	2.78279e-05	0.000125314	2.026e-05	-9.95444e-06	-9.53842e-05	-0.000780853	0.000319762
-0.000163797	0.000306462	-0.000148146	-0.000271591	0.000151272	0.000392164	-0.000267199	3.20683e-05	-0.000342899	0.000107915	0.000106641	-5.02398e-05	0.00030472	-9.1461e-05	9.27902e-05	0.00018675	0.00011759	7.08242e-05	-0.000324444	-1.98672e-05	0.000325107	-4.2345e-05	-2.06707e-05	-0.000113967	3.71411e-05	0.000308452	3.17197e-05	8.22308e-06	-5.50614e-05	1.67175e-05	9.92865e-05	0.000427557	-0.000918742	-6.17988e-05	-4.18727e-05	-0.000115683	-0.000274385	-3.77197e-05	4.48441e-05	-0.000194352	8.83872e-06	-5.57117e-05	-2.28151e-05	4.06802e-05	0.000299304	1.82232e-05	-1.11186e-05	1.51992e-06	-0.000154543	-0.000126423
0.0541103	-0.0127383	-0.0633988	-0.00112359	0.0894705	0.0720369	0.0135424	0.0618221	-0.184949	0.113264	-0.0405326	-0.0205161	0.0891684	-0.11492	0.0221257	-0.0188067	0.023007	0.00441458	0.00970058	-0.011389	0.177806	0.00443858	0.0035154	-0.0130294	0.0108916	0.0564833	0.0841657	-0.086694	0.0141243	-0.00802445	0.137841	0.0225534	0.00376199	-0.00510513	2.62456e-05	-0.0876427	-0.0870318	1.8178e-05	-0.000122335	-0.0654979	-6.30589e-05	-2.54344e-06	-0.127877	0.000123774	0.0150371	5.48922e-05	-0.0239915	-0.0487443	-0.000421704	8.76301e-05
0.0546766	-0.012999	-0.0637053	-0.000559335	0.0892799	0.0720377	0.013892	0.0618682	-0.185102	0.113721	-0.0406298	-0.0207492	0.0892038	-0.115836	0.0220633	-0.01917	0.0229573	0.0041023	0.00983036	-0.0111952	0.178205	0.00450683	0.00367002	-0.0128753	0.0107753	0.056184	0.0847819	-0.0878203	0.0141753	-0.00822593	0.13816	0.0222422	0.00454845	-0.00449198	8.26558e-05	-0.0877544	-0.0870968	6.34044e-06	0.000175363	-0.06475	-0.000124333	5.26821e-05	-0.128712	-0.000225086	0.0149758	-0.000114919	-0.0242287	-0.0491939	-0.000995534	0.000366989
0.099093	-0.0141199	-0.118403	0.00309839	0.162609	0.127056	0.0326782	0.11499	-0.327623	0.203126	-0.0686062	-0.0266392	0.156054	-0.204673	0.0416579	-0.024943	0.0395409	0.00773118	0.0247953	-0.0265865	0.309272	0.00806043	0.00590363	-0.0190359	0.0207005	0.0911306	0.146284	-0.151801	0.0260932	-0.0133522	0.251684	0.0396389	0.00980317	-0.014287	-0.0070533	-0.155962	-0.144951	0.00452512	-0.00764343	-0.114664	0.00123269	0.00551675	-0.231576	0.00199919	0.0210688	0.00981887	-0.0380861	-0.101049	-0.000911819	0.000380916
0.0989128	-0.0143432	-0.118485	0.00294192	0.162749	0.12707	0.0324831	0.114989	-0.327688	0.202741	-0.0692814	-0.0271526	0.155773	-0.20393	0.0416323	-0.0251859	0.0395214	0.007983	0.0249339	-0.0266229	0.309289	0.00815579	0.00579876	-0.0190635	0.0207217	0.0910844	0.145901	-0.15086	0.0260847	-0.0132379	0.251751	0.0398293	0.0095266	-0.0150123	-0.00705542	-0.1559	-0.14433	0.00456794	-0.00757116	-0.115308	0.00118438	0.00539002	-0.2316	0.00186008	0.0209182	0.0097781	-0.0388967	-0.100254	-0.000729683	0.000608953
0.0535891	-0.0127471	-0.0630867	-0.00133008	0.0889401	0.0716883	0.013356	0.0614074	-0.184048	0.112215	-0.0406213	-0.0210839	0.08903	-0.113772	0.0220218	-0.0187854	0.0228962	0.00459176	0.00950318	-0.0111967	0.177052	0.00444476	0.00340128	-0.0130621	0.0107515	0.0563809	0.0834157	-0.0856324	0.0140819	-0.00791383	0.137133	0.0223405	0.00339308	-0.00521995	0.00016349	-0.0873228	-0.0860796	4.60446e-06	0.000152305	-0.0655784	-0.000272247	-0.000326523	-0.127322	-0.000126768	0.0149963	-0.000165191	-0.0238142	-0.0478176	8.14871e-05	0.000136065
0.0542493	-0.0126587	-0.0633173	-8.15454e-05	0.0882123	0.0716515	0.0136253	0.0613982	-0.183536	0.112862	-0.0401575	-0.0210776	0.0888238	-0.115333	0.0220524	-0.0192951	0.0227242	0.00393889	0.0101137	-0.0109633	0.176984	0.00452513	0.00364423	-0.0126609	0.0105923	0.0554821	0.0843119	-0.0877146	0.0140417	-0.0082685	0.137185	0.0225933	0.00439285	-0.00382586	0.000116373	-0.0867008	-0.0862915	1.63317e-05	0.000152726	-0.0640582	-0.00012081	8.52514e-05	-0.128557	-0.000207931	0.01501	-0.000123994	-0.0236861	-0.0483961	-0.000573596	4.88014e-05
4.77445e-05	-3.01034e-05	-0.000105627	0.000311769	4.79379e-05	-4.55012e-06	0.000208847	0.000203198	-0.000108497	-7.43149e-05	1.94084e-05	-0.000105261	0.000185804	-9.79042e-05	0.00017058	6.18495e-05	-1.57825e-05	3.2849e-05	0.000140954	-2.07527e-05	0.000119409	2.65155e-05	-3.2631e-05	0.000126928	-1.89178e-05	-0.000317745	0.000217353	-5.81953e-05	3.07282e-06	-1.19177e-05	0.000324518	-9.47605e-05	0.000384975	-7.75792e-06	4.22224e-05	-4.62774e-05	0.000427803	3.66268e-05	-4.32404e-05	-0.000182891	4.20725e-05	-6.77919e-05	-0.000319453	2.60626e-05	0.000325697	-4.04296e-05	-5.83055e-05	-0.00018655	-0.000411255	0.000179597
-6.84794e-05	0.000238904	-0.000193241	0.000305069	-2.03964e-05	0.000164016	0.000112929	0.000191029	-7.16067e-05	-2.89552e-05	0.000146097	-0.000176931	0.000331931	-0.000180859	0.000292803	0.00015147	-8.22353e-06	3.35039e-05	-6.69e-05	-6.23366e-05	7.4759e-05	2.56937e-05	-5.03018e-05	0.000140157	-1.74816e-05	-0.000353895	0.000249533	-0.000120564	-4.69317e-05	-2.13285e-05	0.00033763	0.000327936	-0.000158932	-9.17688e-05	-1.62642e-05	1.63615e-05	0.000512503	-9.3542e-06	-8.45972e-05	-7.48411e-06	1.13151e-05	4.59403e-05	-0.000531838	1.46553e-05	0.000493306	-2.44612e-06	2.61012e-05	-0.00012604	-0.000286159	-6.39025e-05
-0.000215039	0.000362465	-8.28792e-05	-0.000131529	1.96678e-05	0.000273025	-0.000271966	-1.24269e-05	-0.000216863	0.000320294	0.00028253	8.78733e-05	0.000346099	-0.000475251	0.000254919	0.000108105	0.000114132	-3.55932e-05	-0.00050771	4.58631e-05	0.000300052	-5.45775e-05	1.59872e-05	-9.85136e-05	5.50068e-06	0.000240677	0.000319636	-0.000490629	-0.000148124	-7.68419e-05	-7.19576e-05	0.000703902	-0.000679091	-3.88138e-05	1.45696e-05	0.000117658	-0.000516476	2.54395e-05	-1.8883e-05	6.36335e-05	1.5751e-05	4.20306e-06	-0.000111667	-5.04111e-05	0.000840559	-5.81092e-05	7.22995e-05	6.24694e-05	-0.000126465	-0.000192713
-2.22634e-05	0.000384994	-0.000232978	1.41194e-05	0.000181836	0.000487363	-0.00019602	0.000156664	-0.00045236	0.000468843	0.000113781	2.35143e-06	0.000415718	-0.00054481	0.000200178	6.66978e-06	8.5502e-05	-3.06372e-05	-0.000231628	-4.82319e-05	0.000479536	-1.67449e-05	6.59968e-06	-4.32751e-05	3.12216e-05	0.000120703	0.000322244	-0.000474415	-7.98544e-05	-5.31223e-05	0.000278308	0.000685733	-0.000711553	-6.96629e-05	-8.27154e-06	1.6693e-05	-0.000360289	-5.64801e-06	-8.65729e-05	2.70065e-05	8.08341e-06	6.0726e-05	-0.000552777	1.22688e-05	0.000400422	4.60655e-06	1.65729e-05	-0.000129594	-0.000342155	-0.000221732
-4.54041e-05	0.000165172	-4.53756e-05	-6.70915e-05	9.18119e-05	0.000194001	-0.000148284	2.5452e-05	-0.000235357	0.000356407	0.000106338	0.000117641	0.00020167	-0.000392007	9.50329e-05	-5.26984e-05	6.51785e-05	-4.71867e-05	-0.00021754	1.08237e-05	0.000275455	-2.71729e-05	2.73159e-05	-7.26159e-05	1.24101e-05	0.000191981	0.000239135	-0.000400124	-7.05632e-05	-5.62448e-05	6.85453e-07	0.0004087	-0.000236016	-5.91241e-05	4.80795e-06	8.88091e-05	-0.000479311	1.49922e-05	-3.73633e-05	3.92459e-05	1.59601e-05	1.56732e-05	-0.000166447	-3.26424e-05	0.000379686	-4.38623e-05	6.23339e-05	1.06394e-05	-0.000327232	2.58021e-05
-5.66649e-05	0.000105231	-9.96461e-05	0.000158567	-3.78984e-05	4.57269e-05	8.16106e-05	9.20856e-05	4.23379e-06	-0.000113206	8.26646e-05	-0.000130175	0.000158822	-1.16411e-05	0.000161455	0.000124063	-6.29744e-06	3.76667e-05	-3.49735e-05	-2.85948e-05	-7.65978e-06	1.56715e-05	-3.57524e-05	8.51737e-05	-1.40051e-05	-0.000213713	9.75113e-05	2.44776e-05	-1.84918e-05	-8.9157e-07	0.000177807	0.00011319	-7.01137e-05	-3.90895e-05	-1.291e-05	-2.2253e-05	0.000374674	-1.12006e-05	-2.28416e-05	-3.4675e-05	4.43449e-06	1.04159e-05	-0.000223105	1.53054e-05	0.000270911	7.41426e-06	1.65636e-06	-5.14034e-05	-0.000300428	0.000104073
-0.000135487	0.000182215	2.42609e-05	-6.72125e-05	-3.77735e-05	2.95461e-05	-0.000110683	-3.80244e-05	2.79662e-05	0.000132769	0.000232357	0.00017868	9.87191e-05	-0.000245346	0.000165902	0.000166802	5.26851e-05	-3.92054e-05	-0.000349361	1.57824e-05	-8.80181e-06	-4.58542e-05	1.56369e-05	-3.58904e-05	1.26111e-05	7.00026e-05	0.000172794	-0.000274243	-0.000103004	-4.4364e-05	-0.000143982	0.000321173	-0.000294045	-9.39891e-06	1.66609e-05	7.41258e-05	-0.000269129	1.68299e-05	-7.7907e-05	0.000118036	-7.37608e-07	6.39353e-05	0.000159657	-1.31251e-05	0.000542803	-7.47526e-06	1.53864e-05	-8.21259e-05	-0.000238647	4.49856e-06
-0.000170455	0.000289231	5.11679e-05	-0.00044708	0.000149115	0.000286784	-0.000421512	-0.000118277	-0.000277667	0.000498141	0.000215895	0.000363962	0.000161483	-0.000436688	3.92749e-05	7.61163e-05	0.000148374	-6.42599e-05	-0.000559842	3.58079e-05	0.000300594	-9.8956e-05	5.8188e-05	-0.000237493	5.86202e-05	0.000594578	0.000156175	-0.000453682	-0.000134902	-5.36584e-05	-0.000306278	0.000586384	-0.000810403	-4.26453e-05	8.37725e-06	8.66391e-05	-0.00108904	1.61768e-05	-4.55189e-05	5.97853e-05	1.07312e-05	2.50693e-05	0.000330997	-2.79564e-05	0.000489815	-3.50261e-05	4.92367e-05	-9.4641e-06	-0.000147465	-0.000120024
-0.000132728	0.000419048	-0.00018771	8.07228e-05	-4.2402e-06	0.000367225	-0.000132697	9.16679e-05	-7.82642e-05	2.46751e-05	0.000115248	-0.000179107	0.000317795	-0.000115577	0.000204947	0.000166166	1.2155e-05	2.67137e-05	-0.000195306	-5.32605e-05	9.3106e-05	-3.28714e-06	-4.77614e-05	3.74244e-05	1.10572e-05	-0.000126126	4.69526e-05	-4.80187e-05	-6.63801e-05	3.05871e-06	0.000168223	0.000509119	-0.000899795	-2.99402e-05	4.91366e-06	4.55566e-05	0.000283725	6.81286e-06	-6.67851e-05	6.42203e-05	2.55927e-06	4.85219e-05	-0.000418403	-3.13902e-06	0.000247782	-4.53275e-06	1.53244e-05	-8.08872e-05	-0.000229109	-0.000211635
0.000157979	3.70822e-05	-0.000101193	4.34747e-05	0.00020158	0.000237967	-0.000139039	9.48386e-05	-0.000558291	0.000820485	1.69243e-05	0.000187772	0.000249112	-0.000887951	6.89397e-05	-0.000424792	9.27864e-05	-0.000147546	-5.91622e-05	6.2259e-05	0.000687034	-4.28679e-06	9.41369e-05	-0.000107931	-7.44974e-06	0.00031553	0.000565889	-0.000949277	-5.92297e-05	-0.000141685	0.000146517	0.000525436	0.00029593	-2.50228e-05	2.30735e-05	0.00014423	-0.00103403	3.42403e-05	-1.43e-05	9.30131e-05	1.53105e-05	3.3509e-06	-0.000556445	-6.35893e-05	0.000417031	-6.79996e-05	7.98944e-05	8.87178e-05	-0.000532331	0.000177903
0.000147801	7.29339e-05	-0.000261746	7.50909e-06	0.000311283	0.000399968	-9.64038e-05	0.000213222	-0.000752456	0.000581772	-4.36103e-05	-2.87856e-05	0.000379053	-0.00062539	8.07595e-05	-0.00024496	0.000123113	-1.91869e-05	2.26942e-05	-2.93681e-06	0.00079941	1.25877e-05	4.04928e-05	-7.62156e-05	8.53924e-06	0.000274118	0.00045485	-0.000551448	-1.49868e-06	-7.04646e-05	0.000466774	0.00041702	2.0504e-05	-6.91358e-05	-4.47137e-05	-0.000118716	-0.000641016	-3.94115e-05	4.97289e-05	-0.000209242	1.06734e-05	-6.21714e-05	-0.000636025	4.06927e-05	0.000280747	1.56465e-05	-7.27782e-06	9.07108e-06	-0.000517702	0.000101976
0.000131935	0.000173715	-0.000391112	0.000463507	8.30183e-05	0.000353817	0.000134426	0.00031841	-0.000440503	0.000182798	-6.16824e-05	-0.000433904	0.000459245	-0.000408044	0.000255236	-0.000182816	-8.62761e-07	1.94321e-05	0.000241512	-3.44213e-05	0.00052439	8.40224e-05	-3.54656e-05	0.000150782	-4.74439e-05	-0.000340593	0.00039983	-0.000326206	2.18184e-05	-5.08856e-05	0.000703222	0.000391823	3.11397e-05	-2.45087e-05	-1.73785e-05	-5.31245e-05	0.000443032	-1.61412e-05	3.03136e-05	-8.8403e-05	5.45243e-06	-2.8383e-05	-0.00116863	1.39433e-05	0.000246133	5.87176e-06	-2.26218e-06	1.97683e-05	-0.000511031	3.04241e-05
0.0544704	-0.0123482	-0.0638218	-0.000682062	0.0896305	0.0728444	0.0135325	0.0621399	-0.185498	0.113804	-0.0403784	-0.0205654	0.0898144	-0.115784	0.0218892	-0.0187649	0.0230414	0.00419349	0.0100983	-0.011376	0.178476	0.00439803	0.00361415	-0.0129124	0.01085	0.0563292	0.0843871	-0.0875812	0.0141354	-0.00812551	0.13839	0.0225954	0.00370142	-0.00443359	-1.31754e-05	-0.0873809	-0.0873037	-8.52765e-06	-2.28104e-05	-0.0656256	-4.65941e-05	-4.35915e-05	-0.128769	5.25881e-05	0.0150455	4.62765e-05	-0.0237207	-0.0497011	-0.000763242	-0.000333329
0.0543464	-0.0125459	-0.0637905	-0.000777526	0.0894963	0.0727577	0.0134931	0.0620038	-0.185405	0.113623	-0.0407189	-0.0210627	0.0898806	-0.11548	0.0217778	-0.0189718	0.0229829	0.00425865	0.0100579	-0.0113109	0.178445	0.00444443	0.00357401	-0.0129495	0.0108059	0.0564412	0.0840836	-0.0872999	0.0141757	-0.00811359	0.138282	0.0225958	0.0037509	-0.00463219	7.55643e-05	-0.0872062	-0.0869962	8.57329e-06	0.00023954	-0.0658076	-0.000100788	-2.63508e-05	-0.128984	-0.000236625	0.0149809	-0.000138483	-0.0236703	-0.0490927	-0.00063379	-0.000101349
0.0980943	-0.0141489	-0.117938	0.0028992	0.161982	0.126392	0.0325148	0.114652	-0.326402	0.20143	-0.068837	-0.0276642	0.155899	-0.202611	0.0418994	-0.0247659	0.0393213	0.00823968	0.0248914	-0.0266611	0.307969	0.00816494	0.00555835	-0.0189479	0.0206552	0.0907663	0.145063	-0.149658	0.0261149	-0.0130871	0.251102	0.0399236	0.00927151	-0.0150363	-0.0070236	-0.155482	-0.14291	0.00453449	-0.00768889	-0.115404	0.0012259	0.00552808	-0.231192	0.00203649	0.0210611	0.00979718	-0.037658	-0.0991198	9.40687e-05	0.000414921
0.0985292	-0.013997	-0.118219	0.00291967	0.162335	0.127101	0.0322679	0.114801	-0.327051	0.202248	-0.0689443	-0.0273605	0.156072	-0.203498	0.0415323	-0.0248533	0.0394285	0.00798554	0.0249781	-0.0266031	0.308704	0.00808998	0.00572702	-0.0190334	0.0206886	0.0910243	0.145284	-0.150552	0.0260658	-0.0131869	0.251303	0.0399246	0.00898473	-0.014582	-0.00698842	-0.155378	-0.143948	0.00453797	-0.00762907	-0.115424	0.00117764	0.00549312	-0.231374	0.00189061	0.0209028	0.00975797	-0.0380483	-0.100071	-0.000326324	0.00025066
0.0543988	-0.0126989	-0.0638381	-0.0011081	0.0899741	0.0728585	0.0135142	0.0621431	-0.185824	0.113587	-0.0409774	-0.0208191	0.0897605	-0.115183	0.0217703	-0.018807	0.023088	0.00444013	0.00976958	-0.0113836	0.17869	0.00441413	0.00354746	-0.0130647	0.0108775	0.0566055	0.0841145	-0.0867491	0.0141613	-0.00800457	0.138486	0.022224	0.00353621	-0.00515518	0.000147494	-0.0877591	-0.0870154	-2.27555e-05	0.000216399	-0.0661637	-0.00022253	-0.000292399	-0.12844	-0.000177668	0.0149372	-0.000178117	-0.0243708	-0.0494959	-0.000692099	6.16928e-05
0.000239353	-5.25147e-05	-0.000260199	0.000232009	0.000328159	0.000318428	0.000108411	0.000313126	-0.00068874	0.000466785	-0.000160697	-0.000105236	0.000364017	-0.000510361	4.1376e-05	-0.000291389	4.85055e-05	-6.74779e-06	0.000284056	-3.63938e-05	0.000718529	4.3191e-05	1.57587e-05	2.5391e-05	-5.29661e-07	1.64048e-05	0.000404045	-0.000427928	5.14693e-05	-5.14505e-05	0.000599509	0.000123767	0.000442054	-9.00682e-05	6.56722e-06	-7.3161e-05	-0.00021459	4.24217e-06	4.08576e-05	-0.000293184	7.60467e-05	-0.000101664	-0.000832136	1.02003e-05	0.000107948	-4.11128e-05	-6.78934e-07	-0.000113238	-0.000615123	0.000228104
0.0540575	-0.01278	-0.0633298	-0.000789327	0.0888501	0.0716749	0.0136884	0.0615613	-0.184189	0.112789	-0.0403048	-0.0208275	0.0889586	-0.114784	0.022115	-0.0188614	0.0228825	0.00428721	0.00979645	-0.0112189	0.177242	0.00448356	0.00353608	-0.0128577	0.0107601	0.0560749	0.084131	-0.0868165	0.0141279	-0.00809436	0.137474	0.0223978	0.00403885	-0.00461777	-3.12063e-05	-0.087362	-0.0864215	-2.20877e-05	7.87284e-05	-0.0648814	1.23223e-05	-2.63294e-05	-0.127966	-5.90514e-05	0.0150282	-7.30809e-06	-0.023767	-0.0484391	-0.000379056	0.000156513
0.0537251	-0.01313	-0.0628387	-0.00164219	0.0887944	0.0710165	0.0136947	0.0611623	-0.184024	0.112611	-0.0403049	-0.0207173	0.0889744	-0.114274	0.0221245	-0.0186574	0.0229256	0.00442845	0.00908897	-0.0111639	0.176963	0.0044087	0.00348991	-0.0131908	0.0108048	0.0569634	0.0837394	-0.0863657	0.0142057	-0.0080326	0.136853	0.0220075	0.00401482	-0.00483034	0.000115782	-0.087773	-0.0869493	2.21971e-05	0.000185608	-0.0649086	-0.0001001	4.67598e-05	-0.126955	-0.00022554	0.0150203	-0.000150785	-0.0231175	-0.0478222	-3.63279e-05	0.000467315
0.0544231	-0.0129878	-0.0634451	-0.000345732	0.0887757	0.0714428	0.0141479	0.061663	-0.184259	0.113181	-0.0403815	-0.0208688	0.0890119	-0.115375	0.022271	-0.0192112	0.0227975	0.00413535	0.00978869	-0.0111787	0.177402	0.00455525	0.00359527	-0.0127391	0.0106829	0.0557632	0.0846417	-0.0874996	0.0141833	-0.00821175	0.137795	0.0222186	0.00494215	-0.00462294	0.000102174	-0.0875574	-0.0862905	7.95908e-06	0.00014971	-0.0642045	-0.000130177	0.00010899	-0.128738	-0.000219401	0.0149984	-0.000111233	-0.0236819	-0.0486376	-0.000743613	0.000360292
0.0002988	-0.000256653	-8.23356e-05	0.000110887	0.000324379	8.00896e-05	0.00013269	0.000207086	-0.000563648	0.000538502	-0.000154648	0.00018248	0.000111211	-0.00051594	-8.69461e-05	-0.000309645	5.03632e-05	-6.50166e-05	0.000266055	-1.1452e-05	0.00056396	1.52343e-05	6.62316e-05	-2.46017e-05	1.41219e-05	0.000144904	0.000379529	-0.000496149	5.11358e-05	-6.43633e-05	0.000344231	-0.000130132	0.000868045	-5.99269e-05	3.10363e-06	-5.72354e-05	-0.000583715	7.64546e-06	-4.00003e-07	-0.000221632	5.63124e-05	-5.89844e-05	-0.000355418	1.96137e-06	2.64356e-05	-3.19635e-05	-3.75714e-05	-0.000189433	-0.000658233	0.000417483
0.000234609	0.000176452	-0.000333551	0.000134156	0.000355826	0.000556388	-0.000106004	0.000285084	-0.000828809	0.000769481	-9.87649e-05	-5.07579e-05	0.000445638	-0.000797857	8.89643e-05	-0.000353641	9.41003e-05	-6.29482e-05	0.000116907	-4.04442e-05	0.000887033	2.94042e-05	4.47458e-05	-4.70501e-05	1.66884e-05	0.00018642	0.000507303	-0.000714615	2.8959e-07	-8.5038e-05	0.000583269	0.000578196	-0.000111964	-7.03987e-05	-2.72938e-05	-5.10179e-05	-0.000631139	-2.3131e-05	-2.56849e-05	-8.93604e-05	8.00053e-06	2.19792e-06	-0.000987121	2.99187e-05	0.000121319	1.25444e-05	1.64891e-06	-7.4679e-05	-0.000570521	1.05293e-05
4.47956e-05	0.000199233	-0.000231339	0.000199477	0.000101778	0.000322895	-2.63868e-05	0.000179566	-0.000363066	0.000302781	5.07926e-06	-0.000177072	0.000358186	-0.000415475	0.000168367	-0.000144716	2.89437e-05	-1.53643e-05	2.02099e-05	-1.80124e-05	0.000428126	3.06088e-05	-6.38552e-06	3.47512e-05	-1.56834e-05	-6.44432e-05	0.00031251	-0.000373856	-2.35951e-05	-5.2949e-05	0.000364729	0.000446868	-0.000173241	-5.4298e-05	-4.90155e-06	3.7957e-05	-2.44288e-05	3.17837e-06	-6.18072e-06	-1.8578e-05	1.50856e-05	-6.34324e-06	-0.000740193	-1.89114e-05	0.000275877	-3.08361e-05	4.60781e-05	2.8532e-05	-0.000430333	-3.3389e-05
0.0538652	-0.0127882	-0.0632563	-0.00112044	0.0889078	0.0717371	0.0134102	0.0614905	-0.184351	0.112724	-0.0404413	-0.0210567	0.0890953	-0.114558	0.0221474	-0.0188356	0.0229344	0.00439864	0.00973291	-0.0112144	0.177393	0.00447679	0.00348162	-0.0130033	0.0108107	0.0564738	0.0839051	-0.0865449	0.0141429	-0.00804899	0.137401	0.0226457	0.00349477	-0.00463076	-1.20653e-05	-0.0874239	-0.0866398	-1.00629e-05	3.64957e-05	-0.0652808	9.5549e-06	3.40864e-06	-0.127817	-3.60161e-05	0.0149987	-9.34396e-06	-0.023701	-0.0479461	-0.000193084	0.000173005
0.0987446	-0.0139313	-0.118423	0.00325073	0.162545	0.127301	0.0325297	0.11512	-0.327445	0.202586	-0.0688687	-0.0272848	0.156371	-0.203959	0.041675	-0.0248572	0.0394305	0.00795861	0.0251357	-0.0267261	0.309032	0.00811314	0.00572861	-0.0189141	0.0207091	0.0907885	0.145663	-0.15093	0.0261072	-0.0132202	0.251876	0.0399777	0.00935532	-0.0146378	-0.00698785	-0.155515	-0.143856	0.00451574	-0.00771526	-0.115433	0.0012298	0.00560272	-0.232032	0.00203935	0.0210257	0.00980941	-0.0379221	-0.100541	-0.00055797	0.000139962
0.0992075	-0.0141769	-0.118595	0.00340464	0.16264	0.127206	0.0327837	0.115147	-0.327662	0.202891	-0.0688939	-0.027006	0.15609	-0.2045	0.041642	-0.0249655	0.0394829	0.00777908	0.0250615	-0.0265831	0.309345	0.00811633	0.00586577	-0.0188979	0.0206707	0.0907277	0.146224	-0.151551	0.0261123	-0.0133213	0.251994	0.0394357	0.00982359	-0.0142847	-0.00700047	-0.155983	-0.144212	0.00455345	-0.00760025	-0.11488	0.00118211	0.0054013	-0.231924	0.00189335	0.0209335	0.00973324	-0.0385273	-0.101203	-0.00102468	0.000429768
0.140038	-0.0123327	-0.171511	0.0101474	0.227168	0.172391	0.0540469	0.164405	-0.453594	0.281514	-0.0908655	-0.0300301	0.214411	-0.286053	0.0635001	-0.0228678	0.0542757	0.0105827	0.040888	-0.0422755	0.42339	0.0115413	0.00779809	-0.021812	0.0301922	0.116718	0.20144	-0.210569	0.0370466	-0.0182923	0.357197	0.0555198	0.0149007	-0.0209069	-0.0160547	-0.218891	-0.189959	0.0101718	-0.0179933	-0.157834	0.00448463	0.0137176	-0.324995	0.00342035	0.0292249	0.0257944	-0.0509629	-0.153433	-0.000777036	0.000521966
0.139512	-0.0123837	-0.171284	0.00927727	0.227586	0.172234	0.0542929	0.164453	-0.453853	0.280909	-0.0910197	-0.0301926	0.215143	-0.284822	0.0634357	-0.0220935	0.0543031	0.0110738	0.0404225	-0.0425605	0.423195	0.0114542	0.00756284	-0.022026	0.030301	0.117379	0.200459	-0.208995	0.0372357	-0.0180131	0.357301	0.054865	0.0145583	-0.0217611	-0.0159722	-0.219378	-0.189292	0.0101531	-0.0179161	-0.158992	0.00440661	0.0136538	-0.324389	0.00329447	0.0291103	0.0257292	-0.0499303	-0.1533	-0.000228231	0.000547325
0.0991336	-0.0142727	-0.118634	0.00307284	0.162886	0.127627	0.0323334	0.115128	-0.327939	0.202864	-0.069384	-0.0272274	0.156053	-0.204184	0.0413078	-0.0250044	0.0395485	0.00787395	0.0250453	-0.0265647	0.309603	0.00809174	0.00586054	-0.0190358	0.0207215	0.0910129	0.145798	-0.151087	0.026059	-0.0132465	0.251939	0.0395082	0.0092372	-0.0145279	-0.00690309	-0.155798	-0.144405	0.00448911	-0.00747956	-0.115606	0.00107019	0.00531128	-0.231588	0.00176177	0.0208158	0.00964	-0.0392028	-0.101107	-0.000943778	0.000501224
0.0539887	-0.0126675	-0.0632801	-0.000926248	0.0888353	0.0720696	0.013079	0.0614112	-0.184245	0.112878	-0.0405477	-0.0209771	0.0889028	-0.114801	0.0218706	-0.0192861	0.0229404	0.00423549	0.00982634	-0.0109771	0.177572	0.00445198	0.00358977	-0.0130324	0.0106844	0.0563104	0.0839891	-0.0868861	0.013987	-0.00811328	0.137128	0.0226976	0.00354037	-0.00447096	0.000139344	-0.0869652	-0.0870122	4.42937e-06	0.00019666	-0.0651064	-0.000240658	-0.000376315	-0.127797	-0.000159118	0.0150343	-0.000189507	-0.0242074	-0.0480693	-0.000320037	5.31471e-05
0.000333792	-2.67709e-05	-0.000267779	0.000364245	0.000309661	0.000316407	0.000124247	0.000344599	-0.000658315	0.000603828	-0.000145063	-1.08864e-05	0.000304418	-0.000690542	6.4377e-05	-0.00036485	3.04024e-05	-7.05191e-05	0.000348174	-3.9917e-05	0.000710096	4.82181e-05	4.15191e-05	5.79156e-05	-5.3345e-06	-0.000104043	0.000496153	-0.000629191	3.36514e-05	-7.81558e-05	0.000634231	0.000182754	0.000564925	-4.38243e-05	4.23477e-05	-2.70456e-05	-0.000295475	5.04474e-06	-4.4168e-05	-0.000130698	1.56984e-05	-2.36919e-05	-0.000930266	5.48651e-05	6.62012e-05	1.23337e-05	-4.58714e-05	-0.000238372	-0.00070452	0.000218558
3.58015e-05	-2.41052e-07	-4.89866e-05	-2.16801e-05	8.85097e-05	1.6835e-05	-4.00398e-05	4.97053e-05	-0.000284022	0.00035888	0.000158146	0.00021211	0.000115589	-0.000503535	0.000142622	-9.68113e-06	9.89045e-05	-6.33213e-05	-0.000197266	3.94394e-05	0.000323017	-2.6795e-05	5.65735e-05	-5.27647e-05	4.78946e-06	0.000166209	0.000402034	-0.000526227	-6.40464e-05	-8.31794e-05	7.81416e-05	0.000238675	0.000218425	1.62758e-05	-4.14299e-06	-5.0772e-05	-0.000595254	-1.14981e-05	-2.60966e-05	5.92507e-06	-1.02003e-05	2.89967e-05	1.41701e-06	3.06349e-05	0.00056296	3.77919e-05	-4.21451e-05	-8.80249e-05	-0.000440507	0.000183319
0.053928	-0.0131168	-0.0633622	-0.00126517	0.0893229	0.0715782	0.013814	0.0617021	-0.184759	0.112762	-0.0408078	-0.0210507	0.0891061	-0.114295	0.0222487	-0.0187725	0.022939	0.00461018	0.00954463	-0.011427	0.177519	0.00452883	0.0034075	-0.0129955	0.0108888	0.0564896	0.0839605	-0.0860284	0.0142391	-0.00796427	0.137857	0.0223534	0.00392943	-0.00551335	-1.71349e-05	-0.087901	-0.086191	-2.00807e-05	7.83075e-05	-0.0655789	3.62787e-05	6.27357e-05	-0.127955	-0.000109916	0.0149799	-4.35626e-05	-0.0239767	-0.0480318	-0.000266296	0.000498366
0.0988185	-0.0143636	-0.118332	0.00304962	0.162594	0.126882	0.0325399	0.114991	-0.327512	0.20268	-0.0691082	-0.0272071	0.155856	-0.203953	0.0418497	-0.0251582	0.0394798	0.00799376	0.0248956	-0.0266598	0.309104	0.00817064	0.00575395	-0.019019	0.0207382	0.0909876	0.146005	-0.150928	0.0260978	-0.0132458	0.25176	0.0400005	0.00960239	-0.0149441	-0.00697719	-0.155922	-0.144195	0.00452055	-0.00771932	-0.115159	0.00122386	0.00559748	-0.231711	0.00204836	0.0210415	0.00979391	-0.0385781	-0.100059	-0.00064613	0.00057708
0.13947	-0.0124447	-0.171193	0.00959904	0.227188	0.172095	0.0537606	0.164198	-0.453195	0.280911	-0.0912193	-0.0301593	0.214033	-0.284887	0.0634921	-0.0227656	0.0542412	0.010909	0.0406842	-0.0424181	0.422775	0.0115532	0.00764058	-0.0219344	0.0302795	0.116906	0.200664	-0.209223	0.0370022	-0.0181051	0.356728	0.0557912	0.0144277	-0.0218751	-0.0160517	-0.218646	-0.189499	0.0102085	-0.0180829	-0.158499	0.00448482	0.0138086	-0.324223	0.00344909	0.0292292	0.0258383	-0.0512044	-0.152472	-0.000229897	0.000654106
0.139727	-0.0129138	-0.171331	0.00893314	0.228035	0.172173	0.0539322	0.164421	-0.454418	0.281535	-0.0917246	-0.0299442	0.214277	-0.285093	0.0635305	-0.0227659	0.0544444	0.011102	0.0401615	-0.0425287	0.423745	0.0115328	0.00764482	-0.0222472	0.0304197	0.117759	0.200986	-0.209123	0.037119	-0.0180512	0.357295	0.0553805	0.0145062	-0.0225623	-0.0159327	-0.219702	-0.190305	0.0101944	-0.0179913	-0.158977	0.00437869	0.0136909	-0.324058	0.0033394	0.0291555	0.0257243	-0.051641	-0.152768	-0.000465851	0.0011454
0.181203	-0.0112084	-0.224492	0.0167527	0.292833	0.217463	0.0754156	0.214312	-0.580885	0.360219	-0.113951	-0.0330782	0.272763	-0.367263	0.0855716	-0.0208878	0.0691863	0.0137624	0.0573748	-0.0580309	0.538721	0.0149782	0.00957627	-0.0249528	0.0399438	0.143036	0.256462	-0.268828	0.0481584	-0.0230767	0.463355	0.070586	0.0202866	-0.027896	-0.0241685	-0.28263	-0.235715	0.0162409	-0.0285397	-0.202519	0.00815712	0.0213516	-0.418039	0.00510531	0.0371511	0.0419193	-0.0644054	-0.206051	-0.000820583	0.000752513
0.224341	-0.000264264	-0.279432	0.0302441	0.36207	0.263331	0.0965828	0.268216	-0.706662	0.440503	-0.132698	-0.0227818	0.32255	-0.449321	0.109045	-0.0226122	0.0836956	0.0160206	0.0907066	-0.0751184	0.653389	0.018372	0.0116429	-0.0263352	0.049633	0.161803	0.311664	-0.327871	0.0582841	-0.0274097	0.569167	0.0884215	0.0304368	-0.0336613	-0.036632	-0.33931	-0.284734	0.0303468	-0.0468849	-0.24828	0.0163199	0.0216025	-0.512435	0.0139259	0.0392067	0.0657985	-0.0772087	-0.263013	-0.000768593	0.000513184
0.267236	0.0114748	-0.333539	0.0442883	0.430882	0.307123	0.118262	0.321639	-0.829879	0.520446	-0.15016	-0.00917727	0.368928	-0.530862	0.133429	-0.0249626	0.0979592	0.0180393	0.124205	-0.0922707	0.765509	0.0217569	0.0138052	-0.027503	0.0592857	0.179048	0.367647	-0.386771	0.0679299	-0.0317486	0.672812	0.106511	0.041777	-0.0407019	-0.0495174	-0.39532	-0.333924	0.0456143	-0.0663864	-0.291095	0.0252266	0.0210458	-0.604737	0.0236457	0.0412987	0.0903869	-0.0908518	-0.319942	-0.000611322	0.00102698
0.26706	0.0114017	-0.333264	0.0435537	0.431059	0.307144	0.118092	0.321466	-0.830047	0.520375	-0.150106	-0.00900768	0.369266	-0.530557	0.133175	-0.0244816	0.0980613	0.0181244	0.123705	-0.0922452	0.765556	0.0216116	0.0137961	-0.0277903	0.0593541	0.179837	0.367169	-0.386428	0.0679775	-0.0316631	0.672486	0.105983	0.0412681	-0.0405285	-0.0493551	-0.395631	-0.334516	0.0455579	-0.0662931	-0.291516	0.0250941	0.020985	-0.603765	0.0235452	0.0411977	0.090258	-0.09039	-0.320221	-0.000459635	0.00105305
0.311031	0.0239565	-0.388549	0.0587249	0.50097	0.353145	0.139709	0.376065	-0.955258	0.602386	-0.167715	0.00496147	0.416772	-0.614516	0.157222	-0.0271035	0.11245	0.0197084	0.158138	-0.109693	0.879682	0.0249713	0.0161816	-0.0286719	0.0691004	0.19654	0.424162	-0.447455	0.077557	-0.0362092	0.778008	0.124862	0.0525276	-0.047206	-0.0623048	-0.451124	-0.384668	0.0608209	-0.0859648	-0.334853	0.034104	0.0206484	-0.698565	0.0334091	0.0434042	0.114938	-0.104577	-0.379648	-0.00141093	0.000762153
0.353508	0.0359701	-0.442475	0.0721014	0.569934	0.39728	0.161046	0.429398	-1.07863	0.682046	-0.185043	0.0185012	0.463786	-0.695526	0.181318	-0.0288505	0.126801	0.0218941	0.191413	-0.126885	0.991834	0.0282056	0.0182637	-0.0300713	0.0788172	0.214488	0.479345	-0.505737	0.0872364	-0.0404158	0.881393	0.14277	0.0629642	-0.0540692	-0.0751442	-0.507024	-0.434118	0.0760926	-0.105379	-0.378603	0.0430007	0.0199927	-0.790184	0.0430846	0.045534	0.139448	-0.117422	-0.436656	-0.00080934	0.000925799
0.310318	0.0235939	-0.387949	0.0578044	0.500712	0.352382	0.139579	0.375551	-0.954652	0.601185	-0.167926	0.00448237	0.416759	-0.612876	0.157193	-0.0268498	0.112437	0.0201244	0.157562	-0.109531	0.879046	0.0249268	0.0159879	-0.0289864	0.0690485	0.197198	0.423171	-0.445793	0.0776297	-0.0359903	0.777192	0.124186	0.0521684	-0.0475962	-0.0620455	-0.451451	-0.384088	0.0608358	-0.0856926	-0.335412	0.0338643	0.0202227	-0.697249	0.033181	0.0432872	0.114684	-0.10406	-0.378377	-0.000692896	0.00112368
0.310771	0.023825	-0.388472	0.0581938	0.501168	0.353462	0.139074	0.375925	-0.955442	0.602128	-0.168288	0.00463144	0.416633	-0.61388	0.156912	-0.0271997	0.112537	0.0198901	0.158077	-0.109597	0.879902	0.0249432	0.0161409	-0.0289051	0.069141	0.197	0.423564	-0.446676	0.0774772	-0.036098	0.777722	0.124985	0.0517383	-0.0474997	-0.0621727	-0.450916	-0.384902	0.0608379	-0.0858122	-0.335798	0.0339643	0.0204113	-0.697914	0.0332869	0.0433514	0.114794	-0.105339	-0.3791	-0.00113465	0.000898526
0.353385	0.0357286	-0.442387	0.0718723	0.570239	0.396996	0.161302	0.429508	-1.07856	0.681621	-0.185305	0.0187313	0.463455	-0.694773	0.181362	-0.0284143	0.126783	0.0221447	0.191228	-0.127106	0.991426	0.028198	0.0181623	-0.0300394	0.0789335	0.214328	0.479008	-0.504725	0.0872535	-0.0402511	0.881462	0.142275	0.0630712	-0.0548455	-0.0751189	-0.507341	-0.43341	0.076158	-0.105498	-0.379089	0.0430305	0.0200405	-0.789444	0.0431489	0.04554	0.139493	-0.117979	-0.436973	-0.000706844	0.00118854
0.396562	0.0474827	-0.496629	0.0861354	0.63919	0.441019	0.183117	0.483112	-1.20223	0.762136	-0.202692	0.0323618	0.51023	-0.777048	0.205828	-0.0309948	0.141074	0.0240393	0.224701	-0.144239	1.10408	0.0315906	0.0203813	-0.0312066	0.0885643	0.231624	0.535512	-0.564388	0.0969342	-0.0446859	0.985507	0.160443	0.0746821	-0.0616941	-0.0879038	-0.563539	-0.483008	0.0913631	-0.124986	-0.421606	0.0518863	0.0195126	-0.882459	0.0528785	0.0476745	0.163977	-0.131366	-0.494225	-0.000834903	0.00165305
0.440298	0.0604409	-0.551729	0.100383	0.709439	0.487544	0.204322	0.537585	-1.32775	0.844101	-0.220017	0.046788	0.558383	-0.860705	0.22927	-0.0326879	0.155633	0.0256586	0.25884	-0.161681	1.21837	0.0346725	0.0227933	-0.0324412	0.0984025	0.249354	0.591543	-0.625055	0.106537	-0.049105	1.09058	0.178634	0.0848823	-0.0677463	-0.100809	-0.619018	-0.534142	0.1067	-0.144566	-0.465913	0.0607973	0.0189625	-0.975895	0.062633	0.0497119	0.188638	-0.144699	-0.554617	-0.00149522	0.00102673
0.440556	0.0603326	-0.552037	0.100694	0.709642	0.48778	0.204602	0.537841	-1.32821	0.844234	-0.220268	0.04649	0.5587	-0.860936	0.229269	-0.0329142	0.155629	0.0256818	0.258939	-0.161653	1.21889	0.0347286	0.0227949	-0.0323548	0.0983293	0.249119	0.591841	-0.625193	0.106592	-0.0491281	1.09116	0.178366	0.085307	-0.0679087	-0.100694	-0.619231	-0.533728	0.106658	-0.144316	-0.465975	0.0607218	0.0186955	-0.976691	0.0624478	0.0497303	0.18847	-0.144888	-0.554892	-0.00176865	0.00107926
0.44055	0.0603439	-0.552259	0.100314	0.710272	0.488237	0.204468	0.538134	-1.32929	0.844693	-0.220636	0.0462891	0.559313	-0.861056	0.229319	-0.0330109	0.155771	0.0258916	0.258979	-0.16179	1.21983	0.0347355	0.0227261	-0.0325632	0.0984266	0.249762	0.591851	-0.625048	0.106684	-0.0490684	1.09178	0.178667	0.0849872	-0.0683563	-0.100703	-0.619569	-0.534225	0.106707	-0.144326	-0.466887	0.0607249	0.0186239	-0.977217	0.0624689	0.0497322	0.188468	-0.144739	-0.554644	-0.00174806	0.00108666
0.396835	0.048059	-0.497255	0.086431	0.639607	0.442637	0.182521	0.483515	-1.20311	0.762412	-0.203106	0.0318366	0.511104	-0.777453	0.205111	-0.0309417	0.14116	0.023927	0.225395	-0.144113	1.1052	0.0315012	0.0204538	-0.0311872	0.0885033	0.231566	0.535017	-0.564646	0.0968671	-0.0446787	0.986103	0.160399	0.0737038	-0.0609552	-0.087746	-0.562848	-0.483105	0.091403	-0.12465	-0.422868	0.0517123	0.0190368	-0.883215	0.052585	0.047512	0.163798	-0.131783	-0.495323	-0.00105928	0.00110616
0.440233	0.0598689	-0.551669	0.0999957	0.709808	0.486731	0.205174	0.537733	-1.32821	0.843914	-0.220179	0.0467065	0.55863	-0.860223	0.229819	-0.0325462	0.155658	0.0260492	0.25824	-0.161889	1.21848	0.0347559	0.0226261	-0.0325256	0.0984571	0.249662	0.591881	-0.624324	0.106774	-0.0489951	1.09114	0.178019	0.0856994	-0.0688048	-0.100776	-0.620311	-0.533485	0.106677	-0.144497	-0.465896	0.0608076	0.0189116	-0.97604	0.0626008	0.0497947	0.188561	-0.144259	-0.554199	-0.00144104	0.00156314
0.44008	0.0606548	-0.552068	0.100332	0.709753	0.488474	0.204002	0.537865	-1.32823	0.843649	-0.220555	0.0459558	0.559098	-0.860043	0.228887	-0.0324402	0.155653	0.0259275	0.259101	-0.161755	1.2188	0.0346625	0.0226645	-0.0324101	0.0983944	0.249279	0.59077	-0.624075	0.106544	-0.0489409	1.09109	0.17861	0.0840722	-0.0680462	-0.10071	-0.618663	-0.533213	0.106601	-0.144256	-0.467379	0.060661	0.0186947	-0.976306	0.0624219	0.0497372	0.188453	-0.144974	-0.554728	-0.00130302	0.000758019
0.397271	0.0479058	-0.497524	0.0868228	0.639812	0.442775	0.18266	0.483741	-1.2037	0.763169	-0.20327	0.0318615	0.511112	-0.778378	0.205321	-0.0316042	0.141201	0.0237833	0.225516	-0.144047	1.10596	0.0315915	0.0205458	-0.0311584	0.0884628	0.231465	0.535915	-0.565591	0.0968619	-0.0448265	0.986624	0.160718	0.0743119	-0.0610282	-0.0877059	-0.563077	-0.483616	0.0914127	-0.12464	-0.422412	0.0516858	0.0189819	-0.884193	0.0526045	0.0476159	0.16373	-0.132188	-0.495326	-0.00154487	0.00128249
0.354068	0.0359375	-0.442898	0.0720384	0.570739	0.39826	0.160977	0.429838	-1.07995	0.682866	-0.185467	0.0186103	0.464467	-0.69633	0.180919	-0.0288186	0.126976	0.0218098	0.191368	-0.126837	0.993178	0.0281075	0.0183808	-0.0302236	0.078855	0.21487	0.479593	-0.506325	0.0872547	-0.04044	0.882161	0.142186	0.0628137	-0.0538401	-0.0748314	-0.507427	-0.434908	0.0760816	-0.105139	-0.379265	0.0427626	0.019651	-0.790502	0.0428668	0.0454559	0.139172	-0.117984	-0.438102	-0.00138952	0.000943002
0.310995	0.0235531	-0.388601	0.0584849	0.501129	0.353176	0.13947	0.375995	-0.955489	0.60201	-0.168411	0.00444657	0.416554	-0.613952	0.157101	-0.0274262	0.112508	0.0198995	0.158059	-0.109485	0.880057	0.0250176	0.0161457	-0.0288172	0.0690466	0.1967	0.423979	-0.446767	0.077527	-0.0361363	0.777995	0.124547	0.0523625	-0.0475336	-0.0620677	-0.451353	-0.384415	0.0608588	-0.0856372	-0.335418	0.0338876	0.0201316	-0.698272	0.0331532	0.0433617	0.114666	-0.105617	-0.379121	-0.00137253	0.00119646
0.354112	0.0358078	-0.442915	0.0724201	0.57064	0.397417	0.161892	0.430006	-1.07962	0.682701	-0.185132	0.0188837	0.464209	-0.696238	0.181538	-0.0286702	0.126847	0.021914	0.191361	-0.127136	0.992558	0.0282294	0.0182854	-0.029942	0.0788854	0.214262	0.480088	-0.506185	0.0873894	-0.0404316	0.882549	0.142097	0.063862	-0.0544617	-0.0751186	-0.50796	-0.433914	0.0761301	-0.105425	-0.378519	0.0430013	0.0200054	-0.790971	0.0431087	0.0455204	0.13945	-0.117525	-0.438026	-0.00139777	0.00111023
0.397267	0.0478476	-0.497242	0.0863701	0.639771	0.442247	0.182777	0.483491	-1.20338	0.763398	-0.202702	0.0328531	0.510536	-0.778566	0.205338	-0.0310917	0.141274	0.0236492	0.225108	-0.144186	1.10536	0.031494	0.0206455	-0.0312405	0.0886089	0.231845	0.536041	-0.565889	0.0968547	-0.0448582	0.986076	0.160605	0.0743984	-0.0609017	-0.0880391	-0.563328	-0.484547	0.0913828	-0.124918	-0.421811	0.0519368	0.019421	-0.882974	0.0528279	0.0476368	0.164063	-0.13199	-0.495776	-0.00150994	0.00134651
0.439763	0.0604077	-0.551527	0.0998267	0.709475	0.487436	0.20407	0.537431	-1.32766	0.843565	-0.220273	0.0464065	0.558491	-0.859725	0.229237	-0.0325852	0.155638	0.0259822	0.258708	-0.161762	1.21814	0.034676	0.0226332	-0.0326015	0.0984452	0.249762	0.590827	-0.623928	0.106571	-0.0489442	1.09033	0.178831	0.0843658	-0.0683739	-0.100817	-0.618891	-0.533791	0.106702	-0.144492	-0.466703	0.06082	0.0189027	-0.97554	0.0625864	0.0497056	0.188618	-0.144417	-0.553628	-0.000942029	0.000993578
0.440773	0.0603755	-0.552245	0.10068	0.71004	0.488351	0.204312	0.538061	-1.32889	0.84481	-0.22056	0.0465133	0.558868	-0.861418	0.229142	-0.0331199	0.155722	0.0256351	0.259119	-0.161678	1.21959	0.0347197	0.0228472	-0.0324388	0.0983944	0.249336	0.592001	-0.625562	0.106559	-0.0491551	1.09152	0.178679	0.0850441	-0.0679057	-0.100652	-0.619186	-0.534385	0.106677	-0.144384	-0.466412	0.0606742	0.0187247	-0.977007	0.0625029	0.0496926	0.188458	-0.14535	-0.555153	-0.00198238	0.00103621
0.397098	0.0476879	-0.497259	0.0860515	0.640052	0.44231	0.182942	0.483599	-1.20381	0.763041	-0.203098	0.0323034	0.511191	-0.777948	0.205344	-0.0310281	0.141292	0.0239618	0.224823	-0.14417	1.10575	0.0314932	0.0205025	-0.0313853	0.0885641	0.232148	0.535692	-0.565058	0.0969706	-0.0447218	0.986415	0.160065	0.0742951	-0.0613807	-0.0877209	-0.5638	-0.483911	0.0913773	-0.124606	-0.42248	0.051691	0.0190079	-0.883181	0.0525708	0.0475889	0.163749	-0.131667	-0.495544	-0.00134784	0.00147055
0.354108	0.0354645	-0.442663	0.0721291	0.570434	0.397166	0.161601	0.429635	-1.07933	0.682494	-0.185335	0.0188394	0.463785	-0.696013	0.181287	-0.0289463	0.126882	0.0218504	0.191125	-0.126819	0.992497	0.0281977	0.0183643	-0.0301277	0.0788	0.214559	0.479962	-0.506117	0.0873219	-0.0404546	0.881923	0.141703	0.06389	-0.0542087	-0.0748961	-0.507964	-0.434374	0.0760918	-0.105165	-0.378329	0.042789	0.0196514	-0.790167	0.0428788	0.0453976	0.139241	-0.118017	-0.437687	-0.00141922	0.00143764
0.396615	0.0480271	-0.496897	0.0859833	0.639612	0.442018	0.182766	0.483364	-1.20298	0.76268	-0.202619	0.0324569	0.51103	-0.777508	0.205439	-0.030765	0.141185	0.023978	0.224913	-0.144324	1.10479	0.0314717	0.0204229	-0.0313154	0.0886126	0.232045	0.535223	-0.564736	0.0969316	-0.0446773	0.985829	0.16067	0.0739793	-0.0613853	-0.0879492	-0.563177	-0.483727	0.0913728	-0.124945	-0.422369	0.0518863	0.0194618	-0.88283	0.0528531	0.0476392	0.164002	-0.130843	-0.494954	-0.000868373	0.0011182
0.440036	0.0607014	-0.551895	0.100327	0.709673	0.488015	0.204356	0.537849	-1.32801	0.843728	-0.220174	0.0463265	0.559093	-0.86012	0.229145	-0.032257	0.155603	0.0259157	0.259018	-0.161902	1.21842	0.0346577	0.0226361	-0.0323734	0.0984408	0.249286	0.590897	-0.624212	0.10662	-0.0489491	1.09103	0.178591	0.0844418	-0.0681023	-0.100817	-0.61885	-0.533232	0.106655	-0.144502	-0.466934	0.0608102	0.0189662	-0.976293	0.0625861	0.0497006	0.188622	-0.144217	-0.554744	-0.00121645	0.000697737
0.440447	0.0599323	-0.551971	0.100279	0.709766	0.487486	0.204493	0.537741	-1.32851	0.844156	-0.220621	0.0461898	0.558562	-0.860653	0.229474	-0.0331158	0.155714	0.02587	0.25874	-0.161606	1.21917	0.0347896	0.022738	-0.032541	0.098376	0.249601	0.591929	-0.624833	0.106643	-0.0490941	1.09119	0.178486	0.0851947	-0.0682245	-0.100689	-0.619729	-0.533948	0.106664	-0.144284	-0.466251	0.0607041	0.0186466	-0.97649	0.0624408	0.0497467	0.188434	-0.14525	-0.554014	-0.0016562	0.00148158
0.440722	0.059948	-0.551903	0.100577	0.709623	0.487194	0.204811	0.537702	-1.32826	0.84453	-0.220273	0.046743	0.558301	-0.861228	0.229542	-0.0332999	0.155663	0.0256361	0.258669	-0.161568	1.21898	0.0347816	0.0228495	-0.0324607	0.0983198	0.24935	0.592416	-0.625581	0.106622	-0.0492075	1.09105	0.178326	0.0859169	-0.0680692	-0.100687	-0.619752	-0.534286	0.106678	-0.144353	-0.465282	0.0606923	0.0186988	-0.97659	0.0624787	0.0497062	0.188479	-0.145028	-0.554469	-0.00192867	0.00148702
0.440199	0.0601926	-0.551729	0.100325	0.709439	0.487528	0.204234	0.537536	-1.32771	0.843716	-0.220425	0.0463727	0.558269	-0.860187	0.229151	-0.032876	0.155615	0.0258002	0.258862	-0.161598	1.21838	0.0347173	0.0227434	-0.0324577	0.0983535	0.24929	0.591302	-0.624462	0.106531	-0.0490417	1.09056	0.178454	0.0849287	-0.0680705	-0.100686	-0.618972	-0.53366	0.106653	-0.144332	-0.466287	0.0607021	0.0187016	-0.975831	0.0624648	0.0496771	0.188475	-0.145177	-0.554193	-0.0014009	0.00116818
0.397305	0.0478794	-0.49734	0.0861686	0.640114	0.442906	0.182482	0.483639	-1.20405	0.763553	-0.203097	0.0324325	0.511254	-0.778612	0.205093	-0.0311508	0.141351	0.023725	0.224982	-0.144061	1.10616	0.0314304	0.0206243	-0.0314323	0.0885857	0.232246	0.535809	-0.565808	0.0968613	-0.044813	0.986361	0.160368	0.0738261	-0.0607689	-0.0876261	-0.56342	-0.48475	0.0913742	-0.124664	-0.422531	0.0516568	0.0190715	-0.883213	0.0526129	0.0475968	0.163694	-0.132029	-0.496041	-0.00156729	0.00126657
0.396983	0.047705	-0.497088	0.0858277	0.640119	0.442022	0.183265	0.483611	-1.2037	0.762985	-0.202783	0.0326744	0.511318	-0.777782	0.205443	-0.030559	0.141281	0.0240356	0.224526	-0.144367	1.10537	0.0314403	0.0204561	-0.0313874	0.0886413	0.232267	0.535595	-0.564837	0.0970426	-0.0446637	0.986392	0.159805	0.0744608	-0.0616006	-0.0878056	-0.564077	-0.483821	0.0913438	-0.124752	-0.422397	0.0517557	0.0192646	-0.882805	0.0526962	0.0476229	0.163844	-0.131038	-0.495872	-0.00125737	0.00143528
0.396702	0.0477716	-0.497027	0.0856702	0.640122	0.441982	0.183035	0.48355	-1.20354	0.762694	-0.20298	0.0325397	0.511118	-0.777235	0.205432	-0.0306192	0.141262	0.0241872	0.224712	-0.144429	1.10516	0.0314678	0.0203772	-0.0314167	0.0886695	0.232288	0.535179	-0.564211	0.0970137	-0.0445807	0.98621	0.160135	0.0741944	-0.0620043	-0.0878918	-0.563764	-0.483591	0.0914286	-0.124829	-0.42286	0.0518222	0.0192422	-0.882651	0.0527322	0.0475867	0.163956	-0.131159	-0.495238	-0.000957183	0.00144546
0.353518	0.0359978	-0.442706	0.0718233	0.57065	0.39812	0.160721	0.42973	-1.07952	0.682215	-0.185782	0.0182265	0.464287	-0.695246	0.180954	-0.0288968	0.12689	0.0221172	0.191484	-0.12696	0.992646	0.0281635	0.0182021	-0.0302352	0.0788729	0.214776	0.478866	-0.50509	0.0872212	-0.0402748	0.881887	0.142642	0.0624492	-0.0546885	-0.0748527	-0.506958	-0.434109	0.0761274	-0.105209	-0.379924	0.0427682	0.0196583	-0.790359	0.0429119	0.045439	0.139222	-0.117992	-0.436994	-0.000851909	0.000932402
0.353914	0.0354634	-0.442639	0.0723378	0.570293	0.397053	0.161591	0.429674	-1.079	0.682175	-0.185459	0.0185823	0.463562	-0.695633	0.181491	-0.028968	0.126787	0.0219617	0.191243	-0.126948	0.992084	0.0282779	0.0182665	-0.0299755	0.0788367	0.214125	0.479851	-0.505664	0.0872895	-0.0404032	0.881969	0.142124	0.0637488	-0.0546157	-0.0749381	-0.507745	-0.433606	0.0760809	-0.105333	-0.37841	0.0428847	0.0199028	-0.790368	0.0430168	0.0454875	0.139305	-0.118311	-0.437242	-0.00123827	0.00140286
0.396691	0.0483475	-0.496955	0.0864343	0.639215	0.442245	0.182587	0.483299	-1.20254	0.762621	-0.202322	0.0323977	0.511014	-0.777829	0.205293	-0.0307633	0.141119	0.0237352	0.225298	-0.14419	1.10459	0.0314515	0.0204993	-0.0311571	0.0885301	0.231645	0.535186	-0.565274	0.096857	-0.0447682	0.98562	0.160821	0.0738367	-0.0605643	-0.0879914	-0.562599	-0.483686	0.0913851	-0.124967	-0.422071	0.051923	0.0194823	-0.883016	0.052853	0.0476251	0.164055	-0.130718	-0.495231	-0.000942223	0.000829588
0.439999	0.0606264	-0.551885	0.100383	0.709523	0.4882	0.203694	0.537673	-1.32792	0.843856	-0.22054	0.0460829	0.558528	-0.860226	0.229095	-0.0329071	0.155629	0.0258315	0.259231	-0.161709	1.2186	0.0347235	0.0226928	-0.0324422	0.0984238	0.24929	0.591	-0.624406	0.106454	-0.0490156	1.0907	0.179386	0.0840018	-0.068073	-0.100789	-0.618347	-0.53374	0.106684	-0.144523	-0.466955	0.060803	0.0189196	-0.976296	0.0626177	0.0497562	0.188589	-0.145241	-0.553897	-0.00121125	0.000813635
0.440064	0.0602003	-0.55177	0.0997314	0.709959	0.487804	0.20424	0.537709	-1.32846	0.843855	-0.220553	0.0463312	0.558934	-0.860011	0.229152	-0.0324308	0.155742	0.0260335	0.258495	-0.16177	1.21887	0.034645	0.0226541	-0.0326718	0.0984808	0.249976	0.591057	-0.624032	0.106636	-0.0489287	1.09093	0.178289	0.084382	-0.0683923	-0.100632	-0.619495	-0.533897	0.106637	-0.144315	-0.467084	0.0606818	0.0187296	-0.975683	0.06245	0.0497283	0.188413	-0.144781	-0.554411	-0.00126721	0.00116434
0.440433	0.0601231	-0.551947	0.100497	0.709615	0.487677	0.204445	0.537746	-1.32806	0.843847	-0.220475	0.04633	0.558439	-0.860469	0.229223	-0.032719	0.155645	0.0257837	0.258861	-0.161633	1.21869	0.0347269	0.0227588	-0.032382	0.0983764	0.249152	0.591577	-0.62467	0.106568	-0.0490608	1.091	0.178215	0.0850055	-0.0679382	-0.100669	-0.619321	-0.533489	0.106638	-0.144319	-0.466322	0.0607038	0.0187187	-0.976068	0.0624538	0.049739	0.188446	-0.145451	-0.554754	-0.00164761	0.00125395
0.396395	0.0479829	-0.496937	0.0862043	0.639325	0.442209	0.182476	0.483278	-1.20265	0.761938	-0.20309	0.0315294	0.511107	-0.776803	0.205293	-0.0310671	0.141095	0.0241109	0.225157	-0.144093	1.10476	0.0315368	0.0203327	-0.0312563	0.0884608	0.23168	0.534743	-0.564028	0.0968776	-0.0446132	0.985735	0.160619	0.0736645	-0.0613712	-0.0876758	-0.562757	-0.482695	0.0913685	-0.124614	-0.422853	0.0516734	0.0190188	-0.883108	0.0525843	0.0476212	0.163704	-0.131288	-0.494266	-0.000679535	0.00116344
0.397245	0.0480021	-0.497332	0.0864483	0.640029	0.442685	0.182826	0.483747	-1.2037	0.763392	-0.202919	0.0325877	0.511154	-0.778423	0.205232	-0.0310018	0.141236	0.0237643	0.225158	-0.144274	1.10563	0.0314704	0.0205648	-0.0312283	0.0886031	0.231763	0.535747	-0.565575	0.0968931	-0.0447762	0.986474	0.160432	0.0742367	-0.0611287	-0.0877877	-0.563264	-0.484067	0.0913872	-0.124857	-0.422359	0.051769	0.0193254	-0.883456	0.0527511	0.0475654	0.163874	-0.131704	-0.496134	-0.00149342	0.0011582
0.353904	0.0361862	-0.443209	0.0723225	0.570941	0.398773	0.160829	0.430138	-1.0802	0.682707	-0.185928	0.0180447	0.464704	-0.695941	0.180915	-0.0290773	0.126913	0.022018	0.191888	-0.127001	0.993391	0.0282065	0.0182513	-0.0300882	0.0788489	0.214469	0.479259	-0.505691	0.0872416	-0.0403466	0.882663	0.142787	0.0625611	-0.0545398	-0.0748855	-0.50692	-0.434033	0.0761343	-0.105136	-0.380086	0.0427934	0.0195875	-0.791471	0.0428634	0.0454537	0.139215	-0.118225	-0.437614	-0.00119831	0.000750738
0.397004	0.0480307	-0.497298	0.0863633	0.639844	0.442629	0.18246	0.483601	-1.20351	0.763215	-0.202994	0.0323432	0.51086	-0.778195	0.205326	-0.031147	0.141246	0.0238135	0.225348	-0.144263	1.10549	0.0315235	0.0205297	-0.0312433	0.0886364	0.231829	0.535614	-0.565383	0.0968416	-0.0447753	0.986241	0.161094	0.0738044	-0.0611563	-0.0879686	-0.562953	-0.484131	0.0914087	-0.124965	-0.422559	0.0519348	0.0194574	-0.88339	0.0528505	0.0476555	0.164026	-0.131961	-0.495272	-0.0012512	0.00112473
0.396693	0.0482866	-0.497344	0.0860887	0.6402	0.443091	0.182578	0.483865	-1.20382	0.762747	-0.203136	0.0319954	0.511803	-0.777415	0.205123	-0.0304858	0.141229	0.0241356	0.225248	-0.144481	1.10553	0.0314395	0.0203488	-0.0312667	0.0886738	0.231935	0.534767	-0.564289	0.0969451	-0.0445596	0.986641	0.160599	0.07331	-0.0615733	-0.087788	-0.562994	-0.48319	0.0913707	-0.124839	-0.423712	0.0517884	0.0193271	-0.88344	0.0527372	0.0476142	0.163877	-0.131227	-0.49575	-0.000969864	0.00082801
0.396313	0.0478165	-0.496783	0.0856602	0.639659	0.441847	0.182702	0.483287	-1.20291	0.762102	-0.20297	0.0320584	0.511033	-0.776666	0.205439	-0.0306664	0.14118	0.0242488	0.224774	-0.144323	1.10466	0.0314905	0.0202987	-0.0313988	0.0886195	0.232182	0.534752	-0.563755	0.0969597	-0.0445446	0.98574	0.160457	0.0737543	-0.0618433	-0.0878345	-0.563306	-0.483129	0.0913807	-0.12482	-0.422972	0.0518138	0.0192706	-0.882465	0.0527329	0.0476428	0.163886	-0.131031	-0.494392	-0.000573663	0.00134245
0.39651	0.0481077	-0.49686	0.0862423	0.639418	0.442053	0.182798	0.483371	-1.20259	0.762255	-0.202708	0.032165	0.511099	-0.777113	0.205348	-0.030745	0.141071	0.0240168	0.22508	-0.1443	1.10447	0.0314852	0.020366	-0.0311899	0.0885405	0.231614	0.534872	-0.564341	0.0969137	-0.044627	0.985776	0.1605	0.074016	-0.0614106	-0.0877976	-0.562847	-0.482924	0.0913699	-0.124879	-0.422486	0.0517746	0.0193657	-0.882971	0.0527609	0.0475672	0.163903	-0.130787	-0.494956	-0.00077698	0.00102699
0.354447	0.0354311	-0.443049	0.0724211	0.570788	0.397632	0.161521	0.429956	-1.08008	0.683087	-0.185708	0.0186556	0.463906	-0.696657	0.181388	-0.0293608	0.126944	0.0218045	0.191405	-0.126832	0.99333	0.0282733	0.018405	-0.0301	0.0788265	0.214482	0.480467	-0.506646	0.08731	-0.0405254	0.882575	0.142117	0.0638927	-0.054297	-0.0748757	-0.508075	-0.434653	0.0761338	-0.105205	-0.378514	0.0427874	0.019648	-0.791048	0.0429028	0.0454359	0.139234	-0.118691	-0.437786	-0.00173868	0.00152001
0.310852	0.0233868	-0.388274	0.0580506	0.501035	0.352582	0.13983	0.375802	-0.955218	0.601688	-0.168036	0.00474472	0.416658	-0.613595	0.157177	-0.0268791	0.112518	0.0199763	0.157569	-0.109511	0.879612	0.0249348	0.0161107	-0.0289219	0.0690724	0.197064	0.42381	-0.446463	0.0776379	-0.0360787	0.777696	0.12381	0.0525683	-0.047399	-0.0620502	-0.451923	-0.384412	0.060827	-0.0856347	-0.335183	0.0338682	0.0201692	-0.697427	0.0331515	0.0433121	0.114659	-0.104832	-0.37933	-0.00121921	0.00131602
0.267354	0.0120542	-0.333655	0.0442422	0.430946	0.308477	0.117352	0.321609	-0.830112	0.520728	-0.150147	-0.00919159	0.369489	-0.531327	0.132527	-0.0247783	0.0980564	0.0177337	0.124434	-0.0919767	0.766083	0.0215389	0.0139755	-0.0276471	0.0592204	0.179333	0.367033	-0.387346	0.0677495	-0.031789	0.672473	0.106364	0.0405838	-0.0394606	-0.0492392	-0.394398	-0.334894	0.0455892	-0.0661072	-0.291796	0.0249605	0.0206796	-0.604347	0.0234159	0.0412019	0.0901031	-0.0910079	-0.321136	-0.000754118	0.000466396
0.26715	0.011749	-0.33334	0.0443186	0.430401	0.307525	0.11759	0.321312	-0.829424	0.520364	-0.149924	-0.009366	0.36905	-0.531095	0.13304	-0.025003	0.0979592	0.0177654	0.124279	-0.0919242	0.765449	0.0216496	0.0139124	-0.0275887	0.0591872	0.179198	0.367338	-0.387318	0.0677938	-0.0318378	0.672121	0.106627	0.0410185	-0.0395038	-0.04931	-0.394624	-0.334543	0.0455691	-0.066253	-0.290984	0.0250964	0.0209135	-0.604339	0.0235374	0.0412922	0.0901828	-0.0906984	-0.319999	-0.000570045	0.000715033
0.310993	0.0238767	-0.388333	0.0587288	0.500727	0.352761	0.139707	0.375846	-0.95467	0.602096	-0.16757	0.00529319	0.416189	-0.614295	0.157182	-0.0270284	0.112411	0.0196319	0.158083	-0.1096	0.879138	0.0249438	0.016225	-0.0286458	0.0690801	0.196358	0.424087	-0.447361	0.0774832	-0.0362138	0.777481	0.124584	0.0526991	-0.0470485	-0.0623135	-0.451017	-0.384652	0.060912	-0.0860133	-0.334496	0.0341209	0.0205894	-0.697788	0.0334419	0.0434026	0.114961	-0.104887	-0.379734	-0.00134539	0.000901847
0.353894	0.03565	-0.442741	0.0726941	0.570037	0.397111	0.161431	0.429636	-1.07866	0.682127	-0.18539	0.0185217	0.463208	-0.695736	0.181531	-0.0292121	0.126733	0.0218618	0.191601	-0.126922	0.991872	0.0283379	0.0182935	-0.029826	0.0787981	0.213715	0.479942	-0.50586	0.0872034	-0.04046	0.881849	0.142658	0.063714	-0.0545219	-0.0751287	-0.507247	-0.433452	0.0761298	-0.105407	-0.37819	0.0430173	0.0199749	-0.790661	0.0431043	0.0455607	0.139444	-0.118606	-0.436928	-0.00120186	0.00128361
0.353928	0.0357732	-0.442793	0.0722337	0.570554	0.397372	0.161716	0.429861	-1.07952	0.682507	-0.185267	0.0186494	0.464264	-0.695922	0.181473	-0.0288376	0.126843	0.0219901	0.191274	-0.127037	0.992546	0.0282291	0.0182507	-0.0300469	0.0788345	0.21445	0.479844	-0.505887	0.0873773	-0.0404004	0.88232	0.142131	0.063721	-0.0545823	-0.0750012	-0.507842	-0.433899	0.0761227	-0.105291	-0.378668	0.0428886	0.0198206	-0.790886	0.0429908	0.0454976	0.139336	-0.117403	-0.437507	-0.0012415	0.00116468
0.310469	0.0235638	-0.388158	0.0581538	0.500619	0.352456	0.139596	0.375615	-0.954683	0.601212	-0.16806	0.00423044	0.416628	-0.613078	0.157263	-0.0271555	0.112414	0.0200662	0.157807	-0.109452	0.879221	0.0250039	0.0160142	-0.0288748	0.0689864	0.19688	0.42344	-0.44603	0.0776081	-0.0360505	0.777389	0.124362	0.0523343	-0.047515	-0.0620877	-0.451376	-0.383856	0.0608525	-0.0856162	-0.335247	0.0338734	0.0201374	-0.697759	0.0331351	0.0433153	0.114679	-0.104476	-0.378217	-0.00081419	0.00117882
0.267592	0.0117127	-0.333767	0.0441862	0.431257	0.308106	0.117815	0.321781	-0.830673	0.521166	-0.15029	-0.0090897	0.369532	-0.531671	0.132904	-0.0249891	0.0981014	0.0178124	0.124248	-0.0920914	0.766505	0.0216194	0.0139602	-0.0276944	0.0592726	0.179532	0.367628	-0.38759	0.0678784	-0.0318221	0.672989	0.106312	0.0412068	-0.0399449	-0.0492583	-0.395165	-0.335076	0.0455961	-0.0661784	-0.291496	0.0250069	0.0207741	-0.604849	0.0234315	0.0411694	0.090173	-0.0909638	-0.320979	-0.000994122	0.000798286
0.22388	-0.00033773	-0.279116	0.0299632	0.361626	0.263157	0.0961426	0.267799	-0.705856	0.439498	-0.132941	-0.0233119	0.322274	-0.448186	0.108756	-0.0225588	0.0836258	0.0161609	0.0906552	-0.0748868	0.652756	0.018348	0.0115659	-0.0264139	0.0495349	0.161798	0.310764	-0.32681	0.0582055	-0.0272921	0.568387	0.0881673	0.0298724	-0.0335705	-0.0364416	-0.338862	-0.284089	0.0303353	-0.046639	-0.248686	0.0161159	0.0212728	-0.511548	0.0136972	0.0390874	0.0656116	-0.0774468	-0.262255	-0.000336836	0.000615756
0.224552	-0.000384082	-0.279508	0.0299897	0.362284	0.263835	0.0960011	0.268146	-0.707132	0.440961	-0.133041	-0.0227721	0.322415	-0.449745	0.10871	-0.0228491	0.0838337	0.0158801	0.0906789	-0.0749288	0.654029	0.0183207	0.0117717	-0.0265419	0.0496705	0.162276	0.311723	-0.328316	0.0581899	-0.0274693	0.569036	0.0885456	0.0298628	-0.0332616	-0.0365099	-0.339237	-0.28582	0.0303239	-0.0467788	-0.248554	0.0162143	0.0214884	-0.51208	0.0138221	0.039117	0.0656728	-0.0780791	-0.263191	-0.00100769	0.000628934
0.180995	-0.0115314	-0.224169	0.0157801	0.292951	0.217107	0.0752116	0.213943	-0.58128	0.360231	-0.114069	-0.0331986	0.273063	-0.366988	0.0855357	-0.0210343	0.0693476	0.0139112	0.0567914	-0.0577772	0.539224	0.0149076	0.00956314	-0.0254536	0.0399185	0.144329	0.256296	-0.268624	0.0482665	-0.0230479	0.462913	0.0701864	0.0200213	-0.0277862	-0.0239703	-0.283296	-0.236785	0.0162887	-0.02824	-0.202693	0.0079903	0.0208993	-0.417368	0.00485203	0.0369972	0.0416805	-0.0637581	-0.205181	-0.000590864	0.00109023
0.181029	-0.011044	-0.224536	0.0165277	0.292932	0.217911	0.0750243	0.21431	-0.581104	0.360082	-0.114192	-0.0334657	0.273135	-0.366955	0.0852957	-0.0208613	0.0692183	0.0138545	0.0575907	-0.0579913	0.538996	0.0149437	0.00953126	-0.025066	0.0399416	0.143342	0.255907	-0.268453	0.0481672	-0.0230088	0.463337	0.0706898	0.0196845	-0.0277738	-0.0241152	-0.282319	-0.23577	0.0162625	-0.0284262	-0.203306	0.00809053	0.0211898	-0.418076	0.00498708	0.0369973	0.0418568	-0.064247	-0.205802	-0.000612158	0.000574498
0.139971	-0.0119678	-0.171774	0.00945063	0.228106	0.173878	0.0532672	0.164738	-0.454929	0.282047	-0.0914766	-0.0301907	0.215456	-0.286047	0.0627768	-0.0225589	0.0544858	0.0107365	0.0409273	-0.0423726	0.424607	0.0113626	0.00778329	-0.0221666	0.0303316	0.117663	0.200579	-0.210183	0.0370215	-0.0181471	0.357602	0.0555663	0.0135251	-0.0210463	-0.0158025	-0.218557	-0.190873	0.010184	-0.0178163	-0.159765	0.00429855	0.0134674	-0.324918	0.00319792	0.0291196	0.0255861	-0.0510703	-0.154199	-0.000724531	0.000133956
0.098308	-0.0137014	-0.118294	0.00303281	0.162205	0.127834	0.0315956	0.114774	-0.326833	0.201778	-0.0692584	-0.027917	0.156189	-0.203006	0.0410432	-0.0248224	0.0393931	0.0080009	0.0254648	-0.026484	0.308672	0.00805422	0.00570044	-0.0189886	0.0206417	0.0908022	0.144489	-0.150034	0.0259428	-0.013114	0.251085	0.040124	0.00812312	-0.0142374	-0.00688952	-0.154462	-0.14353	0.00453436	-0.00749044	-0.116361	0.00109163	0.00527884	-0.231268	0.00176584	0.0208325	0.0096358	-0.0385113	-0.100006	-0.000119129	-0.000103403
0.140304	-0.0124485	-0.171618	0.00971944	0.228014	0.172707	0.0542089	0.164751	-0.454643	0.282316	-0.0910354	-0.0294004	0.214746	-0.28652	0.0634385	-0.0226078	0.0544333	0.0106466	0.0405647	-0.0425134	0.424114	0.0114525	0.00783057	-0.0220064	0.0303747	0.117303	0.201666	-0.21076	0.0371085	-0.0182516	0.357718	0.0552285	0.0149779	-0.0213966	-0.0159807	-0.21948	-0.190845	0.0102068	-0.0181226	-0.158317	0.00449943	0.0138164	-0.324822	0.00348327	0.0292452	0.0257914	-0.0510641	-0.154404	-0.00105442	0.000603378
0.0984776	-0.0139232	-0.118095	0.00265519	0.162177	0.127221	0.032023	0.114572	-0.326904	0.202087	-0.0687659	-0.0273386	0.156208	-0.203443	0.041207	-0.0246406	0.0394819	0.00789074	0.024857	-0.0264025	0.308696	0.0079848	0.00579237	-0.0191638	0.0206346	0.0913734	0.144984	-0.150638	0.0260465	-0.0131979	0.250873	0.0395268	0.00864255	-0.0139135	-0.00692186	-0.155279	-0.144383	0.00450257	-0.00742418	-0.115483	0.0010857	0.00525175	-0.230748	0.0017287	0.0208291	0.00964546	-0.0377937	-0.100311	-0.000287735	0.000157525
0.0986962	-0.0137837	-0.118512	0.00311793	0.162539	0.127939	0.0318165	0.115003	-0.327408	0.202434	-0.0691928	-0.0275112	0.156175	-0.203769	0.0411857	-0.0248012	0.0394814	0.00788635	0.0253714	-0.0265781	0.309147	0.00805485	0.00578777	-0.0189798	0.0207259	0.0908765	0.145126	-0.150741	0.0259696	-0.0131948	0.251539	0.040122	0.00834766	-0.0141932	-0.00696748	-0.154936	-0.144112	0.00453163	-0.00761019	-0.116065	0.00118522	0.00545992	-0.231497	0.00189153	0.0208925	0.00973632	-0.0388151	-0.10069	-0.000491444	2.4644e-06
0.0985886	-0.0145471	-0.118137	0.00288821	0.162209	0.126418	0.032409	0.114636	-0.326913	0.20209	-0.0692128	-0.0274825	0.1554	-0.20335	0.0418631	-0.0252461	0.039434	0.00804792	0.0248239	-0.026487	0.308632	0.00820555	0.005725	-0.0190589	0.0206761	0.0909976	0.14572	-0.150452	0.0260722	-0.0132229	0.251195	0.0399041	0.0094505	-0.0148728	-0.00698787	-0.155857	-0.143869	0.00457128	-0.0076077	-0.114993	0.00121037	0.00543231	-0.231175	0.00187849	0.0209555	0.00974713	-0.0388195	-0.0992852	-0.000416808	0.000779858
0.13979	-0.0124114	-0.171446	0.00969477	0.227595	0.172415	0.0539351	0.164491	-0.453876	0.281558	-0.0912842	-0.0299458	0.214326	-0.285529	0.0635318	-0.0228346	0.0543038	0.0108506	0.0406768	-0.0425249	0.423377	0.0115516	0.00768957	-0.0219429	0.0303294	0.116994	0.201079	-0.209755	0.037042	-0.0181523	0.357276	0.0558227	0.0146011	-0.0219992	-0.0160394	-0.218925	-0.189906	0.0102073	-0.0181276	-0.158479	0.00448776	0.0138739	-0.324783	0.00346406	0.0292233	0.0258551	-0.0512419	-0.153064	-0.000548854	0.000637963
0.0988373	-0.0143454	-0.118531	0.00234677	0.16337	0.12756	0.0324191	0.115209	-0.328504	0.202858	-0.0695543	-0.0272133	0.156532	-0.203662	0.0413883	-0.0247113	0.0396414	0.00821127	0.0246701	-0.0267803	0.30985	0.00805102	0.00572224	-0.0192869	0.0208382	0.0917531	0.145427	-0.150296	0.0261866	-0.0130924	0.252139	0.0394038	0.00899845	-0.0152971	-0.00689533	-0.15629	-0.144536	0.00451515	-0.00748888	-0.11638	0.00105841	0.00531001	-0.231357	0.00176529	0.0208095	0.0096456	-0.0385895	-0.100779	-0.000640838	0.000575079
0.139873	-0.01293	-0.171262	0.0093087	0.227669	0.171722	0.0542782	0.164332	-0.453882	0.281472	-0.0912649	-0.0296167	0.213933	-0.285387	0.0636834	-0.0226776	0.0543706	0.0109114	0.0402099	-0.042494	0.423254	0.0115445	0.00771288	-0.0220627	0.0303741	0.117331	0.201346	-0.209626	0.0371161	-0.0181459	0.357114	0.0551832	0.0151069	-0.0221466	-0.0160518	-0.219711	-0.190162	0.0101988	-0.0180764	-0.158141	0.00452032	0.0138302	-0.323972	0.00343294	0.029231	0.0258493	-0.0514598	-0.153079	-0.000624346	0.00109545
0.139864	-0.0123913	-0.171398	0.00952676	0.227591	0.172756	0.053587	0.164358	-0.453866	0.281587	-0.0913367	-0.0298664	0.21431	-0.28558	0.0630651	-0.0227639	0.0543541	0.0107218	0.0406983	-0.0423622	0.423489	0.0114574	0.00778609	-0.0220451	0.0303049	0.117224	0.200782	-0.209884	0.0369823	-0.018164	0.356949	0.0555094	0.0143164	-0.0215005	-0.0159435	-0.218645	-0.190428	0.0101633	-0.017946	-0.158701	0.00437893	0.0136897	-0.324227	0.00331287	0.02908	0.025734	-0.0514688	-0.153497	-0.000582816	0.000552544
0.140341	-0.012443	-0.171687	0.0102984	0.227465	0.172561	0.0541654	0.164608	-0.454106	0.282034	-0.0911294	-0.0299818	0.214529	-0.286544	0.0635353	-0.0231959	0.0542986	0.010531	0.0409173	-0.0422762	0.423939	0.0115722	0.00784233	-0.0218348	0.030191	0.116726	0.201811	-0.210995	0.0370616	-0.0183444	0.357593	0.0555103	0.015231	-0.0210993	-0.0159116	-0.219077	-0.190237	0.0102138	-0.0179742	-0.157759	0.00439398	0.0136571	-0.325551	0.00333488	0.0291741	0.0257093	-0.0512269	-0.153681	-0.00108864	0.000637437
0.139746	-0.0122418	-0.171637	0.00975675	0.227666	0.172939	0.0537902	0.16461	-0.454015	0.281253	-0.0914532	-0.0303482	0.214743	-0.285251	0.0632088	-0.0225905	0.0543038	0.0109087	0.0409199	-0.042497	0.423554	0.011515	0.00765888	-0.0218929	0.0302916	0.116891	0.200605	-0.209387	0.0370489	-0.0180876	0.357463	0.0555586	0.014231	-0.0217746	-0.015988	-0.218657	-0.189418	0.0101741	-0.0179167	-0.159197	0.00441367	0.0136531	-0.324891	0.00328486	0.0291762	0.0257481	-0.0512758	-0.153421	-0.000507508	0.000450674
0.0988694	-0.0139251	-0.118421	0.00339826	0.16227	0.127375	0.0323628	0.114926	-0.327152	0.202446	-0.06891	-0.0274381	0.156239	-0.204038	0.0414241	-0.0250373	0.0394031	0.00778732	0.0252324	-0.0264445	0.309031	0.00809154	0.00581685	-0.0189195	0.020585	0.0906914	0.145591	-0.151202	0.0260497	-0.0132845	0.251524	0.0396596	0.00928775	-0.0140117	-0.0068667	-0.155292	-0.143924	0.00455982	-0.00749717	-0.115145	0.00108513	0.00527601	-0.231878	0.0017706	0.0208613	0.00962141	-0.0381651	-0.100654	-0.000675576	0.000179356
0.0984829	-0.0136925	-0.118479	0.00300429	0.162615	0.127921	0.0319501	0.115069	-0.327328	0.202066	-0.0691782	-0.0275709	0.156383	-0.203253	0.0411663	-0.0244591	0.0394519	0.00805535	0.0253533	-0.0267055	0.308905	0.00803231	0.00569217	-0.0189484	0.0207464	0.0908216	0.144732	-0.150102	0.026011	-0.0130875	0.251596	0.039905	0.00828758	-0.0144915	-0.00699378	-0.154927	-0.143533	0.00455386	-0.00760895	-0.116503	0.00119818	0.00543109	-0.231345	0.00188685	0.0209269	0.0097469	-0.0384986	-0.100759	-0.000308541	-8.39693e-05
0.0991424	-0.0140137	-0.118833	0.00295958	0.163314	0.128181	0.0321663	0.115402	-0.328529	0.203178	-0.0694368	-0.0270944	0.156414	-0.204369	0.0412	-0.0247367	0.0396328	0.00792149	0.0252481	-0.0267328	0.310047	0.0080372	0.005846	-0.0190747	0.0208358	0.0912286	0.145642	-0.151101	0.0260636	-0.0132049	0.252295	0.0397177	0.00881135	-0.0145632	-0.00699743	-0.155684	-0.144727	0.00458844	-0.00760039	-0.116375	0.00120736	0.00540477	-0.231707	0.00187754	0.0209101	0.0097379	-0.0391792	-0.101574	-0.000931691	0.000216611
0.0983722	-0.0141129	-0.118191	0.00320159	0.162003	0.126809	0.0322993	0.114692	-0.326403	0.201535	-0.0691147	-0.0276833	0.155552	-0.202842	0.041572	-0.0249444	0.0393142	0.00806835	0.0252016	-0.026543	0.308128	0.0081713	0.00566684	-0.0188524	0.0206184	0.0904227	0.145059	-0.149917	0.0260129	-0.0131381	0.251087	0.0398553	0.00913256	-0.0147697	-0.00701966	-0.155106	-0.142919	0.00458309	-0.00755631	-0.115414	0.00121045	0.00536316	-0.231224	0.00185437	0.0209216	0.00974528	-0.0386319	-0.0996212	-0.000176094	0.000361952
0.0988013	-0.0141782	-0.11843	0.00266726	0.162947	0.127281	0.0325384	0.115109	-0.327924	0.202621	-0.0690976	-0.0271162	0.156387	-0.203775	0.0415797	-0.0245036	0.0395637	0.00807579	0.0247636	-0.0267355	0.309353	0.00804593	0.00573359	-0.0191312	0.0208087	0.0913834	0.145538	-0.150606	0.026163	-0.0131501	0.251903	0.0394199	0.00901746	-0.0147111	-0.00695864	-0.156163	-0.144259	0.00457873	-0.00764405	-0.115843	0.00119353	0.0054651	-0.231265	0.00190286	0.0209237	0.00973801	-0.0382871	-0.100907	-0.000621566	0.00041494
0.0982268	-0.0142108	-0.118103	0.00226868	0.162577	0.126958	0.0322079	0.114713	-0.327096	0.201708	-0.0691897	-0.0273773	0.155948	-0.202575	0.0413878	-0.0243491	0.0395002	0.00827643	0.0246864	-0.0267128	0.308476	0.00804183	0.00563191	-0.019175	0.0207892	0.0914141	0.144673	-0.149412	0.0261045	-0.0130111	0.251144	0.039499	0.00859647	-0.0150848	-0.00705675	-0.155676	-0.143671	0.00452631	-0.00754272	-0.116228	0.00119121	0.00541791	-0.230351	0.00183784	0.0208854	0.00977616	-0.0383392	-0.0999682	-8.41364e-06	0.000447792
0.0541144	-0.0126656	-0.0634019	-0.00135008	0.0894859	0.0724011	0.0133605	0.0617259	-0.185056	0.113206	-0.0405609	-0.0206549	0.0895451	-0.114892	0.0217235	-0.0186024	0.0230475	0.00435765	0.00955522	-0.0112412	0.178013	0.00434016	0.00356048	-0.0131457	0.0108465	0.0568079	0.0838035	-0.0867128	0.0141291	-0.00801559	0.137665	0.0220915	0.00336809	-0.00463944	0.0001761	-0.0875415	-0.087252	-9.71928e-06	0.000191269	-0.0657759	-0.00018444	-0.000244721	-0.12759	-0.000162993	0.0149437	-0.000187628	-0.0237951	-0.0491809	-0.000445248	4.02505e-05
0.0540506	-0.0130318	-0.0633031	-0.0008173	0.0888421	0.0712925	0.0140288	0.061569	-0.184405	0.112923	-0.0405021	-0.0212016	0.0892853	-0.114819	0.0224049	-0.0192241	0.0228352	0.00439314	0.00963138	-0.011218	0.177474	0.00457122	0.00346645	-0.0129196	0.0107086	0.0562689	0.0843283	-0.0868516	0.0142583	-0.00811663	0.137737	0.022427	0.00460001	-0.00501643	9.46741e-05	-0.0877292	-0.0862406	1.71368e-05	0.000189119	-0.0646849	-0.000110201	2.43699e-05	-0.128708	-0.000221344	0.015002	-0.000135203	-0.0231767	-0.047706	-0.000353839	0.000412127
0.0543925	-0.013083	-0.0635064	-0.00109655	0.089448	0.071927	0.0137584	0.0617505	-0.185074	0.113534	-0.0407614	-0.0206072	0.0890993	-0.115273	0.0219628	-0.0189469	0.0229964	0.00428048	0.0095092	-0.0112974	0.17798	0.00445871	0.00360923	-0.0130319	0.0108582	0.0565659	0.0843423	-0.0871276	0.0141694	-0.00811364	0.137885	0.0221902	0.00424292	-0.00503337	8.90349e-05	-0.0877867	-0.0871883	-8.92673e-07	0.000181384	-0.0651762	-0.000122328	9.03774e-05	-0.128016	-0.00023625	0.0149906	-0.00011237	-0.0242433	-0.0489706	-0.00071152	0.000412768
0.0538606	-0.0125758	-0.063335	-0.000861318	0.0888065	0.0719981	0.0135647	0.0615726	-0.184206	0.112643	-0.0404158	-0.0212477	0.0895479	-0.114535	0.021877	-0.0187085	0.02283	0.00434588	0.0098938	-0.0112421	0.177264	0.00444658	0.00347354	-0.0128788	0.0107318	0.0561984	0.0835212	-0.0865394	0.0141701	-0.00804278	0.137497	0.0224015	0.00375832	-0.00455553	7.30013e-05	-0.0869589	-0.0861214	-2.98256e-06	0.000231167	-0.0654621	-0.000108866	4.06113e-05	-0.128255	-0.000257371	0.0149787	-0.000126232	-0.0231142	-0.0483575	-0.000165543	-0.000111301
0.0983075	-0.0140321	-0.117888	0.00297623	0.161791	0.126575	0.032191	0.114481	-0.326287	0.201839	-0.0685714	-0.027324	0.155707	-0.203301	0.0416715	-0.0248733	0.0393708	0.00791344	0.0249549	-0.0264552	0.308083	0.00809018	0.00573124	-0.0190018	0.0206269	0.0909071	0.145276	-0.150599	0.0260151	-0.0132284	0.250703	0.0400072	0.00914626	-0.0141776	-0.00701717	-0.155168	-0.143927	0.00454543	-0.00769449	-0.114959	0.00123272	0.00554329	-0.230881	0.00203154	0.0210654	0.00980274	-0.037778	-0.099526	-0.000123568	0.000268402
0.139547	-0.0126474	-0.171306	0.00929361	0.227646	0.172197	0.0537681	0.164361	-0.453902	0.281297	-0.0915371	-0.0301551	0.214179	-0.285022	0.0636044	-0.0228495	0.0543453	0.0110398	0.040497	-0.0425266	0.423339	0.0115736	0.00761559	-0.0220811	0.0303793	0.117329	0.200861	-0.209168	0.0370549	-0.0180787	0.357117	0.0559199	0.014342	-0.0223609	-0.0160264	-0.219094	-0.189895	0.010204	-0.0181087	-0.158856	0.00450324	0.0138529	-0.324382	0.00345497	0.0292605	0.025835	-0.051469	-0.152368	-0.000313772	0.000854198
0.180667	-0.0112386	-0.224166	0.0158015	0.293043	0.217349	0.0750216	0.21408	-0.580985	0.359923	-0.114125	-0.0331011	0.272853	-0.366405	0.0854999	-0.0206302	0.0692829	0.0140676	0.0569846	-0.058107	0.538626	0.0149056	0.00945448	-0.0252976	0.0400566	0.143926	0.255735	-0.26782	0.048182	-0.0229104	0.462912	0.0707127	0.0194831	-0.0284195	-0.0241638	-0.282732	-0.23611	0.0162946	-0.0285576	-0.203343	0.00814896	0.0213195	-0.417118	0.00511551	0.0371173	0.0419214	-0.0640713	-0.205251	-0.000248614	0.000832904
0.181443	-0.0112625	-0.224274	0.016625	0.292698	0.217106	0.0756035	0.214105	-0.580951	0.360768	-0.113472	-0.0326057	0.272935	-0.368039	0.0856227	-0.0211187	0.0692395	0.0135098	0.0570904	-0.0578045	0.538988	0.0149079	0.00971309	-0.0251417	0.0398592	0.143567	0.256998	-0.269907	0.0482164	-0.0232313	0.463045	0.0702316	0.0208517	-0.0272014	-0.0240658	-0.282993	-0.236905	0.0162855	-0.0284721	-0.201581	0.00809081	0.0211761	-0.417978	0.00503164	0.0370612	0.0418156	-0.0634768	-0.206199	-0.00105354	0.000835435
0.139967	-0.0121435	-0.171721	0.00934403	0.228117	0.173399	0.0537039	0.164708	-0.454901	0.281987	-0.0913957	-0.0300871	0.215425	-0.28591	0.0630096	-0.022587	0.0544699	0.010835	0.0406224	-0.0424297	0.424469	0.0114006	0.00774564	-0.0221807	0.0303065	0.117708	0.20079	-0.210016	0.0371092	-0.018131	0.357688	0.0553124	0.0140344	-0.0214881	-0.015835	-0.21905	-0.190637	0.010159	-0.0177532	-0.159345	0.00426253	0.0134338	-0.324992	0.00316817	0.029096	0.0256037	-0.0507236	-0.153998	-0.000706236	0.000364535
0.0990614	-0.014196	-0.118685	0.00291709	0.162979	0.127884	0.0320668	0.115131	-0.328136	0.20289	-0.069503	-0.0273558	0.156167	-0.204142	0.0412047	-0.0249791	0.0396001	0.00790484	0.0251086	-0.0265436	0.309825	0.0080702	0.00585524	-0.0191148	0.0207474	0.0912316	0.145612	-0.151005	0.0260393	-0.0132281	0.251933	0.0396744	0.00882372	-0.0144481	-0.00690247	-0.155677	-0.144628	0.00451622	-0.00744902	-0.116015	0.00107693	0.00527199	-0.231523	0.00174293	0.0208391	0.00963878	-0.0393087	-0.101003	-0.000869178	0.000418176
0.139972	-0.011998	-0.171834	0.00967492	0.228138	0.173417	0.0537602	0.164878	-0.454782	0.28206	-0.0913274	-0.0298982	0.215125	-0.286011	0.063176	-0.0225463	0.0544191	0.0108166	0.0409576	-0.0426244	0.424226	0.0114523	0.00772693	-0.0219868	0.0303839	0.117255	0.200914	-0.210064	0.0370647	-0.0181378	0.357854	0.0557855	0.0141322	-0.0217184	-0.0160636	-0.218755	-0.190356	0.0102487	-0.018046	-0.159372	0.00451536	0.0137532	-0.325234	0.00341297	0.0292396	0.0258393	-0.0510186	-0.154067	-0.000694464	0.000201946
0.180734	-0.0112178	-0.224174	0.0162436	0.292706	0.217163	0.0751908	0.214039	-0.580565	0.359727	-0.113939	-0.0331857	0.272708	-0.366496	0.0855607	-0.0207929	0.0691947	0.0139574	0.0572034	-0.0580027	0.538366	0.0149484	0.00947949	-0.0251256	0.0399504	0.143451	0.255926	-0.268067	0.0481634	-0.0229751	0.462832	0.0706354	0.0199493	-0.0281364	-0.0241808	-0.28252	-0.235694	0.0162978	-0.0285025	-0.202889	0.00818817	0.0212193	-0.417399	0.0050965	0.0371759	0.0419	-0.0639961	-0.20521	-0.000329228	0.000776696
0.18165	-0.0107184	-0.224942	0.0169498	0.293282	0.218764	0.0749753	0.21467	-0.58199	0.361231	-0.113989	-0.0331077	0.273686	-0.36848	0.0851386	-0.0210513	0.0693245	0.0134864	0.0578298	-0.0579203	0.540067	0.0148778	0.00972624	-0.0250557	0.0399333	0.143413	0.256647	-0.270055	0.0481407	-0.0231986	0.463916	0.0708025	0.0197268	-0.0269551	-0.024057	-0.282297	-0.236921	0.0162906	-0.0284333	-0.203042	0.00809007	0.021152	-0.418963	0.00500545	0.0370378	0.0417942	-0.0641941	-0.20707	-0.00124884	0.000265203
0.22431	-0.000481304	-0.279244	0.0303846	0.361493	0.262958	0.0962993	0.267818	-0.705779	0.439959	-0.13266	-0.0228331	0.321645	-0.44907	0.10897	-0.0226766	0.0836525	0.0158631	0.0906964	-0.0748418	0.652746	0.0183881	0.011726	-0.0262566	0.0495664	0.161445	0.311649	-0.327864	0.0581362	-0.0274665	0.568435	0.0883236	0.0302843	-0.0330979	-0.0366383	-0.339062	-0.284595	0.0303297	-0.0468278	-0.247754	0.0163144	0.0215459	-0.511523	0.0139025	0.0392571	0.0657737	-0.0781966	-0.262772	-0.000767676	0.000743643
0.224266	-0.000479951	-0.279056	0.0306382	0.360953	0.262824	0.0960949	0.267539	-0.705117	0.439668	-0.132562	-0.0230912	0.321448	-0.449025	0.108848	-0.0229302	0.0835565	0.0156993	0.0908329	-0.074592	0.65238	0.0183967	0.0117717	-0.0262013	0.049438	0.161197	0.311538	-0.32808	0.0580698	-0.0275335	0.567935	0.0883211	0.0303156	-0.0325052	-0.0365065	-0.33862	-0.284476	0.0302926	-0.0467287	-0.247311	0.0161976	0.0214584	-0.511449	0.0138031	0.0391588	0.0656431	-0.078146	-0.262435	-0.000734699	0.000704344
0.22405	-0.00103065	-0.278844	0.0295676	0.361706	0.262107	0.0965653	0.267593	-0.705866	0.439737	-0.132881	-0.0226905	0.321484	-0.44834	0.109183	-0.0226693	0.0837053	0.0161745	0.0900749	-0.0748911	0.652604	0.0183915	0.0116205	-0.0265619	0.0496274	0.162197	0.311496	-0.327023	0.0582668	-0.0273464	0.56817	0.0878469	0.0306774	-0.0339374	-0.0365416	-0.33987	-0.284782	0.0303693	-0.0467907	-0.247851	0.0162305	0.021438	-0.510734	0.0138343	0.0391419	0.0657046	-0.0778713	-0.261948	-0.000502052	0.00129112
0.267535	0.0118125	-0.333734	0.0450227	0.430578	0.307982	0.117616	0.32167	-0.829534	0.520694	-0.15019	-0.00923017	0.368601	-0.531548	0.132987	-0.0251937	0.0979025	0.0176268	0.124761	-0.0920776	0.765512	0.0217306	0.0139822	-0.0272761	0.0592304	0.178322	0.367689	-0.387642	0.0676801	-0.0318852	0.672627	0.106989	0.0412513	-0.0397656	-0.049427	-0.394247	-0.334141	0.0455469	-0.0664359	-0.290943	0.0251626	0.0211671	-0.604908	0.0236869	0.0413202	0.0903324	-0.0919425	-0.320721	-0.000961917	0.000661147
0.31033	0.0240462	-0.388024	0.0580999	0.500628	0.352733	0.139403	0.375645	-0.954435	0.601362	-0.167523	0.00487487	0.416665	-0.61325	0.157116	-0.0265475	0.112419	0.0199387	0.157884	-0.109646	0.87879	0.0248715	0.0160437	-0.0288256	0.0691157	0.196875	0.42315	-0.446236	0.0775326	-0.0360354	0.777101	0.124599	0.0518267	-0.0471614	-0.0622682	-0.450875	-0.38427	0.0609078	-0.0859678	-0.33539	0.0341201	0.0205267	-0.697195	0.0334245	0.0434471	0.114898	-0.104034	-0.379004	-0.000673997	0.000695688
0.310551	0.0240333	-0.388269	0.0588782	0.500198	0.353128	0.139054	0.375622	-0.954086	0.601241	-0.167886	0.0041921	0.416345	-0.613496	0.156928	-0.0272191	0.112308	0.0197262	0.158451	-0.109376	0.878868	0.0249861	0.0161224	-0.0285889	0.0689526	0.196089	0.423293	-0.446639	0.0773947	-0.0361495	0.777119	0.124993	0.0518399	-0.0467125	-0.0621443	-0.450147	-0.383759	0.0608203	-0.0857704	-0.335153	0.0339805	0.0203922	-0.697964	0.033265	0.0433833	0.114749	-0.105044	-0.378723	-0.000921405	0.000635959
0.310702	0.0237888	-0.388104	0.0583163	0.500702	0.352539	0.139784	0.375719	-0.954667	0.601736	-0.167551	0.00501674	0.416658	-0.613776	0.157204	-0.0268598	0.112417	0.0198218	0.157763	-0.109556	0.87911	0.0249046	0.0161224	-0.0288109	0.0690496	0.196805	0.42373	-0.446825	0.0775825	-0.0361291	0.777344	0.124214	0.0525963	-0.047134	-0.0621362	-0.451288	-0.384462	0.0608887	-0.08584	-0.334778	0.0340263	0.0203831	-0.697589	0.0333012	0.0433856	0.114773	-0.104086	-0.379314	-0.0010685	0.000892964
0.310459	0.0242124	-0.388328	0.0580947	0.500913	0.353636	0.138924	0.375801	-0.954991	0.60163	-0.167908	0.00458231	0.416984	-0.613468	0.156678	-0.0266541	0.112501	0.0198942	0.158102	-0.109578	0.879457	0.0248339	0.0161003	-0.0288837	0.0691106	0.197001	0.422922	-0.446338	0.0774621	-0.0360336	0.777355	0.124767	0.0512177	-0.0470055	-0.0621821	-0.450498	-0.384588	0.0608373	-0.0857569	-0.336111	0.0339821	0.0203522	-0.697462	0.0332596	0.0434008	0.114777	-0.104599	-0.37938	-0.000831762	0.000514154
0.26788	0.0119923	-0.333944	0.0447909	0.431131	0.308516	0.117813	0.321941	-0.830622	0.521363	-0.150069	-0.00903212	0.369686	-0.532282	0.13279	-0.0250459	0.0980556	0.0175607	0.124635	-0.0919796	0.76667	0.0215955	0.0140524	-0.0275153	0.0591945	0.179044	0.367885	-0.388338	0.0678169	-0.031923	0.67314	0.106235	0.0413293	-0.0392001	-0.0491935	-0.394816	-0.335054	0.0456566	-0.0661865	-0.291246	0.0250035	0.0206775	-0.605303	0.0234642	0.0412071	0.090095	-0.0910048	-0.321756	-0.00127263	0.000527528
0.266827	0.0113324	-0.333131	0.0440378	0.430326	0.306701	0.117944	0.321167	-0.829059	0.519671	-0.150157	-0.00957873	0.368653	-0.530087	0.133356	-0.0250072	0.0978955	0.0180995	0.124023	-0.0920235	0.764888	0.0217477	0.0137534	-0.0275964	0.0591953	0.179157	0.36714	-0.386186	0.0678808	-0.0317056	0.672002	0.106404	0.0414247	-0.040433	-0.049362	-0.395068	-0.333622	0.0455829	-0.0662252	-0.291015	0.0251238	0.0208636	-0.603995	0.023518	0.0412647	0.0902126	-0.0907627	-0.319027	-0.00021146	0.00113419
0.22431	-0.000593206	-0.279012	0.0300627	0.361433	0.262979	0.0960058	0.267577	-0.705777	0.44013	-0.132768	-0.0228402	0.32173	-0.449154	0.108733	-0.0228907	0.0836862	0.0157779	0.0904318	-0.0746357	0.652914	0.0183223	0.0117876	-0.0264863	0.0495206	0.161934	0.311489	-0.328068	0.0581108	-0.0274953	0.568022	0.088156	0.0301117	-0.0328284	-0.0363556	-0.339017	-0.285318	0.0302893	-0.046676	-0.247644	0.0160715	0.0213926	-0.51117	0.0137103	0.0390811	0.0655656	-0.0780411	-0.262625	-0.000770323	0.000846853
0.224855	-0.000520426	-0.279425	0.0301775	0.362105	0.263395	0.0964852	0.268095	-0.707013	0.4412	-0.132568	-0.0223802	0.322431	-0.450365	0.108923	-0.0227599	0.0838307	0.0156774	0.0903591	-0.0748248	0.653977	0.0182932	0.0118677	-0.0265022	0.0496149	0.16222	0.312366	-0.329136	0.0582414	-0.0275912	0.56903	0.0880144	0.0305255	-0.0327266	-0.0364428	-0.339787	-0.286105	0.030296	-0.046775	-0.247547	0.0161773	0.0215073	-0.512031	0.0138328	0.0391899	0.0656204	-0.0776639	-0.263793	-0.00134557	0.000740706
0.181619	-0.0106999	-0.224988	0.0169153	0.293178	0.218768	0.0751279	0.214627	-0.5821	0.361098	-0.113899	-0.0334562	0.274189	-0.368454	0.0851228	-0.0211199	0.069332	0.0135243	0.0577067	-0.0577922	0.5403	0.0148771	0.00970718	-0.0251041	0.0398127	0.14358	0.256663	-0.27008	0.0482217	-0.0232114	0.464021	0.0705259	0.0198767	-0.0267812	-0.023983	-0.282491	-0.236756	0.0162102	-0.028129	-0.202964	0.00794799	0.0208518	-0.419348	0.00480213	0.0370361	0.0416294	-0.0635358	-0.206879	-0.00122263	0.000244065
0.139564	-0.0125381	-0.17132	0.00963438	0.227268	0.172232	0.0540078	0.1643	-0.45346	0.280666	-0.0913547	-0.0305724	0.214602	-0.284729	0.0633566	-0.0226681	0.0542406	0.0109871	0.0406581	-0.0423077	0.423119	0.0115384	0.00760863	-0.0219426	0.0301794	0.116937	0.200539	-0.209022	0.0371067	-0.0180703	0.357044	0.0550619	0.0146244	-0.0216793	-0.0158453	-0.218957	-0.189001	0.0101605	-0.0177415	-0.158768	0.00430317	0.0133995	-0.324513	0.00316201	0.029121	0.0255867	-0.0508881	-0.152776	-0.000316684	0.000699601
0.139914	-0.0126291	-0.171341	0.00929639	0.227736	0.172364	0.0539221	0.164379	-0.454209	0.281758	-0.0912685	-0.0298153	0.214515	-0.285714	0.0633902	-0.0227817	0.0544091	0.0108131	0.0403703	-0.0423832	0.423755	0.0114788	0.00775331	-0.0221633	0.0303269	0.117604	0.201166	-0.209996	0.0371008	-0.0181751	0.357164	0.0553142	0.0146355	-0.0216492	-0.0159191	-0.21938	-0.190654	0.0101741	-0.0179621	-0.158457	0.00438014	0.0136718	-0.32434	0.00333285	0.0291108	0.0257007	-0.0510506	-0.153274	-0.000644552	0.000820552
0.181152	-0.0108259	-0.224663	0.0162022	0.293462	0.218316	0.0751587	0.214572	-0.581837	0.36062	-0.113924	-0.0329443	0.273709	-0.367411	0.0852331	-0.0203069	0.0693558	0.0138577	0.0573176	-0.0581957	0.539465	0.0148209	0.00955784	-0.0251784	0.0400748	0.143823	0.256008	-0.26875	0.0482302	-0.0229861	0.463727	0.0704793	0.0194126	-0.027732	-0.0241872	-0.282723	-0.23644	0.0162528	-0.0285204	-0.203632	0.00817708	0.0213165	-0.417941	0.00509376	0.0371061	0.0419217	-0.063764	-0.206851	-0.000751403	0.00035861
0.224147	-0.000235493	-0.279015	0.0301416	0.361281	0.262941	0.0960543	0.267576	-0.705507	0.440011	-0.132283	-0.0225914	0.321745	-0.449136	0.108791	-0.0225782	0.0836697	0.0157477	0.090681	-0.0747598	0.652551	0.0182978	0.0117728	-0.0263794	0.0495458	0.16182	0.311385	-0.328111	0.0581178	-0.0274959	0.567909	0.0884108	0.030064	-0.0326185	-0.0367009	-0.338729	-0.285268	0.0303489	-0.0468562	-0.247634	0.0163355	0.0215542	-0.511122	0.0139125	0.0391908	0.0658346	-0.0774334	-0.262666	-0.000579064	0.000507167
0.22401	-0.000343089	-0.278883	0.0296818	0.361506	0.262867	0.0961241	0.267555	-0.705813	0.440035	-0.132382	-0.0226356	0.32213	-0.448896	0.108812	-0.0224821	0.0837191	0.0159116	0.0902715	-0.0747961	0.652747	0.0182586	0.0117086	-0.0265777	0.049572	0.162337	0.311223	-0.327766	0.058196	-0.0274245	0.567948	0.0881759	0.0299457	-0.0329641	-0.0365425	-0.339122	-0.285421	0.0303185	-0.0467599	-0.247873	0.0162087	0.0214614	-0.510984	0.013815	0.0391508	0.0656925	-0.0769647	-0.262507	-0.00047398	0.000626583
0.267391	0.011695	-0.33363	0.0441366	0.431217	0.307741	0.118075	0.321802	-0.830334	0.520862	-0.15006	-0.00883998	0.369319	-0.53127	0.133084	-0.024572	0.0980521	0.0179318	0.124185	-0.0923353	0.765874	0.0216271	0.0138809	-0.0275756	0.0593668	0.179327	0.367504	-0.387109	0.0679091	-0.0317464	0.672951	0.106325	0.0413859	-0.0403301	-0.0494833	-0.39523	-0.334579	0.0455763	-0.0664188	-0.291531	0.0251967	0.0211246	-0.60447	0.0236698	0.0412895	0.0903736	-0.0907794	-0.320995	-0.000799202	0.000770733
0.224208	-0.000856322	-0.279014	0.0299275	0.361552	0.262664	0.0962348	0.267617	-0.70592	0.439897	-0.133013	-0.0230849	0.321705	-0.448732	0.10895	-0.0230104	0.0836822	0.0159993	0.0903441	-0.0746954	0.65296	0.018398	0.0116897	-0.0265135	0.0495254	0.161996	0.311524	-0.32752	0.0581937	-0.0274277	0.56823	0.0880642	0.0303786	-0.0334057	-0.0363662	-0.339408	-0.28486	0.0303069	-0.0466114	-0.247819	0.016089	0.0212838	-0.511322	0.0136884	0.0390733	0.0655312	-0.0780895	-0.262053	-0.000649662	0.00108219
0.268003	0.0116805	-0.333963	0.0442945	0.431747	0.308152	0.118421	0.32218	-0.831286	0.521867	-0.149959	-0.00834635	0.369737	-0.532465	0.133108	-0.0245199	0.0981689	0.0177314	0.123996	-0.0924024	0.76676	0.0215784	0.0140181	-0.027593	0.0594258	0.179485	0.368309	-0.388236	0.0679637	-0.0318635	0.673669	0.106018	0.0417124	-0.0400904	-0.0494061	-0.395846	-0.335394	0.0455423	-0.0664276	-0.29118	0.0251839	0.0211816	-0.605005	0.0236714	0.0413235	0.0903218	-0.0908512	-0.322344	-0.00143814	0.000760343
0.224848	-0.000419149	-0.279615	0.0306949	0.361842	0.263646	0.0963471	0.268098	-0.706521	0.440634	-0.132857	-0.0228059	0.322097	-0.449905	0.108618	-0.0230124	0.0837108	0.0156611	0.0909223	-0.0747049	0.653681	0.0183575	0.0118669	-0.026266	0.049473	0.161441	0.312002	-0.328688	0.0581466	-0.027564	0.568951	0.0879479	0.0306578	-0.0327421	-0.0364597	-0.339073	-0.285109	0.0303073	-0.0465467	-0.247771	0.0161	0.0211784	-0.512267	0.0136631	0.0390787	0.0655681	-0.0783579	-0.263707	-0.00129784	0.000681931
0.267586	0.0112747	-0.333545	0.0440778	0.431093	0.307184	0.11824	0.321628	-0.830346	0.521002	-0.150021	-0.0087385	0.368914	-0.53161	0.1334	-0.0248447	0.0981099	0.0178522	0.123839	-0.0921432	0.766023	0.0216736	0.0139495	-0.0276625	0.0593418	0.179509	0.368185	-0.387598	0.0679196	-0.0318504	0.672825	0.106155	0.0417305	-0.0401179	-0.0494238	-0.395881	-0.335028	0.0455927	-0.0663707	-0.290767	0.0252122	0.0210246	-0.604249	0.023656	0.0413901	0.0902966	-0.0911858	-0.320704	-0.00101111	0.00118972
0.224237	-0.000181255	-0.279373	0.030105	0.361869	0.263708	0.0960917	0.267984	-0.706334	0.440071	-0.132881	-0.023062	0.3225	-0.448912	0.10852	-0.0225079	0.0836981	0.0159642	0.09074	-0.0748816	0.653264	0.018291	0.0116888	-0.0264027	0.0495517	0.161842	0.31102	-0.327532	0.0581844	-0.0273703	0.568682	0.0880961	0.0298005	-0.033173	-0.0364575	-0.338837	-0.284684	0.0302906	-0.0465933	-0.248655	0.0160949	0.0212899	-0.511786	0.0136645	0.0390487	0.0656095	-0.0776136	-0.263186	-0.00069103	0.00046196
0.267325	0.0118471	-0.333598	0.0445114	0.430808	0.307731	0.117938	0.321695	-0.82981	0.520549	-0.149928	-0.00906954	0.369159	-0.531231	0.133124	-0.0246865	0.0979679	0.0178305	0.124397	-0.0921902	0.765571	0.0216521	0.013886	-0.0274419	0.0592801	0.17889	0.367488	-0.38723	0.0678296	-0.0317901	0.672707	0.106489	0.0412326	-0.0398952	-0.0494335	-0.394836	-0.334173	0.045614	-0.0664162	-0.291248	0.0252141	0.0210494	-0.60459	0.02368	0.0413651	0.0903225	-0.0908916	-0.320816	-0.000734841	0.000659723
0.310579	0.0235245	-0.388081	0.0583244	0.500564	0.352156	0.139701	0.375623	-0.954544	0.601607	-0.167789	0.00472828	0.416179	-0.613546	0.157512	-0.0272679	0.112403	0.0199328	0.157879	-0.109576	0.878992	0.0250399	0.0160685	-0.0287913	0.0690686	0.196741	0.423933	-0.446583	0.077578	-0.0361357	0.777328	0.124817	0.0527222	-0.0475736	-0.0623099	-0.451342	-0.384307	0.0608702	-0.0859628	-0.334692	0.0341211	0.0205428	-0.697774	0.0334278	0.0434256	0.114918	-0.104556	-0.378181	-0.000958305	0.00118694
0.267737	0.0114427	-0.333802	0.0440929	0.431494	0.307734	0.11846	0.321952	-0.830962	0.521114	-0.150226	-0.0089653	0.369782	-0.531615	0.133142	-0.0246223	0.0981159	0.0179421	0.123919	-0.0922217	0.766565	0.0216213	0.0139088	-0.0276759	0.0593107	0.179581	0.367869	-0.387408	0.0680331	-0.031776	0.673433	0.105589	0.0417396	-0.0401796	-0.0492232	-0.396037	-0.334673	0.0455755	-0.0661604	-0.291383	0.0249803	0.0207935	-0.60482	0.0234206	0.0411585	0.0901456	-0.0906663	-0.321478	-0.001144	0.00101962
0.310425	0.0238902	-0.388018	0.0579803	0.500591	0.352516	0.139655	0.375583	-0.954543	0.601453	-0.167367	0.00489821	0.416818	-0.613413	0.157147	-0.0265104	0.112449	0.019916	0.15768	-0.10962	0.878872	0.0248711	0.016073	-0.0288667	0.0690865	0.197103	0.423363	-0.446453	0.0776228	-0.0360729	0.777168	0.124329	0.0521853	-0.0470483	-0.0623405	-0.451257	-0.38446	0.0607968	-0.0858419	-0.335077	0.0340846	0.020535	-0.697232	0.0333495	0.0433968	0.114892	-0.10362	-0.379016	-0.000754033	0.000786693
0.267683	0.0119246	-0.334127	0.0446415	0.431395	0.308791	0.117711	0.322103	-0.830988	0.521212	-0.150574	-0.00956519	0.369901	-0.531778	0.132773	-0.0251341	0.0980609	0.0178333	0.124696	-0.0921548	0.766873	0.0216719	0.0139282	-0.027518	0.0592411	0.179077	0.367561	-0.387557	0.0678549	-0.0318103	0.673552	0.106614	0.0410524	-0.0400411	-0.0492358	-0.394752	-0.334478	0.0455443	-0.0660975	-0.29203	0.0249758	0.0207401	-0.605775	0.0233969	0.0412067	0.0901102	-0.0912663	-0.321182	-0.00108636	0.000540316
0.311331	0.0236057	-0.388552	0.0585007	0.501227	0.352981	0.139789	0.37605	-0.955599	0.602662	-0.167793	0.0053816	0.416431	-0.614823	0.157181	-0.0270596	0.112568	0.0196356	0.157941	-0.109606	0.880004	0.024933	0.0162851	-0.0287952	0.0691546	0.196854	0.424528	-0.447769	0.0775633	-0.0362498	0.777991	0.124347	0.0527901	-0.0470117	-0.0622908	-0.45168	-0.38538	0.0608845	-0.085935	-0.33473	0.0341212	0.020518	-0.697912	0.0334028	0.0433825	0.114904	-0.105214	-0.380147	-0.00165912	0.00106537
0.353859	0.0364088	-0.442916	0.0728144	0.570098	0.398174	0.160972	0.429788	-1.07871	0.682172	-0.185071	0.018657	0.463822	-0.695914	0.180894	-0.0286083	0.126751	0.0216874	0.192093	-0.126963	0.991939	0.0281634	0.0183539	-0.0297556	0.078811	0.213651	0.479212	-0.506046	0.087127	-0.0404325	0.881796	0.142639	0.0628586	-0.0536532	-0.0752053	-0.50633	-0.433663	0.0761424	-0.105414	-0.378989	0.0430503	0.019963	-0.790538	0.0430995	0.045493	0.139517	-0.118117	-0.438132	-0.001137	0.000526678
0.396652	0.0478516	-0.496854	0.0858262	0.639686	0.44182	0.182833	0.483338	-1.20316	0.762746	-0.202612	0.03251	0.511011	-0.777601	0.205596	-0.030775	0.141245	0.0240053	0.224731	-0.144269	1.10499	0.0314717	0.0204274	-0.0314066	0.0886304	0.232292	0.535468	-0.564842	0.0969586	-0.0446951	0.985846	0.16054	0.074049	-0.0613234	-0.087921	-0.563573	-0.483998	0.0914202	-0.124944	-0.422296	0.0519094	0.0193815	-0.882657	0.0528683	0.0477386	0.16395	-0.130908	-0.494853	-0.000942226	0.00132724
0.440441	0.0599063	-0.551973	0.100028	0.710104	0.487502	0.204614	0.537874	-1.32864	0.844199	-0.220643	0.0466409	0.558388	-0.860451	0.229428	-0.0325992	0.155749	0.0259641	0.258558	-0.161879	1.21894	0.0347408	0.0227159	-0.0325272	0.0985366	0.249627	0.591741	-0.624422	0.106649	-0.0489997	1.09131	0.178327	0.0850456	-0.0686823	-0.100816	-0.619932	-0.5339	0.106643	-0.144493	-0.466561	0.0607876	0.0189619	-0.975895	0.0625877	0.0497332	0.188614	-0.145558	-0.554661	-0.00164872	0.00150513
0.397302	0.0485352	-0.497669	0.0868971	0.639944	0.443533	0.182605	0.483942	-1.20386	0.763333	-0.202829	0.0321206	0.511889	-0.778675	0.204909	-0.0309481	0.141216	0.023652	0.225685	-0.144155	1.10604	0.0314293	0.0205849	-0.031099	0.088476	0.231468	0.535477	-0.565869	0.0968665	-0.044807	0.986766	0.160467	0.0738545	-0.0604043	-0.0877384	-0.562647	-0.483743	0.0913864	-0.124637	-0.422836	0.0516851	0.0190228	-0.884244	0.0525891	0.0475953	0.163773	-0.131308	-0.496626	-0.00158036	0.000656283
0.354117	0.0358652	-0.442925	0.0722537	0.570593	0.398079	0.161008	0.429799	-1.07975	0.682734	-0.185497	0.0185612	0.464155	-0.69632	0.18101	-0.0290289	0.126948	0.0217751	0.191557	-0.126749	0.993099	0.028158	0.018396	-0.0301522	0.0788067	0.214625	0.479758	-0.506388	0.0872261	-0.0404747	0.882088	0.142208	0.0630656	-0.053761	-0.0748776	-0.507368	-0.43474	0.0761657	-0.105136	-0.379073	0.0428139	0.0195259	-0.790556	0.0428748	0.0454875	0.139187	-0.118301	-0.437869	-0.00141416	0.00106473
0.396703	0.0481329	-0.497148	0.0863396	0.63959	0.442535	0.182274	0.483438	-1.20297	0.762699	-0.203022	0.0321676	0.510652	-0.777573	0.205217	-0.0311198	0.141169	0.0238928	0.2255	-0.144253	1.10497	0.03153	0.0204683	-0.0312013	0.0886033	0.231648	0.535104	-0.564783	0.0967961	-0.0447049	0.985861	0.161209	0.0736159	-0.0612835	-0.0880073	-0.562491	-0.483647	0.0914302	-0.124956	-0.422775	0.0519347	0.0194233	-0.883103	0.0528474	0.0476024	0.164058	-0.131919	-0.494804	-0.000922212	0.00104517
0.439951	0.0603088	-0.55173	0.100219	0.709667	0.487485	0.204457	0.537769	-1.3279	0.843529	-0.22044	0.0462389	0.558664	-0.85977	0.229451	-0.0324978	0.155583	0.0260622	0.258844	-0.161895	1.21828	0.0347382	0.0225707	-0.0324169	0.0984676	0.249281	0.591065	-0.62382	0.106627	-0.0489153	1.09096	0.178611	0.0846883	-0.0685992	-0.100732	-0.619204	-0.532995	0.106715	-0.144581	-0.466815	0.0608172	0.0189612	-0.976091	0.0626453	0.0497392	0.188574	-0.14469	-0.554066	-0.0011489	0.00108325
0.440436	0.0600785	-0.551865	0.100509	0.70957	0.487333	0.204869	0.537765	-1.32819	0.844065	-0.220254	0.0462745	0.55889	-0.86069	0.22951	-0.0329525	0.15561	0.0258204	0.258675	-0.161662	1.21882	0.0347674	0.0227153	-0.0324219	0.0983139	0.249339	0.591917	-0.624948	0.106705	-0.0491004	1.09121	0.1782	0.0856125	-0.0681233	-0.10063	-0.619687	-0.533512	0.106597	-0.144278	-0.465827	0.0606654	0.0187215	-0.976782	0.0624368	0.049701	0.188385	-0.144354	-0.554346	-0.00162515	0.00126147
0.440078	0.0599258	-0.551475	0.100396	0.708893	0.486608	0.204576	0.537227	-1.32713	0.843383	-0.220151	0.046162	0.558033	-0.860065	0.229629	-0.0331451	0.155536	0.0258059	0.258604	-0.161448	1.21794	0.0348107	0.022705	-0.03244	0.0982472	0.249234	0.591687	-0.624576	0.1066	-0.0491112	1.09025	0.17845	0.0854558	-0.0679683	-0.100689	-0.619371	-0.533356	0.106635	-0.144311	-0.465309	0.0607075	0.0187019	-0.975949	0.0624507	0.0497262	0.188461	-0.144648	-0.553202	-0.00129726	0.00147862
0.440776	0.0598954	-0.552211	0.10059	0.710135	0.48775	0.204808	0.538098	-1.32891	0.844568	-0.220785	0.0464159	0.558635	-0.861037	0.229486	-0.0331072	0.155696	0.0258429	0.258748	-0.161791	1.21941	0.0348104	0.0227608	-0.0324034	0.0984266	0.249226	0.592249	-0.625038	0.10665	-0.0490968	1.09178	0.17836	0.0855666	-0.0686508	-0.10062	-0.619896	-0.533714	0.106607	-0.144358	-0.466197	0.0606633	0.0187922	-0.976976	0.0624785	0.0497356	0.188432	-0.145661	-0.554863	-0.00202217	0.00147884
0.440359	0.0603936	-0.551861	0.101058	0.708934	0.487506	0.204391	0.537544	-1.32742	0.843791	-0.220128	0.0459666	0.558505	-0.860773	0.229385	-0.0333315	0.1555	0.0255858	0.259204	-0.161418	1.21844	0.0348065	0.0227787	-0.0322493	0.0981783	0.248762	0.591801	-0.625312	0.106538	-0.0491998	1.09071	0.178783	0.0853101	-0.0674241	-0.100663	-0.618721	-0.533326	0.106638	-0.144278	-0.465479	0.0606838	0.0186623	-0.977001	0.0624407	0.0497231	0.188416	-0.144652	-0.553895	-0.0015634	0.000983247
0.440183	0.0599453	-0.551642	0.100804	0.708857	0.486786	0.204535	0.537344	-1.32698	0.843256	-0.2204	0.0460012	0.557745	-0.859998	0.229569	-0.0333122	0.155463	0.0257776	0.258957	-0.161455	1.21785	0.0348702	0.0227074	-0.0322634	0.0982244	0.248676	0.59166	-0.624467	0.106535	-0.0491088	1.09039	0.178555	0.0855189	-0.0680709	-0.100685	-0.619044	-0.532805	0.106684	-0.144324	-0.465396	0.0607129	0.0186888	-0.97622	0.0624498	0.0496806	0.188467	-0.145348	-0.553314	-0.00135792	0.00147248
0.397152	0.0484077	-0.497458	0.0863035	0.640187	0.44356	0.182263	0.483822	-1.20417	0.763584	-0.202999	0.0322645	0.511889	-0.778591	0.204856	-0.0309931	0.141317	0.0237364	0.22536	-0.144168	1.10627	0.0313785	0.0205767	-0.031377	0.0885762	0.232168	0.535334	-0.565721	0.0968543	-0.0447663	0.986536	0.160673	0.0733994	-0.0606509	-0.087648	-0.562787	-0.484575	0.0913801	-0.1247	-0.423154	0.0516543	0.0190874	-0.883735	0.052634	0.0475661	0.163725	-0.131346	-0.496271	-0.00142846	0.000753477
0.354042	0.0362604	-0.443035	0.0724248	0.570703	0.398411	0.161216	0.430058	-1.07993	0.68273	-0.18529	0.0184467	0.464911	-0.696315	0.181019	-0.0287318	0.126895	0.0218427	0.191731	-0.126921	0.993162	0.0281263	0.0183117	-0.0300593	0.0788007	0.214487	0.479519	-0.506285	0.0873094	-0.0404198	0.882499	0.142181	0.0629923	-0.0537573	-0.0748633	-0.507253	-0.434252	0.0761615	-0.105201	-0.379393	0.0427969	0.0195827	-0.791203	0.0429171	0.0454479	0.139212	-0.117333	-0.438265	-0.00136072	0.000684655
0.397205	0.0484901	-0.497578	0.0867538	0.639959	0.443323	0.182651	0.483927	-1.20378	0.763402	-0.202644	0.0323866	0.511664	-0.778668	0.205076	-0.0307067	0.141231	0.0236803	0.225574	-0.144345	1.10574	0.0314362	0.0205649	-0.0310718	0.0886006	0.231536	0.535567	-0.565828	0.0968773	-0.0447956	0.986724	0.160777	0.0737749	-0.0606021	-0.087968	-0.56274	-0.48388	0.0913289	-0.124891	-0.422756	0.0519126	0.0194447	-0.883965	0.0528205	0.0476962	0.163981	-0.131294	-0.496549	-0.00147436	0.000629679
0.354197	0.0359825	-0.443133	0.0722192	0.570976	0.398636	0.160941	0.430065	-1.08031	0.683022	-0.18568	0.0185056	0.464581	-0.696468	0.18084	-0.0289102	0.126995	0.0218274	0.191633	-0.126892	0.993532	0.0281321	0.0183825	-0.0301609	0.0788696	0.214718	0.479654	-0.506347	0.0872476	-0.0404338	0.882536	0.142281	0.0628279	-0.053968	-0.0748574	-0.507323	-0.434798	0.0760914	-0.10512	-0.379641	0.0427969	0.0195842	-0.790906	0.0428676	0.0454687	0.139169	-0.118337	-0.438327	-0.00150998	0.000891226
0.310895	0.0234317	-0.388414	0.0584037	0.500888	0.352766	0.139531	0.3758	-0.955217	0.601887	-0.168295	0.00439564	0.416452	-0.613859	0.15723	-0.027569	0.112481	0.0198961	0.157953	-0.109398	0.87986	0.025038	0.0161359	-0.028867	0.0690033	0.196828	0.424032	-0.446804	0.0775563	-0.0361631	0.777725	0.124542	0.0525835	-0.0474567	-0.0620534	-0.451431	-0.38449	0.060871	-0.0856101	-0.335078	0.0338941	0.0201173	-0.698187	0.0331326	0.0433499	0.114648	-0.105264	-0.378592	-0.00125732	0.0012623
0.311101	0.0236557	-0.388434	0.0585691	0.500954	0.352663	0.140026	0.375951	-0.955203	0.602236	-0.167736	0.00504618	0.416648	-0.614369	0.157325	-0.0271349	0.112457	0.0197524	0.157828	-0.109585	0.879649	0.0249728	0.0161859	-0.0287522	0.0690487	0.196679	0.424312	-0.447348	0.0776176	-0.0362061	0.777905	0.124248	0.0529876	-0.0472728	-0.0621784	-0.451658	-0.384614	0.060871	-0.0858077	-0.334509	0.0339955	0.0203999	-0.698249	0.033272	0.0433449	0.114814	-0.104533	-0.379618	-0.00146259	0.00105472
0.310848	0.0235596	-0.388345	0.05776	0.501322	0.352875	0.139678	0.375853	-0.955555	0.602108	-0.167951	0.00514146	0.416696	-0.613843	0.157049	-0.026717	0.112611	0.0199527	0.157429	-0.109649	0.879788	0.0248748	0.0161545	-0.0290172	0.0691715	0.197408	0.423796	-0.446625	0.0776098	-0.0360768	0.777706	0.124088	0.0522436	-0.0476039	-0.0622197	-0.451849	-0.38508	0.0608135	-0.085698	-0.335362	0.0339835	0.0203354	-0.697243	0.0332153	0.04339	0.114786	-0.104816	-0.37964	-0.00121307	0.00116619
0.353648	0.0357512	-0.442504	0.0720678	0.570096	0.397212	0.161142	0.429449	-1.07865	0.681988	-0.185186	0.0187349	0.463425	-0.69545	0.181287	-0.0286523	0.126829	0.0219059	0.19125	-0.12692	0.991749	0.0281932	0.0182923	-0.0300401	0.0788758	0.214347	0.479434	-0.50557	0.0872009	-0.0403879	0.881435	0.142411	0.0630228	-0.054221	-0.0751191	-0.507297	-0.434008	0.0760878	-0.105402	-0.378618	0.0429878	0.020011	-0.789651	0.043105	0.0455732	0.139434	-0.11821	-0.437183	-0.000970917	0.00118575
0.3536	0.0362715	-0.442729	0.0724403	0.57016	0.398132	0.160666	0.42965	-1.0788	0.682117	-0.185422	0.0183592	0.463881	-0.695536	0.180905	-0.0289547	0.126771	0.0218495	0.19189	-0.126897	0.992094	0.0281818	0.0182842	-0.0299658	0.0788045	0.214065	0.478973	-0.505611	0.0871104	-0.040377	0.881597	0.142922	0.062582	-0.0541226	-0.0750037	-0.506281	-0.433853	0.0761437	-0.10533	-0.379315	0.0429059	0.0198289	-0.790498	0.0430154	0.0454847	0.139356	-0.118117	-0.437236	-0.000897158	0.000687588
0.397242	0.047894	-0.497196	0.0868342	0.639521	0.442134	0.182916	0.483563	-1.20315	0.763323	-0.202681	0.032498	0.510718	-0.77865	0.205618	-0.0314102	0.141148	0.0236384	0.225267	-0.144158	1.10527	0.0315729	0.0205814	-0.0311039	0.0885342	0.231414	0.536241	-0.566048	0.0968634	-0.0448935	0.986232	0.160864	0.0746474	-0.0608848	-0.087859	-0.563187	-0.483964	0.0914071	-0.124999	-0.421488	0.0518887	0.0194773	-0.883769	0.052892	0.0476844	0.163941	-0.131675	-0.495387	-0.00151714	0.00123489
0.43988	0.0598092	-0.551358	0.100333	0.708817	0.486369	0.204534	0.537161	-1.32679	0.843052	-0.220289	0.0461244	0.557624	-0.859559	0.229703	-0.0330631	0.155483	0.025924	0.258612	-0.161568	1.21746	0.0348527	0.022637	-0.0323796	0.098312	0.249048	0.591448	-0.623997	0.106573	-0.0490393	1.09009	0.178642	0.085367	-0.0684009	-0.100779	-0.61925	-0.532909	0.106634	-0.144449	-0.465458	0.0607899	0.0189326	-0.975612	0.0625645	0.0497319	0.188562	-0.145023	-0.552828	-0.00109034	0.00154488
0.440186	0.0603735	-0.551735	0.100357	0.70942	0.487612	0.204337	0.537616	-1.3279	0.843889	-0.220193	0.0462598	0.558836	-0.860475	0.229315	-0.0327577	0.155616	0.0257837	0.258777	-0.161622	1.21858	0.0346961	0.022713	-0.0324792	0.0983495	0.249439	0.591407	-0.624783	0.106596	-0.0490683	1.09077	0.178541	0.0847751	-0.067787	-0.10061	-0.619132	-0.533733	0.106643	-0.144393	-0.466192	0.0606782	0.0188009	-0.976283	0.0624935	0.0497268	0.188442	-0.144408	-0.554269	-0.00141518	0.00101137
0.439811	0.0601666	-0.551513	0.100563	0.708745	0.48715	0.204014	0.537236	-1.32687	0.842952	-0.220442	0.0456143	0.558063	-0.85957	0.229364	-0.033181	0.155474	0.0258701	0.259051	-0.161427	1.21779	0.034823	0.0226393	-0.0323524	0.0982332	0.248919	0.591055	-0.624024	0.106491	-0.049037	1.09014	0.178915	0.0847403	-0.0679082	-0.10065	-0.618551	-0.532804	0.106617	-0.144315	-0.466102	0.060663	0.0187026	-0.976023	0.0624695	0.0497275	0.188415	-0.145072	-0.55286	-0.00103514	0.00120639
0.440562	0.0603935	-0.551833	0.100958	0.709258	0.487461	0.204657	0.537693	-1.32765	0.844098	-0.219962	0.0466209	0.558508	-0.861037	0.229359	-0.0329716	0.155545	0.025536	0.259059	-0.161539	1.21848	0.0347223	0.0228263	-0.0322767	0.0982632	0.248856	0.591921	-0.625509	0.10656	-0.0491878	1.09082	0.178295	0.0855927	-0.0674236	-0.100646	-0.619048	-0.533697	0.106732	-0.144445	-0.465444	0.0606975	0.0187298	-0.976556	0.0625336	0.049707	0.188479	-0.144592	-0.554858	-0.00176358	0.00105755
0.397711	0.0478482	-0.497803	0.0863385	0.640755	0.443307	0.182921	0.484154	-1.20505	0.764084	-0.203285	0.0325261	0.511744	-0.779119	0.205144	-0.0310496	0.141429	0.0237833	0.225135	-0.144263	1.10697	0.0314526	0.0206296	-0.0313659	0.0886477	0.232218	0.536222	-0.566059	0.0969816	-0.0448097	0.987357	0.160084	0.0742517	-0.0610688	-0.0876953	-0.563956	-0.4847	0.0913832	-0.124645	-0.42291	0.0517045	0.0190242	-0.883998	0.0525992	0.047581	0.16374	-0.132127	-0.496904	-0.00197845	0.00129861
0.397295	0.0475981	-0.497405	0.0860975	0.640305	0.442275	0.183248	0.483818	-1.20429	0.763435	-0.203036	0.0324464	0.511389	-0.778367	0.205564	-0.0309763	0.141337	0.0239723	0.22479	-0.144315	1.10608	0.0315217	0.0205045	-0.0313614	0.0886309	0.232232	0.536125	-0.565395	0.0970583	-0.0447534	0.986904	0.160099	0.0746254	-0.0615092	-0.0878308	-0.564251	-0.484092	0.0913544	-0.124731	-0.422399	0.0517772	0.019212	-0.883583	0.0526909	0.0476406	0.163848	-0.131513	-0.495784	-0.00157878	0.00153746
0.354041	0.0364909	-0.443022	0.0727355	0.570222	0.398579	0.160845	0.429829	-1.07934	0.682669	-0.185117	0.0183774	0.464589	-0.696529	0.180811	-0.0289244	0.126835	0.021594	0.19195	-0.126742	0.992833	0.0281218	0.0184101	-0.029957	0.0787131	0.214162	0.479446	-0.506736	0.0871728	-0.0405178	0.882026	0.142564	0.0627069	-0.0531744	-0.0749071	-0.506535	-0.43438	0.076109	-0.105151	-0.378949	0.042797	0.0196325	-0.791187	0.0428645	0.0454472	0.139247	-0.117555	-0.438183	-0.0013621	0.00047254
0.310666	0.0235743	-0.388147	0.0584577	0.500397	0.352531	0.139362	0.375492	-0.954296	0.601305	-0.167991	0.00451778	0.416034	-0.613417	0.157064	-0.027326	0.112396	0.0198071	0.157994	-0.109289	0.879028	0.0249857	0.0161524	-0.0287852	0.06895	0.196535	0.423611	-0.446547	0.07746	-0.0361472	0.777007	0.12439	0.0524003	-0.0470423	-0.06209	-0.450938	-0.384187	0.0608856	-0.0856312	-0.334834	0.033915	0.0201017	-0.697392	0.0331468	0.0433489	0.114681	-0.105237	-0.378593	-0.00102686	0.00118236
0.267486	0.0113856	-0.333791	0.0436755	0.431976	0.307887	0.118321	0.322109	-0.831479	0.521131	-0.150656	-0.00908944	0.369966	-0.531125	0.133214	-0.0247025	0.0981735	0.0182539	0.123834	-0.0924003	0.76688	0.0216407	0.0137774	-0.0278387	0.0594093	0.179952	0.367601	-0.386626	0.0680598	-0.0316374	0.673676	0.105863	0.0414497	-0.0411104	-0.0491775	-0.396161	-0.334629	0.0456434	-0.0662189	-0.292243	0.0249832	0.0207228	-0.604876	0.023484	0.0411988	0.0901053	-0.0907762	-0.32095	-0.000901504	0.00112478
0.224627	-0.000562958	-0.279293	0.0306252	0.361321	0.262898	0.0963878	0.267741	-0.706013	0.440484	-0.132629	-0.0230309	0.321945	-0.449838	0.109021	-0.0234124	0.0836509	0.0156544	0.090746	-0.0745569	0.653346	0.0184335	0.0118296	-0.0263443	0.049391	0.16163	0.312223	-0.32887	0.0581872	-0.0276354	0.568516	0.0883309	0.0308931	-0.0326313	-0.0364533	-0.339197	-0.285241	0.0303026	-0.04661	-0.246996	0.0160856	0.0212615	-0.512423	0.0136892	0.0390783	0.0655956	-0.0776602	-0.262414	-0.00108283	0.000873949
0.180881	-0.011159	-0.224238	0.0162657	0.292753	0.217476	0.0752472	0.214101	-0.580893	0.359864	-0.113943	-0.033464	0.273414	-0.366758	0.0853769	-0.0208058	0.069207	0.0138995	0.0571552	-0.05786	0.538848	0.0148965	0.00950151	-0.0252025	0.0398601	0.14367	0.255882	-0.268376	0.0482391	-0.0230009	0.463039	0.0701854	0.0199447	-0.0276518	-0.0239166	-0.28266	-0.235804	0.0162436	-0.0282498	-0.202956	0.00796511	0.0209558	-0.417812	0.00486082	0.0370176	0.0416438	-0.0633969	-0.205587	-0.000483615	0.000663334
0.180632	-0.010986	-0.224134	0.0161933	0.292671	0.217454	0.0750391	0.214037	-0.580637	0.359717	-0.113891	-0.0334201	0.273238	-0.366465	0.0854016	-0.0207801	0.0691783	0.0139574	0.0573156	-0.0579527	0.538527	0.014903	0.00945217	-0.0251923	0.0399049	0.143646	0.255604	-0.268071	0.0481973	-0.0229572	0.462811	0.0706294	0.0196743	-0.0278419	-0.0240643	-0.282289	-0.235755	0.0163065	-0.02843	-0.203167	0.00808338	0.0211133	-0.417663	0.00501339	0.0370373	0.0417899	-0.0633056	-0.205162	-0.000217258	0.000543059
0.181022	-0.0110284	-0.224631	0.0159266	0.293692	0.218229	0.0751642	0.214607	-0.582152	0.360539	-0.114311	-0.0332322	0.273855	-0.367027	0.0853228	-0.0205104	0.0693763	0.0140778	0.0572108	-0.0582174	0.539733	0.0148627	0.009465	-0.0253141	0.0400862	0.144114	0.255877	-0.268221	0.04829	-0.0229083	0.463878	0.0704659	0.019416	-0.0282947	-0.0240634	-0.282981	-0.236296	0.0162999	-0.028438	-0.204056	0.0080944	0.0211489	-0.418085	0.00500632	0.0370441	0.0418012	-0.0637788	-0.206255	-0.000604926	0.000586707
0.224359	-0.000186095	-0.279015	0.030567	0.361001	0.262879	0.0961191	0.267533	-0.705236	0.440254	-0.13205	-0.0224657	0.321596	-0.449695	0.108847	-0.0228316	0.083613	0.0155095	0.0907603	-0.0746496	0.652461	0.0183168	0.0118659	-0.0262624	0.0494728	0.161481	0.311803	-0.328866	0.0580639	-0.0276231	0.56782	0.0885343	0.0304041	-0.0322084	-0.0366573	-0.338537	-0.285429	0.0303111	-0.0468903	-0.246891	0.016325	0.0216277	-0.511451	0.0139316	0.039234	0.0658207	-0.0774258	-0.262855	-0.000817765	0.000454275
0.224018	-0.00016138	-0.279145	0.0304628	0.36122	0.263167	0.0960749	0.267738	-0.705594	0.43981	-0.132631	-0.0233904	0.322236	-0.448872	0.108914	-0.0229594	0.0835608	0.0159031	0.0909106	-0.0747739	0.652742	0.0184023	0.0116422	-0.0262862	0.049458	0.161506	0.311237	-0.327752	0.0581629	-0.0274532	0.568326	0.0887455	0.0300224	-0.0329942	-0.0365027	-0.338513	-0.284348	0.030309	-0.0467362	-0.247924	0.0161931	0.0214649	-0.512265	0.0138028	0.0391348	0.065658	-0.077173	-0.262	-0.000473025	0.000387692
0.224318	-0.000945328	-0.279073	0.0296461	0.362004	0.26254	0.0966713	0.267837	-0.706467	0.440273	-0.132868	-0.022623	0.321961	-0.448932	0.109105	-0.0226349	0.0837614	0.0160972	0.0900588	-0.074963	0.653157	0.0183662	0.0116702	-0.0265663	0.049653	0.162319	0.311763	-0.327542	0.0583158	-0.0273911	0.568661	0.0878177	0.0307134	-0.0338342	-0.0365167	-0.340045	-0.285132	0.0302793	-0.0467527	-0.247897	0.0161933	0.0215113	-0.511272	0.013807	0.0391154	0.0656741	-0.0776845	-0.262585	-0.000765194	0.00115067
0.18127	-0.0110225	-0.224646	0.0162943	0.293223	0.218295	0.0749778	0.214384	-0.581717	0.36048	-0.114145	-0.0333238	0.273605	-0.367445	0.0850964	-0.0207063	0.0693504	0.0137642	0.0573573	-0.0578719	0.539676	0.0148424	0.00961806	-0.0252403	0.0399398	0.14384	0.256063	-0.268943	0.048199	-0.0230478	0.463507	0.0702281	0.0194646	-0.0272707	-0.0239652	-0.282704	-0.236525	0.0162512	-0.0282386	-0.203424	0.00796545	0.0209434	-0.417949	0.00485063	0.0369762	0.0416815	-0.0641184	-0.206553	-0.000853177	0.000569929
0.140164	-0.0129451	-0.171404	0.00948735	0.227587	0.172123	0.0540234	0.164276	-0.454087	0.281707	-0.0914073	-0.0298626	0.214099	-0.285879	0.0633694	-0.0230454	0.0544105	0.0106999	0.0403689	-0.0421758	0.423816	0.0115216	0.00784106	-0.0221234	0.030243	0.117414	0.201499	-0.210277	0.0370733	-0.0182541	0.357078	0.0549643	0.0150935	-0.0214191	-0.0158605	-0.219554	-0.190655	0.0101722	-0.0177736	-0.158026	0.00431273	0.0134451	-0.324222	0.00316351	0.0291039	0.0256103	-0.0517202	-0.153311	-0.000891704	0.00112805
0.181395	-0.0111707	-0.224557	0.016625	0.293005	0.217579	0.0754307	0.214356	-0.581332	0.360676	-0.113819	-0.0328841	0.273018	-0.367795	0.0855891	-0.0209129	0.0692754	0.013667	0.0573035	-0.0579786	0.539214	0.0149371	0.00964176	-0.0250774	0.03996	0.143441	0.256756	-0.26941	0.0482054	-0.0231417	0.463485	0.0705124	0.0202548	-0.0275263	-0.0241653	-0.282938	-0.236469	0.0162903	-0.0285357	-0.20238	0.00817221	0.0212932	-0.418153	0.00510622	0.0370956	0.0419105	-0.0641106	-0.206321	-0.000976339	0.00073048
0.180488	-0.0111686	-0.224105	0.016264	0.292329	0.217247	0.074828	0.213819	-0.580196	0.359263	-0.114105	-0.0338467	0.272761	-0.366062	0.0854377	-0.0210227	0.0691368	0.0139942	0.0573783	-0.057822	0.538223	0.0149853	0.00943291	-0.0251381	0.0398509	0.14342	0.255519	-0.267734	0.048135	-0.022959	0.462532	0.0708756	0.0195118	-0.0278871	-0.0241099	-0.282102	-0.235325	0.016251	-0.0283248	-0.203071	0.00808036	0.0210701	-0.417528	0.00494751	0.0370648	0.0417766	-0.0639477	-0.204395	-6.5448e-05	0.000724299
0.224015	-0.000436132	-0.279159	0.030019	0.361896	0.262982	0.0964105	0.268005	-0.706157	0.439988	-0.132905	-0.0229294	0.322117	-0.448564	0.109092	-0.0225965	0.0836372	0.0161795	0.090575	-0.0751411	0.652816	0.0183994	0.0115548	-0.0263657	0.0496659	0.161756	0.311249	-0.327075	0.0582391	-0.027313	0.568753	0.0885346	0.0301925	-0.0340886	-0.0365807	-0.339181	-0.2843	0.0303482	-0.0469641	-0.248441	0.0162875	0.0217001	-0.511841	0.0139692	0.0391723	0.0657971	-0.0775472	-0.262344	-0.000446135	0.000681092
0.18121	-0.0107595	-0.224635	0.016278	0.293213	0.218546	0.0747282	0.214366	-0.581874	0.360831	-0.114015	-0.033307	0.273884	-0.367789	0.0850606	-0.0209725	0.0693764	0.0136872	0.0574792	-0.0578245	0.539957	0.014823	0.00964415	-0.0253284	0.0399096	0.144089	0.256109	-0.269367	0.0481715	-0.0231032	0.463431	0.0707078	0.0193224	-0.0271234	-0.0239805	-0.282363	-0.237123	0.0162846	-0.0282648	-0.203434	0.00797153	0.0209076	-0.418345	0.00487347	0.0370301	0.0416851	-0.0636047	-0.206253	-0.000806332	0.000379087
0.139357	-0.0124694	-0.171034	0.0090229	0.227329	0.172151	0.0537885	0.164095	-0.453479	0.280719	-0.0911288	-0.0302417	0.21475	-0.284616	0.0632487	-0.0223127	0.0543299	0.0110052	0.0402918	-0.0422953	0.423056	0.0114143	0.00761672	-0.0221927	0.0302513	0.117636	0.200222	-0.208948	0.0371134	-0.0180332	0.356604	0.0549308	0.0141621	-0.021463	-0.0158168	-0.219076	-0.18979	0.0101957	-0.0178029	-0.15895	0.00428371	0.0134497	-0.323658	0.00319042	0.0291264	0.0255962	-0.0503502	-0.15282	-9.60419e-05	0.000656288
0.139466	-0.0116766	-0.171372	0.00967372	0.227313	0.173386	0.0532295	0.164387	-0.453504	0.281137	-0.0909752	-0.0302409	0.215087	-0.285255	0.0627985	-0.0222507	0.0542763	0.0107229	0.0410657	-0.0423974	0.423189	0.0113578	0.00769945	-0.0219448	0.0302669	0.117054	0.199946	-0.209603	0.0369501	-0.0180947	0.356801	0.0557516	0.0134325	-0.0208694	-0.0159345	-0.217771	-0.189888	0.0101613	-0.017985	-0.159394	0.00439468	0.0137299	-0.324415	0.00332978	0.0291548	0.0257322	-0.0504323	-0.153702	-0.000204507	-0.000144584
0.181396	-0.0114138	-0.224345	0.0166496	0.292781	0.217106	0.075504	0.214173	-0.581011	0.360596	-0.113734	-0.0327779	0.272663	-0.3678	0.085716	-0.0211388	0.0692514	0.013615	0.0572169	-0.0578575	0.538993	0.0149628	0.00966939	-0.0250953	0.0399174	0.143427	0.256993	-0.269561	0.0481904	-0.0231912	0.463172	0.0704208	0.0207147	-0.0274514	-0.0241276	-0.283021	-0.236618	0.0163092	-0.0285465	-0.201931	0.00818397	0.02124	-0.417895	0.00513013	0.0371539	0.0418647	-0.0641623	-0.205949	-0.000981766	0.000944632
0.224543	-0.000547752	-0.279338	0.0300681	0.362144	0.263085	0.0966005	0.268093	-0.706654	0.440752	-0.1327	-0.0222992	0.322021	-0.449566	0.108999	-0.0226408	0.0837596	0.0159099	0.0904213	-0.0750633	0.653351	0.0183448	0.0117502	-0.026414	0.0496766	0.161959	0.31197	-0.328165	0.0582365	-0.0274589	0.568928	0.0881844	0.0306671	-0.0336574	-0.0366415	-0.339592	-0.285365	0.0303262	-0.0469058	-0.247863	0.0163122	0.0216433	-0.511761	0.0139399	0.0392026	0.0658165	-0.0778202	-0.263331	-0.000998628	0.000799895
0.224054	-0.000221198	-0.27935	0.029679	0.362109	0.263799	0.0957423	0.267962	-0.706709	0.440258	-0.133089	-0.0230909	0.322432	-0.448824	0.108622	-0.0225934	0.0838016	0.0160948	0.0906427	-0.074951	0.653553	0.0183009	0.011649	-0.0265862	0.0496642	0.162348	0.310976	-0.327332	0.0581652	-0.0273348	0.568663	0.0886574	0.0292549	-0.0335145	-0.0365519	-0.338911	-0.285239	0.030345	-0.0467124	-0.249121	0.0162012	0.0214073	-0.511613	0.0137869	0.0391575	0.0656855	-0.0778718	-0.262576	-0.000504147	0.000512865
0.181589	-0.0109884	-0.224796	0.0162109	0.293681	0.218541	0.0752304	0.214643	-0.58251	0.361231	-0.114013	-0.0329254	0.274113	-0.3682	0.0851103	-0.0206675	0.0694532	0.0136884	0.0572186	-0.0579494	0.540381	0.0147865	0.00968437	-0.025343	0.0399866	0.144231	0.256518	-0.269636	0.0482825	-0.0231049	0.463981	0.0700136	0.0197819	-0.0272062	-0.0239369	-0.283152	-0.237307	0.0162671	-0.028252	-0.203376	0.00796903	0.0209279	-0.418326	0.00486526	0.0369901	0.041649	-0.0636652	-0.20729	-0.00117621	0.00052668
0.139741	-0.0122143	-0.171391	0.00929061	0.227568	0.172771	0.0537376	0.164318	-0.454073	0.281476	-0.0910641	-0.0300581	0.215052	-0.285543	0.0630661	-0.0225568	0.0543981	0.0107836	0.0405249	-0.0422709	0.42376	0.0113958	0.00774819	-0.0221724	0.0302232	0.117662	0.200644	-0.209898	0.0370953	-0.0181536	0.356997	0.0551427	0.0142426	-0.0211508	-0.0158937	-0.218917	-0.190492	0.0101824	-0.0177172	-0.158809	0.00430021	0.0133816	-0.324406	0.00313446	0.0291053	0.025615	-0.0503399	-0.153461	-0.000481029	0.000419729
0.180698	-0.0108382	-0.22424	0.0166618	0.292299	0.217501	0.0749767	0.21399	-0.580074	0.359451	-0.113709	-0.0334345	0.272815	-0.366538	0.085371	-0.0206554	0.0691056	0.0137936	0.0575679	-0.0579101	0.538058	0.014926	0.00950591	-0.0249447	0.0398714	0.142987	0.255646	-0.26826	0.0480942	-0.0230106	0.462662	0.07077	0.0195554	-0.0274133	-0.0242043	-0.281893	-0.235284	0.0162749	-0.0284943	-0.202819	0.00817086	0.0212644	-0.417577	0.00508266	0.0371319	0.0419157	-0.0638497	-0.205474	-0.000278382	0.000432041
0.140081	-0.0125693	-0.171651	0.00918318	0.228408	0.172852	0.0542883	0.164858	-0.455271	0.282071	-0.0914539	-0.029948	0.215539	-0.285881	0.0633771	-0.0224762	0.0544914	0.0109975	0.0403248	-0.0425603	0.42462	0.0114377	0.00767834	-0.0222271	0.0303743	0.117901	0.201168	-0.209869	0.0372654	-0.0180964	0.358085	0.0548124	0.0147245	-0.0219155	-0.0157736	-0.219949	-0.19049	0.0101904	-0.0178442	-0.15925	0.00429942	0.0134832	-0.325014	0.0032183	0.0291055	0.0255691	-0.0505021	-0.154037	-0.000823069	0.000729361
0.0986102	-0.0143072	-0.118433	0.00232901	0.162971	0.127475	0.0321546	0.114969	-0.327928	0.202223	-0.0695013	-0.0275239	0.156293	-0.203163	0.0412853	-0.0244886	0.0396069	0.00821692	0.024763	-0.0266559	0.309379	0.00804203	0.00570107	-0.0192369	0.0208033	0.0916045	0.145009	-0.1499	0.0261332	-0.0130621	0.251714	0.039375	0.00851204	-0.0148593	-0.00694635	-0.156012	-0.144117	0.00449413	-0.00743414	-0.116504	0.00107099	0.00528162	-0.230812	0.00172736	0.0208158	0.00966736	-0.0388115	-0.100494	-0.000409274	0.000542655
0.140143	-0.0122407	-0.171693	0.00998538	0.22779	0.172784	0.0542596	0.164782	-0.4543	0.281864	-0.0909947	-0.0297497	0.214874	-0.286141	0.0634294	-0.0225081	0.0543387	0.0107105	0.0408086	-0.0425462	0.423789	0.0114865	0.00775861	-0.0218415	0.0303109	0.116874	0.201364	-0.210367	0.0371103	-0.0182055	0.357771	0.0552916	0.0148976	-0.0214113	-0.0160477	-0.219164	-0.189982	0.0101934	-0.0180817	-0.158463	0.00448169	0.0137957	-0.32513	0.00345889	0.0292397	0.0258156	-0.0508581	-0.154259	-0.000892106	0.000459533
0.139655	-0.0122446	-0.17152	0.0093029	0.227807	0.172917	0.0537319	0.164547	-0.454409	0.281482	-0.091298	-0.0303069	0.21519	-0.285384	0.0632561	-0.0225038	0.0544058	0.0109591	0.0406716	-0.0424768	0.423921	0.0114587	0.00764731	-0.0221212	0.0303256	0.117606	0.20063	-0.209538	0.0371345	-0.0180885	0.357443	0.0555406	0.0140317	-0.0215998	-0.0159773	-0.219006	-0.190132	0.0101606	-0.017898	-0.159339	0.00442312	0.0136102	-0.324793	0.00329135	0.0291736	0.0257136	-0.0505398	-0.153201	-0.000384198	0.000418883
0.0984829	-0.0139718	-0.118396	0.0023609	0.162952	0.127743	0.0320677	0.115013	-0.327874	0.20229	-0.0693021	-0.0274753	0.156667	-0.203208	0.0411821	-0.0243602	0.0395768	0.00819137	0.0248271	-0.0267188	0.309311	0.00798912	0.00568109	-0.0192268	0.0207977	0.0916093	0.144763	-0.149954	0.0261212	-0.0130481	0.251674	0.0395445	0.0082953	-0.0147842	-0.00691962	-0.15564	-0.144134	0.00449215	-0.00747912	-0.116646	0.00107526	0.00533928	-0.231016	0.00174581	0.0208466	0.00967001	-0.0381851	-0.100663	-0.000317839	0.000206895
0.0546294	-0.0128948	-0.0637673	-0.00116942	0.089901	0.0726318	0.013524	0.0619943	-0.185906	0.114013	-0.0408318	-0.0205372	0.0895418	-0.115766	0.0218041	-0.0190489	0.0231468	0.00424895	0.0096157	-0.0112359	0.178898	0.00440445	0.00366836	-0.0131642	0.0108643	0.0568979	0.0845933	-0.0875149	0.0141611	-0.00812967	0.138296	0.0221797	0.00384229	-0.00476383	0.000146114	-0.0879843	-0.0878923	-2.47709e-05	0.000248321	-0.0655548	-0.000184782	-0.000284378	-0.128306	-0.00019971	0.0149263	-0.000192674	-0.024403	-0.0495033	-0.000917519	0.000235196
0.0986542	-0.0142587	-0.11835	0.00266962	0.162815	0.127267	0.0321851	0.114969	-0.327589	0.202482	-0.0692734	-0.027104	0.155788	-0.203516	0.041462	-0.0247642	0.0395514	0.0080798	0.0248869	-0.0267237	0.309044	0.00808373	0.00575116	-0.0191023	0.0208179	0.0912089	0.145404	-0.150347	0.0260372	-0.0131418	0.251571	0.039891	0.00898129	-0.0150603	-0.00705359	-0.155653	-0.144308	0.00451434	-0.00766151	-0.115956	0.00123629	0.00555348	-0.230943	0.00200332	0.021038	0.00983447	-0.0389964	-0.100395	-0.000451526	0.00047396
0.140397	-0.0119854	-0.171962	0.0100067	0.228212	0.173445	0.0541221	0.165039	-0.454995	0.282558	-0.0910426	-0.0295007	0.215245	-0.286812	0.0632297	-0.0225297	0.0544279	0.0105951	0.0409261	-0.0426062	0.424475	0.0114273	0.00783831	-0.0219014	0.0303619	0.117086	0.201506	-0.210954	0.037093	-0.018251	0.358139	0.0554451	0.0146667	-0.0213012	-0.0160267	-0.21905	-0.19069	0.0102396	-0.0180764	-0.158735	0.00451083	0.0137822	-0.325546	0.00343725	0.0292354	0.0258255	-0.0508747	-0.154984	-0.0011234	0.000190974
0.180337	-0.011082	-0.223875	0.0164732	0.291829	0.216754	0.0749495	0.213603	-0.579441	0.358927	-0.113638	-0.0337068	0.272476	-0.365977	0.0856311	-0.0209458	0.0690485	0.0139013	0.0573779	-0.0577593	0.537549	0.0149908	0.00943328	-0.0250212	0.0397932	0.14311	0.255587	-0.267866	0.0481025	-0.0230046	0.462093	0.0709235	0.019749	-0.0275586	-0.0241888	-0.281917	-0.235073	0.0162737	-0.0284393	-0.202439	0.00818509	0.0211667	-0.417291	0.00506991	0.0372046	0.0418698	-0.0635403	-0.204156	4.88853e-05	0.000627759
0.139539	-0.012622	-0.171153	0.00904743	0.227657	0.172136	0.0540525	0.164306	-0.453897	0.281064	-0.0913204	-0.0301137	0.214794	-0.284818	0.0633825	-0.0224134	0.054343	0.0110618	0.0402056	-0.0424397	0.423325	0.0114537	0.00760493	-0.0221862	0.0303074	0.117629	0.200508	-0.209004	0.037166	-0.018026	0.357028	0.0549083	0.0144922	-0.0219621	-0.0157911	-0.219422	-0.189789	0.0101869	-0.0178703	-0.15892	0.00427724	0.0135523	-0.324019	0.00321403	0.0290812	0.0256132	-0.0505138	-0.153013	-0.00028374	0.000822132
0.0986544	-0.0142224	-0.118398	0.00229739	0.163192	0.127328	0.0326604	0.115166	-0.328217	0.202485	-0.0692387	-0.027269	0.156865	-0.203362	0.0414786	-0.0242806	0.0395891	0.00827571	0.0245679	-0.0268297	0.309487	0.00801088	0.00564874	-0.0192492	0.0208262	0.0917409	0.145157	-0.150033	0.0262666	-0.0130434	0.25207	0.0390793	0.00897028	-0.0150861	-0.00687808	-0.156407	-0.144065	0.00451985	-0.00751184	-0.116362	0.00108121	0.00535714	-0.231229	0.00176314	0.0208111	0.00966219	-0.0377633	-0.100885	-0.00044483	0.000435317
0.139791	-0.0125421	-0.17141	0.00923231	0.227913	0.172336	0.0542044	0.164539	-0.454185	0.28147	-0.0911803	-0.0296508	0.214573	-0.285296	0.0634043	-0.0222511	0.0543936	0.0109703	0.0403453	-0.0426312	0.423431	0.0114591	0.00767465	-0.0220538	0.0304044	0.117417	0.200894	-0.209393	0.0371473	-0.0180669	0.357374	0.0550786	0.014666	-0.0220709	-0.016092	-0.219478	-0.190017	0.0101732	-0.0180355	-0.158836	0.00450583	0.0138067	-0.324112	0.00341618	0.029192	0.0258482	-0.0509406	-0.153703	-0.000526972	0.000716738
0.181111	-0.0113724	-0.224149	0.0167366	0.292312	0.216491	0.0759052	0.213986	-0.580257	0.359918	-0.113382	-0.032947	0.272678	-0.367207	0.085917	-0.0209108	0.0691172	0.0137101	0.0571084	-0.0578871	0.53819	0.0149947	0.00957041	-0.0249622	0.0398303	0.143118	0.256755	-0.269068	0.0482672	-0.0231453	0.462923	0.0701765	0.0210476	-0.0275297	-0.0242084	-0.283051	-0.235652	0.0162635	-0.0285074	-0.201491	0.00819944	0.0212702	-0.417867	0.00509086	0.037137	0.0419243	-0.0633158	-0.205523	-0.000704694	0.000927527
0.224337	-0.000626148	-0.279305	0.0299954	0.361966	0.262949	0.0965101	0.268001	-0.70649	0.44032	-0.132827	-0.0227735	0.32204	-0.449122	0.109116	-0.0226032	0.0837377	0.0160406	0.0904458	-0.0750304	0.653214	0.0183918	0.0116664	-0.0264116	0.0496663	0.161962	0.311752	-0.327709	0.0582647	-0.0274114	0.56889	0.0882947	0.0303555	-0.033645	-0.0366514	-0.339653	-0.284891	0.0303065	-0.0468787	-0.248083	0.0163006	0.0216528	-0.511749	0.0139215	0.0391922	0.0658073	-0.0778521	-0.262723	-0.000776596	0.000901581
0.26801	0.0116689	-0.333833	0.044923	0.430922	0.30767	0.118393	0.321853	-0.830211	0.521397	-0.149714	-0.00855731	0.369065	-0.532453	0.133188	-0.0249525	0.0980086	0.0175	0.124377	-0.0921207	0.766058	0.0216667	0.014083	-0.0273605	0.0592414	0.178758	0.368483	-0.388593	0.0678678	-0.0319878	0.673094	0.106166	0.0421848	-0.0394602	-0.0494704	-0.395301	-0.334915	0.0455705	-0.0663959	-0.290245	0.0251992	0.021102	-0.605086	0.0236568	0.0413031	0.090348	-0.0910386	-0.321744	-0.00139959	0.000794192
0.267711	0.0115786	-0.333884	0.043816	0.431795	0.308206	0.117986	0.321992	-0.831398	0.521554	-0.150309	-0.00872901	0.369712	-0.531879	0.132955	-0.0246848	0.0982424	0.0179129	0.124006	-0.092278	0.766954	0.0215793	0.0139634	-0.0278091	0.0594133	0.179987	0.367858	-0.387599	0.0679535	-0.0317868	0.67339	0.106141	0.0412325	-0.0402594	-0.0493916	-0.395749	-0.335583	0.0455798	-0.0662462	-0.291863	0.0251344	0.0208662	-0.604635	0.0235341	0.041273	0.0902483	-0.091036	-0.321462	-0.00113309	0.000886945
0.267377	0.0119076	-0.333894	0.0440406	0.431473	0.308739	0.117348	0.321898	-0.830903	0.521133	-0.150551	-0.00931395	0.36965	-0.531408	0.132681	-0.0248594	0.0981435	0.0179279	0.124375	-0.0922348	0.766617	0.0216055	0.0139097	-0.0276997	0.0593648	0.179577	0.367211	-0.387129	0.0678007	-0.031739	0.673103	0.106866	0.040422	-0.040285	-0.049349	-0.39469	-0.334999	0.04551	-0.0662048	-0.292364	0.0250718	0.0209309	-0.604844	0.0235063	0.0412987	0.0902039	-0.0914078	-0.320907	-0.000822349	0.000545247
0.224443	-0.000345	-0.279317	0.0303747	0.361683	0.263235	0.0962937	0.26791	-0.706246	0.44039	-0.132766	-0.022923	0.322196	-0.449433	0.108875	-0.0230441	0.0836706	0.0158241	0.090763	-0.0747465	0.653367	0.0183686	0.0117469	-0.026395	0.0494867	0.161754	0.311701	-0.328244	0.0581891	-0.0275021	0.568632	0.0882655	0.0304225	-0.0330321	-0.0364232	-0.339066	-0.285041	0.0304031	-0.0466797	-0.247784	0.0161298	0.0212478	-0.512197	0.0137218	0.0390626	0.0656133	-0.0775821	-0.262758	-0.00087335	0.000671335
0.268066	0.011847	-0.333875	0.0447577	0.431141	0.307969	0.118135	0.321878	-0.830505	0.521812	-0.149697	-0.00823141	0.369066	-0.532761	0.133028	-0.025024	0.0980865	0.0174235	0.124457	-0.0921286	0.766358	0.0216125	0.0141473	-0.0274761	0.0592847	0.179061	0.368475	-0.388894	0.0678208	-0.0320116	0.673018	0.106394	0.0419597	-0.0394072	-0.0495291	-0.395107	-0.335697	0.0456433	-0.0664585	-0.290413	0.0252473	0.0210639	-0.604982	0.0236921	0.0412759	0.0904265	-0.0910631	-0.321926	-0.00144563	0.000685517
0.224264	-0.000695053	-0.279199	0.0304093	0.361347	0.262529	0.0965827	0.267732	-0.705822	0.439847	-0.132848	-0.0233448	0.32192	-0.448899	0.109204	-0.0232551	0.0835931	0.0159827	0.090651	-0.074701	0.652963	0.0184899	0.0116543	-0.0263319	0.0494148	0.161571	0.311794	-0.327753	0.0582584	-0.0274821	0.56855	0.0882325	0.0308883	-0.0333978	-0.0364672	-0.339359	-0.28427	0.0303404	-0.0465844	-0.247438	0.016132	0.0212128	-0.512313	0.0136667	0.0390879	0.0656118	-0.0775395	-0.261754	-0.000717077	0.000987142
0.180933	-0.0108208	-0.224509	0.0160029	0.29338	0.218064	0.0753865	0.214494	-0.581916	0.360414	-0.113897	-0.0333726	0.274416	-0.367103	0.0853731	-0.0204955	0.0693205	0.0140243	0.0571127	-0.0580927	0.539648	0.014828	0.00944961	-0.0253291	0.0399469	0.14419	0.255844	-0.268475	0.0483663	-0.0229471	0.463757	0.0702083	0.0196597	-0.027863	-0.0239525	-0.282992	-0.236181	0.0162788	-0.0282831	-0.203638	0.00796667	0.0209587	-0.418448	0.00487512	0.0370216	0.0416889	-0.0625206	-0.206153	-0.000533132	0.000412169
0.181386	-0.0111116	-0.22444	0.0166209	0.292743	0.217437	0.0754684	0.214158	-0.581045	0.360615	-0.113549	-0.032808	0.273085	-0.367881	0.0854461	-0.020982	0.0692593	0.0135496	0.0572423	-0.0578149	0.53908	0.0148965	0.00970126	-0.0251106	0.039849	0.143529	0.256738	-0.269683	0.0482058	-0.0231973	0.463141	0.0702604	0.0205423	-0.0271555	-0.0241564	-0.282794	-0.236691	0.0162652	-0.0283533	-0.202002	0.00809817	0.0210896	-0.418036	0.00495617	0.0370774	0.0418343	-0.0635787	-0.206298	-0.000991273	0.000709353
0.181093	-0.0112214	-0.224395	0.0161258	0.292959	0.217559	0.0749877	0.214096	-0.581308	0.360421	-0.114019	-0.0331289	0.27298	-0.367316	0.085426	-0.0210191	0.0693414	0.0137819	0.0572479	-0.0578375	0.539285	0.0149105	0.00961243	-0.0253064	0.0399458	0.14399	0.2563	-0.268952	0.0481831	-0.0230902	0.463047	0.0706377	0.0197902	-0.027538	-0.0241482	-0.282776	-0.236848	0.016337	-0.0283921	-0.202883	0.00811665	0.0210604	-0.417647	0.00497834	0.0370678	0.0418574	-0.0640929	-0.205518	-0.000684254	0.000817735
0.139801	-0.0126962	-0.171384	0.00924088	0.227869	0.172334	0.0542307	0.1645	-0.454125	0.281165	-0.0914384	-0.0299891	0.214699	-0.284989	0.0632829	-0.0223076	0.0543605	0.0110275	0.040275	-0.0424942	0.423482	0.0114586	0.00764966	-0.0220785	0.030325	0.117355	0.200682	-0.209074	0.0371622	-0.0180282	0.357361	0.0546058	0.0146978	-0.0220303	-0.0158244	-0.219569	-0.18959	0.0101527	-0.0178128	-0.158967	0.00428476	0.013513	-0.324071	0.00318655	0.0290683	0.0256195	-0.0510817	-0.153715	-0.000532726	0.000872111
0.181155	-0.010747	-0.224354	0.0167691	0.292544	0.217637	0.0753107	0.21417	-0.58068	0.360344	-0.11328	-0.0328613	0.273291	-0.367696	0.0854074	-0.0206681	0.0691942	0.0135386	0.0574278	-0.0578782	0.538706	0.0148508	0.00964924	-0.0250096	0.039861	0.143293	0.256369	-0.269532	0.048163	-0.0231602	0.462994	0.0704674	0.0201126	-0.0268683	-0.0241687	-0.282316	-0.236336	0.0162902	-0.0285038	-0.202229	0.0081746	0.02124	-0.417993	0.00509761	0.0371749	0.0418822	-0.0631565	-0.206435	-0.000747432	0.000315081
0.139924	-0.0125266	-0.171226	0.00964367	0.22712	0.172177	0.0538785	0.164099	-0.453476	0.281384	-0.0909337	-0.0299519	0.214384	-0.285781	0.0632621	-0.0228564	0.0543255	0.0105899	0.0405115	-0.0420778	0.423363	0.011457	0.00783198	-0.0220607	0.0301509	0.117271	0.201129	-0.210389	0.0370408	-0.018272	0.356651	0.0550321	0.0148315	-0.0207697	-0.0158432	-0.21899	-0.190477	0.0101818	-0.0177724	-0.157865	0.0043033	0.0134312	-0.324197	0.00316979	0.0291352	0.0255991	-0.0508055	-0.153278	-0.000672907	0.000704243
0.0981443	-0.0141828	-0.118108	0.00257825	0.162413	0.127002	0.0322135	0.114761	-0.326877	0.201392	-0.0693798	-0.0278385	0.156074	-0.202292	0.0414451	-0.0245661	0.039397	0.00834336	0.0248716	-0.0266633	0.308376	0.00810124	0.00555825	-0.0190705	0.020706	0.0910166	0.144535	-0.149117	0.0260935	-0.012981	0.25124	0.0395529	0.00863866	-0.0151925	-0.00688172	-0.155462	-0.142912	0.00452592	-0.00749897	-0.116308	0.00105184	0.00529549	-0.230826	0.00177873	0.0208438	0.00963332	-0.0383581	-0.0996422	2.3327e-05	0.000436354
0.0545989	-0.0128866	-0.0635419	-0.000967786	0.0895292	0.0720458	0.014058	0.061899	-0.185285	0.11361	-0.0403047	-0.0203536	0.0896189	-0.115632	0.0219924	-0.0186641	0.0230363	0.00420006	0.00946615	-0.0112289	0.178247	0.00437545	0.00364242	-0.013027	0.0108002	0.0565849	0.0846265	-0.0875419	0.0142385	-0.00813592	0.138116	0.0215453	0.00439324	-0.00438585	0.000183309	-0.0882293	-0.0872988	-1.33351e-05	0.000196072	-0.0649121	-0.000184489	-0.00023734	-0.128082	-0.000166622	0.0149265	-0.000197624	-0.0235636	-0.0498598	-0.000918485	0.000230159
0.0982357	-0.0141456	-0.117958	0.00304896	0.161742	0.126537	0.0321864	0.114492	-0.326187	0.201527	-0.0687904	-0.0276316	0.155557	-0.202952	0.0416988	-0.0249109	0.0393405	0.00801465	0.0250467	-0.0264719	0.307968	0.0081483	0.00568009	-0.0189284	0.0206201	0.0906909	0.145161	-0.150181	0.0260148	-0.0131856	0.250787	0.0400514	0.00909813	-0.0144116	-0.00704297	-0.155141	-0.143376	0.00450402	-0.00763566	-0.115149	0.0012497	0.00552086	-0.230951	0.00199854	0.0210608	0.00980786	-0.0381689	-0.0992356	-5.98188e-05	0.000349249
0.053721	-0.012519	-0.0632834	-0.00135417	0.0892706	0.0722158	0.0134203	0.0616958	-0.184702	0.112582	-0.0405129	-0.0211019	0.089825	-0.114185	0.0219193	-0.0184433	0.0229599	0.00457766	0.00960149	-0.0113074	0.177615	0.00437449	0.00339778	-0.0130899	0.0108098	0.0566455	0.0833783	-0.085952	0.014175	-0.00791005	0.137646	0.0222055	0.00316202	-0.00487325	0.000191145	-0.0874571	-0.0863336	-4.58816e-06	0.000140079	-0.0660679	-0.000234883	-0.000254493	-0.127755	-0.000120152	0.01498	-0.000177767	-0.0231972	-0.0485405	-7.03548e-05	-8.41866e-05
0.0986507	-0.0138804	-0.118172	0.00352636	0.161903	0.126898	0.032472	0.114786	-0.3265	0.202188	-0.068507	-0.0272289	0.155912	-0.203873	0.0416616	-0.0249266	0.0393226	0.00777121	0.0252064	-0.0265266	0.30831	0.00811052	0.00578291	-0.0187983	0.0205983	0.0904054	0.14563	-0.151148	0.0260209	-0.0132934	0.251206	0.039939	0.0095377	-0.0140698	-0.00699609	-0.155088	-0.143674	0.00452484	-0.00771294	-0.114717	0.00124567	0.00558946	-0.231647	0.00203689	0.0210597	0.0098073	-0.03782	-0.100322	-0.000488209	8.60632e-05
0.0540272	-0.0133545	-0.0632863	-0.00139111	0.0893482	0.0713909	0.0137255	0.0615721	-0.184773	0.112727	-0.0409834	-0.0209566	0.0887417	-0.114257	0.0222831	-0.0190896	0.0230001	0.00461328	0.00929147	-0.0112117	0.177694	0.00453266	0.00345877	-0.0131261	0.0108183	0.0565897	0.0842197	-0.0860127	0.0141695	-0.00797876	0.137663	0.0220934	0.00405757	-0.00558394	0.00016014	-0.0882411	-0.0864931	-1.19209e-06	0.000200748	-0.0653079	-0.000217373	-0.00032581	-0.12752	-0.000150442	0.0149914	-0.000184426	-0.0246304	-0.0478877	-0.000375524	0.000743619
0.0542117	-0.0126664	-0.0632948	-0.000854661	0.0889271	0.0717804	0.013849	0.0615771	-0.184403	0.113311	-0.0401325	-0.0205756	0.089426	-0.115318	0.0219712	-0.0188251	0.0228803	0.00413888	0.00959229	-0.0112208	0.177455	0.00440823	0.00360479	-0.0129422	0.0107396	0.0563702	0.084162	-0.0874283	0.014178	-0.00815947	0.137501	0.0221925	0.00432292	-0.00442933	9.79682e-05	-0.0873555	-0.0869936	4.74509e-07	0.000159812	-0.0646307	-0.000133059	0.000104285	-0.128206	-0.000216749	0.0149749	-0.000101889	-0.0229608	-0.0489469	-0.000548149	3.22816e-05
0.000469835	-0.000183896	-0.0003173	0.000152404	0.00057384	0.000458709	5.06954e-05	0.000381434	-0.00116474	0.0010416	-0.000277289	9.43061e-05	0.000390401	-0.000992234	-9.16875e-05	-0.000619058	0.000117605	-9.17907e-05	0.000396272	-3.00259e-05	0.00120824	4.28587e-05	9.7395e-05	-7.82927e-05	1.87484e-05	0.000340471	0.000658088	-0.000910623	7.96977e-05	-0.00011219	0.000753957	0.000215551	0.000831716	-0.000128057	-1.57324e-05	-0.000103934	-0.00104371	-2.82521e-05	6.65192e-05	-0.00032456	7.04224e-05	-8.92682e-05	-0.00105425	2.55038e-05	-1.64397e-05	-6.23195e-06	1.06217e-06	-0.000141246	-0.00080626	0.000357076
0.000323837	0.00025322	-0.000564316	0.000466963	0.000366303	0.000671402	5.50898e-05	0.00049097	-0.00100044	0.00077307	-8.42021e-05	-0.000273129	0.000660526	-0.000994014	0.000290726	-0.00033515	8.5743e-05	-4.59474e-05	0.000253455	-7.87385e-05	0.00107739	7.87791e-05	1.88776e-05	8.9984e-05	-6.87853e-06	-0.000140462	0.000752344	-0.000854162	1.26899e-05	-0.000108394	0.0010315	0.000709686	-7.40215e-06	-5.39497e-05	-4.02937e-05	-0.000153523	-0.000203856	-4.75573e-05	-4.96684e-05	-0.000116775	-4.85824e-06	3.51602e-05	-0.00156242	8.16723e-05	0.000319173	7.33258e-05	-6.39567e-05	-0.000196163	-0.0006753	-7.80195e-05
0.000169959	0.00029183	-0.000452231	0.000381177	0.000209277	0.000563693	3.48334e-05	0.000362903	-0.000617529	0.000358467	-8.65659e-05	-0.000373518	0.000524985	-0.000507607	0.000225348	-0.000168934	2.64582e-05	1.38526e-05	0.000212651	-8.1463e-05	0.000664995	7.04847e-05	-2.91457e-05	0.000107822	-1.04608e-05	-0.00022987	0.000389898	-0.000374763	1.95242e-05	-4.00388e-05	0.000781014	0.000533894	-0.000331152	-4.41168e-05	-2.94843e-05	-9.96888e-05	0.000249583	-3.21053e-05	-2.37832e-05	-9.55928e-05	-6.64499e-07	1.12886e-05	-0.00124143	5.12842e-05	0.000103575	4.17884e-05	-3.45549e-05	-0.00011145	-0.000567581	-9.27282e-05
-0.000184535	-1.63693e-05	0.000129614	-1.0687e-05	-0.00018751	-0.000272834	7.80629e-05	-9.6305e-05	0.000375475	-0.00035787	0.000182893	5.08341e-05	-9.2867e-05	0.000256861	0.000102681	0.000277493	-1.86993e-05	3.65207e-05	-0.000199443	1.77907e-05	-0.000398744	-2.3268e-05	-2.80221e-05	4.90843e-05	-1.44556e-05	-0.000150444	-7.93662e-05	0.000220807	-4.56857e-05	1.61886e-05	-0.000231878	-0.000135204	7.57016e-05	-1.01775e-05	4.36837e-06	3.09516e-05	0.000334815	6.44918e-06	-1.66949e-05	2.73045e-05	2.72365e-06	1.08816e-05	0.00044286	-9.82778e-06	0.000353872	-1.08795e-05	1.48895e-05	-4.90434e-06	-0.000190697	0.000225074
2.68222e-05	0.000196432	-0.000133273	9.83789e-05	9.14928e-05	0.00020417	-0.000104396	0.000105871	-0.000364843	0.000573699	0.000201439	0.000171652	0.000291769	-0.000779092	0.000250029	-8.6732e-05	9.36625e-05	-0.000110145	-0.000258105	3.0307e-05	0.00045588	-2.0786e-05	5.77296e-05	-3.60028e-05	2.15223e-08	0.000105658	0.000552324	-0.00081155	-0.000109674	-0.000123634	0.000151614	0.000596174	-4.26695e-05	-1.68756e-06	2.14535e-05	8.14367e-05	-0.000640754	1.99601e-05	-8.54195e-05	0.000142612	-1.89431e-06	7.5534e-05	-0.00039452	-1.57128e-05	0.000729254	-5.75231e-06	1.35484e-05	-8.9854e-05	-0.000349563	-1.75429e-05
0.000134478	0.000230656	-0.000336512	0.000327079	0.000176824	0.000424366	-2.29522e-06	0.000286212	-0.000587761	0.000552333	2.58471e-05	-0.000159554	0.000488962	-0.00075203	0.00025701	-0.000240111	5.62886e-05	-5.568e-05	5.0799e-05	-2.05474e-05	0.000684844	4.27131e-05	1.5826e-05	5.31634e-05	-2.0851e-05	-9.26044e-05	0.000571239	-0.000704078	-3.79368e-05	-0.000101271	0.000567736	0.000623517	-2.47881e-05	-5.34952e-05	-6.45919e-06	2.80961e-05	-0.000198081	-4.33763e-07	-3.84646e-05	-1.2815e-06	9.21963e-06	1.68439e-05	-0.00105831	-2.96161e-06	0.000465399	-1.40013e-05	2.80556e-05	-3.98178e-05	-0.000493221	-4.51123e-05
0.0542907	-0.0128505	-0.0635679	-0.00100764	0.0895444	0.0719768	0.0139787	0.0619639	-0.185146	0.113212	-0.0404759	-0.0206117	0.0894508	-0.115015	0.0221619	-0.0185296	0.0229988	0.00442584	0.00966276	-0.011438	0.177918	0.00444576	0.00350829	-0.0129369	0.0108856	0.0563893	0.0842985	-0.086756	0.0142414	-0.008028	0.138221	0.0220223	0.00408234	-0.00495409	-8.90205e-06	-0.0880598	-0.0866123	-7.41472e-06	7.13067e-06	-0.0654435	-1.17305e-05	-8.24593e-06	-0.128117	9.45292e-07	0.0149957	1.09691e-05	-0.0237776	-0.0492534	-0.000587225	0.000209124
2.15768e-05	9.42768e-05	-0.000204744	0.000137811	0.000167781	0.000255921	6.3037e-05	0.000211355	-0.000351847	6.16936e-05	-2.10634e-05	-0.000165107	0.000330708	-0.000150557	0.000116316	6.45618e-05	3.48447e-05	5.56818e-05	5.01734e-05	-4.07424e-05	0.000346208	1.43098e-05	-3.28289e-05	5.03819e-05	5.67726e-06	-8.46745e-05	0.000176273	-5.93459e-05	7.02812e-06	-1.46416e-06	0.000388324	9.71928e-05	-9.22121e-05	-4.95054e-05	-4.36744e-06	-8.5175e-05	0.000215891	1.26101e-05	2.35103e-05	-0.000277245	7.13537e-05	-9.27253e-05	-0.000435628	-5.04311e-06	0.000259568	-4.71906e-05	-4.23207e-05	-0.000154253	-0.000372178	8.72912e-05
0.000220211	0.000235404	-0.000266694	5.3706e-05	0.000389199	0.000616316	-0.000219418	0.000233899	-0.000861872	0.00102857	-7.9159e-05	9.62437e-05	0.000462356	-0.000998063	5.6634e-05	-0.000469954	0.00010312	-0.00012509	1.29945e-05	-2.73795e-05	0.000947537	7.68104e-06	7.41502e-05	-0.000115558	2.8453e-05	0.000348438	0.000563458	-0.00095918	-3.82643e-05	-0.000118549	0.000420634	0.000771716	-0.000198122	-0.000110235	-3.49386e-06	0.000101699	-0.0010267	1.13538e-05	-6.88611e-05	2.68314e-05	2.50232e-05	3.05064e-05	-0.000998067	-3.18801e-05	0.000172419	-5.27932e-05	8.50093e-05	-2.71555e-05	-0.000608797	-6.23018e-05
0.0535795	-0.0127586	-0.0631103	-0.00106354	0.0886297	0.0714646	0.0135869	0.061382	-0.183731	0.112072	-0.0404048	-0.0212839	0.089042	-0.113823	0.0221144	-0.0186373	0.0228002	0.00452402	0.0097547	-0.0112842	0.176689	0.00449744	0.00337921	-0.0128775	0.0107694	0.0561343	0.0834082	-0.085805	0.0141725	-0.00795658	0.137179	0.0224463	0.00358316	-0.00490393	-3.13381e-05	-0.087171	-0.0856358	-2.82782e-05	0.000104203	-0.0653279	3.26424e-05	2.92864e-05	-0.127702	-0.00011407	0.0149186	-3.47085e-05	-0.0233557	-0.047675	0.000111286	0.000163487
2.84534e-05	0.000320896	-0.000254244	4.65295e-05	0.000267782	0.000551195	-0.00017173	0.000229097	-0.000537694	0.000322558	-4.296e-05	-0.000125473	0.000418098	-0.000323318	0.000110682	-5.81713e-05	6.59678e-05	3.24513e-05	3.96839e-06	-5.1352e-05	0.000566475	-2.10123e-06	-2.45895e-05	-3.72965e-05	3.03481e-05	8.14997e-05	0.000162936	-0.000200533	-2.15904e-05	-7.47947e-07	0.000415292	0.000444314	-0.000679776	-4.90472e-05	6.43632e-05	-4.5035e-05	-0.000137305	2.07974e-05	-2.15331e-05	-0.000203891	3.559e-05	-8.20458e-05	-0.000632779	7.05458e-05	9.48599e-05	-1.2697e-05	-1.7012e-05	-0.000144467	-0.000410666	-0.000128611
-0.000128712	0.00012464	-1.53822e-05	0.000136976	-0.000124698	-1.90331e-05	5.40208e-05	1.30872e-05	0.000190256	-0.000191952	9.53546e-05	-0.000130145	0.000105819	9.34031e-05	0.000137826	0.000115888	-3.8492e-05	2.8507e-05	-8.03086e-05	-1.10961e-05	-0.000175906	9.6349e-06	-4.31769e-05	8.03535e-05	-2.28815e-05	-0.000226834	-2.94692e-06	8.90171e-05	-3.42385e-05	3.43285e-06	-5.59055e-06	0.00011491	-0.000131976	-4.76185e-05	9.36771e-06	9.80385e-05	0.00044225	1.93641e-05	-2.27811e-05	4.68213e-05	1.62893e-05	7.91438e-06	-0.000133093	-4.15714e-05	0.000252064	-5.02029e-05	6.65733e-05	4.30159e-05	-0.000254955	6.86751e-05
-9.38583e-05	0.000271502	-8.23199e-05	-6.74679e-06	1.62274e-05	0.000203102	-0.000142744	3.05392e-05	-0.00012546	0.000240939	0.000180077	7.00334e-05	0.000219583	-0.0003545	0.000188263	8.95671e-05	5.52356e-05	-4.01554e-05	-0.000291582	-6.2809e-07	0.000163691	-2.89282e-05	9.39532e-06	-2.85755e-05	1.27531e-05	5.75834e-05	0.000221592	-0.000354369	-9.41693e-05	-5.03358e-05	1.58237e-05	0.000476059	-0.000479139	-1.22637e-05	1.63806e-05	6.98231e-05	-0.000247952	1.6015e-05	-7.23717e-05	0.000113534	1.50176e-06	6.37229e-05	-0.000162789	-1.52052e-05	0.000475459	-8.38307e-06	1.8389e-05	-7.24513e-05	-0.000296155	-8.30318e-05
0.000119989	0.000126351	-0.000176007	0.000436785	2.58029e-06	0.000143508	0.000122515	0.000196935	-0.000174164	0.000345052	3.47252e-05	-9.9604e-05	0.000267314	-0.000545842	0.000220046	-0.000217989	-3.32831e-05	-8.67385e-05	0.000117412	-1.54127e-05	0.00026502	4.90525e-05	9.90222e-06	0.000123877	-3.6959e-05	-0.000313366	0.000430017	-0.000570426	-3.49737e-05	-9.19571e-05	0.000334613	0.000384667	0.000288434	-2.94372e-05	3.01609e-05	0.000161672	0.000106541	3.68091e-05	-9.84273e-05	0.000180915	8.36141e-06	7.51894e-05	-0.000843552	-4.86923e-05	0.000338318	-4.57182e-05	6.24647e-05	-4.8697e-05	-0.000474886	6.38098e-05
0.000256229	-1.9846e-06	-0.000342937	0.000517552	0.000155138	0.000198053	0.000241857	0.000362277	-0.000550529	0.000423757	-1.31294e-05	-0.000180041	0.000389567	-0.00070157	0.000270915	-0.00024862	2.69944e-05	-4.45544e-05	0.000265206	-2.88386e-05	0.000622157	7.63746e-05	1.67017e-05	0.000150784	-4.17359e-05	-0.000312367	0.000656359	-0.000652509	1.47418e-05	-0.000102685	0.000738094	0.000296306	0.000665832	-3.61204e-05	-2.40244e-05	-8.37855e-05	6.96152e-05	-2.72719e-05	-3.5963e-05	-6.58445e-05	-2.8545e-06	2.23983e-05	-0.00106989	4.81084e-05	0.000442292	4.13868e-05	-3.53591e-05	-0.000123199	-0.000615552	0.000189984
0.0542359	-0.0128157	-0.0634604	-0.00120924	0.0895708	0.071727	0.0143019	0.0619334	-0.185253	0.113406	-0.0402044	-0.0204648	0.0898557	-0.115147	0.0222944	-0.0184512	0.0229963	0.00445089	0.00935673	-0.0115059	0.177932	0.00442115	0.00348304	-0.0130219	0.0108789	0.056728	0.0843955	-0.0869232	0.0143516	-0.00803951	0.138251	0.0218901	0.00435802	-0.00507621	-1.2835e-05	-0.088351	-0.0868028	-1.71028e-05	4.48562e-05	-0.0651276	1.12015e-05	4.78132e-05	-0.128348	-6.46282e-05	0.0149834	-1.85017e-05	-0.0227541	-0.0491866	-0.000554518	0.000199579
0.000223263	0.000134526	-0.000380426	6.70052e-05	0.00046379	0.000608143	-0.000101287	0.000328038	-0.00105356	0.000890228	-6.25335e-05	6.05819e-06	0.000581694	-0.000969234	9.76618e-05	-0.00030025	0.000155915	-6.05331e-05	9.34635e-06	-1.97982e-05	0.00111505	7.0396e-06	6.27527e-05	-8.3842e-05	2.29484e-05	0.000334262	0.000647964	-0.000876601	-1.60319e-05	-0.000112763	0.000641806	0.000569666	1.94609e-05	-9.77423e-05	-3.40398e-05	-6.79381e-05	-0.00086256	-1.16949e-05	5.74067e-05	-0.000278329	7.97929e-05	-7.35652e-05	-0.000957517	-3.26531e-05	0.000467652	-4.00925e-05	-1.42353e-05	-0.00015495	-0.000603142	6.36054e-05
0.05388	-0.012677	-0.0633798	-0.00116486	0.0892228	0.0719399	0.0138343	0.0617397	-0.184622	0.112733	-0.0404003	-0.0209424	0.0896336	-0.114406	0.0219719	-0.0183896	0.0229049	0.00450353	0.00966843	-0.0114521	0.177386	0.00442708	0.00342715	-0.0129332	0.0108464	0.0564387	0.0836173	-0.0862118	0.0142551	-0.00796319	0.137796	0.022144	0.00377247	-0.00501515	-4.49726e-05	-0.0875047	-0.0861384	-4.17028e-05	0.000145843	-0.0656728	4.31966e-05	4.96721e-05	-0.128042	-0.000163884	0.0149453	-4.83701e-05	-0.0230798	-0.048703	-0.000187812	1.31528e-05
-0.000179387	0.00023102	-9.36963e-05	-0.000247529	0.000187394	0.000324841	-0.0001768	6.86392e-05	-0.000278936	-6.31988e-05	5.80637e-05	-4.94113e-05	0.000281811	0.000122611	5.00949e-05	0.000259822	8.75169e-05	0.000118202	-0.000235524	-4.45129e-05	0.000222392	-4.60449e-05	-5.06422e-05	-8.5495e-05	4.74253e-05	0.000225615	-9.885e-05	0.000247764	-2.66899e-05	5.74847e-05	0.000105236	0.0001688	-0.000778791	-0.00010124	1.39019e-05	-0.00011728	-1.50588e-05	-5.03403e-06	5.38817e-05	-0.000351919	7.35633e-05	-0.000126312	8.26907e-05	4.84316e-05	0.000219738	-2.34996e-05	-1.13528e-06	-9.7014e-05	-0.000177404	-4.52405e-05
0.0541709	-0.0130443	-0.0632763	-0.00108464	0.0893051	0.0712984	0.0140415	0.0617541	-0.184887	0.113256	-0.0403821	-0.02058	0.0891675	-0.115016	0.0226036	-0.0190054	0.0229723	0.0044596	0.00948042	-0.0113587	0.177754	0.00452071	0.00347564	-0.0130376	0.0108479	0.0565441	0.0846698	-0.0868846	0.0142535	-0.0080735	0.137958	0.0223867	0.00445068	-0.00517861	4.65764e-05	-0.0883243	-0.0868917	2.87336e-05	-0.000166459	-0.0647896	-7.07521e-05	2.98945e-05	-0.128201	0.000153077	0.015008	5.84945e-05	-0.0234651	-0.0481984	-0.000465582	0.000429775
0.0539868	-0.0123168	-0.06349	-0.00084211	0.0890017	0.0727056	0.013052	0.0616448	-0.184501	0.113147	-0.0405564	-0.0210795	0.0895275	-0.114989	0.0215292	-0.0188535	0.0228937	0.00418622	0.0100858	-0.011229	0.177633	0.00439322	0.00357511	-0.0129284	0.0107728	0.0562893	0.0834426	-0.0869705	0.0140432	-0.0080868	0.137469	0.0228624	0.00322782	-0.00440307	7.38827e-05	-0.0864044	-0.0868622	-1.59768e-05	0.000205012	-0.0657523	-0.000127099	9.96236e-05	-0.128307	-0.000252279	0.0149663	-9.81735e-05	-0.0236102	-0.0487551	-0.000295171	-0.000345482
0.0985109	-0.0137988	-0.118171	0.00318929	0.162093	0.127358	0.031872	0.114735	-0.326732	0.202288	-0.0687951	-0.0272886	0.15584	-0.20374	0.0413926	-0.0249628	0.0394096	0.00780692	0.02526	-0.0265062	0.308558	0.00806576	0.00579516	-0.0189568	0.0206713	0.0907722	0.145269	-0.150933	0.0259283	-0.0132513	0.251013	0.0403278	0.0087666	-0.0141204	-0.00698761	-0.154733	-0.144222	0.00454018	-0.00771601	-0.115393	0.00124547	0.00557602	-0.231262	0.00204147	0.0210653	0.0097967	-0.0383382	-0.100136	-0.000335672	1.5468e-05
0.09855	-0.0142413	-0.118015	0.00279204	0.162178	0.126653	0.0322999	0.11459	-0.326837	0.202246	-0.0688657	-0.0271871	0.155714	-0.203541	0.041638	-0.0250192	0.0394406	0.0079314	0.0247871	-0.0264793	0.308568	0.00809593	0.00576809	-0.0191169	0.0206717	0.0911935	0.145508	-0.15073	0.0260603	-0.0132333	0.250965	0.0397963	0.00924734	-0.0144627	-0.00695203	-0.155592	-0.144315	0.00456749	-0.00762467	-0.114965	0.00119419	0.00544217	-0.230974	0.00190046	0.0208969	0.00972533	-0.0381247	-0.0997705	-0.000348701	0.000455962
0.0991622	-0.0141678	-0.118492	0.00279286	0.162915	0.127528	0.0322307	0.114996	-0.327916	0.20322	-0.0690439	-0.0266124	0.155865	-0.204547	0.0412804	-0.024795	0.0396227	0.00773315	0.0248221	-0.0265793	0.30952	0.00800251	0.00594853	-0.0191564	0.0207986	0.0913866	0.145894	-0.151549	0.0260219	-0.0132967	0.251597	0.0395689	0.00907066	-0.0142525	-0.00700136	-0.155838	-0.145335	0.0045541	-0.00763096	-0.115307	0.0011779	0.00549911	-0.230974	0.00188245	0.0208732	0.0097847	-0.0390141	-0.101447	-0.00097783	0.000406946
0.13956	-0.0121368	-0.171337	0.00985616	0.227179	0.172346	0.0540069	0.16438	-0.453345	0.281014	-0.0908616	-0.0301751	0.214674	-0.285237	0.063486	-0.0225005	0.0542229	0.0108325	0.0408114	-0.042452	0.422942	0.0115089	0.00764192	-0.0218364	0.0302361	0.11679	0.200724	-0.209613	0.0370714	-0.0181379	0.357044	0.05559	0.0145252	-0.0214251	-0.0160507	-0.21863	-0.189328	0.0101987	-0.0180433	-0.158464	0.00452638	0.0137738	-0.324765	0.00342335	0.0292878	0.0258295	-0.0503674	-0.153078	-0.000320242	0.00031676
0.181099	-0.0111057	-0.224184	0.0166358	0.292401	0.217113	0.0753658	0.213976	-0.580337	0.360052	-0.113412	-0.0328313	0.272702	-0.36735	0.0855579	-0.0207278	0.0691806	0.0135979	0.0571917	-0.0578314	0.538338	0.0148957	0.00963828	-0.0250265	0.0398769	0.143244	0.256446	-0.269208	0.0481404	-0.0231429	0.462711	0.0703432	0.0202531	-0.0271116	-0.0241596	-0.282584	-0.236165	0.016281	-0.0285257	-0.201938	0.0081705	0.0212743	-0.417426	0.00511008	0.0371816	0.0418861	-0.0637401	-0.20604	-0.000710851	0.000690293
0.181353	-0.010837	-0.224734	0.0169122	0.292843	0.218175	0.0750673	0.214409	-0.581353	0.360555	-0.11387	-0.0334062	0.273452	-0.367861	0.085333	-0.021011	0.0692503	0.0135933	0.0578	-0.0578434	0.53948	0.0149284	0.00964481	-0.0250131	0.0398696	0.143291	0.256443	-0.269546	0.0481698	-0.0231647	0.463549	0.070744	0.0198277	-0.0269335	-0.0241244	-0.282319	-0.236295	0.0162952	-0.0284028	-0.202847	0.00812822	0.0211027	-0.41869	0.00498366	0.0370658	0.0418335	-0.0639309	-0.206263	-0.000934834	0.000402372
0.139989	-0.0128127	-0.171521	0.00921316	0.228004	0.172263	0.0543572	0.164571	-0.454722	0.281701	-0.0914347	-0.0300897	0.215003	-0.285599	0.0635279	-0.0227043	0.0544415	0.0109937	0.0402699	-0.0424309	0.424178	0.0115125	0.0076819	-0.0221905	0.0303011	0.117759	0.201263	-0.209735	0.0372542	-0.0181308	0.357707	0.0548405	0.0150411	-0.0219429	-0.0158725	-0.219988	-0.190241	0.0101731	-0.01777	-0.158731	0.00431559	0.0134474	-0.324788	0.00315586	0.0291073	0.0256208	-0.0507038	-0.153292	-0.000725391	0.000986715
0.0988248	-0.0138276	-0.118658	0.00312249	0.162749	0.128136	0.0319559	0.115132	-0.327609	0.202388	-0.0693617	-0.0275024	0.156294	-0.203675	0.0409964	-0.0246304	0.039494	0.0079235	0.0253419	-0.0266083	0.309274	0.00803048	0.00579729	-0.0189514	0.0207166	0.0907829	0.145004	-0.150528	0.0259865	-0.0131515	0.251763	0.0396714	0.00846385	-0.0143322	-0.00691893	-0.15506	-0.143846	0.00449959	-0.00747249	-0.116323	0.00105845	0.00532082	-0.231429	0.00174827	0.0208264	0.00966793	-0.0390622	-0.101258	-0.000627236	8.17603e-05
0.0537183	-0.012759	-0.0630927	-0.000699773	0.0883634	0.0714327	0.0134745	0.0613009	-0.183584	0.1121	-0.0403814	-0.0214622	0.0889846	-0.114162	0.0222112	-0.0191769	0.022782	0.00438124	0.00987312	-0.0109691	0.176932	0.00452979	0.00344281	-0.0128749	0.010603	0.055919	0.0838158	-0.0863363	0.0140909	-0.00806264	0.137052	0.0224668	0.00386211	-0.004444	0.000181609	-0.0870913	-0.0857838	3.21199e-05	0.000202991	-0.0648547	-0.000193196	-0.000367903	-0.12802	-0.000160489	0.015019	-0.00023342	-0.023531	-0.0474094	-3.85567e-05	0.000112576
0.0988428	-0.0141419	-0.118384	0.00303336	0.162696	0.127126	0.0326453	0.115098	-0.327527	0.202588	-0.0688897	-0.0269957	0.156136	-0.203926	0.0416736	-0.0246137	0.0394879	0.00797185	0.0248614	-0.0267407	0.309002	0.00807768	0.00575929	-0.01897	0.0207697	0.0909285	0.145752	-0.15085	0.0261124	-0.0132012	0.251832	0.0395759	0.00938569	-0.0146751	-0.00698285	-0.155927	-0.144029	0.00452249	-0.00772345	-0.115377	0.00123144	0.00560778	-0.231417	0.00204239	0.0210354	0.00980886	-0.0383209	-0.100952	-0.000657795	0.000373804
0.139573	-0.012181	-0.171374	0.00948416	0.22753	0.172575	0.0539269	0.164453	-0.453684	0.281035	-0.0909653	-0.0299444	0.214726	-0.285087	0.0632844	-0.0220776	0.0543224	0.0109089	0.0406311	-0.0425352	0.423097	0.0114276	0.00765036	-0.0219391	0.0303355	0.117099	0.200496	-0.209307	0.0370732	-0.0180627	0.357104	0.0552479	0.0141908	-0.0215044	-0.0160789	-0.21886	-0.189579	0.0101965	-0.0180347	-0.15901	0.00451497	0.0137618	-0.324109	0.00342082	0.0292951	0.0258298	-0.0506903	-0.153666	-0.000335205	0.000387901
0.181307	-0.0108164	-0.224658	0.016722	0.293039	0.218253	0.0749709	0.214423	-0.581427	0.36077	-0.113864	-0.0330282	0.273269	-0.367881	0.085279	-0.0209852	0.0692878	0.0136096	0.0576083	-0.0579505	0.539418	0.0148949	0.00966126	-0.0250713	0.0399414	0.143407	0.256462	-0.269483	0.0481106	-0.02314	0.46345	0.0709176	0.0197544	-0.0273406	-0.0241671	-0.282251	-0.236649	0.0162751	-0.028494	-0.202897	0.00815821	0.0212187	-0.418371	0.00510567	0.0371648	0.041861	-0.0641439	-0.206414	-0.000896852	0.000394651
0.224103	-0.000603894	-0.279046	0.0298365	0.361779	0.262614	0.0966077	0.267818	-0.705977	0.43992	-0.132617	-0.022588	0.321899	-0.448642	0.109066	-0.02239	0.0836844	0.0160947	0.090262	-0.075038	0.652638	0.0183485	0.0116301	-0.0264181	0.0496428	0.161935	0.311433	-0.327278	0.0582587	-0.027353	0.568466	0.0880077	0.0304722	-0.0337771	-0.0366419	-0.339545	-0.284617	0.0303144	-0.0468485	-0.247964	0.0163079	0.0215931	-0.511194	0.0139091	0.0392041	0.0657932	-0.0774728	-0.262655	-0.000558928	0.00083582
0.224685	-0.000495748	-0.279361	0.0301617	0.361872	0.263305	0.0963248	0.267925	-0.706645	0.440905	-0.132606	-0.02255	0.322199	-0.450025	0.108836	-0.0228742	0.0837898	0.0156981	0.0904627	-0.074775	0.653668	0.0183189	0.0118532	-0.0264813	0.0495706	0.162131	0.312114	-0.32885	0.0582063	-0.0275751	0.568736	0.0881921	0.0304421	-0.0327937	-0.0365284	-0.339463	-0.285899	0.0302718	-0.0467071	-0.247552	0.0161789	0.0214749	-0.511911	0.0137851	0.0391389	0.0656609	-0.0777199	-0.2633	-0.00114	0.000740727
0.180814	-0.0110517	-0.224313	0.0159539	0.292885	0.217887	0.0747358	0.214051	-0.581327	0.360119	-0.114073	-0.0336429	0.273603	-0.36694	0.0852619	-0.0209312	0.0693317	0.0138967	0.0571987	-0.0577702	0.539386	0.0148686	0.00952899	-0.025395	0.0398928	0.144212	0.255809	-0.268551	0.0482043	-0.0230207	0.462998	0.0706393	0.0192502	-0.0274023	-0.0239572	-0.282558	-0.236589	0.0162468	-0.0282152	-0.203408	0.00796242	0.0208893	-0.417792	0.00485304	0.0370541	0.0416492	-0.0635119	-0.205229	-0.000441806	0.000593353
0.139512	-0.0126757	-0.171229	0.00855409	0.228079	0.172443	0.053819	0.164358	-0.454448	0.281271	-0.0915472	-0.0299855	0.214878	-0.284756	0.0632114	-0.0222366	0.0544834	0.0111667	0.0399907	-0.0425075	0.423729	0.0113975	0.00761314	-0.0223745	0.0304084	0.118155	0.200355	-0.208763	0.0371596	-0.0179667	0.35712	0.0549083	0.0140345	-0.0222385	-0.0158323	-0.219624	-0.190343	0.0101628	-0.0178194	-0.159527	0.00426412	0.0135179	-0.323589	0.00318872	0.0291209	0.0256235	-0.0508692	-0.153183	-0.000273223	0.00088293
0.180403	-0.0109523	-0.224077	0.015688	0.292973	0.217564	0.0748771	0.214065	-0.580924	0.359793	-0.113943	-0.0332709	0.273342	-0.366208	0.0854097	-0.0204611	0.069264	0.0141264	0.0570339	-0.0581572	0.538546	0.0148603	0.00938994	-0.0253302	0.0400493	0.144088	0.255351	-0.267625	0.0482066	-0.0228649	0.462835	0.0708986	0.0191301	-0.0283313	-0.0241623	-0.282415	-0.23603	0.0162442	-0.0285589	-0.203677	0.0081703	0.0213423	-0.417271	0.00512487	0.0371315	0.0419085	-0.0632621	-0.205073	-8.20088e-06	0.000505543
0.180981	-0.0114868	-0.224194	0.0161006	0.292897	0.217178	0.0750931	0.214015	-0.580923	0.36013	-0.114193	-0.0330709	0.272522	-0.366845	0.0855125	-0.021086	0.0692702	0.0138867	0.0570697	-0.0579027	0.538791	0.0149536	0.00956136	-0.0252614	0.0399667	0.143741	0.256233	-0.268421	0.0481511	-0.0230276	0.462861	0.070562	0.0200495	-0.0281201	-0.0240822	-0.282816	-0.236374	0.0162905	-0.0284656	-0.202744	0.00806898	0.0211548	-0.417284	0.00503302	0.0370549	0.0418191	-0.0645271	-0.205252	-0.000582598	0.00108627
0.180874	-0.010857	-0.22459	0.0160364	0.293451	0.218464	0.0747402	0.214488	-0.581768	0.360275	-0.114366	-0.033422	0.273654	-0.366814	0.0851276	-0.0205267	0.0693374	0.0140213	0.0574658	-0.058137	0.539476	0.0148516	0.00947248	-0.0252635	0.0400677	0.14391	0.255511	-0.268075	0.0481823	-0.0229002	0.46355	0.0707623	0.0189256	-0.0280174	-0.0240596	-0.282375	-0.236171	0.0163057	-0.0284602	-0.204282	0.00809689	0.021167	-0.417872	0.00501626	0.0370434	0.0418163	-0.0641146	-0.206085	-0.000472223	0.000405048
0.180808	-0.0111931	-0.224152	0.0162933	0.292538	0.217289	0.0749871	0.213936	-0.580594	0.359829	-0.113925	-0.033422	0.2729	-0.366754	0.0854531	-0.0210051	0.0692017	0.0138361	0.0573591	-0.0578127	0.538624	0.0149378	0.009528	-0.0251919	0.039884	0.143635	0.25594	-0.268483	0.0481728	-0.0230428	0.462711	0.0706512	0.0198367	-0.0275194	-0.0240875	-0.2824	-0.236074	0.0163061	-0.0284145	-0.202809	0.00811388	0.0210987	-0.417586	0.00499751	0.0370319	0.0417955	-0.0637609	-0.205032	-0.000376942	0.000722127
0.224452	-0.000625587	-0.278951	0.0306366	0.361	0.262201	0.0967019	0.267562	-0.705131	0.440053	-0.132174	-0.0224821	0.32134	-0.44946	0.109211	-0.0228872	0.0835516	0.0156382	0.0904836	-0.0747129	0.652229	0.0184055	0.0118052	-0.0261922	0.049467	0.161253	0.312138	-0.32857	0.0581585	-0.0275976	0.568037	0.0881021	0.0311448	-0.0327288	-0.0365937	-0.33923	-0.284778	0.0303129	-0.0468964	-0.246435	0.0162634	0.0216788	-0.511492	0.0139337	0.0392013	0.0657772	-0.077588	-0.262689	-0.000913141	0.000876176
0.267661	0.011485	-0.333576	0.0444768	0.430897	0.307259	0.118286	0.321634	-0.829948	0.521037	-0.149894	-0.0085842	0.368722	-0.531739	0.133265	-0.0249959	0.0980051	0.0177078	0.124124	-0.0921604	0.765685	0.0216866	0.013995	-0.0274934	0.05928	0.17902	0.368146	-0.387813	0.0678622	-0.03189	0.672708	0.106276	0.0420387	-0.0400939	-0.049484	-0.395345	-0.334795	0.0456008	-0.0664026	-0.290423	0.0252177	0.0210866	-0.604526	0.0236581	0.0412925	0.0903641	-0.0911231	-0.320919	-0.00104371	0.00102406
0.31104	0.0234669	-0.388403	0.0585119	0.500973	0.352494	0.140025	0.375964	-0.955121	0.60199	-0.167822	0.00501923	0.416355	-0.614093	0.157439	-0.0269164	0.112467	0.0198414	0.157836	-0.109669	0.879438	0.024999	0.016145	-0.0287018	0.0691351	0.196585	0.424287	-0.446998	0.0776167	-0.0361598	0.777931	0.124255	0.0528716	-0.0473749	-0.0622771	-0.451827	-0.384346	0.0608537	-0.0859552	-0.334722	0.0341175	0.0205807	-0.697854	0.0334146	0.0434121	0.114905	-0.105034	-0.379552	-0.00139372	0.00120457
0.267494	0.0117321	-0.333763	0.0439503	0.43133	0.308366	0.117492	0.321713	-0.830659	0.520948	-0.150415	-0.00908969	0.369395	-0.531368	0.132622	-0.0247615	0.0981579	0.0178452	0.124253	-0.0920549	0.766473	0.0215618	0.0139746	-0.0277548	0.0593086	0.179666	0.367259	-0.387233	0.0678155	-0.0317654	0.672777	0.106197	0.0407178	-0.0398405	-0.0492888	-0.394986	-0.335177	0.0455896	-0.0660996	-0.292004	0.0250052	0.0206754	-0.604205	0.0233998	0.0411828	0.0901478	-0.0914443	-0.321164	-0.000874544	0.000777218
0.224774	-0.00020805	-0.279593	0.0305654	0.362105	0.263692	0.0966781	0.26832	-0.706978	0.440912	-0.132623	-0.0227502	0.322949	-0.450062	0.108826	-0.022822	0.0837172	0.0157775	0.090783	-0.0748839	0.653978	0.0183219	0.0117755	-0.0263395	0.0495031	0.161763	0.312028	-0.328747	0.0582894	-0.0275258	0.569372	0.0879012	0.0307865	-0.0329331	-0.0363897	-0.339398	-0.285147	0.0303371	-0.0466485	-0.247929	0.0160874	0.0212442	-0.512867	0.0137254	0.039091	0.0655504	-0.0770696	-0.263833	-0.00122839	0.000492286
0.180851	-0.0115549	-0.22394	0.0160053	0.292392	0.216493	0.0754808	0.213695	-0.580472	0.35972	-0.113672	-0.0332365	0.272853	-0.366738	0.0857067	-0.0210144	0.0692335	0.0138583	0.0567503	-0.0576587	0.538533	0.0149317	0.00954706	-0.0253289	0.0398006	0.143983	0.256329	-0.2686	0.0482757	-0.0230826	0.462497	0.0699595	0.0204974	-0.0275055	-0.0239991	-0.283226	-0.236242	0.0162853	-0.0282012	-0.20201	0.00801068	0.0208422	-0.417218	0.00483677	0.0370716	0.0416764	-0.0632425	-0.204837	-0.000455107	0.0011217
0.180716	-0.010655	-0.224262	0.0162686	0.292661	0.218116	0.0746534	0.214067	-0.580744	0.359983	-0.11377	-0.0333932	0.273492	-0.366883	0.0850685	-0.0206161	0.069219	0.0137723	0.057422	-0.0579091	0.538724	0.0148205	0.00953976	-0.0251852	0.039914	0.143678	0.255456	-0.268538	0.048114	-0.0230054	0.462772	0.0708414	0.0190463	-0.0272679	-0.0240537	-0.281833	-0.236202	0.0162126	-0.0284006	-0.203328	0.00805428	0.0212063	-0.417681	0.00498548	0.0370547	0.0417873	-0.0633556	-0.205782	-0.000339916	0.000184784
0.224028	-0.000795825	-0.278739	0.0297796	0.361339	0.262006	0.0965037	0.267462	-0.705493	0.439865	-0.132445	-0.0225812	0.321478	-0.448723	0.109306	-0.0227312	0.0836604	0.015991	0.0901373	-0.0748344	0.652359	0.0183847	0.0116648	-0.0265045	0.049592	0.162096	0.311684	-0.327623	0.0582352	-0.0274423	0.567919	0.0882204	0.0306137	-0.0334235	-0.0366073	-0.339611	-0.285053	0.0303576	-0.0469316	-0.247242	0.0163112	0.0216351	-0.510923	0.0139583	0.0391883	0.0658003	-0.0773457	-0.261826	-0.000458237	0.00106751
0.18091	-0.0104865	-0.224514	0.016554	0.292753	0.218724	0.0744027	0.214213	-0.580956	0.360077	-0.113992	-0.0335862	0.273618	-0.367099	0.0847673	-0.0207354	0.069227	0.01367	0.0577916	-0.0578041	0.539106	0.0148053	0.00959815	-0.025125	0.0398629	0.14345	0.255355	-0.268735	0.0480485	-0.0230276	0.462955	0.0708017	0.0188156	-0.0269182	-0.023963	-0.281471	-0.236179	0.0162418	-0.0282749	-0.203676	0.00795292	0.0209821	-0.417969	0.00487123	0.0369704	0.0416938	-0.0638449	-0.206252	-0.000515673	4.25648e-05
0.224315	8.81429e-05	-0.279342	0.0304786	0.361631	0.26374	0.0958526	0.26795	-0.706105	0.440518	-0.132513	-0.022714	0.322165	-0.449619	0.108702	-0.0228254	0.0836832	0.0157094	0.0910477	-0.0748451	0.653196	0.0183103	0.0117797	-0.0263188	0.049561	0.161628	0.311496	-0.328449	0.0580665	-0.0275138	0.568467	0.0888961	0.0298086	-0.0327415	-0.0366246	-0.338361	-0.285355	0.030394	-0.0469169	-0.248092	0.016304	0.0215394	-0.512051	0.0139661	0.0392398	0.0657882	-0.0776421	-0.263033	-0.000763874	0.000242488
0.180777	-0.0109971	-0.224341	0.0160648	0.29289	0.21796	0.074704	0.214094	-0.58122	0.360001	-0.114172	-0.0336776	0.273506	-0.366773	0.0852049	-0.0209504	0.0692927	0.0139211	0.0573565	-0.0578034	0.539268	0.0148809	0.00950913	-0.0253331	0.0398908	0.144005	0.255654	-0.268346	0.0481771	-0.022992	0.462997	0.0706768	0.0192527	-0.0275456	-0.0239595	-0.282335	-0.236306	0.0162947	-0.0282307	-0.203573	0.00797832	0.0208733	-0.417828	0.00485601	0.0370361	0.0416573	-0.0636878	-0.205241	-0.000386619	0.00054385
0.223699	-0.000164704	-0.278867	0.0302059	0.361056	0.262815	0.0958977	0.267504	-0.704934	0.439389	-0.132551	-0.0230506	0.321558	-0.448247	0.108898	-0.0226789	0.0835282	0.0159732	0.0907636	-0.0748745	0.651916	0.0183763	0.011609	-0.0262787	0.0495417	0.161412	0.310832	-0.327115	0.0580647	-0.0273714	0.567724	0.0888969	0.0297324	-0.0333495	-0.0366409	-0.338233	-0.284192	0.0303364	-0.046938	-0.247943	0.0163149	0.0216814	-0.511249	0.0139493	0.0392055	0.0658389	-0.0775504	-0.261772	-0.000165887	0.000483086
0.223945	-0.000466075	-0.278876	0.0301339	0.361174	0.262701	0.0959593	0.267492	-0.705317	0.439723	-0.13272	-0.0230818	0.321586	-0.448631	0.108963	-0.0230054	0.0835889	0.0159181	0.0906359	-0.0747249	0.652425	0.018395	0.0116669	-0.0264084	0.0495152	0.161719	0.311241	-0.327553	0.0581086	-0.0274406	0.567841	0.0886812	0.0300349	-0.0331856	-0.0364868	-0.338676	-0.28473	0.0303568	-0.0468319	-0.247712	0.0162145	0.0215145	-0.51138	0.0138522	0.0391241	0.0656875	-0.0777102	-0.261691	-0.000394399	0.00073959
0.267497	0.01184	-0.333827	0.0444543	0.431245	0.308285	0.117768	0.32194	-0.830489	0.521069	-0.150286	-0.00910736	0.369386	-0.531564	0.13298	-0.0248046	0.0980373	0.0178457	0.124429	-0.092307	0.766158	0.0216545	0.0139077	-0.0274946	0.0593608	0.179054	0.367556	-0.387375	0.0678206	-0.0317846	0.673157	0.106768	0.0410052	-0.0402226	-0.04939	-0.394821	-0.334536	0.0455411	-0.0664198	-0.291705	0.0251618	0.0211815	-0.604989	0.0236685	0.0413349	0.0903026	-0.0913149	-0.32111	-0.000925205	0.000598803
0.267428	0.0113562	-0.333652	0.0441194	0.431247	0.307428	0.118147	0.321772	-0.830458	0.520753	-0.150419	-0.00913615	0.369094	-0.531105	0.133309	-0.0249487	0.0980587	0.0180398	0.124148	-0.0922323	0.766093	0.0217174	0.013844	-0.0276298	0.0593354	0.179359	0.367727	-0.386919	0.0679364	-0.0317468	0.673046	0.106285	0.0415959	-0.0406073	-0.0493713	-0.39559	-0.334395	0.045649	-0.0663345	-0.291473	0.0251604	0.0209041	-0.604637	0.0235749	0.0412639	0.0902798	-0.0912542	-0.32036	-0.000829402	0.00115125
0.31118	0.0236385	-0.388409	0.058693	0.500743	0.352745	0.139738	0.375846	-0.954992	0.6023	-0.16762	0.0051036	0.416316	-0.61466	0.157279	-0.0270988	0.112477	0.0195812	0.157926	-0.109504	0.879532	0.0249642	0.0162663	-0.0287013	0.0690825	0.196579	0.424465	-0.447768	0.0775304	-0.0362802	0.777685	0.124509	0.052694	-0.0467196	-0.0622642	-0.451458	-0.384966	0.0608122	-0.0859346	-0.334318	0.0340841	0.0206198	-0.697928	0.0333982	0.043424	0.114881	-0.105048	-0.379733	-0.00153427	0.00104299
0.311002	0.0236271	-0.38851	0.058546	0.500981	0.352766	0.139932	0.375976	-0.955157	0.601894	-0.167919	0.00483186	0.41655	-0.613966	0.157236	-0.027	0.112457	0.0198564	0.157958	-0.10961	0.879559	0.0249879	0.0161426	-0.0287054	0.0690634	0.196551	0.424045	-0.446853	0.0776048	-0.0361405	0.77794	0.124198	0.0527679	-0.0473925	-0.0622413	-0.451568	-0.384177	0.0608613	-0.0857572	-0.334944	0.0340311	0.0203306	-0.698072	0.0332461	0.0433498	0.114831	-0.10493	-0.379552	-0.00134036	0.00110954
0.353399	0.0356709	-0.442447	0.0720941	0.570058	0.3969	0.161407	0.429494	-1.07838	0.681415	-0.185325	0.018473	0.463404	-0.694691	0.181422	-0.0285383	0.126734	0.0221471	0.191339	-0.127057	0.991327	0.0282537	0.0181483	-0.029938	0.0788699	0.214062	0.47909	-0.504682	0.0872664	-0.0402677	0.881526	0.142264	0.0632723	-0.0548088	-0.0751521	-0.507318	-0.432973	0.0761172	-0.105412	-0.37893	0.0430204	0.0199868	-0.789718	0.0431065	0.0455391	0.139464	-0.118039	-0.436756	-0.000696622	0.00124657
0.353642	0.0354493	-0.442323	0.0718301	0.57011	0.396545	0.161533	0.429356	-1.07879	0.682025	-0.185147	0.0187451	0.463557	-0.69541	0.181623	-0.0288705	0.126842	0.0220107	0.19098	-0.126855	0.991899	0.028229	0.018248	-0.0301948	0.0788311	0.214747	0.479721	-0.505584	0.0873374	-0.0403992	0.881451	0.142082	0.0636684	-0.0544086	-0.0750164	-0.50797	-0.434184	0.0761687	-0.105364	-0.378253	0.0429175	0.0198261	-0.789756	0.0430365	0.0455025	0.139376	-0.117533	-0.43659	-0.000954127	0.00152086
0.353738	0.0355369	-0.442409	0.0718922	0.570221	0.396735	0.16178	0.429488	-1.07879	0.681942	-0.185034	0.0189029	0.463765	-0.695354	0.181435	-0.0284455	0.126822	0.0220055	0.190879	-0.126966	0.991747	0.028173	0.0182548	-0.030096	0.0788411	0.214541	0.479564	-0.505436	0.0873662	-0.0403526	0.881642	0.141595	0.0637411	-0.0544195	-0.0750182	-0.508051	-0.433795	0.0760676	-0.105295	-0.378316	0.0428447	0.0198772	-0.789627	0.0429964	0.0454412	0.139358	-0.11742	-0.437475	-0.00105338	0.00140865
0.397599	0.0482171	-0.497755	0.0865862	0.640508	0.443351	0.182921	0.484154	-1.20457	0.764068	-0.202831	0.0328086	0.511646	-0.779212	0.205156	-0.030772	0.14135	0.0236729	0.225332	-0.14444	1.10637	0.0314348	0.0206341	-0.0311782	0.0886892	0.231846	0.536118	-0.56622	0.0969367	-0.0448254	0.987206	0.160514	0.0741557	-0.0609295	-0.0879649	-0.563457	-0.484539	0.0913373	-0.124926	-0.42266	0.0518771	0.0194662	-0.884016	0.0528455	0.0476385	0.163995	-0.131715	-0.497133	-0.00185778	0.000939665
0.397228	0.0477501	-0.49719	0.0867052	0.639409	0.441827	0.1832	0.483441	-1.20306	0.763008	-0.202621	0.0323531	0.510822	-0.778378	0.205593	-0.0313687	0.14115	0.0237021	0.225113	-0.144053	1.10522	0.0315772	0.020571	-0.0311386	0.0884368	0.231531	0.536193	-0.56582	0.0969533	-0.044879	0.98618	0.160311	0.0750108	-0.0608483	-0.0878754	-0.563524	-0.483691	0.0913703	-0.124714	-0.421318	0.0518014	0.0191695	-0.88368	0.0526788	0.0475885	0.163871	-0.1313	-0.495245	-0.00146874	0.0014099
0.440214	0.0601194	-0.551776	0.100216	0.709606	0.487483	0.204267	0.537603	-1.32793	0.843923	-0.220499	0.0464804	0.558154	-0.860273	0.2293	-0.0328817	0.155649	0.0258518	0.258758	-0.161723	1.21846	0.0347467	0.0227296	-0.0324779	0.0984354	0.24939	0.591473	-0.624456	0.106541	-0.0490356	1.09072	0.178723	0.0848686	-0.0684097	-0.100791	-0.619168	-0.533811	0.106648	-0.144457	-0.466293	0.0607807	0.0189188	-0.975877	0.0625744	0.049726	0.188574	-0.145386	-0.554087	-0.00140459	0.00128659
0.440386	0.0605169	-0.551936	0.100946	0.709242	0.487964	0.204145	0.537691	-1.32778	0.844076	-0.220277	0.0460939	0.558655	-0.860922	0.229228	-0.0332178	0.155557	0.0255869	0.25921	-0.1615	1.21873	0.0347538	0.022791	-0.0323092	0.0982628	0.248907	0.59167	-0.625339	0.106487	-0.0491727	1.09084	0.178944	0.0848856	-0.0675163	-0.100593	-0.618563	-0.533663	0.106654	-0.144354	-0.465954	0.0606878	0.0187376	-0.976931	0.0624805	0.0497815	0.1884	-0.144929	-0.554306	-0.00163083	0.000841294
0.397429	0.0475832	-0.497521	0.086228	0.640377	0.44272	0.182877	0.483855	-1.20447	0.763591	-0.203392	0.0322256	0.511331	-0.778536	0.205334	-0.0312914	0.141354	0.0238944	0.224984	-0.14418	1.10644	0.0315274	0.0205577	-0.0313871	0.0886033	0.232172	0.536092	-0.565559	0.0969719	-0.044781	0.98693	0.160241	0.0743433	-0.0613524	-0.0876574	-0.563944	-0.484296	0.0913532	-0.124628	-0.422646	0.0516612	0.0190544	-0.883737	0.05259	0.0475713	0.163703	-0.132201	-0.495843	-0.00168359	0.00151975
0.439975	0.0598986	-0.551599	0.10004	0.709361	0.486992	0.204351	0.537417	-1.32771	0.843573	-0.220514	0.046087	0.558172	-0.85989	0.229595	-0.032989	0.155624	0.025997	0.258531	-0.161671	1.21827	0.0348109	0.0226384	-0.0325374	0.0984051	0.249557	0.591483	-0.62412	0.106608	-0.0490154	1.09059	0.178822	0.0848866	-0.0685621	-0.100762	-0.619467	-0.533498	0.106597	-0.144415	-0.466124	0.0607641	0.0189353	-0.975915	0.0625515	0.0497702	0.188528	-0.145061	-0.55315	-0.00120096	0.00145392
0.44004	0.0601477	-0.55155	0.100012	0.70939	0.48734	0.204118	0.537368	-1.32761	0.843715	-0.220382	0.0464491	0.558192	-0.86006	0.229211	-0.0328608	0.155641	0.025838	0.25857	-0.16159	1.21825	0.0346975	0.0227303	-0.0325837	0.0983825	0.2496	0.591229	-0.624358	0.10652	-0.0490291	1.09028	0.178595	0.0846926	-0.0681959	-0.100666	-0.619055	-0.53396	0.106633	-0.144366	-0.466181	0.0606808	0.0187812	-0.975492	0.0624738	0.049707	0.188477	-0.145038	-0.553848	-0.00127742	0.00125415
0.439781	0.0598434	-0.551417	0.0997907	0.709443	0.486835	0.20445	0.537378	-1.32757	0.843182	-0.220591	0.0461131	0.558262	-0.859281	0.2295	-0.0327748	0.1556	0.0261616	0.258375	-0.161696	1.21804	0.0347656	0.0225627	-0.0326042	0.0983968	0.249644	0.591051	-0.623422	0.106637	-0.0489009	1.09044	0.178333	0.0849544	-0.0688711	-0.100622	-0.619548	-0.533119	0.106642	-0.144342	-0.466472	0.0606532	0.0187303	-0.97545	0.0624792	0.049706	0.188417	-0.144828	-0.55318	-0.000993363	0.00153487
0.397126	0.0479682	-0.49733	0.0862251	0.640108	0.442761	0.182637	0.483714	-1.20403	0.763457	-0.203146	0.032213	0.511475	-0.778333	0.205255	-0.0313075	0.141278	0.0238704	0.225192	-0.144197	1.10606	0.0314956	0.0205178	-0.0313921	0.0885719	0.23218	0.535643	-0.565463	0.0969404	-0.0447638	0.986537	0.160656	0.0740738	-0.0612369	-0.0876922	-0.563297	-0.484313	0.0914021	-0.124746	-0.422692	0.051696	0.0191333	-0.883815	0.0526404	0.0474998	0.163799	-0.131395	-0.495414	-0.00136254	0.00118147
0.396839	0.0478228	-0.497028	0.085931	0.639822	0.442185	0.182736	0.483421	-1.20318	0.762651	-0.202918	0.032513	0.510814	-0.777492	0.205247	-0.0306103	0.141239	0.02396	0.224812	-0.144259	1.10499	0.0314418	0.0204783	-0.0313322	0.0886394	0.232003	0.535204	-0.564633	0.0968966	-0.0446569	0.985919	0.160165	0.0738368	-0.0613008	-0.0878239	-0.563428	-0.483712	0.0913814	-0.124821	-0.42256	0.0517829	0.0193099	-0.882363	0.052722	0.0475716	0.163905	-0.131762	-0.495615	-0.00108175	0.0013574
0.44005	0.0599966	-0.551667	0.100272	0.709532	0.486925	0.204868	0.537685	-1.32777	0.843504	-0.220336	0.0462964	0.558471	-0.859847	0.229703	-0.0326596	0.155565	0.0260624	0.25859	-0.161853	1.21815	0.0347976	0.0225819	-0.032389	0.0984156	0.249221	0.591514	-0.623969	0.106689	-0.0489648	1.09098	0.178369	0.0853885	-0.0687696	-0.100758	-0.619669	-0.532869	0.10665	-0.144504	-0.466165	0.0608058	0.0189368	-0.976168	0.0626078	0.0497954	0.188552	-0.144596	-0.553825	-0.00127141	0.00139387
0.440332	0.060137	-0.551809	0.100359	0.709547	0.487448	0.204648	0.537687	-1.32802	0.843818	-0.220272	0.0463286	0.558745	-0.860405	0.229319	-0.0326646	0.155626	0.0258297	0.258683	-0.161651	1.21861	0.0347122	0.0227195	-0.0324399	0.0983492	0.249363	0.591552	-0.624647	0.106652	-0.049051	1.09096	0.178075	0.0852049	-0.0679608	-0.100642	-0.61951	-0.53349	0.106615	-0.144287	-0.466148	0.0606658	0.0187238	-0.976172	0.0624381	0.0496958	0.18841	-0.144638	-0.554566	-0.00152141	0.00120719
0.440481	0.0601917	-0.552028	0.100251	0.709933	0.487989	0.204286	0.537833	-1.3287	0.844437	-0.220573	0.0463736	0.558807	-0.860878	0.229193	-0.0330042	0.15574	0.0257911	0.25879	-0.161657	1.21933	0.0347148	0.0227808	-0.0325656	0.0984043	0.249683	0.591747	-0.62502	0.106596	-0.0490917	1.09121	0.17858	0.0848927	-0.0681367	-0.10066	-0.619377	-0.534299	0.10663	-0.144278	-0.466509	0.0606905	0.0186841	-0.976513	0.0624358	0.049735	0.188415	-0.145137	-0.554547	-0.00168868	0.00118545
0.440296	0.0599568	-0.551727	0.10037	0.709385	0.487192	0.204347	0.537484	-1.32783	0.843935	-0.220521	0.046264	0.558113	-0.860446	0.229453	-0.0333275	0.155624	0.0257917	0.258768	-0.161519	1.21861	0.0348027	0.0227524	-0.0325065	0.0983229	0.249387	0.591788	-0.624787	0.10656	-0.0491148	1.09064	0.178683	0.0852616	-0.0682089	-0.100661	-0.619293	-0.53388	0.106682	-0.144328	-0.465822	0.0607012	0.0186864	-0.976225	0.0624609	0.0497024	0.18845	-0.145264	-0.553576	-0.00149414	0.00142617
0.396848	0.0480257	-0.497075	0.0867408	0.639221	0.442206	0.182712	0.48339	-1.20271	0.762483	-0.20285	0.0317948	0.511062	-0.777725	0.205401	-0.0313475	0.141065	0.0238192	0.225363	-0.144012	1.10498	0.0315613	0.0204615	-0.0311268	0.0884009	0.231353	0.535417	-0.565124	0.0968739	-0.0447745	0.985954	0.16061	0.0742543	-0.0608298	-0.0876601	-0.562821	-0.48307	0.0913837	-0.124716	-0.422034	0.0516482	0.0190984	-0.883697	0.0526442	0.0475487	0.163752	-0.131246	-0.494809	-0.00112069	0.0011396
0.396966	0.0479914	-0.49724	0.0862338	0.63997	0.442449	0.182805	0.483662	-1.20374	0.763274	-0.202976	0.0322697	0.511347	-0.778117	0.205451	-0.0312385	0.141231	0.0239356	0.225117	-0.144295	1.10567	0.0315277	0.020465	-0.0313287	0.0885819	0.232049	0.535655	-0.565251	0.0969568	-0.0447429	0.986456	0.160814	0.0742157	-0.0615122	-0.0878264	-0.563315	-0.48399	0.0913997	-0.124845	-0.422479	0.0517842	0.0192901	-0.883809	0.0527434	0.0475843	0.1639	-0.131134	-0.495104	-0.00120973	0.00120023
0.440592	0.0608631	-0.552303	0.10109	0.709663	0.488595	0.204185	0.538063	-1.32831	0.844487	-0.220254	0.0463637	0.558932	-0.86129	0.229062	-0.0328713	0.155601	0.0255482	0.259536	-0.161756	1.21904	0.034716	0.0228172	-0.0322004	0.0983694	0.24878	0.591612	-0.625518	0.106503	-0.0491519	1.09139	0.179073	0.0846554	-0.0675499	-0.100813	-0.618431	-0.533742	0.10668	-0.144512	-0.466427	0.0608157	0.0189579	-0.97728	0.0625897	0.0497076	0.18863	-0.14499	-0.555259	-0.00178325	0.000553109
0.439821	0.059923	-0.551478	0.100075	0.70923	0.486691	0.204598	0.537365	-1.3274	0.843111	-0.220406	0.0460268	0.558271	-0.859432	0.229629	-0.0329183	0.155559	0.026095	0.258567	-0.161618	1.218	0.0348038	0.0225728	-0.0325106	0.0983173	0.249423	0.591258	-0.623695	0.106653	-0.0489605	1.09045	0.178363	0.0852507	-0.0686175	-0.10069	-0.619482	-0.532931	0.1067	-0.144307	-0.466147	0.0607316	0.0186106	-0.975825	0.0624592	0.0497618	0.188442	-0.144566	-0.553015	-0.00104719	0.00150782
0.396852	0.0481693	-0.497175	0.0860711	0.639938	0.442831	0.182466	0.483579	-1.20349	0.762821	-0.202984	0.0322778	0.511386	-0.777693	0.205014	-0.0306919	0.141247	0.023918	0.225129	-0.144206	1.10545	0.031398	0.0204803	-0.0313535	0.0885925	0.232042	0.534971	-0.564814	0.0968765	-0.0446587	0.986108	0.160304	0.0734911	-0.060992	-0.0876898	-0.563004	-0.483832	0.0914232	-0.124745	-0.423062	0.0516896	0.0191127	-0.882888	0.0526434	0.0475315	0.163797	-0.131439	-0.495838	-0.0011158	0.00102596
0.397475	0.0481385	-0.497517	0.0867641	0.639963	0.442879	0.182915	0.483855	-1.20391	0.763664	-0.202695	0.0325371	0.511468	-0.779028	0.20526	-0.0310604	0.141255	0.0236015	0.225372	-0.144185	1.10599	0.0314687	0.0206318	-0.0311591	0.0885447	0.231683	0.536101	-0.566296	0.0969193	-0.0448805	0.986726	0.160423	0.0744227	-0.0605196	-0.0878206	-0.56328	-0.48429	0.091388	-0.124819	-0.422134	0.0517986	0.0192653	-0.88399	0.0527349	0.0476267	0.163877	-0.131406	-0.496463	-0.00174322	0.000999282
0.440082	0.0602303	-0.551793	0.100394	0.709439	0.487367	0.204467	0.537661	-1.32795	0.843806	-0.220344	0.046053	0.558671	-0.860263	0.229582	-0.0330185	0.155596	0.0259329	0.258858	-0.161724	1.21856	0.0348056	0.0226378	-0.0324306	0.0983622	0.249346	0.591583	-0.624489	0.106637	-0.0490478	1.09097	0.178926	0.0850342	-0.0683702	-0.10078	-0.619243	-0.533384	0.106633	-0.144439	-0.466208	0.0607969	0.0188745	-0.976694	0.062579	0.0497909	0.188537	-0.144511	-0.553514	-0.00129877	0.00115098
0.397025	0.0481612	-0.497231	0.0863111	0.639842	0.442614	0.182793	0.483599	-1.20353	0.763135	-0.202795	0.0323552	0.511483	-0.778131	0.205163	-0.0310555	0.141212	0.0238208	0.225173	-0.144179	1.10556	0.0314513	0.0205209	-0.0313059	0.0885057	0.231965	0.535424	-0.565362	0.0969388	-0.0447527	0.98626	0.160362	0.0742038	-0.0610254	-0.0877531	-0.563107	-0.483968	0.0913978	-0.124686	-0.422419	0.0516882	0.0190769	-0.883577	0.0526057	0.0474818	0.163822	-0.13089	-0.495664	-0.00125145	0.00102605
0.398034	0.048142	-0.497869	0.0868321	0.640486	0.443468	0.182958	0.484158	-1.20485	0.764663	-0.202772	0.0329319	0.511716	-0.780115	0.205112	-0.0311658	0.14139	0.0233982	0.225311	-0.144213	1.10692	0.0314265	0.0207876	-0.0312206	0.0886044	0.231922	0.53672	-0.567307	0.0969244	-0.0449895	0.987296	0.160362	0.0744997	-0.0603267	-0.0877954	-0.563615	-0.485295	0.0913375	-0.124784	-0.422006	0.0517653	0.0193007	-0.884421	0.0527128	0.0475806	0.163854	-0.131797	-0.497539	-0.00229541	0.000974557
0.440217	0.0605074	-0.552203	0.0999957	0.710239	0.488622	0.203964	0.538017	-1.32897	0.844196	-0.220727	0.0462055	0.55911	-0.860385	0.228961	-0.0324489	0.155793	0.0259821	0.258943	-0.161885	1.21936	0.0346602	0.0226882	-0.032559	0.098532	0.249773	0.591075	-0.624262	0.10658	-0.0489448	1.09142	0.178812	0.0839312	-0.0683696	-0.100821	-0.619086	-0.533958	0.106614	-0.144341	-0.467643	0.0608007	0.0188214	-0.976292	0.0625129	0.0497862	0.188535	-0.145302	-0.554826	-0.00142632	0.000859094
0.396838	0.0475715	-0.497006	0.0857244	0.640021	0.441994	0.182821	0.483445	-1.20369	0.76288	-0.203162	0.0322633	0.51109	-0.777546	0.205448	-0.0311375	0.141295	0.0240974	0.224745	-0.14418	1.10559	0.0315052	0.0204336	-0.0315204	0.088592	0.23247	0.535495	-0.564653	0.0969925	-0.0446681	0.986142	0.160234	0.0742533	-0.0616648	-0.0877165	-0.563829	-0.484056	0.091417	-0.124698	-0.422646	0.0517087	0.0190123	-0.882895	0.0526388	0.0475429	0.163769	-0.131416	-0.49478	-0.00109221	0.00159216
0.439804	0.0599264	-0.551484	0.100392	0.709039	0.486316	0.205076	0.53746	-1.32707	0.84294	-0.220216	0.0459635	0.558285	-0.859334	0.229953	-0.0327499	0.155434	0.0261414	0.258572	-0.161825	1.21749	0.0348792	0.0224947	-0.0322883	0.0983314	0.248934	0.591373	-0.62357	0.106734	-0.0489468	1.09072	0.178437	0.0856323	-0.0688923	-0.100796	-0.619641	-0.532079	0.106617	-0.144499	-0.465703	0.0607848	0.0190123	-0.976286	0.0625847	0.0497192	0.188613	-0.144152	-0.552988	-0.00102541	0.00146528
0.396736	0.0485776	-0.4973	0.08623	0.639888	0.443318	0.182337	0.483689	-1.20352	0.762769	-0.202853	0.0320251	0.511939	-0.77768	0.204809	-0.0305717	0.141212	0.0239093	0.225459	-0.144256	1.10551	0.0313687	0.0204488	-0.0312793	0.0885499	0.231945	0.534605	-0.564791	0.096891	-0.0446392	0.986252	0.160509	0.0732385	-0.0607783	-0.0877525	-0.562492	-0.483594	0.09138	-0.124695	-0.423477	0.0516856	0.0191089	-0.883402	0.052609	0.0475038	0.163826	-0.130775	-0.495946	-0.000989544	0.000596879
0.353691	0.0359588	-0.442597	0.072378	0.570012	0.397568	0.161105	0.429535	-1.07873	0.681937	-0.185276	0.0182963	0.463991	-0.695519	0.181117	-0.0289363	0.126764	0.0218668	0.191558	-0.126759	0.992081	0.0281919	0.0182783	-0.0300147	0.0787271	0.214198	0.479266	-0.505703	0.0872228	-0.0404047	0.881583	0.14225	0.0631141	-0.0538994	-0.0748615	-0.506965	-0.433705	0.0761274	-0.105172	-0.378778	0.0428088	0.0196187	-0.790408	0.0428855	0.0454371	0.139201	-0.117694	-0.437178	-0.00098879	0.000957797
0.310774	0.0238049	-0.388122	0.0581627	0.500702	0.352756	0.139468	0.375595	-0.954765	0.601832	-0.16762	0.00503643	0.4166	-0.613914	0.156955	-0.0269602	0.112491	0.0197268	0.157772	-0.109374	0.879369	0.0248553	0.0162058	-0.028934	0.0690105	0.197069	0.423659	-0.447036	0.0775261	-0.0361643	0.777115	0.124129	0.052345	-0.0467539	-0.0620901	-0.45118	-0.38504	0.0608949	-0.0856972	-0.334867	0.0339138	0.0201537	-0.697264	0.0331811	0.0433274	0.114714	-0.104353	-0.379392	-0.00113111	0.000952792
0.35389	0.0362994	-0.442874	0.0728141	0.570158	0.397764	0.16139	0.429862	-1.07898	0.682466	-0.184976	0.0186184	0.464154	-0.696155	0.181309	-0.0289093	0.126734	0.0217641	0.191952	-0.127024	0.992179	0.0282321	0.0182964	-0.0298103	0.0787857	0.213853	0.479649	-0.506294	0.0872614	-0.040468	0.88211	0.142752	0.0634616	-0.0539893	-0.075176	-0.506817	-0.433736	0.076169	-0.105475	-0.378574	0.0430402	0.0200004	-0.791285	0.0431359	0.0454769	0.139523	-0.117275	-0.43759	-0.00116864	0.000642491
0.354213	0.0358449	-0.443076	0.0724967	0.570697	0.397871	0.161637	0.430064	-1.07989	0.682778	-0.18534	0.0185644	0.464438	-0.696402	0.181349	-0.028795	0.126886	0.0218695	0.191472	-0.127013	0.992983	0.0282214	0.018318	-0.0299677	0.0788457	0.214295	0.480058	-0.506338	0.0873567	-0.0404532	0.882694	0.142119	0.06353	-0.0541737	-0.0749925	-0.507834	-0.43401	0.0760727	-0.10526	-0.378797	0.0428922	0.0198249	-0.791212	0.0429792	0.0455027	0.139309	-0.117842	-0.438157	-0.00154555	0.00107624
0.353881	0.0358144	-0.442568	0.0719894	0.570246	0.39746	0.161097	0.429472	-1.0791	0.682477	-0.185074	0.0189065	0.463787	-0.696039	0.181115	-0.0288105	0.126916	0.0217598	0.19125	-0.126777	0.992345	0.0281301	0.0183939	-0.0301822	0.0788238	0.214755	0.479667	-0.506251	0.087229	-0.0404706	0.881498	0.142199	0.0631889	-0.0537567	-0.0750435	-0.507405	-0.434876	0.0761012	-0.105261	-0.378527	0.042896	0.0197605	-0.789823	0.0429924	0.0455	0.139339	-0.117814	-0.437531	-0.00120506	0.00110706
0.353713	0.0358911	-0.442887	0.0720724	0.570556	0.398161	0.160689	0.429753	-1.07958	0.682413	-0.185825	0.0181263	0.464012	-0.695639	0.181055	-0.0290853	0.126903	0.0220053	0.191584	-0.126938	0.992759	0.0282333	0.0182629	-0.0301333	0.0788827	0.214569	0.479287	-0.505531	0.0871914	-0.0403626	0.88205	0.142983	0.0624672	-0.0545389	-0.0749949	-0.506993	-0.434194	0.0760412	-0.105239	-0.379591	0.0428594	0.0198482	-0.790659	0.0429639	0.045498	0.139308	-0.118568	-0.436933	-0.00103099	0.00100548
0.353773	0.0358805	-0.442652	0.0721864	0.570314	0.397551	0.161246	0.429656	-1.07898	0.682116	-0.185293	0.0186519	0.463862	-0.69555	0.181154	-0.0286285	0.126819	0.0219195	0.1914	-0.126949	0.992079	0.0281706	0.0182807	-0.0300254	0.0788504	0.214301	0.479328	-0.505585	0.0872471	-0.0403635	0.881774	0.142156	0.0630902	-0.0542069	-0.0749909	-0.50729	-0.43385	0.0761199	-0.105323	-0.378906	0.0428849	0.0198546	-0.790074	0.0430079	0.0454353	0.139343	-0.117962	-0.437634	-0.00106808	0.00104406
0.311392	0.023876	-0.38866	0.0585681	0.501212	0.353407	0.1398	0.376103	-0.955792	0.602649	-0.167675	0.005134	0.417187	-0.614976	0.15691	-0.0269612	0.112573	0.0195725	0.157985	-0.109451	0.880377	0.0248547	0.0163061	-0.0288363	0.0690289	0.196971	0.424309	-0.447981	0.0776076	-0.0362621	0.778108	0.123891	0.0526855	-0.0464573	-0.062091	-0.451586	-0.385349	0.0608693	-0.0856333	-0.334902	0.0339088	0.0201377	-0.698273	0.0331393	0.0432996	0.114687	-0.104476	-0.380628	-0.00173081	0.00084769
0.353723	0.0356188	-0.442372	0.072173	0.569825	0.396619	0.161379	0.429269	-1.07845	0.682155	-0.184934	0.0188756	0.463214	-0.69576	0.18155	-0.0291213	0.126804	0.0218043	0.191276	-0.126783	0.991709	0.0282531	0.0183379	-0.0300701	0.078779	0.21443	0.479919	-0.506105	0.0872481	-0.0404996	0.881228	0.142489	0.0637955	-0.0540931	-0.0751994	-0.507457	-0.434397	0.0761567	-0.105403	-0.377815	0.043034	0.0199042	-0.789934	0.043113	0.0455443	0.13949	-0.117685	-0.436527	-0.00102029	0.00133194
0.354034	0.0357816	-0.442637	0.0723995	0.570117	0.397524	0.161145	0.429539	-1.07882	0.682426	-0.185178	0.0188682	0.463511	-0.696118	0.18107	-0.0288442	0.126825	0.0216596	0.191407	-0.1268	0.992081	0.0281655	0.0184201	-0.0299918	0.0788189	0.214189	0.479707	-0.506343	0.0871716	-0.0404928	0.881561	0.142203	0.0632897	-0.0537236	-0.0749695	-0.507162	-0.434401	0.0760531	-0.10532	-0.378298	0.0428807	0.0199347	-0.789969	0.0429988	0.045442	0.139342	-0.118362	-0.437893	-0.00133744	0.00107931
0.397275	0.0478557	-0.497452	0.0869129	0.639789	0.442419	0.182939	0.483778	-1.20338	0.763168	-0.203053	0.0323223	0.510649	-0.778344	0.205507	-0.0313166	0.141149	0.0237735	0.225457	-0.144291	1.10537	0.0316119	0.0205368	-0.0310043	0.0885757	0.231145	0.536047	-0.565518	0.0968588	-0.0448123	0.986602	0.160824	0.0745707	-0.0613621	-0.0879333	-0.56314	-0.483379	0.0913928	-0.124945	-0.422068	0.0519068	0.0194474	-0.883895	0.0528499	0.0476664	0.163986	-0.132344	-0.495596	-0.00152754	0.00126964
0.397368	0.0475621	-0.497341	0.0862362	0.640099	0.442175	0.183095	0.483679	-1.20394	0.76343	-0.203009	0.0325875	0.510928	-0.778486	0.205518	-0.0310989	0.141313	0.0238318	0.224857	-0.144214	1.10585	0.0315256	0.020574	-0.0313204	0.0886165	0.232043	0.536208	-0.565638	0.0969714	-0.044808	0.98659	0.160184	0.0746093	-0.0612557	-0.0878316	-0.564034	-0.484263	0.0913816	-0.124788	-0.422051	0.0517931	0.0192554	-0.883289	0.0527121	0.0476216	0.163881	-0.131983	-0.495806	-0.00164051	0.00157739
0.397168	0.0479437	-0.497345	0.0864152	0.63994	0.442721	0.182691	0.483673	-1.20357	0.763191	-0.203008	0.0324282	0.511015	-0.77822	0.205138	-0.0309849	0.14124	0.0237874	0.225167	-0.144245	1.10552	0.0314814	0.020563	-0.0312088	0.0885956	0.23171	0.53561	-0.565366	0.0968614	-0.0447619	0.986371	0.16049	0.0740931	-0.0611587	-0.0878281	-0.563123	-0.483914	0.0913065	-0.124773	-0.422492	0.0517785	0.0193156	-0.883292	0.0527022	0.0476113	0.163879	-0.131999	-0.495972	-0.00144911	0.00115517
0.396639	0.0482582	-0.497033	0.086241	0.639479	0.442476	0.182432	0.483386	-1.20299	0.762603	-0.202739	0.032044	0.511265	-0.777601	0.205253	-0.0309581	0.141167	0.0238958	0.225303	-0.144148	1.10508	0.0314691	0.0204415	-0.0312886	0.0885244	0.231907	0.535033	-0.564905	0.0968806	-0.0447072	0.985836	0.160808	0.0736052	-0.0608494	-0.0878307	-0.562734	-0.483655	0.0914352	-0.124827	-0.422649	0.0517941	0.0192208	-0.883214	0.052745	0.0475727	0.163893	-0.130919	-0.494904	-0.000876381	0.000926759
0.35406	0.0359086	-0.442695	0.0721783	0.570326	0.397837	0.161055	0.4296	-1.07933	0.682672	-0.185179	0.0187602	0.464118	-0.696329	0.180968	-0.0288669	0.126906	0.0216766	0.191355	-0.126721	0.992674	0.0281087	0.0184251	-0.0301648	0.0787895	0.214678	0.479664	-0.506539	0.0872296	-0.0404963	0.881721	0.142068	0.0630893	-0.0534776	-0.0748541	-0.507322	-0.434887	0.0760881	-0.105177	-0.378605	0.0427662	0.0196799	-0.790207	0.0428846	0.0453918	0.139208	-0.117804	-0.437975	-0.00135906	0.00098991
0.353838	0.0355457	-0.442561	0.0718736	0.5704	0.396993	0.161641	0.429579	-1.07917	0.68217	-0.185162	0.0188576	0.463842	-0.695588	0.18139	-0.0285513	0.126889	0.0219887	0.190996	-0.126938	0.99217	0.0281754	0.018284	-0.030143	0.0788593	0.21469	0.479687	-0.505635	0.0873576	-0.0403772	0.881817	0.141723	0.0636046	-0.0543349	-0.0750457	-0.508068	-0.434124	0.0761024	-0.105262	-0.378559	0.042891	0.019787	-0.789792	0.0429807	0.0454812	0.139353	-0.117673	-0.437516	-0.00113732	0.00139541
0.397508	0.0478693	-0.497542	0.0866627	0.640143	0.44246	0.183378	0.483949	-1.20391	0.7635	-0.202733	0.0327782	0.511157	-0.77872	0.205468	-0.0307507	0.141248	0.0237525	0.225131	-0.144409	1.10567	0.031509	0.020579	-0.031075	0.0886363	0.231526	0.536225	-0.565819	0.0969898	-0.0448086	0.986956	0.160114	0.074791	-0.0611464	-0.0879838	-0.563829	-0.483774	0.0913482	-0.124917	-0.422032	0.0518977	0.0194726	-0.88369	0.052827	0.0476303	0.164019	-0.131709	-0.49668	-0.00176339	0.0012888
0.440485	0.0598979	-0.552053	0.1005	0.709712	0.487617	0.204404	0.537801	-1.32834	0.844054	-0.220715	0.0461432	0.558247	-0.860617	0.229453	-0.0330251	0.155682	0.0258404	0.258846	-0.161679	1.21894	0.0348211	0.0227445	-0.0323896	0.0984268	0.249203	0.591946	-0.624751	0.106575	-0.0490898	1.09125	0.178686	0.0850122	-0.0682771	-0.10076	-0.619536	-0.533596	0.106586	-0.14438	-0.466286	0.0607893	0.0188817	-0.976418	0.0625427	0.0498195	0.188494	-0.145952	-0.554217	-0.00172575	0.00144129
0.397154	0.0476571	-0.497269	0.0862759	0.639911	0.442061	0.183108	0.483613	-1.20381	0.763182	-0.20304	0.0321428	0.511266	-0.778192	0.205618	-0.0313738	0.141247	0.0239342	0.224976	-0.14414	1.10585	0.0315697	0.0204859	-0.0313489	0.0885141	0.232075	0.536013	-0.565393	0.0970263	-0.0447865	0.986555	0.160318	0.0746758	-0.0613408	-0.08773	-0.563887	-0.483887	0.0914188	-0.124677	-0.422102	0.0517185	0.0190406	-0.883833	0.0526031	0.0475475	0.163791	-0.131277	-0.495029	-0.00140661	0.00151728
0.39679	0.0479355	-0.497138	0.0864175	0.639599	0.442167	0.182805	0.483495	-1.20288	0.762472	-0.203004	0.0321868	0.510728	-0.777373	0.20534	-0.0309639	0.141116	0.0239712	0.225251	-0.144289	1.10478	0.0315464	0.0204309	-0.031128	0.0885567	0.231427	0.535197	-0.564532	0.0968799	-0.04467	0.986054	0.160563	0.0741904	-0.061551	-0.0878954	-0.562962	-0.483	0.0913849	-0.124846	-0.422477	0.0518101	0.0193229	-0.88313	0.0527289	0.0475603	0.163982	-0.131735	-0.495117	-0.00104415	0.00125631
0.39684	0.0478002	-0.497097	0.0858874	0.640058	0.442315	0.182663	0.483547	-1.20363	0.763021	-0.203139	0.0323961	0.511007	-0.777686	0.205369	-0.0310014	0.141271	0.0240306	0.224885	-0.144307	1.10545	0.0314909	0.0204482	-0.0314176	0.0886578	0.23222	0.535391	-0.564746	0.0969174	-0.0446684	0.986185	0.160602	0.0739216	-0.0617051	-0.0877918	-0.563433	-0.484015	0.0914191	-0.124855	-0.422766	0.0517988	0.0192938	-0.882958	0.0527471	0.0476138	0.16388	-0.131678	-0.495132	-0.00109634	0.00134979
0.354062	0.0362214	-0.442953	0.0726239	0.570414	0.398375	0.160922	0.429842	-1.07929	0.682616	-0.185406	0.0186115	0.464098	-0.69623	0.180805	-0.0289896	0.126827	0.0216871	0.191807	-0.126828	0.992642	0.0281459	0.0183988	-0.0299627	0.0787688	0.214054	0.479438	-0.506306	0.0871365	-0.040458	0.881977	0.142418	0.062958	-0.0538237	-0.0748799	-0.506661	-0.434233	0.0761264	-0.105197	-0.379002	0.0427709	0.0196539	-0.790765	0.0428971	0.0454177	0.139241	-0.118266	-0.438209	-0.001359	0.00075977
0.396985	0.0479132	-0.497163	0.0862759	0.639964	0.442087	0.183106	0.483667	-1.20338	0.762996	-0.202773	0.0327516	0.510878	-0.77787	0.205488	-0.0308138	0.1412	0.0239405	0.225098	-0.144413	1.10511	0.0315021	0.0204691	-0.0312036	0.0886441	0.231744	0.535624	-0.564984	0.0969503	-0.0447012	0.986312	0.160373	0.0745441	-0.0615936	-0.0879809	-0.563442	-0.483643	0.0914825	-0.124988	-0.422347	0.0519601	0.0193897	-0.883106	0.0528733	0.0476351	0.164045	-0.1314	-0.495655	-0.00122452	0.00125643
0.397441	0.0481514	-0.497693	0.0867056	0.640337	0.442886	0.183303	0.48414	-1.20439	0.763711	-0.202864	0.0324211	0.511886	-0.778826	0.20546	-0.0310015	0.141252	0.0238369	0.225339	-0.144414	1.10625	0.0315163	0.0205153	-0.0311457	0.08858	0.231709	0.536096	-0.565847	0.0970427	-0.0447923	0.987322	0.160372	0.0746615	-0.06127	-0.0878531	-0.563656	-0.483771	0.0914193	-0.124818	-0.422488	0.0518032	0.019249	-0.884609	0.0527279	0.0476034	0.163918	-0.131016	-0.496403	-0.00168891	0.00103084
0.396721	0.048129	-0.497436	0.0856118	0.640644	0.443332	0.182364	0.483916	-1.2045	0.763105	-0.203434	0.0320614	0.511865	-0.777479	0.205007	-0.03058	0.141378	0.0242374	0.22509	-0.144522	1.10611	0.0314233	0.0203655	-0.031483	0.088758	0.232547	0.534804	-0.564196	0.0969637	-0.0445314	0.986799	0.160725	0.0730751	-0.0619383	-0.0878498	-0.563253	-0.483917	0.0913343	-0.12476	-0.424216	0.051803	0.019249	-0.883281	0.0527025	0.0476087	0.163876	-0.131556	-0.495604	-0.000975829	0.000987272
0.440485	0.0605832	-0.552212	0.101187	0.709425	0.488299	0.204092	0.537928	-1.32802	0.844174	-0.220508	0.0459641	0.558566	-0.860982	0.229233	-0.0332388	0.155552	0.0256202	0.259552	-0.161653	1.21887	0.0348144	0.0227737	-0.0321699	0.0983255	0.248592	0.591707	-0.625248	0.10647	-0.0491543	1.09125	0.179302	0.0847475	-0.0677531	-0.10076	-0.618418	-0.533355	0.106648	-0.144477	-0.466301	0.0607812	0.0189262	-0.977339	0.0625905	0.0497583	0.188542	-0.145501	-0.554426	-0.00170066	0.000803228
0.396658	0.0479579	-0.497102	0.0860947	0.639703	0.442741	0.18211	0.483389	-1.20327	0.762603	-0.203368	0.031741	0.511038	-0.777367	0.205046	-0.0313244	0.141212	0.0239923	0.225244	-0.144065	1.10542	0.0315069	0.0204442	-0.0313833	0.0885267	0.231994	0.534942	-0.564532	0.0968092	-0.0446679	0.985874	0.160876	0.0734318	-0.0613279	-0.0876578	-0.562653	-0.483681	0.0913704	-0.124614	-0.423121	0.0516584	0.0190148	-0.88313	0.0525866	0.047572	0.163685	-0.131958	-0.494602	-0.000916014	0.00115745
0.440223	0.0604087	-0.551889	0.100591	0.709576	0.487908	0.204041	0.537764	-1.32799	0.84411	-0.220557	0.0462513	0.558402	-0.860538	0.229296	-0.0331046	0.155595	0.0257825	0.259176	-0.16174	1.21865	0.0347717	0.0227149	-0.0323842	0.0984222	0.249121	0.591439	-0.624735	0.106494	-0.0490674	1.09091	0.179249	0.0846423	-0.0682466	-0.100718	-0.618641	-0.533723	0.1067	-0.144586	-0.466494	0.0608119	0.0189982	-0.976596	0.0626447	0.0497419	0.188577	-0.145299	-0.55402	-0.00144564	0.000960227
0.397024	0.0481013	-0.497603	0.0862858	0.640455	0.443409	0.182479	0.484024	-1.20439	0.76322	-0.203583	0.0318069	0.51177	-0.777901	0.205088	-0.031075	0.141278	0.0240735	0.225382	-0.144365	1.10627	0.0315054	0.020416	-0.0313028	0.0886353	0.231926	0.535208	-0.564727	0.0969177	-0.0446325	0.987018	0.160742	0.073494	-0.061698	-0.0876416	-0.563084	-0.483521	0.0913758	-0.124689	-0.423707	0.051687	0.0191047	-0.884078	0.0526151	0.0475639	0.163728	-0.131967	-0.495713	-0.00130387	0.00101239
0.354037	0.0358578	-0.442913	0.07257	0.570396	0.397942	0.161079	0.429807	-1.07932	0.682406	-0.185626	0.0183587	0.463874	-0.695978	0.181104	-0.0291745	0.126828	0.0218248	0.191715	-0.126798	0.992666	0.0282339	0.0183383	-0.0299823	0.0787722	0.214072	0.479662	-0.506021	0.0871888	-0.0404411	0.882078	0.142372	0.0631924	-0.0540949	-0.07486	-0.50712	-0.433937	0.0761467	-0.1052	-0.37893	0.0427843	0.0196036	-0.790783	0.0429149	0.0454359	0.139207	-0.118594	-0.437591	-0.00134074	0.00110502
0.310303	0.0236178	-0.387891	0.0578434	0.500531	0.352464	0.139426	0.375426	-0.954363	0.601024	-0.167838	0.00450796	0.416606	-0.612848	0.157014	-0.0267556	0.11243	0.0200308	0.15751	-0.109426	0.878847	0.0248871	0.0160366	-0.0289604	0.069018	0.197094	0.423073	-0.445855	0.0775594	-0.0360095	0.776904	0.124057	0.0519982	-0.047278	-0.0620126	-0.451226	-0.384098	0.0607933	-0.0855934	-0.335316	0.033852	0.0201692	-0.696873	0.0331304	0.0433555	0.114598	-0.1043	-0.378605	-0.000685389	0.00104361
0.267815	0.0119678	-0.333959	0.0448547	0.430979	0.308335	0.117922	0.321897	-0.830467	0.521206	-0.150062	-0.00923647	0.369685	-0.532142	0.132897	-0.0250949	0.0980134	0.017601	0.12466	-0.0919981	0.766512	0.021644	0.0140163	-0.0274623	0.0591661	0.17894	0.367863	-0.388214	0.0678543	-0.0319219	0.673171	0.106337	0.0414265	-0.0393023	-0.049253	-0.394833	-0.334721	0.0456117	-0.0661658	-0.291105	0.0250096	0.020744	-0.605541	0.0234279	0.0411693	0.0901602	-0.0908209	-0.321402	-0.00120883	0.000550271
0.310835	0.024052	-0.388279	0.0586226	0.500583	0.352938	0.139453	0.375726	-0.95451	0.601908	-0.167444	0.00519305	0.416314	-0.614142	0.156981	-0.0269096	0.112424	0.019609	0.158177	-0.109525	0.879055	0.0248948	0.0162311	-0.0286831	0.0690513	0.19649	0.423768	-0.447278	0.0774571	-0.0362032	0.777219	0.124622	0.0523637	-0.0467123	-0.0623598	-0.450692	-0.384764	0.0608959	-0.0859302	-0.334735	0.0341384	0.0204958	-0.697563	0.0334009	0.0434127	0.11495	-0.104631	-0.379648	-0.00117422	0.000701066
0.353717	0.0356666	-0.44268	0.072149	0.570278	0.397334	0.161017	0.429573	-1.07905	0.682232	-0.185548	0.0184832	0.463358	-0.695593	0.181446	-0.0291017	0.126856	0.021968	0.191457	-0.126924	0.992209	0.0282832	0.0182708	-0.0300679	0.0788905	0.214375	0.479672	-0.50563	0.0871973	-0.0404066	0.881738	0.142884	0.06299	-0.0545393	-0.0751267	-0.507332	-0.434108	0.0761588	-0.10544	-0.378803	0.0430225	0.0199652	-0.790232	0.0431272	0.0455662	0.139453	-0.118657	-0.436639	-0.00102235	0.00130347
0.353689	0.0361872	-0.442739	0.0728122	0.569778	0.397915	0.160721	0.429547	-1.07832	0.681822	-0.185349	0.0181995	0.463528	-0.695545	0.18097	-0.0290019	0.126698	0.021736	0.192045	-0.126777	0.991752	0.0282296	0.0183183	-0.029799	0.0787376	0.213589	0.479108	-0.505763	0.0870701	-0.0404328	0.881459	0.142846	0.0627484	-0.0537179	-0.0750238	-0.50619	-0.43342	0.0761177	-0.105333	-0.37888	0.0428937	0.019863	-0.79046	0.0430111	0.0454844	0.139378	-0.118499	-0.43722	-0.00100089	0.000763029
0.310634	0.0237618	-0.388434	0.0583014	0.501055	0.353361	0.13917	0.375938	-0.955326	0.601699	-0.16844	0.00415449	0.416872	-0.613464	0.157003	-0.0272814	0.112471	0.0200235	0.158144	-0.109524	0.879879	0.0249824	0.0160445	-0.0288758	0.0690664	0.19685	0.423384	-0.446246	0.0775234	-0.0360461	0.7778	0.124773	0.0517932	-0.0475483	-0.0619846	-0.450958	-0.384186	0.0608774	-0.085681	-0.335997	0.0338891	0.020166	-0.698197	0.0331795	0.043335	0.114611	-0.105139	-0.378722	-0.000993553	0.000924851
0.353749	0.0357171	-0.442846	0.0719155	0.570905	0.397855	0.161081	0.429929	-1.07975	0.682462	-0.185816	0.0185928	0.463839	-0.695483	0.181248	-0.0287393	0.12692	0.0221404	0.191408	-0.127193	0.992597	0.0282272	0.0182134	-0.030112	0.0790162	0.214564	0.479391	-0.505191	0.0872517	-0.0402863	0.882281	0.142687	0.0628177	-0.0551043	-0.0750882	-0.507471	-0.434038	0.0761112	-0.105467	-0.379704	0.042994	0.0200435	-0.790289	0.0431405	0.0455419	0.139435	-0.118688	-0.437352	-0.00107583	0.00118302
0.353592	0.0356492	-0.442401	0.0720536	0.570046	0.396859	0.161422	0.429436	-1.0787	0.681907	-0.18518	0.0185318	0.463733	-0.695326	0.181487	-0.0288736	0.126788	0.022002	0.191242	-0.126873	0.991851	0.0282318	0.0182254	-0.0300969	0.0787999	0.214483	0.479493	-0.505483	0.0873122	-0.0403808	0.881528	0.142214	0.0635194	-0.0543384	-0.0749999	-0.507565	-0.433821	0.076149	-0.10534	-0.378499	0.042902	0.0198183	-0.790068	0.0430268	0.0454749	0.139349	-0.117464	-0.436666	-0.00089209	0.00128403
0.397039	0.0479962	-0.497308	0.0863404	0.640068	0.442526	0.182924	0.483802	-1.20368	0.763142	-0.202914	0.0324694	0.511196	-0.77804	0.20544	-0.0308008	0.141225	0.023943	0.225139	-0.144438	1.10543	0.0315056	0.0204608	-0.031195	0.0886662	0.231746	0.535624	-0.565074	0.0969408	-0.0446994	0.986614	0.160609	0.0741207	-0.0614915	-0.0879211	-0.563419	-0.483635	0.091372	-0.125003	-0.422621	0.0518561	0.0195011	-0.883452	0.0528959	0.0476303	0.163995	-0.131559	-0.495796	-0.00130461	0.00118166
0.35411	0.0361633	-0.4429	0.0725239	0.570381	0.398108	0.161226	0.429829	-1.07947	0.682708	-0.185097	0.0186394	0.464491	-0.696456	0.180976	-0.0288843	0.126862	0.0216813	0.191665	-0.126794	0.992817	0.0281299	0.0183965	-0.0300249	0.07874	0.214361	0.479694	-0.506617	0.0872596	-0.0404975	0.882096	0.14213	0.0633057	-0.0535068	-0.0749106	-0.507128	-0.434464	0.0761055	-0.105163	-0.378746	0.042788	0.019602	-0.790917	0.0428892	0.0454267	0.139231	-0.117429	-0.438192	-0.00141564	0.000769846
0.39678	0.0480721	-0.497141	0.0866877	0.639341	0.442138	0.182931	0.483502	-1.20267	0.762387	-0.202667	0.0320767	0.510933	-0.77756	0.205455	-0.0308634	0.141069	0.0238921	0.225344	-0.144276	1.10463	0.0315547	0.0204271	-0.0310052	0.0885171	0.231212	0.535352	-0.564835	0.0969037	-0.0447195	0.986099	0.160631	0.0742693	-0.0611317	-0.0879686	-0.562892	-0.482764	0.0913418	-0.124877	-0.422195	0.0518955	0.0194319	-0.883437	0.052811	0.0476665	0.163983	-0.131267	-0.495173	-0.00104949	0.00105498
0.353329	0.0362799	-0.442525	0.0722067	0.569947	0.397955	0.160548	0.429438	-1.07855	0.681715	-0.185408	0.0180557	0.464066	-0.695079	0.180886	-0.028972	0.126753	0.0219452	0.191777	-0.12676	0.991958	0.0281626	0.0182227	-0.0300824	0.0787321	0.21431	0.47862	-0.505226	0.0871342	-0.0403323	0.881268	0.142784	0.0623819	-0.0540009	-0.0748744	-0.506249	-0.433709	0.0761705	-0.105187	-0.379437	0.0427905	0.0195961	-0.790292	0.0428962	0.0454393	0.139222	-0.117627	-0.436661	-0.000626939	0.000691926
0.310497	0.0236659	-0.388098	0.0577528	0.500966	0.352873	0.139239	0.37563	-0.955032	0.601581	-0.168091	0.00466788	0.416672	-0.613273	0.156981	-0.0268919	0.11253	0.0200133	0.157602	-0.109482	0.879482	0.0248778	0.016079	-0.0290605	0.0691009	0.197349	0.423253	-0.446153	0.0775367	-0.0360267	0.777227	0.124319	0.0517488	-0.0474043	-0.0620091	-0.451314	-0.38474	0.0608887	-0.0856856	-0.335659	0.0338652	0.0201814	-0.697077	0.0331766	0.0433416	0.114645	-0.104742	-0.378861	-0.000859576	0.00108291
0.354452	0.0363473	-0.443154	0.0731516	0.570386	0.398279	0.161362	0.430076	-1.07944	0.683197	-0.184895	0.0190499	0.464123	-0.697215	0.181126	-0.0289217	0.126816	0.0214475	0.192027	-0.126957	0.992734	0.0281787	0.018487	-0.0297482	0.0788066	0.213709	0.480249	-0.507404	0.0871863	-0.0406076	0.882415	0.142607	0.063554	-0.0533753	-0.0751435	-0.506887	-0.434504	0.0761343	-0.105502	-0.378244	0.0430119	0.0200417	-0.791405	0.0431627	0.0455244	0.139498	-0.117946	-0.438865	-0.00178039	0.000622979
0.31101	0.0230925	-0.38843	0.0580398	0.501242	0.352484	0.139907	0.375879	-0.955605	0.601889	-0.168366	0.00465237	0.416433	-0.613722	0.157316	-0.0272354	0.11257	0.0200339	0.157572	-0.109493	0.88001	0.0250157	0.0161215	-0.028959	0.069083	0.197138	0.424185	-0.446514	0.0776586	-0.036104	0.777962	0.123895	0.0528531	-0.0477647	-0.0620835	-0.452249	-0.384534	0.0608589	-0.0855618	-0.335179	0.0339058	0.0200617	-0.697691	0.0331097	0.0433346	0.114641	-0.105429	-0.379001	-0.00135219	0.00158996
0.267336	0.0115455	-0.333553	0.0441288	0.431005	0.307682	0.117952	0.321617	-0.830088	0.520501	-0.150303	-0.00924633	0.369277	-0.53093	0.132934	-0.0248302	0.0980143	0.0179524	0.124118	-0.0921031	0.76585	0.0216413	0.0138763	-0.0276273	0.0592441	0.179296	0.367296	-0.386844	0.0678865	-0.0317355	0.672699	0.10603	0.0413547	-0.0402306	-0.0492392	-0.395149	-0.33428	0.0455462	-0.06612	-0.291488	0.0249843	0.0207551	-0.604396	0.0234085	0.0411693	0.0901273	-0.0909712	-0.320636	-0.000727244	0.000893701
0.224735	-0.000836961	-0.279359	0.0298303	0.362306	0.263046	0.0966873	0.268067	-0.707132	0.440904	-0.132905	-0.0224927	0.322347	-0.449732	0.10894	-0.0227938	0.0838405	0.0159223	0.0902144	-0.0748729	0.653957	0.0183265	0.0117837	-0.0266052	0.0496197	0.162442	0.312124	-0.328351	0.0583287	-0.0274836	0.569072	0.0876239	0.0308516	-0.0334011	-0.0364123	-0.340155	-0.28577	0.0303217	-0.0466389	-0.247894	0.0161081	0.0212953	-0.511788	0.0136976	0.039047	0.0655878	-0.077711	-0.263353	-0.00118757	0.00105894
0.181223	-0.0110395	-0.224641	0.0161359	0.293446	0.218218	0.0751532	0.214458	-0.581931	0.360612	-0.114187	-0.033165	0.273716	-0.367355	0.0851214	-0.0207666	0.0693626	0.0138666	0.0572724	-0.0579821	0.539761	0.0148458	0.0095846	-0.0252956	0.0399545	0.144001	0.256053	-0.268752	0.0482471	-0.0230095	0.463629	0.0701971	0.01978	-0.0277993	-0.0240041	-0.282804	-0.236575	0.0162754	-0.0282127	-0.203542	0.00798099	0.0208906	-0.418086	0.00483432	0.036978	0.0417019	-0.0638083	-0.20645	-0.000798056	0.000591577
0.224407	-0.000747919	-0.27896	0.0299551	0.361705	0.262153	0.0969164	0.267742	-0.705999	0.440451	-0.132288	-0.0220636	0.321675	-0.449397	0.109314	-0.0226935	0.0837094	0.0158825	0.0900728	-0.0749253	0.652772	0.0183537	0.0117489	-0.0264618	0.0495998	0.16204	0.312195	-0.328236	0.0582719	-0.0275033	0.56837	0.0878904	0.0312288	-0.0335178	-0.0366374	-0.33993	-0.285397	0.0303852	-0.0469205	-0.246964	0.016324	0.0215739	-0.511273	0.0139571	0.0392607	0.0658161	-0.0772338	-0.262785	-0.000880702	0.00105956
0.224431	4.06565e-05	-0.279518	0.0309789	0.361405	0.263832	0.0958803	0.267988	-0.705884	0.440376	-0.132792	-0.0231904	0.322042	-0.449602	0.108649	-0.0232424	0.08357	0.0156574	0.091389	-0.0747698	0.653147	0.0184133	0.011781	-0.0261329	0.0494543	0.161063	0.311522	-0.328471	0.0580456	-0.0275515	0.568623	0.0890445	0.0300758	-0.0328049	-0.036559	-0.338003	-0.284672	0.0303317	-0.0467661	-0.247912	0.0162288	0.0214787	-0.512783	0.0138062	0.0391055	0.0657299	-0.0780112	-0.262762	-0.000865276	0.000213945
0.223939	-0.000324612	-0.278971	0.029973	0.361312	0.26297	0.0958682	0.267554	-0.705751	0.439955	-0.13264	-0.0231885	0.322077	-0.448885	0.10895	-0.0229595	0.083668	0.0159247	0.0906122	-0.0747027	0.652894	0.0183606	0.0116686	-0.026518	0.0495185	0.162111	0.311279	-0.327798	0.0581556	-0.0274594	0.568021	0.0887786	0.0297701	-0.0329489	-0.0364986	-0.338788	-0.285148	0.0303587	-0.0467641	-0.247956	0.0162229	0.021437	-0.511647	0.0138175	0.0391821	0.065659	-0.0772484	-0.261691	-0.000392402	0.000582052
0.267987	0.0117628	-0.333876	0.0450068	0.430918	0.307948	0.118153	0.321869	-0.83012	0.521381	-0.149865	-0.00861917	0.368939	-0.532386	0.133029	-0.0249837	0.0979865	0.0174741	0.124498	-0.0921405	0.765978	0.0216646	0.0140921	-0.0273161	0.0592576	0.178582	0.368286	-0.388488	0.0677933	-0.0319715	0.673039	0.106387	0.0418807	-0.0395241	-0.0494494	-0.394936	-0.334823	0.0455427	-0.0664181	-0.290434	0.0251718	0.0211817	-0.605061	0.0236625	0.041275	0.0903513	-0.0914427	-0.321827	-0.00140234	0.000701728
0.224099	-0.000431116	-0.279139	0.0299791	0.36154	0.263033	0.0961525	0.267703	-0.706008	0.43982	-0.132786	-0.0232037	0.322219	-0.448743	0.108843	-0.0227734	0.0836888	0.0159977	0.0905917	-0.0747084	0.653087	0.0183469	0.011664	-0.0264925	0.0494935	0.162035	0.311237	-0.327539	0.0582166	-0.0274108	0.568325	0.0881216	0.0300325	-0.0330407	-0.0364489	-0.339137	-0.284773	0.0303739	-0.0465799	-0.248181	0.0161287	0.0211702	-0.511601	0.0136698	0.0390946	0.0655814	-0.0774171	-0.262244	-0.000537699	0.000733475
0.267384	0.0118763	-0.33378	0.0441821	0.431387	0.30812	0.118017	0.321976	-0.830692	0.52103	-0.15014	-0.00905054	0.369758	-0.531389	0.133082	-0.0245974	0.098064	0.0179792	0.12428	-0.092401	0.766221	0.0216309	0.0138426	-0.0275811	0.0593774	0.179383	0.367465	-0.387136	0.0679359	-0.0317304	0.673282	0.106547	0.0411147	-0.0403985	-0.0494476	-0.395173	-0.334521	0.0455678	-0.0664092	-0.291841	0.0251848	0.0211249	-0.605018	0.0236662	0.0412852	0.090334	-0.0905452	-0.321031	-0.000781694	0.000592151
0.224045	-0.000254513	-0.27917	0.0303536	0.361274	0.263449	0.0957841	0.267692	-0.705591	0.439573	-0.132874	-0.0235011	0.322099	-0.448631	0.10859	-0.0227998	0.0836037	0.0158996	0.0909367	-0.0746639	0.652795	0.0183533	0.011677	-0.0263208	0.0494607	0.161518	0.310931	-0.327471	0.0580965	-0.0274121	0.568183	0.0884187	0.0296519	-0.0327565	-0.0364038	-0.338401	-0.284333	0.0302676	-0.0466014	-0.248373	0.0160857	0.0212818	-0.511673	0.0136897	0.0390892	0.0655475	-0.0778873	-0.26235	-0.000516939	0.000497461
0.180911	-0.0111151	-0.224309	0.0160339	0.292972	0.217763	0.0748765	0.214133	-0.581534	0.360406	-0.114073	-0.0335832	0.273681	-0.367241	0.0854948	-0.0211449	0.069333	0.0138864	0.0571508	-0.0577832	0.539611	0.0149014	0.00952409	-0.0254187	0.0399009	0.14426	0.256164	-0.268861	0.0482328	-0.0230614	0.463178	0.0707633	0.019485	-0.0275012	-0.0238849	-0.282786	-0.23677	0.0163053	-0.028312	-0.203165	0.00797737	0.0209192	-0.418165	0.0049128	0.0370917	0.0416185	-0.0633802	-0.205106	-0.00053416	0.000703537
0.181418	-0.0113272	-0.22456	0.0162869	0.293293	0.217494	0.0756578	0.214408	-0.581628	0.360636	-0.113919	-0.0327495	0.273196	-0.367561	0.0854844	-0.0206422	0.0693295	0.0137905	0.057085	-0.0580474	0.539337	0.0148931	0.00962146	-0.0251769	0.0399911	0.143746	0.256586	-0.269045	0.048291	-0.0230698	0.463617	0.0699483	0.0204571	-0.027798	-0.024152	-0.283349	-0.236479	0.0162821	-0.0284236	-0.202693	0.00809349	0.0211712	-0.417811	0.00498144	0.0370075	0.0418859	-0.0639549	-0.206638	-0.00101014	0.000922917
0.224233	-0.000597394	-0.278977	0.0297447	0.361794	0.26257	0.0966258	0.267759	-0.706097	0.440282	-0.132395	-0.0222842	0.321961	-0.44909	0.109059	-0.0224301	0.0837333	0.0159634	0.0901112	-0.0749749	0.652807	0.0183025	0.0117073	-0.026509	0.0496413	0.162211	0.311698	-0.327833	0.0582652	-0.027425	0.568359	0.0879413	0.0305983	-0.0334726	-0.0366295	-0.339687	-0.285309	0.0303158	-0.046863	-0.247608	0.0163044	0.0216005	-0.511098	0.0139235	0.0392042	0.0657786	-0.0771818	-0.262874	-0.000683384	0.000833167
0.26778	0.0118556	-0.334019	0.0442726	0.4316	0.30846	0.117815	0.322041	-0.831155	0.521749	-0.150233	-0.00872123	0.369502	-0.532219	0.132933	-0.0249278	0.0981701	0.0177483	0.124391	-0.0923114	0.766803	0.0216248	0.0140104	-0.027632	0.0593938	0.179516	0.367961	-0.388017	0.0678612	-0.0318597	0.67339	0.106774	0.0411734	-0.0401519	-0.0495242	-0.395133	-0.335531	0.0455805	-0.0663863	-0.291602	0.025218	0.0210968	-0.605154	0.0236423	0.0412843	0.0903977	-0.0912332	-0.32144	-0.00117491	0.000650524
0.224547	-0.00066633	-0.279136	0.0303842	0.36137	0.262673	0.0964497	0.267655	-0.705891	0.440355	-0.132603	-0.0227967	0.321782	-0.449587	0.108995	-0.0232359	0.0836614	0.0157066	0.0905312	-0.0745801	0.653128	0.0183945	0.0118194	-0.026411	0.0494253	0.161773	0.31208	-0.328598	0.0581903	-0.0275901	0.568301	0.088049	0.0309363	-0.03279	-0.0364204	-0.339335	-0.285293	0.0303405	-0.0466124	-0.247013	0.0160955	0.0212415	-0.511872	0.0136903	0.0390754	0.0655824	-0.0776662	-0.262507	-0.00101171	0.000927797
0.268127	0.0118429	-0.334203	0.0443629	0.431935	0.308653	0.1182	0.322325	-0.831625	0.522045	-0.15008	-0.0083848	0.369846	-0.532686	0.132921	-0.0244598	0.0982273	0.0176804	0.124241	-0.0924012	0.76713	0.0215552	0.0140605	-0.0275808	0.059451	0.179484	0.368253	-0.388394	0.0679264	-0.0318729	0.673876	0.106124	0.0413618	-0.0398675	-0.049466	-0.395672	-0.335594	0.0455747	-0.0664072	-0.291591	0.0252069	0.0211298	-0.605118	0.0236554	0.0413237	0.0903609	-0.0912256	-0.322735	-0.00153345	0.000631548
0.267651	0.0117552	-0.333802	0.044319	0.431139	0.307954	0.118126	0.321798	-0.830403	0.520881	-0.149917	-0.00884469	0.369448	-0.531628	0.132896	-0.0244875	0.0980888	0.0177617	0.124231	-0.0921347	0.766136	0.0215805	0.0139825	-0.0275443	0.0592756	0.179256	0.367673	-0.387588	0.0679028	-0.0318199	0.672979	0.105824	0.0414074	-0.0396034	-0.0494383	-0.395328	-0.334701	0.0455792	-0.0661781	-0.291304	0.0251378	0.0208088	-0.60445	0.0234914	0.0412644	0.0902532	-0.0908805	-0.321663	-0.00104579	0.000740917
0.310396	0.0235524	-0.388	0.058309	0.500387	0.352091	0.139711	0.375526	-0.954098	0.601072	-0.167748	0.00463772	0.416055	-0.613007	0.157379	-0.0269691	0.112348	0.019997	0.15783	-0.109584	0.878495	0.0250177	0.0160274	-0.028711	0.0690493	0.196503	0.423538	-0.446032	0.0775531	-0.0360639	0.777096	0.124548	0.0525724	-0.0476063	-0.0623235	-0.451166	-0.383679	0.060828	-0.0858743	-0.334828	0.034114	0.0205044	-0.697331	0.0333767	0.0434423	0.114884	-0.104641	-0.378285	-0.000764991	0.00115529
0.35361	0.0361631	-0.442461	0.0725384	0.569659	0.397517	0.160888	0.429387	-1.07824	0.682045	-0.1849	0.0185058	0.463699	-0.695802	0.181192	-0.0288765	0.126721	0.0216868	0.191621	-0.126795	0.991612	0.0281847	0.0183253	-0.029922	0.0787704	0.214024	0.479353	-0.506154	0.0871362	-0.0404791	0.881234	0.142856	0.0628379	-0.0535326	-0.0750319	-0.506537	-0.433993	0.0760813	-0.105441	-0.378317	0.0429637	0.0200803	-0.790271	0.0431252	0.0455454	0.139383	-0.117606	-0.437088	-0.000935146	0.000706041
0.354325	0.0352844	-0.442897	0.0717862	0.571142	0.397312	0.161831	0.429972	-1.08044	0.683204	-0.185535	0.0190669	0.464118	-0.696475	0.181541	-0.0288926	0.12704	0.0219892	0.190857	-0.12705	0.993329	0.0282124	0.0183467	-0.0302814	0.0789608	0.215114	0.480463	-0.506311	0.0874358	-0.0404411	0.882662	0.141809	0.0639199	-0.0547622	-0.0749849	-0.508797	-0.434998	0.0761044	-0.105289	-0.378642	0.0428727	0.0198181	-0.790513	0.0429986	0.0454677	0.139311	-0.11811	-0.437933	-0.00162192	0.00164852
0.354139	0.0360913	-0.44319	0.0722415	0.570947	0.398546	0.161003	0.430075	-1.08016	0.682982	-0.185586	0.0186486	0.464364	-0.696382	0.18093	-0.0287721	0.126978	0.021848	0.191675	-0.12703	0.993247	0.0281549	0.018367	-0.0300807	0.0789164	0.214561	0.479619	-0.506218	0.0872384	-0.0404176	0.882543	0.142536	0.0627568	-0.0541977	-0.0750734	-0.507261	-0.434626	0.0760935	-0.105261	-0.379551	0.0429004	0.0198119	-0.790872	0.0429702	0.0454791	0.13939	-0.118393	-0.438292	-0.00144766	0.000865067
0.353987	0.0356713	-0.44285	0.0724561	0.570296	0.397566	0.161138	0.429683	-1.0793	0.68254	-0.18559	0.0183601	0.463642	-0.696073	0.18134	-0.0294273	0.126845	0.0218419	0.191576	-0.126812	0.992623	0.0283001	0.018338	-0.0300258	0.0787858	0.21425	0.479967	-0.506169	0.0872149	-0.0404892	0.882006	0.142744	0.0634295	-0.054347	-0.075009	-0.507292	-0.434204	0.0761033	-0.105237	-0.378569	0.0428867	0.0197704	-0.790904	0.0429699	0.045519	0.139307	-0.118529	-0.436895	-0.0013077	0.00125276
0.310783	0.0239534	-0.388316	0.0582666	0.500856	0.353317	0.13927	0.375773	-0.954909	0.60171	-0.167846	0.00481858	0.416767	-0.613769	0.156716	-0.0266802	0.112488	0.0197588	0.157939	-0.109453	0.879453	0.0248286	0.0161848	-0.0288469	0.0690584	0.196843	0.423305	-0.446744	0.0774834	-0.0361017	0.777352	0.124121	0.051793	-0.0467174	-0.0620394	-0.450914	-0.384627	0.0608537	-0.0856693	-0.335485	0.0338924	0.0202175	-0.697284	0.0331509	0.0433202	0.114682	-0.104835	-0.379931	-0.00115092	0.000727757
0.267091	0.0117536	-0.333601	0.0439973	0.431075	0.30808	0.117615	0.321657	-0.830151	0.520196	-0.150469	-0.00957105	0.369507	-0.530496	0.132773	-0.0246505	0.0980278	0.018081	0.124299	-0.0921251	0.765906	0.0216146	0.0138022	-0.0276568	0.0592681	0.179366	0.366774	-0.386305	0.067859	-0.0316449	0.672691	0.10619	0.0406752	-0.0402266	-0.0492347	-0.39483	-0.334004	0.0455956	-0.0660875	-0.292271	0.0249966	0.0206624	-0.604308	0.0233988	0.0411912	0.0900911	-0.0910304	-0.320488	-0.000471457	0.000735095
0.310302	0.0235892	-0.387894	0.0579153	0.500704	0.352094	0.139841	0.37562	-0.954384	0.601107	-0.167665	0.00489871	0.416407	-0.612837	0.157401	-0.0264913	0.112402	0.0201268	0.157524	-0.109734	0.878549	0.0249315	0.0159694	-0.028836	0.0691512	0.196885	0.423319	-0.44572	0.0776212	-0.0359729	0.777195	0.124203	0.0523398	-0.0477687	-0.0622479	-0.451549	-0.383806	0.0608709	-0.0859762	-0.335195	0.0341071	0.0205666	-0.696917	0.0334331	0.0434406	0.114873	-0.104205	-0.378731	-0.000654729	0.00112596
0.310759	0.0236915	-0.388294	0.0578017	0.501342	0.352926	0.13967	0.375922	-0.955437	0.601904	-0.167894	0.00518982	0.41677	-0.613609	0.157017	-0.0264773	0.11258	0.0199986	0.157609	-0.109716	0.879607	0.0248452	0.0161107	-0.0289707	0.0691978	0.197281	0.423523	-0.446351	0.0776107	-0.0360193	0.777697	0.123978	0.0521527	-0.0475291	-0.0622198	-0.451716	-0.384816	0.0608866	-0.0858371	-0.33568	0.0339993	0.020355	-0.697064	0.0333099	0.0433529	0.114836	-0.104674	-0.37984	-0.0011216	0.00108242
0.267815	0.0110387	-0.333826	0.0440382	0.431569	0.307582	0.118323	0.321879	-0.831042	0.521162	-0.150649	-0.00904307	0.369182	-0.531547	0.133183	-0.0250745	0.0981532	0.0179819	0.123837	-0.0921459	0.766694	0.021704	0.013939	-0.0277176	0.0593188	0.179567	0.368156	-0.387294	0.0679672	-0.0317944	0.67338	0.105774	0.0419193	-0.0406429	-0.0492226	-0.396146	-0.334807	0.0455395	-0.0660746	-0.291316	0.024977	0.0207102	-0.604676	0.0233921	0.0412226	0.0900813	-0.0917507	-0.320968	-0.00123983	0.0014143
0.224672	-0.00053289	-0.279226	0.0305649	0.36135	0.262891	0.0965257	0.267755	-0.70594	0.440378	-0.132431	-0.0227974	0.322048	-0.449815	0.108939	-0.0230028	0.0836589	0.0156241	0.0905818	-0.0745675	0.653202	0.0183566	0.0118452	-0.026337	0.0494113	0.161632	0.312132	-0.328851	0.058201	-0.0276109	0.568464	0.0878293	0.0308543	-0.0323526	-0.0363917	-0.339381	-0.285193	0.0303072	-0.0466131	-0.246978	0.016056	0.0212545	-0.511965	0.0137039	0.0390788	0.065546	-0.0775218	-0.263101	-0.00113381	0.000802738
0.224435	-0.000813513	-0.279259	0.0302033	0.361762	0.262599	0.0968719	0.26795	-0.706317	0.440156	-0.132764	-0.0229496	0.322132	-0.449114	0.109199	-0.0228183	0.0836724	0.0160237	0.0904309	-0.0749076	0.653162	0.0184353	0.0116656	-0.0263568	0.0495403	0.161796	0.31196	-0.327808	0.0583396	-0.0274486	0.568932	0.0878647	0.0310739	-0.0335524	-0.0365554	-0.339873	-0.284528	0.0302726	-0.0466932	-0.247644	0.0161855	0.0214325	-0.512066	0.0137844	0.0391135	0.0656683	-0.0774728	-0.262562	-0.000871446	0.00102695
0.26749	0.0118337	-0.333804	0.0444334	0.431092	0.308347	0.117521	0.321794	-0.830317	0.521011	-0.150297	-0.00914634	0.369154	-0.531565	0.132823	-0.0249042	0.0980509	0.0177655	0.124519	-0.0921977	0.766096	0.0216483	0.0139591	-0.0275128	0.0593371	0.179086	0.367486	-0.387467	0.0677672	-0.0318147	0.672889	0.106868	0.0408351	-0.0399602	-0.0494445	-0.394586	-0.334768	0.0455125	-0.066356	-0.291662	0.0251766	0.0211333	-0.604753	0.0236344	0.0412887	0.0903099	-0.0915821	-0.320964	-0.000881867	0.000577767
0.225125	-0.000608948	-0.279658	0.030532	0.362195	0.263414	0.096781	0.268275	-0.707217	0.441264	-0.132737	-0.0225048	0.32248	-0.450544	0.108941	-0.0229932	0.083799	0.0156544	0.0906169	-0.0747823	0.65426	0.018351	0.0118868	-0.0263941	0.049538	0.161904	0.31261	-0.329291	0.0582885	-0.0276224	0.569415	0.087713	0.0311035	-0.0327594	-0.0364012	-0.339925	-0.285751	0.0303478	-0.0466484	-0.247455	0.0161214	0.0212695	-0.512602	0.0137065	0.0390836	0.065579	-0.077835	-0.264009	-0.00158747	0.000855882
0.267481	0.0121095	-0.333895	0.0448373	0.430849	0.308441	0.117548	0.321815	-0.829968	0.52082	-0.15011	-0.00920557	0.36914	-0.531583	0.132779	-0.024933	0.0979716	0.0176766	0.124869	-0.0921565	0.765868	0.0216607	0.0139686	-0.0273431	0.0592534	0.178625	0.367415	-0.387579	0.0677271	-0.0318435	0.672835	0.106937	0.0409462	-0.0396977	-0.049517	-0.394143	-0.334343	0.0455748	-0.0663414	-0.291525	0.0252316	0.0210336	-0.605061	0.0236251	0.0413192	0.0903639	-0.0914194	-0.321066	-0.000878635	0.000362443
0.224334	-0.000542582	-0.279198	0.0306176	0.361269	0.262985	0.096193	0.267738	-0.705676	0.439881	-0.132883	-0.0233369	0.321837	-0.449074	0.108914	-0.0232129	0.0835783	0.0158216	0.0908973	-0.0746114	0.652952	0.0184357	0.0117202	-0.0262781	0.0494211	0.161365	0.311616	-0.327997	0.0581418	-0.0275088	0.568368	0.0883047	0.0304838	-0.0328721	-0.0363584	-0.33883	-0.284434	0.0303544	-0.0466273	-0.247649	0.016117	0.0212419	-0.512096	0.013699	0.0390906	0.0655231	-0.0780101	-0.262232	-0.000779917	0.000756276
0.223972	-0.000715531	-0.27879	0.0295704	0.361584	0.262281	0.0965904	0.267596	-0.705852	0.439789	-0.132495	-0.0227301	0.322099	-0.448536	0.109154	-0.022412	0.0836929	0.0161106	0.0900392	-0.0748868	0.652626	0.0183215	0.0116094	-0.0265778	0.0495996	0.162353	0.311366	-0.327311	0.0583179	-0.0273643	0.568168	0.0878071	0.0304401	-0.0334339	-0.0364935	-0.339784	-0.284885	0.030338	-0.0467903	-0.247797	0.0162178	0.0214854	-0.510968	0.0138302	0.0391422	0.0656701	-0.0768534	-0.262201	-0.000430572	0.000953037
0.181475	-0.0110594	-0.224904	0.0160729	0.293936	0.218506	0.0753575	0.214773	-0.582713	0.36108	-0.114306	-0.0330391	0.274092	-0.367766	0.0852012	-0.0206252	0.0694558	0.0139103	0.0571824	-0.0581173	0.540391	0.0148348	0.00959165	-0.0253372	0.0400342	0.144199	0.256351	-0.268979	0.0483183	-0.023006	0.464255	0.0700689	0.0197909	-0.0279662	-0.0240036	-0.283315	-0.236822	0.0162858	-0.0282532	-0.203794	0.00796787	0.0209308	-0.418432	0.00485306	0.0369981	0.0417194	-0.063889	-0.207053	-0.00107306	0.000675606
0.18147	-0.0107161	-0.224737	0.0167502	0.292976	0.218265	0.0751694	0.214419	-0.58155	0.360821	-0.113571	-0.032986	0.273655	-0.368196	0.0852222	-0.0207678	0.0693231	0.0135001	0.0575978	-0.0578293	0.539641	0.0148364	0.00971698	-0.0250931	0.0398732	0.143564	0.256558	-0.269917	0.0481844	-0.0231948	0.463517	0.0704121	0.0198934	-0.0266575	-0.0241589	-0.282515	-0.23685	0.0163069	-0.028355	-0.202703	0.00810421	0.0210231	-0.418409	0.00497112	0.0371109	0.0418286	-0.063558	-0.20691	-0.00108516	0.000328975
0.180999	-0.0110244	-0.224403	0.0160157	0.293104	0.217701	0.0753134	0.21424	-0.58139	0.360217	-0.113744	-0.0330301	0.27358	-0.367076	0.0853027	-0.0204309	0.069332	0.0138813	0.0570965	-0.0579891	0.53916	0.0148259	0.00955172	-0.0252686	0.0399545	0.14402	0.255987	-0.268604	0.048277	-0.0230015	0.463254	0.0700848	0.0198267	-0.0275697	-0.0241625	-0.282925	-0.236398	0.0162714	-0.0283096	-0.203191	0.00810211	0.0210231	-0.417574	0.0049406	0.0370823	0.0418122	-0.0632672	-0.206225	-0.000596266	0.000589332
0.224136	-0.000298584	-0.279086	0.0301678	0.361376	0.263165	0.0960353	0.267682	-0.705663	0.439987	-0.132482	-0.022857	0.321935	-0.449053	0.108773	-0.022539	0.0836601	0.0158201	0.0905622	-0.0748246	0.652644	0.018316	0.011732	-0.0263469	0.0495697	0.161733	0.311342	-0.327912	0.0581199	-0.0274602	0.568158	0.0884728	0.0298546	-0.0328551	-0.0365977	-0.338771	-0.28493	0.0302185	-0.0468007	-0.247845	0.016263	0.0216571	-0.511347	0.0138865	0.0392326	0.0657247	-0.0776566	-0.262744	-0.00060592	0.000485224
0.181154	-0.0110031	-0.224509	0.0165809	0.292917	0.217921	0.0752609	0.214328	-0.58114	0.360063	-0.113949	-0.0333467	0.273489	-0.367131	0.0852016	-0.0206965	0.0692253	0.0137804	0.0574557	-0.0578724	0.539119	0.014873	0.00957019	-0.0250825	0.0398603	0.143382	0.255991	-0.268711	0.0482077	-0.0230329	0.463349	0.0700341	0.0199766	-0.0273427	-0.0239646	-0.282532	-0.2358	0.0162774	-0.0282494	-0.20312	0.0079768	0.0209011	-0.418006	0.00486789	0.0370143	0.04167	-0.0637666	-0.206412	-0.00076529	0.000554535
0.181031	-0.011397	-0.22427	0.0164899	0.292627	0.217018	0.0753814	0.214046	-0.580735	0.35996	-0.113982	-0.0333268	0.272745	-0.366952	0.0856647	-0.021191	0.06919	0.0138379	0.0573186	-0.0578283	0.538744	0.0150024	0.00954236	-0.0251222	0.0398576	0.143433	0.256394	-0.268655	0.0482191	-0.0230791	0.463003	0.0704444	0.0204622	-0.0277735	-0.0241047	-0.282805	-0.235886	0.0163416	-0.0283852	-0.202418	0.00811168	0.0210328	-0.417903	0.00498656	0.0370407	0.0417966	-0.0639655	-0.205117	-0.000593537	0.000971125
0.224469	-0.000554478	-0.279183	0.0301375	0.361704	0.262958	0.0963053	0.267828	-0.706192	0.440543	-0.132576	-0.022515	0.321803	-0.449596	0.109025	-0.0227293	0.0837353	0.0157836	0.0904256	-0.0748588	0.653115	0.0183469	0.0117861	-0.0264196	0.0496282	0.161928	0.311964	-0.328408	0.0581708	-0.0275222	0.568497	0.088372	0.030301	-0.0330177	-0.0365833	-0.339406	-0.285495	0.0303029	-0.0469192	-0.247516	0.0162834	0.0216889	-0.511503	0.0139509	0.0392107	0.065775	-0.0779448	-0.262959	-0.000936268	0.000797251
0.224296	-0.000624184	-0.279163	0.0303147	0.361426	0.262533	0.0967801	0.267805	-0.705873	0.439907	-0.132537	-0.0230529	0.322137	-0.44901	0.109194	-0.022752	0.0836141	0.015961	0.0905079	-0.0748378	0.652823	0.0184228	0.0116593	-0.0263039	0.0494879	0.161652	0.311778	-0.327837	0.0583118	-0.0274647	0.568645	0.0879681	0.0308812	-0.0331997	-0.0365658	-0.339579	-0.284342	0.030281	-0.0467069	-0.247444	0.0161915	0.0214575	-0.512024	0.0137831	0.0391136	0.0656938	-0.0771335	-0.262401	-0.000754641	0.000875496
0.266975	0.0116257	-0.333304	0.0438635	0.430784	0.307277	0.117873	0.321424	-0.829627	0.520189	-0.149979	-0.00906494	0.368994	-0.530541	0.133157	-0.0244928	0.0980076	0.0180364	0.123987	-0.0922293	0.765223	0.0216321	0.0138101	-0.0276356	0.0593351	0.179411	0.367104	-0.38649	0.0678731	-0.0316902	0.672304	0.106401	0.0410279	-0.0403134	-0.0494922	-0.395103	-0.33426	0.0455714	-0.0663957	-0.29145	0.0251925	0.0210997	-0.603787	0.0236599	0.0413293	0.0903605	-0.0906853	-0.320138	-0.000383734	0.000891053
0.310678	0.0239153	-0.388072	0.0585037	0.500348	0.352446	0.139784	0.37561	-0.954191	0.601493	-0.167219	0.00503421	0.41651	-0.613796	0.15721	-0.0265664	0.112372	0.0197059	0.157852	-0.109544	0.878652	0.0248921	0.016149	-0.0286718	0.0690424	0.196528	0.423682	-0.446976	0.0775595	-0.0361623	0.777147	0.124237	0.0524484	-0.0466082	-0.0622919	-0.451131	-0.384242	0.0608309	-0.0859379	-0.334476	0.0340951	0.0206142	-0.697352	0.0333948	0.0434049	0.114905	-0.104002	-0.379512	-0.00101635	0.000789216
0.353877	0.0357894	-0.442664	0.0721397	0.570383	0.397155	0.161652	0.429708	-1.0792	0.682395	-0.184973	0.0189498	0.463933	-0.695917	0.181494	-0.0285887	0.126865	0.021915	0.191232	-0.127028	0.992193	0.0281932	0.0182905	-0.0300384	0.0788759	0.214485	0.479863	-0.505983	0.0873423	-0.04042	0.881983	0.14213	0.0636107	-0.0542564	-0.0751767	-0.507838	-0.434158	0.0761311	-0.105434	-0.378453	0.04302	0.0199606	-0.790256	0.0431302	0.0455597	0.13948	-0.117462	-0.437601	-0.00120267	0.0011901
0.354002	0.0361525	-0.442913	0.0727916	0.570057	0.39812	0.160881	0.429703	-1.07896	0.682421	-0.185272	0.0183743	0.463883	-0.696228	0.180968	-0.0291273	0.126793	0.0216425	0.191966	-0.126758	0.992414	0.0282119	0.0183979	-0.0298796	0.0787333	0.213903	0.479599	-0.506443	0.087137	-0.040512	0.881845	0.14272	0.0630408	-0.0535404	-0.0750415	-0.506587	-0.434103	0.0760733	-0.105252	-0.378708	0.0428593	0.0197856	-0.790876	0.0429877	0.0454619	0.139334	-0.11826	-0.437632	-0.00130678	0.00078427
0.310662	0.0238369	-0.388293	0.0586001	0.500491	0.352871	0.139499	0.375724	-0.95462	0.601364	-0.167858	0.00424634	0.416806	-0.613571	0.157119	-0.027101	0.112384	0.0198487	0.158112	-0.109371	0.879324	0.0249667	0.0160903	-0.0287359	0.0689422	0.196531	0.423543	-0.44664	0.0775481	-0.03613	0.777464	0.124369	0.0522322	-0.0468128	-0.0620364	-0.450999	-0.383889	0.0608679	-0.0856394	-0.335133	0.033889	0.0201347	-0.698055	0.0331527	0.0433622	0.114639	-0.104481	-0.378889	-0.00101568	0.000892274
0.310691	0.0236582	-0.388224	0.0579081	0.501003	0.352793	0.13953	0.375756	-0.95521	0.601802	-0.167849	0.00482798	0.416777	-0.613683	0.157135	-0.0267303	0.112549	0.0199398	0.15765	-0.109559	0.879586	0.0248887	0.0161104	-0.0289755	0.0691314	0.19729	0.423623	-0.446587	0.0776051	-0.0360826	0.777524	0.124245	0.0520396	-0.0471652	-0.0621683	-0.451617	-0.384826	0.0608641	-0.0857842	-0.335392	0.0339913	0.0203569	-0.697316	0.0332733	0.0433761	0.114773	-0.104523	-0.379231	-0.00104445	0.00106397
0.267662	0.0115846	-0.333733	0.0441197	0.431283	0.308027	0.117871	0.321736	-0.83056	0.521053	-0.150279	-0.00887255	0.369277	-0.531575	0.13277	-0.0248032	0.0981176	0.0177854	0.124152	-0.0920767	0.766339	0.0215858	0.0140006	-0.0276819	0.0592886	0.179486	0.367593	-0.387491	0.0678584	-0.0318084	0.672856	0.105937	0.0413192	-0.0398968	-0.0492786	-0.395253	-0.33508	0.045576	-0.0661286	-0.291468	0.025014	0.0207323	-0.604318	0.0234072	0.0411603	0.0901612	-0.0913159	-0.321379	-0.00104361	0.000903979
0.267698	0.0120623	-0.333814	0.0450531	0.430625	0.308287	0.117653	0.321717	-0.829823	0.520996	-0.149931	-0.00914049	0.369174	-0.532029	0.13279	-0.0251557	0.0979416	0.0174799	0.124852	-0.0919552	0.765949	0.0216475	0.0140529	-0.0273497	0.0591558	0.178589	0.36772	-0.388239	0.0677323	-0.0319487	0.672694	0.106664	0.0413104	-0.0391165	-0.0493459	-0.394221	-0.33465	0.0456012	-0.0662711	-0.290893	0.025111	0.0209045	-0.605199	0.0235434	0.0412216	0.0902334	-0.0911555	-0.321241	-0.0010829	0.000397337
0.224745	-0.000821412	-0.27943	0.0303423	0.361989	0.262937	0.0968034	0.26809	-0.70675	0.44059	-0.132919	-0.02285	0.32222	-0.449658	0.109108	-0.0230149	0.0837291	0.0158965	0.0904645	-0.0747986	0.653733	0.018413	0.0117525	-0.0264007	0.0495249	0.161831	0.312266	-0.328354	0.0583009	-0.0275152	0.569146	0.0877322	0.0310757	-0.0333077	-0.0363738	-0.339961	-0.284982	0.0303404	-0.0466153	-0.247606	0.016107	0.0212354	-0.51229	0.0136975	0.0391165	0.0655331	-0.0778994	-0.263096	-0.00119443	0.00104286
0.224002	-0.000620183	-0.278875	0.0297775	0.361341	0.262586	0.0961752	0.267451	-0.705548	0.43977	-0.132605	-0.0228545	0.321703	-0.44862	0.108862	-0.0227228	0.0836735	0.0159548	0.0902794	-0.0747467	0.652518	0.0183407	0.0116981	-0.0265098	0.0495337	0.162094	0.311285	-0.3275	0.058181	-0.0274234	0.567867	0.0881867	0.0302163	-0.0332411	-0.0365705	-0.339136	-0.285009	0.0302583	-0.0466632	-0.247691	0.0161921	0.0214417	-0.510959	0.0137549	0.0391246	0.0656753	-0.0775024	-0.262045	-0.000451308	0.000842191
0.267503	0.0117298	-0.333539	0.0443784	0.430865	0.307556	0.118023	0.321614	-0.829941	0.52102	-0.14983	-0.00870272	0.36902	-0.53168	0.133139	-0.0248632	0.0980086	0.0177091	0.124171	-0.0921734	0.765694	0.0216393	0.0139726	-0.027538	0.059294	0.179165	0.367823	-0.387756	0.0678421	-0.031866	0.672614	0.106501	0.0415289	-0.0399121	-0.0494508	-0.395039	-0.334901	0.0455818	-0.0664287	-0.290728	0.0252001	0.0211512	-0.604539	0.0236647	0.0412887	0.0903606	-0.0907812	-0.320896	-0.000907233	0.000745996
0.267271	0.0114197	-0.333525	0.0441415	0.430956	0.307502	0.117912	0.321597	-0.829954	0.520388	-0.150377	-0.00927471	0.368936	-0.530794	0.133109	-0.024811	0.0980057	0.018	0.124112	-0.0921693	0.765645	0.021689	0.0138468	-0.0275773	0.0593088	0.179169	0.367374	-0.386676	0.06786	-0.0317239	0.672675	0.106293	0.0412368	-0.0404105	-0.0493256	-0.395198	-0.334108	0.0455457	-0.0662718	-0.291471	0.0251039	0.0209654	-0.604242	0.0235396	0.0412604	0.0902225	-0.0914248	-0.320364	-0.000704184	0.00100701
0.224629	-0.000622856	-0.279315	0.0301109	0.361861	0.263206	0.0962661	0.267867	-0.706655	0.440806	-0.132855	-0.0227835	0.322169	-0.44982	0.108851	-0.023174	0.0837746	0.0157699	0.0904734	-0.0746861	0.653775	0.0183553	0.0118234	-0.0265485	0.0495199	0.1622	0.312044	-0.328639	0.0582099	-0.027559	0.568682	0.0881881	0.0305441	-0.0329999	-0.0363967	-0.339461	-0.285811	0.0303153	-0.0466011	-0.247638	0.0160706	0.0212781	-0.512032	0.013677	0.0390745	0.0655524	-0.0778034	-0.262811	-0.00107031	0.000886085
0.268062	0.0113731	-0.334052	0.0445663	0.431665	0.307623	0.118842	0.322234	-0.831222	0.521695	-0.150176	-0.00863147	0.369471	-0.532296	0.133497	-0.024934	0.0980953	0.0178525	0.124086	-0.0924197	0.766707	0.0217324	0.0139513	-0.0274767	0.0593659	0.179136	0.368689	-0.388036	0.0680365	-0.0318733	0.67396	0.106058	0.042446	-0.0406335	-0.0494542	-0.396194	-0.334695	0.0455822	-0.0663999	-0.290819	0.025204	0.0211166	-0.605617	0.0236505	0.0413086	0.0903517	-0.0910448	-0.321633	-0.0014573	0.00108715
0.310386	0.0236636	-0.388014	0.058081	0.500436	0.352439	0.139277	0.375421	-0.954119	0.601108	-0.16781	0.0047669	0.415885	-0.613002	0.157051	-0.0268143	0.112421	0.0199202	0.157864	-0.109516	0.878552	0.0249425	0.0160977	-0.0288035	0.0690883	0.196726	0.423237	-0.446037	0.0774665	-0.0360565	0.77681	0.124586	0.0519804	-0.0472907	-0.0623676	-0.450895	-0.384197	0.0608383	-0.085842	-0.335155	0.0340908	0.0204848	-0.69672	0.0333512	0.0433892	0.114919	-0.105089	-0.378564	-0.000719579	0.0010552
0.354453	0.0360363	-0.443045	0.0730203	0.570344	0.397798	0.161644	0.43	-1.07944	0.683117	-0.184913	0.0189798	0.464068	-0.697133	0.181404	-0.0289753	0.126818	0.0215272	0.191693	-0.12693	0.992705	0.0282201	0.0184522	-0.0298018	0.0788022	0.213849	0.480514	-0.507335	0.0872584	-0.0406117	0.882448	0.14239	0.0638489	-0.0535509	-0.0750718	-0.507444	-0.434392	0.0761219	-0.105461	-0.3779	0.0429833	0.0200459	-0.791357	0.0431371	0.04556	0.13942	-0.117862	-0.438538	-0.0017627	0.000907844
0.354028	0.0355969	-0.442824	0.0723173	0.570402	0.397242	0.161551	0.429716	-1.07922	0.68228	-0.185375	0.0187349	0.463569	-0.695826	0.181368	-0.028892	0.126861	0.021904	0.191417	-0.126901	0.992347	0.0282477	0.018327	-0.029993	0.0788223	0.214229	0.479898	-0.505867	0.0872855	-0.04043	0.882026	0.142017	0.0637279	-0.0543456	-0.0751076	-0.507749	-0.433928	0.0761607	-0.10526	-0.378549	0.0429443	0.0197107	-0.790289	0.0429794	0.0454991	0.139402	-0.118386	-0.437535	-0.00133938	0.00140348
0.310641	0.0237664	-0.388304	0.0582452	0.500812	0.353036	0.139375	0.375771	-0.95489	0.601387	-0.168041	0.00444297	0.416737	-0.613358	0.156935	-0.0268182	0.112462	0.0199373	0.158002	-0.109467	0.879417	0.0249115	0.0160885	-0.0288356	0.0690432	0.196806	0.42328	-0.446272	0.0775427	-0.036053	0.777477	0.124185	0.0519396	-0.0470399	-0.0620646	-0.451116	-0.38412	0.0608708	-0.0856576	-0.335661	0.0339021	0.0201562	-0.697482	0.0331582	0.0433195	0.114681	-0.104856	-0.379224	-0.00100681	0.000936382
0.310994	0.023579	-0.388509	0.0584543	0.501135	0.352691	0.140201	0.376104	-0.955412	0.601872	-0.16787	0.00477033	0.416952	-0.613912	0.157378	-0.0267752	0.112468	0.0199642	0.157823	-0.109695	0.879698	0.0249776	0.0160796	-0.0287279	0.0690901	0.196688	0.424071	-0.446715	0.0777054	-0.0360991	0.778236	0.123921	0.0528765	-0.0474615	-0.0621864	-0.451979	-0.383974	0.0608627	-0.0857774	-0.335102	0.0340072	0.0203497	-0.698209	0.0332649	0.0433601	0.114782	-0.104475	-0.379708	-0.00132381	0.0011498
0.266974	0.0115654	-0.333411	0.0438437	0.430795	0.307711	0.11749	0.321379	-0.82988	0.520144	-0.150438	-0.00968054	0.369241	-0.530459	0.132901	-0.0249462	0.0980318	0.0180608	0.124068	-0.0919927	0.765753	0.021652	0.0138168	-0.0277474	0.0592269	0.179563	0.36693	-0.386405	0.0678354	-0.0316947	0.672325	0.106448	0.0407078	-0.0402334	-0.0492293	-0.394874	-0.334289	0.0455224	-0.0660357	-0.291833	0.024964	0.0206852	-0.604157	0.0233729	0.0412498	0.0900621	-0.0910269	-0.319717	-0.000399701	0.000902216
0.268077	0.0112164	-0.333954	0.0446774	0.43134	0.307654	0.118443	0.322003	-0.83093	0.521601	-0.150403	-0.00900471	0.369185	-0.532325	0.133382	-0.025378	0.0980681	0.0177383	0.124152	-0.0921594	0.766713	0.0217679	0.0140044	-0.0275113	0.0592833	0.17908	0.368696	-0.388228	0.067945	-0.0319377	0.673608	0.106266	0.0422439	-0.0402699	-0.0492756	-0.395891	-0.334855	0.045523	-0.0662784	-0.290611	0.0250539	0.0210186	-0.605575	0.0235414	0.0412342	0.0901815	-0.0915863	-0.321111	-0.00148222	0.00120902
0.267146	0.0115046	-0.333422	0.0438295	0.430986	0.30742	0.117832	0.321474	-0.829849	0.52027	-0.15025	-0.00900232	0.368835	-0.530559	0.132973	-0.0245712	0.0980464	0.0180239	0.124047	-0.0921765	0.76547	0.0216235	0.0138567	-0.0276717	0.0593336	0.179434	0.367082	-0.386449	0.0678555	-0.0316826	0.672371	0.106119	0.0410912	-0.0403712	-0.0494296	-0.395163	-0.334384	0.0456152	-0.0662757	-0.291633	0.0251368	0.0208955	-0.603632	0.0235339	0.0412147	0.0903144	-0.0912414	-0.320436	-0.00053604	0.00100903
0.223821	-0.000311845	-0.278879	0.0295892	0.361569	0.263318	0.0955934	0.267541	-0.705807	0.439741	-0.132862	-0.023057	0.322109	-0.448397	0.108507	-0.02258	0.0837137	0.0160139	0.0904869	-0.0747325	0.652826	0.0182497	0.0116618	-0.0266303	0.0495768	0.162326	0.310636	-0.327163	0.0581059	-0.0273367	0.567815	0.0883457	0.0293107	-0.0330816	-0.0363667	-0.338613	-0.285194	0.0303315	-0.0466715	-0.248706	0.0160961	0.0213049	-0.510796	0.013724	0.0390882	0.0655538	-0.0775869	-0.262236	-0.00027603	0.000546557
0.224172	-0.000357526	-0.27907	0.0298236	0.361836	0.263208	0.0962421	0.267846	-0.706241	0.440275	-0.132597	-0.0226597	0.322375	-0.449065	0.108777	-0.022427	0.0837226	0.0159509	0.0903216	-0.0749341	0.653057	0.0182662	0.0116922	-0.0265148	0.0496252	0.162189	0.311301	-0.327763	0.0582163	-0.027398	0.56844	0.0881209	0.0299975	-0.0332447	-0.0364568	-0.339204	-0.285217	0.0302822	-0.0467816	-0.248185	0.0161899	0.0215441	-0.511379	0.0138247	0.0391586	0.0656388	-0.0772111	-0.263023	-0.00064993	0.000572907
0.267656	0.0118127	-0.333962	0.0448034	0.43111	0.30834	0.117629	0.321935	-0.830394	0.521117	-0.150421	-0.00922192	0.369011	-0.531779	0.132985	-0.0252034	0.0980161	0.017733	0.124792	-0.0921821	0.766259	0.0217218	0.0139655	-0.0274026	0.0593048	0.178737	0.367799	-0.387678	0.0677536	-0.0318571	0.673146	0.107012	0.041145	-0.0400236	-0.0494448	-0.394579	-0.334547	0.0456045	-0.0664167	-0.291513	0.0252001	0.0210696	-0.605262	0.0236784	0.041302	0.0903322	-0.0919258	-0.320897	-0.00105808	0.000662305
0.224715	-0.0008055	-0.279321	0.0303127	0.361851	0.262919	0.096666	0.267963	-0.706432	0.440448	-0.132845	-0.0227116	0.321976	-0.449558	0.108961	-0.0228713	0.0837144	0.0158242	0.0904322	-0.0747537	0.653434	0.0183719	0.0117882	-0.0263896	0.0495328	0.161764	0.312092	-0.32832	0.0582431	-0.0275131	0.568827	0.0876233	0.030899	-0.0330859	-0.0363612	-0.339771	-0.285036	0.0303294	-0.0466332	-0.247527	0.0161088	0.0212778	-0.511793	0.0136991	0.0390844	0.0655351	-0.0781084	-0.263303	-0.00117981	0.00103434
0.224228	-0.000684109	-0.279134	0.0302563	0.361574	0.262687	0.0966516	0.267852	-0.705794	0.439706	-0.132775	-0.0229854	0.321903	-0.448642	0.109014	-0.0226039	0.0836034	0.0160354	0.0905029	-0.0749025	0.652644	0.0183998	0.0116371	-0.0262789	0.0495419	0.161494	0.31148	-0.327344	0.0582458	-0.0273844	0.568572	0.0878332	0.0306966	-0.0335142	-0.0364974	-0.339389	-0.284056	0.030292	-0.0467089	-0.247868	0.0161966	0.0214445	-0.51158	0.0137921	0.0391421	0.0656322	-0.0777556	-0.262673	-0.000679403	0.000871391
0.18124	-0.011698	-0.2244	0.0159776	0.293334	0.217199	0.0755748	0.214275	-0.581697	0.360353	-0.114309	-0.0331126	0.273096	-0.367058	0.0855925	-0.0209484	0.0693507	0.0139913	0.05687	-0.0579305	0.539472	0.0149424	0.00954443	-0.0253407	0.0399662	0.144043	0.256516	-0.268492	0.0483141	-0.0230114	0.463494	0.0698488	0.0204772	-0.0282083	-0.0239604	-0.283632	-0.236357	0.0163087	-0.0282611	-0.202935	0.00800258	0.0208887	-0.417638	0.00486848	0.0370184	0.0416706	-0.064224	-0.20578	-0.00082228	0.00125644
0.139952	-0.0126889	-0.171542	0.00935263	0.228024	0.172504	0.0542357	0.164639	-0.454527	0.281505	-0.0915323	-0.0300621	0.214861	-0.285373	0.0633943	-0.0225599	0.0543992	0.0110045	0.040348	-0.0424771	0.423949	0.0114924	0.0076678	-0.0220985	0.0303174	0.117411	0.201016	-0.209431	0.0371725	-0.0180765	0.357672	0.0548147	0.0147674	-0.022045	-0.0158062	-0.219704	-0.189835	0.0101828	-0.0178163	-0.158947	0.00426526	0.013464	-0.324584	0.00320536	0.0291164	0.0255917	-0.051162	-0.153668	-0.000699344	0.000910712
0.0994111	-0.0145561	-0.118681	0.0031026	0.162961	0.127137	0.0328342	0.115158	-0.328206	0.203237	-0.0692547	-0.0269771	0.155997	-0.204686	0.041648	-0.0251915	0.0395859	0.00782334	0.024753	-0.0265398	0.30986	0.00813778	0.00590949	-0.0190659	0.0207003	0.0911393	0.146517	-0.151644	0.0261488	-0.0133387	0.252183	0.0392572	0.00998908	-0.0146199	-0.00691719	-0.156521	-0.144715	0.00450939	-0.00745018	-0.11487	0.00107858	0.00529113	-0.231862	0.00173613	0.0208783	0.00965113	-0.039039	-0.101143	-0.00124002	0.000816295
0.0536778	-0.0126755	-0.0631212	-0.000572829	0.0882907	0.0715365	0.0133372	0.0612604	-0.18329	0.111993	-0.0404894	-0.021397	0.0886337	-0.113977	0.0220526	-0.0193051	0.0227372	0.00436031	0.00997816	-0.010988	0.176642	0.00454681	0.00346239	-0.0127924	0.0105758	0.0555936	0.0836548	-0.0861243	0.0139952	-0.00804579	0.136884	0.0226575	0.00386592	-0.00475455	0.000120119	-0.0866683	-0.0855608	-1.14576e-05	0.000214912	-0.064828	-0.000252595	-0.000368906	-0.127931	-0.000177473	0.0150029	-0.00017526	-0.023981	-0.0473847	-1.03817e-05	3.04538e-05
7.69696e-05	0.000336474	-0.00026202	2.71008e-05	0.000305689	0.000589212	-0.000217371	0.000229656	-0.000621703	0.000511191	-1.4604e-05	-9.38471e-06	0.000413321	-0.000526507	0.000110028	-9.60688e-05	9.18118e-05	-1.66789e-05	-4.44107e-05	-4.20403e-05	0.000662794	-1.4588e-05	8.32622e-06	-6.62054e-05	3.81973e-05	0.000156042	0.000269062	-0.000419444	-4.45429e-05	-3.10788e-05	0.000403117	0.000536387	-0.000660121	-2.31303e-05	6.32429e-05	-3.27937e-05	-0.000426004	1.83501e-05	-5.4087e-05	-0.000136664	1.29766e-05	-4.22429e-05	-0.000621782	7.28909e-05	0.000162767	7.33929e-06	-5.01634e-05	-0.000216862	-0.000456619	-0.000122055
5.18594e-05	3.21646e-05	-1.49788e-05	0.000163141	2.00253e-05	1.52395e-05	4.26196e-05	6.6262e-05	-8.10632e-05	0.000291504	6.50668e-05	0.000106856	0.000101398	-0.000376936	9.95826e-05	-0.000126015	-3.01203e-06	-7.60104e-05	-1.98656e-05	1.79003e-07	0.000122858	5.19204e-06	2.76327e-05	2.81762e-05	-1.01662e-05	-7.02779e-05	0.000278172	-0.000418325	-4.16556e-05	-6.67427e-05	5.42142e-05	0.000213631	0.00027911	-4.72218e-05	1.92369e-05	0.000136103	-0.000198083	2.78309e-05	-8.53427e-05	0.000128772	1.12057e-05	5.75697e-05	-0.000284548	-4.0004e-05	0.000285139	-4.40869e-05	6.2726e-05	-4.26508e-05	-0.000426325	0.000140682
0.000322623	1.81516e-05	-0.000308997	0.000367138	0.000267706	0.000335992	8.50972e-05	0.000320038	-0.000712554	0.00074202	-9.32122e-05	-4.60511e-05	0.000366284	-0.000883998	0.00014186	-0.000434709	5.0194e-05	-0.000103093	0.000260151	-1.93753e-05	0.000801195	5.85102e-05	5.75299e-05	4.42933e-05	-1.69847e-05	-4.29566e-05	0.00065052	-0.000853992	1.26308e-05	-0.000120595	0.000637046	0.00042185	0.000515155	-3.67127e-05	-9.5698e-06	-1.29566e-05	-0.000461889	-9.04687e-06	-4.71529e-05	-4.40329e-06	1.56229e-06	3.04962e-05	-0.00108918	1.84709e-05	0.000221974	1.29538e-05	-3.69176e-06	-8.92207e-05	-0.000652929	0.000154439
0.0536535	-0.0133873	-0.0631454	-0.0019857	0.0894863	0.071136	0.0139404	0.0615418	-0.184838	0.112397	-0.040847	-0.0209897	0.089113	-0.113606	0.0223175	-0.0183873	0.023019	0.00487347	0.00904443	-0.0114977	0.177361	0.00448911	0.00331771	-0.0132078	0.0109638	0.0570979	0.0836471	-0.0852153	0.0143392	-0.00783802	0.13768	0.0219173	0.00377524	-0.00593273	-5.20069e-05	-0.0885235	-0.0862009	-4.05815e-05	0.00015487	-0.0659033	4.09288e-05	-4.46662e-06	-0.127112	-0.000144051	0.014951	-3.67332e-05	-0.023721	-0.0476984	3.29769e-05	0.000748213
-8.28731e-05	-1.06905e-05	-1.36453e-06	0.000131098	-1.67223e-05	-8.90574e-05	0.000181618	9.42795e-05	0.000132263	-0.000324093	5.88767e-05	-5.31365e-05	6.18101e-05	0.00026377	7.79822e-05	0.000237978	-3.23202e-05	8.69159e-05	2.17957e-05	-5.69563e-05	-0.000200654	1.4757e-06	-5.72308e-05	0.000106404	-3.00193e-06	-0.000279896	-7.89147e-05	0.00032446	7.7133e-06	4.78133e-05	0.000118152	-0.000221053	0.000168867	-0.000110818	3.00547e-05	-2.65483e-05	0.000591934	-7.65966e-06	-5.75883e-06	-0.000190845	4.16762e-05	-4.11253e-05	6.16731e-05	4.2581e-05	0.000187594	-1.00909e-06	9.42964e-06	-0.000178555	-0.000326144	0.00019923
0.0538458	-0.0128035	-0.0629962	-0.0012431	0.0887914	0.0713222	0.0136275	0.0613375	-0.183967	0.112676	-0.0400747	-0.0205128	0.0888779	-0.114528	0.0221655	-0.0186434	0.0229184	0.00433578	0.00943718	-0.0112095	0.176944	0.00441165	0.00351954	-0.0130315	0.010799	0.0565026	0.0839506	-0.0866102	0.0141329	-0.00805292	0.137026	0.0222596	0.00386824	-0.00460333	1.60187e-07	-0.0875628	-0.0868466	-4.33205e-06	-2.75373e-05	-0.0647669	-3.1013e-05	6.94487e-06	-0.127188	3.1651e-05	0.0150118	2.61609e-05	-0.0233385	-0.0482655	-0.000172723	0.000180488
0.0986141	-0.0139327	-0.118244	0.0027875	0.162544	0.127357	0.0321107	0.114863	-0.327253	0.202508	-0.0688482	-0.0269497	0.155976	-0.203753	0.0413915	-0.0246185	0.039515	0.00791612	0.0248752	-0.0266534	0.308818	0.00801477	0.00579435	-0.0190767	0.0207691	0.0911557	0.145337	-0.150756	0.0260005	-0.0131926	0.251289	0.0399195	0.00877524	-0.0144925	-0.00702372	-0.15536	-0.144493	0.00451444	-0.00770016	-0.115588	0.00121887	0.00559408	-0.230905	0.00202801	0.0210491	0.00982884	-0.0383863	-0.100692	-0.000431886	0.000185047
0.139945	-0.0125537	-0.171302	0.0100265	0.227073	0.171968	0.0540723	0.164228	-0.453152	0.281289	-0.0909346	-0.029755	0.21379	-0.285694	0.0635047	-0.0228772	0.0542422	0.0106097	0.0407007	-0.0422824	0.422876	0.011548	0.0078035	-0.0218118	0.0302139	0.1166	0.201358	-0.210222	0.0369831	-0.0182623	0.35679	0.0554009	0.0151313	-0.0212889	-0.0160608	-0.218849	-0.189858	0.0101972	-0.0180407	-0.157623	0.00449877	0.0137623	-0.324313	0.00343063	0.0292648	0.0258207	-0.0514469	-0.153274	-0.000696714	0.000751483
0.140036	-0.0120605	-0.171567	0.00998977	0.227476	0.172888	0.0539978	0.164577	-0.454014	0.281759	-0.0908632	-0.0299729	0.215078	-0.286152	0.0632588	-0.0226316	0.0543051	0.010605	0.040877	-0.0423579	0.423735	0.0114485	0.00778222	-0.0219019	0.0302185	0.116999	0.201114	-0.210564	0.0370884	-0.0182433	0.357403	0.0553414	0.0146049	-0.0208658	-0.0159181	-0.21879	-0.190164	0.0101862	-0.0179504	-0.158332	0.00440081	0.0136491	-0.325181	0.00332434	0.0291217	0.0257037	-0.0503586	-0.154006	-0.000758247	0.000242979
0.09888	-0.0139444	-0.118671	0.00261903	0.163134	0.128312	0.0318211	0.115167	-0.328295	0.202778	-0.0694353	-0.0273718	0.156584	-0.203912	0.0409513	-0.0245279	0.0396529	0.00797282	0.0250731	-0.0266102	0.309886	0.00796971	0.00582115	-0.0191987	0.0208059	0.0915248	0.145107	-0.150684	0.0260416	-0.0131459	0.251896	0.03959	0.0081456	-0.0142761	-0.00689431	-0.155515	-0.144724	0.00448656	-0.00743096	-0.116674	0.00108631	0.00526254	-0.23118	0.00173973	0.0208343	0.00962319	-0.0389906	-0.101369	-0.000700588	0.000144733
0.0540689	-0.0127523	-0.0633391	-0.00102882	0.0891587	0.0718748	0.0137686	0.0616686	-0.184616	0.112854	-0.0404012	-0.0208243	0.0894473	-0.114694	0.0220054	-0.0188091	0.0229377	0.00439497	0.00961093	-0.0111957	0.177648	0.00442572	0.00350964	-0.0130024	0.0107284	0.0563946	0.0840181	-0.0866114	0.0141796	-0.00803445	0.137663	0.0219596	0.00406864	-0.00477148	0.000147903	-0.0876559	-0.0865296	-1.81422e-06	0.000233862	-0.065231	-0.000209352	-0.00036048	-0.127975	-0.000171518	0.01497	-0.000198014	-0.0234161	-0.0487129	-0.000381804	0.000105247
0.000169892	-7.7971e-05	-0.000172771	2.40353e-05	0.00035678	0.000241638	2.40853e-05	0.000238892	-0.000714506	0.000538804	-3.90434e-05	0.000120789	0.000307289	-0.000569926	3.87756e-05	-0.000198141	0.000114188	-1.20056e-05	6.58068e-05	-1.51584e-05	0.00072194	-1.7139e-06	4.40486e-05	-6.05648e-05	1.75158e-05	0.000237693	0.00044388	-0.00049843	1.18028e-05	-6.1981e-05	0.000437915	0.000146683	0.00045782	-0.000126928	6.96909e-06	-0.000106355	-0.00063063	-2.3531e-05	5.18574e-05	-0.000322109	6.39185e-05	-9.4926e-05	-0.000433365	5.49569e-05	0.000351524	2.3148e-06	6.56582e-06	-0.000134964	-0.000503542	0.000263038
0.0542373	-0.0132455	-0.0631788	-0.00135733	0.089099	0.0711373	0.0140311	0.0614477	-0.184589	0.113132	-0.0402193	-0.0203851	0.0888995	-0.115039	0.0222598	-0.0186605	0.0230094	0.0042969	0.00917347	-0.0112157	0.177478	0.00443769	0.00359115	-0.0130912	0.0108466	0.0568071	0.0845279	-0.0870855	0.0142493	-0.00812347	0.137442	0.021805	0.00439761	-0.00462373	-3.29385e-05	-0.0883478	-0.0872555	-2.99881e-05	0.000111004	-0.064511	3.55919e-05	3.355e-05	-0.127313	-0.000122935	0.0149909	-3.8092e-05	-0.0236151	-0.0486546	-0.000579384	0.000633735
0.000362182	-3.76053e-05	-0.00036582	0.000440039	0.000355482	0.00038929	0.000185119	0.000421788	-0.000807028	0.000631909	-0.000188541	-0.000144897	0.000435328	-0.000749027	9.65614e-05	-0.000408379	3.4521e-05	-4.81141e-05	0.000414743	-5.33446e-05	0.000861979	7.20393e-05	2.94143e-05	8.82691e-05	-1.49482e-05	-0.000138899	0.00058055	-0.000660577	5.74472e-05	-8.56021e-05	0.000818767	0.000220179	0.000647564	-8.38935e-05	9.03988e-06	-6.0292e-05	-0.000176732	-5.89783e-06	1.5758e-06	-0.000221906	4.68181e-05	-5.11277e-05	-0.00121033	2.62186e-05	0.000119369	-9.50764e-06	-2.54633e-05	-0.000195459	-0.000709939	0.000209842
0.0535279	-0.012877	-0.0630865	-0.00147707	0.0890339	0.0713587	0.0137678	0.0614895	-0.184194	0.112213	-0.0404547	-0.0210299	0.0892248	-0.113695	0.0222151	-0.018459	0.0228935	0.00470207	0.00942831	-0.0114197	0.17693	0.00446644	0.00333328	-0.0130252	0.0108439	0.056549	0.0834497	-0.0854921	0.0142367	-0.00788499	0.137392	0.0222452	0.00371128	-0.00545391	-3.78378e-05	-0.087674	-0.0858784	-2.70018e-05	8.47741e-05	-0.0656381	8.19191e-06	-2.35373e-05	-0.127463	-6.86003e-05	0.0150175	-6.30599e-06	-0.0231821	-0.0477562	0.000135581	0.000258713
[truncated: 228 more rows]
[truncated: 430 more columns]
