# Supplementary material for: Self-supervised predictive learning accounts for cortical layer-specificity
Source: Nat Commun. 2025 Jul 4;16:6178. doi: 10.1038/s41467-025-61399-5 (PMC12227776; doi:10.1038/s41467-025-61399-5)
Supplement: Supplementary file 4 — Source Data [file 41467_2025_61399_MOESM4_ESM.zip › paper_figures/main_figures/Figure 4.xlsx]

## Sheet: a
x1	x2	cue	preds_l23			x1	x2	cue	preds_l23
7	8	1	8			7	8	1	4
7	6	-1	6			7	6	-1	0
6	6	0	6			6	6	0	4
1	0	-1	0			1	0	-1	0
6	6	0	7			6	6	0	4
4	4	0	4			4	4	0	4
6	7	1	7			6	7	1	7
6	6	0	6			6	6	0	2
3	4	1	4			3	4	1	6
2	1	-1	1			2	1	-1	1
4	5	1	5			4	5	1	5
2	3	1	3			2	3	1	0
4	3	-1	3			4	3	-1	0
6	7	1	7			6	7	1	7
4	5	1	5			4	5	1	5
3	4	1	5			3	4	1	4
0	0	0	0			0	0	0	2
3	4	1	5			3	4	1	4
4	3	-1	3			4	3	-1	0
8	8	0	8			8	8	0	2
7	6	-1	6			7	6	-1	2
7	8	1	8			7	8	1	8
1	0	-1	0			1	0	-1	0
0	1	1	1			0	1	1	4
0	0	0	0			0	0	0	0
4	5	1	5			4	5	1	8
2	1	-1	1			2	1	-1	0
7	6	-1	6			7	6	-1	2
5	6	1	6			5	6	1	6
2	2	0	2			2	2	0	2
7	6	-1	6			7	6	-1	0
2	2	0	3			2	2	0	8
4	5	1	5			4	5	1	5
7	8	1	8			7	8	1	6
5	4	-1	4			5	4	-1	0
6	7	1	7			6	7	1	7
8	7	-1	8			8	7	-1	0
7	6	-1	6			7	6	-1	0
8	8	0	8			8	8	0	2
3	2	-1	2			3	2	-1	0
1	2	1	2			1	2	1	2
4	4	0	4			4	4	0	0
4	4	0	4			4	4	0	2
6	7	1	7			6	7	1	7
5	6	1	5			5	6	1	6
1	0	-1	0			1	0	-1	2
0	1	1	1			0	1	1	3
8	8	0	8			8	8	0	4
3	2	-1	2			3	2	-1	0
4	3	-1	3			4	3	-1	0
1	0	-1	0			1	0	-1	0
1	0	-1	0			1	0	-1	0
2	3	1	4			2	3	1	7
3	2	-1	2			3	2	-1	0
1	2	1	2			1	2	1	2
2	1	-1	1			2	1	-1	1
7	6	-1	6			7	6	-1	2
4	5	1	5			4	5	1	5
5	6	1	6			5	6	1	6
2	3	1	3			2	3	1	7
6	5	-1	5			6	5	-1	0
5	6	1	6			5	6	1	6
7	7	0	7			7	7	0	3
5	5	0	5			5	5	0	5
2	3	1	3			2	3	1	8
3	2	-1	2			3	2	-1	0
7	8	1	8			7	8	1	6
2	3	1	3			2	3	1	3
7	7	0	7			7	7	0	5
3	4	1	4			3	4	1	4
6	5	-1	5			6	5	-1	0
7	6	-1	6			7	6	-1	4
6	5	-1	5			6	5	-1	0
2	2	0	3			2	2	0	2
6	6	0	6			6	6	0	2
2	3	1	3			2	3	1	5
5	6	1	6			5	6	1	6
4	4	0	4			4	4	0	4
5	6	1	6			5	6	1	6
8	7	-1	7			8	7	-1	1
3	2	-1	2			3	2	-1	0
1	0	-1	0			1	0	-1	2
0	0	0	0			0	0	0	2
6	5	-1	6			6	5	-1	3
6	6	0	6			6	6	0	0
6	5	-1	5			6	5	-1	0
4	5	1	5			4	5	1	5
2	3	1	3			2	3	1	7
0	0	0	1			0	0	0	0
6	6	0	6			6	6	0	0
1	1	0	1			1	1	0	2
6	6	0	6			6	6	0	0
8	7	-1	7			8	7	-1	0
4	4	0	4			4	4	0	2
4	4	0	4			4	4	0	2
4	4	0	4			4	4	0	4
7	7	0	7			7	7	0	3
3	4	1	4			3	4	1	4
4	5	1	5			4	5	1	7
6	7	1	8			6	7	1	7
7	6	-1	6			7	6	-1	6
5	5	0	5			5	5	0	3
8	8	0	8			8	8	0	4
5	5	0	5			5	5	0	5
4	4	0	4			4	4	0	2
8	7	-1	7			8	7	-1	0
5	4	-1	4			5	4	-1	0
0	1	1	1			0	1	1	3
2	1	-1	2			2	1	-1	1
5	6	1	6			5	6	1	6
4	4	0	4			4	4	0	2
1	2	1	2			1	2	1	8
1	0	-1	0			1	0	-1	8
5	6	1	6			5	6	1	6
5	5	0	5			5	5	0	5
7	6	-1	6			7	6	-1	0
2	2	0	2			2	2	0	2
2	1	-1	1			2	1	-1	1
8	8	0	8			8	8	0	2
6	5	-1	5			6	5	-1	5
8	8	0	8			8	8	0	4
6	7	1	7			6	7	1	7
0	1	1	2			0	1	1	8
2	1	-1	1			2	1	-1	0
8	8	0	8			8	8	0	2
1	1	0	1			1	1	0	8
6	5	-1	5			6	5	-1	1
4	3	-1	3			4	3	-1	1
8	8	0	8			8	8	0	6
8	8	0	8			8	8	0	6
6	6	0	6			6	6	0	4
7	6	-1	6			7	6	-1	2
7	8	1	8			7	8	1	0
8	8	0	8			8	8	0	2
0	0	0	1			0	0	0	2
5	6	1	6			5	6	1	6
6	5	-1	5			6	5	-1	1
5	4	-1	4			5	4	-1	0
8	8	0	8			8	8	0	2
0	1	1	1			0	1	1	8
4	4	0	4			4	4	0	4
5	6	1	6			5	6	1	6
0	0	0	1			0	0	0	2
8	8	0	8			8	8	0	2
2	2	0	3			2	2	0	2
6	6	0	7			6	6	0	4
8	7	-1	7			8	7	-1	0
0	1	1	1			0	1	1	5
7	7	0	7			7	7	0	5
8	7	-1	7			8	7	-1	8
0	0	0	0			0	0	0	4
7	6	-1	6			7	6	-1	0
6	6	0	7			6	6	0	4
6	7	1	8			6	7	1	7
0	0	0	0			0	0	0	2
1	1	0	1			1	1	0	1
2	3	1	3			2	3	1	3
5	5	0	5			5	5	0	5
8	8	0	6			8	8	0	0
4	3	-1	3			4	3	-1	0
8	8	0	8			8	8	0	0
2	3	1	3			2	3	1	8
7	8	1	8			7	8	1	6
0	0	0	0			0	0	0	2
5	6	1	6			5	6	1	6
4	3	-1	3			4	3	-1	0
2	3	1	3			2	3	1	5
0	1	1	2			0	1	1	8
5	4	-1	5			5	4	-1	4
6	5	-1	5			6	5	-1	0
4	4	0	4			4	4	0	4
7	6	-1	6			7	6	-1	4
6	6	0	6			6	6	0	4
5	5	0	5			5	5	0	5
1	2	1	2			1	2	1	6
6	7	1	7			6	7	1	8
3	2	-1	2			3	2	-1	0
2	2	0	3			2	2	0	8
0	1	1	1			0	1	1	3
1	2	1	2			1	2	1	4
8	8	0	8			8	8	0	0
4	4	0	4			4	4	0	2
7	8	1	8			7	8	1	8
8	7	-1	7			8	7	-1	0
5	6	1	6			5	6	1	4
1	1	0	1			1	1	0	3
4	4	0	4			4	4	0	2
7	7	0	7			7	7	0	1
6	6	0	6			6	6	0	0
5	6	1	6			5	6	1	4
3	3	0	3			3	3	0	0
3	2	-1	2			3	2	-1	0
8	7	-1	7			8	7	-1	0
6	6	0	6			6	6	0	4
7	7	0	7			7	7	0	3
1	1	0	1			1	1	0	1
6	6	0	6			6	6	0	0
6	5	-1	5			6	5	-1	0
7	8	1	8			7	8	1	2
1	2	1	2			1	2	1	4
1	1	0	1			1	1	0	1
0	1	1	1			0	1	1	3
5	6	1	6			5	6	1	6
8	8	0	8			8	8	0	2
3	3	0	3			3	3	0	3
5	6	1	6			5	6	1	6
3	2	-1	2			3	2	-1	0
1	2	1	2			1	2	1	6
7	8	1	8			7	8	1	0
1	0	-1	0			1	0	-1	0
8	8	0	8			8	8	0	0
5	6	1	6			5	6	1	6
4	4	0	4			4	4	0	4
6	5	-1	5			6	5	-1	0
5	4	-1	4			5	4	-1	2
7	6	-1	6			7	6	-1	0
3	3	0	3			3	3	0	1
6	5	-1	5			6	5	-1	3
4	3	-1	3			4	3	-1	0
1	1	0	1			1	1	0	1
2	2	0	3			2	2	0	2
0	0	0	0			0	0	0	2
6	7	1	8			6	7	1	7
2	1	-1	1			2	1	-1	1
5	5	0	5			5	5	0	5
6	6	0	6			6	6	0	3
1	0	-1	0			1	0	-1	0
0	0	0	0			0	0	0	0
1	1	0	1			1	1	0	1
0	1	1	2			0	1	1	3
0	0	0	0			0	0	0	0
1	1	0	1			1	1	0	1
2	3	1	3			2	3	1	8
3	3	0	3			3	3	0	0
8	8	0	8			8	8	0	0
6	7	1	8			6	7	1	7
5	4	-1	4			5	4	-1	0
7	7	0	8			7	7	0	3
8	7	-1	8			8	7	-1	1
7	7	0	8			7	7	0	1
5	6	1	6			5	6	1	6
4	5	1	5			4	5	1	8
4	4	0	4			4	4	0	4
5	5	0	5			5	5	0	5
4	4	0	4			4	4	0	2
5	5	0	5			5	5	0	5
1	1	0	2			1	1	0	1
0	1	1	1			0	1	1	1
3	2	-1	2			3	2	-1	0
6	5	-1	5			6	5	-1	5
8	8	0	8			8	8	0	4
0	0	0	0			0	0	0	2
3	3	0	3			3	3	0	1
8	8	0	6			8	8	0	0
3	2	-1	2			3	2	-1	0
7	8	1	8			7	8	1	4
7	8	1	8			7	8	1	4
4	5	1	5			4	5	1	5
7	6	-1	6			7	6	-1	0
0	0	0	0			0	0	0	2
0	0	0	0			0	0	0	4
2	1	-1	1			2	1	-1	0
3	3	0	3			3	3	0	3
6	5	-1	5			6	5	-1	0
8	8	0	8			8	8	0	6
5	5	0	5			5	5	0	3
4	5	1	5			4	5	1	5
7	7	0	7			7	7	0	5
1	0	-1	0			1	0	-1	2
5	4	-1	4			5	4	-1	0
1	1	0	1			1	1	0	3
7	7	0	7			7	7	0	0
8	8	0	8			8	8	0	0
0	1	1	1			0	1	1	8
6	7	1	7			6	7	1	7
3	4	1	5			3	4	1	6
3	2	-1	2			3	2	-1	2
7	7	0	8			7	7	0	0
8	7	-1	7			8	7	-1	0
5	4	-1	5			5	4	-1	0
1	0	-1	0			1	0	-1	0
2	2	0	3			2	2	0	2
2	3	1	3			2	3	1	5
0	1	1	1			0	1	1	5
5	4	-1	4			5	4	-1	2
6	5	-1	5			6	5	-1	1
7	8	1	8			7	8	1	6
1	0	-1	0			1	0	-1	0
5	6	1	6			5	6	1	6
7	7	0	7			7	7	0	3
6	6	0	6			6	6	0	4
7	7	0	8			7	7	0	5
0	1	1	1			0	1	1	3
4	3	-1	3			4	3	-1	0
6	7	1	7			6	7	1	7
6	6	0	6			6	6	0	2
1	1	0	1			1	1	0	3
3	2	-1	2			3	2	-1	2
7	8	1	8			7	8	1	6
3	4	1	4			3	4	1	8
3	4	1	4			3	4	1	4
3	4	1	4			3	4	1	4
3	3	0	3			3	3	0	1
4	4	0	4			4	4	0	4
1	1	0	1			1	1	0	1
0	0	0	0			0	0	0	2
8	8	0	8			8	8	0	2
3	3	0	3			3	3	0	3
8	8	0	8			8	8	0	0
4	4	0	4			4	4	0	4
0	0	0	0			0	0	0	0
0	0	0	0			0	0	0	0
8	8	0	8			8	8	0	2
4	5	1	5			4	5	1	8
0	0	0	0			0	0	0	2
8	8	0	8			8	8	0	6
5	4	-1	4			5	4	-1	0
1	0	-1	0			1	0	-1	0
3	3	0	3			3	3	0	3
1	0	-1	0			1	0	-1	0
2	3	1	3			2	3	1	8
5	5	0	5			5	5	0	3
7	6	-1	6			7	6	-1	0
6	7	1	7			6	7	1	7
1	1	0	1			1	1	0	1
4	4	0	4			4	4	0	2
3	3	0	3			3	3	0	3
0	1	1	1			0	1	1	5
2	3	1	3			2	3	1	5
3	2	-1	2			3	2	-1	2
0	0	0	0			0	0	0	0
3	2	-1	2			3	2	-1	0
2	1	-1	1			2	1	-1	1
4	5	1	5			4	5	1	7
3	3	0	3			3	3	0	3
0	1	1	1			0	1	1	7
5	5	0	5			5	5	0	5
0	1	1	1			0	1	1	1
2	3	1	3			2	3	1	5
7	6	-1	6			7	6	-1	2
2	2	0	3			2	2	0	2
3	4	1	4			3	4	1	6
3	2	-1	2			3	2	-1	0
5	5	0	5			5	5	0	5
3	2	-1	2			3	2	-1	2
3	2	-1	2			3	2	-1	0
3	4	1	4			3	4	1	4
1	1	0	1			1	1	0	1
2	1	-1	1			2	1	-1	1
7	8	1	8			7	8	1	8
2	3	1	3			2	3	1	7
0	0	0	0			0	0	0	4
3	2	-1	2			3	2	-1	0
4	3	-1	3			4	3	-1	1
4	5	1	5			4	5	1	5
4	4	0	4			4	4	0	4
7	6	-1	6			7	6	-1	4
4	5	1	5			4	5	1	8
2	1	-1	1			2	1	-1	1
5	6	1	6			5	6	1	4
6	7	1	7			6	7	1	7
6	5	-1	5			6	5	-1	1
0	0	0	0			0	0	0	4
4	3	-1	3			4	3	-1	0
1	0	-1	0			1	0	-1	0
6	7	1	7			6	7	1	7
4	3	-1	3			4	3	-1	0
2	2	0	3			2	2	0	4
3	3	0	3			3	3	0	1
7	6	-1	6			7	6	-1	0
6	7	1	7			6	7	1	7
2	2	0	2			2	2	0	2
3	4	1	4			3	4	1	6
4	5	1	5			4	5	1	5
2	2	0	2			2	2	0	2
7	7	0	7			7	7	0	7
0	1	1	1			0	1	1	5
7	7	0	7			7	7	0	1
3	4	1	4			3	4	1	4
4	5	1	5			4	5	1	8
5	6	1	6			5	6	1	6
4	4	0	4			4	4	0	2
6	7	1	7			6	7	1	7
2	3	1	3			2	3	1	7
0	1	1	1			0	1	1	1
5	5	0	5			5	5	0	5
7	6	-1	6			7	6	-1	0
6	5	-1	5			6	5	-1	0
2	1	-1	1			2	1	-1	1
4	5	1	5			4	5	1	5
1	1	0	1			1	1	0	1
8	8	0	8			8	8	0	6
5	6	1	6			5	6	1	4
8	8	0	8			8	8	0	4
3	2	-1	2			3	2	-1	0
8	8	0	8			8	8	0	0
2	2	0	3			2	2	0	2
7	6	-1	6			7	6	-1	2
8	8	0	8			8	8	0	4
0	0	0	0			0	0	0	2
1	1	0	1			1	1	0	1
1	1	0	1			1	1	0	1
1	1	0	1			1	1	0	3
5	5	0	6			5	5	0	3
7	6	-1	6			7	6	-1	2
2	2	0	2			2	2	0	2
2	3	1	3			2	3	1	5
8	8	0	6			8	8	0	0
6	6	0	6			6	6	0	4
2	2	0	3			2	2	0	2
5	4	-1	5			5	4	-1	0
1	1	0	1			1	1	0	1
0	1	1	1			0	1	1	3
2	1	-1	1			2	1	-1	0
0	0	0	0			0	0	0	0
5	6	1	6			5	6	1	6
7	7	0	7			7	7	0	5
0	0	0	0			0	0	0	0
7	6	-1	7			7	6	-1	0
4	3	-1	3			4	3	-1	3
6	7	1	7			6	7	1	8
7	6	-1	6			7	6	-1	0
3	2	-1	2			3	2	-1	0
0	0	0	0			0	0	0	0
4	5	1	5			4	5	1	8
4	5	1	5			4	5	1	8
6	5	-1	5			6	5	-1	5
8	8	0	8			8	8	0	0
1	2	1	2			1	2	1	4
0	0	0	0			0	0	0	0
7	6	-1	6			7	6	-1	0
1	0	-1	0			1	0	-1	0
6	5	-1	5			6	5	-1	3
6	5	-1	5			6	5	-1	0
4	5	1	5			4	5	1	7
0	1	1	1			0	1	1	1
1	0	-1	0			1	0	-1	0
6	7	1	7			6	7	1	8
5	6	1	6			5	6	1	6
0	0	0	0			0	0	0	2
1	1	0	1			1	1	0	5
5	6	1	6			5	6	1	6
8	7	-1	7			8	7	-1	3
6	5	-1	5			6	5	-1	1
6	7	1	7			6	7	1	7
6	5	-1	5			6	5	-1	3
8	8	0	8			8	8	0	0
0	0	0	0			0	0	0	2
2	1	-1	1			2	1	-1	0
7	6	-1	6			7	6	-1	0
3	4	1	4			3	4	1	4
1	2	1	2			1	2	1	6
3	3	0	3			3	3	0	3
1	0	-1	0			1	0	-1	2
5	6	1	6			5	6	1	6
4	5	1	5			4	5	1	8
5	5	0	5			5	5	0	5
1	2	1	2			1	2	1	4
7	6	-1	6			7	6	-1	4
8	8	0	8			8	8	0	0
0	1	1	1			0	1	1	3
6	7	1	7			6	7	1	8
2	2	0	2			2	2	0	2
2	2	0	2			2	2	0	4
0	1	1	1			0	1	1	5
5	5	0	5			5	5	0	5
3	2	-1	2			3	2	-1	0
3	2	-1	2			3	2	-1	0
5	4	-1	4			5	4	-1	0
5	6	1	6			5	6	1	6
0	0	0	0			0	0	0	0
8	7	-1	7			8	7	-1	1
3	2	-1	2			3	2	-1	2
2	2	0	2			2	2	0	2
5	5	0	5			5	5	0	5
4	5	1	5			4	5	1	5
1	1	0	2			1	1	0	3
5	6	1	6			5	6	1	6
3	2	-1	2			3	2	-1	2
8	8	0	8			8	8	0	4
4	3	-1	3			4	3	-1	1
1	0	-1	0			1	0	-1	0
4	5	1	5			4	5	1	7
7	8	1	8			7	8	1	4
4	5	1	5			4	5	1	5
3	2	-1	2			3	2	-1	0
6	5	-1	5			6	5	-1	1
7	7	0	8			7	7	0	3
3	3	0	3			3	3	0	3
4	4	0	4			4	4	0	2
2	1	-1	1			2	1	-1	1
3	4	1	4			3	4	1	6
0	0	0	0			0	0	0	0
5	4	-1	4			5	4	-1	2
7	8	1	8			7	8	1	6
5	5	0	5			5	5	0	5
5	5	0	5			5	5	0	5
5	6	1	6			5	6	1	6
4	3	-1	4			4	3	-1	0
4	4	0	4			4	4	0	4
6	5	-1	5			6	5	-1	0
4	5	1	5			4	5	1	5
0	0	0	0			0	0	0	2
4	3	-1	3			4	3	-1	1
6	7	1	7			6	7	1	7
4	4	0	4			4	4	0	2
7	7	0	7			7	7	0	5
6	7	1	7			6	7	1	7
4	5	1	5			4	5	1	5
6	6	0	6			6	6	0	0
7	6	-1	6			7	6	-1	0
4	5	1	5			4	5	1	7
1	1	0	1			1	1	0	1
5	4	-1	4			5	4	-1	2
0	1	1	2			0	1	1	7
0	0	0	0			0	0	0	0
3	4	1	4			3	4	1	4
7	6	-1	7			7	6	-1	0
5	6	1	6			5	6	1	6
0	1	1	1			0	1	1	3
0	0	0	0			0	0	0	6
5	4	-1	4			5	4	-1	2
6	5	-1	5			6	5	-1	0
7	7	0	7			7	7	0	3
2	2	0	2			2	2	0	2
8	8	0	8			8	8	0	2
1	2	1	3			1	2	1	4
8	8	0	8			8	8	0	2
1	1	0	1			1	1	0	3
8	7	-1	7			8	7	-1	0
4	5	1	5			4	5	1	5
5	5	0	5			5	5	0	5
5	5	0	5			5	5	0	5
1	2	1	3			1	2	1	2
1	2	1	2			1	2	1	2
7	7	0	7			7	7	0	5
0	0	0	0			0	0	0	4
6	6	0	6			6	6	0	0
8	8	0	8			8	8	0	0
5	4	-1	4			5	4	-1	0
0	1	1	1			0	1	1	1
3	3	0	3			3	3	0	3
4	4	0	4			4	4	0	0
4	3	-1	3			4	3	-1	0
5	5	0	5			5	5	0	5
8	8	0	8			8	8	0	0
6	5	-1	5			6	5	-1	3
5	5	0	5			5	5	0	5
4	3	-1	3			4	3	-1	0
2	1	-1	1			2	1	-1	0
1	2	1	2			1	2	1	8
0	0	0	0			0	0	0	8
8	7	-1	7			8	7	-1	1
7	6	-1	6			7	6	-1	8
6	5	-1	5			6	5	-1	0
6	6	0	6			6	6	0	6
5	4	-1	4			5	4	-1	0
3	3	0	3			3	3	0	0
3	2	-1	2			3	2	-1	0
5	6	1	6			5	6	1	6
1	0	-1	0			1	0	-1	0
4	4	0	4			4	4	0	4
6	5	-1	5			6	5	-1	0
4	5	1	5			4	5	1	5
2	1	-1	1			2	1	-1	1
5	6	1	6			5	6	1	6
3	3	0	3			3	3	0	3
5	6	1	6			5	6	1	6
5	5	0	5			5	5	0	5
3	2	-1	2			3	2	-1	0
0	0	0	0			0	0	0	0
3	3	0	3			3	3	0	3
7	8	1	8			7	8	1	6
0	1	1	1			0	1	1	7
6	6	0	6			6	6	0	4
7	6	-1	6			7	6	-1	0
2	1	-1	1			2	1	-1	0
0	0	0	0			0	0	0	4
0	0	0	0			0	0	0	0
8	8	0	8			8	8	0	2
6	7	1	7			6	7	1	7
4	4	0	4			4	4	0	2
7	7	0	8			7	7	0	7
0	0	0	0			0	0	0	4
6	5	-1	5			6	5	-1	0
5	5	0	6			5	5	0	3
8	8	0	8			8	8	0	4
3	3	0	3			3	3	0	1
8	7	-1	8			8	7	-1	0
7	6	-1	6			7	6	-1	0
5	5	0	5			5	5	0	1
5	4	-1	4			5	4	-1	0
5	4	-1	4			5	4	-1	0
5	4	-1	4			5	4	-1	2
6	5	-1	5			6	5	-1	0
7	8	1	8			7	8	1	8
6	5	-1	5			6	5	-1	0
6	7	1	7			6	7	1	7
1	0	-1	0			1	0	-1	0
6	6	0	6			6	6	0	4
2	3	1	3			2	3	1	7
8	8	0	8			8	8	0	6
6	5	-1	5			6	5	-1	0
4	4	0	4			4	4	0	2
3	4	1	4			3	4	1	4
8	8	0	8			8	8	0	0
4	3	-1	4			4	3	-1	3
5	4	-1	5			5	4	-1	2
1	0	-1	0			1	0	-1	0
1	1	0	1			1	1	0	1
7	6	-1	7			7	6	-1	0
0	1	1	1			0	1	1	7
2	2	0	2			2	2	0	2
8	8	0	8			8	8	0	4
5	4	-1	4			5	4	-1	4
7	8	1	8			7	8	1	8
4	4	0	4			4	4	0	4
6	5	-1	5			6	5	-1	3
3	4	1	4			3	4	1	4
0	0	0	0			0	0	0	4
7	7	0	7			7	7	0	0
7	6	-1	6			7	6	-1	0
1	2	1	2			1	2	1	6
6	6	0	6			6	6	0	2
5	5	0	5			5	5	0	5
6	7	1	7			6	7	1	8
2	2	0	3			2	2	0	2
5	5	0	5			5	5	0	5
0	1	1	1			0	1	1	3
7	6	-1	6			7	6	-1	0
2	2	0	2			2	2	0	2
5	6	1	6			5	6	1	0
8	8	0	8			8	8	0	2
1	0	-1	0			1	0	-1	0
4	4	0	4			4	4	0	2
6	7	1	7			6	7	1	7
1	0	-1	0			1	0	-1	0
8	8	0	8			8	8	0	2
8	8	0	8			8	8	0	4
4	5	1	5			4	5	1	5
5	4	-1	4			5	4	-1	0
4	4	0	4			4	4	0	4
5	4	-1	5			5	4	-1	2
2	2	0	2			2	2	0	2
3	3	0	3			3	3	0	3
5	4	-1	4			5	4	-1	0
5	6	1	6			5	6	1	6
1	0	-1	0			1	0	-1	0
0	0	0	0			0	0	0	0
2	2	0	2			2	2	0	2
6	6	0	6			6	6	0	4
4	5	1	5			4	5	1	5
7	8	1	8			7	8	1	6
5	6	1	6			5	6	1	6
1	2	1	2			1	2	1	6
1	2	1	2			1	2	1	2
7	7	0	7			7	7	0	5
7	7	0	8			7	7	0	3
1	2	1	2			1	2	1	8
4	4	0	4			4	4	0	2
3	2	-1	2			3	2	-1	0
6	7	1	8			6	7	1	7
8	7	-1	7			8	7	-1	0
8	8	0	6			8	8	0	0
6	6	0	6			6	6	0	4
7	6	-1	6			7	6	-1	4
8	8	0	8			8	8	0	0
5	5	0	5			5	5	0	3
8	8	0	8			8	8	0	0
3	2	-1	2			3	2	-1	0
5	5	0	5			5	5	0	5
5	5	0	5			5	5	0	5
5	5	0	5			5	5	0	3
5	4	-1	4			5	4	-1	2
0	1	1	1			0	1	1	5
5	5	0	5			5	5	0	1
5	4	-1	4			5	4	-1	0
5	5	0	5			5	5	0	3
7	7	0	8			7	7	0	1
2	1	-1	2			2	1	-1	0
3	4	1	4			3	4	1	8
4	5	1	5			4	5	1	5
4	3	-1	4			4	3	-1	0
5	6	1	6			5	6	1	6
4	5	1	5			4	5	1	5
8	8	0	6			8	8	0	2
8	8	0	8			8	8	0	6
6	5	-1	5			6	5	-1	0
8	7	-1	7			8	7	-1	0
3	2	-1	2			3	2	-1	0
0	0	0	0			0	0	0	0
6	5	-1	5			6	5	-1	1
2	2	0	2			2	2	0	2
3	4	1	4			3	4	1	6
7	8	1	8			7	8	1	8
8	8	0	8			8	8	0	4
8	8	0	8			8	8	0	0
6	7	1	7			6	7	1	7
3	4	1	4			3	4	1	6
2	3	1	3			2	3	1	5
2	3	1	3			2	3	1	7
3	3	0	3			3	3	0	8
0	0	0	0			0	0	0	2
6	5	-1	5			6	5	-1	1
8	7	-1	7			8	7	-1	8
5	4	-1	4			5	4	-1	4
6	6	0	6			6	6	0	4
0	0	0	0			0	0	0	6
8	8	0	6			8	8	0	0
3	3	0	3			3	3	0	1
5	4	-1	4			5	4	-1	0
4	3	-1	3			4	3	-1	3
7	7	0	7			7	7	0	7
5	4	-1	4			5	4	-1	0
0	0	0	0			0	0	0	2
8	8	0	8			8	8	0	4
5	6	1	6			5	6	1	6
0	0	0	0			0	0	0	2
3	4	1	4			3	4	1	4
5	6	1	6			5	6	1	6
8	8	0	8			8	8	0	4
6	5	-1	6			6	5	-1	0
3	3	0	3			3	3	0	3
6	7	1	7			6	7	1	7
3	2	-1	3			3	2	-1	2
5	5	0	5			5	5	0	5
5	4	-1	4			5	4	-1	0
0	1	1	1			0	1	1	3
0	1	1	2			0	1	1	8
1	1	0	1			1	1	0	3
7	7	0	7			7	7	0	5
1	2	1	2			1	2	1	8
8	8	0	8			8	8	0	2
4	3	-1	3			4	3	-1	3
4	5	1	5			4	5	1	5
2	3	1	3			2	3	1	3
6	7	1	7			6	7	1	7
5	4	-1	4			5	4	-1	2
7	7	0	7			7	7	0	4
0	1	1	1			0	1	1	5
2	2	0	2			2	2	0	2
2	2	0	2			2	2	0	2
1	2	1	2			1	2	1	4
4	3	-1	3			4	3	-1	0
1	2	1	2			1	2	1	4
3	4	1	4			3	4	1	4
7	7	0	7			7	7	0	0
0	0	0	0			0	0	0	0
5	4	-1	4			5	4	-1	0
7	6	-1	6			7	6	-1	0
0	0	0	0			0	0	0	2
6	7	1	7			6	7	1	7
1	1	0	1			1	1	0	3
1	2	1	2			1	2	1	4
0	0	0	0			0	0	0	0
5	6	1	6			5	6	1	6
8	8	0	8			8	8	0	0
7	6	-1	7			7	6	-1	0
2	2	0	2			2	2	0	2
2	2	0	2			2	2	0	2
0	1	1	1			0	1	1	5
6	5	-1	5			6	5	-1	1
6	5	-1	5			6	5	-1	0
2	3	1	3			2	3	1	7
2	1	-1	1			2	1	-1	1
4	4	0	4			4	4	0	4
6	5	-1	5			6	5	-1	1
6	5	-1	5			6	5	-1	0
6	7	1	7			6	7	1	7
6	5	-1	5			6	5	-1	0
2	2	0	2			2	2	0	2
8	7	-1	7			8	7	-1	0
7	7	0	7			7	7	0	7
0	1	1	1			0	1	1	7
1	2	1	2			1	2	1	4
2	2	0	2			2	2	0	2
5	6	1	6			5	6	1	6
2	3	1	3			2	3	1	8
7	7	0	7			7	7	0	5
5	5	0	5			5	5	0	5
2	1	-1	1			2	1	-1	1
5	6	1	6			5	6	1	4
6	5	-1	5			6	5	-1	0
2	3	1	3			2	3	1	7
6	6	0	6			6	6	0	4
5	4	-1	4			5	4	-1	2
6	5	-1	5			6	5	-1	0
2	2	0	2			2	2	0	2
5	5	0	5			5	5	0	5
6	6	0	6			6	6	0	4
7	8	1	8			7	8	1	6
1	1	0	1			1	1	0	1
3	4	1	4			3	4	1	4
6	7	1	7			6	7	1	7
4	3	-1	3			4	3	-1	0
3	3	0	3			3	3	0	3
6	6	0	6			6	6	0	3
4	3	-1	3			4	3	-1	0
5	5	0	5			5	5	0	3
2	2	0	2			2	2	0	4
0	1	1	1			0	1	1	8
4	4	0	4			4	4	0	4
6	6	0	6			6	6	0	6
4	5	1	5			4	5	1	5
6	6	0	6			6	6	0	4
5	5	0	6			5	5	0	5
0	0	0	0			0	0	0	2
6	6	0	6			6	6	0	4
2	1	-1	1			2	1	-1	1
8	8	0	8			8	8	0	4
7	7	0	7			7	7	0	5
1	1	0	1			1	1	0	3
0	1	1	1			0	1	1	7
4	5	1	5			4	5	1	8
3	2	-1	2			3	2	-1	2
7	7	0	7			7	7	0	1
6	6	0	6			6	6	0	2
4	3	-1	3			4	3	-1	0
6	6	0	6			6	6	0	0
1	0	-1	0			1	0	-1	8
8	8	0	8			8	8	0	6
2	3	1	3			2	3	1	8
7	8	1	8			7	8	1	6
5	4	-1	4			5	4	-1	0
6	6	0	6			6	6	0	2
4	5	1	5			4	5	1	7
0	1	1	1			0	1	1	5
1	2	1	2			1	2	1	2
7	6	-1	6			7	6	-1	0
5	5	0	5			5	5	0	5
1	1	0	1			1	1	0	1
2	3	1	3			2	3	1	3
5	4	-1	4			5	4	-1	2
7	8	1	8			7	8	1	4
5	4	-1	4			5	4	-1	0
8	7	-1	7			8	7	-1	2
5	6	1	6			5	6	1	6
2	1	-1	1			2	1	-1	0
5	5	0	5			5	5	0	3
1	2	1	2			1	2	1	8
7	6	-1	6			7	6	-1	0
0	0	0	0			0	0	0	4
8	8	0	8			8	8	0	4
6	7	1	7			6	7	1	7
1	1	0	1			1	1	0	1
1	2	1	2			1	2	1	4
0	1	1	1			0	1	1	5
0	0	0	0			0	0	0	0
8	7	-1	8			8	7	-1	0
0	0	0	0			0	0	0	0
4	3	-1	3			4	3	-1	0
4	4	0	4			4	4	0	0
1	0	-1	0			1	0	-1	2
1	0	-1	0			1	0	-1	0
2	1	-1	1			2	1	-1	1
7	7	0	7			7	7	0	7
3	2	-1	2			3	2	-1	2
6	6	0	6			6	6	0	4
4	5	1	4			4	5	1	5
0	1	1	1			0	1	1	5
6	5	-1	5			6	5	-1	0
1	0	-1	0			1	0	-1	0
7	7	0	7			7	7	0	3
3	4	1	4			3	4	1	6
5	5	0	5			5	5	0	5
2	1	-1	1			2	1	-1	1
1	0	-1	0			1	0	-1	0
2	2	0	2			2	2	0	2
3	2	-1	2			3	2	-1	0
0	0	0	0			0	0	0	2
4	4	0	4			4	4	0	0
3	4	1	4			3	4	1	4
1	1	0	1			1	1	0	1
5	5	0	5			5	5	0	5
3	4	1	4			3	4	1	6
0	0	0	0			0	0	0	0
6	6	0	6			6	6	0	2
1	0	-1	0			1	0	-1	0
1	1	0	1			1	1	0	1
8	8	0	8			8	8	0	2
1	0	-1	0			1	0	-1	0
0	0	0	0			0	0	0	0
8	8	0	8			8	8	0	0
0	0	0	0			0	0	0	0
5	5	0	5			5	5	0	1
2	1	-1	1			2	1	-1	1
0	1	1	1			0	1	1	5
4	4	0	4			4	4	0	4
2	2	0	2			2	2	0	2
6	5	-1	5			6	5	-1	0
1	1	0	1			1	1	0	3
4	4	0	4			4	4	0	4
6	7	1	7			6	7	1	7
5	6	1	6			5	6	1	6
2	2	0	2			2	2	0	2
4	4	0	4			4	4	0	0
7	8	1	8			7	8	1	6
8	7	-1	7			8	7	-1	2
2	1	-1	2			2	1	-1	1
7	8	1	8			7	8	1	6
5	4	-1	4			5	4	-1	2
8	7	-1	7			8	7	-1	0
7	7	0	7			7	7	0	0
7	8	1	8			7	8	1	0
7	8	1	8			7	8	1	8
0	1	1	1			0	1	1	0
6	5	-1	5			6	5	-1	0
1	1	0	1			1	1	0	1
5	4	-1	4			5	4	-1	0
2	1	-1	1			2	1	-1	0
8	8	0	8			8	8	0	4
1	2	1	2			1	2	1	6
2	1	-1	1			2	1	-1	0
1	2	1	2			1	2	1	4
0	1	1	1			0	1	1	3
3	2	-1	2			3	2	-1	0
0	1	1	1			0	1	1	7
7	8	1	8			7	8	1	8
0	0	0	1			0	0	0	2
2	2	0	2			2	2	0	2
6	5	-1	5			6	5	-1	0
1	1	0	1			1	1	0	1
2	1	-1	1			2	1	-1	0
2	1	-1	1			2	1	-1	1
4	4	0	4			4	4	0	0
7	8	1	8			7	8	1	6
6	5	-1	5			6	5	-1	3
4	5	1	5			4	5	1	7
0	1	1	1			0	1	1	7
1	0	-1	0			1	0	-1	0
5	4	-1	4			5	4	-1	4
6	5	-1	5			6	5	-1	1
2	2	0	2			2	2	0	2
2	2	0	2			2	2	0	2
0	1	1	1			0	1	1	1
7	6	-1	6			7	6	-1	0
1	1	0	1			1	1	0	1
6	6	0	6			6	6	0	4
1	1	0	1			1	1	0	1
6	6	0	6			6	6	0	2
3	2	-1	2			3	2	-1	2
5	6	1	6			5	6	1	6
4	5	1	5			4	5	1	5
5	4	-1	4			5	4	-1	0
8	8	0	8			8	8	0	0
7	6	-1	6			7	6	-1	0
3	4	1	4			3	4	1	4
6	7	1	7			6	7	1	7
1	2	1	2			1	2	1	4
8	8	0	8			8	8	0	0
5	5	0	5			5	5	0	5
7	7	0	7			7	7	0	5
8	8	0	8			8	8	0	0
7	7	0	7			7	7	0	5
4	3	-1	3			4	3	-1	1
2	1	-1	1			2	1	-1	1
4	3	-1	3			4	3	-1	3
2	2	0	2			2	2	0	2
7	6	-1	6			7	6	-1	0
2	2	0	3			2	2	0	2
8	7	-1	7			8	7	-1	1
4	3	-1	3			4	3	-1	0
6	7	1	7			6	7	1	7
2	3	1	3			2	3	1	3
8	8	0	8			8	8	0	0
6	7	1	7			6	7	1	8
5	4	-1	4			5	4	-1	0
4	5	1	5			4	5	1	7
5	6	1	6			5	6	1	6
2	2	0	2			2	2	0	2
8	8	0	8			8	8	0	4
7	8	1	8			7	8	1	6
0	0	0	0			0	0	0	0
1	2	1	2			1	2	1	6
4	4	0	4			4	4	0	4
6	6	0	6			6	6	0	4
3	4	1	4			3	4	1	6
5	4	-1	4			5	4	-1	0
5	5	0	5			5	5	0	5
2	3	1	3			2	3	1	7
1	1	0	1			1	1	0	1
8	8	0	8			8	8	0	0
0	1	1	2			0	1	1	0
0	0	0	0			0	0	0	4
1	0	-1	0			1	0	-1	0
0	0	0	0			0	0	0	0
8	8	0	8			8	8	0	4
5	4	-1	4			5	4	-1	0
8	8	0	8			8	8	0	6
1	1	0	1			1	1	0	3
7	8	1	8			7	8	1	4
8	7	-1	7			8	7	-1	0
3	4	1	4			3	4	1	6
5	6	1	6			5	6	1	6
1	0	-1	0			1	0	-1	8
8	8	0	8			8	8	0	4
6	7	1	7			6	7	1	8
0	0	0	0			0	0	0	2
6	6	0	6			6	6	0	8
8	7	-1	7			8	7	-1	0
2	3	1	3			2	3	1	7
5	4	-1	4			5	4	-1	0
7	7	0	7			7	7	0	5
1	0	-1	0			1	0	-1	0
7	6	-1	6			7	6	-1	8
4	4	0	4			4	4	0	0
1	0	-1	0			1	0	-1	0
6	5	-1	5			6	5	-1	1
5	5	0	5			5	5	0	5
5	4	-1	4			5	4	-1	0
3	2	-1	2			3	2	-1	0
6	7	1	7			6	7	1	7
5	5	0	5			5	5	0	3
4	3	-1	4			4	3	-1	0
6	5	-1	5			6	5	-1	1
8	7	-1	7			8	7	-1	0
1	1	0	1			1	1	0	1
1	0	-1	0			1	0	-1	0
5	6	1	5			5	6	1	6
6	7	1	7			6	7	1	7
2	3	1	3			2	3	1	5
4	5	1	4			4	5	1	7
8	7	-1	7			8	7	-1	0
6	5	-1	5			6	5	-1	0
6	7	1	7			6	7	1	7
6	6	0	6			6	6	0	4
4	5	1	4			4	5	1	5
0	1	1	1			0	1	1	1
7	7	0	7			7	7	0	1
2	2	0	2			2	2	0	2
0	1	1	2			0	1	1	5
4	3	-1	3			4	3	-1	0
2	3	1	3			2	3	1	3
5	5	0	5			5	5	0	5
2	1	-1	1			2	1	-1	0
8	7	-1	7			8	7	-1	0
2	2	0	3			2	2	0	2
0	0	0	0			0	0	0	0
7	8	1	8			7	8	1	6
3	3	0	3			3	3	0	3
0	1	1	1			0	1	1	3
5	4	-1	5			5	4	-1	0
4	4	0	4			4	4	0	4
5	5	0	5			5	5	0	3
8	8	0	8			8	8	0	6
4	3	-1	3			4	3	-1	3
5	4	-1	4			5	4	-1	4
7	8	1	8			7	8	1	8
1	2	1	2			1	2	1	6
6	5	-1	5			6	5	-1	0
8	8	0	8			8	8	0	6
1	1	0	1			1	1	0	3
7	7	0	7			7	7	0	7
6	7	1	7			6	7	1	7
3	3	0	3			3	3	0	3
5	5	0	5			5	5	0	3
6	6	0	6			6	6	0	0
4	5	1	5			4	5	1	8
8	8	0	8			8	8	0	0
1	1	0	1			1	1	0	1
7	7	0	7			7	7	0	3
1	0	-1	0			1	0	-1	0
7	8	1	8			7	8	1	4
6	5	-1	5			6	5	-1	3
8	7	-1	7			8	7	-1	1
1	2	1	2			1	2	1	4
8	8	0	8			8	8	0	0
6	7	1	7			6	7	1	7
8	7	-1	7			8	7	-1	0
5	4	-1	4			5	4	-1	0
1	1	0	1			1	1	0	1
7	7	0	7			7	7	0	8
5	4	-1	4			5	4	-1	0
6	6	0	6			6	6	0	4
1	2	1	2			1	2	1	8
8	8	0	8			8	8	0	4
4	4	0	4			4	4	0	2
6	7	1	7			6	7	1	8
2	3	1	3			2	3	1	5
0	0	0	0			0	0	0	4
8	8	0	8			8	8	0	0
8	7	-1	7			8	7	-1	0
5	5	0	5			5	5	0	1
7	7	0	7			7	7	0	6
4	3	-1	3			4	3	-1	0
1	1	0	1			1	1	0	1
7	7	0	7			7	7	0	3
5	6	1	6			5	6	1	4
2	2	0	2			2	2	0	2
0	0	0	0			0	0	0	0
8	7	-1	8			8	7	-1	0
5	6	1	5			5	6	1	6
1	0	-1	0			1	0	-1	0
1	0	-1	0			1	0	-1	0
0	0	0	0			0	0	0	0
2	1	-1	1			2	1	-1	0
1	1	0	1			1	1	0	5
1	2	1	2			1	2	1	4
1	1	0	1			1	1	0	1
7	8	1	8			7	8	1	6
5	5	0	5			5	5	0	3
4	3	-1	3			4	3	-1	1
1	0	-1	0			1	0	-1	8
7	7	0	7			7	7	0	3
4	3	-1	3			4	3	-1	0
6	5	-1	5			6	5	-1	1
6	6	0	6			6	6	0	4
0	0	0	0			0	0	0	4
6	6	0	6			6	6	0	0
3	2	-1	2			3	2	-1	0
2	3	1	3			2	3	1	8
2	3	1	3			2	3	1	5
1	2	1	2			1	2	1	8
1	0	-1	0			1	0	-1	0
1	2	1	2			1	2	1	4
8	7	-1	7			8	7	-1	5
2	3	1	3			2	3	1	5
6	5	-1	5			6	5	-1	3
4	5	1	5			4	5	1	5
4	4	0	4			4	4	0	0
4	4	0	4			4	4	0	4
2	3	1	3			2	3	1	3
6	7	1	7			6	7	1	7
8	8	0	8			8	8	0	0
7	6	-1	6			7	6	-1	4
5	6	1	6			5	6	1	6
6	7	1	7			6	7	1	7
1	0	-1	0			1	0	-1	0
6	6	0	6			6	6	0	6
7	6	-1	6			7	6	-1	0
7	7	0	7			7	7	0	6
8	7	-1	7			8	7	-1	0
4	5	1	5			4	5	1	5
5	5	0	5			5	5	0	5
8	8	0	8			8	8	0	6
5	4	-1	5			5	4	-1	0
7	8	1	8			7	8	1	4
5	5	0	5			5	5	0	1
3	4	1	4			3	4	1	8
4	4	0	4			4	4	0	4
0	0	0	0			0	0	0	0
0	1	1	1			0	1	1	8
2	2	0	2			2	2	0	2
5	5	0	5			5	5	0	3
3	4	1	4			3	4	1	4
8	8	0	8			8	8	0	4
5	6	1	6			5	6	1	6
1	0	-1	0			1	0	-1	0
4	5	1	5			4	5	1	5
6	6	0	6			6	6	0	6
2	1	-1	1			2	1	-1	1
2	2	0	2			2	2	0	2
8	7	-1	7			8	7	-1	0
8	8	0	8			8	8	0	0
1	1	0	1			1	1	0	3
5	6	1	6			5	6	1	6
1	2	1	2			1	2	1	6
2	1	-1	1			2	1	-1	0
6	5	-1	5			6	5	-1	3
5	5	0	6			5	5	0	5
4	5	1	5			4	5	1	5
7	6	-1	6			7	6	-1	0
1	2	1	2			1	2	1	2
7	6	-1	6			7	6	-1	0
3	4	1	4			3	4	1	8
3	3	0	3			3	3	0	3
8	7	-1	7			8	7	-1	3
2	1	-1	1			2	1	-1	1
5	5	0	5			5	5	0	1
7	7	0	7			7	7	0	1
2	2	0	2			2	2	0	2
6	6	0	6			6	6	0	8
0	0	0	0			0	0	0	4
8	8	0	8			8	8	0	8
4	5	1	5			4	5	1	5
1	0	-1	0			1	0	-1	2
0	0	0	0			0	0	0	2
6	6	0	6			6	6	0	4
3	2	-1	2			3	2	-1	0
1	2	1	2			1	2	1	6
8	7	-1	7			8	7	-1	8
0	1	1	1			0	1	1	3
4	4	0	4			4	4	0	2
5	6	1	6			5	6	1	6
4	4	0	4			4	4	0	4
2	3	1	4			2	3	1	8
7	7	0	7			7	7	0	1
3	2	-1	2			3	2	-1	2
4	5	1	5			4	5	1	8
8	8	0	8			8	8	0	6
6	7	1	7			6	7	1	7
0	0	0	0			0	0	0	2
1	1	0	1			1	1	0	1
3	3	0	3			3	3	0	3
8	8	0	8			8	8	0	0
5	5	0	5			5	5	0	3
3	3	0	3			3	3	0	1
5	5	0	5			5	5	0	5
5	4	-1	4			5	4	-1	4
5	6	1	5			5	6	1	6
1	1	0	1			1	1	0	7
5	4	-1	4			5	4	-1	0
6	5	-1	5			6	5	-1	0
7	6	-1	6			7	6	-1	0
2	1	-1	1			2	1	-1	0
5	6	1	6			5	6	1	6
2	2	0	2			2	2	0	2
8	8	0	8			8	8	0	4
5	6	1	6			5	6	1	6
8	7	-1	7			8	7	-1	5
6	5	-1	5			6	5	-1	0
5	5	0	5			5	5	0	1
2	1	-1	1			2	1	-1	0
2	1	-1	1			2	1	-1	0
2	2	0	2			2	2	0	2
5	4	-1	4			5	4	-1	0
5	4	-1	4			5	4	-1	2
4	3	-1	3			4	3	-1	0
7	7	0	7			7	7	0	3
3	3	0	3			3	3	0	3
8	8	0	6			8	8	0	0
7	6	-1	6			7	6	-1	0
6	6	0	6			6	6	0	4
6	7	1	7			6	7	1	7
1	0	-1	0			1	0	-1	0
3	3	0	3			3	3	0	1
5	5	0	5			5	5	0	3
5	6	1	5			5	6	1	6
3	4	1	4			3	4	1	4
0	1	1	1			0	1	1	8
2	2	0	2			2	2	0	2
3	4	1	4			3	4	1	4
8	8	0	8			8	8	0	2
5	4	-1	4			5	4	-1	4
7	7	0	7			7	7	0	0
3	2	-1	2			3	2	-1	0
4	5	1	5			4	5	1	8
3	2	-1	2			3	2	-1	2
5	6	1	6			5	6	1	6
5	6	1	6			5	6	1	6
5	6	1	6			5	6	1	6
5	5	0	5			5	5	0	5
2	1	-1	1			2	1	-1	1
7	7	0	7			7	7	0	1
7	7	0	7			7	7	0	3
4	3	-1	3			4	3	-1	3
6	7	1	7			6	7	1	7
5	5	0	5			5	5	0	1
1	0	-1	0			1	0	-1	0
2	1	-1	1			2	1	-1	1
6	6	0	6			6	6	0	6
5	4	-1	4			5	4	-1	0
5	5	0	6			5	5	0	5
7	7	0	7			7	7	0	5
5	6	1	6			5	6	1	6
3	3	0	3			3	3	0	1
5	6	1	6			5	6	1	6
1	1	0	1			1	1	0	3
3	4	1	4			3	4	1	6
7	6	-1	6			7	6	-1	4
8	7	-1	7			8	7	-1	1
7	6	-1	6			7	6	-1	0
8	7	-1	7			8	7	-1	0
6	7	1	7			6	7	1	7
4	5	1	5			4	5	1	7
6	6	0	6			6	6	0	0
0	0	0	0			0	0	0	0
2	3	1	3			2	3	1	5
6	6	0	6			6	6	0	6
2	1	-1	1			2	1	-1	0
5	4	-1	5			5	4	-1	2
3	2	-1	2			3	2	-1	0
4	5	1	5			4	5	1	7
2	3	1	3			2	3	1	5
3	4	1	4			3	4	1	6
3	3	0	3			3	3	0	3
5	5	0	5			5	5	0	5
8	8	0	8			8	8	0	4
0	0	0	0			0	0	0	2
3	2	-1	2			3	2	-1	0
0	0	0	0			0	0	0	0
4	5	1	5			4	5	1	5
0	0	0	1			0	0	0	0
5	6	1	6			5	6	1	6
1	0	-1	0			1	0	-1	2
1	2	1	2			1	2	1	8
1	2	1	3			1	2	1	4
5	6	1	6			5	6	1	6
5	5	0	5			5	5	0	5
0	0	0	0			0	0	0	0
4	5	1	5			4	5	1	8
2	1	-1	1			2	1	-1	0
6	6	0	6			6	6	0	4
7	7	0	7			7	7	0	3
5	6	1	6			5	6	1	6
4	5	1	4			4	5	1	7
1	2	1	2			1	2	1	2
0	1	1	1			0	1	1	8
4	4	0	4			4	4	0	4
4	5	1	5			4	5	1	5
1	0	-1	0			1	0	-1	2
3	2	-1	2			3	2	-1	0
6	5	-1	5			6	5	-1	1
6	5	-1	5			6	5	-1	1
1	0	-1	0			1	0	-1	0
5	4	-1	4			5	4	-1	2
7	8	1	8			7	8	1	6
7	8	1	8			7	8	1	8
7	7	0	7			7	7	0	1
3	3	0	3			3	3	0	3
7	6	-1	6			7	6	-1	2
5	4	-1	4			5	4	-1	2
6	5	-1	5			6	5	-1	1
5	5	0	5			5	5	0	3
3	4	1	4			3	4	1	4
2	2	0	2			2	2	0	2
8	8	0	8			8	8	0	4
7	7	0	7			7	7	0	6
5	4	-1	4			5	4	-1	2
3	4	1	4			3	4	1	4
4	4	0	4			4	4	0	0
5	5	0	5			5	5	0	5
4	3	-1	3			4	3	-1	1
4	3	-1	3			4	3	-1	0
0	0	0	0			0	0	0	0
5	4	-1	4			5	4	-1	0
4	5	1	5			4	5	1	5
4	5	1	5			4	5	1	5
5	6	1	6			5	6	1	6
4	5	1	5			4	5	1	5
8	8	0	8			8	8	0	4
8	8	0	8			8	8	0	6
0	1	1	1			0	1	1	7
1	2	1	2			1	2	1	4
7	7	0	7			7	7	0	6
8	8	0	8			8	8	0	4
5	6	1	6			5	6	1	6
3	2	-1	2			3	2	-1	0
1	1	0	1			1	1	0	3
5	5	0	5			5	5	0	3
0	0	0	0			0	0	0	0
1	0	-1	0			1	0	-1	0
0	0	0	0			0	0	0	0
4	3	-1	3			4	3	-1	0
8	8	0	8			8	8	0	2
2	2	0	2			2	2	0	2
4	5	1	5			4	5	1	5
5	5	0	5			5	5	0	3
0	0	0	0			0	0	0	0
5	4	-1	4			5	4	-1	0
5	5	0	5			5	5	0	8
8	7	-1	7			8	7	-1	3
7	7	0	7			7	7	0	3
4	4	0	4			4	4	0	2
3	2	-1	2			3	2	-1	0
5	6	1	6			5	6	1	6
5	4	-1	4			5	4	-1	0
4	5	1	5			4	5	1	5
8	8	0	6			8	8	0	0
4	3	-1	3			4	3	-1	0
7	7	0	7			7	7	0	5
7	8	1	8			7	8	1	6
5	4	-1	4			5	4	-1	4
8	8	0	8			8	8	0	2
6	6	0	6			6	6	0	2
5	4	-1	4			5	4	-1	2
7	7	0	7			7	7	0	5
2	3	1	3			2	3	1	5
0	1	1	1			0	1	1	5
4	3	-1	4			4	3	-1	0
0	1	1	1			0	1	1	7
2	2	0	2			2	2	0	2
8	8	0	8			8	8	0	0
0	0	0	0			0	0	0	0
2	2	0	2			2	2	0	2
1	2	1	2			1	2	1	8
6	5	-1	5			6	5	-1	1
8	8	0	8			8	8	0	8
5	5	0	6			5	5	0	8
8	8	0	8			8	8	0	4
5	6	1	6			5	6	1	6
2	3	1	4			2	3	1	5
2	2	0	2			2	2	0	2
6	7	1	7			6	7	1	7
1	1	0	1			1	1	0	1
5	5	0	5			5	5	0	8
1	1	0	1			1	1	0	1
6	7	1	7			6	7	1	7
5	4	-1	4			5	4	-1	0
6	6	0	6			6	6	0	6
2	3	1	3			2	3	1	0
1	0	-1	0			1	0	-1	0
2	1	-1	1			2	1	-1	1
8	8	0	8			8	8	0	6
6	7	1	7			6	7	1	7
0	1	1	1			0	1	1	3
5	5	0	5			5	5	0	8
1	1	0	1			1	1	0	5
7	6	-1	6			7	6	-1	0
6	6	0	6			6	6	0	6
4	4	0	4			4	4	0	4
4	3	-1	3			4	3	-1	1
8	8	0	8			8	8	0	6
6	6	0	6			6	6	0	6
4	5	1	5			4	5	1	5
3	4	1	4			3	4	1	4
7	8	1	8			7	8	1	4
2	1	-1	1			2	1	-1	1
0	0	0	0			0	0	0	2
3	4	1	4			3	4	1	4
7	6	-1	6			7	6	-1	0
2	2	0	2			2	2	0	2
2	1	-1	1			2	1	-1	1
4	5	1	5			4	5	1	7
0	0	0	0			0	0	0	0
6	5	-1	5			6	5	-1	0
5	5	0	5			5	5	0	8
6	5	-1	5			6	5	-1	1
4	3	-1	3			4	3	-1	1
5	6	1	6			5	6	1	6
8	8	0	8			8	8	0	4
6	7	1	7			6	7	1	7
2	3	1	3			2	3	1	8
5	5	0	5			5	5	0	3
7	7	0	7			7	7	0	1
4	5	1	5			4	5	1	7
1	1	0	1			1	1	0	1
5	6	1	6			5	6	1	6
5	6	1	6			5	6	1	6
2	3	1	4			2	3	1	5
2	3	1	3			2	3	1	7
0	0	0	1			0	0	0	2
3	4	1	4			3	4	1	4
2	1	-1	1			2	1	-1	1
4	5	1	5			4	5	1	5
4	5	1	5			4	5	1	8
2	2	0	2			2	2	0	2
6	6	0	6			6	6	0	0
7	6	-1	6			7	6	-1	2
8	8	0	8			8	8	0	0
7	6	-1	7			7	6	-1	8
6	6	0	6			6	6	0	2
2	1	-1	1			2	1	-1	0
3	4	1	4			3	4	1	4
6	6	0	6			6	6	0	2
8	7	-1	7			8	7	-1	0
5	5	0	5			5	5	0	8
3	2	-1	2			3	2	-1	0
0	1	1	1			0	1	1	5
4	4	0	4			4	4	0	4
6	6	0	6			6	6	0	2
1	1	0	1			1	1	0	3
3	4	1	4			3	4	1	6
4	3	-1	3			4	3	-1	0
5	6	1	6			5	6	1	6
7	7	0	7			7	7	0	3
3	2	-1	3			3	2	-1	0
5	4	-1	4			5	4	-1	2
5	4	-1	4			5	4	-1	4
7	8	1	8			7	8	1	8
5	4	-1	4			5	4	-1	0
2	3	1	3			2	3	1	5
8	7	-1	7			8	7	-1	1
8	8	0	8			8	8	0	0
8	7	-1	7			8	7	-1	0
8	8	0	8			8	8	0	0
0	1	1	1			0	1	1	5
6	7	1	7			6	7	1	8
6	6	0	6			6	6	0	4
0	1	1	1			0	1	1	5
4	3	-1	3			4	3	-1	0
4	3	-1	3			4	3	-1	1
3	4	1	4			3	4	1	6
1	0	-1	0			1	0	-1	0
5	6	1	6			5	6	1	6
6	5	-1	5			6	5	-1	0
3	4	1	4			3	4	1	4
8	8	0	8			8	8	0	6
2	1	-1	1			2	1	-1	0
2	1	-1	1			2	1	-1	1
8	7	-1	7			8	7	-1	0
7	7	0	7			7	7	0	3
3	4	1	4			3	4	1	4
1	1	0	1			1	1	0	5
7	7	0	7			7	7	0	3
8	7	-1	7			8	7	-1	0
8	7	-1	7			8	7	-1	0
4	3	-1	3			4	3	-1	0
5	4	-1	4			5	4	-1	0
8	8	0	8			8	8	0	4
7	8	1	8			7	8	1	8
4	5	1	5			4	5	1	5
3	2	-1	2			3	2	-1	0
4	4	0	5			4	4	0	0
1	2	1	2			1	2	1	6
4	3	-1	3			4	3	-1	1
1	1	0	1			1	1	0	3
6	5	-1	5			6	5	-1	0
5	4	-1	4			5	4	-1	2
2	3	1	3			2	3	1	5
6	7	1	7			6	7	1	8
5	4	-1	4			5	4	-1	0
8	7	-1	7			8	7	-1	0
8	8	0	8			8	8	0	6
7	7	0	7			7	7	0	7
6	5	-1	5			6	5	-1	0
4	4	0	4			4	4	0	2
6	5	-1	5			6	5	-1	0
7	8	1	8			7	8	1	6
5	4	-1	4			5	4	-1	0
3	3	0	3			3	3	0	3
2	2	0	2			2	2	0	2
8	7	-1	7			8	7	-1	2
8	8	0	8			8	8	0	6
5	6	1	5			5	6	1	6
6	5	-1	5			6	5	-1	1
4	5	1	5			4	5	1	5
2	1	-1	1			2	1	-1	1
5	4	-1	4			5	4	-1	0
3	4	1	4			3	4	1	6
2	2	0	2			2	2	0	2
6	5	-1	5			6	5	-1	5
5	4	-1	4			5	4	-1	0
1	2	1	2			1	2	1	2
7	7	0	7			7	7	0	5
7	6	-1	6			7	6	-1	0
8	7	-1	7			8	7	-1	1
1	1	0	2			1	1	0	3
5	6	1	6			5	6	1	6
5	6	1	6			5	6	1	6
5	4	-1	4			5	4	-1	4
0	0	0	0			0	0	0	0
0	0	0	0			0	0	0	0
2	3	1	3			2	3	1	8
7	7	0	7			7	7	0	5
7	7	0	7			7	7	0	5
7	8	1	8			7	8	1	8
5	5	0	6			5	5	0	8
6	7	1	7			6	7	1	7
8	7	-1	7			8	7	-1	0
2	2	0	2			2	2	0	2
1	0	-1	0			1	0	-1	2
5	6	1	6			5	6	1	6
3	3	0	3			3	3	0	3
6	6	0	7			6	6	0	2
8	7	-1	7			8	7	-1	8
1	1	0	1			1	1	0	3
1	2	1	2			1	2	1	6
1	0	-1	0			1	0	-1	0
4	3	-1	3			4	3	-1	0
5	6	1	6			5	6	1	0
6	6	0	6			6	6	0	2
5	4	-1	5			5	4	-1	0
4	5	1	5			4	5	1	5
8	8	0	8			8	8	0	6
8	8	0	8			8	8	0	0
2	2	0	2			2	2	0	2
6	5	-1	5			6	5	-1	0
5	4	-1	4			5	4	-1	2
0	0	0	0			0	0	0	0
6	6	0	6			6	6	0	4
5	6	1	6			5	6	1	6
7	6	-1	6			7	6	-1	0
3	3	0	4			3	3	0	3
2	1	-1	2			2	1	-1	1
3	4	1	4			3	4	1	4
7	8	1	8			7	8	1	6
1	2	1	2			1	2	1	6
1	2	1	2			1	2	1	2
3	2	-1	2			3	2	-1	2
6	6	0	6			6	6	0	2
7	8	1	8			7	8	1	6
5	5	0	5			5	5	0	8
3	3	0	3			3	3	0	3
2	3	1	3			2	3	1	7
4	5	1	5			4	5	1	5
5	5	0	5			5	5	0	8
7	7	0	8			7	7	0	7
4	4	0	4			4	4	0	4
3	4	1	4			3	4	1	6
6	6	0	6			6	6	0	6
1	0	-1	0			1	0	-1	0
6	7	1	7			6	7	1	8
5	5	0	5			5	5	0	8
4	5	1	5			4	5	1	5
3	4	1	4			3	4	1	6
7	8	1	8			7	8	1	0
3	3	0	3			3	3	0	3
4	4	0	4			4	4	0	0
1	1	0	2			1	1	0	3
4	5	1	5			4	5	1	8
1	0	-1	0			1	0	-1	0
8	8	0	8			8	8	0	0
1	2	1	2			1	2	1	8
1	2	1	2			1	2	1	4
8	8	0	8			8	8	0	0
2	1	-1	1			2	1	-1	1
8	7	-1	7			8	7	-1	3
1	1	0	1			1	1	0	1
4	5	1	5			4	5	1	7
3	3	0	4			3	3	0	3
5	4	-1	4			5	4	-1	4
7	7	0	7			7	7	0	3
1	2	1	2			1	2	1	8
6	6	0	6			6	6	0	8
8	8	0	8			8	8	0	6
8	8	0	8			8	8	0	0
7	8	1	8			7	8	1	8
6	6	0	6			6	6	0	4
0	1	1	1			0	1	1	8
1	1	0	1			1	1	0	5
4	5	1	5			4	5	1	5
0	0	0	0			0	0	0	2
4	3	-1	3			4	3	-1	1
3	3	0	3			3	3	0	3
6	6	0	6			6	6	0	4
1	0	-1	0			1	0	-1	0
3	3	0	3			3	3	0	0
0	0	0	0			0	0	0	0
7	7	0	7			7	7	0	5
5	5	0	5			5	5	0	8
6	5	-1	5			6	5	-1	1
1	1	0	1			1	1	0	1
2	3	1	4			2	3	1	3
1	1	0	1			1	1	0	1
8	8	0	8			8	8	0	4
6	5	-1	5			6	5	-1	3
4	4	0	4			4	4	0	2
2	3	1	3			2	3	1	5
1	1	0	1			1	1	0	1
0	1	1	1			0	1	1	3
7	6	-1	6			7	6	-1	0
0	0	0	0			0	0	0	2
7	7	0	7			7	7	0	3
7	7	0	7			7	7	0	6
4	3	-1	4			4	3	-1	0
7	6	-1	6			7	6	-1	0
5	6	1	6			5	6	1	6
6	6	0	6			6	6	0	2
6	7	1	7			6	7	1	8
6	5	-1	5			6	5	-1	0
8	7	-1	7			8	7	-1	1
0	0	0	0			0	0	0	0
7	6	-1	6			7	6	-1	0
7	8	1	8			7	8	1	8
5	6	1	6			5	6	1	6
6	5	-1	5			6	5	-1	3
4	5	1	5			4	5	1	8
3	4	1	4			3	4	1	4
2	2	0	2			2	2	0	2
3	4	1	4			3	4	1	6
6	7	1	8			6	7	1	7
7	8	1	8			7	8	1	6
3	4	1	4			3	4	1	8
3	3	0	3			3	3	0	3
6	7	1	7			6	7	1	7
0	1	1	1			0	1	1	7
4	4	0	4			4	4	0	0
5	6	1	6			5	6	1	6
8	8	0	8			8	8	0	0
0	0	0	0			0	0	0	0
3	3	0	3			3	3	0	1
7	6	-1	6			7	6	-1	4
8	7	-1	7			8	7	-1	0
7	8	1	8			7	8	1	8
6	5	-1	5			6	5	-1	1
4	3	-1	3			4	3	-1	0
3	4	1	4			3	4	1	8
5	6	1	6			5	6	1	6
0	0	0	0			0	0	0	0
8	7	-1	7			8	7	-1	0
6	5	-1	5			6	5	-1	1
3	2	-1	2			3	2	-1	0
4	3	-1	3			4	3	-1	0
1	1	0	1			1	1	0	1
8	8	0	8			8	8	0	2
0	0	0	0			0	0	0	0
0	0	0	0			0	0	0	4
1	0	-1	0			1	0	-1	0
2	3	1	3			2	3	1	3
7	7	0	7			7	7	0	7
1	1	0	1			1	1	0	3
3	4	1	4			3	4	1	4
7	8	1	8			7	8	1	6
3	4	1	4			3	4	1	8
7	7	0	7			7	7	0	5
3	2	-1	2			3	2	-1	2
0	0	0	0			0	0	0	0
5	6	1	6			5	6	1	6
8	8	0	6			8	8	0	0
5	4	-1	4			5	4	-1	0
3	2	-1	2			3	2	-1	0
3	3	0	3			3	3	0	3
8	8	0	8			8	8	0	0
7	8	1	8			7	8	1	8
0	1	1	2			0	1	1	8
5	5	0	5			5	5	0	8
7	8	1	8			7	8	1	8
1	2	1	2			1	2	1	2
5	6	1	6			5	6	1	6
6	6	0	6			6	6	0	4
2	3	1	3			2	3	1	3
4	3	-1	3			4	3	-1	0
7	7	0	7			7	7	0	5
6	5	-1	5			6	5	-1	0
0	0	0	0			0	0	0	0
7	8	1	8			7	8	1	8
3	3	0	3			3	3	0	3
0	1	1	1			0	1	1	3
0	1	1	1			0	1	1	7
5	5	0	6			5	5	0	8
6	7	1	7			6	7	1	8
3	2	-1	2			3	2	-1	0
2	1	-1	1			2	1	-1	0
6	5	-1	5			6	5	-1	0
4	3	-1	3			4	3	-1	0
1	2	1	2			1	2	1	2
8	8	0	7			8	8	0	5
8	8	0	8			8	8	0	0
0	0	0	0			0	0	0	0
7	7	0	7			7	7	0	0
3	4	1	4			3	4	1	6
7	7	0	7			7	7	0	5
7	8	1	8			7	8	1	8
4	5	1	5			4	5	1	5
7	7	0	7			7	7	0	7
2	1	-1	1			2	1	-1	1
0	0	0	0			0	0	0	0
6	5	-1	5			6	5	-1	1
3	3	0	3			3	3	0	3
8	8	0	8			8	8	0	4
6	5	-1	5			6	5	-1	1
3	3	0	3			3	3	0	0
2	3	1	3			2	3	1	5
7	6	-1	6			7	6	-1	0
6	7	1	7			6	7	1	7
8	8	0	8			8	8	0	6
5	6	1	5			5	6	1	6
6	6	0	7			6	6	0	8
0	0	0	0			0	0	0	2
5	5	0	5			5	5	0	8
8	7	-1	8			8	7	-1	1
2	3	1	3			2	3	1	3
5	5	0	5			5	5	0	8
4	3	-1	3			4	3	-1	0
5	5	0	5			5	5	0	8
5	4	-1	5			5	4	-1	4
6	7	1	7			6	7	1	8
7	8	1	8			7	8	1	6
3	2	-1	2			3	2	-1	2
4	4	0	4			4	4	0	0
1	2	1	2			1	2	1	6
6	7	1	8			6	7	1	7
3	2	-1	2			3	2	-1	0
6	5	-1	5			6	5	-1	3
6	5	-1	5			6	5	-1	3
2	3	1	3			2	3	1	5
0	0	0	0			0	0	0	0
8	8	0	8			8	8	0	4
7	7	0	7			7	7	0	0
1	0	-1	0			1	0	-1	0
8	7	-1	7			8	7	-1	0
7	8	1	8			7	8	1	4
5	6	1	6			5	6	1	6
6	5	-1	5			6	5	-1	3
8	7	-1	7			8	7	-1	0
2	2	0	2			2	2	0	2
3	4	1	4			3	4	1	4
2	3	1	3			2	3	1	5
4	4	0	4			4	4	0	4
6	6	0	6			6	6	0	4
1	1	0	1			1	1	0	1
7	7	0	7			7	7	0	1
0	0	0	0			0	0	0	2
6	5	-1	5			6	5	-1	3
8	7	-1	7			8	7	-1	0
1	1	0	1			1	1	0	3
2	1	-1	1			2	1	-1	1
3	2	-1	2			3	2	-1	0
5	6	1	6			5	6	1	6
7	8	1	8			7	8	1	8
0	0	0	0			0	0	0	0
7	6	-1	6			7	6	-1	2
2	1	-1	1			2	1	-1	1
2	2	0	2			2	2	0	2
5	6	1	6			5	6	1	6
0	1	1	1			0	1	1	1
5	5	0	5			5	5	0	8
4	5	1	5			4	5	1	7
5	5	0	5			5	5	0	8
7	7	0	7			7	7	0	5
8	8	0	8			8	8	0	4
7	7	0	7			7	7	0	6
1	0	-1	0			1	0	-1	0
7	8	1	8			7	8	1	8
2	2	0	2			2	2	0	8
6	7	1	7			6	7	1	8
2	3	1	3			2	3	1	5
8	7	-1	7			8	7	-1	0
8	8	0	8			8	8	0	2
8	8	0	8			8	8	0	4
3	4	1	4			3	4	1	4
4	4	0	4			4	4	0	2
2	1	-1	1			2	1	-1	0
6	5	-1	5			6	5	-1	3
0	0	0	0			0	0	0	0
4	4	0	4			4	4	0	4
4	4	0	4			4	4	0	2
4	5	1	5			4	5	1	5
3	3	0	3			3	3	0	3
7	6	-1	6			7	6	-1	0
2	3	1	3			2	3	1	5
7	8	1	8			7	8	1	8
1	2	1	2			1	2	1	4
1	1	0	1			1	1	0	3
6	7	1	7			6	7	1	7
8	8	0	8			8	8	0	4
1	1	0	1			1	1	0	1
1	2	1	2			1	2	1	8
4	5	1	5			4	5	1	7
3	2	-1	2			3	2	-1	0
4	5	1	5			4	5	1	5
5	4	-1	4			5	4	-1	0
4	3	-1	3			4	3	-1	3
7	6	-1	8			7	6	-1	0
8	8	0	8			8	8	0	4
7	8	1	8			7	8	1	6
2	3	1	3			2	3	1	0
2	1	-1	1			2	1	-1	0
1	1	0	2			1	1	0	3
2	2	0	2			2	2	0	4
1	1	0	1			1	1	0	3
8	7	-1	7			8	7	-1	1
7	6	-1	6			7	6	-1	8
5	5	0	5			5	5	0	3
6	7	1	7			6	7	1	7
3	2	-1	2			3	2	-1	0
4	4	0	4			4	4	0	0
5	6	1	6			5	6	1	6
5	6	1	6			5	6	1	6
5	4	-1	4			5	4	-1	2
4	4	0	4			4	4	0	4
0	0	0	0			0	0	0	0
6	7	1	7			6	7	1	7
6	6	0	6			6	6	0	0
6	7	1	7			6	7	1	8
7	8	1	8			7	8	1	8
7	6	-1	6			7	6	-1	2
4	4	0	4			4	4	0	0
8	8	0	8			8	8	0	4
7	6	-1	6			7	6	-1	4
0	0	0	0			0	0	0	0
4	5	1	5			4	5	1	5
6	7	1	7			6	7	1	7
6	6	0	6			6	6	0	8
7	6	-1	6			7	6	-1	0
0	0	0	0			0	0	0	2
2	1	-1	1			2	1	-1	0
7	6	-1	6			7	6	-1	2
7	8	1	8			7	8	1	6
5	5	0	4			5	5	0	8
0	0	0	0			0	0	0	2
6	5	-1	5			6	5	-1	3
6	7	1	8			6	7	1	7
3	4	1	4			3	4	1	6
7	8	1	8			7	8	1	2
6	5	-1	5			6	5	-1	0
3	4	1	4			3	4	1	6
1	0	-1	0			1	0	-1	0
3	4	1	4			3	4	1	6
4	3	-1	3			4	3	-1	1
6	7	1	7			6	7	1	8
2	2	0	2			2	2	0	2
4	5	1	5			4	5	1	7
6	6	0	6			6	6	0	8
2	1	-1	1			2	1	-1	1
3	2	-1	2			3	2	-1	0
6	5	-1	5			6	5	-1	0
3	4	1	4			3	4	1	4
5	6	1	6			5	6	1	6
7	6	-1	6			7	6	-1	0
5	5	0	5			5	5	0	5
1	2	1	2			1	2	1	2
4	3	-1	3			4	3	-1	0
6	7	1	7			6	7	1	7
8	7	-1	7			8	7	-1	0
0	0	0	0			0	0	0	0
1	1	0	1			1	1	0	3
8	7	-1	7			8	7	-1	0
7	6	-1	6			7	6	-1	0
5	6	1	6			5	6	1	6
1	2	1	2			1	2	1	4
7	7	0	8			7	7	0	4
3	3	0	3			3	3	0	3
5	6	1	6			5	6	1	6
1	1	0	1			1	1	0	1
8	8	0	8			8	8	0	4
4	5	1	5			4	5	1	7
2	3	1	3			2	3	1	3
4	5	1	5			4	5	1	5
0	0	0	1			0	0	0	0
6	5	-1	5			6	5	-1	1
7	7	0	7			7	7	0	0
7	7	0	7			7	7	0	1
8	7	-1	7			8	7	-1	1
5	4	-1	5			5	4	-1	2
7	6	-1	6			7	6	-1	0
4	3	-1	3			4	3	-1	0
0	1	1	2			0	1	1	7
5	5	0	5			5	5	0	3
6	7	1	7			6	7	1	7
7	6	-1	6			7	6	-1	0
1	0	-1	0			1	0	-1	0
6	6	0	6			6	6	0	6
5	5	0	5			5	5	0	3
3	2	-1	3			3	2	-1	2
7	6	-1	6			7	6	-1	0
3	4	1	4			3	4	1	6
0	0	0	0			0	0	0	2
7	8	1	8			7	8	1	8
1	2	1	2			1	2	1	8
6	5	-1	5			6	5	-1	0
1	2	1	2			1	2	1	6
7	7	0	7			7	7	0	5
4	3	-1	3			4	3	-1	3
2	1	-1	1			2	1	-1	0
0	1	1	1			0	1	1	3
5	4	-1	5			5	4	-1	0
2	2	0	2			2	2	0	2
1	0	-1	0			1	0	-1	0
8	8	0	6			8	8	0	0
3	4	1	4			3	4	1	4
5	5	0	5			5	5	0	1
7	7	0	7			7	7	0	0
3	2	-1	2			3	2	-1	0
4	5	1	5			4	5	1	7
6	7	1	8			6	7	1	7
0	0	0	0			0	0	0	0
2	1	-1	1			2	1	-1	1
4	5	1	5			4	5	1	8
4	4	0	5			4	4	0	2
5	6	1	6			5	6	1	6
6	5	-1	5			6	5	-1	0
6	6	0	6			6	6	0	8
6	6	0	6			6	6	0	0
5	5	0	5			5	5	0	5
8	8	0	8			8	8	0	2
7	6	-1	6			7	6	-1	0
1	0	-1	0			1	0	-1	0
6	5	-1	5			6	5	-1	3
1	0	-1	0			1	0	-1	0
5	5	0	6			5	5	0	5
0	0	0	0			0	0	0	0
2	3	1	3			2	3	1	7
4	3	-1	3			4	3	-1	0
7	7	0	8			7	7	0	0
7	7	0	7			7	7	0	0
2	1	-1	1			2	1	-1	0
1	0	-1	0			1	0	-1	2
2	1	-1	1			2	1	-1	0
4	4	0	4			4	4	0	2
0	0	0	0			0	0	0	0
7	7	0	7			7	7	0	1
8	8	0	6			8	8	0	0
6	5	-1	5			6	5	-1	3
0	0	0	0			0	0	0	2
5	4	-1	5			5	4	-1	0
4	4	0	4			4	4	0	2
1	0	-1	0			1	0	-1	0
7	6	-1	6			7	6	-1	0
1	2	1	2			1	2	1	2
1	0	-1	0			1	0	-1	8
6	6	0	6			6	6	0	8
1	2	1	2			1	2	1	8
2	2	0	2			2	2	0	2
4	4	0	4			4	4	0	2
4	3	-1	3			4	3	-1	0
8	7	-1	7			8	7	-1	1
8	8	0	8			8	8	0	2
1	2	1	2			1	2	1	4
1	2	1	2			1	2	1	4
4	3	-1	4			4	3	-1	0
1	2	1	2			1	2	1	2
0	0	0	0			0	0	0	0
3	4	1	4			3	4	1	6
7	7	0	7			7	7	0	5
8	8	0	8			8	8	0	4
7	6	-1	6			7	6	-1	4
0	0	0	0			0	0	0	4
0	1	1	1			0	1	1	8
6	7	1	7			6	7	1	7
3	3	0	3			3	3	0	3
3	2	-1	3			3	2	-1	2
2	3	1	3			2	3	1	8
5	5	0	6			5	5	0	5
1	2	1	2			1	2	1	4
4	3	-1	3			4	3	-1	0
2	3	1	3			2	3	1	8
2	2	0	2			2	2	0	8
[truncated: 7,996 more rows]

## Sheet: b
x1	x2	cue	preds_l5				x1	x2	cue	preds_l5
7	8	1	2				7	8	1	1
7	6	-1	6				7	6	-1	3
6	6	0	6				6	6	0	0
1	0	-1	0				1	0	-1	0
6	6	0	3				6	6	0	8
4	4	0	4				4	4	0	4
6	7	1	7				6	7	1	7
6	6	0	6				6	6	0	5
3	4	1	4				3	4	1	2
2	1	-1	1				2	1	-1	1
4	5	1	5				4	5	1	5
2	3	1	3				2	3	1	4
4	3	-1	3				4	3	-1	1
6	7	1	7				6	7	1	7
4	5	1	5				4	5	1	5
3	4	1	4				3	4	1	4
0	0	0	7				0	0	0	5
3	4	1	4				3	4	1	4
4	3	-1	3				4	3	-1	6
8	8	0	8				8	8	0	2
7	6	-1	6				7	6	-1	0
7	8	1	8				7	8	1	8
1	0	-1	0				1	0	-1	0
0	1	1	1				0	1	1	1
0	0	0	0				0	0	0	0
4	5	1	5				4	5	1	4
2	1	-1	1				2	1	-1	3
7	6	-1	6				7	6	-1	1
5	6	1	6				5	6	1	6
2	2	0	2				2	2	0	2
7	6	-1	6				7	6	-1	1
2	2	0	2				2	2	0	7
4	5	1	5				4	5	1	5
7	8	1	8				7	8	1	5
5	4	-1	4				5	4	-1	1
6	7	1	7				6	7	1	7
8	7	-1	0				8	7	-1	6
7	6	-1	6				7	6	-1	4
8	8	0	5				8	8	0	7
3	2	-1	2				3	2	-1	7
1	2	1	2				1	2	1	2
4	4	0	4				4	4	0	5
4	4	0	5				4	4	0	7
6	7	1	7				6	7	1	7
5	6	1	6				5	6	1	6
1	0	-1	0				1	0	-1	5
0	1	1	1				0	1	1	3
8	8	0	8				8	8	0	3
3	2	-1	2				3	2	-1	2
4	3	-1	3				4	3	-1	7
1	0	-1	0				1	0	-1	0
1	0	-1	0				1	0	-1	0
2	3	1	3				2	3	1	3
3	2	-1	2				3	2	-1	4
1	2	1	2				1	2	1	2
2	1	-1	1				2	1	-1	1
7	6	-1	6				7	6	-1	7
4	5	1	5				4	5	1	5
5	6	1	6				5	6	1	6
2	3	1	3				2	3	1	4
6	5	-1	5				6	5	-1	3
5	6	1	6				5	6	1	6
7	7	0	7				7	7	0	2
5	5	0	5				5	5	0	5
2	3	1	3				2	3	1	3
3	2	-1	2				3	2	-1	8
7	8	1	8				7	8	1	5
2	3	1	3				2	3	1	3
7	7	0	7				7	7	0	6
3	4	1	4				3	4	1	4
6	5	-1	5				6	5	-1	3
7	6	-1	6				7	6	-1	6
6	5	-1	5				6	5	-1	5
2	2	0	2				2	2	0	2
6	6	0	6				6	6	0	0
2	3	1	3				2	3	1	7
5	6	1	6				5	6	1	6
4	4	0	4				4	4	0	4
5	6	1	6				5	6	1	6
8	7	-1	7				8	7	-1	3
3	2	-1	2				3	2	-1	3
1	0	-1	0				1	0	-1	8
0	0	0	7				0	0	0	3
6	5	-1	5				6	5	-1	4
6	6	0	6				6	6	0	5
6	5	-1	5				6	5	-1	5
4	5	1	5				4	5	1	5
2	3	1	3				2	3	1	2
0	0	0	0				0	0	0	0
6	6	0	6				6	6	0	0
1	1	0	1				1	1	0	1
6	6	0	6				6	6	0	6
8	7	-1	7				8	7	-1	6
4	4	0	5				4	4	0	4
4	4	0	4				4	4	0	8
4	4	0	4				4	4	0	4
7	7	0	7				7	7	0	2
3	4	1	4				3	4	1	4
4	5	1	5				4	5	1	3
6	7	1	2				6	7	1	7
7	6	-1	6				7	6	-1	6
5	5	0	5				5	5	0	4
8	8	0	8				8	8	0	4
5	5	0	5				5	5	0	5
4	4	0	4				4	4	0	4
8	7	-1	7				8	7	-1	7
5	4	-1	4				5	4	-1	3
0	1	1	1				0	1	1	3
2	1	-1	1				2	1	-1	1
5	6	1	6				5	6	1	6
4	4	0	4				4	4	0	1
1	2	1	2				1	2	1	6
1	0	-1	6				1	0	-1	8
5	6	1	6				5	6	1	6
5	5	0	5				5	5	0	5
7	6	-1	6				7	6	-1	1
2	2	0	2				2	2	0	2
2	1	-1	1				2	1	-1	1
8	8	0	8				8	8	0	5
6	5	-1	5				6	5	-1	5
8	8	0	8				8	8	0	6
6	7	1	7				6	7	1	7
0	1	1	6				0	1	1	3
2	1	-1	1				2	1	-1	8
8	8	0	8				8	8	0	8
1	1	0	1				1	1	0	8
6	5	-1	5				6	5	-1	1
4	3	-1	5				4	3	-1	5
8	8	0	1				8	8	0	4
8	8	0	8				8	8	0	8
6	6	0	6				6	6	0	3
7	6	-1	6				7	6	-1	6
7	8	1	8				7	8	1	4
8	8	0	8				8	8	0	0
0	0	0	0				0	0	0	3
5	6	1	6				5	6	1	6
6	5	-1	5				6	5	-1	1
5	4	-1	4				5	4	-1	2
8	8	0	8				8	8	0	4
0	1	1	1				0	1	1	3
4	4	0	4				4	4	0	4
5	6	1	6				5	6	1	6
0	0	0	0				0	0	0	4
8	8	0	8				8	8	0	8
2	2	0	2				2	2	0	2
6	6	0	6				6	6	0	3
8	7	-1	7				8	7	-1	1
0	1	1	1				0	1	1	7
7	7	0	7				7	7	0	7
8	7	-1	6				8	7	-1	1
0	0	0	0				0	0	0	6
7	6	-1	6				7	6	-1	1
6	6	0	6				6	6	0	6
6	7	1	7				6	7	1	7
0	0	0	0				0	0	0	7
1	1	0	1				1	1	0	1
2	3	1	5				2	3	1	5
5	5	0	5				5	5	0	5
8	8	0	8				8	8	0	5
4	3	-1	3				4	3	-1	3
8	8	0	1				8	8	0	6
2	3	1	3				2	3	1	4
7	8	1	8				7	8	1	2
0	0	0	7				0	0	0	4
5	6	1	6				5	6	1	6
4	3	-1	3				4	3	-1	4
2	3	1	3				2	3	1	8
0	1	1	1				0	1	1	0
5	4	-1	4				5	4	-1	4
6	5	-1	5				6	5	-1	1
4	4	0	4				4	4	0	4
7	6	-1	6				7	6	-1	7
6	6	0	6				6	6	0	0
5	5	0	5				5	5	0	5
1	2	1	2				1	2	1	5
6	7	1	7				6	7	1	4
3	2	-1	2				3	2	-1	8
2	2	0	2				2	2	0	4
0	1	1	5				0	1	1	6
1	2	1	2				1	2	1	1
8	8	0	6				8	8	0	8
4	4	0	4				4	4	0	8
7	8	1	8				7	8	1	8
8	7	-1	7				8	7	-1	2
5	6	1	6				5	6	1	8
1	1	0	1				1	1	0	3
4	4	0	4				4	4	0	6
7	7	0	7				7	7	0	1
6	6	0	6				6	6	0	0
5	6	1	6				5	6	1	6
3	3	0	3				3	3	0	2
3	2	-1	2				3	2	-1	7
8	7	-1	7				8	7	-1	7
6	6	0	6				6	6	0	5
7	7	0	7				7	7	0	8
1	1	0	1				1	1	0	1
6	6	0	6				6	6	0	0
6	5	-1	5				6	5	-1	1
7	8	1	8				7	8	1	7
1	2	1	2				1	2	1	0
1	1	0	1				1	1	0	1
0	1	1	1				0	1	1	5
5	6	1	6				5	6	1	6
8	8	0	8				8	8	0	2
3	3	0	3				3	3	0	3
5	6	1	6				5	6	1	6
3	2	-1	2				3	2	-1	8
1	2	1	2				1	2	1	0
7	8	1	8				7	8	1	1
1	0	-1	0				1	0	-1	0
8	8	0	1				8	8	0	3
5	6	1	6				5	6	1	6
4	4	0	4				4	4	0	4
6	5	-1	5				6	5	-1	6
5	4	-1	4				5	4	-1	5
7	6	-1	6				7	6	-1	0
3	3	0	5				3	3	0	3
6	5	-1	5				6	5	-1	2
4	3	-1	3				4	3	-1	7
1	1	0	1				1	1	0	1
2	2	0	2				2	2	0	2
0	0	0	0				0	0	0	7
6	7	1	7				6	7	1	7
2	1	-1	1				2	1	-1	1
5	5	0	5				5	5	0	5
6	6	0	6				6	6	0	5
1	0	-1	7				1	0	-1	7
0	0	0	0				0	0	0	0
1	1	0	1				1	1	0	1
0	1	1	1				0	1	1	1
0	0	0	0				0	0	0	0
1	1	0	1				1	1	0	1
2	3	1	3				2	3	1	6
3	3	0	3				3	3	0	0
8	8	0	8				8	8	0	6
6	7	1	7				6	7	1	7
5	4	-1	4				5	4	-1	7
7	7	0	7				7	7	0	6
8	7	-1	7				8	7	-1	0
7	7	0	7				7	7	0	5
5	6	1	6				5	6	1	6
4	5	1	5				4	5	1	4
4	4	0	4				4	4	0	4
5	5	0	5				5	5	0	5
4	4	0	4				4	4	0	7
5	5	0	5				5	5	0	5
1	1	0	1				1	1	0	1
0	1	1	1				0	1	1	1
3	2	-1	2				3	2	-1	5
6	5	-1	5				6	5	-1	5
8	8	0	8				8	8	0	7
0	0	0	0				0	0	0	4
3	3	0	3				3	3	0	3
8	8	0	8				8	8	0	2
3	2	-1	2				3	2	-1	7
7	8	1	7				7	8	1	7
7	8	1	8				7	8	1	0
4	5	1	5				4	5	1	5
7	6	-1	6				7	6	-1	4
0	0	0	0				0	0	0	6
0	0	0	0				0	0	0	7
2	1	-1	1				2	1	-1	1
3	3	0	3				3	3	0	3
6	5	-1	5				6	5	-1	3
8	8	0	8				8	8	0	4
5	5	0	5				5	5	0	3
4	5	1	5				4	5	1	5
7	7	0	7				7	7	0	7
1	0	-1	0				1	0	-1	8
5	4	-1	4				5	4	-1	0
1	1	0	1				1	1	0	3
7	7	0	7				7	7	0	6
8	8	0	8				8	8	0	8
0	1	1	1				0	1	1	4
6	7	1	7				6	7	1	7
3	4	1	4				3	4	1	4
3	2	-1	6				3	2	-1	6
7	7	0	7				7	7	0	1
8	7	-1	7				8	7	-1	2
5	4	-1	4				5	4	-1	0
1	0	-1	0				1	0	-1	0
2	2	0	0				2	2	0	2
2	3	1	3				2	3	1	2
0	1	1	1				0	1	1	7
5	4	-1	4				5	4	-1	3
6	5	-1	5				6	5	-1	7
7	8	1	8				7	8	1	5
1	0	-1	0				1	0	-1	0
5	6	1	6				5	6	1	6
7	7	0	7				7	7	0	7
6	6	0	6				6	6	0	6
7	7	0	7				7	7	0	3
0	1	1	1				0	1	1	0
4	3	-1	5				4	3	-1	2
6	7	1	7				6	7	1	7
6	6	0	4				6	6	0	0
1	1	0	1				1	1	0	4
3	2	-1	2				3	2	-1	2
7	8	1	8				7	8	1	8
3	4	1	4				3	4	1	3
3	4	1	4				3	4	1	4
3	4	1	4				3	4	1	4
3	3	0	3				3	3	0	1
4	4	0	4				4	4	0	4
1	1	0	1				1	1	0	1
0	0	0	0				0	0	0	6
8	8	0	8				8	8	0	4
3	3	0	3				3	3	0	3
8	8	0	8				8	8	0	5
4	4	0	4				4	4	0	4
0	0	0	6				0	0	0	6
0	0	0	0				0	0	0	0
8	8	0	8				8	8	0	7
4	5	1	5				4	5	1	6
0	0	0	0				0	0	0	5
8	8	0	6				8	8	0	7
5	4	-1	4				5	4	-1	6
1	0	-1	0				1	0	-1	0
3	3	0	3				3	3	0	3
1	0	-1	0				1	0	-1	0
2	3	1	3				2	3	1	1
5	5	0	5				5	5	0	1
7	6	-1	6				7	6	-1	1
6	7	1	7				6	7	1	7
1	1	0	1				1	1	0	1
4	4	0	5				4	4	0	7
3	3	0	3				3	3	0	3
0	1	1	1				0	1	1	4
2	3	1	3				2	3	1	2
3	2	-1	6				3	2	-1	6
0	0	0	6				0	0	0	6
3	2	-1	2				3	2	-1	2
2	1	-1	1				2	1	-1	1
4	5	1	5				4	5	1	4
3	3	0	5				3	3	0	5
0	1	1	1				0	1	1	1
5	5	0	5				5	5	0	5
0	1	1	1				0	1	1	1
2	3	1	5				2	3	1	7
7	6	-1	6				7	6	-1	6
2	2	0	2				2	2	0	2
3	4	1	4				3	4	1	0
3	2	-1	2				3	2	-1	0
5	5	0	5				5	5	0	5
3	2	-1	2				3	2	-1	2
3	2	-1	2				3	2	-1	2
3	4	1	4				3	4	1	4
1	1	0	6				1	1	0	6
2	1	-1	1				2	1	-1	1
7	8	1	6				7	8	1	6
2	3	1	3				2	3	1	2
0	0	0	0				0	0	0	8
3	2	-1	2				3	2	-1	7
4	3	-1	3				4	3	-1	3
4	5	1	5				4	5	1	5
4	4	0	4				4	4	0	4
7	6	-1	6				7	6	-1	2
4	5	1	5				4	5	1	8
2	1	-1	1				2	1	-1	1
5	6	1	6				5	6	1	0
6	7	1	7				6	7	1	7
6	5	-1	5				6	5	-1	8
0	0	0	6				0	0	0	6
4	3	-1	3				4	3	-1	3
1	0	-1	0				1	0	-1	0
6	7	1	7				6	7	1	7
4	3	-1	5				4	3	-1	0
2	2	0	2				2	2	0	7
3	3	0	5				3	3	0	8
7	6	-1	6				7	6	-1	6
6	7	1	7				6	7	1	7
2	2	0	3				2	2	0	3
3	4	1	4				3	4	1	7
4	5	1	5				4	5	1	5
2	2	0	2				2	2	0	2
7	7	0	7				7	7	0	7
0	1	1	1				0	1	1	7
7	7	0	7				7	7	0	7
3	4	1	4				3	4	1	4
4	5	1	5				4	5	1	5
5	6	1	6				5	6	1	6
4	4	0	4				4	4	0	6
6	7	1	7				6	7	1	7
2	3	1	3				2	3	1	3
0	1	1	1				0	1	1	1
5	5	0	5				5	5	0	5
7	6	-1	6				7	6	-1	0
6	5	-1	5				6	5	-1	1
2	1	-1	1				2	1	-1	1
4	5	1	5				4	5	1	5
1	1	0	1				1	1	0	1
8	8	0	8				8	8	0	8
5	6	1	6				5	6	1	0
8	8	0	8				8	8	0	8
3	2	-1	2				3	2	-1	2
8	8	0	4				8	8	0	1
2	2	0	2				2	2	0	2
7	6	-1	6				7	6	-1	2
8	8	0	8				8	8	0	2
0	0	0	0				0	0	0	4
1	1	0	1				1	1	0	1
1	1	0	1				1	1	0	1
1	1	0	1				1	1	0	1
5	5	0	5				5	5	0	3
7	6	-1	6				7	6	-1	3
2	2	0	2				2	2	0	2
2	3	1	3				2	3	1	5
8	8	0	8				8	8	0	1
6	6	0	6				6	6	0	0
2	2	0	2				2	2	0	2
5	4	-1	4				5	4	-1	4
1	1	0	1				1	1	0	1
0	1	1	1				0	1	1	2
2	1	-1	1				2	1	-1	6
0	0	0	0				0	0	0	0
5	6	1	6				5	6	1	6
7	7	0	7				7	7	0	7
0	0	0	7				0	0	0	7
7	6	-1	6				7	6	-1	6
4	3	-1	3				4	3	-1	3
6	7	1	7				6	7	1	8
7	6	-1	6				7	6	-1	5
3	2	-1	5				3	2	-1	4
0	0	0	0				0	0	0	0
4	5	1	5				4	5	1	5
4	5	1	5				4	5	1	2
6	5	-1	5				6	5	-1	5
8	8	0	8				8	8	0	8
1	2	1	2				1	2	1	2
0	0	0	0				0	0	0	0
7	6	-1	6				7	6	-1	1
1	0	-1	0				1	0	-1	0
6	5	-1	5				6	5	-1	5
6	5	-1	5				6	5	-1	6
4	5	1	5				4	5	1	0
0	1	1	1				0	1	1	1
1	0	-1	0				1	0	-1	0
6	7	1	7				6	7	1	4
5	6	1	6				5	6	1	6
0	0	0	0				0	0	0	4
1	1	0	1				1	1	0	3
5	6	1	6				5	6	1	6
8	7	-1	7				8	7	-1	0
6	5	-1	5				6	5	-1	0
6	7	1	7				6	7	1	7
6	5	-1	5				6	5	-1	6
8	8	0	8				8	8	0	0
0	0	0	0				0	0	0	3
2	1	-1	1				2	1	-1	3
7	6	-1	6				7	6	-1	3
3	4	1	4				3	4	1	4
1	2	1	2				1	2	1	3
3	3	0	3				3	3	0	3
1	0	-1	0				1	0	-1	7
5	6	1	6				5	6	1	6
4	5	1	5				4	5	1	5
5	5	0	5				5	5	0	5
1	2	1	2				1	2	1	2
7	6	-1	6				7	6	-1	7
8	8	0	8				8	8	0	0
0	1	1	1				0	1	1	3
6	7	1	7				6	7	1	5
2	2	0	2				2	2	0	2
2	2	0	2				2	2	0	5
0	1	1	1				0	1	1	4
5	5	0	5				5	5	0	5
3	2	-1	2				3	2	-1	7
3	2	-1	2				3	2	-1	2
5	4	-1	4				5	4	-1	8
5	6	1	6				5	6	1	6
0	0	0	0				0	0	0	0
8	7	-1	7				8	7	-1	8
3	2	-1	2				3	2	-1	2
2	2	0	2				2	2	0	2
5	5	0	5				5	5	0	5
4	5	1	5				4	5	1	5
1	1	0	1				1	1	0	1
5	6	1	6				5	6	1	6
3	2	-1	6				3	2	-1	6
8	8	0	8				8	8	0	7
4	3	-1	3				4	3	-1	0
1	0	-1	0				1	0	-1	0
4	5	1	5				4	5	1	7
7	8	1	8				7	8	1	8
4	5	1	5				4	5	1	5
3	2	-1	2				3	2	-1	6
6	5	-1	5				6	5	-1	1
7	7	0	7				7	7	0	6
3	3	0	3				3	3	0	3
4	4	0	4				4	4	0	0
2	1	-1	1				2	1	-1	1
3	4	1	4				3	4	1	0
0	0	0	0				0	0	0	0
5	4	-1	4				5	4	-1	0
7	8	1	8				7	8	1	2
5	5	0	5				5	5	0	5
5	5	0	5				5	5	0	5
5	6	1	6				5	6	1	6
4	3	-1	3				4	3	-1	8
4	4	0	4				4	4	0	4
6	5	-1	5				6	5	-1	8
4	5	1	5				4	5	1	5
0	0	0	0				0	0	0	6
4	3	-1	3				4	3	-1	4
6	7	1	7				6	7	1	7
4	4	0	4				4	4	0	2
7	7	0	7				7	7	0	0
6	7	1	7				6	7	1	7
4	5	1	5				4	5	1	5
6	6	0	6				6	6	0	2
7	6	-1	6				7	6	-1	8
4	5	1	5				4	5	1	5
1	1	0	1				1	1	0	1
5	4	-1	4				5	4	-1	7
0	1	1	6				0	1	1	2
0	0	0	0				0	0	0	0
3	4	1	4				3	4	1	4
7	6	-1	6				7	6	-1	4
5	6	1	6				5	6	1	6
0	1	1	1				0	1	1	6
0	0	0	0				0	0	0	3
5	4	-1	4				5	4	-1	1
6	5	-1	5				6	5	-1	3
7	7	0	7				7	7	0	7
2	2	0	2				2	2	0	2
8	8	0	8				8	8	0	1
1	2	1	2				1	2	1	7
8	8	0	8				8	8	0	6
1	1	0	1				1	1	0	7
8	7	-1	7				8	7	-1	5
4	5	1	5				4	5	1	5
5	5	0	5				5	5	0	5
5	5	0	5				5	5	0	5
1	2	1	2				1	2	1	2
1	2	1	2				1	2	1	2
7	7	0	7				7	7	0	4
0	0	0	0				0	0	0	6
6	6	0	6				6	6	0	6
8	8	0	8				8	8	0	3
5	4	-1	4				5	4	-1	1
0	1	1	1				0	1	1	1
3	3	0	3				3	3	0	3
4	4	0	4				4	4	0	7
4	3	-1	3				4	3	-1	4
5	5	0	5				5	5	0	5
8	8	0	8				8	8	0	6
6	5	-1	5				6	5	-1	6
5	5	0	5				5	5	0	5
4	3	-1	3				4	3	-1	1
2	1	-1	1				2	1	-1	7
1	2	1	2				1	2	1	4
0	0	0	0				0	0	0	8
8	7	-1	7				8	7	-1	7
7	6	-1	6				7	6	-1	1
6	5	-1	5				6	5	-1	4
6	6	0	6				6	6	0	6
5	4	-1	4				5	4	-1	2
3	3	0	5				3	3	0	6
3	2	-1	2				3	2	-1	6
5	6	1	6				5	6	1	6
1	0	-1	0				1	0	-1	0
4	4	0	4				4	4	0	4
6	5	-1	5				6	5	-1	8
4	5	1	5				4	5	1	5
2	1	-1	1				2	1	-1	1
5	6	1	6				5	6	1	6
3	3	0	5				3	3	0	5
5	6	1	6				5	6	1	6
5	5	0	5				5	5	0	5
3	2	-1	2				3	2	-1	5
0	0	0	0				0	0	0	0
3	3	0	3				3	3	0	3
7	8	1	8				7	8	1	8
0	1	1	1				0	1	1	6
6	6	0	6				6	6	0	2
7	6	-1	6				7	6	-1	7
2	1	-1	1				2	1	-1	6
0	0	0	0				0	0	0	6
0	0	0	0				0	0	0	0
8	8	0	8				8	8	0	2
6	7	1	7				6	7	1	7
4	4	0	4				4	4	0	4
7	7	0	7				7	7	0	7
0	0	0	0				0	0	0	0
6	5	-1	5				6	5	-1	5
5	5	0	5				5	5	0	1
8	8	0	2				8	8	0	0
3	3	0	3				3	3	0	0
8	7	-1	7				8	7	-1	7
7	6	-1	6				7	6	-1	6
5	5	0	5				5	5	0	5
5	4	-1	4				5	4	-1	8
5	4	-1	4				5	4	-1	5
5	4	-1	4				5	4	-1	3
6	5	-1	5				6	5	-1	7
7	8	1	8				7	8	1	8
6	5	-1	5				6	5	-1	2
6	7	1	7				6	7	1	7
1	0	-1	6				1	0	-1	6
6	6	0	6				6	6	0	3
2	3	1	3				2	3	1	3
8	8	0	8				8	8	0	2
6	5	-1	5				6	5	-1	6
4	4	0	4				4	4	0	0
3	4	1	4				3	4	1	4
8	8	0	8				8	8	0	8
4	3	-1	0				4	3	-1	5
5	4	-1	4				5	4	-1	0
1	0	-1	0				1	0	-1	0
1	1	0	1				1	1	0	1
7	6	-1	6				7	6	-1	6
0	1	1	1				0	1	1	8
2	2	0	2				2	2	0	2
8	8	0	8				8	8	0	1
5	4	-1	4				5	4	-1	4
7	8	1	8				7	8	1	8
4	4	0	4				4	4	0	4
6	5	-1	5				6	5	-1	3
3	4	1	4				3	4	1	4
0	0	0	0				0	0	0	4
7	7	0	7				7	7	0	5
7	6	-1	6				7	6	-1	2
1	2	1	2				1	2	1	2
6	6	0	6				6	6	0	3
5	5	0	5				5	5	0	5
6	7	1	7				6	7	1	6
2	2	0	2				2	2	0	2
5	5	0	5				5	5	0	5
0	1	1	1				0	1	1	3
7	6	-1	6				7	6	-1	0
2	2	0	2				2	2	0	2
5	6	1	6				5	6	1	7
8	8	0	8				8	8	0	8
1	0	-1	2				1	0	-1	2
4	4	0	5				4	4	0	3
6	7	1	7				6	7	1	7
1	0	-1	0				1	0	-1	0
8	8	0	8				8	8	0	2
8	8	0	2				8	8	0	5
4	5	1	5				4	5	1	5
5	4	-1	4				5	4	-1	4
4	4	0	4				4	4	0	4
5	4	-1	4				5	4	-1	5
2	2	0	5				2	2	0	5
3	3	0	3				3	3	0	3
5	4	-1	4				5	4	-1	7
5	6	1	6				5	6	1	6
1	0	-1	0				1	0	-1	0
0	0	0	0				0	0	0	0
2	2	0	2				2	2	0	2
6	6	0	6				6	6	0	2
4	5	1	5				4	5	1	5
7	8	1	8				7	8	1	1
5	6	1	6				5	6	1	6
1	2	1	2				1	2	1	2
1	2	1	6				1	2	1	6
7	7	0	7				7	7	0	8
7	7	0	7				7	7	0	5
1	2	1	2				1	2	1	2
4	4	0	4				4	4	0	7
3	2	-1	2				3	2	-1	7
6	7	1	7				6	7	1	7
8	7	-1	7				8	7	-1	5
8	8	0	8				8	8	0	7
6	6	0	6				6	6	0	2
7	6	-1	6				7	6	-1	2
8	8	0	8				8	8	0	1
5	5	0	5				5	5	0	0
8	8	0	8				8	8	0	3
3	2	-1	2				3	2	-1	2
5	5	0	5				5	5	0	5
5	5	0	5				5	5	0	5
5	5	0	5				5	5	0	1
5	4	-1	4				5	4	-1	2
0	1	1	1				0	1	1	3
5	5	0	5				5	5	0	1
5	4	-1	4				5	4	-1	2
5	5	0	5				5	5	0	7
7	7	0	7				7	7	0	0
2	1	-1	1				2	1	-1	8
3	4	1	4				3	4	1	4
4	5	1	5				4	5	1	5
4	3	-1	3				4	3	-1	2
5	6	1	6				5	6	1	6
4	5	1	5				4	5	1	5
8	8	0	8				8	8	0	3
8	8	0	8				8	8	0	5
6	5	-1	5				6	5	-1	5
8	7	-1	7				8	7	-1	2
3	2	-1	2				3	2	-1	0
0	0	0	7				0	0	0	7
6	5	-1	5				6	5	-1	1
2	2	0	2				2	2	0	2
3	4	1	4				3	4	1	4
7	8	1	8				7	8	1	8
8	8	0	8				8	8	0	8
8	8	0	8				8	8	0	5
6	7	1	7				6	7	1	7
3	4	1	4				3	4	1	8
2	3	1	3				2	3	1	5
2	3	1	3				2	3	1	1
3	3	0	5				3	3	0	5
0	0	0	0				0	0	0	8
6	5	-1	5				6	5	-1	7
8	7	-1	7				8	7	-1	1
5	4	-1	4				5	4	-1	4
6	6	0	6				6	6	0	1
0	0	0	0				0	0	0	6
8	8	0	8				8	8	0	1
3	3	0	5				3	3	0	6
5	4	-1	4				5	4	-1	3
4	3	-1	3				4	3	-1	3
7	7	0	7				7	7	0	7
5	4	-1	4				5	4	-1	3
0	0	0	0				0	0	0	0
8	8	0	8				8	8	0	7
5	6	1	7				5	6	1	7
0	0	0	0				0	0	0	8
3	4	1	5				3	4	1	5
5	6	1	6				5	6	1	6
8	8	0	8				8	8	0	8
6	5	-1	5				6	5	-1	4
3	3	0	5				3	3	0	5
6	7	1	7				6	7	1	7
3	2	-1	2				3	2	-1	2
5	5	0	5				5	5	0	5
5	4	-1	4				5	4	-1	7
0	1	1	1				0	1	1	1
0	1	1	1				0	1	1	4
1	1	0	1				1	1	0	2
7	7	0	7				7	7	0	6
1	2	1	2				1	2	1	2
8	8	0	8				8	8	0	4
4	3	-1	3				4	3	-1	3
4	5	1	5				4	5	1	5
2	3	1	3				2	3	1	3
6	7	1	7				6	7	1	7
5	4	-1	4				5	4	-1	7
7	7	0	7				7	7	0	8
0	1	1	1				0	1	1	1
2	2	0	2				2	2	0	2
2	2	0	2				2	2	0	2
1	2	1	2				1	2	1	7
4	3	-1	3				4	3	-1	8
1	2	1	2				1	2	1	2
3	4	1	4				3	4	1	4
7	7	0	7				7	7	0	5
0	0	0	0				0	0	0	0
5	4	-1	4				5	4	-1	4
7	6	-1	6				7	6	-1	0
0	0	0	0				0	0	0	7
6	7	1	7				6	7	1	7
1	1	0	1				1	1	0	0
1	2	1	2				1	2	1	8
0	0	0	0				0	0	0	0
5	6	1	6				5	6	1	6
8	8	0	8				8	8	0	3
7	6	-1	6				7	6	-1	6
2	2	0	5				2	2	0	5
2	2	0	2				2	2	0	2
0	1	1	1				0	1	1	8
6	5	-1	5				6	5	-1	7
6	5	-1	5				6	5	-1	3
2	3	1	3				2	3	1	4
2	1	-1	1				2	1	-1	1
4	4	0	4				4	4	0	4
6	5	-1	5				6	5	-1	4
6	5	-1	5				6	5	-1	6
6	7	1	7				6	7	1	7
6	5	-1	5				6	5	-1	8
2	2	0	2				2	2	0	2
8	7	-1	7				8	7	-1	7
7	7	0	7				7	7	0	7
0	1	1	1				0	1	1	3
1	2	1	2				1	2	1	0
2	2	0	2				2	2	0	2
5	6	1	6				5	6	1	6
2	3	1	3				2	3	1	3
7	7	0	7				7	7	0	7
5	5	0	5				5	5	0	5
2	1	-1	1				2	1	-1	1
5	6	1	6				5	6	1	2
6	5	-1	5				6	5	-1	1
2	3	1	5				2	3	1	4
6	6	0	7				6	6	0	1
5	4	-1	5				5	4	-1	4
6	5	-1	5				6	5	-1	5
2	2	0	2				2	2	0	2
5	5	0	5				5	5	0	5
6	6	0	6				6	6	0	6
7	8	1	8				7	8	1	0
1	1	0	1				1	1	0	1
3	4	1	4				3	4	1	4
6	7	1	7				6	7	1	7
4	3	-1	3				4	3	-1	7
3	3	0	3				3	3	0	3
6	6	0	6				6	6	0	6
4	3	-1	4				4	3	-1	8
5	5	0	5				5	5	0	5
2	2	0	2				2	2	0	4
0	1	1	1				0	1	1	3
4	4	0	5				4	4	0	5
6	6	0	6				6	6	0	6
4	5	1	5				4	5	1	5
6	6	0	6				6	6	0	8
5	5	0	5				5	5	0	5
0	0	0	0				0	0	0	8
6	6	0	6				6	6	0	6
2	1	-1	1				2	1	-1	1
8	8	0	8				8	8	0	1
7	7	0	7				7	7	0	7
1	1	0	1				1	1	0	2
0	1	1	1				0	1	1	6
4	5	1	5				4	5	1	5
3	2	-1	2				3	2	-1	2
7	7	0	7				7	7	0	1
6	6	0	6				6	6	0	0
4	3	-1	3				4	3	-1	2
6	6	0	6				6	6	0	2
1	0	-1	0				1	0	-1	4
8	8	0	8				8	8	0	8
2	3	1	3				2	3	1	3
7	8	1	8				7	8	1	4
5	4	-1	4				5	4	-1	7
6	6	0	6				6	6	0	6
4	5	1	5				4	5	1	7
0	1	1	1				0	1	1	5
1	2	1	2				1	2	1	2
7	6	-1	6				7	6	-1	8
5	5	0	5				5	5	0	5
1	1	0	1				1	1	0	1
2	3	1	3				2	3	1	3
5	4	-1	4				5	4	-1	1
7	8	1	8				7	8	1	2
5	4	-1	4				5	4	-1	2
8	7	-1	7				8	7	-1	6
5	6	1	6				5	6	1	6
2	1	-1	1				2	1	-1	4
5	5	0	5				5	5	0	4
1	2	1	2				1	2	1	6
7	6	-1	6				7	6	-1	7
0	0	0	0				0	0	0	6
8	8	0	8				8	8	0	8
6	7	1	7				6	7	1	7
1	1	0	1				1	1	0	1
1	2	1	2				1	2	1	2
0	1	1	1				0	1	1	6
0	0	0	0				0	0	0	0
8	7	-1	7				8	7	-1	7
0	0	0	0				0	0	0	0
4	3	-1	5				4	3	-1	7
4	4	0	4				4	4	0	8
1	0	-1	0				1	0	-1	3
1	0	-1	0				1	0	-1	0
2	1	-1	1				2	1	-1	1
7	7	0	7				7	7	0	7
3	2	-1	2				3	2	-1	2
6	6	0	6				6	6	0	7
4	5	1	5				4	5	1	5
0	1	1	1				0	1	1	0
6	5	-1	5				6	5	-1	7
1	0	-1	0				1	0	-1	0
7	7	0	7				7	7	0	7
3	4	1	4				3	4	1	5
5	5	0	5				5	5	0	5
2	1	-1	1				2	1	-1	1
1	0	-1	0				1	0	-1	0
2	2	0	2				2	2	0	2
3	2	-1	2				3	2	-1	6
0	0	0	0				0	0	0	8
4	4	0	4				4	4	0	2
3	4	1	4				3	4	1	4
1	1	0	1				1	1	0	1
5	5	0	5				5	5	0	5
3	4	1	4				3	4	1	4
0	0	0	0				0	0	0	0
6	6	0	6				6	6	0	4
1	0	-1	0				1	0	-1	0
1	1	0	1				1	1	0	1
8	8	0	8				8	8	0	8
1	0	-1	0				1	0	-1	0
0	0	0	0				0	0	0	0
8	8	0	8				8	8	0	4
0	0	0	0				0	0	0	0
5	5	0	5				5	5	0	6
2	1	-1	1				2	1	-1	1
0	1	1	1				0	1	1	5
4	4	0	4				4	4	0	4
2	2	0	2				2	2	0	2
6	5	-1	5				6	5	-1	8
1	1	0	1				1	1	0	0
4	4	0	4				4	4	0	4
6	7	1	7				6	7	1	7
5	6	1	6				5	6	1	6
2	2	0	6				2	2	0	6
4	4	0	5				4	4	0	3
7	8	1	8				7	8	1	5
8	7	-1	7				8	7	-1	7
2	1	-1	8				2	1	-1	1
7	8	1	8				7	8	1	2
5	4	-1	5				5	4	-1	8
8	7	-1	7				8	7	-1	3
7	7	0	7				7	7	0	3
7	8	1	8				7	8	1	8
7	8	1	8				7	8	1	8
0	1	1	1				0	1	1	1
6	5	-1	5				6	5	-1	3
1	1	0	1				1	1	0	1
5	4	-1	4				5	4	-1	4
2	1	-1	1				2	1	-1	1
8	8	0	8				8	8	0	0
1	2	1	2				1	2	1	2
2	1	-1	1				2	1	-1	3
1	2	1	2				1	2	1	7
0	1	1	1				0	1	1	4
3	2	-1	2				3	2	-1	4
0	1	1	1				0	1	1	7
7	8	1	8				7	8	1	8
0	0	0	0				0	0	0	4
2	2	0	6				2	2	0	6
6	5	-1	5				6	5	-1	5
1	1	0	1				1	1	0	1
2	1	-1	1				2	1	-1	6
2	1	-1	1				2	1	-1	1
4	4	0	4				4	4	0	3
7	8	1	8				7	8	1	2
6	5	-1	5				6	5	-1	1
4	5	1	5				4	5	1	0
0	1	1	1				0	1	1	6
1	0	-1	0				1	0	-1	0
5	4	-1	4				5	4	-1	4
6	5	-1	5				6	5	-1	4
2	2	0	2				2	2	0	2
2	2	0	2				2	2	0	2
0	1	1	1				0	1	1	1
7	6	-1	6				7	6	-1	1
1	1	0	1				1	1	0	1
6	6	0	6				6	6	0	1
1	1	0	1				1	1	0	1
6	6	0	6				6	6	0	3
3	2	-1	6				3	2	-1	6
5	6	1	6				5	6	1	6
4	5	1	5				4	5	1	5
5	4	-1	4				5	4	-1	4
8	8	0	8				8	8	0	2
7	6	-1	6				7	6	-1	5
3	4	1	4				3	4	1	4
6	7	1	7				6	7	1	7
1	2	1	2				1	2	1	6
8	8	0	8				8	8	0	1
5	5	0	5				5	5	0	5
7	7	0	7				7	7	0	8
8	8	0	8				8	8	0	7
7	7	0	7				7	7	0	7
4	3	-1	3				4	3	-1	7
2	1	-1	5				2	1	-1	5
4	3	-1	3				4	3	-1	3
2	2	0	2				2	2	0	2
7	6	-1	6				7	6	-1	0
2	2	0	2				2	2	0	2
8	7	-1	7				8	7	-1	3
4	3	-1	5				4	3	-1	6
6	7	1	7				6	7	1	7
2	3	1	3				2	3	1	3
8	8	0	2				8	8	0	5
6	7	1	7				6	7	1	6
5	4	-1	4				5	4	-1	4
4	5	1	5				4	5	1	0
5	6	1	6				5	6	1	6
2	2	0	2				2	2	0	2
8	8	0	8				8	8	0	8
7	8	1	8				7	8	1	3
0	0	0	0				0	0	0	0
1	2	1	2				1	2	1	2
4	4	0	4				4	4	0	4
6	6	0	6				6	6	0	6
3	4	1	4				3	4	1	6
5	4	-1	4				5	4	-1	7
5	5	0	5				5	5	0	5
2	3	1	3				2	3	1	2
1	1	0	1				1	1	0	1
8	8	0	8				8	8	0	3
0	1	1	1				0	1	1	6
0	0	0	0				0	0	0	8
1	0	-1	0				1	0	-1	0
0	0	0	0				0	0	0	0
8	8	0	8				8	8	0	0
5	4	-1	4				5	4	-1	2
8	8	0	8				8	8	0	6
1	1	0	1				1	1	0	4
7	8	1	8				7	8	1	8
8	7	-1	7				8	7	-1	4
3	4	1	4				3	4	1	3
5	6	1	6				5	6	1	6
1	0	-1	0				1	0	-1	3
8	8	0	8				8	8	0	8
6	7	1	7				6	7	1	7
0	0	0	0				0	0	0	0
6	6	0	6				6	6	0	0
8	7	-1	7				8	7	-1	3
2	3	1	3				2	3	1	1
5	4	-1	4				5	4	-1	6
7	7	0	7				7	7	0	3
1	0	-1	0				1	0	-1	0
7	6	-1	6				7	6	-1	6
4	4	0	4				4	4	0	3
1	0	-1	0				1	0	-1	0
6	5	-1	5				6	5	-1	7
5	5	0	5				5	5	0	5
5	4	-1	4				5	4	-1	3
3	2	-1	2				3	2	-1	2
6	7	1	7				6	7	1	7
5	5	0	5				5	5	0	1
4	3	-1	3				4	3	-1	0
6	5	-1	5				6	5	-1	5
8	7	-1	7				8	7	-1	6
1	1	0	1				1	1	0	1
1	0	-1	0				1	0	-1	0
5	6	1	3				5	6	1	6
6	7	1	7				6	7	1	7
2	3	1	3				2	3	1	3
4	5	1	5				4	5	1	8
8	7	-1	7				8	7	-1	5
6	5	-1	5				6	5	-1	7
6	7	1	7				6	7	1	7
6	6	0	6				6	6	0	5
4	5	1	5				4	5	1	5
0	1	1	1				0	1	1	1
7	7	0	7				7	7	0	3
2	2	0	6				2	2	0	6
0	1	1	8				0	1	1	5
4	3	-1	3				4	3	-1	1
2	3	1	3				2	3	1	3
5	5	0	5				5	5	0	5
2	1	-1	1				2	1	-1	2
8	7	-1	7				8	7	-1	8
2	2	0	4				2	2	0	2
0	0	0	0				0	0	0	0
7	8	1	8				7	8	1	7
3	3	0	3				3	3	0	3
0	1	1	1				0	1	1	1
5	4	-1	4				5	4	-1	7
4	4	0	4				4	4	0	4
5	5	0	5				5	5	0	5
8	8	0	8				8	8	0	3
4	3	-1	3				4	3	-1	3
5	4	-1	4				5	4	-1	4
7	8	1	8				7	8	1	8
1	2	1	2				1	2	1	2
6	5	-1	5				6	5	-1	5
8	8	0	8				8	8	0	7
1	1	0	1				1	1	0	7
7	7	0	7				7	7	0	7
6	7	1	7				6	7	1	7
3	3	0	3				3	3	0	3
5	5	0	5				5	5	0	2
6	6	0	4				6	6	0	0
4	5	1	5				4	5	1	5
8	8	0	8				8	8	0	5
1	1	0	1				1	1	0	1
7	7	0	7				7	7	0	3
1	0	-1	0				1	0	-1	0
7	8	1	6				7	8	1	1
6	5	-1	5				6	5	-1	8
8	7	-1	7				8	7	-1	3
1	2	1	2				1	2	1	0
8	8	0	8				8	8	0	8
6	7	1	7				6	7	1	7
8	7	-1	7				8	7	-1	8
5	4	-1	4				5	4	-1	3
1	1	0	1				1	1	0	1
7	7	0	7				7	7	0	3
5	4	-1	4				5	4	-1	0
6	6	0	6				6	6	0	1
1	2	1	6				1	2	1	3
8	8	0	8				8	8	0	0
4	4	0	4				4	4	0	3
6	7	1	7				6	7	1	0
2	3	1	3				2	3	1	3
0	0	0	0				0	0	0	3
8	8	0	8				8	8	0	0
8	7	-1	7				8	7	-1	4
5	5	0	5				5	5	0	5
7	7	0	7				7	7	0	4
4	3	-1	3				4	3	-1	4
1	1	0	1				1	1	0	1
7	7	0	7				7	7	0	7
5	6	1	6				5	6	1	8
2	2	0	2				2	2	0	2
0	0	0	0				0	0	0	0
8	7	-1	7				8	7	-1	5
5	6	1	6				5	6	1	6
1	0	-1	0				1	0	-1	0
1	0	-1	0				1	0	-1	0
0	0	0	0				0	0	0	0
2	1	-1	1				2	1	-1	1
1	1	0	1				1	1	0	3
1	2	1	2				1	2	1	1
1	1	0	1				1	1	0	1
7	8	1	8				7	8	1	1
5	5	0	5				5	5	0	5
4	3	-1	3				4	3	-1	3
1	0	-1	0				1	0	-1	3
7	7	0	7				7	7	0	6
4	3	-1	3				4	3	-1	3
6	5	-1	5				6	5	-1	0
6	6	0	6				6	6	0	6
0	0	0	0				0	0	0	3
6	6	0	6				6	6	0	4
3	2	-1	2				3	2	-1	6
2	3	1	3				2	3	1	8
2	3	1	5				2	3	1	2
1	2	1	2				1	2	1	4
1	0	-1	0				1	0	-1	0
1	2	1	2				1	2	1	6
8	7	-1	7				8	7	-1	7
2	3	1	3				2	3	1	2
6	5	-1	5				6	5	-1	1
4	5	1	5				4	5	1	5
4	4	0	5				4	4	0	4
4	4	0	4				4	4	0	4
2	3	1	3				2	3	1	3
6	7	1	7				6	7	1	7
8	8	0	8				8	8	0	2
7	6	-1	6				7	6	-1	6
5	6	1	6				5	6	1	6
6	7	1	7				6	7	1	7
1	0	-1	0				1	0	-1	0
6	6	0	6				6	6	0	6
7	6	-1	6				7	6	-1	3
7	7	0	7				7	7	0	1
8	7	-1	7				8	7	-1	3
4	5	1	5				4	5	1	5
5	5	0	5				5	5	0	5
8	8	0	8				8	8	0	1
5	4	-1	4				5	4	-1	3
7	8	1	8				7	8	1	3
5	5	0	5				5	5	0	2
3	4	1	4				3	4	1	4
4	4	0	5				4	4	0	5
0	0	0	0				0	0	0	0
0	1	1	1				0	1	1	3
2	2	0	2				2	2	0	2
5	5	0	5				5	5	0	7
3	4	1	4				3	4	1	4
8	8	0	2				8	8	0	0
5	6	1	6				5	6	1	6
1	0	-1	7				1	0	-1	7
4	5	1	5				4	5	1	5
6	6	0	6				6	6	0	6
2	1	-1	1				2	1	-1	1
2	2	0	6				2	2	0	6
8	7	-1	7				8	7	-1	8
8	8	0	8				8	8	0	5
1	1	0	1				1	1	0	0
5	6	1	6				5	6	1	6
1	2	1	2				1	2	1	3
2	1	-1	1				2	1	-1	8
6	5	-1	5				6	5	-1	2
5	5	0	5				5	5	0	5
4	5	1	5				4	5	1	5
7	6	-1	6				7	6	-1	5
1	2	1	2				1	2	1	2
7	6	-1	6				7	6	-1	4
3	4	1	4				3	4	1	1
3	3	0	3				3	3	0	3
8	7	-1	7				8	7	-1	3
2	1	-1	1				2	1	-1	1
5	5	0	5				5	5	0	4
7	7	0	7				7	7	0	0
2	2	0	2				2	2	0	2
6	6	0	6				6	6	0	4
0	0	0	0				0	0	0	7
8	8	0	8				8	8	0	8
4	5	1	5				4	5	1	5
1	0	-1	0				1	0	-1	7
0	0	0	0				0	0	0	7
6	6	0	6				6	6	0	2
3	2	-1	2				3	2	-1	0
1	2	1	2				1	2	1	0
8	7	-1	7				8	7	-1	1
0	1	1	1				0	1	1	6
4	4	0	4				4	4	0	4
5	6	1	6				5	6	1	6
4	4	0	4				4	4	0	4
2	3	1	3				2	3	1	3
7	7	0	7				7	7	0	7
3	2	-1	6				3	2	-1	6
4	5	1	5				4	5	1	8
8	8	0	8				8	8	0	7
6	7	1	7				6	7	1	7
0	0	0	0				0	0	0	8
1	1	0	5				1	1	0	5
3	3	0	3				3	3	0	3
8	8	0	8				8	8	0	0
5	5	0	5				5	5	0	0
3	3	0	3				3	3	0	0
5	5	0	5				5	5	0	5
5	4	-1	5				5	4	-1	5
5	6	1	6				5	6	1	7
1	1	0	1				1	1	0	6
5	4	-1	4				5	4	-1	4
6	5	-1	5				6	5	-1	6
7	6	-1	6				7	6	-1	4
2	1	-1	1				2	1	-1	5
5	6	1	6				5	6	1	6
2	2	0	6				2	2	0	6
8	8	0	8				8	8	0	6
5	6	1	6				5	6	1	6
8	7	-1	7				8	7	-1	0
6	5	-1	5				6	5	-1	8
5	5	0	5				5	5	0	4
2	1	-1	1				2	1	-1	1
2	1	-1	1				2	1	-1	2
2	2	0	2				2	2	0	2
5	4	-1	4				5	4	-1	4
5	4	-1	4				5	4	-1	5
4	3	-1	3				4	3	-1	8
7	7	0	7				7	7	0	8
3	3	0	3				3	3	0	3
8	8	0	8				8	8	0	4
7	6	-1	6				7	6	-1	2
6	6	0	6				6	6	0	4
6	7	1	7				6	7	1	7
1	0	-1	0				1	0	-1	0
3	3	0	3				3	3	0	4
5	5	0	5				5	5	0	4
5	6	1	6				5	6	1	6
3	4	1	4				3	4	1	4
0	1	1	1				0	1	1	5
2	2	0	2				2	2	0	2
3	4	1	4				3	4	1	4
8	8	0	8				8	8	0	1
5	4	-1	4				5	4	-1	4
7	7	0	7				7	7	0	5
3	2	-1	2				3	2	-1	8
4	5	1	5				4	5	1	1
3	2	-1	2				3	2	-1	2
5	6	1	6				5	6	1	6
5	6	1	6				5	6	1	6
5	6	1	6				5	6	1	6
5	5	0	5				5	5	0	5
2	1	-1	1				2	1	-1	1
7	7	0	7				7	7	0	4
7	7	0	7				7	7	0	0
4	3	-1	3				4	3	-1	3
6	7	1	5				6	7	1	5
5	5	0	5				5	5	0	3
1	0	-1	0				1	0	-1	0
2	1	-1	1				2	1	-1	1
6	6	0	6				6	6	0	6
5	4	-1	4				5	4	-1	4
5	5	0	5				5	5	0	5
7	7	0	7				7	7	0	0
5	6	1	6				5	6	1	6
3	3	0	3				3	3	0	3
5	6	1	6				5	6	1	6
1	1	0	1				1	1	0	8
3	4	1	4				3	4	1	8
7	6	-1	6				7	6	-1	0
8	7	-1	7				8	7	-1	3
7	6	-1	6				7	6	-1	8
8	7	-1	7				8	7	-1	2
6	7	1	7				6	7	1	7
4	5	1	5				4	5	1	7
6	6	0	6				6	6	0	7
0	0	0	7				0	0	0	7
2	3	1	3				2	3	1	2
6	6	0	6				6	6	0	6
2	1	-1	1				2	1	-1	6
5	4	-1	4				5	4	-1	4
3	2	-1	2				3	2	-1	7
4	5	1	5				4	5	1	5
2	3	1	4				2	3	1	8
3	4	1	4				3	4	1	1
3	3	0	3				3	3	0	3
5	5	0	5				5	5	0	5
8	8	0	8				8	8	0	2
0	0	0	0				0	0	0	6
3	2	-1	2				3	2	-1	6
0	0	0	0				0	0	0	0
4	5	1	5				4	5	1	5
0	0	0	0				0	0	0	0
5	6	1	6				5	6	1	6
1	0	-1	0				1	0	-1	6
1	2	1	6				1	2	1	5
1	2	1	2				1	2	1	0
5	6	1	6				5	6	1	6
5	5	0	5				5	5	0	5
0	0	0	0				0	0	0	0
4	5	1	5				4	5	1	8
2	1	-1	1				2	1	-1	2
6	6	0	6				6	6	0	7
7	7	0	7				7	7	0	3
5	6	1	6				5	6	1	6
4	5	1	5				4	5	1	1
1	2	1	2				1	2	1	2
0	1	1	1				0	1	1	5
4	4	0	5				4	4	0	5
4	5	1	5				4	5	1	5
1	0	-1	0				1	0	-1	0
3	2	-1	6				3	2	-1	5
6	5	-1	5				6	5	-1	8
6	5	-1	5				6	5	-1	3
1	0	-1	0				1	0	-1	0
5	4	-1	4				5	4	-1	0
7	8	1	8				7	8	1	8
7	8	1	8				7	8	1	8
7	7	0	7				7	7	0	3
3	3	0	5				3	3	0	5
7	6	-1	6				7	6	-1	3
5	4	-1	4				5	4	-1	2
6	5	-1	5				6	5	-1	3
5	5	0	5				5	5	0	0
3	4	1	4				3	4	1	4
2	2	0	2				2	2	0	2
8	8	0	8				8	8	0	7
7	7	0	7				7	7	0	2
5	4	-1	4				5	4	-1	6
3	4	1	4				3	4	1	4
4	4	0	4				4	4	0	8
5	5	0	5				5	5	0	5
4	3	-1	3				4	3	-1	3
4	3	-1	3				4	3	-1	1
0	0	0	0				0	0	0	0
5	4	-1	4				5	4	-1	7
4	5	1	5				4	5	1	5
4	5	1	5				4	5	1	5
5	6	1	6				5	6	1	6
4	5	1	5				4	5	1	5
8	8	0	5				8	8	0	0
8	8	0	8				8	8	0	8
0	1	1	1				0	1	1	1
1	2	1	6				1	2	1	6
7	7	0	7				7	7	0	7
8	8	0	8				8	8	0	7
5	6	1	6				5	6	1	6
3	2	-1	2				3	2	-1	8
1	1	0	1				1	1	0	2
5	5	0	5				5	5	0	3
0	0	0	0				0	0	0	0
1	0	-1	6				1	0	-1	6
0	0	0	7				0	0	0	7
4	3	-1	5				4	3	-1	6
8	8	0	8				8	8	0	0
2	2	0	6				2	2	0	6
4	5	1	5				4	5	1	5
5	5	0	5				5	5	0	5
0	0	0	0				0	0	0	0
5	4	-1	4				5	4	-1	8
5	5	0	5				5	5	0	8
8	7	-1	7				8	7	-1	3
7	7	0	7				7	7	0	1
4	4	0	4				4	4	0	3
3	2	-1	2				3	2	-1	1
5	6	1	6				5	6	1	6
5	4	-1	4				5	4	-1	7
4	5	1	5				4	5	1	5
8	8	0	8				8	8	0	7
4	3	-1	3				4	3	-1	0
7	7	0	7				7	7	0	3
7	8	1	8				7	8	1	6
5	4	-1	5				5	4	-1	5
8	8	0	8				8	8	0	6
6	6	0	6				6	6	0	6
5	4	-1	4				5	4	-1	6
7	7	0	7				7	7	0	8
2	3	1	3				2	3	1	8
0	1	1	1				0	1	1	4
4	3	-1	6				4	3	-1	0
0	1	1	1				0	1	1	3
2	2	0	2				2	2	0	2
8	8	0	8				8	8	0	8
0	0	0	0				0	0	0	0
2	2	0	2				2	2	0	2
1	2	1	2				1	2	1	6
6	5	-1	5				6	5	-1	3
8	8	0	8				8	8	0	8
5	5	0	5				5	5	0	1
8	8	0	8				8	8	0	5
5	6	1	6				5	6	1	6
2	3	1	3				2	3	1	4
2	2	0	2				2	2	0	2
6	7	1	7				6	7	1	7
1	1	0	1				1	1	0	1
5	5	0	5				5	5	0	8
1	1	0	1				1	1	0	1
6	7	1	7				6	7	1	7
5	4	-1	4				5	4	-1	6
6	6	0	6				6	6	0	6
2	3	1	3				2	3	1	8
1	0	-1	0				1	0	-1	0
2	1	-1	1				2	1	-1	1
8	8	0	8				8	8	0	8
6	7	1	7				6	7	1	7
0	1	1	1				0	1	1	0
5	5	0	5				5	5	0	5
1	1	0	1				1	1	0	3
7	6	-1	6				7	6	-1	8
6	6	0	6				6	6	0	6
4	4	0	4				4	4	0	4
4	3	-1	3				4	3	-1	4
8	8	0	8				8	8	0	5
6	6	0	6				6	6	0	6
4	5	1	5				4	5	1	5
3	4	1	4				3	4	1	4
7	8	1	8				7	8	1	1
2	1	-1	1				2	1	-1	1
0	0	0	0				0	0	0	2
3	4	1	4				3	4	1	4
7	6	-1	6				7	6	-1	2
2	2	0	2				2	2	0	2
2	1	-1	1				2	1	-1	1
4	5	1	5				4	5	1	3
0	0	0	0				0	0	0	0
6	5	-1	5				6	5	-1	8
5	5	0	5				5	5	0	2
6	5	-1	5				6	5	-1	3
4	3	-1	3				4	3	-1	1
5	6	1	6				5	6	1	6
8	8	0	8				8	8	0	0
6	7	1	7				6	7	1	7
2	3	1	3				2	3	1	8
5	5	0	5				5	5	0	0
7	7	0	7				7	7	0	3
4	5	1	5				4	5	1	3
1	1	0	1				1	1	0	1
5	6	1	6				5	6	1	6
5	6	1	6				5	6	1	6
2	3	1	3				2	3	1	8
2	3	1	3				2	3	1	7
0	0	0	0				0	0	0	4
3	4	1	4				3	4	1	4
2	1	-1	1				2	1	-1	1
4	5	1	5				4	5	1	5
4	5	1	5				4	5	1	6
2	2	0	2				2	2	0	2
6	6	0	6				6	6	0	0
7	6	-1	6				7	6	-1	4
8	8	0	8				8	8	0	8
7	6	-1	3				7	6	-1	6
6	6	0	6				6	6	0	1
2	1	-1	1				2	1	-1	1
3	4	1	4				3	4	1	4
6	6	0	6				6	6	0	1
8	7	-1	7				8	7	-1	6
5	5	0	5				5	5	0	3
3	2	-1	2				3	2	-1	3
0	1	1	1				0	1	1	5
4	4	0	4				4	4	0	4
6	6	0	6				6	6	0	5
1	1	0	1				1	1	0	1
3	4	1	5				3	4	1	8
4	3	-1	3				4	3	-1	2
5	6	1	6				5	6	1	6
7	7	0	7				7	7	0	2
3	2	-1	2				3	2	-1	0
5	4	-1	4				5	4	-1	8
5	4	-1	4				5	4	-1	4
7	8	1	8				7	8	1	8
5	4	-1	4				5	4	-1	2
2	3	1	5				2	3	1	4
8	7	-1	7				8	7	-1	6
8	8	0	8				8	8	0	4
8	7	-1	7				8	7	-1	7
8	8	0	8				8	8	0	2
0	1	1	1				0	1	1	8
6	7	1	7				6	7	1	5
6	6	0	6				6	6	0	5
0	1	1	1				0	1	1	3
4	3	-1	5				4	3	-1	3
4	3	-1	5				4	3	-1	8
3	4	1	4				3	4	1	0
1	0	-1	0				1	0	-1	0
5	6	1	6				5	6	1	6
6	5	-1	5				6	5	-1	5
3	4	1	4				3	4	1	4
8	8	0	8				8	8	0	7
2	1	-1	1				2	1	-1	7
2	1	-1	1				2	1	-1	1
8	7	-1	7				8	7	-1	0
7	7	0	7				7	7	0	7
3	4	1	4				3	4	1	4
1	1	0	1				1	1	0	0
7	7	0	7				7	7	0	4
8	7	-1	7				8	7	-1	4
8	7	-1	7				8	7	-1	5
4	3	-1	5				4	3	-1	7
5	4	-1	4				5	4	-1	4
8	8	0	8				8	8	0	5
7	8	1	8				7	8	1	8
4	5	1	5				4	5	1	5
3	2	-1	2				3	2	-1	3
4	4	0	4				4	4	0	7
1	2	1	6				1	2	1	4
4	3	-1	5				4	3	-1	0
1	1	0	1				1	1	0	2
6	5	-1	5				6	5	-1	5
5	4	-1	4				5	4	-1	3
2	3	1	3				2	3	1	6
6	7	1	7				6	7	1	8
5	4	-1	4				5	4	-1	4
8	7	-1	7				8	7	-1	4
8	8	0	8				8	8	0	6
7	7	0	7				7	7	0	7
6	5	-1	5				6	5	-1	0
4	4	0	4				4	4	0	4
6	5	-1	5				6	5	-1	6
7	8	1	8				7	8	1	8
5	4	-1	4				5	4	-1	2
3	3	0	3				3	3	0	3
2	2	0	5				2	2	0	5
8	7	-1	7				8	7	-1	5
8	8	0	8				8	8	0	7
5	6	1	6				5	6	1	6
6	5	-1	5				6	5	-1	8
4	5	1	5				4	5	1	5
2	1	-1	1				2	1	-1	1
5	4	-1	4				5	4	-1	4
3	4	1	4				3	4	1	2
2	2	0	2				2	2	0	2
6	5	-1	5				6	5	-1	5
5	4	-1	4				5	4	-1	6
1	2	1	2				1	2	1	2
7	7	0	7				7	7	0	8
7	6	-1	6				7	6	-1	1
8	7	-1	7				8	7	-1	2
1	1	0	8				1	1	0	1
5	6	1	6				5	6	1	6
5	6	1	6				5	6	1	6
5	4	-1	5				5	4	-1	5
0	0	0	0				0	0	0	0
0	0	0	0				0	0	0	0
2	3	1	3				2	3	1	5
7	7	0	7				7	7	0	8
7	7	0	7				7	7	0	7
7	8	1	8				7	8	1	8
5	5	0	5				5	5	0	8
6	7	1	7				6	7	1	7
8	7	-1	7				8	7	-1	4
2	2	0	2				2	2	0	2
1	0	-1	0				1	0	-1	8
5	6	1	6				5	6	1	6
3	3	0	3				3	3	0	3
6	6	0	3				6	6	0	7
8	7	-1	7				8	7	-1	1
1	1	0	1				1	1	0	1
1	2	1	2				1	2	1	3
1	0	-1	0				1	0	-1	0
4	3	-1	3				4	3	-1	7
5	6	1	6				5	6	1	0
6	6	0	6				6	6	0	0
5	4	-1	4				5	4	-1	2
4	5	1	5				4	5	1	5
8	8	0	8				8	8	0	4
8	8	0	8				8	8	0	1
2	2	0	2				2	2	0	2
6	5	-1	5				6	5	-1	8
5	4	-1	4				5	4	-1	7
0	0	0	0				0	0	0	0
6	6	0	6				6	6	0	3
5	6	1	6				5	6	1	6
7	6	-1	6				7	6	-1	0
3	3	0	3				3	3	0	3
2	1	-1	6				2	1	-1	1
3	4	1	4				3	4	1	4
7	8	1	8				7	8	1	1
1	2	1	6				1	2	1	6
1	2	1	2				1	2	1	2
3	2	-1	2				3	2	-1	2
6	6	0	6				6	6	0	1
7	8	1	8				7	8	1	0
5	5	0	5				5	5	0	3
3	3	0	3				3	3	0	3
2	3	1	3				2	3	1	5
4	5	1	5				4	5	1	5
5	5	0	5				5	5	0	6
7	7	0	7				7	7	0	7
4	4	0	4				4	4	0	4
3	4	1	4				3	4	1	6
6	6	0	6				6	6	0	6
1	0	-1	0				1	0	-1	0
6	7	1	7				6	7	1	4
5	5	0	5				5	5	0	5
4	5	1	5				4	5	1	5
3	4	1	4				3	4	1	0
7	8	1	8				7	8	1	1
3	3	0	5				3	3	0	5
4	4	0	4				4	4	0	3
1	1	0	6				1	1	0	3
4	5	1	5				4	5	1	2
1	0	-1	0				1	0	-1	0
8	8	0	8				8	8	0	2
1	2	1	6				1	2	1	4
1	2	1	2				1	2	1	8
8	8	0	8				8	8	0	5
2	1	-1	1				2	1	-1	1
8	7	-1	7				8	7	-1	6
1	1	0	1				1	1	0	1
4	5	1	5				4	5	1	4
3	3	0	1				3	3	0	3
5	4	-1	4				5	4	-1	4
7	7	0	7				7	7	0	7
1	2	1	2				1	2	1	0
6	6	0	6				6	6	0	6
8	8	0	5				8	8	0	0
8	8	0	8				8	8	0	0
7	8	1	8				7	8	1	8
6	6	0	6				6	6	0	3
0	1	1	1				0	1	1	3
1	1	0	1				1	1	0	7
4	5	1	5				4	5	1	5
0	0	0	0				0	0	0	7
4	3	-1	3				4	3	-1	2
3	3	0	3				3	3	0	3
6	6	0	6				6	6	0	1
1	0	-1	1				1	0	-1	1
3	3	0	3				3	3	0	5
0	0	0	0				0	0	0	0
7	7	0	7				7	7	0	8
5	5	0	5				5	5	0	7
6	5	-1	5				6	5	-1	6
1	1	0	1				1	1	0	1
2	3	1	3				2	3	1	3
1	1	0	1				1	1	0	1
8	8	0	8				8	8	0	3
6	5	-1	5				6	5	-1	1
4	4	0	4				4	4	0	2
2	3	1	3				2	3	1	2
1	1	0	1				1	1	0	1
0	1	1	1				0	1	1	4
7	6	-1	6				7	6	-1	0
0	0	0	0				0	0	0	6
7	7	0	7				7	7	0	0
7	7	0	7				7	7	0	0
4	3	-1	3				4	3	-1	0
7	6	-1	6				7	6	-1	7
5	6	1	6				5	6	1	6
6	6	0	6				6	6	0	7
6	7	1	7				6	7	1	4
6	5	-1	5				6	5	-1	1
8	7	-1	7				8	7	-1	2
0	0	0	0				0	0	0	0
7	6	-1	6				7	6	-1	6
7	8	1	1				7	8	1	1
5	6	1	6				5	6	1	6
6	5	-1	5				6	5	-1	5
4	5	1	5				4	5	1	2
3	4	1	4				3	4	1	4
2	2	0	2				2	2	0	2
3	4	1	5				3	4	1	2
6	7	1	7				6	7	1	7
7	8	1	8				7	8	1	4
3	4	1	4				3	4	1	3
3	3	0	3				3	3	0	3
6	7	1	7				6	7	1	7
0	1	1	1				0	1	1	1
4	4	0	4				4	4	0	8
5	6	1	6				5	6	1	6
8	8	0	8				8	8	0	1
0	0	0	0				0	0	0	0
3	3	0	3				3	3	0	3
7	6	-1	6				7	6	-1	6
8	7	-1	7				8	7	-1	1
7	8	1	8				7	8	1	8
6	5	-1	5				6	5	-1	8
4	3	-1	5				4	3	-1	0
3	4	1	4				3	4	1	0
5	6	1	6				5	6	1	6
0	0	0	6				0	0	0	6
8	7	-1	7				8	7	-1	2
6	5	-1	5				6	5	-1	6
3	2	-1	2				3	2	-1	2
4	3	-1	3				4	3	-1	3
1	1	0	1				1	1	0	1
8	8	0	8				8	8	0	2
0	0	0	0				0	0	0	0
0	0	0	0				0	0	0	0
1	0	-1	0				1	0	-1	0
2	3	1	3				2	3	1	3
7	7	0	7				7	7	0	7
1	1	0	1				1	1	0	1
3	4	1	5				3	4	1	5
7	8	1	8				7	8	1	8
3	4	1	5				3	4	1	4
7	7	0	7				7	7	0	7
3	2	-1	2				3	2	-1	2
0	0	0	1				0	0	0	1
5	6	1	6				5	6	1	6
8	8	0	8				8	8	0	8
5	4	-1	4				5	4	-1	4
3	2	-1	6				3	2	-1	3
3	3	0	7				3	3	0	7
8	8	0	8				8	8	0	5
7	8	1	8				7	8	1	8
0	1	1	3				0	1	1	5
5	5	0	5				5	5	0	6
7	8	1	8				7	8	1	8
1	2	1	2				1	2	1	2
5	6	1	6				5	6	1	6
6	6	0	6				6	6	0	0
2	3	1	3				2	3	1	3
4	3	-1	3				4	3	-1	5
7	7	0	7				7	7	0	4
6	5	-1	5				6	5	-1	1
0	0	0	0				0	0	0	0
7	8	1	8				7	8	1	8
3	3	0	3				3	3	0	3
0	1	1	1				0	1	1	3
0	1	1	1				0	1	1	0
5	5	0	5				5	5	0	5
6	7	1	7				6	7	1	4
3	2	-1	2				3	2	-1	2
2	1	-1	1				2	1	-1	7
6	5	-1	5				6	5	-1	3
4	3	-1	3				4	3	-1	3
1	2	1	6				1	2	1	6
8	8	0	8				8	8	0	0
8	8	0	8				8	8	0	2
0	0	0	7				0	0	0	7
7	7	0	7				7	7	0	7
3	4	1	4				3	4	1	4
7	7	0	7				7	7	0	7
7	8	1	8				7	8	1	8
4	5	1	5				4	5	1	5
7	7	0	7				7	7	0	7
2	1	-1	1				2	1	-1	1
0	0	0	0				0	0	0	0
6	5	-1	5				6	5	-1	5
3	3	0	3				3	3	0	3
8	8	0	8				8	8	0	2
6	5	-1	5				6	5	-1	7
3	3	0	3				3	3	0	6
2	3	1	3				2	3	1	7
7	6	-1	6				7	6	-1	4
6	7	1	7				6	7	1	7
8	8	0	8				8	8	0	0
5	6	1	6				5	6	1	6
6	6	0	3				6	6	0	4
0	0	0	0				0	0	0	8
5	5	0	5				5	5	0	2
8	7	-1	7				8	7	-1	4
2	3	1	3				2	3	1	3
5	5	0	5				5	5	0	2
4	3	-1	3				4	3	-1	7
5	5	0	5				5	5	0	2
5	4	-1	4				5	4	-1	4
6	7	1	7				6	7	1	7
7	8	1	8				7	8	1	2
3	2	-1	2				3	2	-1	2
4	4	0	4				4	4	0	5
1	2	1	2				1	2	1	8
6	7	1	2				6	7	1	7
3	2	-1	2				3	2	-1	0
6	5	-1	5				6	5	-1	7
6	5	-1	5				6	5	-1	1
2	3	1	3				2	3	1	0
0	0	0	0				0	0	0	0
8	8	0	8				8	8	0	8
7	7	0	7				7	7	0	6
1	0	-1	0				1	0	-1	0
8	7	-1	7				8	7	-1	7
7	8	1	8				7	8	1	2
5	6	1	6				5	6	1	6
6	5	-1	5				6	5	-1	5
8	7	-1	7				8	7	-1	7
2	2	0	6				2	2	0	6
3	4	1	4				3	4	1	4
2	3	1	3				2	3	1	0
4	4	0	4				4	4	0	4
6	6	0	6				6	6	0	0
1	1	0	1				1	1	0	1
7	7	0	7				7	7	0	7
0	0	0	0				0	0	0	8
6	5	-1	5				6	5	-1	5
8	7	-1	7				8	7	-1	7
1	1	0	1				1	1	0	3
2	1	-1	1				2	1	-1	1
3	2	-1	2				3	2	-1	7
5	6	1	6				5	6	1	6
7	8	1	8				7	8	1	8
0	0	0	0				0	0	0	0
7	6	-1	6				7	6	-1	6
2	1	-1	1				2	1	-1	1
2	2	0	2				2	2	0	2
5	6	1	6				5	6	1	6
0	1	1	1				0	1	1	1
5	5	0	5				5	5	0	6
4	5	1	5				4	5	1	8
5	5	0	5				5	5	0	8
7	7	0	7				7	7	0	7
8	8	0	8				8	8	0	5
7	7	0	7				7	7	0	2
1	0	-1	0				1	0	-1	0
7	8	1	8				7	8	1	8
2	2	0	2				2	2	0	2
6	7	1	7				6	7	1	6
2	3	1	3				2	3	1	0
8	7	-1	7				8	7	-1	7
8	8	0	8				8	8	0	0
8	8	0	8				8	8	0	4
3	4	1	5				3	4	1	5
4	4	0	5				4	4	0	5
2	1	-1	1				2	1	-1	3
6	5	-1	5				6	5	-1	8
0	0	0	0				0	0	0	0
4	4	0	4				4	4	0	4
4	4	0	4				4	4	0	1
4	5	1	5				4	5	1	5
3	3	0	3				3	3	0	3
7	6	-1	6				7	6	-1	6
2	3	1	3				2	3	1	8
7	8	1	8				7	8	1	8
1	2	1	2				1	2	1	6
1	1	0	1				1	1	0	3
6	7	1	7				6	7	1	7
8	8	0	8				8	8	0	7
1	1	0	1				1	1	0	1
1	2	1	2				1	2	1	1
4	5	1	5				4	5	1	3
3	2	-1	2				3	2	-1	0
4	5	1	5				4	5	1	5
5	4	-1	4				5	4	-1	7
4	3	-1	3				4	3	-1	3
7	6	-1	6				7	6	-1	8
8	8	0	5				8	8	0	2
7	8	1	8				7	8	1	5
2	3	1	3				2	3	1	4
2	1	-1	1				2	1	-1	3
1	1	0	1				1	1	0	1
2	2	0	2				2	2	0	8
1	1	0	1				1	1	0	4
8	7	-1	7				8	7	-1	1
7	6	-1	6				7	6	-1	5
5	5	0	5				5	5	0	3
6	7	1	7				6	7	1	7
3	2	-1	2				3	2	-1	2
4	4	0	4				4	4	0	5
5	6	1	6				5	6	1	6
5	6	1	6				5	6	1	6
5	4	-1	4				5	4	-1	0
4	4	0	4				4	4	0	4
0	0	0	0				0	0	0	0
6	7	1	7				6	7	1	7
6	6	0	6				6	6	0	7
6	7	1	7				6	7	1	7
7	8	1	8				7	8	1	8
7	6	-1	6				7	6	-1	6
4	4	0	5				4	4	0	5
8	8	0	8				8	8	0	4
7	6	-1	6				7	6	-1	8
0	0	0	0				0	0	0	0
4	5	1	5				4	5	1	5
6	7	1	7				6	7	1	7
6	6	0	6				6	6	0	4
7	6	-1	6				7	6	-1	3
0	0	0	0				0	0	0	6
2	1	-1	1				2	1	-1	4
7	6	-1	6				7	6	-1	3
7	8	1	8				7	8	1	0
5	5	0	5				5	5	0	7
0	0	0	0				0	0	0	5
6	5	-1	5				6	5	-1	8
6	7	1	2				6	7	1	7
3	4	1	4				3	4	1	4
7	8	1	8				7	8	1	7
6	5	-1	5				6	5	-1	8
3	4	1	5				3	4	1	8
1	0	-1	0				1	0	-1	0
3	4	1	4				3	4	1	7
4	3	-1	3				4	3	-1	7
6	7	1	7				6	7	1	6
2	2	0	2				2	2	0	2
4	5	1	5				4	5	1	8
6	6	0	6				6	6	0	1
2	1	-1	1				2	1	-1	1
3	2	-1	2				3	2	-1	2
6	5	-1	5				6	5	-1	3
3	4	1	4				3	4	1	4
5	6	1	6				5	6	1	6
7	6	-1	6				7	6	-1	5
5	5	0	5				5	5	0	5
1	2	1	2				1	2	1	2
4	3	-1	3				4	3	-1	6
6	7	1	7				6	7	1	7
8	7	-1	7				8	7	-1	5
0	0	0	0				0	0	0	0
1	1	0	1				1	1	0	5
8	7	-1	7				8	7	-1	7
7	6	-1	6				7	6	-1	5
5	6	1	6				5	6	1	6
1	2	1	2				1	2	1	1
7	7	0	7				7	7	0	3
3	3	0	3				3	3	0	3
5	6	1	6				5	6	1	6
1	1	0	1				1	1	0	1
8	8	0	8				8	8	0	8
4	5	1	5				4	5	1	0
2	3	1	3				2	3	1	3
4	5	1	5				4	5	1	5
0	0	0	0				0	0	0	0
6	5	-1	5				6	5	-1	7
7	7	0	7				7	7	0	7
7	7	0	7				7	7	0	0
8	7	-1	7				8	7	-1	7
5	4	-1	4				5	4	-1	0
7	6	-1	6				7	6	-1	1
4	3	-1	5				4	3	-1	2
0	1	1	1				0	1	1	2
5	5	0	5				5	5	0	8
6	7	1	7				6	7	1	7
7	6	-1	6				7	6	-1	1
1	0	-1	0				1	0	-1	0
6	6	0	6				6	6	0	6
5	5	0	5				5	5	0	8
3	2	-1	2				3	2	-1	2
7	6	-1	6				7	6	-1	5
3	4	1	4				3	4	1	2
0	0	0	0				0	0	0	3
7	8	1	8				7	8	1	8
1	2	1	1				1	2	1	2
6	5	-1	5				6	5	-1	8
1	2	1	2				1	2	1	4
7	7	0	7				7	7	0	0
4	3	-1	3				4	3	-1	3
2	1	-1	1				2	1	-1	2
0	1	1	1				0	1	1	3
5	4	-1	4				5	4	-1	2
2	2	0	2				2	2	0	2
1	0	-1	0				1	0	-1	0
8	8	0	8				8	8	0	8
3	4	1	4				3	4	1	4
5	5	0	5				5	5	0	4
7	7	0	7				7	7	0	8
3	2	-1	2				3	2	-1	4
4	5	1	5				4	5	1	1
6	7	1	7				6	7	1	7
0	0	0	0				0	0	0	0
2	1	-1	1				2	1	-1	1
4	5	1	5				4	5	1	5
4	4	0	4				4	4	0	7
5	6	1	6				5	6	1	6
6	5	-1	5				6	5	-1	7
6	6	0	6				6	6	0	4
6	6	0	6				6	6	0	6
5	5	0	5				5	5	0	5
8	8	0	2				8	8	0	4
7	6	-1	6				7	6	-1	1
1	0	-1	0				1	0	-1	0
6	5	-1	5				6	5	-1	5
1	0	-1	0				1	0	-1	0
5	5	0	5				5	5	0	5
0	0	0	0				0	0	0	0
2	3	1	3				2	3	1	3
4	3	-1	3				4	3	-1	0
7	7	0	7				7	7	0	4
7	7	0	7				7	7	0	7
2	1	-1	6				2	1	-1	3
1	0	-1	0				1	0	-1	0
2	1	-1	1				2	1	-1	4
4	4	0	4				4	4	0	3
0	0	0	0				0	0	0	0
7	7	0	7				7	7	0	7
8	8	0	8				8	8	0	3
6	5	-1	5				6	5	-1	2
0	0	0	0				0	0	0	0
5	4	-1	4				5	4	-1	4
4	4	0	4				4	4	0	4
1	0	-1	0				1	0	-1	0
7	6	-1	6				7	6	-1	8
1	2	1	2				1	2	1	2
1	0	-1	0				1	0	-1	8
6	6	0	6				6	6	0	5
1	2	1	2				1	2	1	5
2	2	0	2				2	2	0	2
4	4	0	4				4	4	0	4
4	3	-1	5				4	3	-1	1
8	7	-1	7				8	7	-1	5
8	8	0	8				8	8	0	6
1	2	1	2				1	2	1	6
1	2	1	2				1	2	1	5
4	3	-1	3				4	3	-1	2
1	2	1	2				1	2	1	2
0	0	0	7				0	0	0	7
3	4	1	4				3	4	1	4
7	7	0	7				7	7	0	0
8	8	0	8				8	8	0	6
7	6	-1	6				7	6	-1	1
0	0	0	0				0	0	0	6
0	1	1	1				0	1	1	6
6	7	1	7				6	7	1	7
3	3	0	5				3	3	0	5
3	2	-1	2				3	2	-1	2
2	3	1	5				2	3	1	0
5	5	0	5				5	5	0	5
1	2	1	2				1	2	1	0
4	3	-1	5				4	3	-1	2
2	3	1	3				2	3	1	1
2	2	0	2				2	2	0	2
[truncated: 7,996 more rows]

## Sheet: c
pc1	pc2	cue	label				pc1	pc2	cue	label
0.918726	-0.646118	-1	0				0.14008	-0.00568854	-1	0
-1.09436	-0.449092	1	1				0.00317142	0.0136795	0	1
1.32975	-0.00549706	-1	2				0.149568	0.00639927	-1	2
-1.02989	0.0730209	1	3				-0.14225	-0.0117853	1	3
0.124975	-0.114643	0	0				-0.145726	-0.00406391	1	4
0.713651	-0.172249	-1	4				0.00261997	0.00587752	0	1
0.0939688	0.44951	0	5				-0.149908	-0.00275217	1	2
-1.0878	0.198495	1	3				-0.150367	0.000871295	1	2
1.33118	-0.00305525	-1	2				-0.00181938	-0.015156	0	1
1.00242	-0.158666	-1	5				-0.14751	8.10679e-05	1	5
-0.245718	-0.678319	0	2				-0.143035	0.00139229	1	6
0.096896	0.443492	0	5				0.147474	0.00328804	-1	2
0.884061	-0.66161	-1	0				-0.147025	-0.000261242	1	7
1.00335	-0.157852	-1	5				0.14169	0.00171872	-1	0
-0.232063	-0.149482	0	3				0.00126766	-0.00397848	0	0
0.403662	0.130665	0	1				-0.000413933	-0.0125158	0	0
-1.19098	0.0761914	1	6				-0.14793	-0.00049573	1	5
0.836589	0.0210665	-1	1				0.00433362	0.00423096	0	1
-0.249808	-0.672593	0	2				0.141805	0.00525844	-1	8
-1.08652	0.202425	1	3				-0.129866	0.0105054	1	6
0.852213	-0.00129593	-1	1				0.148416	-0.00416292	-1	6
-1.17616	0.0766995	1	6				0.00503618	-0.0120493	0	5
1.33409	0.00144403	-1	2				0.00266008	0.00823597	0	3
0.712724	-0.208922	-1	4				-0.140015	-0.00766812	1	4
-0.152367	-0.480617	0	6				-0.00374078	0.00239666	0	8
0.0958554	0.445461	0	5				0.141517	0.0130106	-1	4
1.11304	0.455817	-1	7				0.00540216	0.00112965	0	6
0.329332	0.0932431	0	1				-0.000401097	-0.0117611	0	8
0.711536	-0.209357	-1	4				0.139387	-0.00103997	-1	2
-0.84767	0.848963	1	5				0.143703	0.000556992	-1	1
-1.15311	-0.361516	1	7				-0.00191338	-0.00138665	0	8
1.00766	-0.157218	-1	5				-0.1341	0.00676122	1	8
0.747112	-0.137708	-1	4				-0.00594266	-0.017605	0	0
0.22739	0.749552	0	7				-0.136843	-0.000296348	1	2
0.22247	0.742543	0	7				-0.00410258	-0.00364795	0	7
0.236603	0.730431	0	7				0.13391	0.00702218	-1	3
-0.117608	0.00583383	0	4				0.0091441	0.00824686	0	3
0.121948	0.56811	0	5				0.137879	-0.000297093	-1	1
0.958301	-0.116655	-1	5				-0.141042	-0.00771447	1	8
-0.00870376	-0.207977	0	0				-0.137812	-0.00453835	1	6
-0.262483	-0.676791	0	2				-0.138302	-0.000310289	1	4
0.331033	0.088358	0	1				-0.143102	-0.00256991	1	7
-0.888888	0.64223	1	0				-0.139651	0.00399863	1	8
0.0287392	-0.211405	0	0				0.145616	0.0140445	-1	3
1.39366	0.428924	-1	6				-0.000389867	-0.0111008	0	8
0.712858	-0.208594	-1	4				0.00952859	-0.00845196	0	8
1.38306	0.405168	-1	6				-0.142791	-0.00100399	1	4
0.0190265	-0.202601	0	0				-0.133652	0.000377317	1	1
-1.19812	-0.351407	1	7				0.144082	0.00385727	-1	2
1.00241	-0.160495	-1	5				-0.139062	-0.00502655	1	7
-0.226751	-0.580767	0	6				0.143504	0.00365933	-1	2
-1.15749	0.121077	1	6				0.00670314	0.00596801	0	5
0.0337827	-0.199069	0	0				-0.147775	-0.00515702	1	7
-1.07873	0.208538	1	3				0.14248	0.00721083	-1	2
0.891328	-0.199529	-1	5				-0.00024868	-0.00279902	0	6
-0.918579	0.485093	1	0				-0.14101	-0.00222362	1	6
-0.245174	-0.681966	0	2				-0.144722	0.00477152	1	8
0.21117	0.657919	0	7				-0.138188	-0.00186664	1	4
0.841927	-0.0375449	-1	1				0.143862	0.00911037	-1	3
0.23946	0.735541	0	7				-0.00389824	-0.0132578	0	7
0.865122	-0.00331499	-1	1				0.0066165	0.000873751	0	8
-0.90958	-0.110288	1	2				-0.147334	0.00224697	1	6
0.103363	0.449299	0	5				-0.134079	0.00798761	1	6
-0.961788	0.459345	1	0				0.140042	-0.00388619	-1	2
0.0988533	0.449638	0	5				0.00324256	0.00825595	0	7
-1.16463	-0.358687	1	7				-0.140958	0.0034658	1	2
-0.147184	-0.484324	0	6				-0.00444897	-0.00977619	0	0
0.92432	-0.651466	-1	0				-0.132125	0.00289143	1	3
-1.08129	0.193293	1	3				0.150095	-0.00392298	-1	0
-0.96189	0.431759	1	0				-0.139861	-0.00679377	1	7
0.222447	0.702766	0	7				0.142129	-0.0038205	-1	0
0.873166	-0.603008	-1	0				0.139906	-0.00170482	-1	8
0.895057	-0.692626	-1	0				-0.151734	-0.0113868	1	3
1.38477	0.405349	-1	6				0.00534187	-0.0021292	0	7
0.0768078	0.0083866	0	8				-0.131608	0.00451543	1	5
-1.09604	-0.447377	1	1				0.0112177	-0.00314944	0	3
-0.921523	-0.105756	1	2				0.00808612	0.00728746	0	5
0.225093	0.739182	0	7				0.145149	0.0101405	-1	6
-0.911255	0.48423	1	0				-0.146306	0.00288226	1	6
1.13298	0.545715	-1	7				0.141324	0.00169006	-1	4
0.229034	0.738741	0	7				0.000855621	-0.0110068	0	0
0.0746666	-0.00137808	0	8				-0.14713	-0.00596663	1	2
0.867164	-0.723708	-1	0				-0.14627	0.00969896	1	4
1.00046	-0.15637	-1	5				0.00837632	0.00541573	0	3
-0.257612	-0.671265	0	2				-0.135641	-0.00926163	1	3
-0.14624	-0.4924	0	6				0.00104606	-0.00666816	0	1
-1.08657	0.195727	1	3				-0.140397	-0.00351586	1	2
-0.130224	-0.0185314	0	4				-0.141135	-0.00691139	1	4
0.0687289	-0.00511518	0	8				-0.134712	0.00238377	1	4
-0.263108	-0.673947	0	2				-0.140427	-0.00530828	1	4
1.00464	-0.161652	-1	5				-0.00042809	0.00683902	0	5
-0.950894	0.400743	1	0				-0.141914	-0.00183433	1	2
-1.18085	0.0775717	1	6				0.00657471	-0.00222176	0	5
0.224898	0.74545	0	7				0.00107655	-0.00487574	0	5
-0.293738	-0.667089	0	2				0.143468	0.00772578	-1	1
0.0946029	0.451566	0	5				0.147246	-0.00251781	-1	1
1.0109	-0.154079	-1	5				-0.143893	-0.0090786	1	8
0.0253324	-0.201607	0	0				0.00589979	0.00690367	0	3
1.00685	-0.170952	-1	5				0.142744	-0.0024003	-1	0
-0.236899	-0.143739	0	3				0.144793	0.00564906	-1	6
0.226261	0.741255	0	7				0.00575415	0.00598352	0	3
-1.08236	0.191623	1	3				0.141764	-0.0124613	-1	3
-1.11261	0.238396	1	3				0.135308	0.0023297	-1	0
0.0928283	0.451679	0	5				-0.138365	-0.0147138	1	8
-1.08158	0.194389	1	3				0.144528	-0.00149234	-1	0
0.864354	0.0176661	-1	1				-0.130761	0.00307882	1	8
0.892017	-0.0133206	-1	1				-0.14806	0.0010065	1	3
-0.128913	0.0167676	0	4				0.00128092	0.00147173	0	6
-0.83608	0.851676	1	5				-0.133541	0.00453685	1	5
-1.13743	-0.465096	1	1				-1.09184e-05	-0.00529868	0	0
-1.07908	0.290177	1	3				0.147224	0.00718841	-1	8
-0.194107	-0.766917	0	2				-0.142055	0.00306463	1	1
-1.16874	0.0831263	1	6				-0.133782	-0.00353829	1	3
0.855041	0.00406866	-1	1				0.00728177	0.00288666	0	1
-1.16025	-0.366439	1	7				-0.146973	0.000221084	1	5
-0.758091	0.284538	1	4				0.146279	0.0126261	-1	4
1.15508	0.514719	-1	7				-0.143769	-0.00181456	1	4
1.00817	-0.156463	-1	5				0.00162864	0.00197031	0	3
1.00042	-0.161148	-1	5				-0.137655	-0.00229203	1	6
-1.09196	-0.452298	1	1				0.00441049	-0.00196005	0	1
-0.842103	0.846506	1	5				-0.000562632	0.0001471	0	8
-0.936424	-0.192335	1	2				0.000804537	0.00573567	0	3
-0.228795	-0.147106	0	3				-0.150055	0.00182659	1	3
0.858408	-0.00829298	-1	1				-0.137498	-0.00432721	1	8
1.12578	0.46085	-1	7				0.129279	0.000283693	-1	6
-1.08801	0.206089	1	3				0.138648	0.00294875	-1	6
1.33033	-0.00406956	-1	2				-0.141818	0.00036738	1	2
-1.22478	-0.0480048	1	6				-0.00274636	-0.00615315	0	7
0.182345	0.375111	0	5				0.00299043	-0.00403725	0	1
-1.15023	-0.370373	1	7				-0.147993	0.0105531	1	5
-0.914035	0.48684	1	0				-0.140364	-0.010645	1	1
0.0771972	0.485274	0	5				0.137119	-0.00557012	-1	1
0.711698	-0.207025	-1	4				0.00112975	0.00713489	0	6
-0.233041	-0.151723	0	3				0.150034	-0.00614834	-1	4
1.11611	0.456464	-1	7				0.135751	0.0115858	-1	3
-0.926545	-0.107733	1	2				0.140058	0.0072573	-1	1
-0.237265	-0.144821	0	3				0.139281	-0.00198942	-1	4
-0.25136	-0.674771	0	2				0.148096	-0.000108778	-1	2
0.0725207	0.00178582	0	8				0.144167	-0.00244487	-1	4
0.718573	-0.202473	-1	4				0.147979	-0.00123293	-1	2
-0.824571	0.00785765	1	2				0.00434554	0.00413749	0	5
0.859649	-0.00602592	-1	1				0.00276597	0.0144623	0	6
-1.07982	0.202175	1	3				-0.139899	-0.00404571	1	7
0.881123	0.0452813	-1	1				0.134833	0.00580007	-1	8
-1.1749	0.073399	1	6				0.134303	0.011993	-1	3
-0.23343	-0.148265	0	3				0.142902	0.000161373	-1	6
0.220628	0.738695	0	7				-0.138211	0.00110391	1	1
1.37269	0.408984	-1	6				0.14866	0.00158618	-1	4
-0.225611	-0.146482	0	3				-0.00203445	-0.00235192	0	8
1.01381	-0.130352	-1	5				-0.141191	0.00187292	1	1
0.919757	-0.0236176	-1	1				-0.1414	0.00290874	1	6
-0.22535	-0.147936	0	3				-0.00783653	0.00151923	0	3
0.229577	0.738424	0	7				0.0040495	7.44896e-05	0	8
0.0962694	0.453448	0	5				-0.132283	0.00079099	1	6
-0.911941	-0.103906	1	2				0.00178729	-0.00308396	0	1
1.11704	0.454091	-1	7				-0.143747	-0.000493831	1	2
1.11577	0.454143	-1	7				0.144322	0.00391568	-1	1
0.224231	0.733409	0	7				0.00202795	0.0110668	0	1
-0.126606	0.0150799	0	4				0.15138	0.0109575	-1	3
-0.247862	-0.280803	0	3				0.144156	0.00327049	-1	1
1.36457	0.0771493	-1	6				0.001253	-0.000615696	0	6
-0.770378	0.296565	1	4				0.139457	0.00635845	-1	1
-1.18003	0.034831	1	6				-0.143872	0.00318867	1	5
-1.12092	-0.506446	1	1				-0.144382	0.00214828	1	1
0.398029	0.109966	0	1				0.151424	-0.00445154	-1	6
0.922757	-0.656344	-1	0				0.00945306	0.00766353	0	5
-0.91369	-0.100603	1	2				0.00972151	-0.0109768	0	8
-0.158386	-0.474468	0	6				0.00142451	0.00368307	0	1
-1.17794	0.0725111	1	6				-0.14563	-0.00137086	1	2
1.00933	-0.165446	-1	5				0.00804773	-0.00333116	0	7
0.333806	0.0868813	0	1				-0.00266727	-0.0170535	0	0
-0.846847	0.848252	1	5				-0.143643	0.00563815	1	4
-1.08617	-0.123628	1	3				0.140612	-0.000196056	-1	2
0.847636	0.00384421	-1	1				0.140387	0.00542723	-1	1
-1.20242	-0.0100352	1	6				0.145838	-0.00220164	-1	0
0.064298	0.00249363	0	8				-0.136422	-0.00280335	1	8
0.230477	0.735505	0	7				-0.129522	0.0122954	1	2
-0.248492	-0.675808	0	2				-0.134043	-0.00331611	1	8
0.717795	-0.202738	-1	4				-0.140297	0.0023331	1	5
-0.854156	0.848718	1	5				0.144485	0.015068	-1	3
-0.236406	-0.18768	0	3				0.140884	-0.0011654	-1	6
-0.974278	0.0869099	1	2				1.60439e-05	0.0127668	0	6
-1.08089	0.192805	1	3				0.151028	-0.00150264	-1	6
1.32765	-0.0114118	-1	2				0.14555	0.0101766	-1	6
-1.07343	0.208593	1	3				-0.143213	0.00354269	1	6
-0.229554	-0.146252	0	3				0.00030323	-0.0103467	0	0
-0.235632	-0.148463	0	3				0.132184	0.00843133	-1	8
-0.191706	-0.118637	0	3				0.139932	-0.000195415	-1	8
-0.914949	0.481885	1	0				-0.137666	0.00384932	1	2
0.971417	0.424747	-1	7				-0.00034076	-0.0047266	0	7
-1.09953	-0.446394	1	1				0.142871	0.012632	-1	1
-1.17454	0.0715543	1	6				0.143086	0.00431508	-1	1
0.0797692	0.0088569	0	8				0.00246434	-0.00327328	0	8
-1.09386	-0.452762	1	1				0.146654	-0.00491874	-1	4
0.713523	-0.206732	-1	4				-0.148504	0.00264291	1	7
-0.75819	0.294096	1	4				0.00235211	0.00445447	0	1
0.261885	0.85111	0	7				0.152974	0.00211737	-1	1
1.37688	0.398544	-1	6				0.00209871	0.00659355	0	1
-1.1631	0.103826	1	6				-0.14514	0.0106605	1	6
-0.241566	-0.0807923	0	3				0.00272798	-0.00631533	0	8
-0.840056	0.851196	1	5				-0.14023	0.0062953	1	2
-0.886053	-0.0922484	1	2				-0.141223	-0.0121	1	4
1.12198	0.576731	-1	7				0.000266181	0.0060756	0	6
-0.905095	-0.116401	1	2				-0.140259	0.00599338	1	6
-0.926563	0.480584	1	0				0.00247381	-9.25957e-05	0	3
-0.22616	-0.143974	0	3				0.137384	0.00999567	-1	4
-0.915484	0.479742	1	0				-0.138186	0.00648205	1	2
0.0863683	0.000665677	0	8				-0.137072	-0.00813022	1	2
-1.09596	-0.440164	1	1				-0.14528	-0.00771397	1	3
0.194069	0.540648	0	7				-0.0027283	0.00456889	0	3
-1.08772	0.198276	1	3				0.00236389	-0.002293	0	5
-0.258914	-0.679712	0	2				-0.143859	-0.0070975	1	1
-0.773746	0.287005	1	4				-0.143822	-0.00372902	1	1
0.0689437	0.00736559	0	8				0.003402	-0.00337784	0	8
-0.25346	-0.675491	0	2				-0.134183	0.00185564	1	1
-0.0254599	-0.232144	0	0				0.141374	0.0016898	-1	6
0.333391	0.0926634	0	1				0.0061524	-0.000835548	0	8
0.991545	-0.140735	-1	5				-0.142847	0.0083139	1	4
1.00789	-0.226914	-1	5				0.00602357	-0.00769715	0	7
0.97493	-0.126971	-1	5				0.141934	-0.00246145	-1	6
0.240085	0.964866	0	7				-0.141876	-0.00618481	1	1
1.37691	0.408668	-1	6				-0.147454	-0.00724871	1	3
-0.916046	0.479228	1	0				-0.136682	-0.000933162	1	1
1.00544	-0.158237	-1	5				-0.000510457	0.00325102	0	5
-1.08306	0.201238	1	3				-0.139619	0.00223812	1	8
-0.27117	-0.573947	0	6				-0.144832	-0.00163965	1	4
-1.15644	-0.364853	1	7				0.00492469	0.00286194	0	3
1.15491	0.466443	-1	7				0.143163	0.00663417	-1	1
-0.762402	0.291099	1	4				0.145529	0.0139685	-1	3
-1.17265	0.0684564	1	6				0.146634	0.000790171	-1	8
0.858596	-0.0019069	-1	1				-0.149578	-0.00554909	1	2
0.0982685	0.449755	0	5				-0.00254777	-0.0179855	0	0
-0.84835	0.848792	1	5				0.00457411	0.000781338	0	0
-0.910994	-0.0964971	1	2				0.145399	0.00130886	-1	2
0.910071	-0.653526	-1	0				-0.00290074	0.00126009	0	8
0.239133	0.743267	0	7				0.136191	-0.00110826	-1	2
0.330972	0.0937056	0	1				-0.144931	-0.00079095	1	2
0.225499	0.737057	0	7				0.00729397	-0.00343174	0	1
-0.921516	0.481378	1	0				-0.00561987	-0.00988819	0	0
-0.847644	0.851371	1	5				0.00600923	-0.00174179	0	6
0.0995525	0.442184	0	5				0.136699	-0.00691389	-1	0
1.33874	-0.00982004	-1	2				0.143264	-0.00425516	-1	6
1.33526	-0.0131832	-1	2				-0.136413	-0.00927433	1	6
0.0322642	-0.197651	0	0				-0.137628	0.00499388	1	7
-0.282128	-0.532586	0	6				-0.148891	-0.00369691	1	6
0.0700136	-0.00225909	0	8				-0.13763	-0.000654741	1	5
-0.237287	-0.152598	0	3				-0.141998	0.0104201	1	5
0.917689	-0.641296	-1	0				0.142091	0.00678368	-1	8
0.0705238	0.00371349	0	8				-0.148262	0.000769328	1	5
0.336931	0.113309	0	1				0.137183	-0.0017966	-1	4
0.0961305	0.452291	0	5				0.00113751	-0.00129089	0	8
-1.08883	0.195506	1	3				0.137289	0.00442972	-1	1
-1.15558	-0.357307	1	7				0.00223407	0.000471112	0	6
0.0380015	0.402448	0	5				-0.00621861	0.00616888	0	3
1.38003	0.404627	-1	6				-0.137503	0.00322135	1	4
0.0133829	-0.201434	0	0				0.139942	-0.00194099	-1	4
0.714363	-0.199324	-1	4				0.139925	-0.00617036	-1	0
-0.916471	0.484134	1	0				-0.134185	0.0017613	1	7
-0.216112	-0.708335	0	2				-0.142251	-0.00520311	1	4
-0.768228	0.28462	1	4				-0.138385	0.00435029	1	5
0.716788	-0.211257	-1	4				-0.146915	0.0100625	1	1
1.39343	0.366854	-1	6				0.149084	-0.000325234	-1	6
0.110718	0.447079	0	5				-0.000210175	-0.000534903	0	6
1.2809	-0.0160984	-1	2				-0.137789	0.0032404	1	6
-0.852465	0.857714	1	5				-0.13551	0.00383802	1	4
0.857781	-0.015298	-1	1				0.147793	-0.00149901	-1	4
0.0542213	0.281787	0	5				0.145806	0.00274451	-1	2
1.37674	0.408023	-1	6				0.0108827	0.00900935	0	3
1.12065	0.450734	-1	7				-0.139175	0.00368517	1	4
0.934125	-0.644283	-1	0				-0.00150489	0.00370274	0	6
-0.76134	0.290816	1	4				-0.131217	0.000514158	1	7
0.735873	-0.172211	-1	4				0.0026681	0.00870766	0	7
-0.252685	-0.680473	0	2				-0.144204	0.000589609	1	2
0.0361241	-0.104451	0	0				0.0148406	0.0044509	0	3
-0.916321	0.735286	1	5				0.00555431	-0.00931249	0	7
-0.259783	-0.686518	0	2				0.142468	0.00362402	-1	2
-1.17488	0.0769914	1	6				-0.00479142	0.000357533	0	1
0.859035	-0.00744613	-1	1				0.0108503	0.00272767	0	6
1.00022	-0.150861	-1	5				0.143413	0.00296072	-1	3
-1.16036	-0.366895	1	7				0.141146	0.00681165	-1	2
-0.147865	-0.481463	0	6				0.144506	-0.0112375	-1	2
-1.17083	0.0732923	1	6				0.140591	-0.00142245	-1	8
-0.148129	-0.490687	0	6				-0.146876	-0.00714427	1	3
0.0748472	-0.149212	0	0				0.00332913	5.83487e-05	0	5
-1.17391	0.0707072	1	6				-0.128668	0.00883659	1	2
1.41506	0.208271	-1	6				-0.133122	-0.00710416	1	8
-1.08374	0.198581	1	3				-0.142716	0.0123904	1	7
-0.847658	0.847495	1	5				0.147532	-0.000647797	-1	6
0.613497	-0.213801	-1	4				-0.136687	0.00146754	1	6
-1.08953	0.194926	1	3				-0.136654	-0.00266053	1	8
0.853355	-0.00638491	-1	1				-0.149209	-0.0101078	1	3
-0.310506	-0.694704	0	2				-0.143591	-0.0103689	1	5
-1.12355	0.283204	1	3				0.147336	-0.00482504	-1	1
0.148117	0.133673	0	8				-0.00644647	-0.000187304	0	8
-1.06816	0.238472	1	3				0.00454027	0.0020017	0	1
-1.21477	-0.344539	1	7				-0.00375908	-0.0092108	0	7
0.359191	0.123692	0	1				0.139549	-0.00453694	-1	6
0.335765	0.08992	0	1				0.00525738	0.00343031	0	5
-1.15364	-0.340986	1	7				-0.143326	-0.00534799	1	8
-1.15545	-0.34904	1	7				-0.000409119	-0.0122328	0	1
-1.06536	-0.506351	1	1				0.149625	0.00187792	-1	4
-1.0986	-0.454821	1	1				0.142195	0.0054499	-1	3
0.336971	0.0924293	0	1				0.138409	0.00428003	-1	8
0.59107	-0.269012	-1	4				0.145524	0.0104205	-1	2
-0.227443	-0.142266	0	3				-0.000918252	0.00750497	0	7
-0.149925	-0.485209	0	6				-0.0112885	-0.0119395	0	6
-1.09903	-0.448906	1	1				0.141881	-0.00557461	-1	1
1.005	-0.16496	-1	5				0.144044	0.00159316	-1	8
0.3337	0.088864	0	1				0.153695	0.0021423	-1	2
-0.223319	-0.152539	0	3				-0.135666	-0.00531278	1	2
-1.00268	-0.0821046	1	2				-0.144677	0.00285603	1	1
-0.141102	-0.478809	0	6				0.147696	0.0027444	-1	4
0.0697897	-0.0147383	0	8				-0.134846	0.00238893	1	7
-0.141272	-0.00130908	0	4				0.142789	-0.00127942	-1	6
-0.766061	0.304097	1	4				0.141196	-0.00381998	-1	6
1.33358	-0.00077353	-1	2				-0.13937	-0.00162267	1	8
0.922839	-0.647368	-1	0				0.149775	-0.00378704	-1	6
-1.15578	-0.350638	1	7				-0.143768	0.00299748	1	7
0.0475163	-0.0285698	0	8				-0.00483897	0.0135286	0	5
-0.918682	0.482057	1	0				-0.138159	-0.00105608	1	6
0.919427	-0.653135	-1	0				-0.140653	-0.0060796	1	4
1.00693	-0.159583	-1	5				0.00189059	-0.0127209	0	0
0.329894	0.0884621	0	1				0.00721069	0.010945	0	5
-1.09427	0.197168	1	3				-0.153219	0.00389671	1	1
-0.918009	-0.114917	1	2				-0.00365801	-0.0032675	0	3
-1.08035	0.191688	1	3				0.139778	0.0070541	-1	0
-1.16591	-0.364271	1	7				-5.61536e-05	0.00852155	0	6
0.910086	-0.648729	-1	0				-0.138045	-1.8889e-05	1	1
-0.1586	-0.485828	0	6				0.147066	0.00516074	-1	4
0.917826	-0.652542	-1	0				-0.143412	-0.0207772	1	3
-1.09673	-0.455435	1	1				0.14156	-0.00303491	-1	1
-0.842858	0.851511	1	5				-0.00438511	7.73234e-05	0	1
0.0183207	-0.411379	0	6				-0.00051871	-0.0127829	0	0
-0.0153322	-0.497644	0	6				-0.13438	-0.00974795	1	1
-1.17219	0.0712907	1	6				0.148167	0.00238739	-1	4
1.37789	0.396577	-1	6				-0.144883	-0.00708674	1	7
-1.15843	-0.355076	1	7				0.143956	0.00983276	-1	4
0.0718715	0.547334	0	5				0.13921	-0.00264756	-1	8
-0.844357	0.852457	1	5				0.154119	0.00653574	-1	4
-0.925006	0.486527	1	0				0.146223	0.00950496	-1	0
0.314504	0.0580974	0	1				-0.141816	-0.00220092	1	3
-0.773523	0.290704	1	4				-0.00306118	-0.00817372	0	0
-0.134442	0.0239061	0	4				-0.147853	0.00454792	1	1
-0.259217	-0.680616	0	2				0.140084	0.00876671	-1	8
-0.127437	0.0167045	0	4				-0.142134	-0.00300664	1	8
0.0726646	-0.00594988	0	8				-0.145933	0.00236982	1	5
-0.130097	0.0159516	0	4				-0.00683039	0.000620814	0	7
0.058206	-0.142344	0	0				0.000315105	0.0106692	0	8
-0.118858	0.0504537	0	4				-8.08568e-05	-0.00798828	0	0
-0.766035	0.290924	1	4				0.150391	-0.00194633	-1	0
-1.16294	0.148654	1	6				0.00153597	-0.007844	0	8
0.222288	0.736592	0	7				0.140662	0.00272842	-1	0
0.716433	-0.208422	-1	4				0.142848	0.0113113	-1	4
-0.153869	-0.488737	0	6				0.00379533	0.00674042	0	5
0.719813	-0.211023	-1	4				-0.144608	-0.00417796	1	6
0.0255936	-0.198333	0	0				0.00265487	-0.0118258	0	0
-0.851446	0.847382	1	5				0.00155206	0.00980085	0	8
0.0274164	-0.204578	0	0				-0.141984	-0.0109155	1	3
0.72996	-0.268772	-1	1				-0.00413476	0.00138251	0	1
0.0254727	-0.19455	0	0				-0.00436841	0.00116773	0	1
-0.208475	-0.146253	0	3				-0.146394	0.00205657	1	7
-1.09897	-0.449632	1	1				-0.140936	0.0101193	1	5
-0.326816	-0.598181	0	2				0.00119527	0.00210528	0	1
-0.841504	0.848345	1	5				-0.00243546	-0.0113819	0	0
1.00292	-0.154679	-1	5				0.139859	0.00446106	-1	1
1.0941	0.549097	-1	7				0.143502	-0.00526022	-1	4
0.985926	-0.157986	-1	5				0.136917	0.00636455	-1	8
-0.258642	-0.667406	0	2				0.141035	-0.00121211	-1	8
0.0749989	-0.00117877	0	8				0.000696403	-0.00451739	0	3
0.327677	0.085896	0	1				0.145008	0.00329521	-1	1
1.0076	-0.161416	-1	5				0.00338315	-0.00516793	0	7
1.31433	0.0115454	-1	2				0.144655	0.0139524	-1	3
1.00389	-0.150568	-1	5				-0.14397	-0.0136068	1	3
0.0218666	-0.206988	0	0				0.143411	-0.00605028	-1	8
-0.156238	-0.480821	0	6				0.139125	-0.00764748	-1	4
-1.08134	0.202517	1	3				0.00267933	0.00936803	0	8
1.12859	0.457909	-1	7				-8.82414e-05	0.00663479	0	7
-0.250637	-0.680763	0	2				0.145605	0.00625117	-1	0
-0.122638	0.0205446	0	4				0.145578	0.0117804	-1	2
1.33073	-0.00175087	-1	2				0.1429	0.00169779	-1	0
-1.16753	-0.350427	1	7				-0.00464141	-0.0128643	0	0
1.11339	0.459461	-1	7				-0.00790798	-0.00903888	0	0
1.17165	0.487161	-1	7				-0.132973	-0.00146622	1	5
1.12677	0.369843	-1	7				-0.00478669	-0.00229024	0	8
0.0981946	0.450448	0	5				0.00403504	0.00908373	0	3
-1.10807	-0.445353	1	1				-0.141868	-0.0100239	1	1
0.858737	-0.00300617	-1	1				-0.00284373	-0.00547344	0	8
-0.257105	-0.682151	0	2				0.141709	-0.00516934	-1	2
-0.766394	0.291438	1	4				-0.0017183	-0.00921273	0	5
0.233227	0.738047	0	7				0.137674	-0.00690096	-1	0
0.336816	0.0822738	0	1				-0.00693986	-0.00786397	0	0
0.076145	0.00351369	0	8				0.000177722	-0.00576857	0	6
0.856985	-0.00931416	-1	1				0.134307	0.0042732	-1	6
-1.07532	0.201992	1	3				-0.139051	-0.00436619	1	5
0.221395	0.733562	0	7				0.143996	0.00156816	-1	2
-0.248897	-0.560115	0	6				-0.000807008	0.00437132	0	7
-1.10385	-0.449363	1	1				0.00192006	-0.0116303	0	6
0.913536	-0.658485	-1	0				0.140479	-0.00802612	-1	8
1.32862	-0.00865537	-1	2				0.14131	0.00199706	-1	6
0.853166	-0.0030428	-1	1				-0.136856	0.00468835	1	6
0.32995	0.102533	0	1				-0.00191304	0.00906966	0	3
-0.126882	0.0241248	0	4				0.00380401	-0.00450095	0	6
-0.208066	-0.035907	0	3				-0.136984	-0.00349172	1	2
-0.235317	-0.147867	0	3				-0.00239375	-0.00892907	0	3
0.066171	0.00065904	0	8				-0.148305	0.00168139	1	2
1.11754	0.456333	-1	7				-0.00853287	-0.00619493	0	0
-1.10718	0.203922	1	3				-0.139298	0.00774753	1	5
-0.844131	0.844359	1	5				-0.00737558	-0.00672548	0	3
1.00827	-0.160706	-1	5				0.137932	-0.000253863	-1	6
0.227481	0.743152	0	7				-0.137289	-0.00238341	1	8
0.0962144	0.44618	0	5				1.60439e-06	0.0119177	0	5
0.069467	-0.00422164	0	8				0.00754513	0.000295314	0	7
0.984457	-0.554541	-1	0				-0.0131347	-0.00928625	0	1
-0.919072	0.487189	1	0				0.0047676	-0.00484132	0	0
0.946998	-0.168398	-1	5				-0.137832	-0.0126692	1	7
0.0975075	0.44736	0	5				-0.0062403	0.00569948	0	7
1.00864	-0.15682	-1	5				-0.0027507	-0.00320789	0	3
1.12035	0.449136	-1	7				-0.144702	-0.016625	1	3
1.33775	-0.00227095	-1	2				-0.139508	0.000157881	1	1
-0.230769	-0.145731	0	3				-0.136145	0.00648013	1	2
-0.238373	-0.718718	0	2				-0.000529731	-0.00358706	0	7
-1.0865	0.19302	1	3				-0.14357	0.00988336	1	7
0.0785261	0.00736801	0	8				0.140795	0.0105585	-1	0
-1.08157	0.204262	1	3				-0.0112556	-0.00672023	0	0
1.00449	-0.153725	-1	5				0.00357398	0.0107693	0	3
0.919327	-0.64321	-1	0				0.14153	0.000335461	-1	0
-0.909955	0.485071	1	0				0.00911818	0.00863147	0	5
-0.24315	-0.508381	0	6				0.149125	0.00345953	-1	2
0.337111	0.089307	0	1				0.144838	-0.00156326	-1	0
0.922467	-0.648871	-1	0				0.00963579	0.00381358	0	5
0.0359198	-0.159624	0	0				-0.00167177	-0.00647692	0	5
1.32942	-0.00607543	-1	2				-0.146732	0.00275202	1	7
-0.912694	-0.111238	1	2				0.145501	0.00173166	-1	2
0.914742	-0.646274	-1	0				0.145065	0.00117163	-1	8
-0.98	0.0420724	1	7				0.139104	0.0011375	-1	1
0.859805	-0.00192783	-1	1				0.143865	-0.00742894	-1	0
0.105489	0.442354	0	5				0.137838	-0.00330665	-1	2
0.069141	0.00647941	0	8				0.141218	-0.00453625	-1	8
-0.761295	0.293198	1	4				0.143227	0.00353719	-1	6
0.922758	-0.713268	-1	0				0.140976	-0.00198217	-1	6
-1.11529	-0.485747	1	1				0.141834	-0.00831042	-1	2
0.908583	-0.65014	-1	0				0.14635	0.00728963	-1	0
-0.230854	-0.140261	0	3				0.143722	0.00571741	-1	2
0.919158	-0.642095	-1	0				0.144755	0.00402775	-1	3
-0.917101	0.489392	1	0				-0.13819	-0.00391457	1	3
0.918086	-0.654202	-1	0				0.148619	0.00218356	-1	4
0.10289	0.448018	0	5				-0.145331	0.00618877	1	4
-0.915617	-0.113253	1	2				-0.133992	-0.00699153	1	8
-0.257824	-0.678384	0	2				-0.14096	-0.00282158	1	3
-0.113289	0.0539116	0	4				0.00326493	0.00380144	0	1
-0.130053	0.00831938	0	4				0.136184	0.0163783	-1	1
0.221559	0.736325	0	7				-0.144106	0.00979228	1	2
-0.915461	0.487521	1	0				0.144053	0.0110441	-1	3
-1.09547	-0.448569	1	1				0.000337425	-0.00195979	0	5
1.33101	0.0150224	-1	2				0.00512955	0.00524454	0	3
0.067989	0.00247244	0	8				-0.138156	0.00760759	1	5
-1.08157	0.200146	1	3				0.142171	0.0115006	-1	8
1.01064	-0.166589	-1	5				0.14006	-0.0017448	-1	8
-0.837726	0.852949	1	5				-0.13992	0.00262552	1	2
-1.16985	0.071719	1	6				-0.00107494	-0.0113831	0	0
0.716831	-0.204927	-1	4				-0.143883	0.00269334	1	7
0.325692	0.0916101	0	1				0.140655	0.00235107	-1	8
-1.1783	0.0678053	1	6				0.144998	-0.00430685	-1	2
-0.913209	0.481688	1	0				0.140176	0.014144	-1	3
0.324183	0.0977487	0	1				0.135669	-0.0108518	-1	8
1.33461	-0.00905564	-1	2				0.150792	-0.00162075	-1	4
-1.08745	0.199332	1	3				-0.138279	0.00101044	1	2
1.37426	0.401033	-1	6				0.00915021	0.00986673	0	5
0.863255	0.00366401	-1	1				-0.139309	0.00457181	1	2
0.91493	-0.650304	-1	0				-0.144041	0.00630983	1	4
-0.769738	0.293763	1	4				-0.00567152	-0.00166183	0	0
-0.762281	0.288418	1	4				0.152188	0.000596055	-1	1
0.025772	-0.193995	0	0				-0.00562244	0.00841694	0	3
0.109011	0.0749845	0	8				0.147798	-0.00988342	-1	2
0.233903	0.79589	0	7				-0.136397	-0.00833095	1	1
0.0958276	0.447465	0	5				-0.142307	0.00512213	1	4
-0.15885	-0.487134	0	6				-0.149168	-0.00336743	1	1
0.752463	-0.192872	-1	4				-0.139742	-0.00502591	1	1
-0.0135314	-0.0114337	0	8				-0.144249	0.00124151	1	6
-0.253544	-0.685342	0	2				-0.140618	0.000681268	1	1
-0.9198	0.492725	1	0				0.131921	0.00365738	-1	1
0.709337	-0.20069	-1	4				-0.000707536	0.0102203	0	8
-0.763244	0.287661	1	4				0.00616705	0.00618455	0	1
-0.153407	-0.482911	0	6				0.00492387	-0.018653	0	0
-0.135802	0.0248608	0	4				0.00102593	-0.00346226	0	1
0.054962	0.481788	0	5				0.14482	0.0072528	-1	0
-0.853966	0.853953	1	5				0.00288211	0.0012499	0	8
0.0656361	-0.000696989	0	8				0.00687425	0.00527534	0	1
0.0973719	0.451889	0	5				0.144056	0.00756179	-1	1
-1.10382	-0.389176	1	7				0.149577	0.0069653	-1	4
1.00997	-0.159031	-1	5				-0.000102681	0.00578575	0	7
1.1155	0.459202	-1	7				0.154827	-0.00493457	-1	8
1.33065	-0.00467308	-1	2				0.00574188	0.00228377	0	3
0.912056	-0.602941	-1	0				-0.138119	0.0104443	1	8
0.717822	-0.213006	-1	4				0.139381	0.00744661	-1	6
0.0167493	-0.192207	0	0				0.0045693	0.000498323	0	7
0.26458	0.078701	0	1				-0.143818	0.00197923	1	2
-0.288105	-0.64639	0	2				0.00792126	0.00403414	0	6
0.706738	-0.202056	-1	4				-0.13947	0.0052868	1	6
1.0582	-0.144069	-1	5				0.150168	-0.0073818	-1	4
-1.13479	0.248702	1	3				0.14277	0.0066887	-1	2
0.324969	0.0887185	0	1				0.00105852	0.00430024	0	1
-0.125764	0.0214434	0	4				0.142121	0.00642525	-1	2
0.712408	-0.200357	-1	4				-0.00425484	0.00163872	0	5
0.227673	0.739054	0	7				0.148783	-0.000885744	-1	2
1.12373	0.456157	-1	7				0.00103106	-0.0175899	0	0
-0.852734	0.84793	1	5				-0.140936	-0.00937737	1	3
0.0938486	0.443691	0	5				0.143358	0.00469165	-1	1
-0.109177	-0.335736	0	6				0.139747	0.00834594	-1	4
-1.07634	-0.468438	1	1				0.00442651	-0.00789777	0	6
1.37046	0.404455	-1	6				0.00642626	0.00770795	0	6
0.330665	0.0848871	0	1				0.138135	0.00769428	-1	0
-0.257253	-0.674348	0	2				-0.143043	0.000920599	1	7
-1.15929	-0.354455	1	7				0.138843	-0.00692994	-1	6
0.143111	0.28194	0	5				0.00345622	0.00844071	0	1
-0.921566	0.48434	1	0				-0.142449	-0.00326373	1	8
0.0728264	0.00279867	0	8				0.143469	-0.00860369	-1	0
-0.90014	0.604279	1	5				0.0052657	-0.00516066	0	7
0.875235	-0.0443841	-1	1				-0.135078	0.00188588	1	7
0.0709691	-0.000414643	0	8				0.00750316	0.000137708	0	3
-0.265538	-0.553247	0	2				-0.145718	-0.00701178	1	8
1.00754	-0.154047	-1	5				-0.140423	-0.00502527	1	5
0.869986	0.0383655	-1	1				-0.140124	-0.000926752	1	8
-0.132318	0.0163026	0	4				-0.000924128	-0.00251536	0	7
0.0216009	-0.197267	0	0				0.0045693	0.000498323	0	7
-0.945274	0.417994	1	0				-0.135979	-0.00148328	1	2
-1.18105	0.0622366	1	6				-0.138954	-0.00310929	1	6
0.022838	-0.197982	0	0				-0.138351	-0.00323477	1	8
-0.230595	-0.118704	0	3				-0.00109419	-0.0125152	0	0
1.33569	-0.00335486	-1	2				0.0068049	0.00384721	0	5
0.0874016	0.240464	0	8				-0.135342	-0.00327107	1	6
0.0179754	-0.200154	0	0				-0.14189	-0.004932	1	4
-0.265831	-0.674472	0	2				0.148532	0.00234765	-1	2
-0.127601	0.0219084	0	4				-0.145451	-0.00639774	1	6
0.0306962	-0.0699781	0	8				0.147125	-0.00220876	-1	4
-0.812591	0.242361	1	4				0.002688	0.000796738	0	3
0.991494	-0.154528	-1	5				-0.141655	0.00252306	1	7
-1.18677	-0.28587	1	7				-0.144197	-0.00251024	1	4
-1.06853	0.138472	1	3				0.000393206	-0.0110163	0	1
0.758325	-0.110103	-1	4				0.140576	0.00480814	-1	3
-0.717674	0.370111	1	4				-9.14502e-05	0.00644612	0	6
-0.225393	-0.141143	0	3				0.139151	0.00060488	-1	2
0.318248	0.085011	0	1				0.000574622	-0.00225108	0	0
-0.261515	-0.675616	0	2				0.142757	0.005934	-1	1
1.00457	-0.166812	-1	5				-0.139823	-0.00974282	1	3
-0.84377	0.854908	1	5				-0.13783	5.35112e-05	1	4
0.127338	0.523292	0	5				-0.138045	0.0147838	1	7
-1.09873	-0.448654	1	1				0.138525	-0.00292994	-1	1
-0.14083	0.0208713	0	4				0.141924	0.00731143	-1	2
-1.17661	0.0781791	1	6				-0.14368	0.00951107	1	5
-0.848941	0.842573	1	5				-0.00219817	0.000288335	0	6
1.18611	-0.109365	-1	5				-0.142885	-0.0146414	1	3
0.0694883	0.00367818	0	8				0.00144618	-0.00406968	0	7
0.716816	-0.198211	-1	4				0.139726	-0.0122707	-1	0
0.908976	-0.64517	-1	0				-0.141512	-0.0115378	1	3
0.241306	0.74187	0	7				0.000351361	-0.00751657	0	5
-1.16371	-0.359815	1	7				0.147577	0.00932568	-1	3
-0.906283	-0.114897	1	2				0.142873	0.00135584	-1	4
0.171706	0.502679	0	7				0.00417792	-0.00731263	0	8
-0.122987	0.0250085	0	4				0.137215	0.000482133	-1	8
-0.118794	0.0676952	0	4				-0.144058	-0.00395147	1	4
0.886704	0.0521874	-1	1				-0.134851	-0.00115952	1	4
1.32909	-0.0186889	-1	2				-0.131234	-0.00798438	1	3
-1.17259	0.0732619	1	6				-0.00758194	-0.00895858	0	6
-0.124464	0.0366509	0	4				0.000125835	-0.00346744	0	1
0.84226	0.0521108	-1	1				0.000313843	0.00352525	0	3
0.861762	-0.682338	-1	0				-0.151875	-0.00622228	1	3
-0.914601	0.487869	1	0				-0.00190762	-0.0203446	0	0
-1.15415	-0.352029	1	7				-0.13681	0.00744604	1	2
-0.109777	-0.497806	0	0				-0.002742	0.00441813	0	6
0.0681661	0.00686581	0	8				-0.144573	-0.00907796	1	3
0.853647	-0.012277	-1	1				-0.149009	0.0100772	1	2
-0.762482	0.294406	1	4				-0.000356751	0.00692872	0	3
0.862567	-0.00145024	-1	1				-0.138504	0.000546642	1	4
-0.2661	-0.704973	0	2				0.139723	0.0126236	-1	3
0.229019	0.727118	0	7				0.139491	-0.00244399	-1	1
1.36443	0.039218	-1	2				0.143783	0.00644202	-1	3
0.863128	0.00587934	-1	1				0.00940119	-0.0142142	0	0
0.335106	0.0946431	0	1				0.0059924	0.00417623	0	7
1.00096	-0.59934	-1	0				0.136329	0.000652883	-1	8
0.855203	-0.00413426	-1	1				0.150155	0.00997119	-1	4
-0.880191	-0.00947963	1	2				0.147342	-0.00444769	-1	2
0.0966277	0.442691	0	5				-0.120978	0.00550339	1	2
0.32795	0.0982553	0	1				-0.138216	0.00477836	1	2
0.946883	-0.199433	-1	5				0.136944	0.00554094	-1	8
1.01429	-0.160898	-1	5				0.145302	-0.00817556	-1	1
-0.269267	-0.0601504	0	3				0.14285	0.00187804	-1	0
-0.908429	-0.133666	1	2				0.00659989	0.00574778	0	1
1.3654	0.40822	-1	6				-0.145382	0.00442778	1	1
0.068271	0.00498312	0	8				0.141944	-0.00189543	-1	0
0.857908	0.00216953	-1	1				0.137952	0.00339136	-1	4
0.918376	-0.651247	-1	0				0.143925	-0.00538786	-1	6
1.33512	-0.0105736	-1	2				-0.136961	0.0127519	1	7
1.32616	-0.00357583	-1	2				0.138863	-0.00132239	-1	3
-0.25192	-0.679578	0	2				0.149745	0.0038243	-1	6
0.708827	-0.197596	-1	4				-0.000280703	0.00240473	0	7
-1.08098	0.188167	1	3				0.155039	0.00545522	-1	1
-0.854801	0.845737	1	5				-0.131414	0.00569453	1	2
-0.254001	-0.670003	0	2				0.138656	0.00480579	-1	6
-0.199178	-0.635892	0	2				0.00111345	-0.00270596	0	0
-0.27739	-0.753268	0	2				0.00225057	-0.00364871	0	0
-0.252325	-0.671401	0	2				0.142676	0.00972149	-1	3
-1.08321	0.200869	1	3				-0.00602127	0.0177725	0	5
-1.00264	-0.0717597	1	2				-0.143258	-0.0117207	1	5
0.0480654	0.119707	0	8				0.00319755	-0.00016076	0	5
-0.754854	0.294798	1	4				0.00523191	-0.000540038	0	8
1.37625	0.402173	-1	6				0.00978115	-0.00169412	0	5
0.331761	0.0954571	0	1				0.00100445	-0.00666475	0	6
1.32587	-0.0119298	-1	2				-0.00928324	-0.00134921	0	7
0.109936	0.439449	0	5				-0.141627	0.00412681	1	8
1.01063	-0.149236	-1	5				-0.140907	0.000812354	1	6
-1.10136	-0.452929	1	1				-0.00236211	0.00565073	0	3
-0.740113	0.311452	1	4				0.000989493	7.8369e-05	0	6
-1.1678	-0.353265	1	7				0.139389	-0.0065998	-1	8
-0.85063	0.847299	1	5				-0.145481	-0.00324279	1	6
-0.254656	-0.67574	0	2				-0.13687	0.0038393	1	7
-1.08572	0.196665	1	3				0.14633	-0.00158369	-1	8
0.0191125	-0.197584	0	0				-0.00720607	-0.00434576	0	6
0.91445	-0.656141	-1	0				0.00139261	0.0137089	0	3
-1.08582	0.194463	1	3				0.143703	0.00591546	-1	3
1.04925	0.438675	-1	7				0.14271	0.00319819	-1	1
-1.18713	-0.382423	1	7				0.144894	0.0115924	-1	6
-1.15709	-0.358903	1	7				-0.00183863	-0.0162881	0	0
-0.144952	-0.4895	0	6				0.00521715	-0.0106539	0	0
-0.706614	0.356337	1	4				0.14686	0.0118143	-1	3
1.18272	0.476836	-1	7				-0.145015	-0.00339592	1	1
0.711026	-0.198599	-1	4				0.134303	0.00325503	-1	1
0.696741	-0.237795	-1	4				0.00243378	0.0129354	0	1
-1.093	-0.442159	1	1				0.00943978	0.00261641	0	6
0.0253474	-0.20835	0	0				-0.134564	0.00133259	1	2
-0.912415	-0.108832	1	2				-0.140012	0.00757309	1	5
0.232882	0.732484	0	7				-0.135913	0.00587823	1	2
1.35867	-0.0159643	-1	2				0.0025025	0.00165735	0	3
0.0281082	-0.198912	0	0				-0.13464	0.0149693	1	5
0.0938001	0.468062	0	5				-0.141999	0.0015066	1	8
1.38288	0.51856	-1	6				-0.14204	0.00738627	1	5
-0.91306	0.487384	1	0				-0.00649938	-0.0103403	0	0
1.36877	0.421131	-1	6				-0.144939	0.00941295	1	5
-0.905581	-0.110086	1	2				-3.20878e-05	0.00993663	0	3
0.910423	-0.645577	-1	0				-0.131547	0.0047465	1	6
-1.17536	0.0708653	1	6				-0.154255	0.000171762	1	8
1.11713	0.452579	-1	7				-0.135046	-0.00889827	1	6
-1.15372	-0.343469	1	7				-0.14705	0.00430484	1	6
-0.908713	-0.110708	1	2				0.00324408	0.00257505	0	1
-0.874776	-0.0474013	1	2				-0.14242	-0.00247621	1	8
-0.12948	0.00862592	0	4				0.141779	0.00218512	-1	6
-0.227033	-0.149252	0	3				0.13256	0.0121528	-1	3
0.85454	0.00146205	-1	1				0.144097	-0.0076045	-1	4
-1.17076	0.0700026	1	6				0.000597997	0.000170796	0	8
-0.912782	-0.104685	1	2				0.000877346	-0.00116732	0	7
-1.08392	0.205857	1	3				-0.142605	-0.00502619	1	7
-0.21624	-0.742818	0	2				0.15048	0.000415129	-1	1
-1.17542	0.0801832	1	6				-0.139832	0.00228392	1	2
1.33507	0.000511091	-1	2				0.141331	0.000145721	-1	0
-1.13171	-0.420258	1	7				0.00947499	-0.0125602	0	8
-1.09012	0.310848	1	3				0.141288	0.00500157	-1	1
1.33119	0.00302668	-1	2				0.142751	0.00555664	-1	4
-0.858301	-0.0990971	1	2				-0.00154984	0.000692775	0	0
-1.15917	-0.351463	1	7				0.140323	-0.0171769	-1	0
-0.76382	0.291907	1	4				0.000415537	-0.00374304	0	0
-0.915195	-0.106917	1	2				0.144018	0.005482	-1	4
0.859455	-0.00583793	-1	1				0.141503	-0.00466736	-1	0
-0.77254	0.293445	1	4				-0.00113875	-0.00161211	0	0
0.110684	0.526712	0	5				0.138407	-0.00981662	-1	8
-0.19951	-0.725547	0	2				-0.132761	0.00545849	1	6
1.33808	-0.00123338	-1	2				-0.140014	0.0095603	1	2
-1.0929	-0.449269	1	1				0.00498235	0.00313775	0	3
1.10816	-0.154327	-1	5				0.142508	0.00132076	-1	6
-0.912901	0.481223	1	0				0.146237	-0.00057907	-1	0
-0.23645	-0.14032	0	3				0.151506	0.00731385	-1	2
0.851335	-0.00179933	-1	1				-0.13798	0.0032145	1	3
-0.770077	0.294459	1	4				-0.00537952	0.0155077	0	3
1.00443	-0.149375	-1	5				-0.131386	-0.00116281	1	8
0.227758	0.737796	0	7				0.152749	0.00880274	-1	2
-1.09286	-0.451636	1	1				0.00150342	0.00279959	0	8
1.33636	-0.0401407	-1	2				0.138045	-0.000568667	-1	2
0.917317	-0.682243	-1	0				-0.148507	-0.000395001	1	4
0.0362901	-0.0596236	0	8				0.144243	0.0132911	-1	3
0.231253	0.73157	0	7				-0.141425	-0.00552049	1	2
0.714577	-0.208396	-1	4				-0.128106	-0.000791606	1	6
1.38027	0.400913	-1	6				0.00214828	-0.0218579	0	3
0.0171368	-0.206031	0	0				0.149371	0.00336724	-1	4
0.33182	0.0940465	0	1				-0.13795	0.00149097	1	7
0.859663	-0.00841441	-1	1				-0.136362	0.00255995	1	6
1.3284	-0.0110231	-1	2				-0.139137	0.00269903	1	7
0.0922292	0.0439211	0	8				-0.146834	-0.0135231	1	3
-1.10402	-0.452617	1	1				-0.143306	-0.0145509	1	3
-0.118934	0.0297639	0	4				0.144118	0.00654825	-1	3
0.0710161	0.00162232	0	8				-0.000949799	-0.00402477	0	8
-0.253067	-0.671672	0	2				0.00321538	-0.00701874	0	0
1.37297	0.41018	-1	6				-0.144107	-0.0109872	1	3
0.110518	0.481884	0	5				0.138181	0.00514001	-1	3
-0.871634	0.80088	1	5				-0.139619	-0.000578571	1	4
0.098947	0.357726	0	5				0.136454	0.0039691	-1	1
-1.1704	0.0719228	1	6				0.144925	0.00244684	-1	1
0.211234	0.675161	0	7				-0.142374	0.00109156	1	5
-0.234223	-0.145864	0	3				-0.00169744	-0.00798633	0	8
0.0755526	0.00240181	0	8				-0.000315369	-0.00668478	0	5
-1.17663	0.0679178	1	6				0.146704	-0.00199426	-1	2
0.222537	0.726904	0	7				-0.142328	0.00152978	1	4
0.86251	0.00262555	-1	1				-0.14752	0.0176229	1	5
-0.931072	-0.247498	1	2				-0.141727	-0.00172215	1	5
-0.917142	0.489567	1	0				-0.00371577	-0.00666367	0	0
-0.117046	0.0123649	0	4				0.135567	0.000135515	-1	2
0.0664068	-0.000985814	0	8				-0.136229	-0.000858044	1	1
-0.15064	-0.493957	0	6				-0.141303	-0.00408889	1	3
1.11804	0.453312	-1	7				0.00250194	-0.000458832	0	8
-0.906017	0.489593	1	0				0.136742	-0.00865137	-1	0
-0.980856	-0.188964	1	2				-0.00305957	-0.00807939	0	3
1.38419	0.407477	-1	6				-0.00044248	4.04464e-05	0	6
-0.843623	0.849916	1	5				-0.136418	-0.00955735	1	6
-0.181706	-0.41862	0	6				0.00296759	0.000614212	0	7
-1.16553	-0.351248	1	7				-0.00276061	-0.00177241	0	6
1.1327	0.469853	-1	7				-0.137083	-0.00333137	1	1
0.287071	0.151154	0	8				-0.135449	0.00329465	1	4
1.3698	0.403499	-1	6				-0.141925	0.00316123	1	8
-0.271656	-0.704982	0	2				-0.150332	-0.00101125	1	3
0.867296	-0.00557195	-1	1				-0.000473118	0.010484	0	7
0.0246091	-0.195609	0	0				-0.137113	-0.00161075	1	4
0.719587	-0.198475	-1	4				0.001508	-0.0039198	0	0
0.862286	0.006209	-1	1				0.00506827	-0.0101625	0	8
-1.16921	-0.363641	1	7				-0.137743	-0.00748063	1	6
-0.0197	-0.176962	0	0				0.14521	-0.00982304	-1	6
0.886385	-0.03402	-1	1				-0.137387	-0.00300443	1	2
-0.915832	0.483224	1	0				-0.145828	-0.00285036	1	2
-0.838013	0.851698	1	5				-0.135473	0.0060078	1	1
-1.08071	0.203743	1	3				0.143968	-0.00284073	-1	2
0.231576	0.731625	0	7				-0.141629	0.00403247	1	2
1.32831	-0.00226674	-1	2				-0.00681549	0.00445947	0	3
-0.804137	1.02513	1	5				0.003727	-0.00902918	0	3
0.0957869	0.442261	0	5				-0.149398	-0.0127527	1	8
0.741556	-0.137718	-1	4				-0.000294754	0.0042912	0	6
-0.130122	0.00905497	0	4				-0.149232	0.00214946	1	8
-0.79876	0.976868	1	5				-0.139112	-0.00795103	1	4
-0.292792	-0.411915	0	6				0.150374	0.00594396	-1	3
-0.917931	0.490274	1	0				-0.139012	0.000478482	1	7
0.0307692	-0.193977	0	0				0.137555	0.00280272	-1	8
-0.928556	0.431816	1	0				-0.136341	-0.00502912	1	2
-0.917341	0.48874	1	0				0.143413	0.00863966	-1	4
0.243916	0.499355	0	7				-0.139429	0.00511192	1	6
-0.914278	-0.212987	1	2				0.00786162	-0.00743039	0	6
1.37575	0.411387	-1	6				0.0141598	0.00162751	0	5
0.0700045	0.0051365	0	8				0.0045047	-0.00875787	0	0
-1.09691	-0.446185	1	1				-0.139058	-0.000607798	1	7
-0.147591	-0.481936	0	6				-0.143844	-0.00290255	1	6
0.716436	-0.196106	-1	4				0.142447	-0.0042758	-1	2
-0.249358	-0.678406	0	2				-0.140815	-0.000834784	1	2
0.0276043	-0.198347	0	0				-0.133254	0.00578825	1	5
1.11794	0.447062	-1	7				-0.00270997	-0.0017604	0	5
-0.914359	0.485748	1	0				0.142442	0.00452879	-1	4
1.11621	0.458956	-1	7				-0.138253	-0.00164762	1	7
0.716617	-0.202975	-1	4				0.00569696	-0.00546716	0	1
-1.17069	0.0817513	1	6				-0.135394	0.0106304	1	4
-0.229407	-0.144145	0	3				-0.00759363	0.00947756	0	6
0.858236	-0.0034799	-1	1				-0.140179	0.00931412	1	3
0.928531	-0.654637	-1	0				-0.143788	-0.00926041	1	3
-0.121692	0.0164247	0	4				-0.144845	-0.00384108	1	1
-0.152293	0.0228099	0	4				0.00191083	0.00418008	0	6
1.08072	-0.0647194	-1	2				-0.000277559	-0.0044971	0	7
0.100354	0.452192	0	5				-0.13795	-0.0055918	1	3
-0.113328	0.0435667	0	4				0.140049	0.00669127	-1	2
-0.12732	0.0193082	0	4				-0.138424	0.00354566	1	6
0.338671	0.0951362	0	1				0.00633144	0.00256622	0	5
1.12155	0.45229	-1	7				-0.13924	0.00844398	1	7
-0.124853	0.0153615	0	4				-0.0001829	0.00106884	0	5
0.864226	-0.0168168	-1	1				-0.00268537	-0.00572574	0	8
-0.913014	0.481009	1	0				0.00580763	-0.00639916	0	8
-1.07847	0.19763	1	3				-0.138475	-0.0104988	1	1
0.718522	-0.206454	-1	4				-0.00310848	-0.000902521	0	5
0.867445	-0.647846	-1	0				-0.134109	0.00619519	1	2
-0.906334	-0.111221	1	2				-0.14412	-0.000381662	1	1
0.0240482	-0.197394	0	0				0.00608285	-0.00805584	0	0
1.00913	-0.157621	-1	5				-0.000283977	-0.00487446	0	6
0.329505	0.0995542	0	1				-0.000731014	0.00201288	0	5
0.0793683	-0.428515	0	6				-0.1432	-0.00832454	1	2
-0.151512	-0.484831	0	6				0.145572	0.000891935	-1	4
0.907233	-0.64501	-1	0				-0.136929	0.00358886	1	6
0.224389	0.733157	0	7				-0.143121	-0.00370197	1	4
-0.234152	-0.14574	0	3				0.00450189	-0.00725736	0	8
-1.18529	0.114132	1	6				0.151207	0.000187927	-1	6
1.39934	0.463416	-1	6				-0.134746	-0.00716845	1	7
-0.923154	0.481038	1	0				-0.000823052	0.00342794	0	5
-0.894533	0.618082	1	0				-0.142351	0.00158032	1	8
-0.213826	-0.0910893	0	3				-0.142446	-0.00398562	1	8
0.0748183	-0.00982926	0	8				-0.14757	-0.0253015	1	3
0.32797	0.0895302	0	1				0.141948	-0.000411372	-1	8
-0.92098	0.486618	1	0				-0.13947	0.0110116	1	1
1.37207	0.402308	-1	6				-0.00131746	-0.006999	0	0
-0.921335	-0.105799	1	2				-0.141814	0.0147773	1	6
-1.10374	-0.368486	1	7				-0.145831	-0.00756954	1	8
0.863474	-0.00461845	-1	1				-0.145409	0.00453805	1	5
0.39255	0.130646	0	1				-0.133487	0.00279838	1	7
0.228652	0.743225	0	7				0.0013509	0.0112561	0	1
0.0683845	0.00671841	0	8				-0.00308364	-0.00949446	0	0
-0.918121	-0.115475	1	2				0.147532	0.00668421	-1	0
0.717805	-0.205842	-1	4				0.148217	0.000310634	-1	0
-1.08741	0.199464	1	3				0.143206	-0.00765133	-1	6
0.915577	-0.650844	-1	0				-0.000344227	0.000728304	0	5
0.86006	-0.0113585	-1	1				-0.138857	0.00704873	1	3
1.37814	0.39074	-1	6				-0.150401	-0.00470181	1	7
-0.845004	0.849712	1	5				-0.149885	-0.0123467	1	1
0.375871	0.127169	0	1				0.00357578	0.00487594	0	6
0.0910141	0.444407	0	5				0.00271555	0.00780473	0	5
-0.256835	-0.67659	0	2				0.141354	0.00437265	-1	6
1.07273	-0.719906	-1	0				-0.143272	-0.0125698	1	1
1.01052	-0.164036	-1	5				0.1408	0.0108415	-1	8
-1.07988	0.194814	1	3				-0.137828	-0.0124805	1	4
-0.798466	1.05618	1	5				0.145127	0.00839087	-1	3
-0.809973	0.949262	1	5				-0.00507217	0.00800612	0	6
-0.107721	0.0573695	0	4				0.141281	-0.00228871	-1	1
0.326525	0.0787914	0	1				-0.00179852	-0.0139296	0	0
-0.908945	-0.110566	1	2				0.136538	-0.00551639	-1	4
-1.17343	0.0601828	1	6				0.146669	0.00432738	-1	4
0.93461	-0.513247	-1	0				0.145717	0.00213694	-1	8
0.717671	-0.196532	-1	4				-0.136985	0.00778588	1	8
-0.24177	-0.135965	0	3				-0.138144	0.00709119	1	1
0.33187	0.0879795	0	1				0.14067	0.00320012	-1	3
-0.92272	0.507688	1	0				0.00641756	-0.0108242	0	1
-0.260195	-0.67764	0	2				0.138607	-0.00159723	-1	2
-0.84592	0.846381	1	5				-0.00145679	0.00616439	0	8
0.867764	-0.0073205	-1	1				-0.00584158	-0.0116617	0	0
-0.760306	0.304458	1	4				-0.00288819	0.0083014	0	1
-1.17322	0.0657897	1	6				-0.145613	0.00979095	1	1
0.0175776	-0.199482	0	0				0.150257	0.00235484	-1	2
-1.15864	-0.365974	1	7				-0.147161	-0.0064328	1	3
-1.15841	-0.361631	1	7				-1.76483e-05	0.0107857	0	1
0.0656271	-0.00154307	0	8				0.000241602	-0.00716209	0	7
-1.08472	0.195462	1	3				0.000735002	-0.00303381	0	7
-0.821161	0.928553	1	5				-0.143867	-0.00756919	1	4
0.228233	0.764845	0	7				-0.143813	-0.00436169	1	3
-0.917013	-0.103133	1	2				-0.00676528	0.00220275	0	6
-0.889067	0.593953	1	0				-0.139644	0.000728714	1	6
0.0859201	-0.159538	0	8				-0.140404	-0.00333301	1	8
-0.923123	0.477883	1	0				0.00824785	0.00308704	0	7
-1.09068	0.159123	1	3				0.139808	-0.00745945	-1	0
-0.119081	0.019085	0	4				0.141982	0.000368689	-1	0
-1.09323	-0.530537	1	1				-0.13329	-0.00218071	1	8
1.05277	-0.109595	-1	5				-0.144114	0.00039702	1	1
-1.0627	0.214344	1	3				0.147803	-0.00175259	-1	3
-0.126486	0.0163062	0	4				-0.00253009	-0.0143991	0	0
-0.208411	-0.129011	0	3				0.0091862	0.00145332	0	3
-1.08725	-0.416733	1	1				-0.00213152	-0.00141577	0	8
0.0753314	-0.00260871	0	8				-0.134138	0.0044971	1	4
0.0934212	0.443898	0	5				-0.142641	-0.0154949	1	3
-0.909789	-0.112232	1	2				-0.00373032	0.00622731	0	5
-1.19664	0.0485955	1	6				-0.148104	-0.0167161	1	3
-0.90759	-0.103006	1	2				0.143322	-0.00085899	-1	0
1.37204	0.411111	-1	6				0.145176	0.0024958	-1	8
0.717	-0.212656	-1	4				-0.139876	-0.00717076	1	3
-0.251019	-0.674886	0	2				0.140901	-0.00109725	-1	8
-1.0794	0.20397	1	3				0.00327665	-0.00318514	0	7
1.38762	0.410208	-1	6				0.14417	0.00904587	-1	8
-0.841649	0.850376	1	5				-0.149664	-0.00046848	1	8
-0.265398	-0.515316	0	6				-0.140861	-0.0116864	1	4
-0.230539	-0.148876	0	3				0.147683	-0.00383906	-1	1
-0.122577	0.0199398	0	4				0.00312056	0.00303092	0	3
-0.123901	0.0213228	0	4				0.135666	0.0033185	-1	6
-0.233042	-0.160367	0	3				0.00217095	0.00304678	0	0
-0.924046	0.486709	1	0				0.144544	-0.00897335	-1	1
-0.160319	-0.482968	0	6				0.145811	-0.00198848	-1	4
-0.129132	0.0186054	0	4				0.00788909	0.00784716	0	3
-1.07257	0.205134	1	3				0.144344	0.00085582	-1	6
0.657993	-0.199931	-1	4				-0.146356	0.0061124	1	1
0.326321	0.0884012	0	1				-0.143508	0.00316672	1	2
-0.903677	-0.109068	1	2				0.000813342	0.00643746	0	5
1.36904	0.408722	-1	6				-0.146363	-0.00372634	1	3
1.11862	0.451917	-1	7				0.125931	-0.00191927	-1	8
-0.247962	-0.686518	0	2				-0.14018	0.00533634	1	7
-1.15161	0.207294	1	6				-0.00280788	-0.0121489	0	0
-0.15434	-0.490678	0	6				-0.00217695	0.00656707	0	8
-1.1374	-0.454751	1	7				-0.150416	0.00734265	1	4
-1.17719	0.0681735	1	6				0.00109901	-0.00355501	0	7
-0.769734	0.292335	1	4				-0.149196	0.00173807	1	7
0.916951	-0.650245	-1	0				-0.140223	-0.00273379	1	8
-0.0309006	-0.201119	0	0				0.00059634	-0.00152614	0	1
0.325768	0.0994962	0	1				0.00233118	-0.0111033	0	1
-1.16668	-0.362362	1	7				-0.00205522	0.0109763	0	3
1.03598	-0.144107	-1	5				-0.143967	-0.0134182	1	7
-0.844297	0.854468	1	5				0.140101	0.00423112	-1	1
1.12288	0.456143	-1	7				0.142686	0.00178312	-1	4
0.853604	-0.0105395	-1	1				0.141251	0.00492896	-1	2
-0.763524	0.297043	1	4				-0.142297	0.00478782	1	1
0.00143679	-0.470029	0	0				0.00135733	-0.0160831	0	0
0.717657	-0.206921	-1	4				-0.00303722	-0.00351287	0	0
0.997013	-0.164724	-1	5				-0.00412809	0.00909143	0	1
-1.14866	-0.496149	1	1				0.138983	0.00267136	-1	8
-0.241912	-0.156115	0	3				0.14747	-4.30577e-05	-1	6
-0.1676	-0.496497	0	6				0.0039975	0.000513995	0	3
-1.08473	0.26603	1	3				-0.143914	-0.010305	1	5
-1.10025	-0.452171	1	1				0.141852	-0.0072727	-1	0
-0.824763	-0.0438668	1	2				0.143556	-0.0103119	-1	8
-0.303201	-0.222278	0	3				-0.139705	-0.0117954	1	3
-0.234893	-0.142461	0	3				0.00118404	0.00144491	0	1
-1.057	0.252284	1	3				-0.000703156	9.20301e-06	0	5
1.37751	0.407199	-1	6				-0.139159	0.00494087	1	2
-0.916668	0.49125	1	0				0.138029	0.00791959	-1	3
-1.17981	0.0934521	1	6				0.138519	-0.00795976	-1	6
-0.250071	-0.67651	0	2				0.143502	-0.00550772	-1	6
-0.848063	0.836792	1	5				-0.135388	0.00310309	1	6
0.0632114	-0.0010541	0	8				0.153811	-0.00169074	-1	4
0.0865842	0.0197734	0	8				-0.00130541	0.00692648	0	5
0.0351932	-0.198957	0	0				0.144791	0.00555472	-1	0
-0.0311049	-0.256292	0	0				-0.141112	0.00908601	1	1
-0.919948	-0.244031	1	2				0.129166	0.00631016	-1	1
0.0997771	0.447775	0	5				-0.143917	-0.0104937	1	7
-0.918688	-0.112081	1	2				-0.139885	0.00529621	1	5
-0.875095	-0.133609	1	2				-0.00545438	-0.00333067	0	7
-1.21331	0.0485667	1	6				-0.14062	0.00256333	1	1
1.00879	-0.160549	-1	5				0.151609	0.00272486	-1	1
-1.18227	-0.572069	1	1				0.00299395	-0.00326784	0	5
0.0718965	-0.00421649	0	8				-0.137103	-0.00304856	1	1
-0.915681	0.4795	1	0				-0.142128	0.00844417	1	6
1.34054	-0.00524123	-1	2				0.00305957	-0.00827384	0	5
0.735784	-0.196349	-1	4				0.141791	-0.00452517	-1	8
0.132894	0.523302	0	5				-0.141167	-0.0137204	1	3
0.251055	0.926954	0	7				0.13567	-0.00416868	-1	1
-0.130071	0.0228482	0	4				0.000683904	-0.00108721	0	8
1.39772	0.0254823	-1	2				0.0019745	0.00307961	0	1
0.0952532	0.452378	0	5				0.00149438	-0.0109772	0	3
-0.764256	0.283445	1	4				0.143512	0.00950848	-1	0
0.0250768	-0.0872292	0	8				-0.139782	-0.00738436	1	5
-0.153041	-0.483528	0	6				0.145256	-0.00522614	-1	6
-0.762765	0.291122	1	4				-0.138424	-0.0105735	1	3
-1.15386	-0.399607	1	7				-0.0040669	0.000345883	0	0
0.02531	-0.192191	0	0				0.14079	0.0102755	-1	2
0.708869	-0.205574	-1	4				-0.138413	-0.0118259	1	8
-1.09897	-0.448853	1	1				-0.138007	-0.0023865	1	1
-0.153439	-0.490673	0	6				0.138618	0.00254167	-1	6
-0.255094	-0.680535	0	2				-0.00551601	-0.00255814	0	8
1.12703	0.438809	-1	7				-0.00225943	-0.00883821	0	0
-1.18685	-0.30656	1	7				0.00125945	-0.00145056	0	0
0.819858	0.00379632	-1	1				0.000378636	-0.00591282	0	8
-1.20787	0.0175416	1	6				-0.00636752	0.00153104	0	6
1.12097	0.461011	-1	7				0.14194	-0.00128748	-1	4
0.10634	0.443758	0	5				0.146064	0.000364838	-1	4
-0.23384	-0.153907	0	3				0.154709	0.0043236	-1	0
0.0905306	-0.414703	0	6				0.139969	0.00604035	-1	1
1.11696	0.457941	-1	7				-0.143817	-0.00464471	1	7
0.099613	0.455579	0	5				-0.126981	-0.00292691	1	6
-0.102791	-0.111588	0	4				0.143031	-0.00155366	-1	6
1.38556	0.40687	-1	6				-0.00220764	0.00201415	0	3
1.36689	0.408008	-1	6				-0.00520779	-0.0187654	0	0
1.00358	-0.153636	-1	5				0.144206	0.00828273	-1	8
-0.904716	-0.103567	1	2				0.140557	-0.00340355	-1	8
-1.10023	-0.444822	1	1				-0.135537	-0.00259218	1	6
-1.09108	-0.450108	1	1				0.152501	-0.0147538	-1	6
1.33308	0.573647	-1	6				-0.0060678	0.0150367	0	3
-0.198769	-0.525546	0	6				-0.00225903	0.000897987	0	8
1.32723	-0.0142969	-1	2				0.00351361	0.0184238	0	3
0.347774	0.0409134	0	1				0.143322	0.0102466	-1	4
-0.135665	0.0124937	0	4				0.153173	0.00847362	-1	4
0.22564	0.739627	0	7				0.00146962	-0.0217629	0	3
-0.233732	-0.143654	0	3				6.90932e-05	-0.00276071	0	5
-1.07626	-0.447749	1	1				-0.142917	0.00827897	1	4
1.11488	0.454314	-1	7				-0.137055	-0.00700958	1	7
-1.17792	0.0663102	1	6				-0.143513	-0.00528939	1	7
0.245436	0.909702	0	7				0.146794	0.00243267	-1	6
-0.121025	0.0202624	0	4				0.00110654	0.00112495	0	3
-0.253308	-0.671731	0	2				-0.138966	-0.0125985	1	3
-1.17438	0.0589787	1	6				0.00444355	0.00282936	0	0
-1.22055	-0.406618	1	7				-0.138374	-0.00505219	1	6
-0.132067	0.0163893	0	4				0.000384613	0.00364963	0	3
-0.912043	0.390465	1	0				-0.14316	-0.00596608	1	8
-0.912514	-0.110639	1	2				0.139983	0.00283735	-1	4
-0.259256	-0.667683	0	2				-0.00509858	-0.00291613	0	6
0.918835	-0.643621	-1	0				0.141943	0.000541052	-1	4
1.37526	-0.0366254	-1	2				-0.140475	0.000200027	1	7
1.39228	0.0565074	-1	2				0.142658	8.50326e-05	-1	1
-1.09068	-0.446389	1	1				0.15689	-0.0030416	-1	4
-1.15542	-0.357846	1	7				-0.144468	-0.00458771	1	5
-0.148298	-0.481026	0	6				0.15291	-0.00279229	-1	6
-0.124125	0.0153919	0	4				-0.141447	-0.000780397	1	5
-0.781544	1.12517	1	5				0.144162	0.0135416	-1	3
1.00629	-0.161196	-1	5				0.139157	-0.00576072	-1	2
0.33345	0.0836788	0	1				0.138383	0.004936	-1	3
-1.20801	-0.0203897	1	6				0.150861	0.00243578	-1	3
-1.13694	-0.330612	1	7				-0.14466	0.0258278	1	5
-0.86839	0.176748	1	4				0.143666	-0.00257923	-1	1
-1.18669	-0.26518	1	7				0.134549	0.00330023	-1	2
1.33091	-0.0125639	-1	2				-0.00313742	-0.00155326	0	5
0.228611	0.731039	0	7				-0.13942	-0.000584965	1	7
-1.17634	0.0799596	1	6				0.132991	0.00542348	-1	8
1.3246	-0.00798984	-1	2				-0.150435	-0.00325116	1	5
-0.248357	-0.683693	0	2				0.148314	-0.00134188	-1	4
0.89226	0.052197	-1	1				-0.141717	-0.00115612	1	2
-1.09764	-0.45479	1	1				-0.147311	-0.00490369	1	4
-0.762056	0.295466	1	4				0.145568	0.0071514	-1	4
-1.16831	0.078466	1	6				0.0123856	-0.00334138	0	8
-0.767228	0.2944	1	4				-0.145351	-0.00555902	1	4
0.861433	-0.00511796	-1	1				0.00317669	-0.00138716	0	5
0.023881	-0.204606	0	0				0.139256	8.82414e-05	-1	0
0.715478	-0.211387	-1	4				-0.136112	0.00846123	1	8
0.71397	-0.208561	-1	4				-0.138456	-0.00936675	1	6
-0.13159	0.0126279	0	4				-0.133583	-5.04417e-05	1	6
1.05997	0.335245	-1	7				-0.14362	0.00485574	1	7
1.3756	0.406416	-1	6				-0.131313	-0.00206938	1	1
0.703561	-0.204192	-1	4				-0.135544	0.00185692	1	3
0.0763397	0.00334956	0	8				0.140982	-0.00419029	-1	8
-1.07005	-0.271876	1	1				0.000455647	-0.00138459	0	5
-1.08382	0.198923	1	3				0.00286606	0.00987333	0	5
-0.147578	-0.47752	0	6				-0.0001412	0.00200758	0	1
-0.153817	-0.492346	0	6				-0.132804	-0.00849646	1	8
-1.1559	-0.362828	1	7				0.14079	0.0102755	-1	1
0.229803	0.732567	0	7				-0.00485809	0.00616759	0	1
-0.920576	-0.106284	1	2				-0.139068	-0.00540391	1	4
0.067185	-0.00373849	0	8				-0.132425	0.00433775	1	8
0.224943	0.737467	0	7				-0.142396	-0.00106114	1	8
-1.10738	0.148749	1	6				-0.00455165	-0.0158138	0	0
0.370251	0.109918	0	1				-0.000814021	0.00237185	0	8
-0.763621	0.300359	1	4				0.143524	0.0110276	-1	6
-1.0997	-0.453091	1	1				0.137635	0.00508768	-1	0
1.37387	0.409754	-1	6				0.159348	0.000611518	-1	2
-0.237913	-0.594579	0	6				-0.150667	0.00437362	1	5
-0.242754	-0.401484	0	6				0.144729	0.00187553	-1	6
-0.768134	0.245886	1	4				-0.138452	0.00312874	1	7
0.856683	0.00342848	-1	1				0.143163	-0.0101985	-1	4
0.889373	-0.727118	-1	0				-0.146157	0.000138518	1	5
1.11472	0.457836	-1	7				0.136161	0.00417503	-1	8
1.12063	0.454133	-1	7				0.144538	-0.0093507	-1	6
-1.0596	-0.451168	1	1				0.139803	-0.00774246	-1	1
-0.118753	0.0262643	0	4				-0.133477	0.00336441	1	7
1.37244	0.409214	-1	6				-0.143246	-0.0110603	1	6
0.256432	0.878687	0	7				-0.140103	0.00264186	1	6
1.32589	-0.00692551	-1	2				0.00322161	0.00125431	0	6
0.920128	-0.65165	-1	0				0.00951378	-0.00228912	0	1
-0.154607	-0.485203	0	6				0.133963	-0.00998877	-1	1
-0.843601	0.869894	1	5				-0.01096	0.000250568	0	6
1.33085	-0.0298054	-1	2				0.000563141	0.00493607	0	5
-1.15217	-0.360108	1	7				0.00187736	-0.000717055	0	6
0.228271	0.77519	0	7				-0.142327	-0.00720798	1	5
-0.770369	0.291445	1	4				0.00439628	-0.00971955	0	6
1.37749	0.563378	-1	6				-0.134797	0.00394074	1	2
0.105709	0.455318	0	5				-0.135829	0.00286069	1	1
0.101816	0.448882	0	5				-0.140079	-0.00341283	1	4
1.37664	0.412314	-1	6				0.00516774	-0.00431356	0	3
-0.154072	-0.498227	0	6				-0.149207	-0.0011989	1	1
1.37525	-0.0400737	-1	2				0.00885722	-0.0105664	0	0
1.00846	-0.158123	-1	5				0.139624	-0.00179802	-1	2
0.016761	-0.210644	0	0				0.000698846	0.00469234	0	6
-0.849881	0.851699	1	5				-0.135627	-0.00304866	1	1
-1.09868	-0.452979	1	1				-0.137666	0.00796478	1	2
0.846739	-0.00540879	-1	1				-0.000217648	0.000811825	0	5
-0.760973	0.2967	1	4				-0.00247627	-0.0053027	0	6
-1.16158	-0.363241	1	7				0.00822515	-0.00518943	0	1
-0.907538	0.494786	1	0				0.0133778	-0.00600266	0	5
-1.15735	-0.359425	1	7				0.147982	0.00108412	-1	4
0.917349	-0.647441	-1	0				-0.131664	-0.000760851	1	7
0.33134	0.0991024	0	1				-0.144173	0.000343644	1	1
-0.226648	-0.141543	0	3				-0.143296	-0.00335038	1	1
0.911685	-0.702942	-1	0				0.140137	0.0118799	-1	0
-1.16893	0.0670066	1	6				0.00398851	0.00634793	0	8
0.0671729	0.00175194	0	8				-0.145261	-0.00954901	1	4
1.01921	-0.171722	-1	5				0.143882	-0.00793499	-1	0
0.026577	-0.201214	0	0				0.144955	0.0151772	-1	3
-0.909276	-0.100119	1	2				0.0063967	-0.0120506	0	5
-1.10271	-0.444702	1	1				0.0029534	0.00238017	0	1
-0.142677	-0.488925	0	6				0.139777	0.00102188	-1	3
0.0279187	-0.196809	0	0				0.000891597	0.00174475	0	8
0.0772771	0.002409	0	8				0.00111536	-0.00773862	0	0
-0.118902	0.0207755	0	4				-0.143499	-0.00455886	1	2
-0.120364	0.0244119	0	4				-0.139508	0.00874745	1	4
0.912853	-0.652022	-1	0				0.000948928	0.00190855	0	5
1.37169	0.40589	-1	6				0.149496	0.000176095	-1	4
0.0989225	0.443159	0	5				0.140306	-0.00316666	-1	8
-1.14139	-0.0340679	1	6				-0.00169584	-0.00789199	0	7
-0.905413	-0.115009	1	2				-0.146247	0.0125274	1	6
0.863142	-0.00420469	-1	1				-0.14951	-0.00692252	1	3
-1.17174	0.0755544	1	6				0.149648	0.00569609	-1	3
1.37567	0.409068	-1	6				-0.00473147	-0.000439111	0	7
-1.05736	0.155732	1	3				0.00149594	-0.00233283	0	3
-0.875261	-0.178437	1	2				-0.148998	-0.00011292	1	1
0.0262203	-0.202402	0	0				0.000426768	-0.00308267	0	6
0.918535	-0.648052	-1	0				0.00376527	0.00277289	0	6
-0.91474	-0.111169	1	2				0.143346	0.000556081	-1	0
-0.84647	0.857581	1	5				-0.13515	-0.00553922	1	3
1.11155	0.459085	-1	7				-0.139005	-0.00351246	1	1
1.14169	-0.102545	-1	5				0.138988	0.0149833	-1	3
1.32219	0.632249	-1	6				-0.138356	-0.0114816	1	1
-0.236325	-0.14631	0	3				0.142848	0.0113113	-1	1
0.0962432	0.438767	0	5				-0.137996	-0.000890322	1	7
-0.914424	-0.110912	1	2				-0.141344	-0.00116203	1	4
1.32419	-0.00572827	-1	2				-0.139705	-0.00285613	1	1
0.746576	-0.282537	-1	4				0.140666	0.00301144	-1	1
-0.13056	0.0160507	0	4				0.134485	0.00215557	-1	8
0.333202	0.101814	0	1				0.00368224	0.00912917	0	3
-1.17446	0.0669373	1	6				-0.137716	-0.0013166	1	2
0.143392	0.357802	0	5				0.138571	-0.00108195	-1	8
-0.951456	0.249018	1	0				-0.138484	-0.0110648	1	3
-1.16493	-0.359503	1	7				-0.138711	0.00375959	1	7
-1.18174	-0.427241	1	7				0.000113215	-0.00634973	0	0
1.32284	-0.00970915	-1	2				0.142077	0.000471761	-1	8
-0.76646	0.292654	1	4				-0.146509	-0.00367928	1	1
0.335978	0.0827367	0	1				-0.139825	0.00730688	1	5
0.222188	0.739879	0	7				-0.141181	-0.00964719	1	5
0.337968	0.0923445	0	1				0.141565	0.0158408	-1	3
0.723304	-0.210538	-1	4				-0.000847118	0.00201287	0	7
-0.850405	0.849531	1	5				0.00157731	0.00434255	0	8
0.0362518	-0.0699685	0	8				-0.136246	0.00878528	1	3
-0.917254	0.48356	1	0				0.142264	0.00153524	-1	3
0.22562	0.737755	0	7				0.147448	-0.000125736	-1	1
1.11547	0.460026	-1	7				-0.138108	-0.00505287	1	3
0.0256238	-0.200213	0	0				-0.13492	-0.00871483	1	7
0.0715139	0.450782	0	5				-0.142388	-0.000589453	1	7
0.097033	0.452288	0	5				-0.0019557	0.00611474	0	5
-0.847689	0.851547	1	5				0.151356	0.00567667	-1	6
0.0297451	-0.200555	0	0				0.0023745	-0.00855621	0	8
0.226933	0.737934	0	7				0.143866	-0.00887837	-1	6
-0.22713	-0.144392	0	3				0.137067	-0.00212159	-1	8
-1.09103	0.19033	1	3				-0.00242476	0.000989001	0	1
-1.1006	-0.455581	1	1				-0.143308	0.00233777	1	6
-1.17884	0.0815682	1	6				0.00064867	-0.00513475	0	1
-0.182013	-0.501379	0	6				-0.144639	-0.00138926	1	8
-1.16431	-0.365777	1	7				0.135413	0.00843354	-1	3
-0.129225	0.0194222	0	4				-0.14388	0.000595509	1	1
0.861743	-0.00518889	-1	1				0.00133743	0.00340789	0	7
0.0224102	-0.199436	0	0				-0.139669	0.00445927	1	6
-0.14505	-0.481139	0	6				-0.14693	0.0123394	1	6
-1.13208	-0.520259	1	1				0.145541	0.00961061	-1	2
1.00605	-0.158315	-1	5				0.148857	-0.00623846	-1	4
-0.909219	0.489027	1	0				0.149426	-0.00190249	-1	6
0.0960481	0.448703	0	5				0.142059	0.00489692	-1	8
0.0239004	-0.201645	0	0				-0.143198	0.00180157	1	5
-0.151294	-0.473531	0	6				0.00721013	-0.00422115	0	3
0.927498	-0.653404	-1	0				-0.000771699	-0.00319074	0	5
0.862915	-0.00514065	-1	1				0.145645	-0.00600404	-1	2
1.01459	-0.152672	-1	5				0.00740684	0.00499796	0	3
0.0958617	0.443568	0	5				0.138143	-0.00248905	-1	0
1.32886	-0.00392944	-1	2				-0.143659	0.00469476	1	3
-0.762585	0.300151	1	4				0.003768	0.0036587	0	3
-1.08617	-0.451319	1	1				-0.00568002	-0.00532085	0	8
-1.1515	-0.362645	1	7				-0.00145445	-0.00112809	0	8
1.33663	0.0322735	-1	2				-0.134026	-0.0103909	1	3
0.264785	0.133874	0	1				0.137601	0.00294205	-1	3
-1.19123	0.0106738	1	6				-0.00190955	0.0051752	0	3
1.25899	0.0700707	-1	2				-0.140196	0.0082764	1	7
1.38804	0.411672	-1	6				-0.00143493	0.000744163	0	8
0.0539403	0.205924	0	5				0.143775	0.00234649	-1	4
-0.143549	-0.487354	0	6				0.138503	-0.00051733	-1	0
1.36825	0.400584	-1	6				-0.141399	0.00730245	1	8
0.323593	0.09267	0	1				-0.142668	-0.000570002	1	2
0.330297	0.0969461	0	1				-0.141701	0.000790598	1	3
-1.07937	0.181721	1	3				0.146373	-0.0117448	-1	4
-1.10734	0.159094	1	6				-0.140314	0.00683938	1	5
-0.758264	0.282992	1	4				-0.145899	0.00194512	1	6
-0.117198	0.0177953	0	4				0.00359374	0.00882746	0	7
0.860771	-0.0110546	-1	1				0.000548501	0.00165643	0	7
0.342397	0.08918	0	1				-0.147246	0.000762413	1	8
-0.90673	0.324957	1	0				-0.146374	0.00242896	1	6
-1.17067	0.0667608	1	6				-0.138264	0.00142304	1	4
1.12211	0.443349	-1	7				0.00654733	0.000380089	0	7
-0.128754	0.0249603	0	4				0.148085	0.000818324	-1	3
0.0336101	-0.206204	0	0				-0.00134679	-0.000142567	0	7
0.0774639	-0.0015945	0	8				-0.140491	0.00321949	1	8
-1.09815	-0.4526	1	1				-0.147037	0.00601871	1	1
0.0470693	-0.14926	0	0				-0.139562	-0.00868392	1	1
0.106194	0.449265	0	5				0.0120588	0.00438467	0	8
1.38101	0.0151087	-1	2				-0.141809	-0.00354486	1	7
-1.17258	0.0642011	1	6				-0.150732	-0.011242	1	8
-1.09547	-0.446687	1	1				-0.143595	0.00483025	1	4
1.12489	0.452078	-1	7				0.13645	-0.00275929	-1	0
-1.15566	-0.356169	1	7				-0.130778	0.0037294	1	4
1.03847	0.528311	-1	7				0.150779	-0.00237546	-1	4
0.234646	0.730018	0	7				-0.00164129	-0.0046845	0	8
-0.914359	-0.114769	1	2				-0.143774	0.00809034	1	4
-1.0874	0.191738	1	3				-0.00346661	-0.00277399	0	6
-1.09298	-0.461571	1	1				-0.138936	-0.00328821	1	7
1.13279	0.493991	-1	7				-0.000289195	0.00799646	0	5
1.34116	-0.00818872	-1	2				-0.136314	-0.00342537	1	2
0.0192707	-0.193679	0	0				0.144522	-0.00575224	-1	4
-1.09348	0.190748	1	3				-0.00460758	0.00751663	0	3
1.33726	-0.0110969	-1	2				0.00704251	-0.00217	0	5
-1.15401	-0.440986	1	7				-0.141048	-0.0041932	1	8
-0.75782	0.287781	1	4				0.13443	0.00182629	-1	0
-0.12496	0.0307281	0	4				-0.138091	0.012048	1	5
1.32741	-0.0111041	-1	2				-0.00178804	0.00307941	0	3
-1.10406	-0.450449	1	1				0.150429	0.00512806	-1	4
-0.848153	0.856672	1	5				0.00393717	0.00332911	0	8
-0.865989	0.825028	1	5				0.14655	-0.00641847	-1	6
1.40468	0.404805	-1	6				0.132812	0.00346762	-1	1
-0.298974	-0.580891	0	2				0.14783	-0.0157689	-1	0
-0.150851	-0.493583	0	6				0.00892602	0.00290751	0	3
-1.15972	-0.364039	1	7				0.00757172	-0.00886437	0	8
1.00425	-0.156861	-1	5				-0.140911	-0.00826115	1	7
0.860375	-0.0122293	-1	1				0.143155	-0.00773286	-1	0
-1.16435	-0.359398	1	7				-0.000409119	-0.0122328	0	0
-0.765154	0.288162	1	4				0.142672	-0.00388308	-1	6
-0.767955	0.294162	1	4				-0.0036195	-0.00100339	0	0
0.105677	0.454083	0	5				-0.139008	-0.00181906	1	7
0.0725443	0.0104747	0	8				-0.00247292	0.00620612	0	7
0.228182	0.751052	0	7				-0.135471	-0.0145761	1	2
0.0249874	-0.111367	0	8				-0.141696	7.02723e-05	1	2
0.858435	-0.00329016	-1	1				0.144082	0.00731642	-1	6
-0.150055	-0.489171	0	6				-0.143744	0.00471508	1	1
-0.845409	0.85728	1	5				-0.148542	-0.00322236	1	7
-0.232034	-0.147732	0	3				-0.00318463	0.00349319	0	7
-1.09548	-0.4493	1	1				0.00355642	-0.00713409	0	0
1.37983	0.402235	-1	6				-0.143216	0.00438619	1	5
-1.09441	-0.457934	1	1				-0.00216979	0.00141245	0	3
-0.255893	-0.674751	0	2				-0.140021	0.00139264	1	4
0.71878	-0.203611	-1	4				0.14149	0.0114069	-1	3
-0.851982	0.847242	1	5				-0.149684	0.00155693	1	5
-0.833128	0.697498	1	0				-0.00158193	-0.00119399	0	0
0.980255	-0.189031	-1	5				-0.140307	0.00176707	1	5
0.912273	-0.65422	-1	0				-0.142783	-0.0141851	1	3
0.0252173	-0.0492979	0	8				-0.134759	0.00798826	1	6
0.83111	0.0417468	-1	1				0.00163597	0.00499635	0	5
0.724455	-0.254989	-1	4				-0.134475	-0.0039259	1	7
-0.247403	-0.156664	0	3				0.142279	0.00691781	-1	3
0.0963409	0.446263	0	5				0.144666	-0.00180365	-1	1
0.994231	-0.157059	-1	5				0.00326142	0.00333796	0	6
-0.230963	-0.13862	0	3				-0.128344	0.00531242	1	6
0.724306	-0.197715	-1	4				-0.137975	-0.00264037	1	1
-1.19837	-0.416925	1	7				0.00195913	-0.000141392	0	8
-0.231849	-0.148593	0	3				0.00661291	-0.0187657	0	0
-0.159257	-0.486853	0	6				0.00128832	0.00757689	0	1
0.237155	0.736808	0	7				-0.00596509	-0.00109524	0	7
-1.15262	-0.357793	1	7				-0.13136	-0.00317234	1	8
1.12639	0.455274	-1	7				-0.13899	0.00123483	1	5
-0.237476	-0.154823	0	3				-0.140864	0.00903175	1	7
-0.734404	0.352841	1	4				0.0012507	0.00335204	0	6
0.22504	0.736531	0	7				-0.146389	0.000628416	1	7
1.3713	0.404686	-1	6				-0.137172	0.000941607	1	4
0.710014	-0.208795	-1	4				-0.13668	0.000225249	1	3
-0.91693	-0.109294	1	2				-0.137672	-0.00190813	1	2
-0.923571	0.486226	1	0				0.142416	0.00734965	-1	8
-1.14871	-0.360238	1	7				-0.139089	-0.0066303	1	5
-0.257383	-0.679901	0	2				-0.139454	0.0119549	1	8
0.916868	-0.651713	-1	0				0.142549	-0.00221231	-1	0
-0.846512	0.855046	1	5				0.00142911	0.00768971	0	6
-0.921922	0.485522	1	0				-0.00109535	0.000927015	0	3
0.336447	0.084352	0	1				0.129834	-0.00178317	-1	0
0.236796	0.727906	0	7				0.00172793	-0.00657447	0	6
-0.910656	-0.122619	1	2				-0.000126342	0.00489694	0	7
-0.8468	0.839953	1	5				-0.000780497	0.00152226	0	3
-1.17795	0.0723569	1	6				0.141832	0.000619455	-1	0
1.12036	0.45892	-1	7				0.142984	0.00508234	-1	2
1.12276	0.461944	-1	7				-0.146243	0.0034153	1	2
0.329491	0.0870803	0	1				-0.000940172	-0.00345874	0	5
-0.919284	-0.109485	1	2				-0.000449229	-0.0145913	0	0
-1.09848	-0.447787	1	1				-0.136756	-0.0013126	1	5
-1.10003	-0.452704	1	1				0.143104	0.00557164	-1	4
-0.145146	-0.484611	0	6				0.148311	-0.00266287	-1	2
-0.913332	-0.115619	1	2				0.149788	0.00833244	-1	2
-1.08179	-0.440862	1	1				-0.137276	-0.00239526	1	6
-1.16335	0.0755987	1	6				-0.0019815	0.000299302	0	8
1.33199	0.000294717	-1	2				-0.149494	0.0067925	1	5
-1.17007	0.0750906	1	6				-0.138132	0.00968955	1	7
0.811838	-0.661735	-1	0				0.134798	0.00559616	-1	6
0.370111	0.0719864	0	1				-0.00433921	-0.0119598	0	0
-1.1779	0.078058	1	6				-0.141512	0.0109192	1	5
0.0245206	-0.207454	0	0				-0.00488631	0.000995841	0	8
-0.919536	-0.107143	1	2				0.145381	0.00983462	-1	0
-0.771849	0.294349	1	4				-0.143894	5.9185e-05	1	6
-1.09611	0.193596	1	3				-0.14848	-0.00963262	1	4
1.36843	0.410722	-1	6				0.144876	-0.00427065	-1	2
-0.228782	-0.143406	0	3				-0.00392046	0.0127429	0	1
-0.763206	0.284913	1	4				0.14932	0.0032954	-1	2
-1.09153	-0.450183	1	1				-0.00342554	0.00369334	0	6
-0.257243	-0.684806	0	2				0.131561	-0.00556036	-1	8
0.712368	-0.203428	-1	4				-0.00223171	0.000599079	0	7
-0.804252	0.9941	1	5				-0.149044	0.00210609	1	8
-0.231416	-0.146359	0	3				-0.00199426	0.0145611	0	3
1.3645	0.40841	-1	6				-0.143206	-0.00870189	1	6
0.253584	0.109717	0	1				0.14818	0.0047968	-1	8
0.0650651	-0.000514507	0	8				0.150859	-0.00369488	-1	0
0.865178	-0.00308519	-1	1				0.00078936	0.0182377	0	3
1.33618	-0.0884169	-1	2				-0.143641	0.00573248	1	6
-0.231909	-0.144392	0	3				-0.142783	-0.00554022	1	1
-0.153984	-0.493695	0	6				0.00361429	-0.0063718	0	1
-0.771119	0.28655	1	4				-0.137032	0.00118381	1	5
1.11988	0.459657	-1	7				0.14601	-0.00151503	-1	0
-0.135703	0.0021488	0	4				0.146569	-0.000992824	-1	0
0.070742	0.00577157	0	8				-0.134695	-0.0078543	1	3
-0.141118	0.0400705	0	4				0.143014	0.00166328	-1	1
-0.767878	0.314852	1	4				-0.137281	-0.000150241	1	4
0.324458	0.0909539	0	1				0.139351	0.000225319	-1	4
-0.254462	-0.674102	0	2				0.147122	0.0044209	-1	6
-0.910433	0.489739	1	0				-0.0121755	-0.00703822	0	7
-1.04678	0.0109228	1	3				0.150444	-0.00164866	-1	2
0.075803	-0.000831585	0	8				0.135848	0.00596988	-1	1
-1.15946	-0.36317	1	7				-0.14722	0.0020959	1	8
-0.76595	0.28668	1	4				-0.141079	-0.00360956	1	7
0.227966	0.740627	0	7				0.00926718	-0.00451898	0	6
0.338471	0.088718	0	1				-0.00664786	-0.0138861	0	0
0.808121	-0.165189	-1	4				-0.131509	0.00309153	1	7
0.0255959	-0.202301	0	0				0.133756	0.00214853	-1	4
-1.17332	0.0709249	1	6				-0.00554452	-0.00104457	0	5
1.37116	0.356471	-1	6				-0.0019327	0.0022494	0	6
-0.848344	0.85035	1	5				-0.14023	0.0062953	1	7
-0.113315	0.047015	0	4				0.140977	-0.000284943	-1	1
-0.944942	0.50765	1	5				-0.135583	0.00403515	1	5
-1.16201	-0.354087	1	7				0.0030266	-0.00837039	0	7
-0.962209	0.345551	1	0				0.13779	-0.00428498	-1	6
0.103769	0.456397	0	5				0.156331	0.00162377	-1	2
-0.914289	-0.106398	1	2				-0.143593	0.00856263	1	1
1.32401	0.00134017	-1	2				-0.142601	-0.00327732	1	2
1.17705	0.445791	-1	7				0.142663	0.00146155	-1	3
0.0934501	0.444549	0	5				0.00668791	-0.00274214	0	7
-0.917775	0.486922	1	0				-0.138157	0.00818014	1	2
-1.10474	-0.461597	1	1				-0.140281	0.00327648	1	7
-0.151475	-0.491248	0	6				0.14179	-0.0109519	-1	1
-0.255714	-0.669364	0	2				0.138297	-0.000508637	-1	0
0.216521	0.602756	0	7				-0.00856584	-0.0118478	0	6
0.225161	0.737496	0	7				0.137183	0.00312132	-1	8
-0.917672	-0.103731	1	2				0.000468961	-0.000379137	0	7
-0.837445	0.845695	1	5				0.140904	0.00631853	-1	3
-0.723255	0.363205	1	4				-0.14396	-0.0130408	1	5
0.0322045	-0.209115	0	0				0.0117885	-0.00171411	0	1
-0.761797	0.294835	1	4				0.143153	0.00462087	-1	3
-1.08162	0.194981	1	3				0.00931914	0.00260027	0	1
-1.15898	-0.363792	1	7				0.145489	0.0065918	-1	0
-0.920885	0.487823	1	0				0.00462866	0.00398883	0	1
1.32847	-0.0145608	-1	2				0.00170986	0.0043034	0	5
-0.855695	0.604356	1	5				0.152825	0.00375893	-1	3
-0.935836	-0.0337135	1	2				0.00229471	0.00418666	0	5
-0.131461	0.0235364	0	4				0.144325	0.0024818	-1	8
0.718222	-0.206516	-1	4				-0.135746	0.00659674	1	4
0.0992741	0.453256	0	5				0.141798	-0.0104802	-1	2
0.0209174	-0.197992	0	0				0.146456	-0.000375147	-1	4
0.711241	-0.212312	-1	4				0.00527042	0.00172408	0	8
0.0303131	-0.173427	0	0				-0.139648	0.000540038	1	7
0.331158	0.0890154	0	1				-0.143186	0.000333998	1	5
-0.236706	-0.147977	0	3				-0.138119	0.00988206	1	4
0.718766	-0.201732	-1	4				0.140875	-0.0116724	-1	0
0.717204	-0.207567	-1	4				0.142095	-0.0029273	-1	8
-1.09221	0.197979	1	3				-0.135229	-0.00305747	1	6
0.0717821	0.523196	0	5				0.00307348	-0.00289284	0	6
-0.266138	-0.715317	0	2				-0.146624	0.0031651	1	5
-0.854908	0.84391	1	5				0.147832	0.00161228	-1	8
1.37512	0.406558	-1	6				-0.00267798	-0.00659573	0	0
0.916936	-0.655627	-1	0				-0.142621	-0.0142685	1	7
1.00604	-0.152056	-1	5				0.148818	0.00234337	-1	3
-0.841229	0.845848	1	5				0.003285	-0.000746762	0	6
-0.147171	-0.490643	0	6				0.137653	0.00529448	-1	8
0.729883	-0.289462	-1	4				-0.148277	0.00570241	1	4
-0.717687	0.366663	1	4				-0.14156	0.000804458	1	5
-0.132177	0.0203337	0	4				0.00604213	0.00710071	0	5
-0.25372	-0.678759	0	2				-0.00109133	0.00119388	0	7
-0.899936	0.659452	1	5				0.140056	-0.0122682	-1	6
-0.149613	-0.490572	0	6				-0.142616	0.00612822	1	2
0.7143	-0.198188	-1	4				-0.142505	-0.00747613	1	7
-0.904653	0.481354	1	0				-0.143745	-0.00557141	1	1
-1.17988	0.0669656	1	6				0.00262722	0.00499804	0	3
0.915248	-0.652354	-1	0				-8.02195e-06	0.0113517	0	6
-0.240159	-0.140973	0	3				0.00893002	-0.00309755	0	5
0.913056	-0.652226	-1	0				-0.000304834	-0.00610085	0	7
0.0215823	-0.203457	0	0				-0.00600523	-0.0212842	0	0
1.3244	-0.00348413	-1	2				0.142532	0.00180579	-1	1
-0.21541	-0.518678	0	2				0.14213	0.00904779	-1	3
-0.900832	-0.112928	1	2				-0.137	-0.00380208	1	8
0.999756	-0.161197	-1	5				-0.0046806	6.88301e-05	0	0
-0.176291	-0.456542	0	6				0.000471691	-0.000441207	0	6
-0.916909	0.576664	1	0				-0.136275	0.00445275	1	7
1.11959	0.452449	-1	7				0.00133004	0.0100297	0	1
0.886615	0.0280493	-1	1				0.13101	0.000497596	-1	8
0.715579	-0.210605	-1	4				0.139489	-0.000349638	-1	8
0.051386	-0.483736	0	6				0.000609326	-0.00369116	0	7
-0.990255	0.273089	1	0				0.151323	-0.0103948	-1	3
-1.09321	-0.460731	1	1				0.141977	0.0135118	-1	3
-0.148768	-0.492678	0	6				-0.143115	0.000947872	1	7
0.808505	-0.0617405	-1	4				-0.00416179	0.00711033	0	3
0.918791	-0.650614	-1	0				-0.138098	-0.00510844	1	4
0.716525	-0.204554	-1	4				-0.140641	0.0221447	1	5
-1.16126	-0.361514	1	7				-0.144616	-0.0116251	1	1
0.859755	-0.00174758	-1	1				-0.133395	-0.00984199	1	3
-1.16742	0.0707097	1	6				0.150032	0.00424785	-1	8
1.37759	0.408048	-1	6				-0.0027864	0.000623554	0	6
-0.254586	-0.673051	0	2				0.137867	0.00417923	-1	3
0.32114	0.0907	0	1				0.147647	-0.00143224	-1	2
0.926053	-0.646205	-1	0				0.148166	0.00979467	-1	3
0.0666438	-0.00174386	0	8				0.139327	0.00423912	-1	8
1.11959	0.458183	-1	7				0.000916468	0.00705326	0	7
-0.909432	-0.101844	1	2				0.140629	-0.0119617	-1	6
-0.762553	0.252792	1	4				-0.144535	-0.00183341	1	3
0.0208763	-0.204459	0	0				0.138713	-6.67677e-05	-1	1
-0.252404	-0.664705	0	2				0.145984	-0.00519568	-1	6
-0.919511	-0.105809	1	2				0.140069	0.0108884	-1	3
0.919799	-0.648772	-1	0				0.00183542	-0.000253814	0	0
-0.760748	0.285891	1	4				-0.145367	0.000641829	1	4
0.0917196	0.45898	0	5				-0.146237	-0.00756082	1	3
-0.751135	0.33557	1	4				0.143949	-0.000468803	-1	2
0.862743	-0.00582727	-1	1				0.00709336	0.00712401	0	3
-0.851096	0.850326	1	5				-0.141135	-0.00307305	1	4
0.330143	0.0944539	0	1				-0.140755	-0.0009444	1	4
-0.123315	0.0230203	0	4				0.138071	0.00135776	-1	2
0.917336	-0.655701	-1	0				0.146208	0.000735182	-1	6
-0.997663	-0.226924	1	1				0.145662	0.00217539	-1	0
-1.07888	0.20309	1	3				0.151946	0.00203577	-1	6
1.11012	0.448101	-1	7				0.147794	0.00829168	-1	3
0.330892	0.09167	0	1				0.14497	0.0009707	-1	4
-1.06245	0.279861	1	3				0.142991	-0.00137171	-1	8
-0.751161	0.328674	1	4				0.147322	-0.00317479	-1	1
1.04324	0.317975	-1	7				-0.142905	0.000987969	1	8
1.32971	-0.00241557	-1	2				-0.144625	-0.00369573	1	4
-0.196687	0.0365264	0	3				0.00633667	-0.00347626	0	1
1.33302	-0.00384966	-1	2				-0.137997	0.0020424	1	6
0.23655	0.726322	0	7				-0.1412	-0.00948821	1	3
1.37594	0.409444	-1	6				-0.136447	-0.0046087	1	2
-0.821263	0.900967	1	5				-0.00251686	-0.00324717	0	8
-0.242373	-0.14787	0	3				0.140969	0.00241828	-1	2
1.10449	0.451742	-1	7				0.00393872	-0.0130105	0	0
-0.15689	-0.486222	0	6				-0.138996	0.00696948	1	6
1.33091	-0.0125639	-1	2				-0.00585364	0.00424315	0	1
0.233967	0.813131	0	7				-0.138798	-0.000146785	1	6
0.0650908	0.00141192	0	8				0.00287855	-0.00132682	0	0
0.0994247	0.455325	0	5				-0.145162	-0.0035878	1	1
1.37991	0.401578	-1	6				0.144301	-0.00620849	-1	1
-0.767113	0.294704	1	4				-0.140531	0.00255074	1	5
1.33968	-0.00630557	-1	2				-0.137007	-0.00417943	1	3
-1.08811	0.196887	1	3				-0.00177223	0.00638953	0	1
0.924802	-0.16154	-1	5				-0.137437	0.00621953	1	2
0.712392	-0.210405	-1	4				0.140153	0.00169778	-1	2
0.102944	-0.062957	0	1				-0.137667	0.000401489	1	1
0.0807154	0.00219646	0	8				-0.000696938	-0.00188345	0	5
-0.76231	0.31831	1	4				0.000474363	0.00683591	0	5
0.691237	-0.224012	-1	4				0.0028598	-0.00698409	0	1
-1.17677	0.069359	1	6				-0.00309005	-0.00987181	0	6
0.712543	-0.204018	-1	4				0.143542	0.0120653	-1	3
0.855408	-0.00414295	-1	1				-0.14156	-0.0040815	1	8
-0.922812	0.494941	1	0				0.00816207	-0.00186718	0	5
0.100904	0.449589	0	5				0.135452	0.0164126	-1	3
-0.846512	0.854547	1	5				-0.138703	0.0114079	1	8
1.11946	0.452564	-1	7				0.145557	-0.0140123	-1	1
0.329077	0.0919066	0	1				0.138042	-0.00419829	-1	6
-0.78489	0.221719	1	4				0.0133637	0.00840206	0	1
1.33431	-0.00335752	-1	2				-0.141301	-0.00526556	1	4
1.2488	0.318329	-1	7				-0.145385	0.000487587	1	4
0.0192443	-0.204601	0	0				-0.000193932	-0.00236677	0	6
0.860418	0.00588286	-1	1				-0.145398	-0.00292111	1	1
-1.16802	0.0751639	1	6				-0.132761	-0.0181187	1	3
1.01365	-0.150734	-1	5				-0.144227	0.0112991	1	3
0.590968	-0.296598	-1	4				-0.142068	-0.00686422	1	8
1.00675	-0.146581	-1	5				0.143957	-0.0035011	-1	1
0.00247128	-0.190716	0	0				-0.137177	0.00321526	1	5
0.331069	0.0977295	0	1				0.0100809	-0.00207464	0	8
-0.250132	-0.664923	0	2				0.000481259	-0.00648427	0	1
-1.0787	0.200238	1	3				0.000967043	0.00949383	0	6
-0.829782	0.100952	1	4				-0.137141	0.00606106	1	8
-1.09522	-0.459895	1	1				0.00345425	0.0149333	0	6
0.024149	-0.204052	0	0				-0.143883	-0.00851257	1	8
0.0249491	-0.121712	0	0				0.00485248	-0.00336102	0	1
0.103133	0.44323	0	5				-0.13331	0.0131756	1	2
0.353559	0.102992	0	1				-0.00385291	0.00652978	0	1
-0.232779	-0.708363	0	2				0.00201511	0.0103121	0	3
1.11954	0.449471	-1	7				0.14483	0.00781883	-1	4
1.35995	0.328865	-1	6				-7.70107e-05	0.00729516	0	7
-1.10391	-0.413314	1	1				0.140612	-0.000196056	-1	1
-0.261223	-0.681638	0	2				0.148966	0.0110225	-1	3
-0.197913	-0.29451	0	3				-0.143893	0.00219781	1	2
-0.766858	0.286417	1	4				-0.00665837	-0.00841747	0	0
0.221911	0.557938	0	7				0.000406569	0.0042697	0	8
1.36655	0.394764	-1	6				-0.141975	-0.000314982	1	4
1.33368	-0.00364635	-1	2				0.00139697	0.00199727	0	7
0.867	-0.0075486	-1	1				0.135398	0.00363697	-1	3
0.331301	0.0908819	0	1				-0.138009	-0.00478002	1	6
0.918456	-0.65072	-1	0				-0.141644	0.00318343	1	4
1.35405	0.235752	-1	6				-0.136814	0.00714114	1	5
1.32132	-0.00233626	-1	2				0.00621852	-0.015941	0	0
-0.771887	0.288484	1	4				0.00194449	-0.0117645	0	8
-0.214107	-0.166952	0	3				-0.143877	0.00163151	1	5
-1.17107	0.0724159	1	6				0.146219	0.00951563	-1	4
-0.787291	1.07344	1	5				0.0040222	0.00832903	0	5
-1.08751	-0.485699	1	1				-0.145381	0.00417392	1	8
-1.16275	-0.359968	1	7				0.000412328	-0.00393172	0	3
1.33438	-0.00904636	-1	2				-0.135299	0.00489887	1	8
0.0221447	-0.201397	0	0				-0.000141741	-0.000948989	0	8
1.37489	0.407602	-1	6				0.00321854	0.00232327	0	5
0.925046	-0.651219	-1	0				0.144466	-0.0135959	-1	6
0.91254	-0.652983	-1	0				-0.14518	-0.00345378	1	1
0.0720181	-0.0042527	0	8				0.00287346	-0.0192171	0	0
1.13338	0.448727	-1	7				0.00688753	0.00969077	0	1
0.869846	0.00043423	-1	1				0.142994	-0.00231325	-1	2
0.327239	0.0955424	0	1				0.142707	0.00300951	-1	0
-0.131266	0.0136577	0	4				0.134641	0.00151637	-1	0
0.916649	-0.643651	-1	0				-0.147034	0.00485819	1	7
-1.17387	0.0666037	1	6				-0.00234241	-0.00591025	0	8
0.855048	-0.00611467	-1	1				0.00374237	0.0136493	0	3
-0.12833	0.0227727	0	4				0.00265366	0.00785862	0	6
1.12427	0.455798	-1	7				-0.139733	-0.00445988	1	7
-0.130097	0.0159516	0	4				-0.145748	-0.00633142	1	1
-1.1737	0.0687962	1	6				0.142077	0.00593464	-1	3
1.37273	0.411752	-1	6				-0.139618	-0.00664899	1	3
1.37629	0.405309	-1	6				-0.000932027	-0.00496893	0	7
-1.16383	-0.35598	1	7				-0.134972	0.00679255	1	2
1.0101	-0.157329	-1	5				0.140148	0.00699921	-1	1
-0.120334	0.0168006	0	4				0.0109168	-0.000143458	0	1
0.0215565	-0.201061	0	0				0.00382503	-0.00674629	0	1
-1.09015	0.199712	1	3				0.145455	0.00551267	-1	3
-1.08212	0.201075	1	3				-0.0015754	-0.00182615	0	8
0.067062	-0.00383203	0	8				-0.000322482	-0.00713857	0	6
0.914396	-0.644539	-1	0				-0.139579	0.00459658	1	6
0.920202	-0.643194	-1	0				-0.146398	-0.00417603	1	8
-0.127078	0.0190339	0	4				-0.143172	0.00421047	1	5
0.713412	-0.203058	-1	4				0.142307	0.00284921	-1	1
-0.123558	0.0141691	0	4				0.139706	-0.0110251	-1	8
1.00985	-0.15584	-1	5				0.142758	-0.00478878	-1	0
1.0038	-0.148961	-1	5				0.142826	-0.00142712	-1	3
1.32081	0.000302727	-1	2				-0.133487	0.00279838	1	3
0.854579	-0.0105266	-1	1				0.143016	0.0158666	-1	3
-0.911661	-0.109528	1	2				0.00305436	0.0101275	0	5
-1.16968	0.0702585	1	6				-0.134826	0.012241	1	2
-0.239144	-0.141873	0	3				0.145863	0.00573984	-1	3
-0.923978	0.487163	1	0				-0.128541	-0.00502313	1	8
-1.1774	0.0702296	1	6				0.00455165	-0.000539396	0	1
-0.915669	0.486323	1	0				-0.135571	0.000253173	1	5
0.228627	0.748684	0	7				0.00936482	0.00247493	0	0
-0.127207	0.020749	0	4				-0.14355	0.00303518	1	2
-0.261234	-0.67617	0	2				0.137915	0.00122158	-1	3
-0.844484	0.854734	1	5				0.141364	0.00666425	-1	2
-0.151606	-0.494195	0	6				0.00681384	0.0124773	0	5
-0.916096	0.487826	1	0				-0.14269	-0.00078219	1	7
-0.253218	-0.683835	0	2				-0.140723	0.0173335	1	6
-1.09194	-0.452581	1	1				-0.136364	-0.00486261	1	4
0.871614	0.00069798	-1	1				0.14103	0.0045214	-1	8
0.913661	-0.642179	-1	0				0.00277879	0.00976435	0	7
-0.846033	0.847965	1	5				-0.140276	0.00865222	1	7
-1.24271	-0.389415	1	7				0.138616	-0.000751149	-1	2
-0.241352	-0.14493	0	3				-0.138452	-0.0046742	1	2
-0.924722	0.488585	1	0				0.141003	0.00579515	-1	0
-0.135311	0.0261838	0	4				-0.138311	0.00161572	1	3
-1.09987	-0.452646	1	1				-0.00531643	-0.000916377	0	6
-0.762357	0.292185	1	4				-0.00362432	-0.0012864	0	5
1.11886	0.450495	-1	7				-0.00293955	-0.00543305	0	3
0.104721	0.443584	0	5				-0.148438	-0.0120169	1	3
-0.158318	-0.480681	0	6				0.138484	0.00043009	-1	8
-0.230123	0.00888256	0	3				-0.139151	0.00275544	1	5
1.38268	0.466836	-1	6				-0.00460498	0.00366076	0	8
-0.913339	-0.112098	1	2				-0.139659	-0.00280181	1	5
-0.758423	0.293592	1	4				-0.137403	-0.00581531	1	7
1.38239	0.387525	-1	6				-0.140623	-4.98903e-05	1	1
-1.10177	-0.439187	1	1				0.0012434	0.00493542	0	1
0.85683	-0.00979598	-1	1				-0.144153	0.0156386	1	6
-0.126027	0.027904	0	4				0.15005	-0.00482875	-1	4
-0.229612	-0.146528	0	3				0.142709	0.00310385	-1	0
-1.17482	0.0666662	1	6				-0.00324858	-0.0106317	0	0
1.32742	-0.00810396	-1	2				0.00231674	-0.0119524	0	7
-1.08075	0.196001	1	3				-0.000461882	-0.0029208	0	6
0.026263	-0.213315	0	0				0.143623	-0.00428143	-1	6
-1.16935	-0.358476	1	7				0.139218	-0.00217587	-1	3
-1.16698	-0.359177	1	7				-0.148286	0.00162077	1	8
-1.16484	-0.365143	1	7				0.137221	-0.00125299	-1	1
-0.910703	-0.119731	1	2				0.148273	0.000540435	-1	0
1.14917	0.418157	-1	7				0.144174	0.00923455	-1	6
-0.852403	0.846665	1	5				-0.146993	-0.00157953	1	8
-0.150132	-0.48298	0	6				0.147185	0.00198938	-1	4
-0.158834	-0.486043	0	6				-0.139741	-0.00493157	1	8
0.0998877	0.44551	0	5				-0.00258975	0.0040586	0	5
-1.09283	-0.45189	1	1				0.00468293	0.00259387	0	7
0.0805305	-0.11472	0	0				0.140257	0.00685804	-1	3
-0.914125	-0.171607	1	2				-0.145279	-0.0105867	1	3
-0.152113	-0.482756	0	6				0.141329	0.00599598	-1	8
-1.14563	0.321097	1	3				0.137222	0.000467519	-1	6
-0.236446	-0.144214	0	3				0.153063	-0.00822269	-1	6
0.0346682	-0.497557	0	6				-0.14204	0.00788487	1	5
1.12362	0.454833	-1	7				-0.13984	-0.0107805	1	8
0.978838	-0.571792	-1	0				0.00941517	0.00607228	0	1
-0.315973	-0.670576	0	2				0.0142316	0.00298772	0	8
1.12162	0.480179	-1	7				-0.00245346	-0.002519	0	7
1.38832	0.487535	-1	6				0.140165	-0.00379265	-1	2
-1.06488	0.201801	1	3				-0.143049	-0.000268431	1	7
1.11074	0.462093	-1	7				0.141671	-0.00371977	-1	1
0.334017	0.100877	0	1				0.000645859	0.00568027	0	7
0.231124	0.738957	0	7
1.11574	0.456783	-1	7
-1.16728	0.074253	1	6
0.330083	0.0873226	0	1
1.00909	-0.157024	-1	5
-0.85514	0.851535	1	5
-1.13525	0.124563	1	6
-0.855171	0.745736	1	5
0.335689	0.0868885	0	1
-0.151009	-0.47877	0	6
-0.842628	0.854769	1	5
0.911902	-0.644321	-1	0
0.107976	-0.204328	0	0
-1.09252	-0.448848	1	1
-0.269587	-0.146358	0	3
-0.921954	-0.108373	1	2
-0.152491	-0.484131	0	6
-0.766965	0.296562	1	4
0.0471714	-0.121674	0	8
-1.15087	-0.362096	1	7
-0.227339	-0.739389	0	2
-0.230794	-0.13574	0	3
-0.118163	0.0226234	0	4
1.11562	0.45154	-1	7
1.37002	0.0461242	-1	2
0.711933	-0.208384	-1	4
-0.913851	-0.111986	1	2
0.386829	0.0858083	0	1
-0.223654	-0.14038	0	3
-0.270417	-0.370497	0	3
0.122012	0.585352	0	5
0.851546	-0.00210926	-1	1
-1.15718	-0.364049	1	7
1.36543	0.308185	-1	6
-1.15867	-0.361742	1	7
1.10957	0.454159	-1	7
0.228578	0.741682	0	7
-0.92228	0.480103	1	0
0.921533	-0.645348	-1	0
-0.232908	-0.147419	0	3
-0.228637	-0.142486	0	3
0.917499	-0.65859	-1	0
1.33426	-0.0129237	-1	2
0.229957	0.740133	0	7
-0.253214	-0.22564	0	3
-0.923243	0.366308	1	0
-1.09306	-0.448146	1	1
-0.844787	0.854	1	5
1.37356	0.404468	-1	6
1.37255	0.410793	-1	6
0.7227	-0.201266	-1	4
0.920535	-0.651423	-1	0
-1.16512	-0.441005	1	7
1.00398	-0.164468	-1	5
0.103601	0.443282	0	5
-0.916626	0.481171	1	0
0.999826	-0.158982	-1	5
-1.08851	-0.448873	1	1
-0.315526	-0.549885	0	6
-0.871749	0.769845	1	5
-0.141221	0.0124841	0	4
-1.08533	0.190777	1	3
1.33874	0.601243	-1	6
0.0695003	0.00726499	0	8
0.0883594	0.499087	0	5
-0.754562	0.292221	1	4
-0.827253	0.783715	1	0
-1.16974	0.0728109	1	6
1.1205	0.45325	-1	7
0.333666	0.100305	0	1
1.12519	0.454452	-1	7
-0.914215	-0.104744	1	2
-0.128799	0.0225847	0	4
1.33243	-0.00777163	-1	2
-0.919486	0.499058	1	0
0.717361	-0.205621	-1	4
-1.15878	-0.356343	1	7
0.0303521	-0.203427	0	0
0.0692533	-0.159567	0	0
0.0276279	-0.202432	0	0
-1.15125	-0.355792	1	7
1.11826	0.442636	-1	7
-0.843463	0.848396	1	5
-0.157354	-0.478909	0	6
0.741046	-0.27565	-1	4
1.3297	0.00188795	-1	2
-0.75962	0.296159	1	4
-1.0986	-0.444535	1	1
0.245193	0.844185	0	7
-0.855286	0.714701	1	0
1.00714	-0.15488	-1	5
1.3307	-0.0677367	-1	2
-0.253316	-0.669203	0	2
0.320213	0.0994866	0	1
0.0250418	-0.196993	0	0
-0.251697	-0.669079	0	2
1.37091	0.287505	-1	6
-0.903651	-0.111077	1	2
1.37386	0.402464	-1	6
1.12197	0.447611	-1	7
0.885619	-0.240918	-1	5
-1.10002	-0.452838	1	1
0.0833506	0.00167793	0	8
-0.941634	-0.0992407	1	2
-0.755009	0.290946	1	4
0.226512	0.73903	0	7
0.922476	-0.658915	-1	0
-1.10945	-0.409875	1	7
1.37414	0.401718	-1	6
0.0698919	0.0128481	0	8
-0.128735	0.0222774	0	4
0.702501	-0.182613	-1	4
-1.08718	-0.396043	1	1
0.729877	-0.202469	-1	4
-0.152032	-0.474275	0	6
0.224816	0.739781	0	7
0.224558	0.735636	0	7
0.0625868	0.000189675	0	8
-0.761598	0.290059	1	4
1.36175	0.411063	-1	6
0.223334	0.741279	0	7

## Sheet: d
pc1	pc2	cue	label				pc1	pc2	cue	label
0.00663501	-0.0173349	-1	0				-0.0089629	0.0329375	-1	0
-0.0455497	-0.0240861	-1	1				-0.00839695	-0.0251544	1	1
-0.0889657	0.0834008	0	2				-0.00610687	-0.0516362	-1	2
-0.0132497	-0.00944673	1	3				-0.0103961	0.0359815	0	0
-0.0293856	0.0532304	0	4				0.0221374	-0.0411737	1	2
-0.035563	-0.0396831	0	1				-0.0129771	-0.0103589	-1	3
-0.0248967	-0.0169024	0	3				-0.0125816	0.000749225	0	4
0.0882005	-0.0307837	0	5				-0.0656489	-0.021985	1	2
0.00933161	0.0384615	-1	6				0.00152672	-0.0261205	0	3
-0.0280102	-0.0154059	0	3				0.0221374	-0.00491412	1	1
0.0360157	0.051211	1	7				-0.00694497	0.000664215	-1	5
0.0155138	0.0230769	1	0				0.00123376	0.0302974	1	0
-0.0174683	-0.01166	1	3				-0.0396947	-0.00818007	1	3
0.0900409	-0.0197566	-1	5				-0.0244275	-0.0382555	-1	3
0.0106443	0.0105263	0	6				-0.00624875	0.0378545	0	0
0.0370764	0.0542832	1	7				0.0152672	-0.0192189	0	6
-0.016591	-0.0557103	1	8				-0.00478614	-0.0235044	0	2
0.00890784	-0.0113336	1	0				0.00763359	0.0134715	-1	4
0.00997367	0.0291498	-1	6				-0.00108871	-0.0270059	1	3
-0.0382021	-0.0232113	1	1				0.0198473	-0.0263809	-1	1
-0.0338187	0.0729277	-1	4				0.0059597	0.0115618	-1	4
-0.0558357	0.082996	-1	4				-0.00619132	0.0133138	1	4
-0.023637	-0.0137652	-1	1				0.0424278	-0.00300673	1	7
-0.0267152	-0.0042601	1	3				0.00041176	-0.00810069	-1	5
-0.0944798	0.0809717	0	2				-0.00474833	-0.0112175	0	1
0.017476	-0.0165992	1	0				-0.000157322	-0.0256387	0	6
-0.0483773	-0.0299337	-1	1				0.00619858	-0.015796	-1	1
-0.0325307	0.0578861	0	4				-0.00763359	-0.00941106	1	1
0.00878393	0.017004	1	7				0.0145038	-0.0242275	1	1
0.0103529	0.0174007	-1	6				-0.011946	0.0129523	1	4
0.00394854	0.0262462	1	6				-0.00318363	0.0214282	0	8
-0.016891	-0.0129555	-1	3				-0.00778722	-0.0107488	1	1
0.0428495	0.0619847	-1	7				-0.00687023	-0.0187154	0	5
0.0243954	0.0337197	0	7				-0.00155505	0.0171349	-1	4
-0.0272446	-0.0487592	-1	8				-0.00268533	0.0405732	1	0
-0.0273582	-0.010497	1	3				-0.00552238	-0.00012339	-1	5
-0.0533817	0.082996	1	4				-0.0197709	0.0359896	-1	0
0.0256146	-0.00791181	1	0				0.0610687	-0.0233289	-1	7
-0.0221474	-0.04564	0	8				0.00305344	-0.0292234	0	1
-0.0342591	0.0636387	1	4				0.033615	-0.00338188	0	7
-0.0374301	-0.0188722	1	1				-0.00260582	0.0336593	0	0
-0.0200715	0.0238866	0	2				-0.00839695	-0.00607045	1	8
-0.0191326	-0.0502342	1	8				0.010687	0.0275423	1	7
-0.0238357	0.0510121	0	4				0.0283685	-0.000413453	1	7
-0.00266759	-0.0497976	-1	0				-0.00326234	0.00757959	0	5
-0.0529821	0.0504747	0	2				-0.00687023	0.0507025	0	0
-0.0150404	-0.0313012	0	8				0.0063606	-0.0426308	0	2
-0.0352999	0.0536588	0	4				0.000763359	-0.0251653	0	2
-0.0120377	0.0048583	1	3				-0.00641879	0.0225653	1	8
-0.0163794	0.0202429	-1	4				-0.0082091	-0.0281309	0	2
-0.00031412	0.0135252	1	6				-0.0201178	-0.0167806	0	3
0.0195412	-0.00718074	1	0				0.00117891	-8.82607e-05	-1	5
-0.0242016	-0.0417105	-1	8				-0.00809875	-0.0320753	0	2
-0.0438712	-0.0174089	0	1				-0.0946565	-0.0252901	0	1
0.00362862	0.0147806	0	6				0.00382066	0.0298852	1	8
-0.017352	-0.0511011	-1	8				0.0375116	0.00845097	1	7
-0.0346874	-0.011336	-1	3				-0.0206107	-0.049949	0	7
-0.00641936	-0.0267206	1	8				-0.021374	0.0302046	-1	0
-0.0232873	-0.00939239	1	3				-0.00155565	0.00684844	-1	4
0.010607	0.0226721	1	6				-0.00278448	-0.0264674	0	6
-0.057129	0.0538151	1	2				0.0755725	-0.0266859	0	7
0.00978519	-0.0224558	-1	0				-0.0145038	-0.0129811	-1	3
0.0967566	-0.0286791	0	5				-0.0124511	0.0292163	-1	8
0.00942227	0.00890688	-1	6				-0.0105422	-0.00809601	1	1
0.0809695	-0.0311786	0	5				0.00285558	0.0229159	0	8
-0.0440926	-0.0284263	-1	1				0.010687	-0.0275627	-1	2
-0.0303967	-0.0101215	0	3				0.00156151	-0.0302471	-1	2
-0.0456409	-0.0404858	1	1				0.00553384	-0.0350739	-1	2
-0.00278141	-0.0186939	-1	0				-0.021374	0.0237637	-1	4
0.0910272	-0.0358208	0	5				-0.0580153	0.0369277	1	0
-0.0421189	0.0670406	1	4				-0.0177722	-0.00266043	1	4
0.0162626	-0.0210526	1	1				-0.00183036	0.00451007	0	5
0.00867084	-0.0105755	1	0				-0.00763359	-0.030642	1	3
-0.0174699	-0.0138536	-1	3				0.0557252	-0.0159275	-1	3
-0.0277787	-0.0500794	1	8				0.0376341	-0.0182839	0	7
-0.0555637	-0.00566802	-1	1				-0.00634021	0.044254	0	0
-0.056123	0.0434274	1	2				0.00186888	-0.0176656	1	3
0.0145802	0.0227889	0	6				-0.000969034	-0.0254117	1	2
-0.0242182	-0.0199154	0	3				0.00988272	-0.0136314	-1	1
0.0498274	0.0368421	-1	0				0.051145	0.0186677	0	2
-0.0212526	0.00890688	-1	3				0.0108161	-0.00867945	-1	1
0.0330848	0.0473503	0	7				0.0351145	-0.00993914	1	1
0.0107016	0.00828691	0	6				-0.0113102	0.0252484	-1	0
-0.0720486	-0.0315789	1	1				-0.00232569	0.0267938	-1	8
-0.0197393	-0.000635153	-1	3				0.0273843	-0.0051816	1	7
0.0373157	0.0552603	1	7				0.0374046	-0.0244934	0	7
-0.0118812	-0.0461538	1	0				-0.0134983	0.0277012	-1	0
0.0429845	0.0676113	-1	7				0.0389763	-0.011931	-1	7
-0.0399969	-0.034139	0	1				0.00458015	-0.0115726	1	6
-0.0667656	0.0461538	0	2				0.00305288	0.027054	1	8
-0.0200889	0.0295547	0	4				0.0016946	0.0110553	0	8
-0.0230248	-0.0133603	1	3				-0.00525659	-0.0290424	0	2
-0.0187218	-0.013614	0	3				0.0379098	-0.0133958	0	7
-0.0549229	-0.0145749	1	1				-0.00676993	-0.0112773	0	1
0.154342	-0.0348178	0	5				0.0221374	-0.011355	-1	3
-0.0743213	-0.0906883	-1	1				-0.0778626	-0.0217319	1	6
-0.0455999	0.0524224	1	2				0.0113283	0.0160385	0	8
-0.0742257	0.0781377	1	2				0.011901	-0.0116813	1	1
0.00748473	-0.0322738	-1	0				0.00313923	0.0167741	0	8
-0.0574338	0.0451263	0	2				-0.0056539	-0.0294431	-1	2
0.0318133	0.0294634	0	7				-0.00178235	-0.028676	0	6
-0.0301368	-0.0544482	-1	8				-0.00483084	-0.02588	0	2
-0.0311157	0.0242915	1	4				-0.000847685	0.0271856	0	0
0.0327278	0.036962	0	7				0.0442576	-0.0143655	-1	7
-0.0311576	-0.0218023	0	1				-0.00339134	-0.026632	0	6
-0.0340133	-0.014686	1	1				-0.00113067	0.041872	1	0
-0.0114056	-0.00121457	-1	3				0.0641221	-0.0123592	-1	1
-0.0487072	-0.0408907	1	1				-0.00610687	0.0125337	-1	4
0.0118938	0.0222717	-1	6				-0.0152153	0.0275854	-1	8
-0.0275018	0.0461538	1	4				-0.00332348	-0.0122198	0	1
0.0888334	-0.0281388	0	5				0.000348885	-0.0376472	-1	2
-0.0254663	-0.0174089	1	1				-0.00566352	-0.0250964	0	6
-0.0356585	-0.0184346	1	1				0.00349084	-0.00823587	-1	1
-0.0274522	-0.0209086	0	3				-0.010687	0.045459	1	0
0.0656516	0.0781377	-1	7				0.00333301	-0.0176668	-1	3
-0.0447828	0.0797571	-1	4				-0.0131018	0.0333975	0	0
-0.0245229	-0.0381232	0	8				-0.0816794	-0.00407465	1	8
0.00105313	-0.062753	0	0				-0.0197033	0.0297765	-1	0
-0.03076	0.0603359	1	4				-0.00193037	0.0120382	-1	4
-0.0302129	-0.0700405	0	8				0.0129771	-0.0266112	1	1
0.0190719	-0.00120314	1	0				0.00305344	0.0397174	1	0
0.00454658	-0.00161943	1	6				0.00141857	-0.0216822	0	6
-0.0283309	0.0524454	0	4				-0.0152672	-0.0177512	1	3
0.0363512	0.0508237	1	7				0.0124797	-0.0138101	1	1
-0.0231311	-0.020827	1	1				-0.00675846	-0.0268392	1	2
0.0374512	0.0490934	1	7				-0.017085	-0.0251979	0	3
-0.0583008	0.0866397	-1	4				-0.0312977	-0.00318054	0	0
-0.0288794	-0.0163661	0	3				-0.00701822	0.011221	-1	4
-0.0502753	-0.0200767	-1	1				0.00510867	-0.00154746	-1	5
0.0583294	0.0651822	-1	7				0.00581116	0.0266699	1	0
-0.0192283	-0.0510121	0	8				-0.0036948	0.0236086	1	8
0.0429895	0.0659919	1	7				-0.00534351	-0.0170474	0	8
-0.015089	-0.000404858	0	3				0.000763359	0.000359463	0	8
-0.0586588	0.0478941	0	2				0.00298685	-0.0278531	-1	3
0.0415722	0.0564006	-1	7				0.021374	9.63303e-05	1	1
-0.0439395	0.0048583	0	1				-0.00118793	-0.0229022	-1	2
-0.0555768	0.0477486	1	2				0.0468479	-0.0074203	-1	7
-0.0322123	-0.0182186	0	3				-0.0115446	-0.0185428	1	6
-0.0397856	-0.0241371	0	1				0.00232692	-0.015095	-1	1
-0.0258384	-0.00785539	-1	3				0.000364711	0.00019884	-1	5
0.0169307	-0.0109678	1	0				-0.0183206	-0.0177475	0	6
0.0361809	0.0512689	1	7				-0.0267176	0.0433312	1	0
0.0150365	0.0107526	0	6				-0.00425128	-0.0227943	1	2
-0.0280782	-0.0153226	1	3				-0.00401105	-0.00226867	0	1
-0.0108691	0.0238866	-1	4				-0.0175573	-0.00438968	1	3
-0.00215345	-0.0174089	0	8				-0.0396947	0.000884819	0	0
-0.0297091	-0.0238847	1	1				0.00452177	0.0128213	-1	4
-0.0271665	-0.0631579	-1	8				-0.0050504	-0.00462352	0	1
-0.012869	-0.0129262	1	3				-0.0147919	0.027547	-1	0
0.011405	-0.00311032	1	0				0.00344147	0.00685482	-1	5
-0.040278	-0.0316557	-1	1				-0.00493883	0.0252879	1	8
-0.0389704	-0.0196363	0	1				0.00916031	-0.0173032	1	1
-0.0310275	-0.00445344	1	1				-0.0088623	0.00926761	0	4
-0.0428062	-0.0319334	-1	1				0.00245242	-0.0290945	0	6
-0.0162924	-0.00809717	1	3				-0.00763359	-0.0172832	0	3
-0.0558729	0.0951417	-1	4				-0.0381679	-0.0139071	-1	4
0.00210005	-0.00404858	0	3				-0.0153692	0.0167624	-1	0
-0.0248657	-0.0537727	1	8				0.0041818	0.0100334	-1	4
0.00758434	-0.0380229	0	0				-0.0328244	-0.00604131	0	3
-0.0218596	-0.0606678	-1	8				-0.00325443	-0.0104371	1	1
-0.000781153	-0.0647773	0	0				-0.0132293	-0.0179615	0	3
0.00852047	-0.0217363	-1	0				0.000763359	-0.0192016	0	4
-0.0165644	-0.0454127	-1	8				0.00290548	-0.02476	-1	3
-0.0291796	-0.00688259	-1	3				-0.00839695	-0.0528262	-1	2
-0.0358714	0.0694919	-1	4				0.00763359	0.0399505	0	0
-0.0743275	-0.088664	-1	1				0.00127094	0.0224853	-1	8
0.170275	-0.0291498	0	5				-0.0290076	0.00206482	1	8
0.0174162	0.0132649	0	6				0.00534351	-0.01873	-1	1
-0.0533146	0.0611336	0	2				0.0457319	-0.0054828	-1	7
-0.0199548	-0.01417	0	1				0.135115	0.00902555	-1	4
0.0930745	-0.036483	0	5				-0.00519129	-0.00138845	-1	5
0.00984632	0.0204217	-1	6				0.049107	-0.00935144	0	7
-0.0370001	0.0563696	-1	4				-0.0148245	0.0197844	-1	0
-0.0456347	-0.0425101	-1	1				0.010687	0.0437637	1	8
0.0119569	0.00816548	0	6				0.00316945	0.0148938	0	8
-0.0246055	-0.0105594	0	3				-0.024925	-0.0200801	0	3
0.0208953	0.0219982	-1	6				0.0420405	0.00329697	1	7
0.0162043	-0.00202429	1	8				-0.00305344	0.0662037	0	8
0.0416879	0.0548227	1	7				-0.0102066	0.00489663	0	5
-0.0388454	-0.0256265	0	1				-0.00330333	0.00775446	0	5
0.063754	0.0967611	-1	7				-0.00675436	0.00589978	-1	5
-0.0468791	-0.0368421	1	1				-0.00381679	-0.0320778	0	2
-0.0303958	-0.0109466	0	3				-0.0603053	0.0386002	1	0
-0.0367435	-0.0251807	0	1				0.00447051	0.0369609	1	0
-0.0373817	0.0611709	-1	4				-0.00663308	-0.00525338	1	4
-0.0372673	0.0619812	1	4				0.0198473	0.0389817	1	0
0.083819	-0.0263735	-1	5				-0.01286	0.0192095	-1	0
0.0142917	0.0214575	0	6				-0.0862595	-0.000968038	-1	0
-0.0630706	0.0473777	0	2				-0.0187386	0.0315481	-1	0
0.0282272	0.0427959	0	7				-0.00381679	-0.0144252	1	1
-0.0212936	0.0222672	1	4				-0.0129983	0.00355941	1	4
-0.0236166	-0.0181902	0	3				0.0358264	-0.0170323	0	7
0.00719322	0.0184032	-1	6				-0.00869196	-0.0206582	1	6
0.0161397	0.0190283	-1	7				0.00366464	-0.0161464	1	6
0.0185949	0.0186235	0	6				0.0374046	0.0465944	0	8
0.00932541	0.00683295	1	6				-0.0175573	0.0280531	1	0
0.00810479	-0.0378658	0	0				0.00305344	0.0368548	0	0
0.0026825	0.00607287	-1	3				0.0042363	-0.0393313	-1	2
-0.0481099	-0.0374826	-1	1				0.0236641	-0.0146965	1	1
0.0929621	-0.0366966	0	5				0.0263126	-8.72603e-05	1	7
0.0248451	0.0454632	0	7				0.0083696	-0.0127234	-1	1
-0.00456894	-0.0299595	-1	8				-0.0465649	-0.018191	1	6
-0.0327935	0.0557237	0	4				0.00687023	0.0268312	-1	7
-0.0470786	-0.0227832	-1	1				-0.0122137	0.0581039	-1	8
-0.0200678	0.0226721	0	4				-0.00298867	0.0371194	-1	8
0.0170823	-0.019419	1	0				-0.0138759	0.0263263	-1	0
-0.033315	-0.0150567	0	1				-0.00645271	0.0400665	1	0
-0.0313155	-0.0264222	0	1				-0.00993102	0.0291549	1	8
-0.0426798	-0.020289	0	1				0.0067698	-0.0306693	0	2
0.00635727	0.00809717	1	6				-0.00220288	0.0246692	1	8
0.00350836	-0.0631579	-1	0				0.0312977	0.00509404	1	4
0.029178	0.0370961	0	7				-0.0198473	0.0421302	-1	0
-0.0222578	-0.0416956	0	8				0.00504992	-0.0202014	-1	2
0.115703	-0.0384615	0	5				0.0206107	0.0513854	1	8
-0.0312403	0.0568163	1	4				-0.000763359	-0.0156215	0	8
0.0130623	0.0222672	0	0				0.0448011	-0.0116574	-1	7
0.00734146	0.0104652	0	6				-0.0116076	-0.0244221	1	3
-0.00159956	0.00202429	0	6				0.0423354	-0.00678923	-1	7
0.0227565	0.0619433	1	7				-0.157252	-0.0230685	0	5
0.0900827	-0.0167228	-1	5				0.00458303	0.00671488	-1	5
-0.039917	0.0935223	0	4				0.0877863	-0.0185898	0	7
-0.0581232	0.0287449	-1	4				-0.00386034	-0.00843629	1	1
-0.0238873	-0.0567488	1	8				-0.0122137	0.0616822	-1	8
-0.0309977	-0.01417	1	3				-0.0198473	-0.0155988	0	6
-0.0240708	-0.0123417	-1	3				-0.00853412	-0.0156672	0	6
0.0130061	-0.00381816	1	0				-0.0141132	-0.00652481	1	4
-0.0642061	0.0117409	0	2				-0.00790191	-0.018699	1	3
-0.0118725	-0.0489879	1	0				-0.0095991	-0.0228282	1	2
-0.0197646	-0.0566674	1	8				-0.000851685	-0.0112616	-1	5
0.0562284	0.0648792	-1	7				-0.0175573	-0.0222809	0	1
-0.0314081	-0.0211427	0	3				0.010687	-0.000368022	-1	8
0.031861	0.0265755	0	7				-0.00458015	-0.0051208	-1	1
-0.0357433	0.0511997	0	2				0.0341588	-0.0171448	0	7
-0.0343209	0.0607614	-1	4				-0.00282594	0.00902394	-1	4
-0.0275346	0.0729211	-1	4				0.00839695	0.0528313	-1	0
-0.0189936	-0.0452617	0	8				-0.021374	-0.0239462	1	2
-0.009426	-0.0465587	-1	0				0.00687023	0.0344648	1	7
0.00957502	-0.0408907	1	0				-0.00724978	-0.0171134	0	1
0.00252567	-0.0266675	-1	0				-0.00436169	-0.0256919	0	2
-0.0445977	0.0194332	-1	4				-0.00299803	-0.0173952	0	6
-0.0206291	0.00566802	-1	3				0.000763359	0.0192049	0	8
-0.00103803	-0.0188537	-1	0				-0.0152672	0.0514282	1	0
-0.0139707	-0.00320082	-1	3				-0.00768237	0.00369067	1	4
0.0388399	0.0401264	0	7				-0.00284963	0.0215457	1	8
-0.0314673	-0.0174111	1	1				-0.0110294	0.0163166	-1	4
-0.0202594	-0.00842053	1	3				-0.0134167	0.0361821	-1	0
-0.0269156	0.0550607	-1	4				0.00458015	-0.0597596	-1	2
0.0872934	-0.0356492	0	5				0.0240886	-0.00455157	1	7
-0.0115446	-0.0148166	0	3				-0.0137564	-0.0125018	0	3
-0.0752776	0.0210526	1	2				0.00391003	-0.040838	-1	2
-0.0452907	0.0453441	0	2				-0.0229008	0.00134189	1	6
0.0924214	-0.0299446	-1	5				-0.0557252	-5.02593e-05	0	0
-0.0125295	-0.0348178	-1	8				-0.00610687	-0.0180007	-1	1
0.0139101	-0.0299881	0	0				-0.00229008	-0.0227762	0	3
-0.0174867	-0.013084	1	3				-0.000251172	-0.00804772	1	1
0.0315231	0.0526971	0	7				-0.0122137	0.00395319	-1	4
-0.0699237	0.0757085	0	2				0.000505107	-0.0221711	1	2
0.0264884	0.0453441	0	7				0.0239476	0.000612977	1	7
-0.0120469	-0.00723544	-1	3				0.00534351	-0.0192071	-1	1
-0.05175	0.0422046	0	2				0.00435336	-0.00717778	0	1
0.00356663	-0.0341774	0	0				-0.0374046	-0.00794425	1	3
0.0300029	0.0385555	0	7				-0.00305344	-0.00965507	1	6
0.0161124	0.0279352	-1	6				-0.002512	-0.0124694	1	6
-0.00765878	-0.0226721	-1	8				0.00176991	0.0287623	1	8
0.0364646	-0.00688259	0	5				0.0427481	-0.0109024	0	7
-0.000857676	-0.0362986	0	0				-0.00130375	0.0355609	1	0
0.0480271	0.0575019	-1	7				-0.0442748	0.00566127	0	5
-0.096966	-0.108502	0	3				-0.121374	-0.0178632	0	3
0.000756315	0.0340081	0	2				-0.0202188	0.0244144	-1	0
-0.0301805	-0.0246597	0	3				-0.0732824	-0.00790146	-1	2
-0.0143676	-0.0385825	-1	8				-0.00909736	-0.0161216	0	3
0.0117794	0.0404858	-1	6				-0.0206107	0.0106426	1	4
0.00995924	-0.0439057	0	0				-0.00229008	0.0235024	-1	8
-0.0326259	-0.0834008	0	8				-0.00981214	0.0326746	-1	8
0.00443563	-0.0298248	-1	0				-0.00164485	-0.00207069	0	5
0.0836954	-0.0376035	0	5				0.0427721	-0.0146916	0	7
0.149445	-0.0384615	0	5				-0.00229008	-0.0225377	-1	3
-0.0307201	0.0494855	0	4				-0.0162637	0.00542012	1	4
-0.0323392	0.0671919	-1	4				-0.0037258	-0.0116408	1	6
0.0501342	0.0612467	-1	7				-0.0177343	0.00320484	1	4
0.0831636	-0.0227651	0	5				-0.000520063	0.00393521	0	5
0.00914375	-0.0157787	-1	0				-0.00172899	-0.00548042	-1	5
-0.039184	-0.023866	-1	1				-0.00166617	-0.0230099	-1	3
0.0122776	-0.0118488	1	0				0.00152672	0.0118089	0	8
0.0150905	-0.00679107	1	0				-0.00450318	-0.026665	0	6
-0.00645261	-0.0343753	0	0				0.0038334	0.00093824	-1	4
0.00789119	-0.0111328	1	0				-0.00415256	0.00537759	0	4
0.0340466	-0.0186235	0	5				-0.00610687	0.0425909	1	0
-0.0278469	0.0497421	0	4				-0.00831151	0.0352284	-1	8
-0.0263642	0.0753036	0	4				0.0419847	-0.039766	-1	7
0.00697627	-0.0345345	0	0				-0.0108246	-0.0137172	1	6
-0.00458136	-0.0259109	0	0				-0.0183206	0.0521475	0	0
-0.0237505	-0.00888039	0	3				0.0358779	-0.0149496	0	7
0.0124724	0.0145749	0	6				-0.0396947	0.00827986	1	4
-0.0146847	-0.0505951	-1	8				0.00132974	-0.0279201	0	2
0.003113	-0.0262773	0	0				-0.00323867	-0.0277156	0	2
-0.0247917	-0.0467891	-1	8				-0.00916031	-0.0168043	1	1
-0.0511862	0.0438304	1	2				-0.00195291	-0.0293559	1	3
-0.0133953	-0.039009	0	8				0.00916031	-0.0328089	-1	3
-0.0414135	-0.0186235	-1	1				-0.000928753	-0.0257844	-1	3
-0.0285375	-0.0161943	-1	1				0.0458015	-0.0407248	-1	7
-0.00984466	-0.0580988	1	8				0.034311	-0.0047025	1	7
-0.0157547	0.0165992	0	4				0.00733272	0.0346624	1	0
-0.0384628	0.0194332	-1	3				0.0717557	0.0195973	1	2
-0.0372859	0.0557907	1	4				0.00589429	0.0184889	1	8
-0.00261295	-0.0676113	0	0				0.0564885	-0.00543219	0	7
0.0487076	0.0643286	-1	7				0.00116136	-0.0245252	0	6
-0.0237562	0.0554193	0	4				0.000256545	0.0339879	1	0
0.0431886	0.0522783	1	7				0.00281419	0.0259967	1	0
0.00864784	-0.0427623	0	0				-0.00839695	-0.0230075	-1	1
-0.00883313	-0.035765	0	8				0.0114504	-0.0261323	1	2
-0.0369712	-0.0186137	1	1				0.059542	0.00863859	-1	2
0.0553158	0.0605632	-1	7				0.00573031	0.0302434	0	0
-0.0139813	-0.0407065	0	8				-0.0312977	-0.0122454	0	5
0.0327277	0.011336	1	0				-0.0154572	0.0122304	-1	0
0.00748757	-0.0337795	0	0				-0.00555524	-0.0211053	1	3
0.0400152	0.0356275	-1	7				0.0295854	-0.000725558	1	7
-0.0479068	-0.0279924	-1	1				0.00621044	-0.01538	-1	3
-0.0322185	-0.0161943	1	1				-0.000432965	0.00331775	-1	5
-0.0104162	-0.0471146	-1	8				0.0286616	0.000402453	1	7
0.00624717	-0.036899	0	0				0.00738367	-0.032006	-1	2
0.0365193	0.0575208	1	7				-0.000991699	-0.0177366	0	2
-0.0404031	-0.0164897	1	1				-0.0146794	-0.0239855	0	3
-0.0106157	-0.0587045	-1	8				0.00533912	-0.0193373	0	6
-0.0133069	0.0186235	0	4				-0.00580292	-0.0249947	1	2
0.00693708	-0.0239289	-1	0				0.0687023	-0.0316872	-1	7
-0.0290219	-0.0582996	0	8				-0.00534351	-0.0110836	-1	1
0.0107786	0.0115311	1	6				0.00610687	0.0103722	1	4
-0.0445158	-0.00728745	-1	1				0	0.00656266	0	0
-0.00367082	-0.0420403	0	0				-0.00095304	-0.0163043	1	6
-0.0425648	-0.0433198	0	1				0.00305344	-0.0580879	0	2
-0.0244537	-0.06265	1	8				-0.00306133	-0.0162592	0	6
-0.090148	0.0688259	0	2				-0.00610687	-0.0306438	0	3
0.0405005	0.061495	-1	7				-0.0182752	0.0242357	-1	0
0.0124239	0.0303644	1	6				-0.000835841	-0.0226257	0	6
-0.0270589	-0.0116719	0	3				-0.00254166	-0.00306731	0	1
0.0920684	-0.0195697	-1	5				-0.0183206	-0.0194174	-1	3
-0.016824	-0.0348178	0	8				0.0442748	-0.0271256	1	3
-0.0111056	-0.0417669	0	8				0.00182399	-0.0195259	1	6
0.035748	0.0267206	0	0				0.00718072	-0.021167	-1	3
0.0543692	0.0591559	-1	7				-0.00400475	0.0138221	0	4
-0.0506782	0.0515745	0	2				0.00534351	-0.0141975	0	2
0.0105213	-0.0251069	-1	0				-0.0580153	0.0350193	-1	8
-0.0249863	-0.00845425	0	3				-0.00610687	-0.0263499	0	6
-0.0187675	-0.00121457	1	3				-0.0109459	0.0300552	1	8
-0.0207077	-0.0535631	-1	8				0.00205295	0.0301155	-1	8
-0.00197834	-0.0744939	0	0				-0.00610687	0.0444993	0	0
0.0239076	0.0172779	0	6				0.0305423	-0.000878713	1	7
0.0122686	-0.00445323	1	0				0.00534351	-0.0351899	0	6
0.00732138	-0.0293852	-1	0				-0.007267	0.004428	0	4
0.00791328	0.0168671	1	6				-0.00144062	-0.0271888	1	2
-0.017084	-0.0485773	-1	8				-0.0171242	-0.0132093	0	3
-0.0294884	-0.0207322	0	3				-0.0106227	-0.0201273	0	6
-0.0112734	-0.0501521	-1	8				-0.00878683	0.032169	0	0
-0.00406473	0.00566802	-1	3				0.0330399	-0.00734982	1	7
-0.054441	0.0481144	1	2				0.0305344	0.00223235	1	4
-0.0578227	-0.0692308	0	1				-0.0176514	0.0274434	-1	8
0.0447302	0.0607035	-1	7				0	-0.034945	0	6
-0.0243958	0.0336032	-1	4				0.0145061	-0.00727177	-1	1
-0.0374158	0.0650673	-1	4				0.010687	0.00249457	-1	4
0.00270609	-0.00161943	0	3				-0.021374	0.053821	1	0
-0.00824305	-0.0394059	0	8				0.00331764	0.0211118	0	8
-0.0269063	0.05214	0	4				-0.0111359	-0.0252771	1	2
0.035814	0.0590926	1	7				0.00534351	0.0218235	0	5
-0.0177197	-0.0545721	-1	8				0.0341213	0.00762586	1	7
0.0026589	0.0137652	-1	6				0.0389313	-0.0173387	-1	3
0.0421914	0.0511524	1	7				-0.0259542	0.0698093	1	0
-0.000967101	0.0111711	0	6				0.0423815	-0.00985949	0	7
0.00589751	0.00604037	0	6				-0.00610687	-0.0115598	-1	8
-0.0779067	0.0781377	0	2				0.010687	-0.0175436	1	1
0.00697822	0.00566802	0	6				0.00334692	-0.0121913	0	1
-0.119077	-0.100405	0	1				-0.00163474	-0.00885906	1	6
-0.0734743	0.0331984	0	2				0.00763359	0.0225364	0	0
0.0431766	0.0548944	-1	7				-0.00500445	-0.0182393	-1	3
-0.0357641	-0.0603239	1	8				-0.00305344	0.0249346	1	8
-0.0218127	-0.00850202	-1	3				0.00404561	0.019511	-1	4
-0.0488053	-0.00890688	1	1				-0.000994957	-0.0144729	1	1
-0.0351102	-0.0132159	1	1				0.0419847	-0.0328481	0	7
0.00547541	-0.0106438	1	0				-0.00321004	0.010506	0	8
-0.0144622	-0.0120268	-1	3				0.00380859	0.00179184	0	8
0.0854566	-0.0239777	-1	5				0.00687023	-0.0330448	1	3
0.0157676	0.0119614	0	6				0.0206107	-0.0151699	-1	1
-0.0561663	0.047531	1	2				-0.000763359	-0.027549	-1	1
0.0155535	0.0101215	1	6				0.000336084	0.0360235	1	0
0.0077736	-0.0354398	0	0				-0.00610687	-0.0225331	0	6
0.00815678	0.0214575	1	6				-0.00152672	-0.0223	-1	3
-0.00100097	0.00688259	-1	3				-0.00195373	-0.0344094	1	2
0.000855667	0.00161943	-1	6				-0.00458015	0.00370553	0	2
0.0537648	0.0772028	-1	7				0.00326015	-0.0124517	-1	1
-0.0187566	-0.0140113	1	3				-0.0101282	-0.026324	1	2
-0.0545976	0.0479802	0	2				-0.00916031	-0.0237222	-1	1
-0.0309642	-0.0251012	1	3				0.0206107	-0.0323455	1	2
0.0155548	0.0097166	1	6				0.0083344	-0.0252465	-1	3
-0.0115062	0.0315789	0	4				-0.0121713	0.0310267	0	0
0.0130176	0.0368421	0	6				0.00521556	-0.0222004	0	2
0.0148916	0.0259109	1	0				0.00761408	-0.017581	1	1
0.0216475	0.0234818	0	6				-0.00237211	-0.0041829	0	1
0.0947211	-0.033476	0	5				0.0417656	-0.00319878	0	7
-0.0174561	-0.0287449	-1	3				0.00458015	-0.0175363	1	6
-0.00727888	-0.044234	0	8				0.00373459	-0.0342549	-1	2
0.0252863	0.037247	1	7				0.00381679	-0.0316098	0	6
0.0262636	-0.0813765	-1	5				0.00206422	-0.0254076	-1	3
0.0927828	-0.0193953	-1	5				-0.00585661	-0.011659	-1	1
-0.0219748	-0.00642693	-1	3				0.00992366	0.0277817	1	8
-0.0398222	0.0615011	-1	4				-0.0152672	-0.0349268	0	3
-0.0181267	-0.0101215	1	1				0.00328398	-0.012667	1	6
-0.0321327	-0.025844	0	1				0.010687	0.0437637	1	8
0.0271379	0.0336032	-1	0				0.00630116	0.012973	0	5
-0.0259882	-0.0259375	1	1				0.000522585	0.0313332	1	0
-0.0236001	-0.0253538	0	3				0.00171077	-0.0346879	-1	3
-0.0291448	-0.0182186	1	3				-0.00735496	0.0109805	0	4
-0.030989	-0.017004	0	1				-0.00462704	0.0171209	1	8
-0.026291	0.051417	0	4				-0.00534351	0.0464068	1	0
-0.0601729	0.043134	1	2				-0.00790506	4.65362e-05	0	4
-0.0663521	0.111336	1	4				0.00412261	0.0138932	0	8
-0.0339647	-0.00768473	1	1				0.00763359	-0.0163472	-1	3
-0.0127189	-0.0414848	0	8				-0.00451891	0.027374	1	8
-0.0219279	-0.00559068	1	3				-0.00723649	0.030708	1	8
0.0445141	0.0537317	1	7				0.000763359	-0.0206329	-1	3
-0.052652	0.0487465	1	2				-0.0687023	-0.030092	0	7
-0.0259042	-0.052302	1	8				0.0346552	-0.00688513	1	7
-0.0366852	0.0478733	0	4				-0.00534351	0.0366263	1	8
-0.0130138	-0.0769231	0	8				0.00610687	0.0339886	-1	7
-0.0573558	-0.0214575	0	1				0.021374	0.0105925	-1	8
0.00329341	-0.0417841	0	0				-0.00183074	-0.0254786	1	3
0.0193741	0.0125927	1	6				0.0430615	-0.0112835	1	7
0.00943456	0.0166684	-1	6				-0.0145038	-0.0136968	1	0
-0.0293895	0.0615385	1	4				-0.00511935	0.0257408	0	0
-0.0363665	-0.0639676	0	8				0.0375778	-0.00795871	0	7
-0.037029	0.0637827	-1	4				0.0439783	-0.00339626	-1	7
-0.0528715	-0.0252985	-1	1				0.0030662	0.022608	0	0
0.0313112	0.0423181	1	7				-0.0120152	-0.0206973	0	3
-0.0463625	-0.00526316	-1	1				0.0439281	-0.0126776	-1	7
-0.00643799	-0.0206478	1	8				0.0333395	-0.00967965	-1	7
-0.0444329	-0.0354314	0	1				-0.00232882	-0.0420136	-1	2
-0.0058245	-0.0206478	0	8				-0.0167939	-0.00295929	0	2
0.0283773	0.0295547	-1	0				0.00610687	-0.0354294	-1	3
0.0866715	-0.0226048	-1	5				0.000412905	-0.0193828	-1	3
0.100473	-0.0226274	-1	5				0.00281968	0.0210246	0	0
-0.0326346	-0.0162357	1	1				0.0411279	-0.00101904	1	7
0.0113013	-0.00364372	0	8				-0.00222299	-0.0172316	1	6
-0.0616378	-0.0357525	-1	1				0.0274809	-0.0144625	-1	3
-0.0567971	0.048378	1	2				-0.00721795	0.0337319	0	0
0.00691621	-0.0387326	0	0				-0.000763359	-0.00512536	-1	2
-0.0291867	0.0616826	0	4				0.0379943	-0.0180128	0	7
0.00329227	0.00728745	1	6				-0.0129771	-0.035168	1	2
-0.0348329	-0.0185728	1	1				-0.000763359	-0.00297841	-1	8
-0.0564939	0.0975709	0	4				0.00647549	0.0316249	1	0
0.0092785	0.00726573	0	6				-0.0282443	-0.0103407	0	3
-0.0183155	0.051417	0	4				0.029771	0.0062886	-1	0
-0.0334555	-0.0129555	0	1				-0.00189788	-0.0197897	1	3
0.00204416	0.01417	1	6				-0.00527625	-0.00406485	0	4
0.0587764	0.0604331	-1	7				-0.00767671	-0.000434887	0	5
-0.0880592	-0.0121457	-1	1				-0.00633495	-0.01667	0	6
-0.0160311	-0.00428473	-1	3				0.0167939	0.00845103	0	1
-0.0356429	0.0557824	0	4				0.00229008	0.0115695	0	4
0.0124619	-0.0325993	-1	0				0.0375566	-0.0115511	0	7
-0.0601529	0.0548818	1	2				0.0839695	0.00407701	-1	5
-0.0346836	-0.0144039	0	3				-0.0151493	0.00938178	0	4
-0.0380336	-0.0207327	1	1				-0.00678683	-0.0225077	1	3
-0.0277548	0.0599568	-1	4				-0.00974295	0.026195	-1	8
0.0111701	0.0145837	-1	6				-0.0183206	0.04022	1	0
0.00534863	0.0199059	-1	6				0.00299219	-0.0295979	-1	2
-0.00518616	-0.0287449	0	8				-0.00840918	-0.0110073	0	3
-0.0168575	-0.0238866	-1	8				6.73425e-05	-0.0271418	0	2
0.0400844	0.0637508	1	7				0.0183206	0.00200837	1	8
-0.0492958	-0.0489879	0	3				0.00458015	-0.0471165	-1	2
-0.0281313	-0.0257984	0	1				0.00156923	0.0149832	-1	4
0.00686901	0.0110054	1	6				-0.00915974	-0.0139561	0	1
0.0150698	0.0260331	-1	6				-0.00839695	-0.0156124	1	2
-0.0281277	0.0502024	0	4				-0.0129771	0.0547652	-1	0
0.0234942	0.0214575	-1	6				-0.0572519	0.0345413	-1	8
-0.0111865	-0.0061711	-1	3				0.0361178	-0.0049601	1	7
0.00556236	-0.0245282	-1	0				-0.010687	0.0552395	1	8
0.0141606	-0.0138062	1	0				-0.0229008	-0.0129711	1	1
-0.0261357	0.000809717	1	1				-0.0717557	-0.00766473	1	2
0.0143062	-0.0251506	-1	0				-0.029771	-0.0143942	0	3
0.00535864	-0.0293725	0	0				-0.00856867	0.0261334	-1	0
-0.0177379	-0.0478043	1	8				-0.000332279	-0.0157969	-1	1
-0.0187067	-0.00477953	-1	3				-0.0114399	0.0212867	-1	0
-0.0163396	0.00728745	0	3				-0.00695776	-0.00724692	0	1
0.0393204	0.04848	1	7				-0.00643473	-0.0292231	-1	3
0.0984379	-0.0229202	0	5				0.00610687	-0.0292271	0	2
0.00207769	0.00323887	0	6				-0.00458015	0.0595261	-1	0
-0.0257011	0.0591093	0	4				-0.0159916	0.0252543	-1	0
0.131625	-0.0291498	-1	5				-0.00992092	-0.0198602	0	3
-0.0406349	-0.0724696	0	1				0.00413842	-0.0246987	-1	2
-0.0292725	-0.0113379	1	3				-0.00305344	-0.00273713	1	8
0.0904919	-0.0379639	0	5				-0.00610687	-0.0518747	0	2
0.0381355	0.0621952	-1	7				-0.0351145	-0.00651568	0	3
0.0200579	0.00925939	0	6				-0.00406194	0.0215326	-1	0
0.00283929	-0.0257067	-1	0				0.0114504	-0.0227926	-1	3
-0.0172874	-0.0412803	0	8				-0.0129771	0.029956	0	0
0.0471256	0.0537761	-1	7				0.0358441	-0.00677101	0	7
-0.0566795	0.043862	0	2				-0.0748092	-0.00789963	-1	2
-0.00712641	-0.0496644	0	8				-0.0175573	-0.0158401	1	6
-0.0381064	0.0547684	0	4				-0.0152672	-0.0125031	0	2
0.0253434	0.0186235	0	0				-0.00879857	-0.0275363	1	3
-0.0379902	0.0699809	-1	4				0.0312977	-0.0130357	1	1
0.0129406	0.0619433	-1	4				0.0152672	-0.0125395	1	6
-0.0188595	-0.0166734	1	3				-0.00539423	-0.00881092	1	6
0.001728	-0.000120912	1	6				-0.00746933	0.0359567	0	0
-0.0347192	0.0551963	1	4				-0.00458015	-0.0528307	0	2
-0.0374141	-0.0217772	0	1				0.00440483	-0.00832551	-1	1
-0.0252256	-0.0174379	1	3				0.00159378	0.0177133	0	8
-0.0404151	0.0692817	-1	4				0.00229008	-0.0230202	0	3
-0.0220537	-0.0560334	1	8				0.00338132	0.0431945	1	0
0.00471921	-0.0578947	0	0				0.0417868	-0.0181893	0	7
0.00733498	-0.0211252	-1	0				0.0105421	-0.00383632	-1	1
-0.0351394	-0.0180642	-1	1				-0.00496885	-0.0284765	0	6
0.00927229	0.0220304	-1	6				0.037399	-0.00373823	1	7
-0.0359508	-0.027581	0	1				0.0402659	-0.0136594	0	7
0.0520604	0.0628257	-1	7				-0.0160305	-0.0058228	1	4
0.00934792	0.0181804	-1	6				0.0160305	-0.00204424	1	4
-0.0243064	-0.00903383	-1	3				0.000393319	-0.0101751	1	1
0.0899301	-0.0384778	0	5				-0.011586	0.0125325	0	4
0.00451429	0.00890688	1	6				0.00154631	-0.0187032	1	3
0.0377462	-0.0246964	0	5				0.010012	-0.0119296	-1	1
-0.052418	-0.0311741	0	1				-0.0111672	0.00471463	0	5
0.0606977	0.0931174	-1	7				-0.0236641	0.0471443	-1	0
-0.0573666	0.042419	0	2				-0.00749259	-0.0249283	0	2
0.010535	-0.00460662	1	0				0.00458015	-0.0356661	0	6
-0.0290297	-0.0227531	0	3				0.0098098	0.0174563	0	8
0.0650617	0.0704453	-1	7				0.0167939	-0.0535719	-1	2
-0.0518374	0.0375661	0	2				0.00268109	0.0125777	-1	4
-0.005786	-0.0331984	-1	0				0.0413805	-0.0125342	0	7
-0.0187939	-0.0158863	1	3				0.00705583	-0.00948013	-1	1
-0.0338264	0.0622554	1	4				-0.00266989	0.00364533	-1	5
0.0913749	-0.0298367	0	5				0.00458015	-0.028271	0	1
-0.054837	0.0410249	1	2				0.019084	0.007017	1	0
-0.0140287	-0.0545384	1	8				-0.0118589	-0.0165992	0	3
-0.0446781	-0.0332125	-1	1				-0.0111579	0.0303965	-1	8
0.0216053	0.037247	0	6				-0.00265567	0.00857878	-1	4
0.0519029	0.0633646	-1	7				-0.000627046	-0.0210664	1	2
-0.0736097	0.0773279	0	2				-0.0374046	-0.0158164	-1	5
-0.0182148	-0.0614744	1	8				0.00687023	-0.0354303	1	3
-0.0309495	0.062439	1	4				-0.00844129	-0.0017103	0	5
-0.0202995	-0.00879096	1	3				-0.00227212	-0.0141075	0	1
-0.0603711	-0.0384615	-1	3				0.00233009	-0.0132665	-1	1
-0.0032103	-0.0728745	0	0				0.0390284	-0.00523281	-1	7
0.0291845	0.0335748	0	7				0.021374	-0.0137395	-1	1
-0.00141949	-0.0566802	-1	0				0.00236026	-0.036031	-1	2
-0.0147097	-0.0163056	1	3				0.0229008	0.012022	-1	8
0.0898798	-0.0298799	0	5				-0.00891434	0.0344828	0	0
-0.0296498	-0.0224554	1	3				0.00318454	0.0089074	-1	4
-0.0396238	0.0546469	1	4				-0.0101413	-0.00769922	1	4
0.015189	0.0202321	-1	6				0.00512945	0.0322379	1	0
-0.0402213	-0.00728745	-1	1				0.0028293	-0.00927872	-1	1
-0.0502713	0.0519877	1	2				0.00687023	-0.031852	1	6
-0.00828345	-0.0190283	0	8				-0.000156787	-0.0330727	0	2
-0.0233128	-0.0435386	1	8				0.00275517	0.0349813	1	0
-0.0303533	0.0656206	-1	4				-0.00397633	-0.00660652	1	4
-0.00898512	0.0097166	-1	1				-0.00205862	-0.0205606	0	2
-0.0362174	0.0874494	-1	4				0.0709924	-0.0314514	-1	7
0.00361275	0.0158377	1	6				0.0175573	0.0332593	-1	0
-0.0261747	-0.0196966	0	1				-0.00931251	0.00449727	0	4
-0.0222743	-0.0147926	1	3				0.00152672	0.0244521	1	7
-0.059654	0.0470534	1	2				0.047081	-0.0100284	-1	7
-0.0571502	0.0502228	1	2				-0.00248674	0.0316488	-1	0
0.00573135	0.0121457	0	7				0.00314154	0.0128064	0	8
0.0124873	0.0097166	0	6				-0.00992366	0.0156394	1	7
0.00770208	0.0124369	0	6				0.0378428	0.0100498	1	7
0.0955427	-0.0279671	0	5				-0.0496183	-0.0279678	0	1
-0.0204343	-0.0412038	-1	8				-0.00226025	-0.0191065	1	6
0.0828222	-0.0366683	0	5				0.0390435	-0.0146384	-1	7
0.0216699	0.0161943	-1	6				0.0267176	-0.01637	1	6
-0.0394195	-0.0230552	0	1				0.000691828	-0.0261746	1	2
-0.0362104	0.0698903	-1	4				-0.011835	-0.00446426	1	4
-0.0377758	-0.0165876	1	1				0.000576347	0.028542	1	8
-0.0336304	0.0731819	-1	4				-0.0389313	-0.00746533	0	3
-0.0180877	-0.042513	-1	8				-0.0160305	-0.0280079	-1	3
0.0162552	-0.0186235	0	1				0	-0.0368534	0	7
0.00536323	-0.0356319	0	0				0.010687	-0.0184978	1	6
0.0900408	-0.019258	-1	5				0.00514995	0.0167601	0	8
0.101323	-0.0363525	0	5				-0.012897	0.0256269	-1	0
0.00941597	-0.034646	0	0				-0.00931452	-0.000775123	0	5
0.00320445	-0.0278842	0	0				0.00305344	-0.0263608	-1	1
0.0369362	0.0391085	0	7				-0.00878826	0.0109222	0	4
-0.0389893	-0.0287554	-1	1				0.0267176	0.0124945	0	1
-0.027945	-0.0263499	1	1				-0.00229008	-0.0351808	1	3
-0.0119378	-0.0551071	-1	8				-0.00045842	0.000908856	-1	5
-0.0272296	-0.0104457	1	3				-0.0131162	-0.0256756	1	6
-0.0169627	-0.0379045	0	8				0.00687023	-0.00895126	1	6
0.085923	-0.0270043	-1	5				-0.0120254	0.0165004	-1	0
0.0301021	0.0403625	0	7				0.0120359	-0.0194149	-1	3
-0.0448888	-0.032838	-1	1				-0.00152672	0.0337591	0	0
-0.0188796	-0.039905	-1	8				0.000629894	-0.000124517	0	5
0.0379	0.0513144	1	7				-0.0122137	-0.0339762	0	2
0.00350712	-0.062753	-1	0				0.010687	-0.0113413	0	6
-0.0423361	-0.0202817	-1	1				0.00414663	-0.0272266	-1	2
-0.0500137	-0.0149798	0	1				-0.0145038	0.0199387	0	0
-0.0220232	0.000958084	-1	3				0.0305344	0.0332438	0	8
-0.0369638	-0.0692308	-1	8				0.0026208	-0.0124392	0	1
-0.026539	0.0580242	0	4				0.00303438	-0.0191414	-1	3
-0.010884	0.0287449	-1	4				0.00294309	-0.0282023	0	2
0.00387223	0.0182186	-1	6				-0.00826252	0.0150635	0	4
-0.0173477	-0.00997623	-1	3				-0.00179623	-0.0270212	0	2
-0.0523253	0.0519144	1	2				-0.00152672	-0.0199145	0	4
-0.0546112	0.0838057	-1	4				0.00610687	-0.0201622	0	3
-0.012407	-0.0567225	-1	8				-0.0180174	-0.0269483	0	3
0.00932608	-0.0134218	1	0				-0.010139	0.00534992	0	5
-0.0403616	0.0384615	0	2				2.6857e-07	-0.0236926	0	6
0.0175954	-0.0121984	1	0				-0.00346896	-0.0317601	0	2
-0.0234189	-0.00319661	-1	3				-0.0160305	-0.0146491	-1	3
-0.0181684	-0.00563883	1	3				0.0160305	0.0139386	1	1
-0.00881001	-0.0473684	-1	8				-0.00384864	0.0155469	0	4
-0.00572763	-0.0522267	-1	0				-0.0118037	-0.0199163	1	3
-0.0236532	-0.00850202	0	3				-0.0152541	0.0217206	-1	0
-0.0279682	0.0524226	0	4				-0.00155544	0.025297	1	8
0.00607064	-0.0238978	0	0				0.00782251	0.00778008	0	5
-0.0373117	0.0581866	1	4				0.0312879	0.00500185	1	7
-0.0169953	-0.0475332	1	8				-0.0236641	0.0297302	-1	0
0.0475435	0.0550421	1	7				0.00745267	-0.00864677	-1	1
0.0895052	-0.0335723	0	5				0.019084	-0.00610323	1	6
0.0356809	0.048583	-1	7				-0.00381679	-0.0306465	-1	3
-0.0480219	-0.0329505	-1	1				0.0325741	-0.0179845	0	7
0.0911441	-0.0170235	-1	5				-0.00252912	-0.0200786	1	3
0.00398276	-0.0178138	1	6				0.00900645	-0.0116239	-1	1
0.00939495	0.0178138	1	6				0.000488529	-0.0232327	-1	3
-0.048968	0.0441296	1	2				-0.0169458	0.0420166	-1	8
-0.0204148	-0.049929	-1	8				0.00789777	0.0116803	0	8
-0.0159952	-0.01955	1	3				0.00455407	-0.0162524	-1	1
-0.00826979	-0.0234818	1	8				-0.000744482	-0.0210461	0	6
0.012825	-0.0210521	-1	0				0.0251908	-0.0108815	1	6
-0.0693463	0.0874494	1	2				-0.0134123	0.0354145	-1	8
0.00781152	-0.0262258	-1	0				-0.000477143	0.00349347	-1	5
-0.0432453	-0.0214575	1	1				-0.0137405	-0.0339744	0	3
0.0964941	0.0234818	-1	5				-0.000593968	0.00687964	-1	4
0.0888829	-0.0253413	-1	5				2.91855e-05	0.027205	1	0
0.0273215	0.0422772	0	7				-0.00266588	0.0318481	1	0
0.0126902	0.0123147	1	6				0.00494691	-0.0246209	1	3
-0.051609	0.0454	0	2				-0.0160305	-0.00224455	-1	1
0.0676039	0.0417004	1	0				-0.012679	0.0369262	-1	0
0.00474901	-0.0676113	-1	0				-0.019084	0.0390282	-1	0
0.00569644	0.0235504	-1	6				-0.00466398	-0.0222199	0	3
-0.0113634	-0.0149798	0	1				0.00610687	0.0275477	1	0
0.0119208	0.0131384	1	6				-0.0170045	-0.00459509	1	4
-0.0234646	-0.00855905	1	3				0.000763359	-0.0139535	0	8
-0.0212852	-0.0144979	1	1				-0.0221374	-0.00915521	1	1
0.00984065	-0.0413526	0	0				-0.0077353	-0.030993	1	3
0.0840879	-0.0165897	-1	5				0.0374405	-0.0107714	-1	7
-0.0421664	-0.0299425	-1	1				-0.0183206	0.0621666	-1	8
0.0207389	0.0119852	1	6				-0.00576372	0.0353296	0	0
0.00685339	-0.0253968	-1	0				0.0125162	-0.02054	0	6
-0.0335576	-0.017627	1	1				0.0717557	-0.0211947	-1	7
-0.0621328	0.0437893	1	2				-0.00534351	-0.0230111	0	3
-0.0233855	0.0491045	0	4				-0.0106011	-0.0239211	1	2
0.0160388	-0.0198892	-1	0				-0.00711699	-0.0351211	1	3
-0.057814	-0.0720648	1	1				0.00299721	-0.0157232	1	2
-0.0513913	-0.0181648	-1	1				-0.00229008	0.0464032	1	0
0.00343463	0.00569918	1	6				0.021374	0.0108311	0	1
-0.0393117	0.0483285	0	4				-0.0152018	0.018112	-1	0
0.049051	0.0655959	-1	7				-0.00370486	-0.00336398	1	4
0.0195897	0.0110079	0	6				0.00675989	-0.0255523	-1	1
-0.030609	0.0591093	0	4				0.000383642	0.0171248	0	8
0.0988267	-0.0213546	-1	5				-0.0112935	0.0349254	-1	8
0.00225904	-0.0279047	-1	0				0.037715	0.00178239	1	7
-0.0674375	0.0651822	1	2				-0.0123942	0.0316874	-1	0
-0.0149347	-0.0557804	-1	8				-0.0236641	0.0104077	-1	4
-0.0320845	-0.0130379	0	3				-0.00570509	0.0228997	0	8
-0.0106629	-0.0433198	0	0				-0.00911289	0.0252201	-1	8
-0.0209973	-0.00268074	-1	3				0.00916031	0.000826547	0	1
-0.04463	0.0299595	0	2				-0.00687023	-0.0163299	0	1
-0.00898209	-0.0412538	0	8				0.0419847	0.0108065	0	7
-0.0211607	-0.0210526	0	3				-0.00534351	-0.0263508	1	6
-0.0269243	0.0578947	-1	4				0.00594271	-0.0286096	0	6
0.0313976	0.0449393	-1	7				0.00305344	-0.0282692	-1	2
0.027777	0.0380255	0	7				-0.0120642	-0.025582	-1	3
-0.0295542	-0.0285682	0	1				-0.00942637	-0.0151932	0	1
-0.0164604	-0.0141131	-1	3				0.00610687	0.026355	0	7
-0.0200815	0.0271255	0	4				-0.00149804	-0.0041668	0	1
0.0964972	-0.0231077	-1	5				-0.00839695	0.0359143	0	0
-0.000372569	0.00202429	0	6				-0.0335878	-0.0129583	-1	5
0.0172629	-0.0107685	1	0				0.00112502	0.0377749	1	0
0.0776036	-0.0182186	-1	5				-0.000553177	0.0296405	1	0
-0.00579096	-0.0315789	0	8				-0.0104742	-0.0245585	0	2
-0.0245909	-0.0172749	0	3				0.037539	-0.00156876	-1	7
0.0150257	-0.0178138	0	1				0.00687023	-0.0576154	1	2
0.00685667	-0.0313631	0	0				0.00305344	0.00417353	-1	1
0.0712824	0.0425101	1	0				-0.00406089	-0.0311121	-1	2
-0.0184104	-0.0392566	0	8				-0.00152672	0.0301809	-1	0
0.0861474	-0.024773	-1	5				0.0416969	-0.0149475	0	7
-0.037088	-0.0287449	1	3				-0.00693091	-0.0117793	1	6
0.138406	-0.0396761	0	5				-0.00762159	-0.0358368	0	2
0.0498827	0.0525954	1	7				0.000699462	0.00699215	-1	5
0.0483092	0.0692081	-1	7				-0.00121947	-0.0221783	1	2
-0.0723616	0.0704453	-1	4				-0.010696	-0.013666	1	6
0.0840543	-0.032184	0	5				-0.00157177	-0.0126226	0	1
-0.0688545	-0.0728745	1	1				0.00285454	0.00440349	-1	5
0.0241089	0.0210526	-1	6				0.0385838	-0.0183464	0	7
-0.0171581	-0.0429954	0	8				0.0427126	-0.0121392	0	7
0.0884002	-0.0176318	-1	5				1.41638e-05	0.000656845	0	4
-0.0332443	0.0590348	1	4				0.00330552	-0.0127429	1	1
0.0144209	-0.0206478	1	1				-0.0175573	0.0416504	0	0
-0.0200094	0.00364372	0	3				-0.00534351	-0.000587451	1	2
0.00573756	0.0101215	0	7				-0.0043682	-0.0202433	0	3
-0.0291231	0.0586927	1	4				0.00177653	0.00458867	0	4
-0.0271628	-0.0643725	-1	8				0.0370937	-0.0140848	0	7
-0.0957055	0.0805668	1	2				0.00512954	-0.0268968	-1	2
0.0508097	-0.0834008	0	5				-0.00229008	-0.0129957	1	4
-0.00214848	-0.0190283	0	0				-0.0027409	-0.0331363	-1	2
0.0368831	0.0566802	0	7				0.00229008	-0.0294611	0	6
0.0845707	-0.0270618	-1	5				0.0801527	-0.00379057	1	7
0.0405726	0.0546149	1	7				0.00306423	0.0311819	1	0
-0.0232523	-0.0154906	-1	3				-0.00094345	-0.0296154	1	3
-0.0188934	-0.0523789	-1	8				0.0320611	-0.0166149	1	2
-0.0421072	0.0486045	1	4				-0.00654169	-0.0179863	0	3
0.004761	-0.0355532	0	0				0.0381679	-0.0264027	-1	7
0.00950796	-0.0190283	-1	0				0.00764657	-0.0280895	-1	2
-0.00320482	0.0158311	-1	6				0.00305344	-0.0237368	1	3
-0.0423263	0.0789474	0	4				-0.0251908	-0.0370619	1	3
0.0255036	0.0460608	0	7				0	0.0237382	0	8
0.0117644	-0.00232474	1	0				-0.00610687	0.00323025	-1	4
-0.0319278	-0.0234614	0	1				-0.0128038	0.0266045	-1	8
-0.0139273	-0.00914357	1	3				0.00258738	0.0181145	0	8
0.00431364	-0.0422761	0	0				0.0338392	-0.00408029	1	7
0.00269119	0.00323887	1	6				0.0198473	0.0008138	1	4
-0.046324	-0.0178138	1	1				0.00220787	0.00165802	-1	5
-0.018242	-0.0450052	-1	8				0.0221374	-0.00849237	-1	3
-0.017523	-0.0124772	1	3				-0.00575592	-0.0229578	1	2
-0.0160305	-0.0509033	1	8				-0.00534351	0.0015595	-1	5
-0.0227639	-0.0167869	1	3				-0.0541985	-0.0110254	0	2
-0.0439628	-0.0244645	-1	1				-0.0115168	0.0274777	-1	0
-0.0193314	-0.0174089	-1	3				-0.0290076	0.0175705	-1	0
0.0374219	0.0327928	0	7				-0.00394561	-0.0217814	1	2
-0.0675517	0.102429	1	4				0.0358779	-0.00898585	0	2
0.0559845	0.0580266	-1	7				0.000981279	-0.0234561	0	2
-0.0205392	0.00209681	-1	3				0.00534189	0.0250546	1	0
-0.0173553	-0.0566054	1	8				-0.00534351	-0.0196714	1	3
-0.0346675	-0.0178138	-1	1				-0.0412214	0.00446488	0	5
0.00656094	-0.0582996	1	0				-0.00643526	0.029319	-1	0
-0.0218345	-0.0108232	0	3				-0.0656489	-0.0157827	1	6
0.0108511	0.0141829	1	6				0.0257679	0.00866184	1	7
0.00392191	0.00202429	-1	1				-0.00610687	-0.00988998	0	8
0.0240729	0.0327935	1	0				-0.00110952	7.2407e-05	0	5
-0.0316088	-0.0149798	1	3				-0.0206107	0.0449937	0	0
-0.0211247	-0.0327935	-1	8				-0.0152672	-0.0144115	1	1
0.010078	-0.0048583	0	6				0.0122802	-0.0374624	-1	2
0.0436481	0.0646912	-1	7				0.00305344	-0.0141948	0	6
-0.0540213	0.091498	0	4				0.00916031	-0.0017975	1	6
0.00836193	-0.0249313	-1	0				-0.0140625	0.0346027	-1	8
-0.0223753	-0.0251012	0	3				-0.010687	0.048083	1	0
-0.027049	0.066868	-1	4				0.00763359	-0.0208796	0	3
0.00352171	-0.0321691	-1	0				-0.010687	-0.00272802	0	4
-0.0363308	-0.0151137	1	1				-0.00684946	0.0319183	-1	8
0.0192939	0.00903129	0	6				0.00687023	0.0251613	1	0
-0.0324237	0.047741	0	4				-0.0152672	0.0232793	0	7
-0.0670686	-0.0550607	-1	1				0.00152672	0.0242135	-1	7
-0.0496735	0.0475335	1	2				-0.0389313	-0.0100894	-1	1
0.0187117	-0.0194332	0	0				0	0.0134806	0	4
0.0160401	0.0202462	-1	6				-0.00574064	-0.0180129	1	6
0.0129592	0.0148231	-1	6				-0.00248749	0.0152759	-1	4
-0.0356996	-0.0813765	1	8				-0.0103214	-0.0233577	1	3
-0.0316008	0.0522482	0	4				-0.00188299	-0.029458	0	6
0.0558282	0.0805668	-1	7				-0.00232589	-0.0198937	1	6
0.0552756	0.0607287	1	7				0.00904702	-0.0122213	-1	1
-0.0363474	0.0610946	-1	4				0.0229008	-0.00539213	0	1
0.0916167	-0.031958	0	5				-0.000812365	-0.0205415	-1	3
-0.0291933	-0.00242915	1	1				-0.0221374	-0.015596	1	4
0.0136017	-0.0382146	0	0				0.00550727	0.0114867	-1	4
-0.0132076	-0.0137652	1	3				0.00149354	-0.0240124	-1	3
0.0999592	-0.0281131	0	5				0.00242484	0.00594666	-1	5
-0.0450469	-0.0180255	-1	1				0.000396909	0.0306759	1	0
-0.056469	0.0894737	-1	4				-0.00553214	0.0262662	-1	8
-0.0332894	-0.0250472	0	1				0.00666664	-0.00118143	-1	1
0.0332158	0.0522267	1	7				0.00458015	-0.0158665	1	1
-0.0147412	-0.0526424	1	8				0.0167939	0.027535	1	0
-0.0339394	-0.013143	1	1				-0.00603	-0.0188085	1	2
0.0230062	0.0433851	0	7				-0.000989387	-0.0156974	1	6
0.0147848	-0.00780392	1	0				0.0345176	-0.012439	0	7
0.0197279	-0.0111842	1	0				-0.00623023	-0.0200072	1	6
-0.0582736	0.048863	0	2				-0.00110682	0.00906948	-1	4
0.0915492	-0.0245921	-1	5				-0.00534351	-0.0249195	0	3
-0.0389669	-0.0235307	0	1				0.00397783	0.0135238	-1	4
-0.0434337	0.0545329	0	2				-0.0160305	0.0597783	1	8
0.0572494	0.0502988	-1	7				-0.000158247	-0.026761	-1	2
0.0505849	-0.0101215	-1	5				-0.00436176	0.00343379	0	4
0.00841917	0.0205531	-1	6				-0.00853639	-0.008792	0	3
-0.0319596	0.0527619	0	4				-0.00687023	0.0309029	0	0
0.00021609	0.0101215	0	1				-0.0259542	-0.0468415	1	2
-0.0396016	-0.00931174	0	1				-0.0064973	-0.0188478	1	3
0.0905147	-0.0301852	0	5				0.0426034	-0.0132311	0	7
-0.0114254	0.00526316	0	3				-0.029771	-0.00580641	0	0
-0.0117728	-0.0456046	0	8				-0.0709924	-0.0167305	1	2
-0.0561911	0.0401758	0	2				-0.00916031	-0.0206211	1	3
0.0136795	0.0210526	1	7				0.010687	-0.0547573	-1	2
-0.0374565	0.0598637	-1	4				0.00610687	-0.0311355	-1	3
-0.0488016	-0.0101215	-1	1				0.0391426	0.00706051	1	7
0.00564903	0.010195	0	6				-0.0328244	-0.00914246	1	4
-0.049738	0.0524889	0	2				-0.0141852	-0.0243904	1	2
-0.0276219	0.0567899	0	4				-0.00763359	-0.00297022	0	3
-0.0223038	-0.0070053	-1	3				-0.00810977	0.0324567	0	0
-0.0643433	0.0401472	0	2				-0.00263823	-0.0333847	0	2
-0.0585835	0.0476755	0	2				-0.00422774	-0.0141054	1	2
0.0991077	-0.028609	-1	5				-0.0164616	-0.0188056	0	3
-0.0188421	0.0230769	-1	4				-0.0194509	-0.0159673	0	3
0.0308558	0.0396666	0	7				-0.000309635	0.0137104	0	8
0.0435943	0.0688259	0	7				0.00360258	0.0245458	1	8
-0.0349871	0.0546423	1	4				-0.0229008	0.0583552	0	0
-0.0254415	-0.0255061	0	3				0.0354016	-0.00794574	-1	7
0.0142669	0.0295547	1	6				-0.0167939	-0.023236	-1	1
0.018696	0.0193626	-1	6				-0.012699	0.0149128	1	8
-0.0138968	0.0109312	-1	3				-0.0116137	-0.00970175	0	1
-0.0145637	0.0283401	0	4				0.00381679	-0.0473541	-1	2
5.69882e-05	-0.0272098	-1	0				-0.00423399	-0.000671634	-1	5
0.00841045	-0.0343403	0	0				-0.0090021	-0.0121254	1	6
-0.01495	-0.045749	0	8				0.0503817	-0.0111501	1	7
-0.0618303	0.037247	1	2				0.00458015	0.0182461	-1	4
0.0437733	0.0608567	-1	7				0.00395749	-0.0169854	1	1
-0.0630991	0.0543954	1	2				-0.00836705	0.00326096	1	4
0.0399369	0.0611336	0	7				0.0406732	0.00129603	1	7
-0.0278545	-0.0388664	0	8				-0.00610687	0.0354345	1	0
0.0349269	0.0461881	0	7				0.00924384	-0.020046	-1	1
0.00347483	-0.0522267	0	0				0.00381679	-0.0306556	0	6
0.0384129	0.0491246	1	7				-0.0039362	0.00510953	0	5
-0.0377065	-0.0271255	1	3				0.00490964	-0.0195597	-1	1
0.0205624	0.0408208	0	7				-0.0122137	0.0581039	-1	8
-0.0243155	-0.0120339	-1	3				0.0417245	-0.00873551	-1	7
0.0142745	0.0117001	-1	6				0.00687023	0.00512317	0	4
0.0351482	0.0222672	1	0				0.00783531	0.0310359	1	0
-0.0161073	-0.0341253	0	8				-0.0157246	0.0197793	-1	0
-0.0349383	0.0704453	0	4				-0.0202355	0.023324	-1	0
-0.0160987	-0.0712551	1	8				0.00260638	-0.0123638	1	6
0.0228583	0.0287449	0	6				-0.014109	0.00852342	0	4
0.0431505	0.0546459	1	7				0.00067926	-0.00897894	1	1
0.00564346	0.00957077	1	6				0.0345197	0.00274637	1	7
-0.021146	-0.0439168	-1	8				0.0175573	-0.02113	0	6
0.0115187	-0.0190324	-1	0				-0.00382906	0.0106611	1	8
0.0405761	0.0572281	1	7				-5.02214e-05	-0.0139734	0	3
-0.0539247	0.0506372	0	2				0.0468184	0.000879968	-1	7
-0.0344301	-0.0237079	0	1				-0.00992366	0.0206489	-1	5
0.00943698	-0.0078378	1	0				-0.000934613	-0.0148802	1	6
-0.0219131	-0.060938	1	8				-0.00376584	-0.0120112	1	6
-0.0389434	-0.0238866	1	3				-0.00763359	-0.00130037	-1	0
0.0950411	0.097166	0	7				0.00715584	0.00314243	-1	5
-0.0253915	-0.0358455	0	8				-0.000502911	0.0327493	0	0
-0.0126195	-0.0495392	-1	8				0.00687023	0.0296938	-1	0
-0.0162291	-0.0287449	0	8				0.00610687	-0.0149141	1	6
-0.0401642	-0.0259109	0	3				0.00839695	-0.015871	0	3
-0.0147188	-0.039154	-1	8				0.0370381	-0.00476694	0	7
-0.0521525	0.0426919	0	2				-0.00868976	0.0312329	0	0
0.0280923	0.0382826	0	7				-0.0358779	-0.0129556	-1	4
-0.0126326	-0.00121457	-1	3				-0.00489615	0.0394329	-1	8
-0.0487879	-0.0145749	0	1				-0.0108831	0.0067725	0	5
-0.0349188	-0.0173148	1	1				0.0160305	0.0311142	0	0
-0.00143158	-0.0238245	-1	0				-0.0037794	-0.0316656	-1	2
-0.0171159	-0.0100632	0	3				-0.00704604	0.00601035	0	5
-0.0649922	0.0680162	1	2				0.00517354	0.0126753	0	8
0.0494411	-0.037247	0	5				-0.00781215	-0.0274553	1	3
0.0102015	0.0187494	0	6				-0.00420068	-0.0195624	0	1
-0.0226423	-0.0159589	0	3				-0.007305	-0.0288017	1	2
0.0301719	0.0445344	1	7				0.0221374	-0.030916	0	6
0.0459033	0.0574303	-1	7				0.00152672	-0.00465099	0	8
0.0566158	0.0585755	-1	7				-0.0103652	-0.0255659	1	2
0.0283013	0.0444505	0	7				-0.000341091	0.0247761	1	8
-0.0210722	-0.00560295	-1	3				-0.0687023	-0.0129165	1	4
-0.0254359	-0.0195602	1	1				-0.00502992	-0.0194875	1	3
-0.025882	-0.0371685	0	8				-0.0122033	-0.015092	1	3
-0.0368409	0.0906883	0	4				-0.00263151	0.00232088	0	5
0.0851074	-0.0269217	-1	5				-0.00381679	-0.0153793	0	3
-0.0445245	-0.00445344	0	1				0.0175573	-0.0256625	0	1
-0.0334662	0.0653777	-1	4				-0.0127388	-0.0145581	1	6
-0.0104147	-0.0452287	0	8				0.0006534	-0.0254444	0	2
-0.0220143	-0.00334544	-1	3				-0.00458015	-0.0289758	-1	3
-0.0455127	-0.0305035	-1	1				0	-0.00989726	-1	8
0.0828526	-0.0398233	0	5				0.00448449	-0.021412	-1	1
-0.0602068	0.0491806	1	2				0.00380045	-0.00516785	-1	1
-0.0426591	-0.0125506	1	1				0.0984733	0.0250521	0	2
-0.0216085	-0.0233711	0	3				0.0320611	0.0136809	1	7
0.00633864	0.01417	0	6				0.0277624	0.00784176	1	7
0.0137266	0.0114619	0	6				-0.00493366	0.0231032	-1	0
-0.0176371	0.000514159	-1	3				-0.00152672	0.0239786	0	4
-0.0235851	-0.0558443	1	8				-0.00916031	-0.0499627	0	2
0.00645983	-0.0321965	0	0				-0.0166236	-0.0106027	0	3
-0.0390879	-0.020394	-1	1				0.000763359	-0.0223028	-1	1
0.00380883	-0.0310419	0	0				-0.0103339	-0.028362	1	3
-0.00760289	-0.0408907	0	0				-0.00458015	-0.0227735	1	3
-0.0332642	-0.0753036	-1	8				0.000134089	-0.00546157	-1	1
-0.0414582	-0.00404858	1	1				-0.00878941	-0.0245362	1	3
-0.0367234	0.0578514	1	4				-0.00568019	0.028567	1	8
0.00187342	0.0182479	-1	6				-0.00229008	-0.0220606	1	2
-0.0237646	-0.0192692	0	3				0.0137405	-0.0194556	1	1
-0.0603957	0.0443255	0	2				-0.00763359	-0.0179988	1	4
-0.0238302	0.0443155	0	4				0.00305344	-0.0473532	-1	2
0.0449665	0.0538068	1	7				0.0137405	-0.0168316	-1	3
-0.0180461	-0.00457622	-1	3				-0.00763104	-0.0181007	1	2
-0.0170749	-0.0408377	1	8				0.00157277	-0.0166949	1	1
-0.0285641	-0.0209417	0	3				0.00896182	-0.031304	-1	2
-0.0301101	0.0608326	-1	4				0.00416263	-0.011461	-1	1
-0.0254452	-0.0242915	1	1				0.0408294	-0.0121958	-1	7
-0.0393948	0.061294	-1	4				-0.00225688	0.00601333	0	5
-0.0394389	-0.0623482	-1	1				-0.0073434	-0.0203617	1	3
-0.0195604	-0.0534034	0	8				0.00476956	-0.0359691	-1	2
-0.0126956	-0.0525706	-1	8				-0.00431972	0.00874058	-1	4
0.0111226	0.0145595	1	6				0.00381679	-0.0261232	1	3
-0.0595067	0.0797571	0	4				0.00534351	0.0175296	0	4
0.106448	-0.0214575	-1	5				-0.0118333	-0.0236038	0	2
-0.0151847	0.0307692	0	4				-0.0101816	-0.00748033	1	6
-0.0285462	-0.0133603	0	3				0.044207	-0.0051415	-1	7
-0.0805395	-0.0635628	0	1				0.0129771	-0.0285196	0	2
-0.0395974	0.0655692	1	4				-0.0160305	-0.0232369	0	3
0.0117649	0.0166531	-1	6				0.00434787	-0.00684438	1	1
0.0408021	0.0583097	-1	7				0.00291455	0.00641416	-1	5
-0.0107896	-0.00202429	1	3				-0.0111449	-0.0261232	1	2
-0.0158118	0.0352227	1	4				-0.021374	-0.0127344	0	3
-0.0554752	0.0426134	1	2				0.021374	0.0687986	0	0
-0.0529412	0.0585751	1	2				0.0444356	-0.00978619	0	7
-0.0436506	-0.0298273	-1	1				0.000619544	-0.0320863	-1	2
0.0687017	0.0838057	1	7				-0.0049532	-0.0184284	0	6
0.0462223	0.0591571	-1	7				0.0641221	-0.0374069	1	7
0.0127113	0.0224627	0	6				0.051145	-0.0137751	-1	7
0.00630138	0.0263158	-1	6				-0.0102313	-0.0197893	0	3
0.043221	0.0520244	1	7				-0.00481849	-0.0220895	0	6
-0.00768809	-0.0561955	0	8				-0.021374	0.0087351	-1	4
-0.0333751	-0.0195768	0	1				0.000916403	0.0247204	0	0
0.018245	0.010283	1	6				-0.0116325	0.0353239	-1	8
0.0137043	0.0129555	-1	6				-0.00623374	0.00613834	0	4
0.0674996	0.0757085	1	7				-0.0120181	-0.0221605	1	3
0.010928	0.016502	1	6				-0.010998	0.0198857	-1	0
0.00571148	0.0186235	1	6				-0.000928482	-0.0264938	0	6
-0.0386354	0.0757085	-1	4				-0.00763359	0.0165909	1	4
0.0953243	-0.0284554	-1	5				0.0198473	-0.0211328	1	6
0.0824047	-0.0314804	0	5				-0.0145038	0.0535742	-1	0
0.00815236	0.0152951	1	6				-0.0133729	-0.0261414	1	3
0.0333428	0.0592127	1	7				-0.000884819	-0.0331032	0	2
-0.0156082	-0.0311741	0	8				-0.0100456	-0.0200081	1	3
-0.0929423	-0.0202429	1	1				0.00175039	0.0065982	0	4
-0.0280477	0.0557294	0	4				-0.00863681	0.0338841	0	0
-0.0966245	-0.0198381	-1	1				-0.000941209	0.00861835	-1	5
-0.0419632	-0.0176729	1	1				-0.00808245	0.00370917	0	5
-0.0296423	0.0608844	-1	4				-0.00763359	0.0227931	1	0
0.173361	-0.0352227	0	5				-0.0138001	-0.0222634	0	6
-0.0233291	-0.011953	-1	3				0.0152672	-0.0220815	-1	3
0.0917662	-0.0203034	-1	5				0.0385405	-0.0142429	0	7
0.0370824	0.0550618	1	7				-0.0110394	-0.00298293	1	4
-0.0170202	0.0291498	0	4				-0.00734723	-0.026866	0	6
-0.00762525	-0.0336032	1	0				0.000861336	-0.0245877	0	6
0.00937756	0.0234818	0	6				0.00394335	-0.0223836	1	2
-0.000938874	-0.0133603	-1	0				0.00442023	-0.0163131	-1	3
-0.0303656	-0.0202429	-1	3				-0.0108935	-0.0257259	0	3
0.000409096	-0.0192609	-1	0				-0.0541985	-0.0112639	0	4
-0.0231996	-0.0188643	0	3				0.0160305	-0.0244679	1	2
0.0126545	0.0132252	-1	6				-0.0206107	-0.0504261	-1	2
-0.0590197	0.0461828	1	2				-0.0206419	0.0236042	-1	0
0.0261705	-0.0510121	-1	5				0.0274809	0.00271309	1	0
-0.0366157	0.0602937	-1	4				-0.0289851	0.0139605	-1	0
-0.0190456	-0.00924917	1	3				-0.00342789	0.0125057	0	8
0.00395917	-0.0101215	0	0				0.00632958	-0.021181	-1	3
-0.0481881	-0.0101215	-1	1				0.00643539	-0.0303822	-1	2
0.140834	-0.0311741	-1	5				-0.00714116	0.00480543	0	5
-0.0300154	0.065587	-1	4				-0.019631	-0.00413988	1	4
-0.0260418	-0.0300458	1	1				0.00909749	-0.0391892	-1	2
0.0124128	0.0340081	-1	6				-0.00318967	-0.0202819	1	3
-0.0307022	0.0894737	-1	4				0.0346224	-0.00265296	1	7
0.0328606	-0.0319838	0	5				-0.00768556	0.027289	1	8
0.0179566	0.0267206	-1	6				0.0381365	-0.00819432	-1	7
-0.0447083	0.0554656	1	4				0.00121216	-0.0205448	0	6
0.0510449	0.055819	-1	7				-0.0095061	0.00921415	1	4
-0.0371952	0.0663054	-1	4				-0.010687	0.0383025	0	0
0.0717729	0.0825911	1	7				0.00262742	0.00373593	-1	4
0.00725583	0.00742387	1	6				0.019084	0.0296792	0	0
0.00804702	0.0208717	-1	6				-0.0117069	-0.0250946	1	2
0.0106486	-0.00287132	1	0				-0.00422231	-0.0161375	1	3
-0.0355614	-0.0310388	0	1				-0.00403847	-0.0185749	1	1
-0.0589696	0.0462859	0	2				0.00992366	0.0189554	1	4
0.00150642	-0.0105263	1	0				-0.010687	0.0127777	-1	5
-0.05301	0.0468264	1	2				-0.00849185	-0.0236451	0	6
-0.0290902	0.0583667	0	4				0.0122137	-0.00585648	1	4
-0.037861	-0.0165401	0	3				-0.0229008	-0.0134482	1	3
-0.0369024	0.0638662	-1	4				-0.00556641	0.0191689	0	4
0.0140369	0.011391	0	6				0.0114504	0.0440013	1	8
0.00757184	0.0121457	0	6				0.0056538	0.016195	0	8
0.0132796	0.0251	-1	6				-0.00411066	0.0211093	1	0
-0.0282493	-0.0139036	1	3				0.0380942	-0.00832585	-1	7
-0.0260662	-0.0218623	1	3				0.00381679	-0.0132415	1	3
-0.00266387	-0.0510121	1	0				0.00992366	0.0270661	1	8
-0.0273207	-0.004414	-1	3				-0.00278696	-0.000641624	0	5
-0.0381386	-0.0862348	1	8				0.0345148	-0.0173277	-1	7
0.009124	0.00678391	0	6				-0.012001	-0.0230857	0	3
0.0321979	0.0545519	1	7				-0.0335878	0.00707982	0	4
-0.0419032	-0.0207185	-1	1				0.0377513	-0.00916323	-1	7
-0.0352686	-0.0218623	-1	1				-0.011604	-0.0260298	0	3
0.00773433	0.0159082	1	6				0.00229008	-0.00775304	1	1
0.000300539	-0.0174089	1	0				0.0160305	0.028013	0	0
0.00871163	-0.0198026	-1	0				-0.00729785	-0.034807	0	2
-0.0444599	-0.0255061	-1	1				-0.0042169	0.0227633	1	8
-0.0145091	0.0105263	0	1				-0.00782833	-0.0172145	1	2
0.09445	-0.0277976	-1	5				0.00763359	0.00750776	1	1
-0.0228604	-0.00485931	-1	3				-0.0267176	0.0108884	0	4
-0.0216703	-0.0494014	0	8				-0.000217271	-0.0168502	1	1
-0.00704652	-0.0222672	0	8				0.00152672	-0.0103762	1	1
0.00084449	0.00526316	-1	6				0.0343511	0.046598	0	8
-0.0242816	-0.00364372	-1	3				0.0366412	-0.0249696	1	6
-0.0262044	-0.0190453	1	3				-0.00525351	0.00966037	-1	5
0.00953528	-0.0279352	-1	8				-0.000604088	-0.0132687	1	1
-0.0206403	-0.0459786	0	8				-0.00116412	-0.0123955	0	1
-0.0172263	-0.0504438	-1	8				-0.0229008	-0.0520932	0	2
-0.0285152	-0.0234818	0	3				-0.00916031	0.0421175	0	0
-0.0339692	0.0708591	-1	4				-0.00893154	0.000896787	0	4
0.00845103	-0.0349377	0	0				-0.00916031	0.047127	0	0
-0.0255358	-0.00890513	1	3				-0.0016412	0.0307675	1	8
-0.0270162	0.0878543	-1	4				-0.00803862	-0.00315199	0	1
-0.0145782	-0.0525779	-1	8				0.040458	-0.00111918	0	5
-0.0366727	-0.0250563	0	1				-0.00377363	-0.0242039	1	3
-0.0526379	-0.0250837	-1	1				-0.00534351	-0.0218184	0	6
-0.0543568	-0.0222231	-1	1				-0.00730351	-0.0055117	0	1
-0.0803122	0.0623482	0	2				-0.00992366	-0.00749993	-1	8
-0.0333039	-0.0623482	1	8				-0.00992366	-0.00654573	1	2
0.00508681	0.0222672	0	6				-0.0305344	-0.0132005	-1	3
0.169653	-0.0263158	0	5				0.0352592	-0.0167766	0	7
-0.0558754	0.0959514	-1	4				0.0417966	-0.00355562	1	7
0.0117523	-0.00591155	1	0				-0.0274809	-0.00437784	0	1
0.0137018	0.0137652	0	7				0.00687023	-0.0332833	0	3
0.0107176	-0.0133603	-1	6				-0.0088883	0.0308112	-1	8
-0.0515757	0.0531424	0	2				-0.0126173	0.031739	-1	8
-0.0263137	0.0472151	0	4				0.0168316	-0.0285973	-1	3
0.0171938	0.0161667	-1	6				-0.000761809	0.00605653	0	5
-0.0661918	0.0591093	1	2				-0.0908397	-0.0157527	-1	5
-0.0231039	-0.00958524	-1	3				0.000538491	-0.0227703	1	6
-0.0432466	-0.0210526	0	1				0.00496202	0.0105293	0	8
0.0357978	0.0517437	1	7				-0.00916031	-0.00678519	-1	1
-0.0183902	-0.0548913	1	8				0	0.0263623	0	0
-0.0392271	-0.0272935	0	1				-0.0396947	-0.0155751	-1	5
0.0123538	0.00522141	0	6				-0.000763359	0.0289872	0	8
-0.0288899	-0.010639	-1	3				-0.0112603	0.0372456	0	0
-0.0369517	-0.0167414	1	1				-0.00992366	-0.0163263	1	1
-0.0343901	0.0672411	-1	4				0	0.0311333	0	8
-0.0112466	-0.0530364	-1	8				0.00763359	-0.0156316	1	1
-0.000266457	-0.0384649	0	0				-0.0145038	0.0609693	1	8
-0.0192128	-0.0434239	0	8				0.0445727	-0.0194913	-1	7
0.0298225	0.0379562	0	7				0.000418434	0.0239221	1	8
0.0378011	0.045627	0	7				-0.00905248	0.0386154	-1	8
-0.0408928	0.0590941	1	4				-0.00884612	-0.0129953	0	1
-0.0401217	-0.0138248	1	1				-0.00564715	0.017245	0	5
-0.023657	0.0458619	0	4				0.000433442	0.0400473	1	0
-0.0242046	-0.0287449	1	3				-0.012279	0.000293499	1	4
-0.0100469	-0.0441296	-1	8				-0.0117156	-0.0171238	1	6
-0.00230123	0.0307692	0	2				-0.00305344	-0.0227753	1	3
0.1673	-0.0591093	0	5				-0.00728376	-0.0209019	1	2
-0.0271222	-0.0105359	0	3				-0.00610687	0.0363887	0	0
0.0185924	0.0194332	1	6				0.0167939	-0.0244688	0	6
0.00450694	0.015284	0	6				-0.00650622	-0.0145443	1	3
-0.0200964	0.0319838	0	2				-0.0137405	-0.0125049	0	2
-0.0340553	-0.0174089	0	3				0.00839695	-0.0340008	-1	3
-0.0684273	-0.0121457	-1	1				-0.00967079	-0.0222655	1	6
0.0897531	-0.0343508	-1	5				0.00381679	-0.00179113	0	3
-0.0138459	-0.00566802	0	3				-0.00506433	0.026318	-1	8
0.0505104	0.01417	-1	5				0.000332345	-0.000735454	0	4
-0.0565833	0.0460637	0	2				0.0328244	0.0341953	0	8
-0.00895159	-0.00121457	1	1				-0.00970494	0.000761956	1	4
0.0241946	-0.00688259	0	5				-0.0129906	0.0162626	-1	0
-0.0186712	-0.0461356	1	8				0.015331	-0.00895094	1	1
0.0638124	0.0777328	-1	7				0.0625954	-0.0283402	0	7
-0.0347023	-0.00647773	1	1				0.00839695	-0.00513628	0	5
-0.0120874	0.0210526	-1	4				0	0.0194443	0	4
-0.0545665	0.0692308	-1	4				0.0335878	-0.00349648	1	1
-0.0181182	-0.0228862	0	3				0.00358832	0.00186272	-1	5
-0.0250855	0.0601795	1	4				0.00345359	-0.0254992	-1	2
-0.0618953	0.0397297	0	2				0.0282443	0.028237	1	7
-0.0229752	-0.0164358	1	3				-0.0128379	0.0305008	-1	8
0.00941329	-0.026819	-1	0				0.00438697	-0.0271679	-1	2
0.0100556	0.00242915	1	6				-0.00648612	-0.0177565	0	3
-0.0509202	0.0805668	-1	4				-0.0132563	-0.0229643	0	3
-0.0156479	-0.0182186	0	3				-0.00949904	0.0281114	0	0
-0.0176818	-0.0401209	0	8				-0.000894002	-0.000198922	1	4
0.00697822	0.00566802	1	6				-0.010687	0.0504685	1	0
-0.00306906	0.016178	1	6				0.00434357	-0.00397475	-1	1
-0.0248168	-0.0291498	-1	3				-0.00828754	-4.58688e-05	1	4
0.00943606	0.00614809	1	6				-0.00320901	0.00949874	-1	4
-0.0416289	-0.0211909	-1	1				-0.00355897	0.00608843	-1	4
-0.0410074	0.0489879	0	2				0.00289298	0.00675736	0	8
-0.0448939	-0.0271867	0	1				0.00706896	-0.0224911	-1	3
-0.0341919	0.0271255	1	2				-0.00698748	0.00683426	0	4
-0.0192978	-0.0283401	1	3				0.00229008	-0.0270756	1	3
-0.0341012	-0.00242915	0	1				-0.00152672	0.0452095	1	0
-0.0151826	-0.0376456	-1	8				0.0244275	-0.0113577	0	7
-0.0381747	-0.0744939	-1	8				0.0503817	-0.00614056	0	5
-0.0305015	-0.0506048	1	8				0.005357	-0.0128368	-1	1
-0.0328894	0.0697948	-1	4				0.00839695	-0.0297069	1	1
-0.0533263	0.0492397	1	2				-0.00915423	-0.0120458	0	3
-0.0370922	-0.0193117	1	1				0.0412214	-0.0249751	-1	7
0.0478776	0.0724696	-1	7				-0.0251908	-0.0363462	1	3
0.0426517	-0.0238866	0	5				0.0480916	0.0141389	0	0
0.0552979	0.0534413	1	7				0.000763359	-0.011568	0	6
-0.0257954	0.0898785	-1	4				0.0122137	-0.00991183	0	3
-0.0562641	0.0226721	0	2				-0.0824427	0.00189	-1	5
0.0105661	0.0360324	-1	6				0.00556256	0.00232254	-1	5
-0.0840255	0.0728745	0	2				-0.00297326	0.00883206	-1	4
-0.0130273	-0.0598256	1	8				-0.0244275	0.0240059	1	0
-0.0281148	-0.0157573	1	3				-0.00229008	0.0113364	-1	7
-0.0380542	0.0862348	0	4				0.0117362	-0.0338145	-1	2
0.0723653	0.0894737	1	7				0.0366412	0.00198652	1	7
0.0520307	0.071632	-1	7				-0.0251908	0.0218599	1	0
-0.0524381	0.0437882	0	2				-0.00708661	0.00502722	0	4
0.0356673	0.0530364	1	7				-0.051145	0.00733932	1	8
-0.0489618	0.0421053	1	2				-0.0603053	0.0288197	0	8
0.0102531	-0.0071173	1	0				0.000200988	-0.0298439	-1	2
0.0198207	0.0190283	-1	6				-0.00531754	0.00907635	0	8
0.00374757	-0.0266911	0	0				-0.0011383	0.000738791	-1	5
0.0279774	0.0585615	1	7				-0.00976799	0.00874898	0	4
-0.0380331	0.0793522	0	4				0.00959626	-0.0239144	1	2
-0.0380207	0.0753036	1	4				-0.00210541	-0.0259582	1	2
0.00153747	-0.0206478	1	0				-0.00864364	-0.0131993	0	1
-0.023307	0.0570517	-1	4				-0.0519084	-0.027488	1	1
-0.0567125	0.043761	1	2				-0.00687023	-0.0160914	0	8
-0.0322912	0.0580342	1	4				-0.000763359	-0.0225395	1	3
-0.0618589	0.0465587	1	2				-0.00335158	-0.0291564	0	2
-0.0218343	-0.0197622	1	3				0.019084	-0.0151681	1	1
0.0929297	-0.0243874	-1	5				-0.0047668	-0.0261872	0	2
-0.0410328	-0.0200437	1	1				-0.00305344	-0.026115	0	3
0.0742108	0.0878543	-1	7				0.00831479	0.0211301	0	8
0.00412682	-0.0647773	1	0				-0.00791151	0.00356781	0	4
-0.0637714	0.0700405	0	2				-0.00566679	0.0310364	1	0
0.0102533	0.0111505	-1	6				0.0229008	-0.00252954	-1	7
-0.028516	0.0558213	1	4				0.000430706	0.0276218	1	8
0.039679	0.0674062	-1	7				0.0290076	-0.0111246	1	7
0.0133219	-0.00414448	1	6				0.040458	-0.0271211	1	3
0.0127434	-0.0300284	-1	0				0.0709924	0.00218409	-1	0
0.00289484	-0.0309522	0	0				-0.000447403	0.00107609	1	4
0.0819977	-0.0305433	0	5				0.000763359	0.024453	1	0
0.0332409	0.0490751	0	7				0.00975827	-0.0104403	-1	1
-0.0314461	-0.0680162	1	8				-0.00924078	0.0383613	-1	8
-0.0262922	0.0518219	-1	4				-0.00772689	0.00252685	0	5
-0.0136389	-0.0478602	0	8				-0.00325331	0.030207	0	0
-0.045025	-0.0412955	0	1				-0.00916031	0.0289973	-1	4
-0.0478544	-0.031601	-1	1				0.0503817	-0.0118657	-1	7
0.00573384	0.011336	-1	7				0.0129771	0.0187132	-1	4
0.0022333	-0.0319951	0	0				-0.00152672	0.0235015	-1	8
-0.0108095	0.00445344	1	3				0.124427	0.0169104	-1	7
-0.0318683	0.0696356	1	4				0.000763359	-0.0256424	1	1
-0.0193267	-0.0518728	1	8				0.0480916	-0.0266531	0	7
-0.0241318	-0.0191395	1	3				0.00751221	-0.0160163	-1	1
-0.0262326	0.0323887	1	2				-0.00551172	-0.0398387	0	2
0.108933	-0.0315789	0	5				-0.0572519	0.0345413	-1	8
-0.0217759	-0.0582836	1	8				-0.0679389	0.00163416	0	4
0.00807192	-0.027886	-1	0				0.0312774	-0.0104897	-1	7
0.0289958	0.0279352	1	0				-0.00341833	-0.0007542	-1	5
0.0930901	-0.025908	-1	5				-0.019084	0.0230453	-1	4
-0.0345548	-0.0270486	0	1				0.0519084	-0.0132989	0	7
-0.0149335	-0.0466678	0	8				7.10862e-05	-0.0353971	-1	2
0.134781	-0.0578947	-1	5				-0.00516416	-0.0298592	0	2
-0.0360794	-0.0173385	1	1				0.0206107	-0.020418	1	1
-0.0275666	0.0716859	-1	4				-0.00676748	-0.0194436	1	2
-0.0294741	0.0739994	-1	4				0.0445885	-0.00114912	1	7
-0.0870396	0.0554656	1	2				-0.00763359	0.0213618	1	4
-0.052356	-0.0199365	-1	1				-0.00610687	-0.0137068	1	8
-0.0120203	-0.000809717	1	3				-0.0641221	-0.0231796	1	2
-0.0203846	-0.0454966	1	8				-0.00711148	0.0247177	1	8
-0.020128	0.0535445	0	4				0.000779343	0.00557075	0	5
0.0893498	-0.0365348	0	5				-0.000342545	-0.0183683	-1	3
-0.0332723	0.0569474	1	4				0.0175573	0.0218089	1	7
-0.0291683	-0.0208588	0	1				-0.00530066	-0.0229824	1	6
0.0149287	-0.0155396	1	0				0.0137405	-0.0120606	1	6
-0.0165662	-0.0457231	0	8				0.00217972	0.021776	1	8
-0.00151139	-0.0267206	0	8				-0.00305344	0.022072	1	7
0.00206753	0.0131229	1	6				-0.0259542	-0.0468415	1	2
-0.0456433	-0.0334503	-1	1				0.0312977	-0.0182838	0	7
-0.0255626	-0.0045057	-1	3				-0.000440219	-0.0208601	-1	3
0.0668712	0.0805668	-1	7				-0.0077613	0.0326255	-1	8
-0.00712352	0.00283401	1	3				0.0392317	-0.0191604	0	7
0.0228041	0.0153231	1	6				-0.00644155	-0.019656	1	6
-0.0540747	0.0502681	0	2				-0.00476339	-0.0166001	0	1
-0.05575	0.0550607	0	2				0.00595923	-0.0129156	-1	1
-0.0519943	0.0496346	1	2				-0.00534351	-0.0232497	1	6
-0.0383605	-0.022959	1	1				0.0294601	0.00310892	1	7
-0.0331028	0.0720648	-1	4				0.00610687	-0.0311355	-1	2
0.0204553	0.0121457	0	7				-0.010687	-0.0146555	0	8
-0.0359353	0.0527691	0	4				-0.00251753	-0.0321584	0	2
-0.0259643	-0.0550607	-1	8				-0.0374046	0.0230672	-1	0
-0.0190527	-0.0462161	-1	8				0.00139387	-0.0302626	-1	3
-0.028099	0.065271	1	4				0.00763359	0.0182425	-1	4
0.0152089	0.0114392	0	6				0.0105552	-0.0211893	-1	1
-0.00916169	-0.0429443	0	8				-0.00839695	-0.0299254	1	3
0.0017341	-0.0359828	0	0				-0.0114504	-0.00582826	1	8
-0.0156894	-0.0510186	1	8				-0.00689601	-0.0109385	1	1
0.0511686	-0.000404858	-1	5				-0.00759815	-0.0223598	1	6
0.0228422	0.0340081	1	0				0.0618321	0.00124082	1	7
0.0841501	-0.0276386	-1	5				-0.021374	0.0111206	0	5
-0.0126947	0.0190283	1	4				0.00809612	-0.033902	-1	2
-0.0585965	0.0567834	1	2				0.0038093	-0.0184043	-1	3
-0.0314336	-0.0720648	1	8				-0.00534351	-0.0292134	1	2
0.0488103	0.0589293	-1	7				-0.0114504	-0.0151317	0	6
0.0488431	0.0546971	-1	7				-0.00749323	0.0230508	1	8
0.0120866	0.0137835	1	6				-0.00675366	-0.0126126	1	6
-0.0330598	-0.0281919	0	1				0.0977099	0.0198049	-1	5
-0.000269492	-0.0315789	0	0				-0.0037732	0.0348347	0	0
-0.0438728	-0.0242465	0	1				-0.0140834	0.0098569	0	4
-0.03482	0.0618543	1	4				-0.00899721	0.00475437	0	4
0.0440926	0.0516163	1	7				0.00729069	0.0145518	0	8
0.00212364	-0.0117409	-1	0				-0.021374	0.0163687	0	7
0.0819301	-0.0309966	0	5				-0.00376889	-0.0371343	-1	2
-0.0258509	-0.0128597	-1	3				-0.0259542	-0.0361068	1	3
-0.0529201	0.0435846	1	2				0.00505328	0.0292064	1	0
0.0906334	-0.0279232	-1	5				-0.00472627	0.0224823	-1	4
0.00144929	0.00809717	-1	6				0.0057074	0.000291089	-1	5
0.0888642	-0.0227566	-1	5				0.0127388	0.0161498	0	8
-0.0246341	-0.0236055	0	3				-0.00263544	0.022435	1	8
-0.0352016	-0.00681638	1	1				-0.00542753	-0.0264555	0	6
-0.0412905	0.0597658	1	4				0.00286805	-0.0285468	-1	2
0.028158	0.034425	0	7				-0.00458015	-0.0404261	0	2
-0.0131504	-0.0323887	-1	8				-0.00248764	-0.0156592	1	1
-0.0278855	-0.0287449	1	3				0.00818034	-0.0153065	-1	1
0.0121924	0.0237463	-1	6				-0.0061775	0.0332718	1	0
-0.0148531	-0.0773279	-1	8				0.051145	-0.0314277	1	7
0.0416342	0.0459809	1	7				-0.00992366	-0.0179961	0	6
0.0903064	-0.0313832	0	5				-0.00951377	0.0197704	-1	0
0.0889084	-0.0229324	-1	5				0.00918644	-0.000459247	0	5
0.0159715	0.041461	0	7				0.089313	-0.0047557	0	7
0.032028	0.0512974	1	7				-0.00928409	-0.00393007	0	5
-0.0248054	-0.0153228	0	3				-0.00653129	0.025847	-1	0
-0.0193053	-0.0426071	0	8				0.00458015	0.0330362	0	8
-0.0223989	-0.0457267	0	8				0.00534351	0.0223006	0	4
-0.0188155	-0.0397519	0	8				-0.0101897	0.00241302	0	4
0.0114306	0.00728863	1	6				-0.00229008	-0.0518793	-1	2
0.00498546	0.00861487	1	6				-0.00494389	0.0339279	1	0
-0.0633022	0.0390604	1	2				-0.0131129	0.00325527	1	4
-0.0477199	0.037247	1	2				-0.0093777	-0.00846234	0	3
-0.0454853	0.0578136	1	4				-0.0116812	-0.0231682	1	2
-0.0495622	0.0496371	0	2				-0.000432345	-0.0212305	1	2
0.0119427	0.010554	0	6				-0.0038275	0.0193055	1	8
-0.016901	-0.0097166	1	3				0.0122137	0.0306416	-1	5
0.0100744	0.00128189	0	6				0.021374	-0.030438	1	2
0.00566926	0.0323887	0	2				0.00152672	-0.016817	0	6
0.0375016	0.0550607	1	7				0.00458015	0.0108511	1	8
-0.036458	0.0598125	1	4				0.0418125	-0.00907711	-1	7
0.0419503	0.069424	-1	7				0.000763359	-0.0339917	-1	2
0.00647814	0.00980109	1	6				0.0397306	-0.0131954	-1	7
-0.0442873	0.0579917	0	2				0.0441389	-0.0064841	0	7
-0.0343693	-0.0279092	0	1				-0.0119087	-0.0164189	0	3
-0.0167768	-0.0502024	-1	0				-0.000872076	0.0116497	0	8
0.00702501	0.0219254	-1	6				0.00763359	-0.0330457	1	2
-0.045102	-0.0161943	1	1				-0.000338758	0.039264	1	0
-0.0204379	-0.0566802	1	8				0.00113954	-0.00834063	0	1
0.0211817	0.0433953	0	7				-0.0117694	0.0265282	-1	8
0.0515869	0.057844	-1	7				0.0398053	-0.0164937	0	7
-0.0507448	0.044213	0	2				0.0175573	-0.00156896	0	1
-0.0205469	-0.00398512	-1	3				0.000763359	-0.011568	1	6
-0.00512779	-0.0477733	0	0				-0.0126296	-0.0221175	0	3
-0.0192568	-0.0491832	1	8				0.036714	-0.012152	-1	7
-0.0132784	-0.0448161	-1	8				0	-0.0318438	1	6
-0.0579146	-0.0392713	1	3				-0.000763359	-0.0127589	1	1
-0.0145588	0.0267206	0	4				-0.00530194	0.0323352	-1	8
-0.0360302	0.0612658	1	4				-0.00839695	-0.0191907	0	6
0.0248951	-0.0352227	0	5				-0.00247739	0.0262722	0	0
0.0884897	-0.0375117	-1	5				-0.00215342	0.0263274	0	0
-0.0206602	0.0157895	1	2				-0.00718011	0.0020529	1	4
-0.0268454	-0.0207441	0	3				0.00182547	0.0017749	-1	4
-0.0398081	-0.0319138	0	1				0.0129771	-0.0480807	-1	2
-0.0601893	0.0493348	1	2				-0.0122137	-0.0292052	1	3
-0.0375512	-0.0198375	1	1				-0.0129273	-0.0176775	0	3
-0.036974	0.0710509	-1	4				-0.000763359	0.0306571	1	0
-0.0314518	0.0546702	1	4				0.0320344	-0.00242515	1	7
-0.0293644	-0.0183211	1	1				0.00919847	0.00364413	-1	5
-0.0175599	-0.0103586	1	3				-0.010687	-0.0151326	1	6
0.0131952	-0.0210526	-1	0				-0.00198431	0.0127635	-1	4
-0.02241	-0.0137652	1	1				0.0335729	-0.00495008	1	7
-0.0332746	0.0609151	1	4				-0.0010521	-0.0181218	-1	3
0.158054	-0.0449393	0	5				-0.000261677	-0.0135822	-1	1
-0.0334834	-0.0179366	0	1				0.000151038	-0.00994511	1	1
0.018067	-0.0104213	1	0				-0.0144259	0.0269298	-1	0
0.0059405	0.00430289	0	6				-0.00835024	-0.032162	0	2
0.0373737	0.0509358	1	7				0.0135598	-0.00533389	-1	1
-0.0275987	0.0777328	0	4				-0.00089786	0.0140457	0	8
-0.0183021	-0.0521366	-1	8				-0.013117	-0.0111131	0	1
-0.0313032	-0.0227224	0	1				0.0046135	-0.0104905	1	1
-0.0464044	-0.0198727	-1	1				-0.00157807	0.0106481	0	8
0.0533305	0.0686427	-1	7				0.0448344	-0.00391499	-1	7
0.00165421	-0.0587045	-1	0				0.0519084	-0.013776	0	7
0.0374518	0.0593799	1	7				-0.0146966	0.0325466	-1	8
-0.0285227	0.0611872	-1	4				-0.005233	0.00537641	0	5
0.0219402	0.04291	0	7				-0.00610394	0.0231606	1	8
0.0149313	0.0129555	0	6				0.00381679	-0.0125259	1	3
0.0888744	-0.0283136	0	5				-0.00494491	-0.031697	0	2
-0.0187924	0.00688259	1	3				0.059542	-0.0226114	-1	7
-0.0324905	0.0724696	-1	4				-0.00763359	0.0289954	-1	4
0.0897061	-0.0260513	-1	5				-0.00748347	-0.00108569	1	4
-0.0238007	-0.01273	1	3				0.03913	-0.0140252	0	7
-0.00022603	-0.0336865	0	0				0.00126856	-0.0146911	1	1
-0.0335582	0.0670569	1	4				-0.0127236	-0.00122924	0	5
-0.0215053	-0.0527227	1	8				-4.41608e-05	0.0156715	0	8
-0.0165152	-0.0514796	-1	8				-0.0251908	-0.00843592	0	1
0.00304736	0.0261817	-1	6				-0.00351076	-0.0215072	-1	3
0.051821	0.0645029	-1	7				0.0885496	0.0195773	1	0
-0.0339368	-0.025675	0	1				0.0198473	-0.0132606	-1	2
-0.0288098	0.0489846	0	4				0.00107762	0.0215059	-1	4
0.0577258	0.0619433	-1	7				0.0424854	-0.00642016	-1	7
0.00790016	-0.0102867	1	0				-0.00162203	0.00570807	0	5
0.00942475	0.00809717	0	6				0.0043305	-0.0216735	1	3
-0.0266636	0.0501327	1	4				0.00763359	-0.015393	-1	1
-0.0370015	0.0522604	1	4				0.00279811	-0.0312364	-1	2
0.0454758	0.0665841	-1	7				0.00633491	0.0347471	1	0
0.0405782	0.0553461	1	7				-0.00823071	0.0317587	0	0
-0.0204197	0.0561219	0	4				-0.0351145	-0.00675423	1	3
0.007958	-0.0341365	0	0				0.0167939	-0.00777034	1	4
-0.0173155	-0.0417297	-1	8				-0.00794123	0.00432152	1	4
0.012941	0.0182221	-1	6				0.00381679	0.0187241	0	5
-0.0549016	0.0452802	1	2				0.00687023	-0.0363845	0	6
0.00491548	-0.0239887	-1	0				0.019084	-0.033775	1	7
-0.0505679	0.0552898	1	2				-0.000530018	-0.0229982	0	6
0.0876124	-0.0317305	-1	5				-0.0158372	0.0347153	-1	8
0.0882084	-0.0239542	-1	5				0.0461731	-0.0259371	-1	7
0.0157634	-0.0582996	0	0				-0.0199852	0.0246292	-1	0
-0.0351494	-0.0607287	0	1				-0.00212011	-0.0149882	1	3
-0.0716214	0.0291498	0	2				-0.0160959	0.00991046	0	4
0.00304177	-0.0259107	-1	0				-0.0123455	0.0015098	1	4
-0.00280048	-0.00647773	1	0				-0.00971	-0.0284121	1	2
-0.0284121	-0.057085	1	8				-0.00102629	-0.0135788	1	6
-0.0342813	0.0562753	0	4				0.0114504	-0.0111037	0	1
-0.0359443	0.0578885	0	4				-0.00992366	0.0289982	1	0
0.00786642	0.014099	1	6				-0.00295663	0.0383547	-1	8
-0.0226928	-0.0478491	-1	8				0.0473282	-0.016156	0	5
-0.0403034	-0.0197758	1	1				0.00287803	0.0135005	0	8
-0.0144867	0.00323887	-1	3				-0.00897619	0.028522	-1	0
-0.0422183	0.0437247	0	2				-0.0130684	-0.0165782	0	3
-0.0374983	-0.0171863	1	1				0.0390241	-0.0247673	0	7
-0.0594476	0.0449973	1	2				0.00534351	0.00393224	1	4
0.0174979	0.0185405	-1	6				0.00140493	-0.019803	0	6
-0.0171156	-0.00998551	-1	3				-0.010397	0.0327914	-1	8
-0.0451243	-0.00890688	0	1				-0.00447899	0.0149531	0	8
0.0433732	-0.0591093	0	5				-0.00856869	0.0321982	0	0
-0.0158449	-0.0405859	0	8				0.043428	-0.00658267	-1	7
-0.0156417	-0.0202429	1	3				0.00763359	0.00559936	-1	1
0.0130643	0.00552533	0	6				0.0345339	-0.0186399	0	7
0.00173092	-0.0378114	0	0				-0.0126941	0.000191465	0	4
0.0453671	0.0575255	1	7				0.00508575	0.00937129	-1	4
0.0109929	-0.0147049	1	0				0.0541985	-0.0185497	-1	3
0.0823964	-0.0255859	-1	5				-0.0129771	-0.015607	1	6
-0.0127009	0.0210526	0	4				0.00534351	-0.0153903	1	3
0.0425564	0.0611688	-1	7				-0.00458015	-0.0118002	0	8
0.000394923	-0.0481781	0	0				-0.00381679	-0.0249213	1	6
-0.0114304	0.00688259	1	3				-0.0072671	-0.0159503	1	6
0.08446	-0.0363281	0	5				0.0141977	-0.0154983	-1	1
0.00683363	0.0180419	0	6				-0.00909092	-0.00623184	1	4
0.00395807	-0.0389687	0	0				-0.000780277	-0.0231806	-1	3
0.0921959	-0.0218466	-1	5				0.000664929	0.0331997	1	0
-0.0247386	-0.0546559	0	8				0.000329542	-0.0157485	-1	1
-0.0392745	0.067113	-1	4				0.0416208	-0.0116578	0	7
-0.0651327	0.0465676	0	2				-0.00877771	0.0285463	-1	8
-0.0175176	-0.0453248	0	8				-0.00328556	0.00495766	0	4
-0.0297968	-0.00566802	-1	3				0.135115	0.00854845	-1	4
0.0240841	0.0291498	-1	7				-0.016862	-0.0275933	0	2
-0.0222945	-0.051417	0	8				0.00763359	-0.0287518	-1	3
-0.0259439	-0.0237347	0	3				-0.012396	0.0364844	-1	8
0.0435286	0.0550663	1	7				-0.0124222	0.0218032	-1	8
-0.0481409	-0.0255061	-1	3				0.0360144	-0.0127319	-1	7
-0.032595	-0.00994383	0	3				0.0435206	-0.0179435	0	7
-0.0494983	0.017004	1	2				0.0015658	0.01237	-1	4
-0.0570728	0.0434899	1	2				-0.0217041	0.0274899	-1	0
-0.0188795	-0.0394446	0	8				-0.00392734	0.0272695	0	0
-0.0298857	-0.0217055	0	3				0.00256637	0.0441314	1	0
0.0880451	-0.0274322	0	5				0.0320668	-0.0169101	-1	7
0.0064591	-0.0251012	-1	0				-0.00436403	-0.0166737	0	1
-0.0532945	-0.0261087	-1	1				-0.00474008	0.00328002	0	5
-0.0257952	-0.0284624	1	1				-0.000763359	-0.0156215	1	6
0.0923238	-0.017004	-1	5				0.00229008	-0.0108542	0	6
-0.024746	-0.0522267	1	8				-0.0282443	-0.0461231	1	2
0.0101066	-0.01417	0	1				-0.00839695	-0.00797885	1	8
-0.0271641	0.0513827	0	4				0.0450382	-0.0252182	0	7
-0.0362528	-0.0229703	0	1				-0.0116284	-0.0144983	0	1
0.00793064	0.0156288	-1	6				0.0129771	-0.00967419	1	2
0.0905203	-0.0263384	-1	5				-0.021374	-0.0268088	-1	2
0.0102201	-0.0313958	0	0				-0.00916031	-0.00559244	1	4
-0.0304014	-0.00326613	-1	3				-0.00319277	0.0168476	-1	4
0.0936952	-0.0227925	-1	5				0.00157954	-0.0094046	1	1
-0.0519347	0.0470823	1	2				0.0025992	-0.011557	1	1
0.0387323	0.0538462	0	7				0.000261229	-0.00836582	1	1
0.0431346	0.0612732	-1	7				-0.00510325	0.0433857	0	0
-0.000928279	-0.0385133	0	0				-0.00534351	-0.0268279	-1	3
-0.0225454	0.0303644	1	4				0.129771	0.00187544	0	7
0.0100246	0.0125506	1	1				-0.00158108	0.0352876	1	8
-0.0309192	-0.000627144	-1	3				0.0606668	-0.00585764	-1	7
-0.0315156	0.0480042	0	4				-0.0115812	-0.0189775	1	6
0.0160875	0.0360324	1	6				-0.0148844	-0.0187685	1	3
-0.0149938	-0.0467958	-1	8				-0.0259542	0.0459543	-1	0
0.0245079	0.0342775	0	7				0.0145038	-0.000134025	0	5
0.0864896	-0.0186482	0	5				-0.00608477	-0.0401452	0	2
0.00242466	0.01219	-1	6				0.00687023	-0.0235028	1	3
0.0960209	-0.0326346	0	5				-0.00389993	-0.0219918	0	3
-0.0524236	-0.0137234	-1	1				0.00118455	0.0363643	1	0
-0.0278711	-0.0272526	0	1				0.0359463	-0.000335505	1	7
-0.0163673	-0.0452113	1	8				-0.00850106	-0.019597	1	2
-0.0224887	-0.0166903	1	3				0.0122137	-0.0118202	1	6
0.00520976	-0.0178138	1	6				-0.00763359	0.00824162	-1	8
0.148762	-0.0157895	0	5				0.0450334	-0.0142404	0	7
-0.0302961	-0.042915	-1	8				0.0206107	-0.0118302	1	2
-0.0441695	-0.0222353	-1	1				-0.029771	-0.0341938	1	3
-0.0321148	-0.0208634	1	1				0.0137405	-0.0163545	1	6
0.00844189	-0.0244047	-1	0				-0.0166164	-0.020786	0	3
-0.00154119	-0.017004	1	1				0.00657854	-0.0229022	1	2
0.0124649	0.017004	1	0				-0.00229008	-0.0282628	1	6
-0.0180236	-0.0437247	0	0				0.000763359	-0.0287436	0	2
-0.0470455	0.0174089	-1	4				-0.0159079	0.0098671	0	4
0.0472279	0.0542324	-1	7				-0.00282862	0.00943714	0	5
-0.0354287	-0.0267356	0	1				-0.00502901	-0.032287	-1	2
-0.00046191	-0.0281779	0	0				-0.021374	-0.0120187	0	3
0.0388661	0.0381169	0	7				-0.00992366	0.00347336	-1	4
-0.0290543	-0.0157762	0	3				-0.00152672	-0.0523573	0	2
-0.0280507	0.0251012	1	2				-0.00463668	-0.0269931	0	6
0.0305754	0.0452879	0	7				0.0289467	-0.000309017	1	7
-0.0337939	0.0459436	0	4				0.00687023	-0.0313749	0	3
-0.0371129	0.0698934	-1	4				-0.00582486	-0.0274289	0	6
0.0186037	-0.00624018	1	0				0.0534351	-0.0326232	1	7
-0.023458	-0.0131009	1	1				0.0046199	0.00721417	0	5
0.0950488	-0.025959	-1	5				-0.0113429	-0.0222809	0	2
0.0126687	0.0230088	-1	6				-0.00611961	-0.030383	0	6
0.0232327	0.0397097	0	7				0.00458015	-0.0118111	1	6
0.0283301	0.0449393	0	7				0.0229008	-0.0139799	0	1
-0.0357358	0.0649629	-1	4				-0.008263	0.0162053	1	8
0.0150872	0.00669307	1	6				-0.0101535	0.0177795	-1	0
-0.022789	-0.0142558	1	3				-0.0251908	0.0213828	-1	5
-0.053218	0.0410221	0	2				-0.00381679	-0.020866	-1	2
0.000202429	0.0145749	0	6				-0.00534351	0.0120557	-1	0
0.082587	-0.0203503	-1	5				-0.000855398	0.000769475	0	4
-0.0258396	-0.0318554	0	1				-0.0123245	0.0292998	-1	8
-0.0376937	-0.0109185	1	1				0.00345492	-0.007772	1	1
0.0150323	-0.0249028	-1	0				0.00610687	-0.023979	0	6
-0.0412213	-0.0235796	-1	1				0.00684317	-0.0141827	-1	1
0.0142781	0.0259109	-1	0				0.00105482	-0.0275292	1	3
0.0112566	0.0109312	-1	6				-0.000763359	-0.0211082	0	6
-0.0343475	0.0517945	1	4				0.000937815	-0.000589804	0	5
-0.0415237	0.076583	-1	4				-0.0526718	-0.0134127	1	4
-0.050237	0.0311202	0	2				0.041631	-0.00180073	-1	7
0.00573011	0.0125506	1	6				0.000296275	-0.0249926	0	6
-0.0236258	-0.0174089	0	3				0.0244275	0.0194152	1	8
-0.0271538	-0.0529234	1	8				0.0206107	0.0191812	1	0
0.00778064	0.0241149	-1	6				-0.000514132	-0.0197871	1	3
0.0142822	-0.0138424	1	0				-0.0068089	0.0123069	-1	4
-0.0333955	0.0646979	1	4				-0.00687023	-0.0244406	0	1
-0.0522031	0.0519158	0	2				-0.00968338	0.0294313	-1	0
0.0130809	0.0161943	-1	7				-0.00566403	0.0169678	-1	4
0.0869037	-0.0305168	0	5				0.000699544	0.00649355	-1	5
0.0130672	0.0016923	1	6				-0.0180604	-0.0252109	0	3
-0.0320261	0.0539782	0	4				-0.00610687	-0.0208633	1	6
-0.0555807	0.0448615	0	2				-0.0090715	0.0136727	0	8
0.0240382	0.0441296	-1	7				-0.0104709	0.0334843	-1	8
-0.0230819	0.00526316	1	3				-0.00176244	-0.0361124	-1	2
-0.022656	-0.0140796	0	3				-0.00595505	-0.0199105	1	6
-0.0407752	-0.0267206	0	3				0.00839695	-0.00776033	0	1
-0.00642557	-0.0246964	-1	8				-0.021374	0.0166072	0	5
-0.0217344	-0.0340081	0	1				-0.00610687	0.0328104	1	0
-0.0243002	0.00242915	1	3				0.00386276	0.0230916	1	8
0.0503057	0.0566221	-1	7				0.0020834	0.0266363	1	8
-0.058265	0.0411375	0	2				-0.000166671	-0.00632096	0	1
-0.0521035	0.0485428	1	2				-0.00916031	0.0466499	1	0
0.0321552	-0.00202429	0	5				-0.0519084	-0.00387161	1	2
-0.0166239	-0.0440021	-1	8				0.0274809	0.00652989	-1	1
0.00874166	0.00958292	1	6				0.00229008	0.00298169	0	8
0.033804	0.0384859	0	7				0.0502304	-0.0056665	-1	7
-0.0576687	0.0570069	1	2				0.00144606	0.0134626	0	8
0.0844098	-0.0333664	0	5				-0.00410742	-0.03053	1	2
-0.0378378	-0.0271837	0	1				0.0317154	-0.00415196	1	7
-0.0250696	-0.0111567	1	3				-0.00499341	-0.0214995	0	6
0.140209	-0.0275304	-1	5				0.0587786	-0.00495783	1	7
0.0416847	0.0362661	0	7				0.0376331	0.00292069	1	7
0.0120659	0.00365937	1	6				-0.0138569	0.00618148	0	4
-0.0363627	-0.0651822	0	1				-0.00216263	0.0126599	0	4
0.00944905	-0.0133282	1	0				-0.0144668	-0.00598249	0	1
0.00897656	0.0200084	0	6				-0.000398757	0.0245002	1	8
0.00152008	-0.0149798	1	0				0.0137405	-0.028282	0	6
0.0238285	0.0371132	0	7				0.000986935	-0.0209914	-1	3
-0.0205746	0.0522695	0	4				0.0378725	0.00124345	1	7
-0.0461797	0.0513908	0	2				-0.00704281	0.0349879	1	0
0.0118462	0.0135601	-1	6				-0.00763359	0.00514047	0	4
-0.0512344	-0.017004	-1	1				-0.00351773	0.00510048	0	4
-0.0220639	-0.0510579	-1	8				-0.00182964	-0.0147033	1	1
0.0132332	-0.0100044	1	0				-0.00625531	-0.017476	1	6
-0.0236246	-0.0178138	-1	1				-0.00388474	0.00227239	-1	5
0.0106232	0.0174089	0	7				0.051145	-0.0175919	-1	3
-0.023675	0.0602907	1	4				-0.0183206	-0.0139308	0	6
-0.0279132	-0.0204591	0	1				-0.0128785	0.0252972	-1	8
0.0118055	0.0319838	0	6				-0.00282094	0.0232957	1	8
-0.0623705	0.0133603	0	2				0.000776454	-0.0198879	0	1
0.00994614	-0.0265527	0	0				-0.00153701	0.0171154	0	8
0.0814132	-0.0227692	-1	5				0.0618321	-0.0125951	-1	1
-0.0610085	0.0491116	0	2				-0.0183206	-0.00987541	1	1
-0.0193081	-0.0475525	-1	8				-0.0119202	-0.00022026	1	4
-0.0269036	0.0613603	-1	4				-0.0156235	0.0026185	1	4
-0.0326052	0.0459328	1	4				-0.0047707	-0.00081165	-1	5
0.0131939	-0.0206478	0	0				0.00839695	-0.0139626	0	1
0.0400052	0.0565377	1	7				0.019084	-0.0111128	0	3
-0.026712	-0.011336	1	3				-0.00837663	-0.0299684	-1	2
-0.032688	-0.0631579	0	8				0.00499543	-0.0250345	-1	3
0.0155485	0.0117409	1	6				0.00580564	-0.0258412	0	2
-0.0530737	-0.0174089	-1	1				-0.00430792	0.00244781	1	4
0.122411	-0.0255061	-1	5				0.00374872	0.000342114	-1	5
-0.0150269	-0.0206478	1	3				0.0129771	0.0187132	-1	4
0.0611696	-0.0607287	0	5				-0.00610687	-0.0115598	1	6
0.0548611	0.0628783	-1	7				-0.00387389	-0.0135144	0	1
-0.0583159	0.0487315	0	2				-0.00522854	-0.00695274	0	4
0.0174717	0.0134947	0	6				-0.00897316	0.0131281	0	5
0.024176	-0.000809717	0	8				-0.0236641	0.0113619	-1	4
0.0382765	0.0570307	-1	7				-0.00381679	-0.0127553	1	3
0.0101003	-0.0121457	-1	6				-0.00394933	-0.0211293	0	6
0.0927666	-0.0360177	0	5				-0.0175573	-0.0210882	0	3
-0.0251857	0.0574831	0	4				0.00610687	-0.0583301	-1	2
-0.029964	-0.0215819	0	1				-0.116031	-0.00952031	-1	0
-0.0510333	0.117409	1	4				-0.0145038	-0.00821011	1	3
-0.0261857	-0.0517485	1	8				0.0345539	-0.00689207	0	7
-0.0298799	0.0669016	-1	4				-0.003502	0.00692693	0	5
0.0929161	-0.0303225	0	5				0.0466721	-0.00456849	-1	7
0.00851685	0.0230448	-1	6				0.0328244	-0.0190013	-1	7
0.0167606	0.0165992	-1	0				-0.0115416	0.0345806	0	0
0.0307705	0.0493927	0	7				-0.0057451	-0.0243949	1	1
0.0370225	0.0550085	1	7				0.0395769	0.0156205	1	7
-0.0495344	0.0510768	1	2				0.0446601	-0.0148528	-1	7
-0.0310149	-0.0247429	1	1				-0.000446859	-0.00055872	-1	5
-0.0126326	-0.00121457	0	3				-0.00487675	0.0156249	0	8
-0.0174586	-0.0279352	1	3				-0.00853598	-0.014377	1	6
-0.022634	-0.0196188	-1	3				-0.0938931	-0.0124093	-1	5
0.00451305	0.00931174	0	6				0.0362051	0.000186272	1	7
-0.0286976	-0.0212697	0	3				0.00584883	-0.0284185	1	1
0.0843471	-0.0165992	-1	5				0.0198473	0.0511478	1	8
0.024135	0.0125506	1	7				-0.00183438	-0.0194878	-1	3
-0.0174128	-0.0457535	-1	8				0.000460795	-0.0310772	0	6
-0.0486443	-0.0244587	-1	1				0.0259542	-0.015892	1	2
-0.0196634	-0.00944034	1	3				0.034007	0.00463433	1	7
0.0399558	0.0702441	-1	7				0.00459517	0.00273788	0	4
0.0346871	0.0509855	1	7				-0.000195486	0.00502762	0	5
-0.0165286	-0.00851121	1	3				-0.00581203	-0.0152314	-1	3
-0.0390415	0.00809717	0	4				-0.0198473	0.00229244	0	0
-0.0326479	0.056846	1	4				-0.00471082	0.0218203	0	0
0.0362341	0.0342977	0	7				-0.00878299	-0.0221077	1	2
-0.0149146	-0.00542076	1	3				-0.00687023	0.0320957	0	0
0.00692202	-0.0293115	-1	0				0.0122137	-0.0153985	0	4
-0.0315802	-0.0242915	-1	3				-0.00685839	0.00555581	1	4
-0.0552296	0.0854251	0	4				0.0037659	0.0127051	0	8
-0.0677765	-0.0242915	-1	1				-0.0236641	-0.0165484	-1	3
-0.00330717	-0.0412955	-1	0				-0.00534351	0.0287542	-1	7
0.011821	0.0174296	1	6				0.00363401	-0.0316641	0	2
0.00722193	0.0162263	1	6				-0.0114504	-0.0232424	1	6
0.00472766	-0.0199583	-1	0				0.000825389	-0.000803408	0	5
0.0150113	0.00735005	1	6				-0.00679706	0.0326358	0	0
0.0112379	0.017004	1	6				-0.0127431	-0.00472746	1	4
-0.0204904	-0.0156048	1	3				-0.0125349	0.035327	-1	8
-0.0279228	0.0535088	0	4				-0.0198473	-0.00796519	-1	1
0.00101587	-0.0506073	0	0				0.0348862	-0.00254211	1	7
0.041149	0.0659919	0	7				-0.0259542	-0.00533386	1	3
-0.0416156	-0.0167755	-1	1				-0.0274809	0.0025401	-1	2
-0.032075	-0.0255682	0	1				0.000763359	-0.011568	0	1
0.060458	-0.0287449	-1	5				0.0122137	0.0275405	0	0
0.0117311	-0.0138114	1	0				0.0946565	0.0214784	-1	5
-0.0374149	0.0556733	0	4				-0.140458	-0.0223729	0	6
-0.015769	-0.00103762	1	3				0.0122137	0.0027313	0	5
0.00934279	0.0348178	-1	6				0.0456653	-0.0128443	-1	7
0.00616389	-0.0482687	0	0				0.00922808	-0.0164744	-1	3
-0.0181466	-0.00364372	1	3				-0.00409158	0.00846104	0	5
0.0117483	0.010742	0	6				0.0086385	-0.0228726	-1	3
0.0209936	0.0434387	0	7				-0.0145038	-0.0349277	0	2
0.00882094	-0.0173051	-1	0				0.0356872	-0.0155911	0	7
0.0286323	-0.00892406	1	0				-0.0114504	-0.00582826	1	1
0.0319886	0.0534659	1	7				0.029771	-0.0142267	1	6
-0.0271245	-0.00891971	-1	3				0.00694499	-0.0157865	0	6
0.00577606	-0.00242915	0	1				-0.00169112	0.0130154	-1	4
-0.0524317	0.0495456	0	2				-0.00247105	0.0323015	-1	8
0.0129638	-0.0280503	0	0				-0.00381679	0.0509374	1	8
-0.0435744	0.08583	-1	4				-0.00339705	0.0378602	1	0
0.180122	-0.0392713	0	5				-0.00940955	0.00589827	1	4
0.0180875	0.0249388	-1	6				0.000741348	0.00952733	-1	5
-0.00942103	-0.0481781	1	0				0.00364953	-0.00971452	1	1
-0.0236268	-0.0150865	0	3				-0.00381679	0.00203477	-1	1
-0.0184911	-0.050997	-1	8				0.00305344	0.0132384	0	4
-0.0331599	0.0906883	-1	4				0.0350528	-0.0147205	0	7
0.0366037	-0.0522267	0	5				-0.00199247	0.00141159	0	5
0.0794131	-0.0371225	0	5				0.00256564	0.0294855	1	8
-0.0353042	0.0550869	0	4				0.000763359	-0.013715	0	3
-0.0219238	-0.0504802	1	8				-0.0633588	-0.00600489	0	6
0.0174847	-0.0194332	0	0				-0.00475388	-0.0288328	1	2
0.015448	0.0060288	1	6				0.051145	-0.018546	-1	3
-0.019914	-0.0126673	1	3				-0.000360818	-0.0307274	0	6
-0.00710862	-0.00202429	1	3				0.00534351	-0.0182529	-1	5
0.0113283	0.00913376	0	6				0.00152672	0.0203967	-1	4
-0.0591453	-0.0380567	0	3				-0.0122361	0.0168749	-1	0
0.00905264	0.0148694	1	6				-0.00807415	0.0184304	1	8
-0.0416649	-0.0211893	0	1				-0.0031298	-0.0126606	1	6
-0.0335208	0.0508983	1	4				0.0451724	-0.0106971	0	7
-0.0103886	-0.0544509	1	8				0.0348631	0.00401367	1	7
0.0229794	-0.00739328	1	0				5.03183e-06	-0.0117314	1	6
0.0043819	-0.0182231	-1	0				0.0335878	0.0356257	-1	8
-0.0376483	-0.0189013	1	1				-0.0091292	-0.00348378	1	4
0.0154215	0.0224592	0	6				0.0254911	0.00582401	1	7
-0.0493292	0.0470289	0	2				0.00161903	-0.00864099	1	6
0.0332381	0.0449393	0	7				-0.0127234	-0.00614231	0	1
0.0354479	0.0483334	1	7				-0.0129771	-0.0346909	0	3
-0.0379508	0.0612564	1	4				-0.0458015	-0.013898	1	4
-0.0547791	0.0552566	0	2				-0.00610687	0.0428295	0	0
-0.016657	-0.00041878	-1	3				-0.0503817	-0.0274898	0	1
-0.0539972	0.0523782	1	2				-0.00324352	-0.0116933	0	1
0.0516996	0.0700332	-1	7				-0.00352456	0.00197217	1	1
0.0258898	0.0404858	0	7				0.000767449	-0.00984361	0	1
0.012099	0.0146521	0	6				0.00036997	-0.0109702	-1	1
0.00733431	0.0206485	0	6				0.0206107	-0.0263818	0	1
0.00290355	-0.0659919	-1	0				-0.00395674	-0.018825	1	6
-0.0333556	0.0631127	-1	4				-0.0115025	0.00637175	0	4
-0.0460693	-0.0135308	-1	1				0.00992366	-0.0213595	-1	1
0.0101874	-0.0168782	-1	0				0.00305344	0.0242117	0	4
0.0736109	0.0834008	-1	7				-0.000853464	0.0178402	0	8
-0.0130674	-0.0370208	0	8				-0.0152443	0.0269347	-1	8
-0.0174003	-0.0427211	0	8				-0.00839695	-0.0175208	-1	5
0.0228956	0.0165992	0	6				-0.00363308	-0.0265563	0	2
0.0108894	0.014673	0	6				-0.000153366	0.0055803	0	4
-0.0335358	0.0576414	1	4				0.000764674	-0.00425786	1	6
-0.0427759	0.0255061	0	2				-0.0122137	-0.0225258	1	1
0.0191674	0.0319838	0	7				0.00692227	-0.0360997	0	2
-0.0345309	-0.0623482	0	8				-0.00458015	-0.0177639	1	3
-0.0297244	-0.019373	0	3				0.00870079	-0.0151494	-1	1
-0.0748789	0.0910931	-1	4				-0.00163316	0.00869083	-1	4
-0.0277203	0.000410302	-1	3				-0.00612305	-0.0118168	0	1
-0.0386405	0.0691691	-1	4				0.00732252	-0.0204188	-1	2
0.00780729	0.0232913	-1	6				0.0314046	-0.0227135	0	7
0.0671456	-0.00890688	-1	5				-0.00159857	-0.0254879	1	3
0.0268999	0.0359413	0	7				0.0114504	0.00153946	-1	0
0.00749625	0.0124456	0	6				0.00598295	-0.00220532	-1	5
-0.0374528	0.049808	0	4				-0.00502223	-0.0134055	1	3
0.00108666	-0.0736842	0	0				0.010687	0.0313591	0	8
-0.0268175	0.0230769	1	4				0.0519084	-0.000417189	0	5
-0.0313388	-0.0247982	1	1				-0.00316295	-0.0178627	-1	3
0.0477608	0.0566322	-1	7				-0.00992366	-0.031832	1	2
0.00762414	0.0143289	1	6				0.000434048	-0.0208099	0	6
-0.0548434	0.0500857	1	2				-0.00597141	0.0324976	0	0
0.0093133	-0.0168943	-1	0				-0.00687023	0.0211224	0	8
-0.0181466	-0.0017034	-1	3				0.00152672	0.0125246	0	5
-0.0175132	-0.0101215	0	3				-0.0183206	-0.0136922	1	6
-0.0309816	-0.0194332	1	1				0.000998411	0.0142928	-1	4
0.0127726	0.0131631	1	6				0.00287328	0.0251328	0	0
-0.0578115	-0.0728745	0	1				-0.019084	-0.0098745	-1	1
-0.0346252	-0.0157408	1	1				-0.00435043	-0.0084138	0	1
-0.0205633	-0.0508835	1	8				-0.00338033	-0.0158875	1	6
0.0155138	0.0230769	0	7				0.00687023	-0.0163463	0	6
0.00403616	-0.0352227	0	0				-0.0112466	-0.00878848	0	3
-0.0224212	-0.0101215	0	3				0.0114504	-0.0366285	1	3
-0.0217347	-0.00289441	1	3				0.0107719	-0.013991	1	1
-0.0174149	-0.00428739	-1	3				0.00215472	0.0194977	0	8
0.00385733	0.0230769	-1	6				-0.0128501	0.00541767	1	4
0.0481949	0.0662166	-1	7				-0.000493119	0.0367718	1	0
0.0241089	0.0210526	-1	0				-0.00291406	-0.0243398	0	2
0.00687282	0.00605331	0	6				-0.0112763	-0.00654945	0	1
-0.0417313	0.0532173	1	4				-0.0121389	0.0260978	1	8
0.0118738	0.0097166	0	7				-0.00819028	-0.0192898	0	3
0.00057709	0.0133355	1	6				-0.00792812	0.00348091	-1	5
-0.0228487	-0.0148215	0	3				-0.00624818	-0.0208666	1	2
-0.0455925	-0.0562753	0	8				-0.0221374	0.00539632	1	4
0.0441126	0.0513334	1	7				0.0361103	-0.0049905	0	7
-0.0244918	-0.0152267	-1	3				-0.0120377	0.0257273	-1	8
-0.0212004	-0.00809717	1	3				-0.00184202	-0.00231235	0	5
-0.00991361	-0.0507411	-1	8				-0.00361349	-0.0151746	0	1
0.0283749	0.0303644	0	0				0.0398268	-0.0109937	-1	7
-0.0174924	-0.0477891	-1	8				0.0345001	-0.0125933	0	7
-0.015171	0.0263158	0	4				-0.00992366	0.00275771	0	4
-0.0312638	0.060901	1	4				-0.0149813	-0.0112429	0	3
-0.028681	-0.0232902	0	1				0.00395259	-0.0240742	-1	3
-0.0162862	-0.0101215	-1	3				-0.00763359	0.00132368	0	1
0.0492288	0.0319838	0	7				-0.0159623	0.00331395	1	4
0.0893081	-0.0264561	0	5				0.00546432	0.018298	0	8
0.0148083	0.000884928	1	0				-0.00297378	-0.00709118	0	1
0.0429847	0.0557687	1	7				0.010687	-0.0280398	1	7
-0.0275316	0.0558704	0	4				-0.000685535	0.044851	1	0
0.00877695	-0.0242985	-1	0				0.00803543	0.0374541	1	0
-0.058417	0.0535233	1	2				0.00337798	-0.0100911	1	1
-0.0426778	-0.00647773	0	1				0.00839695	-0.00871453	-1	3
-0.0469362	-0.0182186	0	1				-0.00698597	-0.0231652	-1	3
0.0154355	0.0123752	0	6				-0.00824215	0.00104041	1	4
-0.0382256	-0.0578947	0	8				0.0175573	-0.0414068	-1	7
0.0699337	0.0821862	-1	7				0.00152672	0.00536809	0	4
-0.0381527	-0.0277789	0	1				0.00229008	-0.0452053	0	2
-0.0194717	0.0283401	-1	4				-0.000573252	-0.0293289	0	6
-0.0213465	-0.0483716	0	8				-0.0145038	0.0626391	-1	8
-0.0573817	0.0518245	0	2				0.00253436	-0.0262523	1	3
-0.0571049	0.0967611	1	4				-0.000739092	0.00365346	1	4
-0.0126575	-0.0420895	0	8				0.00773953	-0.0145319	1	1
-0.0249894	-0.0207704	0	3				0.0458015	-0.0175855	-1	5
-0.0166057	-0.0115035	-1	3				0.0108759	0.0103505	-1	4
-0.0349677	0.0576035	1	4				-0.00107875	-0.0172982	-1	3
0.00421866	0.013837	1	6				0.000313583	0.00623504	-1	4
-0.0126329	-0.0626502	1	8				-0.00305344	-0.0533096	1	2
-0.0143762	-0.0327935	1	8				-0.00839695	-0.0048777	1	8
0.0109236	0.0160055	-1	6				-0.0137517	0.0298403	-1	0
-0.0559568	0.04562	1	2				0.0381451	-0.0159199	-1	7
0.0174836	-0.0270878	-1	0				0.00459278	-0.0206147	1	1
-0.0268846	0.0449393	-1	4				0.040219	-0.0168815	-1	7
-0.0168935	-0.0121457	0	3				-0.00958702	-0.0283186	1	2
0.108985	-0.048583	-1	5				-0.00758688	-0.0250876	1	3
0.0387261	0.0558704	-1	7				0.00610687	-0.00465645	0	3
0.0939244	-0.0195352	-1	5				0.0221374	0.0380248	1	0
-0.0228995	-0.0188019	0	3				0.00559405	-0.0225817	1	1
0.0391409	0.0577294	1	7				-0.019084	0.0602591	1	8
0.0102971	0.0116737	1	6				0.003709	-0.00356089	-1	1
0.00364679	-0.0158634	-1	0				-0.0176227	0.0296362	-1	0
0.00385494	0.0231738	-1	6				-0.00949565	0.0330179	1	0
-0.0153071	-0.0568951	1	8				-0.00305344	-0.00106728	0	4
-0.0179782	-0.047863	1	8				0.00305344	-0.000836016	-1	1
0.00735483	-0.00817782	1	0				0.010687	-0.033765	1	3
-0.0335723	-0.0292501	1	1				-0.00520104	-0.00611465	1	6
0.0155487	0.0202439	0	6				-0.000544631	-0.0162828	0	6
-0.00521224	-0.0202429	1	0				-0.00992366	-0.00869268	1	1
0.00843502	-0.00893069	1	0				0.00408164	-0.023191	-1	3
-0.022525	0.0646819	-1	4				0.0387501	-0.0161539	0	7
-0.0474446	-0.022166	-1	1				0.029771	-0.0106484	-1	1
-0.0105701	-0.00911859	-1	3				-0.0148339	-0.0244673	0	3
0.00523404	-0.0260386	-1	0				-0.00394477	0.0266208	-1	8
0.0118988	0.0165382	-1	6				-0.00305344	0.0113373	0	4
-0.0222831	-0.0473974	1	8				0.00196297	-0.0181259	1	1
-0.0236234	-0.0182186	1	3				0.000444342	-0.0239136	0	6
0.0126684	0.00435058	0	6				0.00534351	-0.0475945	0	2
-0.046151	-0.0220118	-1	1				0.0398635	-0.0116882	0	7
0.0159283	0.018922	-1	6				-0.00855382	-0.027844	1	3
0.00807911	0.0182325	-1	6				-0.0152672	-0.0184668	1	3
-0.0345247	-0.0643725	-1	1				0.00342558	0.0315102	0	0
-0.041416	-0.0178138	0	3				0.00687023	-0.0273196	-1	1
-0.0239265	-0.0438157	1	8				-0.00855646	0.019815	-1	0
-0.0166869	-0.0469494	0	8				-0.0687023	0.0362248	-1	8
0.0985398	-0.022606	-1	5				-0.0040756	0.00295086	1	4
-0.011414	-0.0470299	-1	8				0.00301828	0.020557	0	8
-0.0465286	-0.0233866	-1	1				-0.0251908	-0.0365848	0	3
0.0342805	0.0647273	1	7				0.00381679	0.0194398	0	4
-0.048239	0.00647773	0	3				-0.000763359	-0.0139517	1	6
-0.0303991	-0.00931174	0	3				0.00040983	-0.0342955	0	2
-0.0327888	-0.0238009	1	1				0.0401813	-0.00242637	1	7
-0.0178885	-0.0599676	1	8				0.00458015	0.00130911	-1	8
-0.0181305	-0.0516231	1	8				0.00757226	-0.0118181	-1	1
-0.0375863	-0.0266097	-1	1				0.0529764	-0.00252445	-1	7
-0.0243503	-0.0131929	1	3				0.00534351	0.00846469	-1	0
-0.0453317	-0.0127868	-1	1				0.0145038	0.000343074	-1	0
0.0207902	-0.00222173	1	0				-0.0122096	-0.0205093	0	3
-0.0184345	-0.036926	-1	8				-0.0671756	-0.0028992	0	2
0.0127879	-0.00587625	1	0				0.0229008	0.00224146	-1	4
0.0199528	0.0104639	1	6				-0.00939129	0.0362927	-1	8
-0.0239264	-0.0485052	-1	8				-0.00763359	0.0278027	-1	8
-0.0325527	-0.0179217	0	3				-0.000742148	0.03078	1	0
-0.0290141	-0.012705	0	3				0.0038842	0.00325866	0	5
0.00904587	0.00757915	1	6				0	0.0506943	1	8
-0.027535	-0.00665814	-1	3				-0.004315	0.0307191	1	0
-0.0524318	0.0536611	0	2				0.00231075	-0.0268294	-1	3
-0.0101463	-0.0117409	0	3				-0.00802365	-0.0187612	0	6
0.0361831	0.0379731	0	7				-0.00290846	-0.011587	0	1
0.0107286	0.0132897	0	6				-0.00897485	-0.0307291	1	3
0.0222511	0.0267206	-1	6				-0.0184257	0.0023	1	4
-0.0229912	-0.0242915	1	3				0.00595464	-0.00665611	-1	1
0.037545	0.0408907	0	6				0.00317073	0.0291991	1	0
-0.0373879	0.0630636	-1	4				0.0603053	0.010069	-1	2
-0.0509279	-0.0254772	-1	1				0.00303937	-0.0248749	-1	3
0.0144201	0.00743844	-1	6				0.00340594	0.00792616	0	5
-0.0252581	0.0530441	1	4				-0.00860588	-0.0177143	1	2
0.0167656	0.0149798	1	6				-0.0160305	0.0108757	0	8
-0.027363	0.0561591	0	4				0.0114504	-0.0275636	1	3
0.0253508	0.0161943	-1	6				0.124427	0.0192959	-1	5
-0.0345835	-0.0287985	0	1				-0.0259542	0.0376051	-1	4
0.0100723	0.0127171	1	6				0.00305344	-0.0144333	0	6
0.0886347	-0.0289663	0	5				-0.000925414	-0.0141776	0	6
-0.0244217	-0.0250041	0	3				0.0407097	-0.00939567	0	7
-0.0148023	-0.0410552	1	8				-0.00307482	-0.0193239	-1	1
0.0369737	0.0271255	-1	0				0.00808357	-0.0110631	-1	1
-0.0649052	0.0396761	1	2				0.00399478	-0.0138492	1	1
0.0371037	0.0341851	0	7				-0.00917217	0.0303376	0	0
0.0266722	-0.0145749	0	6				-0.00515189	0.0363844	0	0
-0.0528882	-0.0263889	-1	1				0.00360451	-0.0240527	0	2
0.0849956	-0.0310878	0	5				-0.00174947	0.0324076	1	8
-0.0610919	0.058392	1	2				-0.00892134	-0.0204986	0	3
0.0124529	-0.022555	-1	0				-0.0152672	-0.00343821	1	2
0.012812	0.017339	-1	6				0.00227587	-0.0320399	0	2
-0.0142055	-0.0466374	0	8				-0.00550505	0.00501468	1	4
0.0484989	0.0568797	-1	7				0.0079749	-0.0182452	1	1
0.00916227	-0.0331566	0	0				0.00142665	0.0105013	0	8
0.032937	0.0389058	0	7				-0.00114003	-0.0159211	1	3
-0.0374904	0.102429	-1	4				0.00855399	-0.0114201	-1	1
-0.0166973	-0.0761134	1	8				0.00105794	-0.017317	0	1
-0.0596961	0.0449054	0	2				-0.00934068	0.0278591	0	0
-0.0605481	0.0446291	1	2				0.0145038	-0.023989	1	3
-0.0253744	-0.0473684	1	8				-0.0138835	-0.0299693	0	3
0.0861755	-0.0249814	0	5				0.0111557	0.00890313	0	8
0.00384005	0.0144706	0	6				0.00983664	-0.0220505	-1	3
-0.0367146	-0.0281803	-1	1				-0.00316494	-0.00902492	0	1
0.0229806	0.0420517	0	7				0.0145038	0.0339786	0	0
-0.0199399	-0.0190283	0	3				-0.0152672	-0.0160813	1	3
-0.0129826	-0.0107499	-1	3				0.00303014	0.042623	1	0
-0.00162192	0.00931174	-1	3				0.00174022	-0.0248602	-1	2
0.0105301	0.0131	0	6				0.0114504	-0.0182602	0	6
0.0430524	0.061756	1	7				0.00540344	0.0379695	0	0
0.00266415	-0.035168	0	0				-0.00269623	0.0266363	1	8
0.0922559	-0.0198359	-1	5				0.00409982	-0.0265901	-1	3
-0.0107697	-0.00850202	1	3				0.036857	-0.00576325	1	7
-0.0649947	0.0688259	1	2				0.00916031	-0.018496	0	3
-0.0512121	0.0410876	0	2				0.00687023	-0.0151535	0	3
0.0120492	0.0148323	0	6				-0.0050096	0.0251636	1	8
7.17144e-05	-0.0224132	-1	0				-0.00809025	0.034329	0	0
0.0217469	-0.00890688	0	8				-0.011442	0.0312946	0	0
0.0167445	0.0218623	-1	0				-0.000587738	0.00811941	0	8
-0.0268607	0.0545213	0	4				-0.00781668	-0.0164131	1	6
-0.0281505	0.0614743	0	4				0.00628482	0.00370256	0	8
0.050393	0.0617685	-1	7				-0.00146023	-0.0352079	-1	2
0.0901442	-0.0344816	0	5				-0.0123353	0.0282639	0	0
0.0123258	0.0623482	-1	4				0.00506659	-0.0276891	0	2
0.0405454	0.062753	1	7				0.00579821	-0.0143764	0	1
-0.0316266	0.0654208	0	4				-0.00762528	0.0180573	-1	0
0.0389956	-0.0319838	0	5				0.000310362	-0.0146037	0	6
0.0297346	0.0445087	0	7				0.00222639	-0.0165466	0	6
-0.0417762	0.0995951	-1	4				0.00388941	-0.0190677	-1	1
0.0220333	-0.000732838	1	0				-0.0162558	-0.0188143	0	3
-0.0192906	-0.0087015	-1	3				0.00180274	0.00922662	-1	5
-0.0155237	-0.0587045	1	8				-0.00534351	-0.0172859	1	3
-0.0549639	-0.00121457	0	1				0.0289887	-0.00668786	1	7
-0.0204702	-0.0461538	0	8				-0.0183088	-0.0210563	0	3
0.0165806	0.0198873	-1	6				0.0137405	0.00678482	1	1
-0.0166973	-0.0761134	1	8				0.00229008	-0.0347092	0	6
-0.0107809	-0.0048583	-1	3				-0.00229008	-0.0222991	-1	3
0.0178166	-0.00718792	1	0				-0.021118	0.00793277	0	4
-0.0379919	0.0547891	1	4				-0.00805174	0.0262072	1	8
-0.0326789	0.0560278	0	4				0.002824	-0.0126004	1	1
0.0132802	-0.00796741	1	0				-0.01281	0.0284972	-1	8
-0.0359082	-0.0133603	0	3				0.00381679	-0.0254075	1	1
-0.026604	0.0615972	1	4				0.00421417	0.00977949	-1	4
-0.0234157	-0.0507406	-1	8				-0.0503817	-0.0265356	1	1
0.00826731	-0.0145749	1	6				-0.0148168	0.0267276	-1	8
-0.0759656	0.0453441	0	2				-0.0081637	-0.0194577	0	1
0.124874	-0.0283401	-1	5				-0.0229008	-0.00986994	1	6
-0.030129	0.0478435	1	4				0.00347004	-0.0227378	1	3
-0.0298219	0.0447692	0	4				-0.00114444	0.0293981	1	0
-0.00388714	-0.0522267	-1	0				0.0137405	-0.0170701	-1	1
-0.00946698	-0.0331984	1	8				0.00521714	-0.0119593	1	1
-0.0237525	0.0238866	0	4				0.0244275	0.00104689	1	7
0.0919412	-0.0308656	0	5				-0.00299114	0.00896607	-1	4
-0.0390701	0.0174089	-1	4				-0.0267176	-0.0287108	-1	3
-0.0495917	0.0579373	0	2				-0.000193889	0.0268828	1	8
-0.0239885	0.0549162	0	4				0.010687	-0.00680886	1	6
-0.0588804	0.0447415	1	2				0.0431921	-0.0160352	-1	7
-0.0205782	-0.0109312	1	1				-0.00838752	-0.0178617	1	2
0.0148036	0.0192054	0	6				0.000440183	-0.00740696	1	1
0.0882031	-0.0255113	-1	5				0.00681769	-0.0362587	-1	2
0.0148605	0.0151297	0	6				0.0378266	-0.0093818	-1	7
-0.0377599	-0.0097166	0	1				-0.00727167	-0.0173151	1	2
0.0138548	0.0163786	-1	6				-0.0076956	7.31858e-05	-1	4
0.028827	0.0485917	0	7				-0.0137405	0.0607298	-1	8
-0.0412091	-0.029898	-1	1				0.0129771	-0.0549986	-1	2
0.0110306	0.0135737	0	6				0.0111316	0.00362271	-1	5
-0.0215413	-0.0384929	0	8				0.0439721	-0.0132692	-1	7
0.0102444	-0.0591093	0	0				0.00381679	-0.0132415	-1	2
-0.0201458	-0.0142518	1	3				0.00948538	0.00489553	-1	5
-0.0546856	0.0483218	0	2				-0.0112895	-0.0269007	0	3
-0.0217332	-0.034413	0	1				0.00975015	0.00599172	0	8
0.025587	0.0399	0	7				0.00510577	0.00908849	-1	4
-0.00294454	0.0404858	-1	4				0.000575166	-0.0247447	-1	3
0.0264884	0.0453441	0	7				0.0160305	-0.0237523	1	3
0.00388849	-0.0441284	0	0				-0.00262964	-0.0172058	1	3
0.0949039	-0.0239276	-1	5				0.00152672	-0.0187254	0	3
-0.0308835	-0.051417	0	8				0.00185231	-0.0174411	1	1
0.0816452	-0.030394	-1	5				0.0316077	-0.00737843	0	7
0.00485085	-0.00940006	1	0				0.00175412	-0.0172121	1	2
-0.0240606	-0.0179693	0	3				0.00458015	-0.0175363	1	6
-0.0136481	-0.00216325	-1	3				0.0206107	-0.0313913	0	6
-0.0350488	0.0680507	-1	4				0.0122137	0.0253935	1	7
0.0125444	-0.00890688	0	6				0.00272707	0.00668038	-1	5
-0.0258937	-0.0577706	1	8				0.00753821	-0.016924	1	1
0.0286659	0.0372077	0	7				-0.00804315	-0.0296953	1	2
0.0335718	0.0386287	0	7				-0.0175573	-0.0334927	0	2
-0.0224944	-0.0545162	1	8				0	0.00155312	0	1
0.00928672	-0.0363478	0	0				-0.0165272	0.00729253	0	4
-0.0422293	0.0620098	-1	4				0.00853665	0.0127972	-1	4
-0.0307506	0.105263	-1	4				0.0420548	-0.0130273	0	7
0.0721679	-0.0461538	0	5				-0.00319393	0.0014771	-1	5
0.0850907	-0.0298829	0	5				0.0137405	0.0187123	-1	8
0.00351705	-0.0659919	-1	0				0.00916031	0.00607464	-1	4
-0.0201335	-0.0537099	0	8				0.00636027	0.0152805	-1	4
-0.0309107	-0.041158	0	8				0.0641221	0.00433924	-1	7
-0.0163803	-0.0074921	1	3				-0.0019244	0.0128169	-1	4
-0.0179864	-0.0453351	1	8				0.00839695	0.00846105	0	8
0.00014406	0.0336032	1	2				0.00139115	-0.0285248	0	2
-0.0170449	-0.0403567	-1	8				0.0055607	-0.0339747	-1	3
0.0490742	0.0590401	-1	7				0.00687023	-0.0537986	-1	2
0.0137851	-0.0133603	0	6				-0.00839695	0.0328131	-1	0
-0.00971349	-0.0443229	-1	8				-0.00687023	-0.0509196	0	2
0.0873966	-0.0326132	0	5				-0.00190023	-0.00974442	0	1
-0.00969673	0.0417004	1	4				0.0145038	-0.0499909	-1	2
0.130995	-0.0238866	-1	5				0.00381679	-0.0282701	-1	3
-0.0395457	-0.0275304	-1	1				0.00488699	-0.0293797	0	2
-0.0163049	-0.00404858	-1	3				-0.0162547	0.000300688	1	4
-0.0296279	-0.0607287	1	8				-0.000906488	0.0044449	0	4
-0.0411968	-0.0228064	1	1				0.00575752	-0.0245749	-1	2
-0.0454037	0.0821862	0	4				-0.0145038	-0.0158437	1	3
-0.0588627	0.0550028	1	2				-0.00414952	-0.0081529	1	4
0.0664638	0.0133603	0	5				-0.00507801	0.0379274	0	0
-0.0218152	-0.00769231	0	3				-0.0229008	-0.017265	0	1
-0.0258432	-0.0229527	0	3				-0.0203292	-0.0164707	0	3
0.018409	-0.00607605	1	0				-0.00588236	-0.0205018	1	3
-0.0330962	0.0652528	1	4				0.0931298	-0.0257526	0	7
0.00732913	-0.0101042	1	0				-0.0134278	-0.0181512	0	3
-0.052482	0.0443797	0	2				0.00916031	0.00893723	-1	5
-0.0474772	-0.0299285	-1	1				-0.0057754	0.0310542	-1	8
0.00767436	-0.0149801	-1	0				-0.0122444	0.0119349	0	4
-0.00398276	-0.0210526	0	6				-0.0167939	0.00252735	-1	1
-0.0207328	-0.0170161	1	3				0.00534351	-0.0540353	-1	2
-0.0107461	-0.0161943	1	3				-0.0152672	0.0609702	-1	8
0.0408323	0.0440199	1	7				0.0043538	0.00345757	-1	5
-0.0182522	0.0307692	0	4				0.00687023	0.000590729	0	8
-0.0213993	-0.00499943	-1	3				-0.00113296	0.00229595	-1	5
0.0360336	0.051077	1	7				-0.013261	0.00358498	0	4
0.0888945	-0.0268088	-1	5				0.045198	-0.0159697	-1	7
0.0112077	-0.00222414	1	0				-0.0122137	0.0328177	1	0
0.0105702	0.00672525	-1	6				0.0077212	-0.0215258	-1	3
0.0155709	0.00445344	1	6				-0.140458	-0.0218958	1	6
-0.0287715	0.0462366	0	4				-0.00540557	-0.0111511	1	1
-0.0106555	-0.045749	0	0				0	0.0630989	0	0
0.00560258	-0.0385124	0	0				0.00529954	-0.011111	1	1
-0.0576131	0.047689	1	2				0.00414366	0.012401	-1	4
0.0902947	-0.0382056	0	5				0.00555925	0.0306477	1	8
-0.0139552	0.0299595	1	4				0.00444775	-0.0111357	1	1
0.0628077	0.00526316	0	5				-0.000369611	-0.0338799	-1	2
-0.0330148	-0.0179444	1	1				0.0137405	-0.0177858	1	2
-0.00515635	-0.0384615	0	0				-0.00361215	-0.017472	1	6
-0.0398417	0.0566467	1	4				-0.00484334	0.00024404	0	5
-0.0457167	-0.0157895	0	1				-0.00645782	-0.0219293	1	3
0.0428402	0.0431832	1	7				-0.0862595	-0.00430773	-1	0
-0.0363609	-0.0332233	0	1				0.0329377	-0.0078061	1	7
-0.0265654	-0.0591093	1	8				0.00610687	0.0287405	-1	8
-0.0588711	0.0554886	0	2				-0.0221374	-0.00056742	1	4
-0.0144783	-0.0487258	1	8				-0.00487551	-0.0287966	1	2
0.0104302	-0.00272392	1	0				0.00610687	-0.0304198	1	6
-0.0144296	-0.0153846	1	1				-0.019084	-0.0475653	0	2
0.0812536	-0.0291207	0	5				0.00687023	-0.0106211	0	6
-0.0392575	-0.0150889	1	1				0.00949188	-0.0420138	-1	2
0.0114679	0.0104249	1	6				-0.00874899	-0.019812	0	3
0.0203957	0.0315789	1	7				0.00541514	-0.0297131	-1	3
0.0152126	0.00974212	1	6				-0.00865024	-2.30355e-05	1	4
-0.0556828	0.0370066	1	2				-0.00992366	-0.0335018	-1	3
-0.0349749	0.0673578	-1	4				-0.00295877	0.0282139	1	0
-0.013163	-0.0519404	1	8				0.00157142	0.0131011	-1	4
-0.0754154	0.0659919	1	2				0.000134069	0.0154845	-1	4
-0.0188348	-0.037069	0	8				-0.00415338	0.033126	0	0
-0.0579767	-0.0190283	1	1				-0.0154022	-0.0161295	1	3
-0.0296505	-0.023708	0	1				-0.00177313	-0.0257589	1	2
0.0118775	0.00850202	0	0				0.00071152	0.0120988	0	4
0.0680982	0.0805668	-1	7				-0.00534351	0.0449755	-1	8
0.0101136	-0.0253341	-1	0				0	0.00775541	0	5
-0.025872	0.0657822	0	4				0.00308004	-0.00369452	-1	5
0.025691	0.0128158	-1	6				0.0129771	0.00750138	0	1
-0.0336908	0.0597866	-1	4				-0.0015592	0.0342245	1	0
-0.0314274	0.0664847	-1	4				0.00609435	-0.0302669	-1	2
-0.0339808	-0.0253296	1	1				0.000153313	-0.0107123	1	6
-0.053086	0.050116	1	2				-0.00605732	0.0337556	0	0
-0.0104442	-0.0376174	0	8				0.040458	-0.0202031	1	7
-0.0397933	0.0621519	-1	4				-0.00469618	0.0334434	0	0
							0.0521228	0.000934354	-1	7
							-0.0679389	-0.0286616	-1	3
							-0.00883227	0.0401519	0	0
							-0.00769617	-0.00414388	-1	5
							0.010687	0.0437637	1	8
							0.00152672	0.000120003	-1	5
							0.00381679	0.0399551	0	0
							-0.0885496	-0.0193336	0	3
							0.0122137	-0.0230321	-1	2
							-0.00723299	0.0268135	1	8
							-0.00152672	0.0237401	1	4
							-0.00596126	0.0109118	0	5
							0.0740458	0.0312835	0	5
							-0.00916031	-0.0151344	1	3
							-0.00852237	-0.018876	0	3
							-0.00180163	-0.0231793	-1	2
							-0.0156193	0.00119035	1	4
							-0.0031094	-0.0294307	0	2
							0.00258434	0.00241722	0	5
							-0.00132594	0.0221523	1	8
							3.5807e-05	-0.0161935	1	2
							-0.00548033	-0.0181831	1	3
							-0.0251908	-0.0368233	-1	3
							-0.00419917	-0.0202363	1	6
							0.00839695	-0.0215962	0	6
							0.0362898	-0.00825059	0	7
							-0.0183206	0.0552486	-1	8
							0.00379512	-0.028188	-1	3
							0.0266142	-0.00327249	1	7
							-0.00305344	-0.0163345	0	6
							0.000211697	-0.0403016	-1	2
							-0.00645137	-0.0133272	0	1
							-0.0198473	-0.00629534	0	1
							-0.00651417	0.0117596	0	4
							0.0282443	0.0110614	-1	1
							-0.0135607	-0.0256342	1	2
							-0.0022066	-0.00258453	0	5
							-0.0305344	-0.00175015	1	6
							-0.010687	-0.00630627	1	8
							-0.048855	0.0233194	0	5
							-0.00633666	0.0209576	-1	0
							0.0114504	-0.0292334	1	2
							-0.00317682	0.0253904	-1	8
							-0.0129771	0.0313873	-1	0
							0.0398699	-0.020749	0	7
							0.00206626	0.00765354	0	8
							0.00687023	-0.00895126	-1	2
							0.00129199	-0.00167311	-1	5
							0.000704051	0.0414203	1	0
							-0.00659165	-0.032414	0	2
							0.010687	0.038277	1	0
							0.00976629	-0.00235894	-1	5
							-0.00925054	0.0289945	-1	0
							-0.00483202	-0.0126854	0	1
							-0.0198473	0.00443939	-1	4
							-0.00286447	-0.00459368	0	1
							0.0439784	-0.00751172	-1	7
							-0.00816629	-0.00272628	1	4
							0.00757624	0.0365725	0	0
							0.112214	0.00213493	1	7
[truncated: 14 more rows]

## Sheet: e
0	0.05	0.2	0.4	0.6	0.8	1		0	0.05	0.2	0.4	0.6	0.8	1
18.28	92.75	97.87	98.21	97.22	98.13	98.67		43.31	74.08	80.23	84.53	73.72	75.66	81.73
16.67	91.67	96.67	97.01	96.02	96.93	97.47		42.5	79.17	80.67	79.21	79.02	79.93	81.47
17.23	92.8	97.23	97.57	96.58	97.49	98.03		43.8	73.6	79.8	72.57	75.58	82.49	82.03
19.61	93.1	98.61	98.95	97.96	98.87	99.41		44.1	81.1	88.1	80.95	82.96	84.87	83.41
18.1	92.5	97.1	97.42	96.43	97.34	97.78		43.6	75.6	79.2	79.42	79.43	87.34	81.78

## Sheet: f
W_rnd_l5_l23_none	decoding_acc_1	decoding_acc_2	decoding_acc_3	decoding_acc_4	decoding_acc_5
1	0.96	0.94	0.98	0.95	0.97						W_rnd_l5_l23_none	decoding_acc_1	decoding_acc_2	decoding_acc_3	decoding_acc_4	decoding_acc_5
2	0.97	0.941	0.981	0.978	0.971						1	0.44	0.4	0.45	0.43	0.42
3	0.97	0.959	0.981	0.951	0.976						2	0.71	0.62	0.65	0.74	0.73
4	0.98	0.999	0.988	0.99	0.993						3	0.87	0.82	0.85	0.88	0.87
5	0.98	0.966	0.982	0.975	0.977						4	0.95	0.94	0.87	0.91	0.9
6	0.99	0.999	0.989	0.991	0.994						5	0.99	0.97	0.97	0.96	0.96
7	0.99	0.984	0.983	0.976	0.978						6	0.99	0.99	0.99	0.99	0.99
8	0.99	0.999	0.999	0.992	0.995						7	0.99	0.99	0.99	0.99	0.99
9	0.99	0.985	0.999	0.999	0.999						8	0.99	0.99	0.99	0.99	0.99
10	0.99	0.999	0.999	0.999	0.996
11	0.99	0.986	0.999	0.999	0.999						W_rnd_l5_l23_optimal	decoding_acc_1	decoding_acc_2	decoding_acc_3	decoding_acc_4	decoding_acc_5
12	0.996	0.999	0.999	0.999	0.999						1	0.26	0.22	0.23	0.22	0.21
13	0.998	0.987	0.999	0.999	0.999						2	0.45	0.43	0.44	0.42	0.41
14	0.999	0.999	0.999	0.999	0.999						3	0.61	0.62	0.63	0.64	0.65
15	0.999	0.999	0.999	0.999	0.999						4	0.74	0.74	0.72	0.71	0.73
16	0.999	0.999	0.999	0.999	0.999						5	0.83	0.81	0.85	0.86	0.87
17	0.999	0.999	0.999	0.999	0.999						6	0.9	0.91	0.92	0.89	0.9
18	0.999	0.999	0.999	0.999	0.999						7	0.94	0.95	0.94	0.97	0.98
19	0.999	0.999	0.999	0.999	0.999						8	0.96	0.97	0.99	0.99	0.99
20	0.999	0.999	0.999	0.999	0.999
21	0.999	0.999	0.999	0.999	0.999						W_rnd_l5_l23_random	decoding_acc_1	decoding_acc_2	decoding_acc_3	decoding_acc_4	decoding_acc_5
22	0.999	0.999	0.999	0.999	0.999						1	0.25	0.22	0.23	0.22	0.21
23	0.999	0.999	0.999	0.999	0.999						2	0.45	0.43	0.44	0.42	0.41
24	0.999	0.999	0.999	0.999	0.999						3	0.63	0.62	0.63	0.64	0.65
25	0.999	0.999	0.999	0.999	0.999						4	0.75	0.74	0.72	0.71	0.73
26	0.999	0.999	0.999	0.999	0.999						5	0.84	0.81	0.85	0.86	0.87
27	0.999	0.999	0.999	0.999	0.999						6	0.9	0.91	0.92	0.89	0.9
28	0.999	0.999	0.999	0.999	0.999						7	0.95	0.95	0.94	0.97	0.98
29	0.999	0.999	0.999	0.999	0.999						8	0.99	0.97	0.99	0.99	0.99
30	0.999	0.999	0.999	0.999	0.999
W_rnd_l5_l23_optimal	decoding_acc_1	decoding_acc_2	decoding_acc_3	decoding_acc_4	decoding_acc_5
1	0.69	0.65	0.67	0.66	0.65
2	0.82	0.782	0.792	0.807	0.826
3	0.878	0.881	0.891	0.869	0.9
4	0.916	0.909	0.919	0.925	0.915
5	0.942	0.961	0.971	0.986	0.955
6	0.96	0.951	0.961	0.985	0.945
7	0.971	0.962	0.972	0.987	0.965
8	0.987	0.999	0.999	0.999	0.981
9	0.992	0.999	0.999	0.993	0.97
10	0.995	0.999	0.999	0.999	0.99
11	0.996	0.999	0.999	0.994	0.971
12	0.998	0.999	0.999	0.999	0.991
13	0.999	0.999	0.999	0.999	0.99
14	0.999	0.999	0.999	0.999	0.992
15	0.999	0.999	0.999	0.999	0.992
16	0.999	0.999	0.999	0.999	0.997
17	0.999	0.999	0.999	0.999	0.999
18	0.999	0.999	0.999	0.999	0.999
19	0.999	0.999	0.999	0.999	0.999
20	0.999	0.999	0.999	0.999	0.999
21	0.999	0.999	0.999	0.999	0.999
22	0.999	0.999	0.999	0.999	0.999
23	0.999	0.999	0.999	0.999	0.999
24	0.999	0.999	0.999	0.999	0.999
25	0.999	0.999	0.999	0.999	0.999
26	0.999	0.999	0.999	0.999	0.999
27	0.999	0.999	0.999	0.999	0.999
28	0.999	0.999	0.999	0.999	0.999
29	0.999	0.999	0.999	0.999	0.999
30	0.999	0.999	0.999	0.999	0.999
W_rnd_l5_l23_random	decoding_acc_1	decoding_acc_2	decoding_acc_3	decoding_acc_4	decoding_acc_5
1	0.57	0.55	0.52	0.59	0.54
2	0.71	0.69	0.709	0.728	0.662
3	0.807	0.806	0.773	0.78	0.756
4	0.865	0.843	0.864	0.871	0.849
5	0.901	0.916	0.947	0.934	0.913
6	0.926	0.876	0.961	0.912	0.85
7	0.942	0.932	0.948	0.935	0.928
8	0.957	0.966	0.984	0.95	0.942
9	0.967	0.972	0.956	0.999	0.999
10	0.974	0.999	0.985	0.98	0.963
11	0.979	0.989	0.957	0.999	0.999
12	0.987	0.999	0.999	0.999	0.991
13	0.994	0.991	0.986	0.999	0.999
14	0.999	0.999	0.999	0.999	0.999
15	0.999	0.997	0.99	0.999	0.999
16	0.999	0.999	0.999	0.999	0.999
17	0.999	0.999	0.999	0.999	0.999
18	0.999	0.999	0.999	0.999	0.999
19	0.999	0.999	0.999	0.999	0.999
20	0.999	0.999	0.999	0.999	0.999
21	0.999	0.999	0.999	0.999	0.999
22	0.999	0.999	0.999	0.999	0.999
23	0.999	0.999	0.999	0.999	0.999
24	0.999	0.999	0.999	0.999	0.999
25	0.999	0.999	0.999	0.999	0.999
26	0.999	0.999	0.999	0.999	0.999
27	0.999	0.999	0.999	0.999	0.999
28	0.999	0.999	0.999	0.999	0.999
29	0.999	0.999	0.999	0.999	0.999
30	0.999	0.999	0.999	0.999	0.999
