# Supplementary material for: Self-supervised predictive learning accounts for cortical layer-specificity
Source: Nat Commun. 2025 Jul 4;16:6178. doi: 10.1038/s41467-025-61399-5 (PMC12227776; doi:10.1038/s41467-025-61399-5)
Supplement: Supplementary file 4 — Source Data [file 41467_2025_61399_MOESM4_ESM.zip › paper_figures/main_figures/Figure 5.xlsx]

## Sheet: a
denosing AE							L2/3 -> L5 k.o.							full
noise	recon_residual_1	recon_residual_2	recon_residual_3	recon_residual_4	recon_residual_5		noise	recon_residual_1	recon_residual_2	recon_residual_3	recon_residual_4	recon_residual_5		noise	recon_residual_1	recon_residual_2	recon_residual_3	recon_residual_4	recon_residual_5
0	0.017	0.018	0.016	0.013	0.02		0	0.013	0.012	0.02	0.015	0.013		0	0.19	0.16	0.18	0.17	0.19
0.2	0.068	0.061	0.062	0.061	0.058		0.2	1.6	1.58	1.62	1.61	1.59		0.2	0.72	0.79	0.73	0.74	0.69
0.4	0.082	0.085	0.083	0.082	0.085		0.4	3.16	3.14	3.18	3.15	3.17		0.4	1.3	1.27	1.36	1.38	1.27
0.6	0.109	0.107	0.101	0.114	0.102		0.6	4.67	4.65	4.69	4.71	4.48		0.6	2.03	2.04	1.97	2.06	2.12
0.8	0.204	0.21	0.205	0.202	0.214		0.8	6.11	6.09	6.13	6.09	6.15		0.8	2.81	2.83	2.74	2.93	2.84
1	0.408	0.401	0.409	0.41	0.403		1	7.54	7.52	7.36	7.71	7.03		1	3.791	3.85	3.73	3.81	3.68

## Sheet: b
L2/3	L5	condition		L2/3	L5	condition
94.1062	96.4593	full		97.6549	75.1431	full
96.3153	90.8585	full		99.0069	84.6686	full
98.8115	90.0123	full		100	81.9471	full
96.5148	93.0121	full		100	85.7439	full
100	95.64	full		95.1644	82.5899	full
10.3687	71.4415	l2/3-l5-ko		10.9211	65.5115	l2/3-l5-ko
23.955	63.3833	l2/3-l5-ko		10.568	62.5308	l2/3-l5-ko
19.379	67.0186	l2/3-l5-ko		13.0574	66.6615	l2/3-l5-ko
14.7867	70.4411	l2/3-l5-ko		15.4197	62.7924	l2/3-l5-ko
18.6109	70.4332	l2/3-l5-ko		15.3838	59.8802	l2/3-l5-ko
