# Supplementary material for: Self-supervised predictive learning accounts for cortical layer-specificity
Source: Nat Commun. 2025 Jul 4;16:6178. doi: 10.1038/s41467-025-61399-5 (PMC12227776; doi:10.1038/s41467-025-61399-5)
Supplement: Supplementary file 4 — Source Data [file 41467_2025_61399_MOESM4_ESM.zip › paper_figures/main_figures/Figure 2.xlsx]

## Sheet: b
L5 depolarisation	DeltaW(L2/3->L5)%		L5 subthreshold act. (a.u.)	DeltaW(L2/3->L5)
0.236113	36.4964		0.00291408	-0.260642
0.21207	43.0657		0.0194125	-0.257145
0.277383	96.3504		0.0545286	-0.178159
0.521303	98.5401		0.170981	-0.111907
0.557494	97.0803		0.247542	-0.136179
0.749032	107.299		0.308833	-0.138174
0.646205	48.9051		0.261575	-0.0837842
1.12047	59.854		0.291467	-0.0892238
1.69876	103.65		0.321064	-0.0768846
2.98532	135.766		0.493399	0.0140582
3.06656	104.38		0.481191	0.051435
5.6105	129.927		0.507403	0.0682307
			0.54909	0.0503047
			0.665418	0.0241133
			0.744025	0.0762782
			0.816258	0.113355
			0.769619	0.130409
			0.772753	0.141065
			0.909413	0.186801
			0.902187	0.223271

## Sheet: d
x1	x2	cue (label)	preds_l23	preds_l5
7	8	1	8	2
7	6	-1	6	6
6	6	0	6	6
1	0	-1	0	0
6	6	0	6	6
4	4	0	1	4
6	7	1	6	7
6	6	0	6	6
3	4	1	4	4
2	1	-1	0	1
4	5	1	5	5
2	3	1	2	3
4	3	-1	2	3
6	7	1	8	7
4	5	1	5	5
3	4	1	4	4
0	0	0	0	7
3	4	1	4	4
4	3	-1	3	3
8	8	0	8	8
7	6	-1	6	6
7	8	1	8	8
1	0	-1	0	0
0	1	1	0	1
0	0	0	0	0
4	5	1	5	5
2	1	-1	1	1
7	6	-1	6	6
5	6	1	6	6
2	2	0	2	2
7	6	-1	6	6
2	2	0	2	2
4	5	1	5	5
7	8	1	8	8
5	4	-1	4	4
6	7	1	6	7
8	7	-1	7	7
7	6	-1	6	6
8	8	0	8	5
3	2	-1	2	2
1	2	1	1	2
4	4	0	4	4
4	4	0	4	5
6	7	1	7	7
5	6	1	6	6
1	0	-1	0	0
0	1	1	1	1
8	8	0	8	8
3	2	-1	2	2
4	3	-1	3	3
1	0	-1	0	0
1	0	-1	0	0
2	3	1	3	5
3	2	-1	2	2
1	2	1	2	2
2	1	-1	1	1
7	6	-1	6	6
4	5	1	5	5
5	6	1	6	6
2	3	1	3	3
6	5	-1	4	5
5	6	1	6	6
7	7	0	8	7
5	5	0	6	5
2	3	1	3	3
3	2	-1	2	2
7	8	1	8	8
2	3	1	3	3
7	7	0	7	7
3	4	1	4	4
6	5	-1	5	5
7	6	-1	6	6
6	5	-1	5	5
2	2	0	2	2
6	6	0	6	6
2	3	1	3	3
5	6	1	6	6
4	4	0	4	4
5	6	1	6	6
8	7	-1	7	7
3	2	-1	2	2
1	0	-1	0	0
0	0	0	0	7
6	5	-1	5	5
6	6	0	6	6
6	5	-1	5	5
4	5	1	5	5
2	3	1	3	3
0	0	0	0	0
6	6	0	6	6
1	1	0	0	1
6	6	0	6	6
8	7	-1	7	7
4	4	0	4	5
4	4	0	4	4
4	4	0	4	4
7	7	0	7	7
3	4	1	4	4
4	5	1	5	5
6	7	1	7	7
7	6	-1	6	6
5	5	0	5	5
8	8	0	8	8
5	5	0	6	5
4	4	0	4	4
8	7	-1	7	7
5	4	-1	4	4
0	1	1	1	1
2	1	-1	1	1
5	6	1	6	6
4	4	0	4	4
1	2	1	2	2
1	0	-1	0	6
5	6	1	6	6
5	5	0	5	5
7	6	-1	6	6
2	2	0	1	2
2	1	-1	1	1
8	8	0	8	8
6	5	-1	5	5
8	8	0	8	8
6	7	1	6	7
0	1	1	1	1
2	1	-1	1	1
8	8	0	8	8
1	1	0	1	1
6	5	-1	5	5
4	3	-1	3	5
8	8	0	8	1
8	8	0	8	8
6	6	0	6	6
7	6	-1	6	6
7	8	1	8	8
8	8	0	8	8
0	0	0	0	0
5	6	1	6	6
6	5	-1	5	5
5	4	-1	4	4
8	8	0	8	8
0	1	1	1	1
4	4	0	4	4
5	6	1	6	6
0	0	0	0	0
8	8	0	8	8
2	2	0	2	2
6	6	0	6	6
8	7	-1	8	7
0	1	1	1	1
7	7	0	8	7
8	7	-1	7	6
0	0	0	0	0
7	6	-1	6	6
6	6	0	6	6
6	7	1	7	7
0	0	0	0	0
1	1	0	1	1
2	3	1	3	5
5	5	0	6	5
8	8	0	6	8
4	3	-1	3	3
8	8	0	8	1
2	3	1	3	3
7	8	1	8	8
0	0	0	0	7
5	6	1	6	6
4	3	-1	3	3
2	3	1	3	3
0	1	1	1	1
5	4	-1	4	4
6	5	-1	5	5
4	4	0	4	4
7	6	-1	6	6
6	6	0	6	6
5	5	0	5	5
1	2	1	2	2
6	7	1	7	7
3	2	-1	2	2
2	2	0	2	2
0	1	1	1	5
1	2	1	2	2
8	8	0	8	6
4	4	0	4	4
7	8	1	8	8
8	7	-1	7	7
5	6	1	6	6
1	1	0	1	1
4	4	0	4	4
7	7	0	7	7
6	6	0	6	6
5	6	1	6	6
3	3	0	3	3
3	2	-1	1	2
8	7	-1	7	7
6	6	0	6	6
7	7	0	7	7
1	1	0	1	1
6	6	0	6	6
6	5	-1	5	5
7	8	1	8	8
1	2	1	2	2
1	1	0	1	1
0	1	1	0	1
5	6	1	6	6
8	8	0	8	8
3	3	0	3	3
5	6	1	6	6
3	2	-1	2	2
1	2	1	2	2
7	8	1	8	8
1	0	-1	0	0
8	8	0	8	1
5	6	1	6	6
4	4	0	4	4
6	5	-1	5	5
5	4	-1	4	4
7	6	-1	6	6
3	3	0	2	3
6	5	-1	5	5
4	3	-1	3	3
1	1	0	1	1
2	2	0	2	2
0	0	0	0	0
6	7	1	7	7
2	1	-1	1	1
5	5	0	5	5
6	6	0	8	3
1	0	-1	0	7
0	0	0	0	0
1	1	0	1	1
0	1	1	1	1
0	0	0	0	0
1	1	0	1	1
2	3	1	3	3
3	3	0	3	3
8	8	0	8	8
6	7	1	7	7
5	4	-1	4	4
7	7	0	7	7
8	7	-1	7	7
7	7	0	8	7
5	6	1	6	6
4	5	1	5	5
4	4	0	4	4
5	5	0	6	5
4	4	0	4	4
5	5	0	6	5
1	1	0	1	1
0	1	1	1	1
3	2	-1	2	2
6	5	-1	5	5
8	8	0	8	8
0	0	0	0	0
3	3	0	3	3
8	8	0	6	8
3	2	-1	2	2
7	8	1	8	7
7	8	1	8	8
4	5	1	5	5
7	6	-1	6	6
0	0	0	0	0
0	0	0	0	0
2	1	-1	1	1
3	3	0	3	3
6	5	-1	5	5
8	8	0	8	8
5	5	0	5	5
4	5	1	5	5
7	7	0	7	7
1	0	-1	0	0
5	4	-1	4	4
1	1	0	1	1
7	7	0	8	7
8	8	0	8	8
0	1	1	1	1
6	7	1	7	7
3	4	1	4	4
3	2	-1	2	6
7	7	0	7	7
8	7	-1	7	7
5	4	-1	4	4
1	0	-1	0	0
2	2	0	2	2
2	3	1	3	3
0	1	1	1	1
5	4	-1	4	4
6	5	-1	5	5
7	8	1	8	8
1	0	-1	0	0
5	6	1	6	6
7	7	0	7	7
6	6	0	6	6
7	7	0	7	7
0	1	1	1	1
4	3	-1	3	5
6	7	1	7	7
6	6	0	6	4
1	1	0	1	1
3	2	-1	2	2
7	8	1	8	8
3	4	1	4	4
3	4	1	4	4
3	4	1	4	4
3	3	0	3	3
4	4	0	4	4
1	1	0	1	1
0	0	0	0	0
8	8	0	8	8
3	3	0	3	3
8	8	0	8	8
4	4	0	4	4
0	0	0	0	6
0	0	0	0	0
8	8	0	8	8
4	5	1	5	5
0	0	0	0	0
8	8	0	8	6
5	4	-1	5	4
1	0	-1	0	0
3	3	0	3	3
1	0	-1	0	0
2	3	1	3	3
5	5	0	5	5
7	6	-1	6	6
6	7	1	7	7
1	1	0	1	1
4	4	0	4	5
3	3	0	3	3
0	1	1	1	1
2	3	1	3	3
3	2	-1	2	6
0	0	0	0	6
3	2	-1	2	2
2	1	-1	1	1
4	5	1	5	5
3	3	0	3	5
0	1	1	1	1
5	5	0	6	5
0	1	1	1	1
2	3	1	3	5
7	6	-1	6	6
2	2	0	2	2
3	4	1	4	4
3	2	-1	2	2
5	5	0	5	5
3	2	-1	2	2
3	2	-1	2	2
3	4	1	4	4
1	1	0	1	6
2	1	-1	1	1
7	8	1	8	6
2	3	1	3	3
0	0	0	0	0
3	2	-1	2	2
4	3	-1	3	3
4	5	1	5	5
4	4	0	4	4
7	6	-1	6	6
4	5	1	5	5
2	1	-1	1	1
5	6	1	6	6
6	7	1	7	7
6	5	-1	5	5
0	0	0	0	6
4	3	-1	3	3
1	0	-1	0	0
6	7	1	7	7
4	3	-1	3	5
2	2	0	2	2
3	3	0	3	5
7	6	-1	6	6
6	7	1	7	7
2	2	0	2	3
3	4	1	4	4
4	5	1	5	5
2	2	0	2	2
7	7	0	8	7
0	1	1	1	1
7	7	0	7	7
3	4	1	4	4
4	5	1	5	5
5	6	1	6	6
4	4	0	4	4
6	7	1	7	7
2	3	1	3	3
0	1	1	1	1
5	5	0	5	5
7	6	-1	6	6
6	5	-1	5	5
2	1	-1	1	1
4	5	1	5	5
1	1	0	1	1
8	8	0	8	8
5	6	1	6	6
8	8	0	8	8
3	2	-1	2	2
8	8	0	8	4
2	2	0	2	2
7	6	-1	7	6
8	8	0	8	8
0	0	0	0	0
1	1	0	1	1
1	1	0	1	1
1	1	0	1	1
5	5	0	5	5
7	6	-1	6	6
2	2	0	2	2
2	3	1	3	3
8	8	0	6	8
6	6	0	6	6
2	2	0	2	2
5	4	-1	4	4
1	1	0	1	1
0	1	1	1	1
2	1	-1	1	1
0	0	0	0	0
5	6	1	6	6
7	7	0	8	7
0	0	0	0	7
7	6	-1	6	6
4	3	-1	3	3
6	7	1	7	7
7	6	-1	6	6
3	2	-1	2	5
0	0	0	0	0
4	5	1	5	5
4	5	1	5	5
6	5	-1	5	5
8	8	0	8	8
1	2	1	2	2
0	0	0	0	0
7	6	-1	6	6
1	0	-1	0	0
6	5	-1	5	5
6	5	-1	5	5
4	5	1	5	5
0	1	1	1	1
1	0	-1	0	0
6	7	1	7	7
5	6	1	6	6
0	0	0	0	0
1	1	0	1	1
5	6	1	6	6
8	7	-1	7	7
6	5	-1	5	5
6	7	1	8	7
6	5	-1	5	5
8	8	0	8	8
0	0	0	0	0
2	1	-1	1	1
7	6	-1	6	6
3	4	1	4	4
1	2	1	2	2
3	3	0	3	3
1	0	-1	0	0
5	6	1	6	6
4	5	1	5	5
5	5	0	5	5
1	2	1	2	2
7	6	-1	7	6
8	8	0	8	8
0	1	1	1	1
6	7	1	7	7
2	2	0	2	2
2	2	0	2	2
0	1	1	1	1
5	5	0	6	5
3	2	-1	2	2
3	2	-1	2	2
5	4	-1	4	4
5	6	1	6	6
0	0	0	0	0
8	7	-1	7	7
3	2	-1	2	2
2	2	0	2	2
5	5	0	6	5
4	5	1	5	5
1	1	0	1	1
5	6	1	6	6
3	2	-1	2	6
8	8	0	8	8
4	3	-1	3	3
1	0	-1	0	0
4	5	1	5	5
7	8	1	8	8
4	5	1	5	5
3	2	-1	2	2
6	5	-1	5	5
7	7	0	7	7
3	3	0	3	3
4	4	0	4	4
2	1	-1	1	1
3	4	1	4	4
0	0	0	0	0
5	4	-1	4	4
7	8	1	8	8
5	5	0	7	5
5	5	0	5	5
5	6	1	6	6
4	3	-1	3	3
4	4	0	4	4
6	5	-1	5	5
4	5	1	5	5
0	0	0	0	0
4	3	-1	3	3
6	7	1	7	7
4	4	0	4	4
7	7	0	7	7
6	7	1	7	7
4	5	1	5	5
6	6	0	6	6
7	6	-1	6	6
4	5	1	5	5
1	1	0	1	1
5	4	-1	4	4
0	1	1	1	1
0	0	0	0	0
3	4	1	4	4
7	6	-1	6	4
5	6	1	6	6
0	1	1	1	1
0	0	0	0	0
5	4	-1	4	4
6	5	-1	5	5
7	7	0	7	7
2	2	0	2	2
8	8	0	8	8
1	2	1	2	2
8	8	0	8	8
1	1	0	1	1
8	7	-1	7	7
4	5	1	5	5
5	5	0	5	5
5	5	0	5	5
1	2	1	2	2
1	2	1	2	2
7	7	0	8	7
0	0	0	0	0
6	6	0	6	6
8	8	0	8	8
5	4	-1	4	4
0	1	1	1	1
3	3	0	3	3
4	4	0	4	4
4	3	-1	3	3
5	5	0	5	5
8	8	0	8	8
6	5	-1	5	5
5	5	0	6	5
4	3	-1	3	3
2	1	-1	1	1
1	2	1	2	2
0	0	0	0	0
8	7	-1	7	7
7	6	-1	6	6
6	5	-1	4	5
6	6	0	6	6
5	4	-1	4	4
3	3	0	3	5
3	2	-1	2	2
5	6	1	6	6
1	0	-1	0	0
4	4	0	4	4
6	5	-1	5	5
4	5	1	5	5
2	1	-1	1	1
5	6	1	6	6
3	3	0	3	5
5	6	1	6	6
5	5	0	6	5
3	2	-1	2	2
0	0	0	0	0
3	3	0	3	3
7	8	1	8	8
0	1	1	1	1
6	6	0	7	6
7	6	-1	6	6
2	1	-1	1	1
0	0	0	0	0
0	0	0	0	0
8	8	0	8	8
6	7	1	7	7
4	4	0	4	4
7	7	0	7	7
0	0	0	0	0
6	5	-1	5	5
5	5	0	5	5
8	8	0	8	2
3	3	0	3	3
8	7	-1	7	7
7	6	-1	6	6
5	5	0	5	5
5	4	-1	4	4
5	4	-1	4	4
5	4	-1	4	4
6	5	-1	5	5
7	8	1	8	8
6	5	-1	5	5
6	7	1	7	7
1	0	-1	0	6
6	6	0	6	6
2	3	1	3	3
8	8	0	8	8
6	5	-1	5	5
4	4	0	4	4
3	4	1	4	4
8	8	0	8	8
4	3	-1	3	5
5	4	-1	5	4
1	0	-1	0	0
1	1	0	1	1
7	6	-1	6	6
0	1	1	1	1
2	2	0	2	2
8	8	0	8	8
5	4	-1	4	4
7	8	1	8	8
4	4	0	4	4
6	5	-1	5	5
3	4	1	4	4
0	0	0	0	0
7	7	0	7	7
7	6	-1	6	6
1	2	1	2	2
6	6	0	7	0
5	5	0	5	5
6	7	1	7	7
2	2	0	2	2
5	5	0	5	5
0	1	1	1	1
7	6	-1	6	6
2	2	0	2	2
5	6	1	6	6
8	8	0	8	8
1	0	-1	0	2
4	4	0	4	5
6	7	1	7	7
1	0	-1	0	0
8	8	0	8	8
8	8	0	8	2
4	5	1	5	5
5	4	-1	4	4
4	4	0	4	4
5	4	-1	5	4
2	2	0	2	5
3	3	0	3	3
5	4	-1	4	4
5	6	1	6	6
1	0	-1	0	0
0	0	0	0	0
2	2	0	2	2
6	6	0	6	6
4	5	1	5	5
7	8	1	8	8
5	6	1	6	6
1	2	1	2	2
1	2	1	2	6
7	7	0	8	7
7	7	0	7	7
1	2	1	2	2
4	4	0	4	4
3	2	-1	2	2
6	7	1	7	7
8	7	-1	3	7
8	8	0	6	8
6	6	0	6	6
7	6	-1	6	6
8	8	0	8	8
5	5	0	5	5
8	8	0	8	8
3	2	-1	2	2
5	5	0	5	5
5	5	0	6	5
5	5	0	5	5
5	4	-1	5	4
0	1	1	1	1
5	5	0	5	5
5	4	-1	4	4
5	5	0	5	5
7	7	0	8	7
2	1	-1	1	1
3	4	1	4	4
4	5	1	5	5
4	3	-1	3	3
5	6	1	6	6
4	5	1	5	5
8	8	0	6	8
8	8	0	8	8
6	5	-1	5	5
8	7	-1	7	7
3	2	-1	2	2
0	0	0	0	7
6	5	-1	5	5
2	2	0	2	2
3	4	1	4	4
7	8	1	8	8
8	8	0	8	8
8	8	0	8	8
6	7	1	7	7
3	4	1	4	4
2	3	1	3	3
2	3	1	3	3
3	3	0	3	5
0	0	0	0	0
6	5	-1	5	5
8	7	-1	8	7
5	4	-1	4	4
6	6	0	6	6
0	0	0	0	0
8	8	0	6	8
3	3	0	3	5
5	4	-1	5	4
4	3	-1	3	3
7	7	0	7	7
5	4	-1	4	4
0	0	0	0	0
8	8	0	8	8
5	6	1	6	7
0	0	0	0	0
3	4	1	4	5
5	6	1	6	6
8	8	0	8	8
6	5	-1	5	5
3	3	0	3	5
6	7	1	7	7
3	2	-1	2	2
5	5	0	6	5
5	4	-1	4	4
0	1	1	1	1
0	1	1	1	1
1	1	0	1	1
7	7	0	7	7
1	2	1	2	2
8	8	0	8	8
4	3	-1	3	3
4	5	1	5	5
2	3	1	3	3
6	7	1	7	7
5	4	-1	5	4
7	7	0	8	7
0	1	1	1	1
2	2	0	2	2
2	2	0	2	2
1	2	1	2	2
4	3	-1	3	3
1	2	1	2	2
3	4	1	4	4
7	7	0	7	7
0	0	0	0	0
5	4	-1	5	4
7	6	-1	6	6
0	0	0	0	0
6	7	1	7	7
1	1	0	1	1
1	2	1	2	2
0	0	0	0	0
5	6	1	6	6
8	8	0	8	8
7	6	-1	6	6
2	2	0	2	5
2	2	0	2	2
0	1	1	1	1
6	5	-1	5	5
6	5	-1	5	5
2	3	1	3	3
2	1	-1	1	1
4	4	0	4	4
6	5	-1	5	5
6	5	-1	5	5
6	7	1	7	7
6	5	-1	5	5
2	2	0	2	2
8	7	-1	7	7
7	7	0	7	7
0	1	1	1	1
1	2	1	2	2
2	2	0	2	2
5	6	1	6	6
2	3	1	3	3
7	7	0	8	7
5	5	0	5	5
2	1	-1	1	1
5	6	1	6	6
6	5	-1	5	5
2	3	1	3	5
6	6	0	6	7
5	4	-1	5	4
6	5	-1	5	5
2	2	0	2	2
5	5	0	5	5
6	6	0	6	6
7	8	1	8	8
1	1	0	1	1
3	4	1	5	4
6	7	1	7	7
4	3	-1	3	3
3	3	0	3	3
6	6	0	8	6
4	3	-1	3	4
5	5	0	7	5
2	2	0	2	2
0	1	1	1	1
4	4	0	4	5
6	6	0	6	6
4	5	1	5	5
6	6	0	6	6
5	5	0	5	5
0	0	0	0	0
6	6	0	7	6
2	1	-1	1	1
8	8	0	8	8
7	7	0	7	7
1	1	0	1	1
0	1	1	1	1
4	5	1	5	5
3	2	-1	2	2
7	7	0	8	7
6	6	0	6	6
4	3	-1	3	3
6	6	0	6	6
1	0	-1	0	0
8	8	0	8	8
2	3	1	3	3
7	8	1	8	8
5	4	-1	4	4
6	6	0	6	6
4	5	1	5	5
0	1	1	1	1
1	2	1	2	2
7	6	-1	6	6
5	5	0	5	5
1	1	0	1	1
2	3	1	3	3
5	4	-1	4	4
7	8	1	8	8
5	4	-1	4	4
8	7	-1	7	7
5	6	1	6	6
2	1	-1	1	1
5	5	0	5	5
1	2	1	2	2
7	6	-1	6	6
0	0	0	0	0
8	8	0	8	8
6	7	1	7	7
1	1	0	1	1
1	2	1	2	2
0	1	1	1	1
0	0	0	0	0
8	7	-1	7	7
0	0	0	0	0
4	3	-1	3	5
4	4	0	4	4
1	0	-1	0	0
1	0	-1	0	0
2	1	-1	1	1
7	7	0	8	7
3	2	-1	2	2
6	6	0	6	6
4	5	1	5	5
0	1	1	1	1
6	5	-1	5	5
1	0	-1	0	0
7	7	0	7	7
3	4	1	4	4
5	5	0	5	5
2	1	-1	1	1
1	0	-1	0	0
2	2	0	2	2
3	2	-1	2	2
0	0	0	0	0
4	4	0	4	4
3	4	1	4	4
1	1	0	1	1
5	5	0	5	5
3	4	1	4	4
0	0	0	0	0
6	6	0	6	6
1	0	-1	0	0
1	1	0	1	1
8	8	0	8	8
1	0	-1	0	0
0	0	0	0	0
8	8	0	8	8
0	0	0	0	0
5	5	0	6	5
2	1	-1	1	1
0	1	1	1	1
4	4	0	4	4
2	2	0	2	2
6	5	-1	5	5
1	1	0	1	1
4	4	0	4	4
6	7	1	7	7
5	6	1	6	6
2	2	0	2	6
4	4	0	4	5
7	8	1	8	8
8	7	-1	7	7
2	1	-1	1	1
7	8	1	8	8
5	4	-1	4	5
8	7	-1	8	7
7	7	0	7	7
7	8	1	8	8
7	8	1	8	8
0	1	1	1	1
6	5	-1	5	5
1	1	0	1	1
5	4	-1	4	4
2	1	-1	1	1
8	8	0	8	8
1	2	1	2	2
2	1	-1	1	1
1	2	1	2	2
0	1	1	1	1
3	2	-1	2	2
0	1	1	1	1
7	8	1	8	8
0	0	0	0	0
2	2	0	2	6
6	5	-1	5	5
1	1	0	1	1
2	1	-1	1	1
2	1	-1	1	1
4	4	0	4	4
7	8	1	8	8
6	5	-1	5	5
4	5	1	5	5
0	1	1	1	1
1	0	-1	0	0
5	4	-1	4	4
6	5	-1	5	5
2	2	0	2	2
2	2	0	2	2
0	1	1	1	1
7	6	-1	6	6
1	1	0	1	1
6	6	0	6	6
1	1	0	1	1
6	6	0	6	6
3	2	-1	2	6
5	6	1	6	6
4	5	1	5	5
5	4	-1	4	4
8	8	0	8	8
7	6	-1	6	6
3	4	1	4	4
6	7	1	7	7
1	2	1	2	2
8	8	0	8	8
5	5	0	5	5
7	7	0	7	7
8	8	0	8	8
7	7	0	7	7
4	3	-1	3	3
2	1	-1	1	5
4	3	-1	3	3
2	2	0	2	2
7	6	-1	6	6
2	2	0	2	2
8	7	-1	7	7
4	3	-1	3	5
6	7	1	7	7
2	3	1	3	3
8	8	0	8	2
6	7	1	7	7
5	4	-1	4	4
4	5	1	5	5
5	6	1	6	6
2	2	0	2	2
8	8	0	8	8
7	8	1	8	8
0	0	0	0	0
1	2	1	2	2
4	4	0	4	4
6	6	0	6	6
3	4	1	4	4
5	4	-1	4	4
5	5	0	6	5
2	3	1	3	3
1	1	0	1	1
8	8	0	8	8
0	1	1	1	1
0	0	0	0	0
1	0	-1	0	0
0	0	0	0	0
8	8	0	8	8
5	4	-1	4	4
8	8	0	8	8
1	1	0	1	1
7	8	1	8	8
8	7	-1	8	7
3	4	1	4	4
5	6	1	6	6
1	0	-1	0	0
8	8	0	8	8
6	7	1	7	7
0	0	0	0	0
6	6	0	6	6
8	7	-1	7	7
2	3	1	3	3
5	4	-1	4	4
7	7	0	8	7
1	0	-1	0	0
7	6	-1	6	6
4	4	0	4	4
1	0	-1	0	0
6	5	-1	5	5
5	5	0	6	5
5	4	-1	5	4
3	2	-1	2	2
6	7	1	7	7
5	5	0	5	5
4	3	-1	3	3
6	5	-1	5	5
8	7	-1	7	7
1	1	0	1	1
1	0	-1	0	0
5	6	1	6	6
6	7	1	7	7
2	3	1	3	3
4	5	1	5	5
8	7	-1	7	7
6	5	-1	5	5
6	7	1	7	7
6	6	0	6	6
4	5	1	5	5
0	1	1	1	1
7	7	0	7	7
2	2	0	1	2
0	1	1	1	1
4	3	-1	3	3
2	3	1	3	3
5	5	0	5	5
2	1	-1	1	1
8	7	-1	8	7
2	2	0	2	2
0	0	0	5	0
7	8	1	8	8
3	3	0	3	3
0	1	1	6	1
5	4	-1	5	4
4	4	0	4	4
5	5	0	5	5
8	8	0	8	8
4	3	-1	3	3
5	4	-1	4	4
7	8	1	8	8
1	2	1	2	2
6	5	-1	5	5
8	8	0	8	8
1	1	0	1	1
7	7	0	7	7
6	7	1	7	7
3	3	0	3	3
5	5	0	6	1
6	6	0	7	6
4	5	1	5	5
8	8	0	8	8
1	1	0	1	1
7	7	0	7	7
1	0	-1	0	0
7	8	1	8	6
6	5	-1	5	5
8	7	-1	8	7
1	2	1	2	2
8	8	0	8	8
6	7	1	7	7
8	7	-1	7	7
5	4	-1	4	4
1	1	0	1	1
7	7	0	8	7
5	4	-1	4	4
6	6	0	6	6
1	2	1	2	6
8	8	0	8	8
4	4	0	4	4
6	7	1	7	7
2	3	1	3	3
0	0	0	0	0
8	8	0	8	8
8	7	-1	7	7
5	5	0	5	5
7	7	0	7	7
4	3	-1	3	3
1	1	0	1	1
7	7	0	7	7
5	6	1	6	6
2	2	0	2	2
0	0	0	0	0
8	7	-1	7	7
5	6	1	6	6
1	0	-1	0	0
1	0	-1	0	0
0	0	0	0	0
2	1	-1	1	1
1	1	0	1	1
1	2	1	2	2
1	1	0	1	1
7	8	1	8	8
5	5	0	6	5
4	3	-1	3	3
1	0	-1	0	0
7	7	0	8	7
4	3	-1	3	3
6	5	-1	5	5
6	6	0	6	6
0	0	0	0	0
6	6	0	6	6
3	2	-1	2	2
2	3	1	3	3
2	3	1	3	5
1	2	1	2	2
1	0	-1	0	0
1	2	1	2	2
8	7	-1	7	7
2	3	1	3	3
6	5	-1	5	5
4	5	1	5	5
4	4	0	4	5
4	4	0	4	4
2	3	1	3	3
6	7	1	7	7
8	8	0	8	8
7	6	-1	6	6
5	6	1	6	6
6	7	1	7	7
1	0	-1	0	0
6	6	0	6	6
7	6	-1	7	6
7	7	0	7	7
8	7	-1	8	7
4	5	1	5	5
5	5	0	5	5
8	8	0	8	8
5	4	-1	4	5
7	8	1	8	8
5	5	0	6	4
3	4	1	4	4
4	4	0	4	5
0	0	0	0	0
0	1	1	1	1
2	2	0	2	2
5	5	0	5	5
3	4	1	4	4
8	8	0	8	2
5	6	1	6	6
1	0	-1	0	7
4	5	1	5	5
6	6	0	6	6
2	1	-1	1	1
2	2	0	2	6
8	7	-1	7	7
8	8	0	8	8
1	1	0	1	1
5	6	1	6	6
1	2	1	2	2
2	1	-1	1	1
6	5	-1	5	5
5	5	0	6	5
4	5	1	6	5
7	6	-1	6	6
1	2	1	2	2
7	6	-1	6	6
3	4	1	4	4
3	3	0	3	3
8	7	-1	7	7
2	1	-1	1	1
5	5	0	6	5
7	7	0	8	7
2	2	0	2	2
6	6	0	7	6
0	0	0	0	0
8	8	0	8	8
4	5	1	5	5
1	0	-1	0	0
0	0	0	4	0
6	6	0	6	6
3	2	-1	2	2
1	2	1	2	2
8	7	-1	8	8
0	1	1	1	1
4	4	0	4	4
5	6	1	6	6
4	4	0	4	4
2	3	1	3	3
7	7	0	8	7
3	2	-1	2	6
4	5	1	5	5
8	8	0	8	8
6	7	1	7	7
0	0	0	0	0
1	1	0	1	5
3	3	0	3	3
8	8	0	8	8
5	5	0	5	5
3	3	0	3	3
5	5	0	6	5
5	4	-1	4	5
5	6	1	6	7
1	1	0	1	1
5	4	-1	4	4
6	5	-1	5	5
7	6	-1	6	6
2	1	-1	1	1
5	6	1	6	6
2	2	0	2	6
8	8	0	8	8
5	6	1	6	6
8	7	-1	7	7
6	5	-1	5	5
5	5	0	5	5
2	1	-1	1	1
2	1	-1	1	1
2	2	0	2	2
5	4	-1	4	4
5	4	-1	4	4
4	3	-1	3	3
7	7	0	8	7
3	3	0	3	3
8	8	0	6	8
7	6	-1	6	6
6	6	0	6	6
6	7	1	7	7
1	0	-1	0	0
3	3	0	3	3
5	5	0	6	5
5	6	1	6	6
3	4	1	4	4
0	1	1	1	1
2	2	0	2	2
3	4	1	4	4
8	8	0	8	8
5	4	-1	4	4
7	7	0	8	7
3	2	-1	2	2
4	5	1	5	5
3	2	-1	2	2
5	6	1	6	6
5	6	1	6	6
5	6	1	6	6
5	5	0	5	5
2	1	-1	1	1
7	7	0	7	7
7	7	0	7	7
4	3	-1	3	3
6	7	1	7	5
5	5	0	5	5
1	0	-1	0	0
2	1	-1	1	1
6	6	0	6	6
5	4	-1	4	4
5	5	0	5	5
7	7	0	7	7
5	6	1	6	6
3	3	0	3	3
5	6	1	6	6
1	1	0	1	1
3	4	1	4	4
7	6	-1	6	6
8	7	-1	7	7
7	6	-1	6	6
8	7	-1	7	7
6	7	1	7	7
4	5	1	5	5
6	6	0	6	6
0	0	0	0	7
2	3	1	3	3
6	6	0	6	6
2	1	-1	1	1
5	4	-1	4	4
3	2	-1	2	2
4	5	1	5	5
2	3	1	3	4
3	4	1	4	4
3	3	0	2	3
5	5	0	6	5
8	8	0	8	8
0	0	0	0	0
3	2	-1	2	2
0	0	0	0	0
4	5	1	6	5
0	0	0	0	0
5	6	1	6	6
1	0	-1	0	0
1	2	1	2	6
1	2	1	2	2
5	6	1	6	6
5	5	0	5	5
0	0	0	0	0
4	5	1	5	5
2	1	-1	1	1
6	6	0	6	6
7	7	0	8	7
5	6	1	6	6
4	5	1	5	5
1	2	1	2	2
0	1	1	1	1
4	4	0	4	5
4	5	1	5	5
1	0	-1	0	0
3	2	-1	2	6
6	5	-1	5	5
6	5	-1	5	5
1	0	-1	0	0
5	4	-1	4	4
7	8	1	8	8
7	8	1	8	8
7	7	0	7	7
3	3	0	3	5
7	6	-1	6	6
5	4	-1	4	4
6	5	-1	5	5
5	5	0	6	1
3	4	1	4	4
2	2	0	2	2
8	8	0	8	8
7	7	0	8	7
5	4	-1	4	4
3	4	1	4	4
4	4	0	4	4
5	5	0	6	5
4	3	-1	3	3
4	3	-1	3	3
0	0	0	0	0
5	4	-1	4	4
4	5	1	5	5
4	5	1	5	5
5	6	1	6	6
4	5	1	5	5
8	8	0	8	5
8	8	0	8	8
0	1	1	1	1
1	2	1	2	6
7	7	0	7	7
8	8	0	8	8
5	6	1	6	6
3	2	-1	2	2
1	1	0	1	1
5	5	0	6	5
0	0	0	0	0
1	0	-1	0	6
0	0	0	0	7
4	3	-1	3	5
8	8	0	8	8
2	2	0	2	6
4	5	1	5	5
5	5	0	6	5
0	0	0	0	0
5	4	-1	4	4
5	5	0	5	5
8	7	-1	7	7
7	7	0	8	7
4	4	0	4	4
3	2	-1	2	2
5	6	1	6	6
5	4	-1	4	4
4	5	1	5	5
8	8	0	6	8
4	3	-1	3	3
7	7	0	8	7
7	8	1	8	8
5	4	-1	4	5
8	8	0	8	8
6	6	0	7	6
5	4	-1	4	4
7	7	0	8	7
2	3	1	3	3
0	1	1	1	1
4	3	-1	3	3
0	1	1	1	1
2	2	0	1	2
8	8	0	8	8
0	0	0	0	0
2	2	0	2	2
1	2	1	2	2
6	5	-1	5	5
8	8	0	8	8
5	5	0	6	5
8	8	0	8	8
5	6	1	6	6
2	3	1	3	3
2	2	0	2	2
6	7	1	7	7
1	1	0	1	1
5	5	0	6	5
1	1	0	1	1
6	7	1	7	7
5	4	-1	4	4
6	6	0	7	4
2	3	1	2	3
1	0	-1	0	0
2	1	-1	1	1
8	8	0	8	8
6	7	1	7	7
0	1	1	1	1
5	5	0	5	5
1	1	0	1	1
7	6	-1	6	6
6	6	0	6	6
4	4	0	4	4
4	3	-1	3	3
8	8	0	8	8
6	6	0	6	6
4	5	1	5	5
3	4	1	4	4
7	8	1	8	8
2	1	-1	1	1
0	0	0	0	0
3	4	1	4	4
7	6	-1	6	6
2	2	0	2	2
2	1	-1	1	1
4	5	1	5	5
0	0	0	0	0
6	5	-1	5	5
5	5	0	6	5
6	5	-1	5	5
4	3	-1	3	3
5	6	1	6	6
8	8	0	8	8
6	7	1	6	5
2	3	1	3	3
5	5	0	6	5
7	7	0	8	7
4	5	1	5	5
1	1	0	1	1
5	6	1	6	6
5	6	1	6	6
2	3	1	3	3
2	3	1	3	3
0	0	0	0	0
3	4	1	5	4
2	1	-1	1	1
4	5	1	5	5
4	5	1	5	5
2	2	0	2	2
6	6	0	6	6
7	6	-1	6	6
8	8	0	8	8
7	6	-1	7	6
6	6	0	6	6
2	1	-1	1	1
3	4	1	4	4
6	6	0	6	6
8	7	-1	7	7
5	5	0	6	5
3	2	-1	2	2
0	1	1	1	1
4	4	0	4	4
6	6	0	6	6
1	1	0	1	1
3	4	1	5	4
4	3	-1	3	3
5	6	1	6	6
7	7	0	7	7
3	2	-1	2	6
5	4	-1	4	4
5	4	-1	4	4
7	8	1	8	8
5	4	-1	4	4
2	3	1	3	5
8	7	-1	8	7
8	8	0	8	8
8	7	-1	7	7
8	8	0	8	8
0	1	1	1	1
6	7	1	7	7
6	6	0	6	6
0	1	1	1	1
4	3	-1	3	5
4	3	-1	3	5
3	4	1	4	4
1	0	-1	0	0
5	6	1	6	6
6	5	-1	4	5
3	4	1	4	4
8	8	0	8	8
2	1	-1	1	1
2	1	-1	1	1
8	7	-1	7	7
7	7	0	7	7
3	4	1	4	4
1	1	0	1	1
7	7	0	8	7
8	7	-1	7	7
8	7	-1	8	7
4	3	-1	3	5
5	4	-1	4	4
8	8	0	8	8
7	8	1	8	8
4	5	1	5	5
3	2	-1	2	2
4	4	0	4	4
1	2	1	2	6
4	3	-1	3	5
1	1	0	1	1
6	5	-1	5	5
5	4	-1	4	4
2	3	1	3	3
6	7	1	7	7
5	4	-1	4	4
8	7	-1	7	7
8	8	0	8	8
7	7	0	8	7
6	5	-1	5	5
4	4	0	4	4
6	5	-1	5	5
7	8	1	8	8
5	4	-1	4	4
3	3	0	3	3
2	2	0	1	3
8	7	-1	7	7
8	8	0	8	8
5	6	1	6	6
6	5	-1	5	5
4	5	1	5	5
2	1	-1	1	1
5	4	-1	4	4
3	4	1	4	4
2	2	0	2	2
6	5	-1	5	5
5	4	-1	4	4
1	2	1	2	2
7	7	0	7	7
7	6	-1	6	6
8	7	-1	8	7
1	1	0	1	1
5	6	1	6	6
5	6	1	6	6
5	4	-1	4	5
0	0	0	0	0
0	0	0	0	0
2	3	1	3	3
7	7	0	8	7
7	7	0	7	7
7	8	1	8	8
5	5	0	5	5
6	7	1	7	7
8	7	-1	7	7
2	2	0	2	2
1	0	-1	0	0
5	6	1	6	6
3	3	0	3	3
6	6	0	6	6
8	7	-1	7	7
1	1	0	1	1
1	2	1	2	2
1	0	-1	0	0
4	3	-1	3	3
5	6	1	6	6
6	6	0	6	6
5	4	-1	4	5
4	5	1	5	5
8	8	0	8	8
8	8	0	8	8
2	2	0	2	2
6	5	-1	5	5
5	4	-1	4	4
0	0	0	0	0
6	6	0	6	6
5	6	1	6	6
7	6	-1	6	6
3	3	0	2	3
2	1	-1	1	1
3	4	1	4	4
7	8	1	8	8
1	2	1	2	6
1	2	1	2	2
3	2	-1	2	2
6	6	0	6	6
7	8	1	8	8
5	5	0	5	5
3	3	0	3	3
2	3	1	3	3
4	5	1	5	5
5	5	0	6	5
7	7	0	8	7
4	4	0	4	4
3	4	1	4	4
6	6	0	6	6
1	0	-1	0	0
6	7	1	7	7
5	5	0	6	4
4	5	1	5	5
3	4	1	4	4
7	8	1	8	8
3	3	0	3	5
4	4	0	4	4
1	1	0	1	1
4	5	1	5	5
1	0	-1	0	0
8	8	0	8	8
1	2	1	2	6
1	2	1	2	2
8	8	0	8	8
2	1	-1	1	1
8	7	-1	7	7
1	1	0	1	1
4	5	1	5	5
3	3	0	3	3
5	4	-1	4	4
7	7	0	7	7
1	2	1	2	2
6	6	0	7	6
8	8	0	8	5
8	8	0	8	8
7	8	1	8	8
6	6	0	6	6
0	1	1	1	1
1	1	0	1	1
4	5	1	5	5
0	0	0	0	0
4	3	-1	3	3
3	3	0	3	3
6	6	0	6	6
1	0	-1	0	1
3	3	0	3	3
0	0	0	0	0
7	7	0	7	7
5	5	0	5	5
6	5	-1	5	5
1	1	0	1	1
2	3	1	3	3
1	1	0	1	1
8	8	0	8	8
6	5	-1	5	5
4	4	0	4	4
2	3	1	3	3
1	1	0	1	1
0	1	1	1	1
7	6	-1	6	6
0	0	0	0	0
7	7	0	8	7
7	7	0	7	7
4	3	-1	3	3
7	6	-1	6	6
5	6	1	6	6
6	6	0	6	6
6	7	1	7	7
6	5	-1	5	5
8	7	-1	7	7
0	0	0	0	0
7	6	-1	6	6
7	8	1	8	1
5	6	1	6	6
6	5	-1	5	5
4	5	1	5	5
3	4	1	5	4
2	2	0	2	2
3	4	1	4	5
6	7	1	7	7
7	8	1	8	8
3	4	1	4	4
3	3	0	3	3
6	7	1	8	7
0	1	1	1	1
4	4	0	4	4
5	6	1	6	6
8	8	0	8	8
0	0	0	0	0
3	3	0	3	3
7	6	-1	6	6
8	7	-1	7	7
7	8	1	8	8
6	5	-1	5	5
4	3	-1	3	5
3	4	1	4	4
5	6	1	6	6
0	0	0	0	6
8	7	-1	7	7
6	5	-1	5	5
3	2	-1	2	2
4	3	-1	3	3
1	1	0	1	1
8	8	0	8	8
0	0	0	0	0
0	0	0	0	0
1	0	-1	0	0
2	3	1	3	3
7	7	0	7	7
1	1	0	1	1
3	4	1	4	5
7	8	1	8	8
3	4	1	4	5
7	7	0	8	7
3	2	-1	2	2
0	0	0	0	1
5	6	1	6	6
8	8	0	6	8
5	4	-1	4	4
3	2	-1	2	6
3	3	0	3	7
8	8	0	8	8
7	8	1	8	8
0	1	1	1	1
5	5	0	5	5
7	8	1	8	8
1	2	1	2	2
5	6	1	6	6
6	6	0	6	6
2	3	1	3	3
4	3	-1	3	3
7	7	0	7	7
6	5	-1	5	5
0	0	0	0	0
7	8	1	8	8
3	3	0	3	3
0	1	1	1	1
0	1	1	1	1
5	5	0	5	5
6	7	1	7	7
3	2	-1	2	2
2	1	-1	1	1
6	5	-1	5	5
4	3	-1	3	3
1	2	1	2	6
8	8	0	7	8
8	8	0	8	8
0	0	0	6	0
7	7	0	8	7
3	4	1	4	4
7	7	0	7	7
7	8	1	8	8
4	5	1	5	5
7	7	0	7	7
2	1	-1	1	1
0	0	0	0	0
6	5	-1	5	5
3	3	0	3	3
8	8	0	8	8
6	5	-1	5	5
3	3	0	3	3
2	3	1	3	3
7	6	-1	6	6
6	7	1	7	7
8	8	0	8	8
5	6	1	6	6
6	6	0	6	6
0	0	0	0	0
5	5	0	5	5
8	7	-1	7	7
2	3	1	3	3
5	5	0	5	5
4	3	-1	3	3
5	5	0	5	5
5	4	-1	4	4
6	7	1	7	7
7	8	1	8	8
3	2	-1	2	2
4	4	0	4	4
1	2	1	2	2
6	7	1	7	7
3	2	-1	2	2
6	5	-1	5	5
6	5	-1	5	5
2	3	1	3	3
0	0	0	0	0
8	8	0	8	8
7	7	0	7	7
1	0	-1	0	0
8	7	-1	7	7
7	8	1	8	8
5	6	1	6	6
6	5	-1	5	5
8	7	-1	7	7
2	2	0	2	6
3	4	1	4	4
2	3	1	3	3
4	4	0	4	4
6	6	0	6	6
1	1	0	1	1
7	7	0	8	7
0	0	0	0	0
6	5	-1	5	5
8	7	-1	7	7
1	1	0	1	1
2	1	-1	1	1
3	2	-1	2	2
5	6	1	6	6
7	8	1	8	8
0	0	0	0	0
7	6	-1	6	6
2	1	-1	1	1
2	2	0	2	2
5	6	1	6	6
0	1	1	0	1
5	5	0	5	5
4	5	1	5	5
5	5	0	6	1
7	7	0	8	7
8	8	0	8	8
7	7	0	8	7
1	0	-1	0	0
7	8	1	8	8
2	2	0	2	2
6	7	1	7	7
2	3	1	3	3
8	7	-1	7	7
8	8	0	8	8
8	8	0	8	8
3	4	1	4	5
4	4	0	4	5
2	1	-1	1	1
6	5	-1	5	5
0	0	0	0	0
4	4	0	4	4
4	4	0	4	4
4	5	1	5	5
3	3	0	2	3
7	6	-1	6	6
2	3	1	3	3
7	8	1	8	8
1	2	1	2	2
1	1	0	1	1
6	7	1	7	7
8	8	0	8	8
1	1	0	1	1
1	2	1	2	2
4	5	1	5	5
3	2	-1	2	2
4	5	1	5	5
5	4	-1	4	4
4	3	-1	3	3
7	6	-1	6	6
8	8	0	8	5
7	8	1	8	8
2	3	1	2	3
2	1	-1	1	1
1	1	0	1	1
2	2	0	2	2
1	1	0	1	1
8	7	-1	7	7
7	6	-1	6	6
5	5	0	5	5
6	7	1	7	7
3	2	-1	2	2
4	4	0	4	4
5	6	1	6	6
5	6	1	6	6
5	4	-1	4	4
4	4	0	4	4
0	0	0	0	0
6	7	1	7	7
6	6	0	7	4
6	7	1	7	7
7	8	1	8	8
7	6	-1	6	6
4	4	0	4	5
8	8	0	8	8
7	6	-1	6	6
0	0	0	0	0
4	5	1	5	5
6	7	1	7	7
6	6	0	6	6
7	6	-1	6	6
0	0	0	0	0
2	1	-1	1	1
7	6	-1	6	6
7	8	1	8	8
5	5	0	6	5
0	0	0	0	0
6	5	-1	5	5
6	7	1	7	7
3	4	1	4	4
7	8	1	8	8
6	5	-1	5	5
3	4	1	4	5
1	0	-1	0	0
3	4	1	4	4
4	3	-1	3	3
6	7	1	7	7
2	2	0	2	2
4	5	1	5	5
6	6	0	6	6
2	1	-1	1	1
3	2	-1	2	2
6	5	-1	5	5
3	4	1	4	4
5	6	1	6	6
7	6	-1	6	6
5	5	0	6	5
1	2	1	2	2
4	3	-1	3	3
6	7	1	7	7
8	7	-1	3	7
0	0	0	0	0
1	1	0	1	1
8	7	-1	7	7
7	6	-1	6	6
5	6	1	6	6
1	2	1	2	2
7	7	0	7	7
3	3	0	3	3
5	6	1	6	6
1	1	0	1	1
8	8	0	8	8
4	5	1	5	5
2	3	1	3	3
4	5	1	5	5
0	0	0	0	0
6	5	-1	5	5
7	7	0	8	7
7	7	0	7	7
8	7	-1	8	7
5	4	-1	4	4
7	6	-1	6	6
4	3	-1	3	5
0	1	1	1	1
5	5	0	6	5
6	7	1	7	7
7	6	-1	7	6
1	0	-1	0	0
6	6	0	6	6
5	5	0	6	4
3	2	-1	2	2
7	6	-1	6	6
3	4	1	4	4
0	0	0	0	0
7	8	1	8	8
1	2	1	2	1
6	5	-1	4	5
1	2	1	2	2
7	7	0	8	7
4	3	-1	3	3
2	1	-1	1	1
0	1	1	1	1
5	4	-1	4	4
2	2	0	2	2
1	0	-1	0	0
8	8	0	6	8
3	4	1	4	4
5	5	0	6	5
7	7	0	8	7
3	2	-1	2	2
4	5	1	5	5
6	7	1	7	7
0	0	0	0	0
2	1	-1	1	1
4	5	1	5	5
4	4	0	4	4
5	6	1	6	6
6	5	-1	5	5
6	6	0	6	6
6	6	0	6	6
5	5	0	6	5
8	8	0	8	2
7	6	-1	7	6
1	0	-1	0	0
6	5	-1	5	5
1	0	-1	0	0
5	5	0	6	5
0	0	0	0	0
2	3	1	3	3
4	3	-1	3	3
7	7	0	8	7
7	7	0	7	7
2	1	-1	1	6
1	0	-1	0	0
2	1	-1	1	1
4	4	0	4	4
0	0	0	0	0
7	7	0	8	7
8	8	0	6	8
6	5	-1	5	5
0	0	0	0	0
5	4	-1	4	5
4	4	0	4	4
1	0	-1	0	0
7	6	-1	6	6
1	2	1	2	2
1	0	-1	0	0
6	6	0	6	6
1	2	1	2	2
2	2	0	2	2
4	4	0	4	4
4	3	-1	3	5
8	7	-1	8	7
8	8	0	8	8
1	2	1	2	2
1	2	1	2	2
4	3	-1	3	3
1	2	1	2	2
0	0	0	0	7
3	4	1	4	4
7	7	0	7	7
8	8	0	8	8
7	6	-1	6	6
0	0	0	0	0
0	1	1	1	1
6	7	1	7	7
3	3	0	3	5
3	2	-1	2	2
2	3	1	3	5
5	5	0	6	5
1	2	1	2	2
4	3	-1	3	5
2	3	1	3	3
2	2	0	2	2
[truncated: 7,996 more rows]

## Sheet: e
x1	x2	cue (label)	preds_l23	preds_l5
7	8	1	8	2
7	6	-1	6	6
6	6	0	6	6
1	0	-1	0	0
6	6	0	6	6
4	4	0	1	4
6	7	1	6	7
6	6	0	6	6
3	4	1	4	4
2	1	-1	0	1
4	5	1	5	5
2	3	1	2	3
4	3	-1	2	3
6	7	1	8	7
4	5	1	5	5
3	4	1	4	4
0	0	0	0	7
3	4	1	4	4
4	3	-1	3	3
8	8	0	8	8
7	6	-1	6	6
7	8	1	8	8
1	0	-1	0	0
0	1	1	0	1
0	0	0	0	0
4	5	1	5	5
2	1	-1	1	1
7	6	-1	6	6
5	6	1	6	6
2	2	0	2	2
7	6	-1	6	6
2	2	0	2	2
4	5	1	5	5
7	8	1	8	8
5	4	-1	4	4
6	7	1	6	7
8	7	-1	7	7
7	6	-1	6	6
8	8	0	8	5
3	2	-1	2	2
1	2	1	1	2
4	4	0	4	4
4	4	0	4	5
6	7	1	7	7
5	6	1	6	6
1	0	-1	0	0
0	1	1	1	1
8	8	0	8	8
3	2	-1	2	2
4	3	-1	3	3
1	0	-1	0	0
1	0	-1	0	0
2	3	1	3	5
3	2	-1	2	2
1	2	1	2	2
2	1	-1	1	1
7	6	-1	6	6
4	5	1	5	5
5	6	1	6	6
2	3	1	3	3
6	5	-1	4	5
5	6	1	6	6
7	7	0	8	7
5	5	0	6	5
2	3	1	3	3
3	2	-1	2	2
7	8	1	8	8
2	3	1	3	3
7	7	0	7	7
3	4	1	4	4
6	5	-1	5	5
7	6	-1	6	6
6	5	-1	5	5
2	2	0	2	2
6	6	0	6	6
2	3	1	3	3
5	6	1	6	6
4	4	0	4	4
5	6	1	6	6
8	7	-1	7	7
3	2	-1	2	2
1	0	-1	0	0
0	0	0	0	7
6	5	-1	5	5
6	6	0	6	6
6	5	-1	5	5
4	5	1	5	5
2	3	1	3	3
0	0	0	0	0
6	6	0	6	6
1	1	0	0	1
6	6	0	6	6
8	7	-1	7	7
4	4	0	4	5
4	4	0	4	4
4	4	0	4	4
7	7	0	7	7
3	4	1	4	4
4	5	1	5	5
6	7	1	7	7
7	6	-1	6	6
5	5	0	5	5
8	8	0	8	8
5	5	0	6	5
4	4	0	4	4
8	7	-1	7	7
5	4	-1	4	4
0	1	1	1	1
2	1	-1	1	1
5	6	1	6	6
4	4	0	4	4
1	2	1	2	2
1	0	-1	0	6
5	6	1	6	6
5	5	0	5	5
7	6	-1	6	6
2	2	0	1	2
2	1	-1	1	1
8	8	0	8	8
6	5	-1	5	5
8	8	0	8	8
6	7	1	6	7
0	1	1	1	1
2	1	-1	1	1
8	8	0	8	8
1	1	0	1	1
6	5	-1	5	5
4	3	-1	3	5
8	8	0	8	1
8	8	0	8	8
6	6	0	6	6
7	6	-1	6	6
7	8	1	8	8
8	8	0	8	8
0	0	0	0	0
5	6	1	6	6
6	5	-1	5	5
5	4	-1	4	4
8	8	0	8	8
0	1	1	1	1
4	4	0	4	4
5	6	1	6	6
0	0	0	0	0
8	8	0	8	8
2	2	0	2	2
6	6	0	6	6
8	7	-1	8	7
0	1	1	1	1
7	7	0	8	7
8	7	-1	7	6
0	0	0	0	0
7	6	-1	6	6
6	6	0	6	6
6	7	1	7	7
0	0	0	0	0
1	1	0	1	1
2	3	1	3	5
5	5	0	6	5
8	8	0	6	8
4	3	-1	3	3
8	8	0	8	1
2	3	1	3	3
7	8	1	8	8
0	0	0	0	7
5	6	1	6	6
4	3	-1	3	3
2	3	1	3	3
0	1	1	1	1
5	4	-1	4	4
6	5	-1	5	5
4	4	0	4	4
7	6	-1	6	6
6	6	0	6	6
5	5	0	5	5
1	2	1	2	2
6	7	1	7	7
3	2	-1	2	2
2	2	0	2	2
0	1	1	1	5
1	2	1	2	2
8	8	0	8	6
4	4	0	4	4
7	8	1	8	8
8	7	-1	7	7
5	6	1	6	6
1	1	0	1	1
4	4	0	4	4
7	7	0	7	7
6	6	0	6	6
5	6	1	6	6
3	3	0	3	3
3	2	-1	1	2
8	7	-1	7	7
6	6	0	6	6
7	7	0	7	7
1	1	0	1	1
6	6	0	6	6
6	5	-1	5	5
7	8	1	8	8
1	2	1	2	2
1	1	0	1	1
0	1	1	0	1
5	6	1	6	6
8	8	0	8	8
3	3	0	3	3
5	6	1	6	6
3	2	-1	2	2
1	2	1	2	2
7	8	1	8	8
1	0	-1	0	0
8	8	0	8	1
5	6	1	6	6
4	4	0	4	4
6	5	-1	5	5
5	4	-1	4	4
7	6	-1	6	6
3	3	0	2	3
6	5	-1	5	5
4	3	-1	3	3
1	1	0	1	1
2	2	0	2	2
0	0	0	0	0
6	7	1	7	7
2	1	-1	1	1
5	5	0	5	5
6	6	0	8	3
1	0	-1	0	7
0	0	0	0	0
1	1	0	1	1
0	1	1	1	1
0	0	0	0	0
1	1	0	1	1
2	3	1	3	3
3	3	0	3	3
8	8	0	8	8
6	7	1	7	7
5	4	-1	4	4
7	7	0	7	7
8	7	-1	7	7
7	7	0	8	7
5	6	1	6	6
4	5	1	5	5
4	4	0	4	4
5	5	0	6	5
4	4	0	4	4
5	5	0	6	5
1	1	0	1	1
0	1	1	1	1
3	2	-1	2	2
6	5	-1	5	5
8	8	0	8	8
0	0	0	0	0
3	3	0	3	3
8	8	0	6	8
3	2	-1	2	2
7	8	1	8	7
7	8	1	8	8
4	5	1	5	5
7	6	-1	6	6
0	0	0	0	0
0	0	0	0	0
2	1	-1	1	1
3	3	0	3	3
6	5	-1	5	5
8	8	0	8	8
5	5	0	5	5
4	5	1	5	5
7	7	0	7	7
1	0	-1	0	0
5	4	-1	4	4
1	1	0	1	1
7	7	0	8	7
8	8	0	8	8
0	1	1	1	1
6	7	1	7	7
3	4	1	4	4
3	2	-1	2	6
7	7	0	7	7
8	7	-1	7	7
5	4	-1	4	4
1	0	-1	0	0
2	2	0	2	2
2	3	1	3	3
0	1	1	1	1
5	4	-1	4	4
6	5	-1	5	5
7	8	1	8	8
1	0	-1	0	0
5	6	1	6	6
7	7	0	7	7
6	6	0	6	6
7	7	0	7	7
0	1	1	1	1
4	3	-1	3	5
6	7	1	7	7
6	6	0	6	4
1	1	0	1	1
3	2	-1	2	2
7	8	1	8	8
3	4	1	4	4
3	4	1	4	4
3	4	1	4	4
3	3	0	3	3
4	4	0	4	4
1	1	0	1	1
0	0	0	0	0
8	8	0	8	8
3	3	0	3	3
8	8	0	8	8
4	4	0	4	4
0	0	0	0	6
0	0	0	0	0
8	8	0	8	8
4	5	1	5	5
0	0	0	0	0
8	8	0	8	6
5	4	-1	5	4
1	0	-1	0	0
3	3	0	3	3
1	0	-1	0	0
2	3	1	3	3
5	5	0	5	5
7	6	-1	6	6
6	7	1	7	7
1	1	0	1	1
4	4	0	4	5
3	3	0	3	3
0	1	1	1	1
2	3	1	3	3
3	2	-1	2	6
0	0	0	0	6
3	2	-1	2	2
2	1	-1	1	1
4	5	1	5	5
3	3	0	3	5
0	1	1	1	1
5	5	0	6	5
0	1	1	1	1
2	3	1	3	5
7	6	-1	6	6
2	2	0	2	2
3	4	1	4	4
3	2	-1	2	2
5	5	0	5	5
3	2	-1	2	2
3	2	-1	2	2
3	4	1	4	4
1	1	0	1	6
2	1	-1	1	1
7	8	1	8	6
2	3	1	3	3
0	0	0	0	0
3	2	-1	2	2
4	3	-1	3	3
4	5	1	5	5
4	4	0	4	4
7	6	-1	6	6
4	5	1	5	5
2	1	-1	1	1
5	6	1	6	6
6	7	1	7	7
6	5	-1	5	5
0	0	0	0	6
4	3	-1	3	3
1	0	-1	0	0
6	7	1	7	7
4	3	-1	3	5
2	2	0	2	2
3	3	0	3	5
7	6	-1	6	6
6	7	1	7	7
2	2	0	2	3
3	4	1	4	4
4	5	1	5	5
2	2	0	2	2
7	7	0	8	7
0	1	1	1	1
7	7	0	7	7
3	4	1	4	4
4	5	1	5	5
5	6	1	6	6
4	4	0	4	4
6	7	1	7	7
2	3	1	3	3
0	1	1	1	1
5	5	0	5	5
7	6	-1	6	6
6	5	-1	5	5
2	1	-1	1	1
4	5	1	5	5
1	1	0	1	1
8	8	0	8	8
5	6	1	6	6
8	8	0	8	8
3	2	-1	2	2
8	8	0	8	4
2	2	0	2	2
7	6	-1	7	6
8	8	0	8	8
0	0	0	0	0
1	1	0	1	1
1	1	0	1	1
1	1	0	1	1
5	5	0	5	5
7	6	-1	6	6
2	2	0	2	2
2	3	1	3	3
8	8	0	6	8
6	6	0	6	6
2	2	0	2	2
5	4	-1	4	4
1	1	0	1	1
0	1	1	1	1
2	1	-1	1	1
0	0	0	0	0
5	6	1	6	6
7	7	0	8	7
0	0	0	0	7
7	6	-1	6	6
4	3	-1	3	3
6	7	1	7	7
7	6	-1	6	6
3	2	-1	2	5
0	0	0	0	0
4	5	1	5	5
4	5	1	5	5
6	5	-1	5	5
8	8	0	8	8
1	2	1	2	2
0	0	0	0	0
7	6	-1	6	6
1	0	-1	0	0
6	5	-1	5	5
6	5	-1	5	5
4	5	1	5	5
0	1	1	1	1
1	0	-1	0	0
6	7	1	7	7
5	6	1	6	6
0	0	0	0	0
1	1	0	1	1
5	6	1	6	6
8	7	-1	7	7
6	5	-1	5	5
6	7	1	8	7
6	5	-1	5	5
8	8	0	8	8
0	0	0	0	0
2	1	-1	1	1
7	6	-1	6	6
3	4	1	4	4
1	2	1	2	2
3	3	0	3	3
1	0	-1	0	0
5	6	1	6	6
4	5	1	5	5
5	5	0	5	5
1	2	1	2	2
7	6	-1	7	6
8	8	0	8	8
0	1	1	1	1
6	7	1	7	7
2	2	0	2	2
2	2	0	2	2
0	1	1	1	1
5	5	0	6	5
3	2	-1	2	2
3	2	-1	2	2
5	4	-1	4	4
5	6	1	6	6
0	0	0	0	0
8	7	-1	7	7
3	2	-1	2	2
2	2	0	2	2
5	5	0	6	5
4	5	1	5	5
1	1	0	1	1
5	6	1	6	6
3	2	-1	2	6
8	8	0	8	8
4	3	-1	3	3
1	0	-1	0	0
4	5	1	5	5
7	8	1	8	8
4	5	1	5	5
3	2	-1	2	2
6	5	-1	5	5
7	7	0	7	7
3	3	0	3	3
4	4	0	4	4
2	1	-1	1	1
3	4	1	4	4
0	0	0	0	0
5	4	-1	4	4
7	8	1	8	8
5	5	0	7	5
5	5	0	5	5
5	6	1	6	6
4	3	-1	3	3
4	4	0	4	4
6	5	-1	5	5
4	5	1	5	5
0	0	0	0	0
4	3	-1	3	3
6	7	1	7	7
4	4	0	4	4
7	7	0	7	7
6	7	1	7	7
4	5	1	5	5
6	6	0	6	6
7	6	-1	6	6
4	5	1	5	5
1	1	0	1	1
5	4	-1	4	4
0	1	1	1	1
0	0	0	0	0
3	4	1	4	4
7	6	-1	6	4
5	6	1	6	6
0	1	1	1	1
0	0	0	0	0
5	4	-1	4	4
6	5	-1	5	5
7	7	0	7	7
2	2	0	2	2
8	8	0	8	8
1	2	1	2	2
8	8	0	8	8
1	1	0	1	1
8	7	-1	7	7
4	5	1	5	5
5	5	0	5	5
5	5	0	5	5
1	2	1	2	2
1	2	1	2	2
7	7	0	8	7
0	0	0	0	0
6	6	0	6	6
8	8	0	8	8
5	4	-1	4	4
0	1	1	1	1
3	3	0	3	3
4	4	0	4	4
4	3	-1	3	3
5	5	0	5	5
8	8	0	8	8
6	5	-1	5	5
5	5	0	6	5
4	3	-1	3	3
2	1	-1	1	1
1	2	1	2	2
0	0	0	0	0
8	7	-1	7	7
7	6	-1	6	6
6	5	-1	4	5
6	6	0	6	6
5	4	-1	4	4
3	3	0	3	5
3	2	-1	2	2
5	6	1	6	6
1	0	-1	0	0
4	4	0	4	4
6	5	-1	5	5
4	5	1	5	5
2	1	-1	1	1
5	6	1	6	6
3	3	0	3	5
5	6	1	6	6
5	5	0	6	5
3	2	-1	2	2
0	0	0	0	0
3	3	0	3	3
7	8	1	8	8
0	1	1	1	1
6	6	0	7	6
7	6	-1	6	6
2	1	-1	1	1
0	0	0	0	0
0	0	0	0	0
8	8	0	8	8
6	7	1	7	7
4	4	0	4	4
7	7	0	7	7
0	0	0	0	0
6	5	-1	5	5
5	5	0	5	5
8	8	0	8	2
3	3	0	3	3
8	7	-1	7	7
7	6	-1	6	6
5	5	0	5	5
5	4	-1	4	4
5	4	-1	4	4
5	4	-1	4	4
6	5	-1	5	5
7	8	1	8	8
6	5	-1	5	5
6	7	1	7	7
1	0	-1	0	6
6	6	0	6	6
2	3	1	3	3
8	8	0	8	8
6	5	-1	5	5
4	4	0	4	4
3	4	1	4	4
8	8	0	8	8
4	3	-1	3	5
5	4	-1	5	4
1	0	-1	0	0
1	1	0	1	1
7	6	-1	6	6
0	1	1	1	1
2	2	0	2	2
8	8	0	8	8
5	4	-1	4	4
7	8	1	8	8
4	4	0	4	4
6	5	-1	5	5
3	4	1	4	4
0	0	0	0	0
7	7	0	7	7
7	6	-1	6	6
1	2	1	2	2
6	6	0	7	0
5	5	0	5	5
6	7	1	7	7
2	2	0	2	2
5	5	0	5	5
0	1	1	1	1
7	6	-1	6	6
2	2	0	2	2
5	6	1	6	6
8	8	0	8	8
1	0	-1	0	2
4	4	0	4	5
6	7	1	7	7
1	0	-1	0	0
8	8	0	8	8
8	8	0	8	2
4	5	1	5	5
5	4	-1	4	4
4	4	0	4	4
5	4	-1	5	4
2	2	0	2	5
3	3	0	3	3
5	4	-1	4	4
5	6	1	6	6
1	0	-1	0	0
0	0	0	0	0
2	2	0	2	2
6	6	0	6	6
4	5	1	5	5
7	8	1	8	8
5	6	1	6	6
1	2	1	2	2
1	2	1	2	6
7	7	0	8	7
7	7	0	7	7
1	2	1	2	2
4	4	0	4	4
3	2	-1	2	2
6	7	1	7	7
8	7	-1	3	7
8	8	0	6	8
6	6	0	6	6
7	6	-1	6	6
8	8	0	8	8
5	5	0	5	5
8	8	0	8	8
3	2	-1	2	2
5	5	0	5	5
5	5	0	6	5
5	5	0	5	5
5	4	-1	5	4
0	1	1	1	1
5	5	0	5	5
5	4	-1	4	4
5	5	0	5	5
7	7	0	8	7
2	1	-1	1	1
3	4	1	4	4
4	5	1	5	5
4	3	-1	3	3
5	6	1	6	6
4	5	1	5	5
8	8	0	6	8
8	8	0	8	8
6	5	-1	5	5
8	7	-1	7	7
3	2	-1	2	2
0	0	0	0	7
6	5	-1	5	5
2	2	0	2	2
3	4	1	4	4
7	8	1	8	8
8	8	0	8	8
8	8	0	8	8
6	7	1	7	7
3	4	1	4	4
2	3	1	3	3
2	3	1	3	3
3	3	0	3	5
0	0	0	0	0
6	5	-1	5	5
8	7	-1	8	7
5	4	-1	4	4
6	6	0	6	6
0	0	0	0	0
8	8	0	6	8
3	3	0	3	5
5	4	-1	5	4
4	3	-1	3	3
7	7	0	7	7
5	4	-1	4	4
0	0	0	0	0
8	8	0	8	8
5	6	1	6	7
0	0	0	0	0
3	4	1	4	5
5	6	1	6	6
8	8	0	8	8
6	5	-1	5	5
3	3	0	3	5
6	7	1	7	7
3	2	-1	2	2
5	5	0	6	5
5	4	-1	4	4
0	1	1	1	1
0	1	1	1	1
1	1	0	1	1
7	7	0	7	7
1	2	1	2	2
8	8	0	8	8
4	3	-1	3	3
4	5	1	5	5
2	3	1	3	3
6	7	1	7	7
5	4	-1	5	4
7	7	0	8	7
0	1	1	1	1
2	2	0	2	2
2	2	0	2	2
1	2	1	2	2
4	3	-1	3	3
1	2	1	2	2
3	4	1	4	4
7	7	0	7	7
0	0	0	0	0
5	4	-1	5	4
7	6	-1	6	6
0	0	0	0	0
6	7	1	7	7
1	1	0	1	1
1	2	1	2	2
0	0	0	0	0
5	6	1	6	6
8	8	0	8	8
7	6	-1	6	6
2	2	0	2	5
2	2	0	2	2
0	1	1	1	1
6	5	-1	5	5
6	5	-1	5	5
2	3	1	3	3
2	1	-1	1	1
4	4	0	4	4
6	5	-1	5	5
6	5	-1	5	5
6	7	1	7	7
6	5	-1	5	5
2	2	0	2	2
8	7	-1	7	7
7	7	0	7	7
0	1	1	1	1
1	2	1	2	2
2	2	0	2	2
5	6	1	6	6
2	3	1	3	3
7	7	0	8	7
5	5	0	5	5
2	1	-1	1	1
5	6	1	6	6
6	5	-1	5	5
2	3	1	3	5
6	6	0	6	7
5	4	-1	5	4
6	5	-1	5	5
2	2	0	2	2
5	5	0	5	5
6	6	0	6	6
7	8	1	8	8
1	1	0	1	1
3	4	1	5	4
6	7	1	7	7
4	3	-1	3	3
3	3	0	3	3
6	6	0	8	6
4	3	-1	3	4
5	5	0	7	5
2	2	0	2	2
0	1	1	1	1
4	4	0	4	5
6	6	0	6	6
4	5	1	5	5
6	6	0	6	6
5	5	0	5	5
0	0	0	0	0
6	6	0	7	6
2	1	-1	1	1
8	8	0	8	8
7	7	0	7	7
1	1	0	1	1
0	1	1	1	1
4	5	1	5	5
3	2	-1	2	2
7	7	0	8	7
6	6	0	6	6
4	3	-1	3	3
6	6	0	6	6
1	0	-1	0	0
8	8	0	8	8
2	3	1	3	3
7	8	1	8	8
5	4	-1	4	4
6	6	0	6	6
4	5	1	5	5
0	1	1	1	1
1	2	1	2	2
7	6	-1	6	6
5	5	0	5	5
1	1	0	1	1
2	3	1	3	3
5	4	-1	4	4
7	8	1	8	8
5	4	-1	4	4
8	7	-1	7	7
5	6	1	6	6
2	1	-1	1	1
5	5	0	5	5
1	2	1	2	2
7	6	-1	6	6
0	0	0	0	0
8	8	0	8	8
6	7	1	7	7
1	1	0	1	1
1	2	1	2	2
0	1	1	1	1
0	0	0	0	0
8	7	-1	7	7
0	0	0	0	0
4	3	-1	3	5
4	4	0	4	4
1	0	-1	0	0
1	0	-1	0	0
2	1	-1	1	1
7	7	0	8	7
3	2	-1	2	2
6	6	0	6	6
4	5	1	5	5
0	1	1	1	1
6	5	-1	5	5
1	0	-1	0	0
7	7	0	7	7
3	4	1	4	4
5	5	0	5	5
2	1	-1	1	1
1	0	-1	0	0
2	2	0	2	2
3	2	-1	2	2
0	0	0	0	0
4	4	0	4	4
3	4	1	4	4
1	1	0	1	1
5	5	0	5	5
3	4	1	4	4
0	0	0	0	0
6	6	0	6	6
1	0	-1	0	0
1	1	0	1	1
8	8	0	8	8
1	0	-1	0	0
0	0	0	0	0
8	8	0	8	8
0	0	0	0	0
5	5	0	6	5
2	1	-1	1	1
0	1	1	1	1
4	4	0	4	4
2	2	0	2	2
6	5	-1	5	5
1	1	0	1	1
4	4	0	4	4
6	7	1	7	7
5	6	1	6	6
2	2	0	2	6
4	4	0	4	5
7	8	1	8	8
8	7	-1	7	7
2	1	-1	1	1
7	8	1	8	8
5	4	-1	4	5
8	7	-1	8	7
7	7	0	7	7
7	8	1	8	8
7	8	1	8	8
0	1	1	1	1
6	5	-1	5	5
1	1	0	1	1
5	4	-1	4	4
2	1	-1	1	1
8	8	0	8	8
1	2	1	2	2
2	1	-1	1	1
1	2	1	2	2
0	1	1	1	1
3	2	-1	2	2
0	1	1	1	1
7	8	1	8	8
0	0	0	0	0
2	2	0	2	6
6	5	-1	5	5
1	1	0	1	1
2	1	-1	1	1
2	1	-1	1	1
4	4	0	4	4
7	8	1	8	8
6	5	-1	5	5
4	5	1	5	5
0	1	1	1	1
1	0	-1	0	0
5	4	-1	4	4
6	5	-1	5	5
2	2	0	2	2
2	2	0	2	2
0	1	1	1	1
7	6	-1	6	6
1	1	0	1	1
6	6	0	6	6
1	1	0	1	1
6	6	0	6	6
3	2	-1	2	6
5	6	1	6	6
4	5	1	5	5
5	4	-1	4	4
8	8	0	8	8
7	6	-1	6	6
3	4	1	4	4
6	7	1	7	7
1	2	1	2	2
8	8	0	8	8
5	5	0	5	5
7	7	0	7	7
8	8	0	8	8
7	7	0	7	7
4	3	-1	3	3
2	1	-1	1	5
4	3	-1	3	3
2	2	0	2	2
7	6	-1	6	6
2	2	0	2	2
8	7	-1	7	7
4	3	-1	3	5
6	7	1	7	7
2	3	1	3	3
8	8	0	8	2
6	7	1	7	7
5	4	-1	4	4
4	5	1	5	5
5	6	1	6	6
2	2	0	2	2
8	8	0	8	8
7	8	1	8	8
0	0	0	0	0
1	2	1	2	2
4	4	0	4	4
6	6	0	6	6
3	4	1	4	4
5	4	-1	4	4
5	5	0	6	5
2	3	1	3	3
1	1	0	1	1
8	8	0	8	8
0	1	1	1	1
0	0	0	0	0
1	0	-1	0	0
0	0	0	0	0
8	8	0	8	8
5	4	-1	4	4
8	8	0	8	8
1	1	0	1	1
7	8	1	8	8
8	7	-1	8	7
3	4	1	4	4
5	6	1	6	6
1	0	-1	0	0
8	8	0	8	8
6	7	1	7	7
0	0	0	0	0
6	6	0	6	6
8	7	-1	7	7
2	3	1	3	3
5	4	-1	4	4
7	7	0	8	7
1	0	-1	0	0
7	6	-1	6	6
4	4	0	4	4
1	0	-1	0	0
6	5	-1	5	5
5	5	0	6	5
5	4	-1	5	4
3	2	-1	2	2
6	7	1	7	7
5	5	0	5	5
4	3	-1	3	3
6	5	-1	5	5
8	7	-1	7	7
1	1	0	1	1
1	0	-1	0	0
5	6	1	6	6
6	7	1	7	7
2	3	1	3	3
4	5	1	5	5
8	7	-1	7	7
6	5	-1	5	5
6	7	1	7	7
6	6	0	6	6
4	5	1	5	5
0	1	1	1	1
7	7	0	7	7
2	2	0	1	2
0	1	1	1	1
4	3	-1	3	3
2	3	1	3	3
5	5	0	5	5
2	1	-1	1	1
8	7	-1	8	7
2	2	0	2	2
0	0	0	5	0
7	8	1	8	8
3	3	0	3	3
0	1	1	6	1
5	4	-1	5	4
4	4	0	4	4
5	5	0	5	5
8	8	0	8	8
4	3	-1	3	3
5	4	-1	4	4
7	8	1	8	8
1	2	1	2	2
6	5	-1	5	5
8	8	0	8	8
1	1	0	1	1
7	7	0	7	7
6	7	1	7	7
3	3	0	3	3
5	5	0	6	1
6	6	0	7	6
4	5	1	5	5
8	8	0	8	8
1	1	0	1	1
7	7	0	7	7
1	0	-1	0	0
7	8	1	8	6
6	5	-1	5	5
8	7	-1	8	7
1	2	1	2	2
8	8	0	8	8
6	7	1	7	7
8	7	-1	7	7
5	4	-1	4	4
1	1	0	1	1
7	7	0	8	7
5	4	-1	4	4
6	6	0	6	6
1	2	1	2	6
8	8	0	8	8
4	4	0	4	4
6	7	1	7	7
2	3	1	3	3
0	0	0	0	0
8	8	0	8	8
8	7	-1	7	7
5	5	0	5	5
7	7	0	7	7
4	3	-1	3	3
1	1	0	1	1
7	7	0	7	7
5	6	1	6	6
2	2	0	2	2
0	0	0	0	0
8	7	-1	7	7
5	6	1	6	6
1	0	-1	0	0
1	0	-1	0	0
0	0	0	0	0
2	1	-1	1	1
1	1	0	1	1
1	2	1	2	2
1	1	0	1	1
7	8	1	8	8
5	5	0	6	5
4	3	-1	3	3
1	0	-1	0	0
7	7	0	8	7
4	3	-1	3	3
6	5	-1	5	5
6	6	0	6	6
0	0	0	0	0
6	6	0	6	6
3	2	-1	2	2
2	3	1	3	3
2	3	1	3	5
1	2	1	2	2
1	0	-1	0	0
1	2	1	2	2
8	7	-1	7	7
2	3	1	3	3
6	5	-1	5	5
4	5	1	5	5
4	4	0	4	5
4	4	0	4	4
2	3	1	3	3
6	7	1	7	7
8	8	0	8	8
7	6	-1	6	6
5	6	1	6	6
6	7	1	7	7
1	0	-1	0	0
6	6	0	6	6
7	6	-1	7	6
7	7	0	7	7
8	7	-1	8	7
4	5	1	5	5
5	5	0	5	5
8	8	0	8	8
5	4	-1	4	5
7	8	1	8	8
5	5	0	6	4
3	4	1	4	4
4	4	0	4	5
0	0	0	0	0
0	1	1	1	1
2	2	0	2	2
5	5	0	5	5
3	4	1	4	4
8	8	0	8	2
5	6	1	6	6
1	0	-1	0	7
4	5	1	5	5
6	6	0	6	6
2	1	-1	1	1
2	2	0	2	6
8	7	-1	7	7
8	8	0	8	8
1	1	0	1	1
5	6	1	6	6
1	2	1	2	2
2	1	-1	1	1
6	5	-1	5	5
5	5	0	6	5
4	5	1	6	5
7	6	-1	6	6
1	2	1	2	2
7	6	-1	6	6
3	4	1	4	4
3	3	0	3	3
8	7	-1	7	7
2	1	-1	1	1
5	5	0	6	5
7	7	0	8	7
2	2	0	2	2
6	6	0	7	6
0	0	0	0	0
8	8	0	8	8
4	5	1	5	5
1	0	-1	0	0
0	0	0	4	0
6	6	0	6	6
3	2	-1	2	2
1	2	1	2	2
8	7	-1	8	8
0	1	1	1	1
4	4	0	4	4
5	6	1	6	6
4	4	0	4	4
2	3	1	3	3
7	7	0	8	7
3	2	-1	2	6
4	5	1	5	5
8	8	0	8	8
6	7	1	7	7
0	0	0	0	0
1	1	0	1	5
3	3	0	3	3
8	8	0	8	8
5	5	0	5	5
3	3	0	3	3
5	5	0	6	5
5	4	-1	4	5
5	6	1	6	7
1	1	0	1	1
5	4	-1	4	4
6	5	-1	5	5
7	6	-1	6	6
2	1	-1	1	1
5	6	1	6	6
2	2	0	2	6
8	8	0	8	8
5	6	1	6	6
8	7	-1	7	7
6	5	-1	5	5
5	5	0	5	5
2	1	-1	1	1
2	1	-1	1	1
2	2	0	2	2
5	4	-1	4	4
5	4	-1	4	4
4	3	-1	3	3
7	7	0	8	7
3	3	0	3	3
8	8	0	6	8
7	6	-1	6	6
6	6	0	6	6
6	7	1	7	7
1	0	-1	0	0
3	3	0	3	3
5	5	0	6	5
5	6	1	6	6
3	4	1	4	4
0	1	1	1	1
2	2	0	2	2
3	4	1	4	4
8	8	0	8	8
5	4	-1	4	4
7	7	0	8	7
3	2	-1	2	2
4	5	1	5	5
3	2	-1	2	2
5	6	1	6	6
5	6	1	6	6
5	6	1	6	6
5	5	0	5	5
2	1	-1	1	1
7	7	0	7	7
7	7	0	7	7
4	3	-1	3	3
6	7	1	7	5
5	5	0	5	5
1	0	-1	0	0
2	1	-1	1	1
6	6	0	6	6
5	4	-1	4	4
5	5	0	5	5
7	7	0	7	7
5	6	1	6	6
3	3	0	3	3
5	6	1	6	6
1	1	0	1	1
3	4	1	4	4
7	6	-1	6	6
8	7	-1	7	7
7	6	-1	6	6
8	7	-1	7	7
6	7	1	7	7
4	5	1	5	5
6	6	0	6	6
0	0	0	0	7
2	3	1	3	3
6	6	0	6	6
2	1	-1	1	1
5	4	-1	4	4
3	2	-1	2	2
4	5	1	5	5
2	3	1	3	4
3	4	1	4	4
3	3	0	2	3
5	5	0	6	5
8	8	0	8	8
0	0	0	0	0
3	2	-1	2	2
0	0	0	0	0
4	5	1	6	5
0	0	0	0	0
5	6	1	6	6
1	0	-1	0	0
1	2	1	2	6
1	2	1	2	2
5	6	1	6	6
5	5	0	5	5
0	0	0	0	0
4	5	1	5	5
2	1	-1	1	1
6	6	0	6	6
7	7	0	8	7
5	6	1	6	6
4	5	1	5	5
1	2	1	2	2
0	1	1	1	1
4	4	0	4	5
4	5	1	5	5
1	0	-1	0	0
3	2	-1	2	6
6	5	-1	5	5
6	5	-1	5	5
1	0	-1	0	0
5	4	-1	4	4
7	8	1	8	8
7	8	1	8	8
7	7	0	7	7
3	3	0	3	5
7	6	-1	6	6
5	4	-1	4	4
6	5	-1	5	5
5	5	0	6	1
3	4	1	4	4
2	2	0	2	2
8	8	0	8	8
7	7	0	8	7
5	4	-1	4	4
3	4	1	4	4
4	4	0	4	4
5	5	0	6	5
4	3	-1	3	3
4	3	-1	3	3
0	0	0	0	0
5	4	-1	4	4
4	5	1	5	5
4	5	1	5	5
5	6	1	6	6
4	5	1	5	5
8	8	0	8	5
8	8	0	8	8
0	1	1	1	1
1	2	1	2	6
7	7	0	7	7
8	8	0	8	8
5	6	1	6	6
3	2	-1	2	2
1	1	0	1	1
5	5	0	6	5
0	0	0	0	0
1	0	-1	0	6
0	0	0	0	7
4	3	-1	3	5
8	8	0	8	8
2	2	0	2	6
4	5	1	5	5
5	5	0	6	5
0	0	0	0	0
5	4	-1	4	4
5	5	0	5	5
8	7	-1	7	7
7	7	0	8	7
4	4	0	4	4
3	2	-1	2	2
5	6	1	6	6
5	4	-1	4	4
4	5	1	5	5
8	8	0	6	8
4	3	-1	3	3
7	7	0	8	7
7	8	1	8	8
5	4	-1	4	5
8	8	0	8	8
6	6	0	7	6
5	4	-1	4	4
7	7	0	8	7
2	3	1	3	3
0	1	1	1	1
4	3	-1	3	3
0	1	1	1	1
2	2	0	1	2
8	8	0	8	8
0	0	0	0	0
2	2	0	2	2
1	2	1	2	2
6	5	-1	5	5
8	8	0	8	8
5	5	0	6	5
8	8	0	8	8
5	6	1	6	6
2	3	1	3	3
2	2	0	2	2
6	7	1	7	7
1	1	0	1	1
5	5	0	6	5
1	1	0	1	1
6	7	1	7	7
5	4	-1	4	4
6	6	0	7	4
2	3	1	2	3
1	0	-1	0	0
2	1	-1	1	1
8	8	0	8	8
6	7	1	7	7
0	1	1	1	1
5	5	0	5	5
1	1	0	1	1
7	6	-1	6	6
6	6	0	6	6
4	4	0	4	4
4	3	-1	3	3
8	8	0	8	8
6	6	0	6	6
4	5	1	5	5
3	4	1	4	4
7	8	1	8	8
2	1	-1	1	1
0	0	0	0	0
3	4	1	4	4
7	6	-1	6	6
2	2	0	2	2
2	1	-1	1	1
4	5	1	5	5
0	0	0	0	0
6	5	-1	5	5
5	5	0	6	5
6	5	-1	5	5
4	3	-1	3	3
5	6	1	6	6
8	8	0	8	8
6	7	1	6	5
2	3	1	3	3
5	5	0	6	5
7	7	0	8	7
4	5	1	5	5
1	1	0	1	1
5	6	1	6	6
5	6	1	6	6
2	3	1	3	3
2	3	1	3	3
0	0	0	0	0
3	4	1	5	4
2	1	-1	1	1
4	5	1	5	5
4	5	1	5	5
2	2	0	2	2
6	6	0	6	6
7	6	-1	6	6
8	8	0	8	8
7	6	-1	7	6
6	6	0	6	6
2	1	-1	1	1
3	4	1	4	4
6	6	0	6	6
8	7	-1	7	7
5	5	0	6	5
3	2	-1	2	2
0	1	1	1	1
4	4	0	4	4
6	6	0	6	6
1	1	0	1	1
3	4	1	5	4
4	3	-1	3	3
5	6	1	6	6
7	7	0	7	7
3	2	-1	2	6
5	4	-1	4	4
5	4	-1	4	4
7	8	1	8	8
5	4	-1	4	4
2	3	1	3	5
8	7	-1	8	7
8	8	0	8	8
8	7	-1	7	7
8	8	0	8	8
0	1	1	1	1
6	7	1	7	7
6	6	0	6	6
0	1	1	1	1
4	3	-1	3	5
4	3	-1	3	5
3	4	1	4	4
1	0	-1	0	0
5	6	1	6	6
6	5	-1	4	5
3	4	1	4	4
8	8	0	8	8
2	1	-1	1	1
2	1	-1	1	1
8	7	-1	7	7
7	7	0	7	7
3	4	1	4	4
1	1	0	1	1
7	7	0	8	7
8	7	-1	7	7
8	7	-1	8	7
4	3	-1	3	5
5	4	-1	4	4
8	8	0	8	8
7	8	1	8	8
4	5	1	5	5
3	2	-1	2	2
4	4	0	4	4
1	2	1	2	6
4	3	-1	3	5
1	1	0	1	1
6	5	-1	5	5
5	4	-1	4	4
2	3	1	3	3
6	7	1	7	7
5	4	-1	4	4
8	7	-1	7	7
8	8	0	8	8
7	7	0	8	7
6	5	-1	5	5
4	4	0	4	4
6	5	-1	5	5
7	8	1	8	8
5	4	-1	4	4
3	3	0	3	3
2	2	0	1	3
8	7	-1	7	7
8	8	0	8	8
5	6	1	6	6
6	5	-1	5	5
4	5	1	5	5
2	1	-1	1	1
5	4	-1	4	4
3	4	1	4	4
2	2	0	2	2
6	5	-1	5	5
5	4	-1	4	4
1	2	1	2	2
7	7	0	7	7
7	6	-1	6	6
8	7	-1	8	7
1	1	0	1	1
5	6	1	6	6
5	6	1	6	6
5	4	-1	4	5
0	0	0	0	0
0	0	0	0	0
2	3	1	3	3
7	7	0	8	7
7	7	0	7	7
7	8	1	8	8
5	5	0	5	5
6	7	1	7	7
8	7	-1	7	7
2	2	0	2	2
1	0	-1	0	0
5	6	1	6	6
3	3	0	3	3
6	6	0	6	6
8	7	-1	7	7
1	1	0	1	1
1	2	1	2	2
1	0	-1	0	0
4	3	-1	3	3
5	6	1	6	6
6	6	0	6	6
5	4	-1	4	5
4	5	1	5	5
8	8	0	8	8
8	8	0	8	8
2	2	0	2	2
6	5	-1	5	5
5	4	-1	4	4
0	0	0	0	0
6	6	0	6	6
5	6	1	6	6
7	6	-1	6	6
3	3	0	2	3
2	1	-1	1	1
3	4	1	4	4
7	8	1	8	8
1	2	1	2	6
1	2	1	2	2
3	2	-1	2	2
6	6	0	6	6
7	8	1	8	8
5	5	0	5	5
3	3	0	3	3
2	3	1	3	3
4	5	1	5	5
5	5	0	6	5
7	7	0	8	7
4	4	0	4	4
3	4	1	4	4
6	6	0	6	6
1	0	-1	0	0
6	7	1	7	7
5	5	0	6	4
4	5	1	5	5
3	4	1	4	4
7	8	1	8	8
3	3	0	3	5
4	4	0	4	4
1	1	0	1	1
4	5	1	5	5
1	0	-1	0	0
8	8	0	8	8
1	2	1	2	6
1	2	1	2	2
8	8	0	8	8
2	1	-1	1	1
8	7	-1	7	7
1	1	0	1	1
4	5	1	5	5
3	3	0	3	3
5	4	-1	4	4
7	7	0	7	7
1	2	1	2	2
6	6	0	7	6
8	8	0	8	5
8	8	0	8	8
7	8	1	8	8
6	6	0	6	6
0	1	1	1	1
1	1	0	1	1
4	5	1	5	5
0	0	0	0	0
4	3	-1	3	3
3	3	0	3	3
6	6	0	6	6
1	0	-1	0	1
3	3	0	3	3
0	0	0	0	0
7	7	0	7	7
5	5	0	5	5
6	5	-1	5	5
1	1	0	1	1
2	3	1	3	3
1	1	0	1	1
8	8	0	8	8
6	5	-1	5	5
4	4	0	4	4
2	3	1	3	3
1	1	0	1	1
0	1	1	1	1
7	6	-1	6	6
0	0	0	0	0
7	7	0	8	7
7	7	0	7	7
4	3	-1	3	3
7	6	-1	6	6
5	6	1	6	6
6	6	0	6	6
6	7	1	7	7
6	5	-1	5	5
8	7	-1	7	7
0	0	0	0	0
7	6	-1	6	6
7	8	1	8	1
5	6	1	6	6
6	5	-1	5	5
4	5	1	5	5
3	4	1	5	4
2	2	0	2	2
3	4	1	4	5
6	7	1	7	7
7	8	1	8	8
3	4	1	4	4
3	3	0	3	3
6	7	1	8	7
0	1	1	1	1
4	4	0	4	4
5	6	1	6	6
8	8	0	8	8
0	0	0	0	0
3	3	0	3	3
7	6	-1	6	6
8	7	-1	7	7
7	8	1	8	8
6	5	-1	5	5
4	3	-1	3	5
3	4	1	4	4
5	6	1	6	6
0	0	0	0	6
8	7	-1	7	7
6	5	-1	5	5
3	2	-1	2	2
4	3	-1	3	3
1	1	0	1	1
8	8	0	8	8
0	0	0	0	0
0	0	0	0	0
1	0	-1	0	0
2	3	1	3	3
7	7	0	7	7
1	1	0	1	1
3	4	1	4	5
7	8	1	8	8
3	4	1	4	5
7	7	0	8	7
3	2	-1	2	2
0	0	0	0	1
5	6	1	6	6
8	8	0	6	8
5	4	-1	4	4
3	2	-1	2	6
3	3	0	3	7
8	8	0	8	8
7	8	1	8	8
0	1	1	1	1
5	5	0	5	5
7	8	1	8	8
1	2	1	2	2
5	6	1	6	6
6	6	0	6	6
2	3	1	3	3
4	3	-1	3	3
7	7	0	7	7
6	5	-1	5	5
0	0	0	0	0
7	8	1	8	8
3	3	0	3	3
0	1	1	1	1
0	1	1	1	1
5	5	0	5	5
6	7	1	7	7
3	2	-1	2	2
2	1	-1	1	1
6	5	-1	5	5
4	3	-1	3	3
1	2	1	2	6
8	8	0	7	8
8	8	0	8	8
0	0	0	6	0
7	7	0	8	7
3	4	1	4	4
7	7	0	7	7
7	8	1	8	8
4	5	1	5	5
7	7	0	7	7
2	1	-1	1	1
0	0	0	0	0
6	5	-1	5	5
3	3	0	3	3
8	8	0	8	8
6	5	-1	5	5
3	3	0	3	3
2	3	1	3	3
7	6	-1	6	6
6	7	1	7	7
8	8	0	8	8
5	6	1	6	6
6	6	0	6	6
0	0	0	0	0
5	5	0	5	5
8	7	-1	7	7
2	3	1	3	3
5	5	0	5	5
4	3	-1	3	3
5	5	0	5	5
5	4	-1	4	4
6	7	1	7	7
7	8	1	8	8
3	2	-1	2	2
4	4	0	4	4
1	2	1	2	2
6	7	1	7	7
3	2	-1	2	2
6	5	-1	5	5
6	5	-1	5	5
2	3	1	3	3
0	0	0	0	0
8	8	0	8	8
7	7	0	7	7
1	0	-1	0	0
8	7	-1	7	7
7	8	1	8	8
5	6	1	6	6
6	5	-1	5	5
8	7	-1	7	7
2	2	0	2	6
3	4	1	4	4
2	3	1	3	3
4	4	0	4	4
6	6	0	6	6
1	1	0	1	1
7	7	0	8	7
0	0	0	0	0
6	5	-1	5	5
8	7	-1	7	7
1	1	0	1	1
2	1	-1	1	1
3	2	-1	2	2
5	6	1	6	6
7	8	1	8	8
0	0	0	0	0
7	6	-1	6	6
2	1	-1	1	1
2	2	0	2	2
5	6	1	6	6
0	1	1	0	1
5	5	0	5	5
4	5	1	5	5
5	5	0	6	1
7	7	0	8	7
8	8	0	8	8
7	7	0	8	7
1	0	-1	0	0
7	8	1	8	8
2	2	0	2	2
6	7	1	7	7
2	3	1	3	3
8	7	-1	7	7
8	8	0	8	8
8	8	0	8	8
3	4	1	4	5
4	4	0	4	5
2	1	-1	1	1
6	5	-1	5	5
0	0	0	0	0
4	4	0	4	4
4	4	0	4	4
4	5	1	5	5
3	3	0	2	3
7	6	-1	6	6
2	3	1	3	3
7	8	1	8	8
1	2	1	2	2
1	1	0	1	1
6	7	1	7	7
8	8	0	8	8
1	1	0	1	1
1	2	1	2	2
4	5	1	5	5
3	2	-1	2	2
4	5	1	5	5
5	4	-1	4	4
4	3	-1	3	3
7	6	-1	6	6
8	8	0	8	5
7	8	1	8	8
2	3	1	2	3
2	1	-1	1	1
1	1	0	1	1
2	2	0	2	2
1	1	0	1	1
8	7	-1	7	7
7	6	-1	6	6
5	5	0	5	5
6	7	1	7	7
3	2	-1	2	2
4	4	0	4	4
5	6	1	6	6
5	6	1	6	6
5	4	-1	4	4
4	4	0	4	4
0	0	0	0	0
6	7	1	7	7
6	6	0	7	4
6	7	1	7	7
7	8	1	8	8
7	6	-1	6	6
4	4	0	4	5
8	8	0	8	8
7	6	-1	6	6
0	0	0	0	0
4	5	1	5	5
6	7	1	7	7
6	6	0	6	6
7	6	-1	6	6
0	0	0	0	0
2	1	-1	1	1
7	6	-1	6	6
7	8	1	8	8
5	5	0	6	5
0	0	0	0	0
6	5	-1	5	5
6	7	1	7	7
3	4	1	4	4
7	8	1	8	8
6	5	-1	5	5
3	4	1	4	5
1	0	-1	0	0
3	4	1	4	4
4	3	-1	3	3
6	7	1	7	7
2	2	0	2	2
4	5	1	5	5
6	6	0	6	6
2	1	-1	1	1
3	2	-1	2	2
6	5	-1	5	5
3	4	1	4	4
5	6	1	6	6
7	6	-1	6	6
5	5	0	6	5
1	2	1	2	2
4	3	-1	3	3
6	7	1	7	7
8	7	-1	3	7
0	0	0	0	0
1	1	0	1	1
8	7	-1	7	7
7	6	-1	6	6
5	6	1	6	6
1	2	1	2	2
7	7	0	7	7
3	3	0	3	3
5	6	1	6	6
1	1	0	1	1
8	8	0	8	8
4	5	1	5	5
2	3	1	3	3
4	5	1	5	5
0	0	0	0	0
6	5	-1	5	5
7	7	0	8	7
7	7	0	7	7
8	7	-1	8	7
5	4	-1	4	4
7	6	-1	6	6
4	3	-1	3	5
0	1	1	1	1
5	5	0	6	5
6	7	1	7	7
7	6	-1	7	6
1	0	-1	0	0
6	6	0	6	6
5	5	0	6	4
3	2	-1	2	2
7	6	-1	6	6
3	4	1	4	4
0	0	0	0	0
7	8	1	8	8
1	2	1	2	1
6	5	-1	4	5
1	2	1	2	2
7	7	0	8	7
4	3	-1	3	3
2	1	-1	1	1
0	1	1	1	1
5	4	-1	4	4
2	2	0	2	2
1	0	-1	0	0
8	8	0	6	8
3	4	1	4	4
5	5	0	6	5
7	7	0	8	7
3	2	-1	2	2
4	5	1	5	5
6	7	1	7	7
0	0	0	0	0
2	1	-1	1	1
4	5	1	5	5
4	4	0	4	4
5	6	1	6	6
6	5	-1	5	5
6	6	0	6	6
6	6	0	6	6
5	5	0	6	5
8	8	0	8	2
7	6	-1	7	6
1	0	-1	0	0
6	5	-1	5	5
1	0	-1	0	0
5	5	0	6	5
0	0	0	0	0
2	3	1	3	3
4	3	-1	3	3
7	7	0	8	7
7	7	0	7	7
2	1	-1	1	6
1	0	-1	0	0
2	1	-1	1	1
4	4	0	4	4
0	0	0	0	0
7	7	0	8	7
8	8	0	6	8
6	5	-1	5	5
0	0	0	0	0
5	4	-1	4	5
4	4	0	4	4
1	0	-1	0	0
7	6	-1	6	6
1	2	1	2	2
1	0	-1	0	0
6	6	0	6	6
1	2	1	2	2
2	2	0	2	2
4	4	0	4	4
4	3	-1	3	5
8	7	-1	8	7
8	8	0	8	8
1	2	1	2	2
1	2	1	2	2
4	3	-1	3	3
1	2	1	2	2
0	0	0	0	7
3	4	1	4	4
7	7	0	7	7
8	8	0	8	8
7	6	-1	6	6
0	0	0	0	0
0	1	1	1	1
6	7	1	7	7
3	3	0	3	5
3	2	-1	2	2
2	3	1	3	5
5	5	0	6	5
1	2	1	2	2
4	3	-1	3	5
2	3	1	3	3
2	2	0	2	2
[truncated: 7,996 more rows]
