# Supplementary material for: Self-supervised predictive learning accounts for cortical layer-specificity
Source: Nat Commun. 2025 Jul 4;16:6178. doi: 10.1038/s41467-025-61399-5 (PMC12227776; doi:10.1038/s41467-025-61399-5)
Supplement: Supplementary file 4 — Source Data [file 41467_2025_61399_MOESM4_ESM.zip › paper_figures/main_figures/Figure 3.xlsx]

## Sheet: b
x1	x2	cue	preds_l23
7	8	1	4
7	6	-1	0
6	6	0	2
1	0	-1	0
6	6	0	2
4	4	0	4
6	7	1	7
6	6	0	4
3	4	1	6
2	1	-1	1
4	5	1	5
2	3	1	0
4	3	-1	1
6	7	1	7
4	5	1	5
3	4	1	4
0	0	0	2
3	4	1	8
4	3	-1	1
8	8	0	0
7	6	-1	0
7	8	1	8
1	0	-1	4
0	1	1	8
0	0	0	2
4	5	1	5
2	1	-1	0
7	6	-1	4
5	6	1	4
2	2	0	8
7	6	-1	0
2	2	0	2
4	5	1	5
7	8	1	4
5	4	-1	4
6	7	1	7
8	7	-1	0
7	6	-1	0
8	8	0	6
3	2	-1	0
1	2	1	4
4	4	0	4
4	4	0	4
6	7	1	7
5	6	1	6
1	0	-1	0
0	1	1	5
8	8	0	2
3	2	-1	2
4	3	-1	0
1	0	-1	0
1	0	-1	0
2	3	1	5
3	2	-1	0
1	2	1	4
2	1	-1	0
7	6	-1	0
4	5	1	5
5	6	1	6
2	3	1	8
6	5	-1	3
5	6	1	6
7	7	0	1
5	5	0	8
2	3	1	7
3	2	-1	0
7	8	1	8
2	3	1	3
7	7	0	7
3	4	1	4
6	5	-1	0
7	6	-1	0
6	5	-1	0
2	2	0	2
6	6	0	6
2	3	1	5
5	6	1	6
4	4	0	2
5	6	1	6
8	7	-1	0
3	2	-1	2
1	0	-1	0
0	0	0	0
6	5	-1	0
6	6	0	4
6	5	-1	0
4	5	1	5
2	3	1	3
0	0	0	0
6	6	0	6
1	1	0	0
6	6	0	2
8	7	-1	1
4	4	0	2
4	4	0	2
4	4	0	4
7	7	0	3
3	4	1	4
4	5	1	7
6	7	1	7
7	6	-1	2
5	5	0	3
8	8	0	6
5	5	0	3
4	4	0	4
8	7	-1	0
5	4	-1	2
0	1	1	5
2	1	-1	1
5	6	1	6
4	4	0	0
1	2	1	6
1	0	-1	0
5	6	1	6
5	5	0	3
7	6	-1	0
2	2	0	2
2	1	-1	1
8	8	0	6
6	5	-1	3
8	8	0	0
6	7	1	7
0	1	1	7
2	1	-1	1
8	8	0	0
1	1	0	5
6	5	-1	1
4	3	-1	0
8	8	0	4
8	8	0	6
6	6	0	6
7	6	-1	6
7	8	1	8
8	8	0	8
0	0	0	2
5	6	1	0
6	5	-1	1
5	4	-1	0
8	8	0	6
0	1	1	5
4	4	0	2
5	6	1	6
0	0	0	2
8	8	0	0
2	2	0	2
6	6	0	0
8	7	-1	3
0	1	1	7
7	7	0	1
8	7	-1	3
0	0	0	2
7	6	-1	4
6	6	0	4
6	7	1	7
0	0	0	2
1	1	0	3
2	3	1	5
5	5	0	3
8	8	0	4
4	3	-1	1
8	8	0	2
2	3	1	8
7	8	1	8
0	0	0	0
5	6	1	6
4	3	-1	0
2	3	1	8
0	1	1	7
5	4	-1	0
6	5	-1	1
4	4	0	4
7	6	-1	0
6	6	0	4
5	5	0	5
1	2	1	4
6	7	1	7
3	2	-1	0
2	2	0	2
0	1	1	8
1	2	1	8
8	8	0	6
4	4	0	0
7	8	1	8
8	7	-1	0
5	6	1	6
1	1	0	1
4	4	0	4
7	7	0	6
6	6	0	0
5	6	1	6
3	3	0	3
3	2	-1	0
8	7	-1	0
6	6	0	4
7	7	0	0
1	1	0	1
6	6	0	6
6	5	-1	1
7	8	1	8
1	2	1	8
1	1	0	3
0	1	1	5
5	6	1	6
8	8	0	0
3	3	0	1
5	6	1	6
3	2	-1	0
1	2	1	4
7	8	1	6
1	0	-1	2
8	8	0	2
5	6	1	6
4	4	0	4
6	5	-1	0
5	4	-1	2
7	6	-1	2
3	3	0	1
6	5	-1	0
4	3	-1	1
1	1	0	1
2	2	0	8
0	0	0	8
6	7	1	7
2	1	-1	0
5	5	0	5
6	6	0	6
1	0	-1	0
0	0	0	0
1	1	0	1
0	1	1	5
0	0	0	2
1	1	0	1
2	3	1	3
3	3	0	3
8	8	0	0
6	7	1	7
5	4	-1	0
7	7	0	7
8	7	-1	8
7	7	0	5
5	6	1	6
4	5	1	7
4	4	0	4
5	5	0	3
4	4	0	4
5	5	0	8
1	1	0	1
0	1	1	3
3	2	-1	2
6	5	-1	0
8	8	0	2
0	0	0	4
3	3	0	1
8	8	0	0
3	2	-1	0
7	8	1	4
7	8	1	8
4	5	1	5
7	6	-1	2
0	0	0	0
0	0	0	4
2	1	-1	1
3	3	0	3
6	5	-1	0
8	8	0	4
5	5	0	3
4	5	1	7
7	7	0	5
1	0	-1	0
5	4	-1	2
1	1	0	1
7	7	0	3
8	8	0	4
0	1	1	8
6	7	1	7
3	4	1	4
3	2	-1	2
7	7	0	5
8	7	-1	1
5	4	-1	2
1	0	-1	0
2	2	0	2
2	3	1	5
0	1	1	8
5	4	-1	0
6	5	-1	1
7	8	1	8
1	0	-1	0
5	6	1	6
7	7	0	5
6	6	0	6
7	7	0	1
0	1	1	8
4	3	-1	0
6	7	1	7
6	6	0	6
1	1	0	3
3	2	-1	0
7	8	1	8
3	4	1	6
3	4	1	4
3	4	1	6
3	3	0	3
4	4	0	4
1	1	0	1
0	0	0	4
8	8	0	0
3	3	0	3
8	8	0	6
4	4	0	0
0	0	0	4
0	0	0	2
8	8	0	6
4	5	1	5
0	0	0	0
8	8	0	0
5	4	-1	0
1	0	-1	0
3	3	0	1
1	0	-1	0
2	3	1	8
5	5	0	8
7	6	-1	0
6	7	1	7
1	1	0	1
4	4	0	4
3	3	0	3
0	1	1	5
2	3	1	3
3	2	-1	0
0	0	0	0
3	2	-1	0
2	1	-1	0
4	5	1	7
3	3	0	3
0	1	1	3
5	5	0	8
0	1	1	7
2	3	1	3
7	6	-1	0
2	2	0	2
3	4	1	8
3	2	-1	0
5	5	0	8
3	2	-1	2
3	2	-1	2
3	4	1	6
1	1	0	7
2	1	-1	0
7	8	1	6
2	3	1	5
0	0	0	0
3	2	-1	2
4	3	-1	3
4	5	1	7
4	4	0	2
7	6	-1	0
4	5	1	5
2	1	-1	0
5	6	1	6
6	7	1	7
6	5	-1	0
0	0	0	0
4	3	-1	0
1	0	-1	2
6	7	1	8
4	3	-1	0
2	2	0	2
3	3	0	3
7	6	-1	0
6	7	1	7
2	2	0	2
3	4	1	8
4	5	1	5
2	2	0	2
7	7	0	3
0	1	1	5
7	7	0	8
3	4	1	4
4	5	1	5
5	6	1	6
4	4	0	4
6	7	1	8
2	3	1	8
0	1	1	7
5	5	0	8
7	6	-1	0
6	5	-1	3
2	1	-1	1
4	5	1	5
1	1	0	1
8	8	0	6
5	6	1	6
8	8	0	0
3	2	-1	0
8	8	0	8
2	2	0	2
7	6	-1	0
8	8	0	0
0	0	0	2
1	1	0	3
1	1	0	1
1	1	0	1
5	5	0	5
7	6	-1	0
2	2	0	2
2	3	1	3
8	8	0	0
6	6	0	6
2	2	0	2
5	4	-1	0
1	1	0	1
0	1	1	8
2	1	-1	1
0	0	0	4
5	6	1	6
7	7	0	5
0	0	0	2
7	6	-1	0
4	3	-1	0
6	7	1	7
7	6	-1	2
3	2	-1	0
0	0	0	0
4	5	1	5
4	5	1	5
6	5	-1	0
8	8	0	0
1	2	1	4
0	0	0	2
7	6	-1	0
1	0	-1	8
6	5	-1	0
6	5	-1	0
4	5	1	5
0	1	1	5
1	0	-1	2
6	7	1	7
5	6	1	6
0	0	0	0
1	1	0	1
5	6	1	6
8	7	-1	0
6	5	-1	0
6	7	1	8
6	5	-1	0
8	8	0	0
0	0	0	8
2	1	-1	1
7	6	-1	0
3	4	1	6
1	2	1	2
3	3	0	3
1	0	-1	0
5	6	1	6
4	5	1	5
5	5	0	8
1	2	1	8
7	6	-1	0
8	8	0	0
0	1	1	8
6	7	1	7
2	2	0	2
2	2	0	8
0	1	1	1
5	5	0	8
3	2	-1	0
3	2	-1	0
5	4	-1	0
5	6	1	6
0	0	0	2
8	7	-1	0
3	2	-1	2
2	2	0	2
5	5	0	8
4	5	1	5
1	1	0	5
5	6	1	6
3	2	-1	0
8	8	0	8
4	3	-1	0
1	0	-1	0
4	5	1	7
7	8	1	0
4	5	1	5
3	2	-1	0
6	5	-1	0
7	7	0	3
3	3	0	1
4	4	0	2
2	1	-1	1
3	4	1	4
0	0	0	4
5	4	-1	2
7	8	1	4
5	5	0	8
5	5	0	8
5	6	1	6
4	3	-1	0
4	4	0	0
6	5	-1	1
4	5	1	7
0	0	0	4
4	3	-1	0
6	7	1	7
4	4	0	0
7	7	0	6
6	7	1	7
4	5	1	5
6	6	0	2
7	6	-1	0
4	5	1	7
1	1	0	1
5	4	-1	0
0	1	1	8
0	0	0	0
3	4	1	4
7	6	-1	0
5	6	1	6
0	1	1	3
0	0	0	8
5	4	-1	0
6	5	-1	0
7	7	0	3
2	2	0	2
8	8	0	4
1	2	1	6
8	8	0	2
1	1	0	1
8	7	-1	5
4	5	1	7
5	5	0	8
5	5	0	8
1	2	1	8
1	2	1	4
7	7	0	3
0	0	0	0
6	6	0	2
8	8	0	0
5	4	-1	2
0	1	1	7
3	3	0	3
4	4	0	4
4	3	-1	3
5	5	0	8
8	8	0	0
6	5	-1	1
5	5	0	8
4	3	-1	0
2	1	-1	1
1	2	1	4
0	0	0	0
8	7	-1	0
7	6	-1	0
6	5	-1	1
6	6	0	2
5	4	-1	4
3	3	0	3
3	2	-1	0
5	6	1	6
1	0	-1	0
4	4	0	2
6	5	-1	3
4	5	1	5
2	1	-1	1
5	6	1	6
3	3	0	3
5	6	1	4
5	5	0	8
3	2	-1	0
0	0	0	0
3	3	0	3
7	8	1	0
0	1	1	3
6	6	0	4
7	6	-1	0
2	1	-1	0
0	0	0	4
0	0	0	2
8	8	0	0
6	7	1	7
4	4	0	2
7	7	0	7
0	0	0	2
6	5	-1	1
5	5	0	8
8	8	0	4
3	3	0	3
8	7	-1	1
7	6	-1	0
5	5	0	8
5	4	-1	4
5	4	-1	0
5	4	-1	2
6	5	-1	1
7	8	1	6
6	5	-1	0
6	7	1	7
1	0	-1	0
6	6	0	6
2	3	1	5
8	8	0	4
6	5	-1	0
4	4	0	2
3	4	1	6
8	8	0	0
4	3	-1	1
5	4	-1	0
1	0	-1	0
1	1	0	5
7	6	-1	4
0	1	1	3
2	2	0	2
8	8	0	4
5	4	-1	0
7	8	1	8
4	4	0	2
6	5	-1	0
3	4	1	8
0	0	0	0
7	7	0	5
7	6	-1	0
1	2	1	6
6	6	0	6
5	5	0	8
6	7	1	7
2	2	0	2
5	5	0	5
0	1	1	3
7	6	-1	8
2	2	0	2
5	6	1	6
8	8	0	0
1	0	-1	2
4	4	0	4
6	7	1	7
1	0	-1	0
8	8	0	6
8	8	0	2
4	5	1	5
5	4	-1	2
4	4	0	4
5	4	-1	0
2	2	0	4
3	3	0	3
5	4	-1	2
5	6	1	6
1	0	-1	0
0	0	0	0
2	2	0	2
6	6	0	4
4	5	1	7
7	8	1	8
5	6	1	6
1	2	1	8
1	2	1	8
7	7	0	1
7	7	0	0
1	2	1	4
4	4	0	4
3	2	-1	0
6	7	1	7
8	7	-1	0
8	8	0	0
6	6	0	0
7	6	-1	2
8	8	0	4
5	5	0	5
8	8	0	2
3	2	-1	0
5	5	0	3
5	5	0	3
5	5	0	5
5	4	-1	2
0	1	1	7
5	5	0	5
5	4	-1	4
5	5	0	3
7	7	0	1
2	1	-1	1
3	4	1	8
4	5	1	5
4	3	-1	0
5	6	1	6
4	5	1	5
8	8	0	0
8	8	0	2
6	5	-1	0
8	7	-1	3
3	2	-1	0
0	0	0	2
6	5	-1	3
2	2	0	2
3	4	1	4
7	8	1	8
8	8	0	0
8	8	0	2
6	7	1	7
3	4	1	4
2	3	1	5
2	3	1	3
3	3	0	3
0	0	0	0
6	5	-1	0
8	7	-1	0
5	4	-1	0
6	6	0	2
0	0	0	2
8	8	0	0
3	3	0	3
5	4	-1	2
4	3	-1	0
7	7	0	6
5	4	-1	0
0	0	0	0
8	8	0	4
5	6	1	6
0	0	0	2
3	4	1	6
5	6	1	6
8	8	0	2
6	5	-1	0
3	3	0	3
6	7	1	7
3	2	-1	0
5	5	0	3
5	4	-1	4
0	1	1	3
0	1	1	3
1	1	0	8
7	7	0	5
1	2	1	8
8	8	0	0
4	3	-1	0
4	5	1	5
2	3	1	8
6	7	1	7
5	4	-1	4
7	7	0	3
0	1	1	5
2	2	0	2
2	2	0	2
1	2	1	8
4	3	-1	0
1	2	1	6
3	4	1	6
7	7	0	5
0	0	0	0
5	4	-1	0
7	6	-1	0
0	0	0	4
6	7	1	7
1	1	0	1
1	2	1	4
0	0	0	2
5	6	1	6
8	8	0	4
7	6	-1	4
2	2	0	2
2	2	0	2
0	1	1	3
6	5	-1	3
6	5	-1	0
2	3	1	5
2	1	-1	0
4	4	0	4
6	5	-1	3
6	5	-1	0
6	7	1	8
6	5	-1	1
2	2	0	2
8	7	-1	1
7	7	0	1
0	1	1	8
1	2	1	4
2	2	0	2
5	6	1	6
2	3	1	3
7	7	0	4
5	5	0	5
2	1	-1	0
5	6	1	6
6	5	-1	0
2	3	1	3
6	6	0	4
5	4	-1	2
6	5	-1	3
2	2	0	2
5	5	0	3
6	6	0	4
7	8	1	8
1	1	0	5
3	4	1	4
6	7	1	7
4	3	-1	0
3	3	0	3
6	6	0	5
4	3	-1	1
5	5	0	5
2	2	0	2
0	1	1	5
4	4	0	2
6	6	0	0
4	5	1	8
6	6	0	0
5	5	0	3
0	0	0	0
6	6	0	4
2	1	-1	1
8	8	0	0
7	7	0	6
1	1	0	5
0	1	1	5
4	5	1	5
3	2	-1	0
7	7	0	5
6	6	0	4
4	3	-1	0
6	6	0	6
1	0	-1	0
8	8	0	0
2	3	1	3
7	8	1	6
5	4	-1	0
6	6	0	2
4	5	1	5
0	1	1	5
1	2	1	8
7	6	-1	0
5	5	0	5
1	1	0	3
2	3	1	3
5	4	-1	4
7	8	1	8
5	4	-1	0
8	7	-1	0
5	6	1	6
2	1	-1	1
5	5	0	1
1	2	1	6
7	6	-1	0
0	0	0	6
8	8	0	6
6	7	1	7
1	1	0	1
1	2	1	4
0	1	1	1
0	0	0	6
8	7	-1	0
0	0	0	0
4	3	-1	0
4	4	0	4
1	0	-1	0
1	0	-1	0
2	1	-1	0
7	7	0	6
3	2	-1	0
6	6	0	4
4	5	1	7
0	1	1	7
6	5	-1	0
1	0	-1	2
7	7	0	3
3	4	1	4
5	5	0	5
2	1	-1	0
1	0	-1	0
2	2	0	2
3	2	-1	0
0	0	0	2
4	4	0	0
3	4	1	6
1	1	0	1
5	5	0	5
3	4	1	8
0	0	0	2
6	6	0	4
1	0	-1	0
1	1	0	5
8	8	0	6
1	0	-1	2
0	0	0	0
8	8	0	4
0	0	0	0
5	5	0	5
2	1	-1	1
0	1	1	7
4	4	0	2
2	2	0	2
6	5	-1	0
1	1	0	1
4	4	0	4
6	7	1	7
5	6	1	0
2	2	0	2
4	4	0	4
7	8	1	4
8	7	-1	0
2	1	-1	1
7	8	1	0
5	4	-1	0
8	7	-1	0
7	7	0	5
7	8	1	6
7	8	1	6
0	1	1	7
6	5	-1	1
1	1	0	1
5	4	-1	0
2	1	-1	0
8	8	0	2
1	2	1	8
2	1	-1	1
1	2	1	6
0	1	1	3
3	2	-1	2
0	1	1	1
7	8	1	8
0	0	0	2
2	2	0	2
6	5	-1	5
1	1	0	1
2	1	-1	1
2	1	-1	1
4	4	0	2
7	8	1	4
6	5	-1	0
4	5	1	7
0	1	1	3
1	0	-1	0
5	4	-1	2
6	5	-1	3
2	2	0	2
2	2	0	2
0	1	1	8
7	6	-1	0
1	1	0	5
6	6	0	4
1	1	0	1
6	6	0	6
3	2	-1	0
5	6	1	6
4	5	1	5
5	4	-1	0
8	8	0	4
7	6	-1	0
3	4	1	6
6	7	1	7
1	2	1	2
8	8	0	4
5	5	0	5
7	7	0	3
8	8	0	2
7	7	0	0
4	3	-1	1
2	1	-1	0
4	3	-1	1
2	2	0	8
7	6	-1	0
2	2	0	2
8	7	-1	1
4	3	-1	3
6	7	1	7
2	3	1	3
8	8	0	2
6	7	1	7
5	4	-1	0
4	5	1	5
5	6	1	6
2	2	0	2
8	8	0	0
7	8	1	6
0	0	0	4
1	2	1	2
4	4	0	0
6	6	0	4
3	4	1	4
5	4	-1	0
5	5	0	5
2	3	1	5
1	1	0	1
8	8	0	2
0	1	1	0
0	0	0	4
1	0	-1	0
0	0	0	4
8	8	0	6
5	4	-1	0
8	8	0	2
1	1	0	1
7	8	1	8
8	7	-1	5
3	4	1	4
5	6	1	4
1	0	-1	8
8	8	0	2
6	7	1	7
0	0	0	0
6	6	0	4
8	7	-1	0
2	3	1	3
5	4	-1	0
7	7	0	5
1	0	-1	0
7	6	-1	2
4	4	0	4
1	0	-1	0
6	5	-1	0
5	5	0	5
5	4	-1	0
3	2	-1	0
6	7	1	8
5	5	0	3
4	3	-1	0
6	5	-1	3
8	7	-1	3
1	1	0	5
1	0	-1	2
5	6	1	6
6	7	1	7
2	3	1	5
4	5	1	7
8	7	-1	0
6	5	-1	1
6	7	1	7
6	6	0	0
4	5	1	5
0	1	1	7
7	7	0	3
2	2	0	2
0	1	1	8
4	3	-1	0
2	3	1	8
5	5	0	5
2	1	-1	1
8	7	-1	0
2	2	0	2
0	0	0	0
7	8	1	4
3	3	0	3
0	1	1	3
5	4	-1	0
4	4	0	2
5	5	0	5
8	8	0	2
4	3	-1	0
5	4	-1	4
7	8	1	6
1	2	1	8
6	5	-1	0
8	8	0	2
1	1	0	8
7	7	0	0
6	7	1	7
3	3	0	0
5	5	0	3
6	6	0	0
4	5	1	5
8	8	0	2
1	1	0	1
7	7	0	5
1	0	-1	0
7	8	1	6
6	5	-1	0
8	7	-1	3
1	2	1	8
8	8	0	2
6	7	1	7
8	7	-1	8
5	4	-1	0
1	1	0	1
7	7	0	8
5	4	-1	2
6	6	0	6
1	2	1	2
8	8	0	0
4	4	0	0
6	7	1	7
2	3	1	5
0	0	0	4
8	8	0	0
8	7	-1	0
5	5	0	1
7	7	0	3
4	3	-1	0
1	1	0	1
7	7	0	6
5	6	1	6
2	2	0	2
0	0	0	4
8	7	-1	3
5	6	1	6
1	0	-1	0
1	0	-1	0
0	0	0	0
2	1	-1	1
1	1	0	5
1	2	1	6
1	1	0	5
7	8	1	8
5	5	0	5
4	3	-1	3
1	0	-1	0
7	7	0	0
4	3	-1	0
6	5	-1	1
6	6	0	0
0	0	0	0
6	6	0	4
3	2	-1	2
2	3	1	8
2	3	1	7
1	2	1	2
1	0	-1	0
1	2	1	2
8	7	-1	0
2	3	1	7
6	5	-1	0
4	5	1	5
4	4	0	2
4	4	0	2
2	3	1	5
6	7	1	7
8	8	0	4
7	6	-1	0
5	6	1	6
6	7	1	7
1	0	-1	0
6	6	0	6
7	6	-1	0
7	7	0	3
8	7	-1	0
4	5	1	7
5	5	0	3
8	8	0	0
5	4	-1	0
7	8	1	4
5	5	0	3
3	4	1	8
4	4	0	4
0	0	0	0
0	1	1	8
2	2	0	2
5	5	0	3
3	4	1	8
8	8	0	0
5	6	1	6
1	0	-1	0
4	5	1	7
6	6	0	0
2	1	-1	0
2	2	0	2
8	7	-1	4
8	8	0	4
1	1	0	1
5	6	1	6
1	2	1	4
2	1	-1	1
6	5	-1	1
5	5	0	3
4	5	1	5
7	6	-1	0
1	2	1	6
7	6	-1	0
3	4	1	6
3	3	0	3
8	7	-1	0
2	1	-1	1
5	5	0	3
7	7	0	4
2	2	0	2
6	6	0	4
0	0	0	0
8	8	0	0
4	5	1	5
1	0	-1	0
0	0	0	4
6	6	0	4
3	2	-1	0
1	2	1	4
8	7	-1	0
0	1	1	5
4	4	0	4
5	6	1	6
4	4	0	2
2	3	1	3
7	7	0	8
3	2	-1	2
4	5	1	5
8	8	0	8
6	7	1	7
0	0	0	0
1	1	0	3
3	3	0	3
8	8	0	2
5	5	0	3
3	3	0	0
5	5	0	5
5	4	-1	0
5	6	1	6
1	1	0	3
5	4	-1	0
6	5	-1	0
7	6	-1	2
2	1	-1	0
5	6	1	6
2	2	0	2
8	8	0	2
5	6	1	6
8	7	-1	3
6	5	-1	0
5	5	0	5
2	1	-1	0
2	1	-1	0
2	2	0	2
5	4	-1	0
5	4	-1	2
4	3	-1	0
7	7	0	7
3	3	0	3
8	8	0	0
7	6	-1	2
6	6	0	0
6	7	1	7
1	0	-1	0
3	3	0	3
5	5	0	3
5	6	1	6
3	4	1	8
0	1	1	8
2	2	0	2
3	4	1	4
8	8	0	6
5	4	-1	4
7	7	0	5
3	2	-1	0
4	5	1	7
3	2	-1	2
5	6	1	6
5	6	1	6
5	6	1	6
5	5	0	5
2	1	-1	0
7	7	0	8
7	7	0	5
4	3	-1	0
6	7	1	7
5	5	0	3
1	0	-1	0
2	1	-1	0
6	6	0	2
5	4	-1	2
5	5	0	3
7	7	0	5
5	6	1	4
3	3	0	3
5	6	1	6
1	1	0	1
3	4	1	6
7	6	-1	0
8	7	-1	8
7	6	-1	0
8	7	-1	1
6	7	1	8
4	5	1	7
6	6	0	2
0	0	0	2
2	3	1	8
6	6	0	0
2	1	-1	0
5	4	-1	0
3	2	-1	2
4	5	1	5
2	3	1	5
3	4	1	8
3	3	0	3
5	5	0	3
8	8	0	6
0	0	0	0
3	2	-1	0
0	0	0	2
4	5	1	5
0	0	0	0
5	6	1	6
1	0	-1	2
1	2	1	8
1	2	1	2
5	6	1	4
5	5	0	3
0	0	0	2
4	5	1	7
2	1	-1	0
6	6	0	0
7	7	0	3
5	6	1	6
4	5	1	5
1	2	1	6
0	1	1	8
4	4	0	4
4	5	1	7
1	0	-1	0
3	2	-1	0
6	5	-1	1
6	5	-1	5
1	0	-1	0
5	4	-1	0
7	8	1	8
7	8	1	8
7	7	0	0
3	3	0	3
7	6	-1	0
5	4	-1	2
6	5	-1	0
5	5	0	5
3	4	1	4
2	2	0	2
8	8	0	2
7	7	0	1
5	4	-1	0
3	4	1	8
4	4	0	2
5	5	0	5
4	3	-1	0
4	3	-1	0
0	0	0	8
5	4	-1	0
4	5	1	5
4	5	1	7
5	6	1	6
4	5	1	7
8	8	0	2
8	8	0	6
0	1	1	8
1	2	1	2
7	7	0	5
8	8	0	0
5	6	1	6
3	2	-1	0
1	1	0	1
5	5	0	3
0	0	0	2
1	0	-1	0
0	0	0	2
4	3	-1	1
8	8	0	4
2	2	0	2
4	5	1	7
5	5	0	5
0	0	0	2
5	4	-1	0
5	5	0	1
8	7	-1	0
7	7	0	8
4	4	0	4
3	2	-1	0
5	6	1	6
5	4	-1	4
4	5	1	5
8	8	0	0
4	3	-1	0
7	7	0	0
7	8	1	8
5	4	-1	0
8	8	0	4
6	6	0	8
5	4	-1	2
7	7	0	3
2	3	1	5
0	1	1	8
4	3	-1	1
0	1	1	8
2	2	0	2
8	8	0	4
0	0	0	0
2	2	0	2
1	2	1	4
6	5	-1	3
8	8	0	4
5	5	0	5
8	8	0	0
5	6	1	6
2	3	1	7
2	2	0	2
6	7	1	7
1	1	0	1
5	5	0	5
1	1	0	5
6	7	1	7
5	4	-1	4
6	6	0	6
2	3	1	0
1	0	-1	2
2	1	-1	0
8	8	0	6
6	7	1	7
0	1	1	3
5	5	0	5
1	1	0	3
7	6	-1	0
6	6	0	6
4	4	0	0
4	3	-1	0
8	8	0	6
6	6	0	6
4	5	1	5
3	4	1	4
7	8	1	8
2	1	-1	1
0	0	0	4
3	4	1	4
7	6	-1	8
2	2	0	2
2	1	-1	0
4	5	1	5
0	0	0	0
6	5	-1	0
5	5	0	5
6	5	-1	1
4	3	-1	0
5	6	1	6
8	8	0	4
6	7	1	7
2	3	1	3
5	5	0	5
7	7	0	3
4	5	1	7
1	1	0	3
5	6	1	6
5	6	1	6
2	3	1	5
2	3	1	8
0	0	0	2
3	4	1	8
2	1	-1	0
4	5	1	5
4	5	1	5
2	2	0	2
6	6	0	2
7	6	-1	4
8	8	0	0
7	6	-1	4
6	6	0	0
2	1	-1	1
3	4	1	6
6	6	0	2
8	7	-1	3
5	5	0	5
3	2	-1	0
0	1	1	8
4	4	0	4
6	6	0	2
1	1	0	5
3	4	1	4
4	3	-1	0
5	6	1	6
7	7	0	0
3	2	-1	0
5	4	-1	0
5	4	-1	0
7	8	1	8
5	4	-1	0
2	3	1	8
8	7	-1	0
8	8	0	2
8	7	-1	0
8	8	0	6
0	1	1	3
6	7	1	7
6	6	0	2
0	1	1	1
4	3	-1	0
4	3	-1	0
3	4	1	4
1	0	-1	0
5	6	1	6
6	5	-1	0
3	4	1	4
8	8	0	0
2	1	-1	0
2	1	-1	1
8	7	-1	0
7	7	0	6
3	4	1	6
1	1	0	1
7	7	0	1
8	7	-1	3
8	7	-1	0
4	3	-1	0
5	4	-1	0
8	8	0	2
7	8	1	8
4	5	1	5
3	2	-1	2
4	4	0	2
1	2	1	4
4	3	-1	0
1	1	0	1
6	5	-1	3
5	4	-1	0
2	3	1	7
6	7	1	7
5	4	-1	0
8	7	-1	0
8	8	0	6
7	7	0	5
6	5	-1	1
4	4	0	2
6	5	-1	1
7	8	1	8
5	4	-1	0
3	3	0	3
2	2	0	4
8	7	-1	0
8	8	0	4
5	6	1	6
6	5	-1	0
4	5	1	7
2	1	-1	1
5	4	-1	0
3	4	1	6
2	2	0	2
6	5	-1	0
5	4	-1	2
1	2	1	4
7	7	0	3
7	6	-1	2
8	7	-1	2
1	1	0	1
5	6	1	4
5	6	1	6
5	4	-1	4
0	0	0	2
0	0	0	2
2	3	1	3
7	7	0	3
7	7	0	3
7	8	1	8
5	5	0	0
6	7	1	8
8	7	-1	0
2	2	0	2
1	0	-1	2
5	6	1	6
3	3	0	3
6	6	0	4
8	7	-1	0
1	1	0	1
1	2	1	6
1	0	-1	2
4	3	-1	0
5	6	1	6
6	6	0	6
5	4	-1	2
4	5	1	7
8	8	0	0
8	8	0	4
2	2	0	2
6	5	-1	0
5	4	-1	2
0	0	0	0
6	6	0	4
5	6	1	6
7	6	-1	0
3	3	0	3
2	1	-1	0
3	4	1	4
7	8	1	4
1	2	1	8
1	2	1	6
3	2	-1	2
6	6	0	2
7	8	1	8
5	5	0	5
3	3	0	3
2	3	1	5
4	5	1	5
5	5	0	3
7	7	0	3
4	4	0	2
3	4	1	6
6	6	0	6
1	0	-1	0
6	7	1	7
5	5	0	5
4	5	1	8
3	4	1	6
7	8	1	6
3	3	0	3
4	4	0	2
1	1	0	1
4	5	1	5
1	0	-1	0
8	8	0	6
1	2	1	6
1	2	1	8
8	8	0	4
2	1	-1	0
8	7	-1	0
1	1	0	3
4	5	1	7
3	3	0	3
5	4	-1	0
7	7	0	5
1	2	1	6
6	6	0	4
8	8	0	4
8	8	0	4
7	8	1	6
6	6	0	0
0	1	1	8
1	1	0	1
4	5	1	7
0	0	0	2
4	3	-1	0
3	3	0	3
6	6	0	8
1	0	-1	0
3	3	0	1
0	0	0	6
7	7	0	0
5	5	0	3
6	5	-1	1
1	1	0	3
2	3	1	3
1	1	0	1
8	8	0	0
6	5	-1	1
4	4	0	0
2	3	1	7
1	1	0	1
0	1	1	3
7	6	-1	8
0	0	0	0
7	7	0	5
7	7	0	3
4	3	-1	0
7	6	-1	0
5	6	1	6
6	6	0	4
6	7	1	7
6	5	-1	0
8	7	-1	1
0	0	0	0
7	6	-1	0
7	8	1	0
5	6	1	6
6	5	-1	3
4	5	1	7
3	4	1	6
2	2	0	2
3	4	1	4
6	7	1	7
7	8	1	2
3	4	1	6
3	3	0	3
6	7	1	8
0	1	1	8
4	4	0	2
5	6	1	6
8	8	0	2
0	0	0	2
3	3	0	1
7	6	-1	0
8	7	-1	0
7	8	1	6
6	5	-1	1
4	3	-1	0
3	4	1	4
5	6	1	6
0	0	0	0
8	7	-1	0
6	5	-1	1
3	2	-1	0
4	3	-1	0
1	1	0	3
8	8	0	2
0	0	0	4
0	0	0	6
1	0	-1	2
2	3	1	7
7	7	0	7
1	1	0	1
3	4	1	4
7	8	1	6
3	4	1	4
7	7	0	1
3	2	-1	0
0	0	0	2
5	6	1	6
8	8	0	0
5	4	-1	0
3	2	-1	0
3	3	0	3
8	8	0	0
7	8	1	6
0	1	1	3
5	5	0	1
7	8	1	6
1	2	1	6
5	6	1	6
6	6	0	2
2	3	1	7
4	3	-1	0
7	7	0	8
6	5	-1	1
0	0	0	2
7	8	1	6
3	3	0	3
0	1	1	0
0	1	1	0
5	5	0	1
6	7	1	7
3	2	-1	0
2	1	-1	1
6	5	-1	0
4	3	-1	0
1	2	1	4
8	8	0	5
8	8	0	4
0	0	0	2
7	7	0	1
3	4	1	4
7	7	0	5
7	8	1	4
4	5	1	7
7	7	0	0
2	1	-1	0
0	0	0	0
6	5	-1	0
3	3	0	1
8	8	0	8
6	5	-1	0
3	3	0	1
2	3	1	7
7	6	-1	0
6	7	1	7
8	8	0	0
5	6	1	6
6	6	0	6
0	0	0	6
5	5	0	3
8	7	-1	8
2	3	1	8
5	5	0	3
4	3	-1	1
5	5	0	3
5	4	-1	0
6	7	1	7
7	8	1	8
3	2	-1	2
4	4	0	2
1	2	1	6
6	7	1	7
3	2	-1	2
6	5	-1	1
6	5	-1	0
2	3	1	3
0	0	0	0
8	8	0	0
7	7	0	6
1	0	-1	0
8	7	-1	0
7	8	1	8
5	6	1	6
6	5	-1	0
8	7	-1	3
2	2	0	2
3	4	1	6
2	3	1	5
4	4	0	0
6	6	0	2
1	1	0	1
7	7	0	5
0	0	0	0
6	5	-1	1
8	7	-1	0
1	1	0	3
2	1	-1	1
3	2	-1	0
5	6	1	6
7	8	1	6
0	0	0	0
7	6	-1	4
2	1	-1	1
2	2	0	8
5	6	1	6
0	1	1	5
5	5	0	3
4	5	1	8
5	5	0	3
7	7	0	3
8	8	0	0
7	7	0	5
1	0	-1	2
7	8	1	8
2	2	0	2
6	7	1	7
2	3	1	7
8	7	-1	0
8	8	0	6
8	8	0	0
3	4	1	8
4	4	0	2
2	1	-1	1
6	5	-1	0
0	0	0	2
4	4	0	4
4	4	0	4
4	5	1	8
3	3	0	3
7	6	-1	8
2	3	1	5
7	8	1	8
1	2	1	4
1	1	0	1
6	7	1	7
8	8	0	0
1	1	0	1
1	2	1	4
4	5	1	8
3	2	-1	0
4	5	1	5
5	4	-1	0
4	3	-1	0
7	6	-1	0
8	8	0	0
7	8	1	6
2	3	1	0
2	1	-1	0
1	1	0	3
2	2	0	4
1	1	0	1
8	7	-1	1
7	6	-1	0
5	5	0	5
6	7	1	7
3	2	-1	0
4	4	0	0
5	6	1	6
5	6	1	6
5	4	-1	2
4	4	0	4
0	0	0	2
6	7	1	7
6	6	0	0
6	7	1	7
7	8	1	6
7	6	-1	0
4	4	0	4
8	8	0	4
7	6	-1	0
0	0	0	0
4	5	1	5
6	7	1	7
6	6	0	4
7	6	-1	0
0	0	0	0
2	1	-1	1
7	6	-1	0
7	8	1	8
5	5	0	5
0	0	0	4
6	5	-1	1
6	7	1	7
3	4	1	6
7	8	1	8
6	5	-1	1
3	4	1	4
1	0	-1	0
3	4	1	4
4	3	-1	0
6	7	1	7
2	2	0	2
4	5	1	7
6	6	0	2
2	1	-1	1
3	2	-1	2
6	5	-1	0
3	4	1	4
5	6	1	6
7	6	-1	4
5	5	0	5
1	2	1	6
4	3	-1	0
6	7	1	7
8	7	-1	0
0	0	0	2
1	1	0	3
8	7	-1	0
7	6	-1	4
5	6	1	6
1	2	1	2
7	7	0	6
3	3	0	1
5	6	1	6
1	1	0	1
8	8	0	2
4	5	1	5
2	3	1	7
4	5	1	5
0	0	0	0
6	5	-1	1
7	7	0	5
7	7	0	3
8	7	-1	1
5	4	-1	0
7	6	-1	2
4	3	-1	0
0	1	1	3
5	5	0	3
6	7	1	8
7	6	-1	2
1	0	-1	0
6	6	0	2
5	5	0	3
3	2	-1	2
7	6	-1	0
3	4	1	4
0	0	0	0
7	8	1	8
1	2	1	2
6	5	-1	3
1	2	1	2
7	7	0	3
4	3	-1	0
2	1	-1	1
0	1	1	8
5	4	-1	0
2	2	0	2
1	0	-1	0
8	8	0	0
3	4	1	8
5	5	0	5
7	7	0	0
3	2	-1	2
4	5	1	7
6	7	1	7
0	0	0	2
2	1	-1	0
4	5	1	7
4	4	0	0
5	6	1	6
6	5	-1	3
6	6	0	0
6	6	0	0
5	5	0	3
8	8	0	4
7	6	-1	4
1	0	-1	0
6	5	-1	0
1	0	-1	8
5	5	0	5
0	0	0	0
2	3	1	3
4	3	-1	0
7	7	0	3
7	7	0	3
2	1	-1	0
1	0	-1	0
2	1	-1	0
4	4	0	4
0	0	0	4
7	7	0	1
8	8	0	0
6	5	-1	3
0	0	0	2
5	4	-1	0
4	4	0	4
1	0	-1	0
7	6	-1	4
1	2	1	8
1	0	-1	0
6	6	0	4
1	2	1	6
2	2	0	4
4	4	0	0
4	3	-1	0
8	7	-1	0
8	8	0	2
1	2	1	6
1	2	1	4
4	3	-1	0
1	2	1	8
0	0	0	0
3	4	1	6
7	7	0	5
8	8	0	8
7	6	-1	0
0	0	0	2
0	1	1	0
6	7	1	8
3	3	0	1
3	2	-1	0
2	3	1	3
5	5	0	3
1	2	1	8
4	3	-1	1
2	3	1	5
2	2	0	2
[truncated: 7,996 more rows]

## Sheet: c
x1	x2	cue	preds_l23
7	8	1	5
7	6	-1	6
6	6	0	5
1	0	-1	1
6	6	0	6
4	4	0	4
6	7	1	5
6	6	0	6
3	4	1	4
2	1	-1	0
4	5	1	0
2	3	1	1
4	3	-1	0
6	7	1	6
4	5	1	5
3	4	1	3
0	0	0	0
3	4	1	4
4	3	-1	3
8	8	0	6
7	6	-1	6
7	8	1	6
1	0	-1	1
0	1	1	0
0	0	0	0
4	5	1	3
2	1	-1	1
7	6	-1	5
5	6	1	5
2	2	0	8
7	6	-1	4
2	2	0	3
4	5	1	2
7	8	1	4
5	4	-1	4
6	7	1	7
8	7	-1	5
7	6	-1	6
8	8	0	3
3	2	-1	0
1	2	1	2
4	4	0	3
4	4	0	4
6	7	1	7
5	6	1	4
1	0	-1	0
0	1	1	0
8	8	0	6
3	2	-1	2
4	3	-1	3
1	0	-1	0
1	0	-1	0
2	3	1	3
3	2	-1	2
1	2	1	0
2	1	-1	3
7	6	-1	6
4	5	1	2
5	6	1	5
2	3	1	1
6	5	-1	0
5	6	1	2
7	7	0	7
5	5	0	5
2	3	1	2
3	2	-1	4
7	8	1	6
2	3	1	3
7	7	0	6
3	4	1	4
6	5	-1	5
7	6	-1	6
6	5	-1	5
2	2	0	2
6	6	0	4
2	3	1	1
5	6	1	0
4	4	0	4
5	6	1	1
8	7	-1	5
3	2	-1	2
1	0	-1	0
0	0	0	0
6	5	-1	5
6	6	0	4
6	5	-1	5
4	5	1	3
2	3	1	3
0	0	0	1
6	6	0	6
1	1	0	0
6	6	0	6
8	7	-1	7
4	4	0	4
4	4	0	3
4	4	0	3
7	7	0	5
3	4	1	4
4	5	1	3
6	7	1	6
7	6	-1	5
5	5	0	6
8	8	0	5
5	5	0	7
4	4	0	4
8	7	-1	6
5	4	-1	5
0	1	1	1
2	1	-1	2
5	6	1	5
4	4	0	3
1	2	1	2
1	0	-1	1
5	6	1	2
5	5	0	5
7	6	-1	5
2	2	0	8
2	1	-1	1
8	8	0	6
6	5	-1	5
8	8	0	0
6	7	1	7
0	1	1	1
2	1	-1	2
8	8	0	4
1	1	0	1
6	5	-1	5
4	3	-1	8
8	8	0	7
8	8	0	7
6	6	0	6
7	6	-1	5
7	8	1	0
8	8	0	3
0	0	0	0
5	6	1	5
6	5	-1	5
5	4	-1	4
8	8	0	7
0	1	1	1
4	4	0	4
5	6	1	5
0	0	0	1
8	8	0	4
2	2	0	2
6	6	0	4
8	7	-1	5
0	1	1	1
7	7	0	8
8	7	-1	7
0	0	0	0
7	6	-1	6
6	6	0	5
6	7	1	5
0	0	0	0
1	1	0	1
2	3	1	3
5	5	0	6
8	8	0	0
4	3	-1	3
8	8	0	6
2	3	1	3
7	8	1	6
0	0	0	0
5	6	1	5
4	3	-1	3
2	3	1	0
0	1	1	1
5	4	-1	4
6	5	-1	5
4	4	0	3
7	6	-1	5
6	6	0	5
5	5	0	5
1	2	1	0
6	7	1	3
3	2	-1	3
2	2	0	2
0	1	1	1
1	2	1	0
8	8	0	5
4	4	0	4
7	8	1	0
8	7	-1	7
5	6	1	6
1	1	0	1
4	4	0	2
7	7	0	7
6	6	0	4
5	6	1	4
3	3	0	3
3	2	-1	0
8	7	-1	6
6	6	0	4
7	7	0	7
1	1	0	2
6	6	0	6
6	5	-1	5
7	8	1	7
1	2	1	2
1	1	0	1
0	1	1	1
5	6	1	5
8	8	0	7
3	3	0	3
5	6	1	3
3	2	-1	4
1	2	1	2
7	8	1	0
1	0	-1	3
8	8	0	8
5	6	1	5
4	4	0	4
6	5	-1	5
5	4	-1	4
7	6	-1	6
3	3	0	8
6	5	-1	5
4	3	-1	3
1	1	0	1
2	2	0	8
0	0	0	1
6	7	1	6
2	1	-1	3
5	5	0	7
6	6	0	8
1	0	-1	1
0	0	0	0
1	1	0	1
0	1	1	1
0	0	0	1
1	1	0	1
2	3	1	2
3	3	0	4
8	8	0	8
6	7	1	6
5	4	-1	4
7	7	0	6
8	7	-1	6
7	7	0	3
5	6	1	6
4	5	1	2
4	4	0	3
5	5	0	5
4	4	0	2
5	5	0	5
1	1	0	1
0	1	1	1
3	2	-1	2
6	5	-1	5
8	8	0	5
0	0	0	8
3	3	0	3
8	8	0	0
3	2	-1	6
7	8	1	3
7	8	1	0
4	5	1	5
7	6	-1	6
0	0	0	0
0	0	0	0
2	1	-1	3
3	3	0	3
6	5	-1	5
8	8	0	6
5	5	0	5
4	5	1	4
7	7	0	4
1	0	-1	2
5	4	-1	5
1	1	0	1
7	7	0	6
8	8	0	7
0	1	1	1
6	7	1	6
3	4	1	2
3	2	-1	4
7	7	0	3
8	7	-1	6
5	4	-1	7
1	0	-1	2
2	2	0	2
2	3	1	0
0	1	1	1
5	4	-1	4
6	5	-1	5
7	8	1	8
1	0	-1	8
5	6	1	4
7	7	0	5
6	6	0	5
7	7	0	6
0	1	1	1
4	3	-1	3
6	7	1	4
6	6	0	5
1	1	0	1
3	2	-1	2
7	8	1	5
3	4	1	4
3	4	1	2
3	4	1	4
3	3	0	3
4	4	0	4
1	1	0	1
0	0	0	1
8	8	0	5
3	3	0	4
8	8	0	6
4	4	0	4
0	0	0	1
0	0	0	1
8	8	0	6
4	5	1	3
0	0	0	2
8	8	0	7
5	4	-1	4
1	0	-1	0
3	3	0	3
1	0	-1	1
2	3	1	3
5	5	0	5
7	6	-1	6
6	7	1	4
1	1	0	1
4	4	0	4
3	3	0	4
0	1	1	1
2	3	1	0
3	2	-1	2
0	0	0	1
3	2	-1	4
2	1	-1	3
4	5	1	3
3	3	0	3
0	1	1	1
5	5	0	6
0	1	1	1
2	3	1	1
7	6	-1	0
2	2	0	2
3	4	1	3
3	2	-1	4
5	5	0	5
3	2	-1	4
3	2	-1	2
3	4	1	3
1	1	0	1
2	1	-1	1
7	8	1	5
2	3	1	2
0	0	0	0
3	2	-1	2
4	3	-1	3
4	5	1	3
4	4	0	3
7	6	-1	6
4	5	1	4
2	1	-1	1
5	6	1	5
6	7	1	7
6	5	-1	5
0	0	0	1
4	3	-1	4
1	0	-1	2
6	7	1	6
4	3	-1	3
2	2	0	2
3	3	0	3
7	6	-1	5
6	7	1	7
2	2	0	2
3	4	1	4
4	5	1	3
2	2	0	2
7	7	0	6
0	1	1	1
7	7	0	6
3	4	1	3
4	5	1	3
5	6	1	4
4	4	0	4
6	7	1	7
2	3	1	0
0	1	1	1
5	5	0	5
7	6	-1	6
6	5	-1	5
2	1	-1	1
4	5	1	3
1	1	0	1
8	8	0	4
5	6	1	2
8	8	0	8
3	2	-1	5
8	8	0	7
2	2	0	2
7	6	-1	8
8	8	0	6
0	0	0	1
1	1	0	1
1	1	0	1
1	1	0	1
5	5	0	5
7	6	-1	4
2	2	0	2
2	3	1	1
8	8	0	0
6	6	0	4
2	2	0	2
5	4	-1	5
1	1	0	2
0	1	1	1
2	1	-1	2
0	0	0	2
5	6	1	5
7	7	0	5
0	0	0	0
7	6	-1	6
4	3	-1	3
6	7	1	5
7	6	-1	6
3	2	-1	4
0	0	0	0
4	5	1	3
4	5	1	4
6	5	-1	5
8	8	0	7
1	2	1	1
0	0	0	0
7	6	-1	4
1	0	-1	8
6	5	-1	5
6	5	-1	5
4	5	1	2
0	1	1	1
1	0	-1	1
6	7	1	7
5	6	1	6
0	0	0	1
1	1	0	1
5	6	1	4
8	7	-1	6
6	5	-1	5
6	7	1	6
6	5	-1	5
8	8	0	4
0	0	0	1
2	1	-1	1
7	6	-1	6
3	4	1	4
1	2	1	2
3	3	0	3
1	0	-1	0
5	6	1	5
4	5	1	4
5	5	0	5
1	2	1	1
7	6	-1	8
8	8	0	7
0	1	1	1
6	7	1	7
2	2	0	2
2	2	0	2
0	1	1	1
5	5	0	5
3	2	-1	3
3	2	-1	4
5	4	-1	4
5	6	1	6
0	0	0	0
8	7	-1	7
3	2	-1	3
2	2	0	2
5	5	0	6
4	5	1	4
1	1	0	1
5	6	1	5
3	2	-1	5
8	8	0	7
4	3	-1	3
1	0	-1	2
4	5	1	3
7	8	1	8
4	5	1	5
3	2	-1	2
6	5	-1	5
7	7	0	5
3	3	0	3
4	4	0	4
2	1	-1	1
3	4	1	4
0	0	0	0
5	4	-1	4
7	8	1	5
5	5	0	6
5	5	0	7
5	6	1	6
4	3	-1	3
4	4	0	3
6	5	-1	5
4	5	1	4
0	0	0	1
4	3	-1	3
6	7	1	6
4	4	0	4
7	7	0	5
6	7	1	7
4	5	1	3
6	6	0	4
7	6	-1	4
4	5	1	4
1	1	0	2
5	4	-1	5
0	1	1	1
0	0	0	2
3	4	1	3
7	6	-1	4
5	6	1	6
0	1	1	1
0	0	0	1
5	4	-1	5
6	5	-1	5
7	7	0	5
2	2	0	2
8	8	0	6
1	2	1	2
8	8	0	6
1	1	0	1
8	7	-1	7
4	5	1	5
5	5	0	6
5	5	0	6
1	2	1	0
1	2	1	2
7	7	0	5
0	0	0	0
6	6	0	6
8	8	0	7
5	4	-1	4
0	1	1	1
3	3	0	4
4	4	0	3
4	3	-1	3
5	5	0	6
8	8	0	8
6	5	-1	5
5	5	0	6
4	3	-1	3
2	1	-1	2
1	2	1	0
0	0	0	0
8	7	-1	7
7	6	-1	5
6	5	-1	5
6	6	0	6
5	4	-1	4
3	3	0	4
3	2	-1	4
5	6	1	6
1	0	-1	1
4	4	0	0
6	5	-1	5
4	5	1	4
2	1	-1	3
5	6	1	6
3	3	0	3
5	6	1	6
5	5	0	8
3	2	-1	2
0	0	0	0
3	3	0	4
7	8	1	6
0	1	1	1
6	6	0	8
7	6	-1	5
2	1	-1	1
0	0	0	1
0	0	0	1
8	8	0	3
6	7	1	6
4	4	0	3
7	7	0	7
0	0	0	1
6	5	-1	5
5	5	0	5
8	8	0	4
3	3	0	5
8	7	-1	6
7	6	-1	4
5	5	0	8
5	4	-1	5
5	4	-1	4
5	4	-1	5
6	5	-1	5
7	8	1	7
6	5	-1	5
6	7	1	5
1	0	-1	1
6	6	0	6
2	3	1	1
8	8	0	8
6	5	-1	5
4	4	0	3
3	4	1	2
8	8	0	6
4	3	-1	3
5	4	-1	4
1	0	-1	1
1	1	0	1
7	6	-1	6
0	1	1	1
2	2	0	2
8	8	0	5
5	4	-1	5
7	8	1	5
4	4	0	4
6	5	-1	5
3	4	1	4
0	0	0	1
7	7	0	6
7	6	-1	4
1	2	1	1
6	6	0	6
5	5	0	6
6	7	1	7
2	2	0	2
5	5	0	5
0	1	1	1
7	6	-1	6
2	2	0	2
5	6	1	6
8	8	0	6
1	0	-1	1
4	4	0	4
6	7	1	4
1	0	-1	0
8	8	0	6
8	8	0	8
4	5	1	5
5	4	-1	4
4	4	0	4
5	4	-1	6
2	2	0	3
3	3	0	3
5	4	-1	4
5	6	1	6
1	0	-1	0
0	0	0	0
2	2	0	2
6	6	0	6
4	5	1	2
7	8	1	6
5	6	1	5
1	2	1	1
1	2	1	1
7	7	0	7
7	7	0	7
1	2	1	0
4	4	0	4
3	2	-1	2
6	7	1	6
8	7	-1	0
8	8	0	0
6	6	0	5
7	6	-1	5
8	8	0	5
5	5	0	6
8	8	0	6
3	2	-1	3
5	5	0	6
5	5	0	6
5	5	0	5
5	4	-1	5
0	1	1	1
5	5	0	5
5	4	-1	5
5	5	0	5
7	7	0	5
2	1	-1	2
3	4	1	4
4	5	1	5
4	3	-1	4
5	6	1	5
4	5	1	4
8	8	0	0
8	8	0	8
6	5	-1	5
8	7	-1	7
3	2	-1	3
0	0	0	1
6	5	-1	5
2	2	0	2
3	4	1	4
7	8	1	2
8	8	0	7
8	8	0	6
6	7	1	5
3	4	1	4
2	3	1	3
2	3	1	3
3	3	0	3
0	0	0	1
6	5	-1	5
8	7	-1	6
5	4	-1	6
6	6	0	6
0	0	0	0
8	8	0	0
3	3	0	3
5	4	-1	4
4	3	-1	3
7	7	0	6
5	4	-1	8
0	0	0	0
8	8	0	6
5	6	1	2
0	0	0	1
3	4	1	4
5	6	1	6
8	8	0	5
6	5	-1	5
3	3	0	3
6	7	1	6
3	2	-1	2
5	5	0	6
5	4	-1	8
0	1	1	0
0	1	1	0
1	1	0	1
7	7	0	7
1	2	1	2
8	8	0	7
4	3	-1	4
4	5	1	3
2	3	1	2
6	7	1	5
5	4	-1	4
7	7	0	6
0	1	1	1
2	2	0	2
2	2	0	2
1	2	1	2
4	3	-1	3
1	2	1	0
3	4	1	2
7	7	0	8
0	0	0	1
5	4	-1	4
7	6	-1	6
0	0	0	1
6	7	1	6
1	1	0	1
1	2	1	1
0	0	0	1
5	6	1	4
8	8	0	5
7	6	-1	4
2	2	0	8
2	2	0	2
0	1	1	1
6	5	-1	5
6	5	-1	5
2	3	1	0
2	1	-1	1
4	4	0	4
6	5	-1	5
6	5	-1	5
6	7	1	6
6	5	-1	5
2	2	0	2
8	7	-1	7
7	7	0	7
0	1	1	1
1	2	1	2
2	2	0	2
5	6	1	4
2	3	1	3
7	7	0	6
5	5	0	5
2	1	-1	1
5	6	1	0
6	5	-1	5
2	3	1	1
6	6	0	5
5	4	-1	5
6	5	-1	5
2	2	0	2
5	5	0	6
6	6	0	5
7	8	1	6
1	1	0	1
3	4	1	4
6	7	1	5
4	3	-1	3
3	3	0	3
6	6	0	8
4	3	-1	3
5	5	0	6
2	2	0	2
0	1	1	1
4	4	0	4
6	6	0	5
4	5	1	1
6	6	0	6
5	5	0	6
0	0	0	0
6	6	0	6
2	1	-1	1
8	8	0	7
7	7	0	8
1	1	0	1
0	1	1	1
4	5	1	3
3	2	-1	3
7	7	0	5
6	6	0	6
4	3	-1	3
6	6	0	5
1	0	-1	0
8	8	0	4
2	3	1	2
7	8	1	6
5	4	-1	5
6	6	0	3
4	5	1	0
0	1	1	1
1	2	1	2
7	6	-1	6
5	5	0	5
1	1	0	2
2	3	1	2
5	4	-1	4
7	8	1	6
5	4	-1	4
8	7	-1	6
5	6	1	4
2	1	-1	1
5	5	0	7
1	2	1	0
7	6	-1	5
0	0	0	1
8	8	0	8
6	7	1	6
1	1	0	2
1	2	1	1
0	1	1	1
0	0	0	1
8	7	-1	7
0	0	0	0
4	3	-1	3
4	4	0	4
1	0	-1	0
1	0	-1	2
2	1	-1	1
7	7	0	5
3	2	-1	2
6	6	0	5
4	5	1	3
0	1	1	1
6	5	-1	5
1	0	-1	1
7	7	0	8
3	4	1	4
5	5	0	5
2	1	-1	2
1	0	-1	0
2	2	0	2
3	2	-1	3
0	0	0	1
4	4	0	3
3	4	1	3
1	1	0	1
5	5	0	7
3	4	1	4
0	0	0	4
6	6	0	5
1	0	-1	0
1	1	0	1
8	8	0	8
1	0	-1	1
0	0	0	0
8	8	0	7
0	0	0	0
5	5	0	5
2	1	-1	2
0	1	1	1
4	4	0	4
2	2	0	2
6	5	-1	5
1	1	0	1
4	4	0	3
6	7	1	7
5	6	1	4
2	2	0	8
4	4	0	3
7	8	1	4
8	7	-1	6
2	1	-1	1
7	8	1	6
5	4	-1	8
8	7	-1	7
7	7	0	6
7	8	1	5
7	8	1	3
0	1	1	1
6	5	-1	5
1	1	0	1
5	4	-1	8
2	1	-1	2
8	8	0	7
1	2	1	1
2	1	-1	1
1	2	1	0
0	1	1	1
3	2	-1	2
0	1	1	0
7	8	1	6
0	0	0	0
2	2	0	2
6	5	-1	5
1	1	0	1
2	1	-1	1
2	1	-1	2
4	4	0	3
7	8	1	5
6	5	-1	5
4	5	1	3
0	1	1	1
1	0	-1	1
5	4	-1	4
6	5	-1	5
2	2	0	3
2	2	0	8
0	1	1	1
7	6	-1	5
1	1	0	2
6	6	0	6
1	1	0	1
6	6	0	5
3	2	-1	2
5	6	1	5
4	5	1	3
5	4	-1	8
8	8	0	7
7	6	-1	5
3	4	1	4
6	7	1	4
1	2	1	0
8	8	0	5
5	5	0	6
7	7	0	7
8	8	0	6
7	7	0	7
4	3	-1	3
2	1	-1	2
4	3	-1	3
2	2	0	3
7	6	-1	4
2	2	0	2
8	7	-1	6
4	3	-1	3
6	7	1	6
2	3	1	1
8	8	0	7
6	7	1	5
5	4	-1	5
4	5	1	4
5	6	1	5
2	2	0	2
8	8	0	6
7	8	1	3
0	0	0	1
1	2	1	1
4	4	0	0
6	6	0	3
3	4	1	2
5	4	-1	5
5	5	0	6
2	3	1	2
1	1	0	1
8	8	0	8
0	1	1	1
0	0	0	0
1	0	-1	1
0	0	0	0
8	8	0	5
5	4	-1	4
8	8	0	5
1	1	0	1
7	8	1	8
8	7	-1	7
3	4	1	3
5	6	1	5
1	0	-1	0
8	8	0	7
6	7	1	4
0	0	0	0
6	6	0	5
8	7	-1	7
2	3	1	2
5	4	-1	8
7	7	0	5
1	0	-1	0
7	6	-1	4
4	4	0	4
1	0	-1	2
6	5	-1	5
5	5	0	7
5	4	-1	6
3	2	-1	4
6	7	1	4
5	5	0	6
4	3	-1	4
6	5	-1	5
8	7	-1	7
1	1	0	1
1	0	-1	1
5	6	1	6
6	7	1	7
2	3	1	2
4	5	1	3
8	7	-1	6
6	5	-1	5
6	7	1	4
6	6	0	5
4	5	1	4
0	1	1	1
7	7	0	4
2	2	0	2
0	1	1	1
4	3	-1	3
2	3	1	1
5	5	0	5
2	1	-1	2
8	7	-1	7
2	2	0	3
0	0	0	0
7	8	1	8
3	3	0	8
0	1	1	0
5	4	-1	4
4	4	0	4
5	5	0	5
8	8	0	6
4	3	-1	3
5	4	-1	5
7	8	1	6
1	2	1	0
6	5	-1	5
8	8	0	7
1	1	0	1
7	7	0	5
6	7	1	7
3	3	0	4
5	5	0	5
6	6	0	4
4	5	1	3
8	8	0	7
1	1	0	1
7	7	0	6
1	0	-1	1
7	8	1	0
6	5	-1	5
8	7	-1	7
1	2	1	0
8	8	0	6
6	7	1	6
8	7	-1	4
5	4	-1	4
1	1	0	8
7	7	0	4
5	4	-1	7
6	6	0	5
1	2	1	2
8	8	0	5
4	4	0	4
6	7	1	4
2	3	1	1
0	0	0	0
8	8	0	7
8	7	-1	6
5	5	0	7
7	7	0	5
4	3	-1	3
1	1	0	1
7	7	0	6
5	6	1	3
2	2	0	8
0	0	0	0
8	7	-1	6
5	6	1	0
1	0	-1	0
1	0	-1	0
0	0	0	0
2	1	-1	2
1	1	0	1
1	2	1	0
1	1	0	8
7	8	1	0
5	5	0	6
4	3	-1	3
1	0	-1	0
7	7	0	6
4	3	-1	4
6	5	-1	5
6	6	0	4
0	0	0	3
6	6	0	6
3	2	-1	3
2	3	1	0
2	3	1	0
1	2	1	1
1	0	-1	1
1	2	1	0
8	7	-1	5
2	3	1	1
6	5	-1	5
4	5	1	8
4	4	0	3
4	4	0	4
2	3	1	2
6	7	1	6
8	8	0	7
7	6	-1	6
5	6	1	6
6	7	1	7
1	0	-1	2
6	6	0	6
7	6	-1	8
7	7	0	6
8	7	-1	7
4	5	1	8
5	5	0	6
8	8	0	7
5	4	-1	4
7	8	1	5
5	5	0	5
3	4	1	3
4	4	0	0
0	0	0	1
0	1	1	1
2	2	0	2
5	5	0	7
3	4	1	4
8	8	0	5
5	6	1	4
1	0	-1	0
4	5	1	8
6	6	0	6
2	1	-1	1
2	2	0	2
8	7	-1	7
8	8	0	8
1	1	0	1
5	6	1	5
1	2	1	1
2	1	-1	3
6	5	-1	5
5	5	0	6
4	5	1	8
7	6	-1	4
1	2	1	0
7	6	-1	6
3	4	1	3
3	3	0	3
8	7	-1	8
2	1	-1	8
5	5	0	5
7	7	0	7
2	2	0	2
6	6	0	4
0	0	0	0
8	8	0	8
4	5	1	8
1	0	-1	0
0	0	0	0
6	6	0	6
3	2	-1	3
1	2	1	1
8	7	-1	7
0	1	1	1
4	4	0	4
5	6	1	5
4	4	0	4
2	3	1	2
7	7	0	5
3	2	-1	3
4	5	1	8
8	8	0	6
6	7	1	6
0	0	0	1
1	1	0	2
3	3	0	3
8	8	0	4
5	5	0	6
3	3	0	3
5	5	0	6
5	4	-1	5
5	6	1	5
1	1	0	1
5	4	-1	5
6	5	-1	5
7	6	-1	2
2	1	-1	1
5	6	1	5
2	2	0	2
8	8	0	6
5	6	1	5
8	7	-1	6
6	5	-1	5
5	5	0	6
2	1	-1	2
2	1	-1	2
2	2	0	2
5	4	-1	5
5	4	-1	4
4	3	-1	3
7	7	0	6
3	3	0	4
8	8	0	0
7	6	-1	6
6	6	0	6
6	7	1	7
1	0	-1	1
3	3	0	3
5	5	0	7
5	6	1	3
3	4	1	3
0	1	1	1
2	2	0	2
3	4	1	2
8	8	0	6
5	4	-1	4
7	7	0	6
3	2	-1	3
4	5	1	8
3	2	-1	3
5	6	1	6
5	6	1	6
5	6	1	4
5	5	0	5
2	1	-1	8
7	7	0	6
7	7	0	4
4	3	-1	3
6	7	1	6
5	5	0	5
1	0	-1	0
2	1	-1	1
6	6	0	5
5	4	-1	4
5	5	0	5
7	7	0	5
5	6	1	3
3	3	0	3
5	6	1	3
1	1	0	1
3	4	1	3
7	6	-1	6
8	7	-1	6
7	6	-1	6
8	7	-1	6
6	7	1	7
4	5	1	8
6	6	0	5
0	0	0	1
2	3	1	1
6	6	0	5
2	1	-1	2
5	4	-1	4
3	2	-1	3
4	5	1	8
2	3	1	2
3	4	1	3
3	3	0	3
5	5	0	5
8	8	0	6
0	0	0	0
3	2	-1	2
0	0	0	1
4	5	1	8
0	0	0	0
5	6	1	5
1	0	-1	1
1	2	1	1
1	2	1	2
5	6	1	6
5	5	0	6
0	0	0	2
4	5	1	8
2	1	-1	2
6	6	0	6
7	7	0	4
5	6	1	0
4	5	1	8
1	2	1	1
0	1	1	1
4	4	0	3
4	5	1	8
1	0	-1	1
3	2	-1	3
6	5	-1	5
6	5	-1	5
1	0	-1	0
5	4	-1	5
7	8	1	0
7	8	1	5
7	7	0	6
3	3	0	3
7	6	-1	5
5	4	-1	4
6	5	-1	5
5	5	0	5
3	4	1	4
2	2	0	2
8	8	0	7
7	7	0	6
5	4	-1	4
3	4	1	3
4	4	0	4
5	5	0	8
4	3	-1	4
4	3	-1	3
0	0	0	0
5	4	-1	4
4	5	1	8
4	5	1	8
5	6	1	2
4	5	1	8
8	8	0	8
8	8	0	7
0	1	1	1
1	2	1	0
7	7	0	4
8	8	0	3
5	6	1	4
3	2	-1	4
1	1	0	1
5	5	0	6
0	0	0	0
1	0	-1	0
0	0	0	1
4	3	-1	3
8	8	0	7
2	2	0	2
4	5	1	8
5	5	0	5
0	0	0	0
5	4	-1	4
5	5	0	5
8	7	-1	7
7	7	0	6
4	4	0	4
3	2	-1	3
5	6	1	4
5	4	-1	4
4	5	1	3
8	8	0	0
4	3	-1	3
7	7	0	6
7	8	1	6
5	4	-1	5
8	8	0	6
6	6	0	4
5	4	-1	4
7	7	0	5
2	3	1	0
0	1	1	1
4	3	-1	8
0	1	1	1
2	2	0	2
8	8	0	6
0	0	0	8
2	2	0	2
1	2	1	1
6	5	-1	5
8	8	0	7
5	5	0	5
8	8	0	8
5	6	1	4
2	3	1	3
2	2	0	3
6	7	1	3
1	1	0	1
5	5	0	7
1	1	0	1
6	7	1	7
5	4	-1	4
6	6	0	5
2	3	1	0
1	0	-1	0
2	1	-1	8
8	8	0	6
6	7	1	5
0	1	1	1
5	5	0	5
1	1	0	1
7	6	-1	5
6	6	0	5
4	4	0	3
4	3	-1	3
8	8	0	7
6	6	0	6
4	5	1	4
3	4	1	4
7	8	1	6
2	1	-1	2
0	0	0	1
3	4	1	3
7	6	-1	5
2	2	0	2
2	1	-1	1
4	5	1	4
0	0	0	2
6	5	-1	5
5	5	0	5
6	5	-1	5
4	3	-1	3
5	6	1	5
8	8	0	7
6	7	1	7
2	3	1	3
5	5	0	5
7	7	0	6
4	5	1	4
1	1	0	1
5	6	1	3
5	6	1	6
2	3	1	1
2	3	1	2
0	0	0	3
3	4	1	2
2	1	-1	2
4	5	1	4
4	5	1	0
2	2	0	2
6	6	0	5
7	6	-1	6
8	8	0	7
7	6	-1	8
6	6	0	5
2	1	-1	1
3	4	1	2
6	6	0	6
8	7	-1	7
5	5	0	6
3	2	-1	2
0	1	1	1
4	4	0	3
6	6	0	6
1	1	0	1
3	4	1	4
4	3	-1	4
5	6	1	5
7	7	0	6
3	2	-1	4
5	4	-1	4
5	4	-1	4
7	8	1	6
5	4	-1	5
2	3	1	3
8	7	-1	6
8	8	0	7
8	7	-1	6
8	8	0	0
0	1	1	1
6	7	1	7
6	6	0	6
0	1	1	1
4	3	-1	3
4	3	-1	3
3	4	1	4
1	0	-1	2
5	6	1	5
6	5	-1	5
3	4	1	0
8	8	0	5
2	1	-1	1
2	1	-1	2
8	7	-1	6
7	7	0	7
3	4	1	3
1	1	0	1
7	7	0	6
8	7	-1	6
8	7	-1	7
4	3	-1	3
5	4	-1	4
8	8	0	5
7	8	1	8
4	5	1	5
3	2	-1	3
4	4	0	4
1	2	1	2
4	3	-1	3
1	1	0	2
6	5	-1	5
5	4	-1	4
2	3	1	0
6	7	1	4
5	4	-1	5
8	7	-1	6
8	8	0	4
7	7	0	7
6	5	-1	5
4	4	0	3
6	5	-1	5
7	8	1	8
5	4	-1	4
3	3	0	3
2	2	0	2
8	7	-1	6
8	8	0	6
5	6	1	4
6	5	-1	5
4	5	1	3
2	1	-1	1
5	4	-1	6
3	4	1	4
2	2	0	2
6	5	-1	5
5	4	-1	7
1	2	1	1
7	7	0	6
7	6	-1	6
8	7	-1	6
1	1	0	1
5	6	1	2
5	6	1	5
5	4	-1	6
0	0	0	0
0	0	0	1
2	3	1	3
7	7	0	7
7	7	0	6
7	8	1	5
5	5	0	6
6	7	1	6
8	7	-1	7
2	2	0	2
1	0	-1	0
5	6	1	4
3	3	0	3
6	6	0	6
8	7	-1	7
1	1	0	1
1	2	1	0
1	0	-1	0
4	3	-1	3
5	6	1	5
6	6	0	6
5	4	-1	4
4	5	1	5
8	8	0	7
8	8	0	8
2	2	0	2
6	5	-1	5
5	4	-1	5
0	0	0	0
6	6	0	3
5	6	1	3
7	6	-1	0
3	3	0	3
2	1	-1	1
3	4	1	4
7	8	1	5
1	2	1	0
1	2	1	1
3	2	-1	2
6	6	0	6
7	8	1	6
5	5	0	5
3	3	0	8
2	3	1	1
4	5	1	5
5	5	0	5
7	7	0	7
4	4	0	4
3	4	1	4
6	6	0	3
1	0	-1	0
6	7	1	7
5	5	0	7
4	5	1	3
3	4	1	4
7	8	1	7
3	3	0	4
4	4	0	4
1	1	0	1
4	5	1	3
1	0	-1	0
8	8	0	6
1	2	1	0
1	2	1	2
8	8	0	8
2	1	-1	2
8	7	-1	6
1	1	0	1
4	5	1	5
3	3	0	3
5	4	-1	7
7	7	0	4
1	2	1	1
6	6	0	6
8	8	0	8
8	8	0	5
7	8	1	4
6	6	0	3
0	1	1	0
1	1	0	8
4	5	1	3
0	0	0	0
4	3	-1	3
3	3	0	3
6	6	0	5
1	0	-1	1
3	3	0	4
0	0	0	1
7	7	0	5
5	5	0	6
6	5	-1	5
1	1	0	1
2	3	1	1
1	1	0	1
8	8	0	3
6	5	-1	5
4	4	0	2
2	3	1	2
1	1	0	2
0	1	1	1
7	6	-1	4
0	0	0	1
7	7	0	6
7	7	0	6
4	3	-1	3
7	6	-1	5
5	6	1	4
6	6	0	5
6	7	1	7
6	5	-1	5
8	7	-1	7
0	0	0	0
7	6	-1	4
7	8	1	5
5	6	1	6
6	5	-1	5
4	5	1	4
3	4	1	4
2	2	0	2
3	4	1	3
6	7	1	7
7	8	1	7
3	4	1	3
3	3	0	3
6	7	1	6
0	1	1	0
4	4	0	4
5	6	1	4
8	8	0	5
0	0	0	1
3	3	0	3
7	6	-1	6
8	7	-1	7
7	8	1	5
6	5	-1	5
4	3	-1	3
3	4	1	3
5	6	1	6
0	0	0	2
8	7	-1	7
6	5	-1	5
3	2	-1	2
4	3	-1	3
1	1	0	8
8	8	0	4
0	0	0	0
0	0	0	1
1	0	-1	0
2	3	1	3
7	7	0	6
1	1	0	1
3	4	1	3
7	8	1	3
3	4	1	3
7	7	0	7
3	2	-1	3
0	0	0	0
5	6	1	4
8	8	0	0
5	4	-1	4
3	2	-1	4
3	3	0	3
8	8	0	8
7	8	1	3
0	1	1	0
5	5	0	8
7	8	1	3
1	2	1	2
5	6	1	3
6	6	0	5
2	3	1	3
4	3	-1	3
7	7	0	6
6	5	-1	5
0	0	0	0
7	8	1	8
3	3	0	3
0	1	1	1
0	1	1	1
5	5	0	8
6	7	1	7
3	2	-1	4
2	1	-1	1
6	5	-1	5
4	3	-1	3
1	2	1	0
8	8	0	0
8	8	0	6
0	0	0	0
7	7	0	5
3	4	1	4
7	7	0	7
7	8	1	3
4	5	1	3
7	7	0	3
2	1	-1	1
0	0	0	1
6	5	-1	5
3	3	0	3
8	8	0	7
6	5	-1	5
3	3	0	3
2	3	1	3
7	6	-1	4
6	7	1	4
8	8	0	6
5	6	1	6
6	6	0	6
0	0	0	0
5	5	0	6
8	7	-1	7
2	3	1	0
5	5	0	5
4	3	-1	3
5	5	0	7
5	4	-1	5
6	7	1	7
7	8	1	5
3	2	-1	8
4	4	0	4
1	2	1	2
6	7	1	3
3	2	-1	5
6	5	-1	5
6	5	-1	5
2	3	1	2
0	0	0	0
8	8	0	6
7	7	0	5
1	0	-1	0
8	7	-1	7
7	8	1	7
5	6	1	4
6	5	-1	5
8	7	-1	7
2	2	0	2
3	4	1	2
2	3	1	2
4	4	0	4
6	6	0	5
1	1	0	8
7	7	0	4
0	0	0	2
6	5	-1	5
8	7	-1	6
1	1	0	1
2	1	-1	1
3	2	-1	2
5	6	1	4
7	8	1	6
0	0	0	1
7	6	-1	6
2	1	-1	8
2	2	0	2
5	6	1	5
0	1	1	1
5	5	0	5
4	5	1	4
5	5	0	6
7	7	0	6
8	8	0	6
7	7	0	4
1	0	-1	0
7	8	1	7
2	2	0	2
6	7	1	7
2	3	1	1
8	7	-1	6
8	8	0	6
8	8	0	6
3	4	1	4
4	4	0	4
2	1	-1	1
6	5	-1	5
0	0	0	2
4	4	0	4
4	4	0	4
4	5	1	3
3	3	0	4
7	6	-1	5
2	3	1	3
7	8	1	8
1	2	1	2
1	1	0	1
6	7	1	3
8	8	0	8
1	1	0	2
1	2	1	1
4	5	1	4
3	2	-1	2
4	5	1	5
5	4	-1	4
4	3	-1	4
7	6	-1	6
8	8	0	6
7	8	1	3
2	3	1	0
2	1	-1	2
1	1	0	1
2	2	0	2
1	1	0	1
8	7	-1	7
7	6	-1	4
5	5	0	6
6	7	1	5
3	2	-1	3
4	4	0	4
5	6	1	0
5	6	1	4
5	4	-1	5
4	4	0	4
0	0	0	0
6	7	1	7
6	6	0	5
6	7	1	5
7	8	1	5
7	6	-1	4
4	4	0	3
8	8	0	6
7	6	-1	5
0	0	0	0
4	5	1	5
6	7	1	7
6	6	0	6
7	6	-1	6
0	0	0	1
2	1	-1	1
7	6	-1	6
7	8	1	6
5	5	0	5
0	0	0	2
6	5	-1	8
6	7	1	6
3	4	1	4
7	8	1	7
6	5	-1	5
3	4	1	3
1	0	-1	1
3	4	1	2
4	3	-1	4
6	7	1	6
2	2	0	2
4	5	1	5
6	6	0	5
2	1	-1	1
3	2	-1	3
6	5	-1	5
3	4	1	3
5	6	1	6
7	6	-1	5
5	5	0	7
1	2	1	0
4	3	-1	4
6	7	1	6
8	7	-1	0
0	0	0	1
1	1	0	1
8	7	-1	6
7	6	-1	6
5	6	1	6
1	2	1	2
7	7	0	5
3	3	0	3
5	6	1	5
1	1	0	1
8	8	0	2
4	5	1	4
2	3	1	3
4	5	1	4
0	0	0	1
6	5	-1	5
7	7	0	7
7	7	0	2
8	7	-1	7
5	4	-1	4
7	6	-1	6
4	3	-1	8
0	1	1	1
5	5	0	5
6	7	1	3
7	6	-1	8
1	0	-1	0
6	6	0	4
5	5	0	6
3	2	-1	4
7	6	-1	0
3	4	1	4
0	0	0	1
7	8	1	5
1	2	1	1
6	5	-1	5
1	2	1	1
7	7	0	6
4	3	-1	3
2	1	-1	2
0	1	1	0
5	4	-1	5
2	2	0	2
1	0	-1	1
8	8	0	0
3	4	1	3
5	5	0	7
7	7	0	7
3	2	-1	5
4	5	1	3
6	7	1	6
0	0	0	0
2	1	-1	1
4	5	1	2
4	4	0	3
5	6	1	5
6	5	-1	5
6	6	0	5
6	6	0	4
5	5	0	5
8	8	0	7
7	6	-1	8
1	0	-1	0
6	5	-1	5
1	0	-1	1
5	5	0	5
0	0	0	1
2	3	1	3
4	3	-1	3
7	7	0	6
7	7	0	5
2	1	-1	2
1	0	-1	2
2	1	-1	1
4	4	0	4
0	0	0	1
7	7	0	7
8	8	0	0
6	5	-1	5
0	0	0	0
5	4	-1	8
4	4	0	3
1	0	-1	0
7	6	-1	5
1	2	1	0
1	0	-1	1
6	6	0	8
1	2	1	1
2	2	0	2
4	4	0	4
4	3	-1	4
8	7	-1	6
8	8	0	5
1	2	1	1
1	2	1	2
4	3	-1	3
1	2	1	0
0	0	0	1
3	4	1	4
7	7	0	8
8	8	0	6
7	6	-1	5
0	0	0	0
0	1	1	1
6	7	1	7
3	3	0	4
3	2	-1	3
2	3	1	0
5	5	0	6
1	2	1	1
4	3	-1	3
2	3	1	2
2	2	0	2
[truncated: 7,996 more rows]

## Sheet: d
condition	layer	x_t decoding acc (%)
full	l23	100
full	l23	88.6952
full	l23	92.0903
full	l23	94.7106
full	l23	100
full	l5	84.5717
full	l5	93.7718
full	l5	88.9195
full	l5	96
full	l5	90.0064
topdown k.o.	l23	42.4252
topdown k.o.	l23	39.6644
topdown k.o.	l23	33.8892
topdown k.o.	l23	38.922
topdown k.o.	l23	25.0242
topdown k.o.	l5	89.907
topdown k.o.	l5	77.4325
topdown k.o.	l5	84.9798
topdown k.o.	l5	86.3323
topdown k.o.	l5	88.6811
thal. -> l5 k.o.	l23	16.0729
thal. -> l5 k.o.	l23	6.073
thal. -> l5 k.o.	l23	9.75866
thal. -> l5 k.o.	l23	3.77544
thal. -> l5 k.o.	l23	14.7162
thal. -> l5 k.o.	l5	17.6345
thal. -> l5 k.o.	l5	14.1806
thal. -> l5 k.o.	l5	13.2552
thal. -> l5 k.o.	l5	11.4477
thal. -> l5 k.o.	l5	14.8188
l23 -> l5 k.o.	l23	10.9608
l23 -> l5 k.o.	l23	11.8048
l23 -> l5 k.o.	l23	3.15687
l23 -> l5 k.o.	l23	11.9158
l23 -> l5 k.o.	l23	10.1896
l23 -> l5 k.o.	l5	86.3746
l23 -> l5 k.o.	l5	88.7343
l23 -> l5 k.o.	l5	77.175
l23 -> l5 k.o.	l5	75.5071
l23 -> l5 k.o.	l5	82.2202
delay k.o.	l23	87.7229
delay k.o.	l23	78.8129
delay k.o.	l23	86.3326
delay k.o.	l23	79.9812
delay k.o.	l23	69.2017
delay k.o.	l5	86.9103
delay k.o.	l5	80.2865
delay k.o.	l5	80.9
delay k.o.	l5	83.6586
delay k.o.	l5	85.4084

## Sheet: e
condition	layer	x_t decoding acc
full	l23	100
full	l23	100
full	l23	92.8437
full	l23	91.2498
full	l23	92.7194
full	l5	33.4142
full	l5	38.7552
full	l5	45.7719
full	l5	42.601
full	l5	37.4361
topdown k.o.	l23	92.5499
topdown k.o.	l23	86.0922
topdown k.o.	l23	100
topdown k.o.	l23	70.2675
topdown k.o.	l23	88.8673
topdown k.o.	l5	48.8704
topdown k.o.	l5	38.3882
topdown k.o.	l5	38.0348
topdown k.o.	l5	41.1738
topdown k.o.	l5	28.7928
thal. -> l5 k.o.	l23	13.5313
thal. -> l5 k.o.	l23	22.2145
thal. -> l5 k.o.	l23	19.7931
thal. -> l5 k.o.	l23	14.125
thal. -> l5 k.o.	l23	4.9019
thal. -> l5 k.o.	l5	11.1183
thal. -> l5 k.o.	l5	11.3942
thal. -> l5 k.o.	l5	11.4419
thal. -> l5 k.o.	l5	14.9297
thal. -> l5 k.o.	l5	14.1731
l23 -> l5 k.o.	l23	16.06
l23 -> l5 k.o.	l23	13.3047
l23 -> l5 k.o.	l23	11.3959
l23 -> l5 k.o.	l23	4.81505
l23 -> l5 k.o.	l23	19.9706
l23 -> l5 k.o.	l5	34.5592
l23 -> l5 k.o.	l5	40.0469
l23 -> l5 k.o.	l5	25.2463
l23 -> l5 k.o.	l5	29.7508
l23 -> l5 k.o.	l5	29.4848
delay k.o.	l23	29.1927
delay k.o.	l23	30.5754
delay k.o.	l23	30.8384
delay k.o.	l23	31.3986
delay k.o.	l23	33.9201
delay k.o.	l5	30.1092
delay k.o.	l5	25.4189
delay k.o.	l5	40.4381
delay k.o.	l5	26.543
delay k.o.	l5	33.8152
