# Supplementary material for: Self-supervised predictive learning accounts for cortical layer-specificity
Source: Nat Commun. 2025 Jul 4;16:6178. doi: 10.1038/s41467-025-61399-5 (PMC12227776; doi:10.1038/s41467-025-61399-5)
Supplement: Supplementary file 4 — Source Data [file 41467_2025_61399_MOESM4_ESM.zip › paper_figures/supp_figures/Figure S7.xlsx]

## Sheet: a
random L5 -> L2/3					no L5 -> L2/3
x1	x2	cue	preds_l23		x1	x2	cue	preds_l23
7	8	1	0		7	8	1	7
7	6	-1	0		7	6	-1	2
6	6	0	6		6	6	0	0
1	0	-1	0		1	0	-1	0
6	6	0	7		6	6	0	0
4	4	0	0		4	4	0	2
6	7	1	7		6	7	1	7
6	6	0	6		6	6	0	2
3	4	1	4		3	4	1	8
2	1	-1	0		2	1	-1	1
4	5	1	5		4	5	1	5
2	3	1	0		2	3	1	9
4	3	-1	0		4	3	-1	1
6	7	1	7		6	7	1	7
4	5	1	5		4	5	1	5
3	4	1	4		3	4	1	6
0	0	0	9		0	0	0	2
3	4	1	4		3	4	1	4
4	3	-1	3		4	3	-1	0
8	8	0	8		8	8	0	8
7	6	-1	6		7	6	-1	0
7	8	1	9		7	8	1	8
1	0	-1	0		1	0	-1	0
0	1	1	0		0	1	1	4
0	0	0	0		0	0	0	2
4	5	1	5		4	5	1	5
2	1	-1	1		2	1	-1	1
7	6	-1	6		7	6	-1	2
5	6	1	0		5	6	1	6
2	2	0	2		2	2	0	2
7	6	-1	7		7	6	-1	2
2	2	0	9		2	2	0	2
4	5	1	5		4	5	1	5
7	8	1	9		7	8	1	8
5	4	-1	4		5	4	-1	0
6	7	1	9		6	7	1	7
8	7	-1	7		8	7	-1	0
7	6	-1	6		7	6	-1	4
8	8	0	8		8	8	0	2
3	2	-1	0		3	2	-1	2
1	2	1	0		1	2	1	0
4	4	0	4		4	4	0	4
4	4	0	4		4	4	0	4
6	7	1	9		6	7	1	7
5	6	1	6		5	6	1	6
1	0	-1	0		1	0	-1	0
0	1	1	2		0	1	1	3
8	8	0	8		8	8	0	0
3	2	-1	2		3	2	-1	0
4	3	-1	3		4	3	-1	1
1	0	-1	0		1	0	-1	0
1	0	-1	0		1	0	-1	2
2	3	1	3		2	3	1	7
3	2	-1	2		3	2	-1	0
1	2	1	2		1	2	1	4
2	1	-1	0		2	1	-1	1
7	6	-1	6		7	6	-1	0
4	5	1	5		4	5	1	9
5	6	1	6		5	6	1	4
2	3	1	3		2	3	1	3
6	5	-1	0		6	5	-1	1
5	6	1	7		5	6	1	6
7	7	0	8		7	7	0	1
5	5	0	7		5	5	0	5
2	3	1	3		2	3	1	7
3	2	-1	3		3	2	-1	0
7	8	1	8		7	8	1	8
2	3	1	3		2	3	1	5
7	7	0	8		7	7	0	5
3	4	1	4		3	4	1	4
6	5	-1	6		6	5	-1	1
7	6	-1	7		7	6	-1	2
6	5	-1	7		6	5	-1	0
2	2	0	2		2	2	0	2
6	6	0	9		6	6	0	4
2	3	1	3		2	3	1	5
5	6	1	6		5	6	1	6
4	4	0	5		4	4	0	4
5	6	1	6		5	6	1	6
8	7	-1	8		8	7	-1	0
3	2	-1	2		3	2	-1	0
1	0	-1	0		1	0	-1	2
0	0	0	0		0	0	0	0
6	5	-1	5		6	5	-1	0
6	6	0	9		6	6	0	2
6	5	-1	6		6	5	-1	3
4	5	1	5		4	5	1	5
2	3	1	3		2	3	1	9
0	0	0	1		0	0	0	2
6	6	0	6		6	6	0	2
1	1	0	0		1	1	0	0
6	6	0	6		6	6	0	4
8	7	-1	8		8	7	-1	1
4	4	0	5		4	4	0	0
4	4	0	5		4	4	0	2
4	4	0	5		4	4	0	4
7	7	0	9		7	7	0	5
3	4	1	4		3	4	1	8
4	5	1	5		4	5	1	5
6	7	1	7		6	7	1	7
7	6	-1	8		7	6	-1	0
5	5	0	5		5	5	0	5
8	8	0	8		8	8	0	2
5	5	0	6		5	5	0	3
4	4	0	5		4	4	0	2
8	7	-1	8		8	7	-1	0
5	4	-1	5		5	4	-1	0
0	1	1	1		0	1	1	9
2	1	-1	1		2	1	-1	0
5	6	1	6		5	6	1	6
4	4	0	4		4	4	0	0
1	2	1	2		1	2	1	8
1	0	-1	0		1	0	-1	0
5	6	1	6		5	6	1	6
5	5	0	9		5	5	0	5
7	6	-1	7		7	6	-1	0
2	2	0	2		2	2	0	0
2	1	-1	1		2	1	-1	1
8	8	0	8		8	8	0	6
6	5	-1	5		6	5	-1	0
8	8	0	8		8	8	0	0
6	7	1	9		6	7	1	7
0	1	1	1		0	1	1	9
2	1	-1	1		2	1	-1	1
8	8	0	8		8	8	0	0
1	1	0	2		1	1	0	3
6	5	-1	9		6	5	-1	3
4	3	-1	3		4	3	-1	1
8	8	0	8		8	8	0	6
8	8	0	8		8	8	0	0
6	6	0	6		6	6	0	0
7	6	-1	6		7	6	-1	0
7	8	1	8		7	8	1	6
8	8	0	8		8	8	0	6
0	0	0	1		0	0	0	8
5	6	1	6		5	6	1	6
6	5	-1	7		6	5	-1	1
5	4	-1	5		5	4	-1	2
8	8	0	8		8	8	0	0
0	1	1	0		0	1	1	9
4	4	0	5		4	4	0	4
5	6	1	6		5	6	1	6
0	0	0	0		0	0	0	0
8	8	0	8		8	8	0	2
2	2	0	2		2	2	0	2
6	6	0	6		6	6	0	4
8	7	-1	7		8	7	-1	0
0	1	1	0		0	1	1	5
7	7	0	7		7	7	0	0
8	7	-1	8		8	7	-1	0
0	0	0	0		0	0	0	0
7	6	-1	6		7	6	-1	0
6	6	0	9		6	6	0	6
6	7	1	9		6	7	1	7
0	0	0	1		0	0	0	0
1	1	0	1		1	1	0	1
2	3	1	3		2	3	1	3
5	5	0	6		5	5	0	5
8	8	0	0		8	8	0	2
4	3	-1	3		4	3	-1	1
8	8	0	8		8	8	0	2
2	3	1	3		2	3	1	5
7	8	1	9		7	8	1	6
0	0	0	1		0	0	0	4
5	6	1	6		5	6	1	6
4	3	-1	3		4	3	-1	0
2	3	1	3		2	3	1	3
0	1	1	2		0	1	1	9
5	4	-1	5		5	4	-1	0
6	5	-1	7		6	5	-1	0
4	4	0	4		4	4	0	4
7	6	-1	6		7	6	-1	0
6	6	0	6		6	6	0	0
5	5	0	6		5	5	0	5
1	2	1	2		1	2	1	4
6	7	1	8		6	7	1	7
3	2	-1	2		3	2	-1	0
2	2	0	2		2	2	0	2
0	1	1	0		0	1	1	5
1	2	1	3		1	2	1	4
8	8	0	8		8	8	0	8
4	4	0	4		4	4	0	4
7	8	1	9		7	8	1	8
8	7	-1	9		8	7	-1	0
5	6	1	6		5	6	1	6
1	1	0	2		1	1	0	1
4	4	0	4		4	4	0	0
7	7	0	9		7	7	0	3
6	6	0	9		6	6	0	4
5	6	1	6		5	6	1	6
3	3	0	3		3	3	0	3
3	2	-1	0		3	2	-1	0
8	7	-1	7		8	7	-1	0
6	6	0	9		6	6	0	0
7	7	0	7		7	7	0	3
1	1	0	1		1	1	0	1
6	6	0	6		6	6	0	4
6	5	-1	8		6	5	-1	3
7	8	1	8		7	8	1	6
1	2	1	2		1	2	1	6
1	1	0	1		1	1	0	1
0	1	1	1		0	1	1	3
5	6	1	6		5	6	1	6
8	8	0	8		8	8	0	6
3	3	0	3		3	3	0	3
5	6	1	7		5	6	1	6
3	2	-1	3		3	2	-1	0
1	2	1	1		1	2	1	4
7	8	1	8		7	8	1	4
1	0	-1	9		1	0	-1	0
8	8	0	8		8	8	0	6
5	6	1	6		5	6	1	6
4	4	0	5		4	4	0	4
6	5	-1	6		6	5	-1	1
5	4	-1	5		5	4	-1	0
7	6	-1	6		7	6	-1	0
3	3	0	3		3	3	0	0
6	5	-1	6		6	5	-1	0
4	3	-1	3		4	3	-1	0
1	1	0	1		1	1	0	3
2	2	0	2		2	2	0	2
0	0	0	2		0	0	0	6
6	7	1	7		6	7	1	7
2	1	-1	0		2	1	-1	1
5	5	0	5		5	5	0	5
6	6	0	9		6	6	0	9
1	0	-1	0		1	0	-1	0
0	0	0	2		0	0	0	0
1	1	0	1		1	1	0	3
0	1	1	0		0	1	1	3
0	0	0	0		0	0	0	2
1	1	0	1		1	1	0	3
2	3	1	3		2	3	1	7
3	3	0	3		3	3	0	0
8	8	0	8		8	8	0	0
6	7	1	9		6	7	1	7
5	4	-1	4		5	4	-1	2
7	7	0	7		7	7	0	1
8	7	-1	8		8	7	-1	0
7	7	0	8		7	7	0	3
5	6	1	6		5	6	1	6
4	5	1	5		4	5	1	7
4	4	0	4		4	4	0	0
5	5	0	5		5	5	0	3
4	4	0	4		4	4	0	4
5	5	0	7		5	5	0	5
1	1	0	1		1	1	0	1
0	1	1	1		0	1	1	3
3	2	-1	2		3	2	-1	0
6	5	-1	8		6	5	-1	3
8	8	0	8		8	8	0	2
0	0	0	0		0	0	0	0
3	3	0	3		3	3	0	3
8	8	0	0		8	8	0	2
3	2	-1	2		3	2	-1	2
7	8	1	8		7	8	1	6
7	8	1	8		7	8	1	8
4	5	1	5		4	5	1	5
7	6	-1	6		7	6	-1	0
0	0	0	0		0	0	0	0
0	0	0	0		0	0	0	2
2	1	-1	0		2	1	-1	1
3	3	0	3		3	3	0	0
6	5	-1	8		6	5	-1	3
8	8	0	9		8	8	0	0
5	5	0	8		5	5	0	3
4	5	1	6		4	5	1	5
7	7	0	8		7	7	0	3
1	0	-1	0		1	0	-1	0
5	4	-1	4		5	4	-1	4
1	1	0	1		1	1	0	1
7	7	0	9		7	7	0	3
8	8	0	8		8	8	0	4
0	1	1	0		0	1	1	5
6	7	1	9		6	7	1	7
3	4	1	4		3	4	1	6
3	2	-1	2		3	2	-1	0
7	7	0	7		7	7	0	7
8	7	-1	7		8	7	-1	1
5	4	-1	4		5	4	-1	4
1	0	-1	0		1	0	-1	0
2	2	0	2		2	2	0	2
2	3	1	3		2	3	1	9
0	1	1	1		0	1	1	9
5	4	-1	4		5	4	-1	0
6	5	-1	7		6	5	-1	0
7	8	1	9		7	8	1	6
1	0	-1	0		1	0	-1	2
5	6	1	6		5	6	1	6
7	7	0	7		7	7	0	1
6	6	0	7		6	6	0	2
7	7	0	7		7	7	0	7
0	1	1	0		0	1	1	5
4	3	-1	3		4	3	-1	1
6	7	1	7		6	7	1	7
6	6	0	7		6	6	0	6
1	1	0	1		1	1	0	1
3	2	-1	3		3	2	-1	0
7	8	1	8		7	8	1	6
3	4	1	9		3	4	1	6
3	4	1	5		3	4	1	4
3	4	1	4		3	4	1	4
3	3	0	3		3	3	0	1
4	4	0	5		4	4	0	2
1	1	0	1		1	1	0	1
0	0	0	0		0	0	0	2
8	8	0	8		8	8	0	0
3	3	0	4		3	3	0	1
8	8	0	8		8	8	0	4
4	4	0	4		4	4	0	0
0	0	0	2		0	0	0	4
0	0	0	3		0	0	0	0
8	8	0	8		8	8	0	8
4	5	1	5		4	5	1	5
0	0	0	0		0	0	0	0
8	8	0	8		8	8	0	4
5	4	-1	4		5	4	-1	0
1	0	-1	9		1	0	-1	0
3	3	0	3		3	3	0	1
1	0	-1	0		1	0	-1	0
2	3	1	3		2	3	1	5
5	5	0	6		5	5	0	5
7	6	-1	7		7	6	-1	2
6	7	1	9		6	7	1	7
1	1	0	1		1	1	0	1
4	4	0	4		4	4	0	4
3	3	0	4		3	3	0	1
0	1	1	1		0	1	1	3
2	3	1	3		2	3	1	3
3	2	-1	2		3	2	-1	0
0	0	0	0		0	0	0	0
3	2	-1	2		3	2	-1	0
2	1	-1	1		2	1	-1	1
4	5	1	5		4	5	1	5
3	3	0	4		3	3	0	3
0	1	1	1		0	1	1	5
5	5	0	8		5	5	0	5
0	1	1	1		0	1	1	1
2	3	1	3		2	3	1	3
7	6	-1	6		7	6	-1	0
2	2	0	2		2	2	0	2
3	4	1	4		3	4	1	6
3	2	-1	3		3	2	-1	0
5	5	0	6		5	5	0	1
3	2	-1	1		3	2	-1	0
3	2	-1	2		3	2	-1	0
3	4	1	4		3	4	1	4
1	1	0	1		1	1	0	3
2	1	-1	1		2	1	-1	1
7	8	1	9		7	8	1	8
2	3	1	3		2	3	1	9
0	0	0	1		0	0	0	0
3	2	-1	2		3	2	-1	2
4	3	-1	3		4	3	-1	0
4	5	1	5		4	5	1	5
4	4	0	5		4	4	0	2
7	6	-1	6		7	6	-1	0
4	5	1	9		4	5	1	5
2	1	-1	1		2	1	-1	1
5	6	1	7		5	6	1	6
6	7	1	8		6	7	1	7
6	5	-1	6		6	5	-1	0
0	0	0	1		0	0	0	0
4	3	-1	3		4	3	-1	0
1	0	-1	0		1	0	-1	2
6	7	1	9		6	7	1	9
4	3	-1	3		4	3	-1	0
2	2	0	2		2	2	0	2
3	3	0	3		3	3	0	3
7	6	-1	8		7	6	-1	0
6	7	1	9		6	7	1	7
2	2	0	2		2	2	0	2
3	4	1	6		3	4	1	4
4	5	1	6		4	5	1	5
2	2	0	2		2	2	0	0
7	7	0	7		7	7	0	5
0	1	1	0		0	1	1	3
7	7	0	9		7	7	0	5
3	4	1	4		3	4	1	6
4	5	1	5		4	5	1	5
5	6	1	6		5	6	1	6
4	4	0	4		4	4	0	2
6	7	1	8		6	7	1	7
2	3	1	2		2	3	1	9
0	1	1	0		0	1	1	3
5	5	0	6		5	5	0	5
7	6	-1	6		7	6	-1	0
6	5	-1	7		6	5	-1	0
2	1	-1	1		2	1	-1	0
4	5	1	5		4	5	1	7
1	1	0	2		1	1	0	1
8	8	0	8		8	8	0	6
5	6	1	6		5	6	1	0
8	8	0	8		8	8	0	4
3	2	-1	2		3	2	-1	2
8	8	0	9		8	8	0	8
2	2	0	2		2	2	0	2
7	6	-1	7		7	6	-1	9
8	8	0	8		8	8	0	2
0	0	0	0		0	0	0	2
1	1	0	1		1	1	0	1
1	1	0	1		1	1	0	1
1	1	0	1		1	1	0	3
5	5	0	9		5	5	0	5
7	6	-1	7		7	6	-1	0
2	2	0	2		2	2	0	2
2	3	1	3		2	3	1	3
8	8	0	0		8	8	0	0
6	6	0	6		6	6	0	2
2	2	0	2		2	2	0	9
5	4	-1	5		5	4	-1	2
1	1	0	2		1	1	0	1
0	1	1	0		0	1	1	5
2	1	-1	1		2	1	-1	0
0	0	0	1		0	0	0	4
5	6	1	6		5	6	1	6
7	7	0	7		7	7	0	3
0	0	0	9		0	0	0	4
7	6	-1	7		7	6	-1	0
4	3	-1	3		4	3	-1	1
6	7	1	7		6	7	1	7
7	6	-1	6		7	6	-1	0
3	2	-1	2		3	2	-1	2
0	0	0	0		0	0	0	0
4	5	1	6		4	5	1	5
4	5	1	5		4	5	1	5
6	5	-1	7		6	5	-1	0
8	8	0	8		8	8	0	0
1	2	1	2		1	2	1	4
0	0	0	1		0	0	0	2
7	6	-1	6		7	6	-1	0
1	0	-1	0		1	0	-1	0
6	5	-1	6		6	5	-1	3
6	5	-1	6		6	5	-1	0
4	5	1	5		4	5	1	5
0	1	1	1		0	1	1	3
1	0	-1	0		1	0	-1	0
6	7	1	8		6	7	1	7
5	6	1	6		5	6	1	6
0	0	0	1		0	0	0	2
1	1	0	0		1	1	0	3
5	6	1	6		5	6	1	6
8	7	-1	7		8	7	-1	1
6	5	-1	7		6	5	-1	3
6	7	1	7		6	7	1	7
6	5	-1	6		6	5	-1	0
8	8	0	9		8	8	0	2
0	0	0	0		0	0	0	0
2	1	-1	1		2	1	-1	0
7	6	-1	7		7	6	-1	2
3	4	1	4		3	4	1	6
1	2	1	2		1	2	1	4
3	3	0	9		3	3	0	3
1	0	-1	0		1	0	-1	0
5	6	1	6		5	6	1	6
4	5	1	6		4	5	1	5
5	5	0	5		5	5	0	5
1	2	1	2		1	2	1	4
7	6	-1	7		7	6	-1	9
8	8	0	8		8	8	0	4
0	1	1	1		0	1	1	5
6	7	1	9		6	7	1	7
2	2	0	9		2	2	0	2
2	2	0	2		2	2	0	2
0	1	1	1		0	1	1	9
5	5	0	5		5	5	0	5
3	2	-1	2		3	2	-1	0
3	2	-1	2		3	2	-1	0
5	4	-1	5		5	4	-1	2
5	6	1	6		5	6	1	6
0	0	0	1		0	0	0	0
8	7	-1	8		8	7	-1	0
3	2	-1	2		3	2	-1	2
2	2	0	2		2	2	0	2
5	5	0	6		5	5	0	5
4	5	1	5		4	5	1	7
1	1	0	1		1	1	0	3
5	6	1	6		5	6	1	6
3	2	-1	2		3	2	-1	0
8	8	0	9		8	8	0	6
4	3	-1	3		4	3	-1	0
1	0	-1	0		1	0	-1	2
4	5	1	5		4	5	1	5
7	8	1	8		7	8	1	6
4	5	1	5		4	5	1	5
3	2	-1	2		3	2	-1	0
6	5	-1	9		6	5	-1	1
7	7	0	8		7	7	0	5
3	3	0	3		3	3	0	3
4	4	0	5		4	4	0	2
2	1	-1	0		2	1	-1	0
3	4	1	6		3	4	1	6
0	0	0	0		0	0	0	0
5	4	-1	6		5	4	-1	0
7	8	1	9		7	8	1	8
5	5	0	9		5	5	0	5
5	5	0	7		5	5	0	5
5	6	1	6		5	6	1	6
4	3	-1	3		4	3	-1	0
4	4	0	4		4	4	0	2
6	5	-1	6		6	5	-1	1
4	5	1	5		4	5	1	5
0	0	0	0		0	0	0	2
4	3	-1	2		4	3	-1	3
6	7	1	8		6	7	1	7
4	4	0	4		4	4	0	4
7	7	0	9		7	7	0	3
6	7	1	9		6	7	1	7
4	5	1	5		4	5	1	5
6	6	0	6		6	6	0	4
7	6	-1	6		7	6	-1	0
4	5	1	5		4	5	1	7
1	1	0	1		1	1	0	3
5	4	-1	5		5	4	-1	4
0	1	1	0		0	1	1	7
0	0	0	0		0	0	0	0
3	4	1	4		3	4	1	4
7	6	-1	6		7	6	-1	4
5	6	1	6		5	6	1	6
0	1	1	1		0	1	1	1
0	0	0	0		0	0	0	4
5	4	-1	5		5	4	-1	2
6	5	-1	7		6	5	-1	0
7	7	0	9		7	7	0	5
2	2	0	3		2	2	0	2
8	8	0	9		8	8	0	2
1	2	1	2		1	2	1	6
8	8	0	8		8	8	0	6
1	1	0	1		1	1	0	3
8	7	-1	8		8	7	-1	1
4	5	1	5		4	5	1	5
5	5	0	5		5	5	0	5
5	5	0	6		5	5	0	5
1	2	1	2		1	2	1	6
1	2	1	2		1	2	1	6
7	7	0	8		7	7	0	5
0	0	0	1		0	0	0	2
6	6	0	9		6	6	0	4
8	8	0	8		8	8	0	6
5	4	-1	5		5	4	-1	0
0	1	1	0		0	1	1	9
3	3	0	3		3	3	0	1
4	4	0	5		4	4	0	2
4	3	-1	3		4	3	-1	1
5	5	0	8		5	5	0	5
8	8	0	8		8	8	0	2
6	5	-1	6		6	5	-1	0
5	5	0	9		5	5	0	5
4	3	-1	3		4	3	-1	0
2	1	-1	1		2	1	-1	0
1	2	1	2		1	2	1	6
0	0	0	1		0	0	0	4
8	7	-1	8		8	7	-1	0
7	6	-1	7		7	6	-1	2
6	5	-1	8		6	5	-1	0
6	6	0	6		6	6	0	0
5	4	-1	4		5	4	-1	0
3	3	0	3		3	3	0	3
3	2	-1	9		3	2	-1	2
5	6	1	6		5	6	1	6
1	0	-1	0		1	0	-1	0
4	4	0	4		4	4	0	4
6	5	-1	6		6	5	-1	0
4	5	1	5		4	5	1	7
2	1	-1	1		2	1	-1	1
5	6	1	6		5	6	1	6
3	3	0	9		3	3	0	3
5	6	1	6		5	6	1	6
5	5	0	6		5	5	0	3
3	2	-1	2		3	2	-1	0
0	0	0	1		0	0	0	4
3	3	0	3		3	3	0	3
7	8	1	9		7	8	1	7
0	1	1	0		0	1	1	3
6	6	0	9		6	6	0	9
7	6	-1	6		7	6	-1	0
2	1	-1	1		2	1	-1	1
0	0	0	1		0	0	0	0
0	0	0	0		0	0	0	2
8	8	0	8		8	8	0	0
6	7	1	9		6	7	1	7
4	4	0	4		4	4	0	4
7	7	0	8		7	7	0	1
0	0	0	4		0	0	0	2
6	5	-1	9		6	5	-1	1
5	5	0	7		5	5	0	5
8	8	0	8		8	8	0	0
3	3	0	3		3	3	0	3
8	7	-1	9		8	7	-1	0
7	6	-1	6		7	6	-1	0
5	5	0	6		5	5	0	5
5	4	-1	5		5	4	-1	2
5	4	-1	4		5	4	-1	0
5	4	-1	4		5	4	-1	0
6	5	-1	8		6	5	-1	0
7	8	1	8		7	8	1	8
6	5	-1	5		6	5	-1	0
6	7	1	9		6	7	1	7
1	0	-1	0		1	0	-1	9
6	6	0	6		6	6	0	0
2	3	1	3		2	3	1	3
8	8	0	8		8	8	0	9
6	5	-1	6		6	5	-1	0
4	4	0	4		4	4	0	2
3	4	1	4		3	4	1	4
8	8	0	8		8	8	0	6
4	3	-1	3		4	3	-1	1
5	4	-1	4		5	4	-1	2
1	0	-1	0		1	0	-1	0
1	1	0	0		1	1	0	1
7	6	-1	7		7	6	-1	0
0	1	1	2		0	1	1	5
2	2	0	2		2	2	0	2
8	8	0	8		8	8	0	4
5	4	-1	4		5	4	-1	2
7	8	1	8		7	8	1	8
4	4	0	4		4	4	0	4
6	5	-1	6		6	5	-1	0
3	4	1	4		3	4	1	8
0	0	0	3		0	0	0	0
7	7	0	9		7	7	0	5
7	6	-1	7		7	6	-1	2
1	2	1	2		1	2	1	6
6	6	0	7		6	6	0	0
5	5	0	7		5	5	0	5
6	7	1	7		6	7	1	7
2	2	0	1		2	2	0	2
5	5	0	8		5	5	0	3
0	1	1	1		0	1	1	9
7	6	-1	7		7	6	-1	0
2	2	0	2		2	2	0	2
5	6	1	7		5	6	1	6
8	8	0	8		8	8	0	0
1	0	-1	0		1	0	-1	0
4	4	0	5		4	4	0	4
6	7	1	9		6	7	1	7
1	0	-1	0		1	0	-1	0
8	8	0	9		8	8	0	2
8	8	0	8		8	8	0	0
4	5	1	5		4	5	1	5
5	4	-1	4		5	4	-1	2
4	4	0	4		4	4	0	2
5	4	-1	4		5	4	-1	0
2	2	0	1		2	2	0	2
3	3	0	4		3	3	0	3
5	4	-1	4		5	4	-1	0
5	6	1	7		5	6	1	6
1	0	-1	0		1	0	-1	0
0	0	0	0		0	0	0	2
2	2	0	2		2	2	0	0
6	6	0	6		6	6	0	2
4	5	1	5		4	5	1	5
7	8	1	8		7	8	1	8
5	6	1	6		5	6	1	4
1	2	1	2		1	2	1	6
1	2	1	2		1	2	1	6
7	7	0	8		7	7	0	1
7	7	0	7		7	7	0	0
1	2	1	2		1	2	1	8
4	4	0	4		4	4	0	4
3	2	-1	2		3	2	-1	0
6	7	1	8		6	7	1	7
8	7	-1	0		8	7	-1	0
8	8	0	0		8	8	0	0
6	6	0	6		6	6	0	4
7	6	-1	8		7	6	-1	0
8	8	0	8		8	8	0	0
5	5	0	5		5	5	0	5
8	8	0	8		8	8	0	2
3	2	-1	2		3	2	-1	0
5	5	0	6		5	5	0	3
5	5	0	6		5	5	0	5
5	5	0	6		5	5	0	5
5	4	-1	4		5	4	-1	0
0	1	1	1		0	1	1	5
5	5	0	7		5	5	0	3
5	4	-1	5		5	4	-1	0
5	5	0	6		5	5	0	5
7	7	0	8		7	7	0	5
2	1	-1	1		2	1	-1	1
3	4	1	6		3	4	1	6
4	5	1	9		4	5	1	5
4	3	-1	3		4	3	-1	1
5	6	1	6		5	6	1	6
4	5	1	5		4	5	1	5
8	8	0	0		8	8	0	0
8	8	0	9		8	8	0	2
6	5	-1	8		6	5	-1	1
8	7	-1	9		8	7	-1	0
3	2	-1	2		3	2	-1	2
0	0	0	1		0	0	0	2
6	5	-1	5		6	5	-1	1
2	2	0	9		2	2	0	2
3	4	1	5		3	4	1	8
7	8	1	9		7	8	1	6
8	8	0	8		8	8	0	0
8	8	0	8		8	8	0	2
6	7	1	8		6	7	1	7
3	4	1	5		3	4	1	4
2	3	1	3		2	3	1	5
2	3	1	3		2	3	1	7
3	3	0	4		3	3	0	1
0	0	0	1		0	0	0	2
6	5	-1	9		6	5	-1	3
8	7	-1	9		8	7	-1	0
5	4	-1	4		5	4	-1	2
6	6	0	7		6	6	0	4
0	0	0	1		0	0	0	2
8	8	0	0		8	8	0	0
3	3	0	3		3	3	0	3
5	4	-1	5		5	4	-1	0
4	3	-1	3		4	3	-1	1
7	7	0	8		7	7	0	5
5	4	-1	5		5	4	-1	0
0	0	0	0		0	0	0	0
8	8	0	9		8	8	0	4
5	6	1	6		5	6	1	6
0	0	0	0		0	0	0	4
3	4	1	4		3	4	1	4
5	6	1	6		5	6	1	6
8	8	0	8		8	8	0	0
6	5	-1	6		6	5	-1	3
3	3	0	3		3	3	0	3
6	7	1	9		6	7	1	7
3	2	-1	1		3	2	-1	0
5	5	0	9		5	5	0	3
5	4	-1	5		5	4	-1	2
0	1	1	1		0	1	1	7
0	1	1	0		0	1	1	3
1	1	0	1		1	1	0	1
7	7	0	7		7	7	0	1
1	2	1	2		1	2	1	2
8	8	0	8		8	8	0	5
4	3	-1	3		4	3	-1	0
4	5	1	5		4	5	1	7
2	3	1	3		2	3	1	9
6	7	1	9		6	7	1	9
5	4	-1	5		5	4	-1	2
7	7	0	7		7	7	0	7
0	1	1	2		0	1	1	5
2	2	0	1		2	2	0	2
2	2	0	2		2	2	0	2
1	2	1	2		1	2	1	4
4	3	-1	3		4	3	-1	0
1	2	1	2		1	2	1	6
3	4	1	9		3	4	1	4
7	7	0	8		7	7	0	5
0	0	0	0		0	0	0	0
5	4	-1	4		5	4	-1	0
7	6	-1	6		7	6	-1	4
0	0	0	0		0	0	0	4
6	7	1	9		6	7	1	7
1	1	0	9		1	1	0	1
1	2	1	2		1	2	1	6
0	0	0	0		0	0	0	0
5	6	1	6		5	6	1	6
8	8	0	8		8	8	0	6
7	6	-1	7		7	6	-1	0
2	2	0	2		2	2	0	2
2	2	0	9		2	2	0	2
0	1	1	1		0	1	1	3
6	5	-1	5		6	5	-1	1
6	5	-1	6		6	5	-1	1
2	3	1	3		2	3	1	9
2	1	-1	9		2	1	-1	1
4	4	0	5		4	4	0	2
6	5	-1	6		6	5	-1	0
6	5	-1	6		6	5	-1	0
6	7	1	7		6	7	1	7
6	5	-1	6		6	5	-1	0
2	2	0	2		2	2	0	2
8	7	-1	7		8	7	-1	3
7	7	0	7		7	7	0	1
0	1	1	1		0	1	1	3
1	2	1	2		1	2	1	4
2	2	0	2		2	2	0	2
5	6	1	7		5	6	1	4
2	3	1	3		2	3	1	5
7	7	0	8		7	7	0	3
5	5	0	5		5	5	0	0
2	1	-1	1		2	1	-1	0
5	6	1	6		5	6	1	6
6	5	-1	5		6	5	-1	0
2	3	1	9		2	3	1	5
6	6	0	7		6	6	0	2
5	4	-1	9		5	4	-1	0
6	5	-1	6		6	5	-1	0
2	2	0	2		2	2	0	0
5	5	0	5		5	5	0	3
6	6	0	6		6	6	0	6
7	8	1	8		7	8	1	4
1	1	0	2		1	1	0	1
3	4	1	4		3	4	1	4
6	7	1	8		6	7	1	9
4	3	-1	3		4	3	-1	0
3	3	0	3		3	3	0	3
6	6	0	9		6	6	0	9
4	3	-1	3		4	3	-1	0
5	5	0	6		5	5	0	5
2	2	0	9		2	2	0	2
0	1	1	0		0	1	1	3
4	4	0	5		4	4	0	0
6	6	0	7		6	6	0	0
4	5	1	5		4	5	1	5
6	6	0	6		6	6	0	0
5	5	0	7		5	5	0	0
0	0	0	0		0	0	0	2
6	6	0	7		6	6	0	2
2	1	-1	1		2	1	-1	0
8	8	0	8		8	8	0	6
7	7	0	8		7	7	0	0
1	1	0	1		1	1	0	3
0	1	1	1		0	1	1	9
4	5	1	5		4	5	1	7
3	2	-1	2		3	2	-1	0
7	7	0	9		7	7	0	0
6	6	0	6		6	6	0	6
4	3	-1	3		4	3	-1	0
6	6	0	6		6	6	0	2
1	0	-1	0		1	0	-1	4
8	8	0	8		8	8	0	4
2	3	1	2		2	3	1	5
7	8	1	9		7	8	1	0
5	4	-1	5		5	4	-1	0
6	6	0	6		6	6	0	4
4	5	1	5		4	5	1	5
0	1	1	1		0	1	1	5
1	2	1	2		1	2	1	8
7	6	-1	6		7	6	-1	0
5	5	0	5		5	5	0	5
1	1	0	1		1	1	0	3
2	3	1	3		2	3	1	5
5	4	-1	4		5	4	-1	0
7	8	1	8		7	8	1	8
5	4	-1	5		5	4	-1	4
8	7	-1	6		8	7	-1	0
5	6	1	6		5	6	1	6
2	1	-1	1		2	1	-1	0
5	5	0	6		5	5	0	5
1	2	1	3		1	2	1	6
7	6	-1	6		7	6	-1	0
0	0	0	2		0	0	0	0
8	8	0	8		8	8	0	2
6	7	1	8		6	7	1	7
1	1	0	9		1	1	0	3
1	2	1	2		1	2	1	9
0	1	1	1		0	1	1	9
0	0	0	0		0	0	0	0
8	7	-1	7		8	7	-1	7
0	0	0	9		0	0	0	0
4	3	-1	3		4	3	-1	0
4	4	0	4		4	4	0	2
1	0	-1	0		1	0	-1	0
1	0	-1	0		1	0	-1	0
2	1	-1	1		2	1	-1	0
7	7	0	7		7	7	0	5
3	2	-1	2		3	2	-1	0
6	6	0	7		6	6	0	4
4	5	1	6		4	5	1	5
0	1	1	9		0	1	1	3
6	5	-1	7		6	5	-1	0
1	0	-1	0		1	0	-1	2
7	7	0	8		7	7	0	0
3	4	1	4		3	4	1	4
5	5	0	7		5	5	0	5
2	1	-1	1		2	1	-1	0
1	0	-1	0		1	0	-1	2
2	2	0	2		2	2	0	2
3	2	-1	2		3	2	-1	2
0	0	0	1		0	0	0	0
4	4	0	5		4	4	0	4
3	4	1	5		3	4	1	6
1	1	0	0		1	1	0	3
5	5	0	7		5	5	0	3
3	4	1	5		3	4	1	8
0	0	0	1		0	0	0	2
6	6	0	7		6	6	0	4
1	0	-1	0		1	0	-1	0
1	1	0	1		1	1	0	3
8	8	0	9		8	8	0	4
1	0	-1	0		1	0	-1	0
0	0	0	1		0	0	0	2
8	8	0	8		8	8	0	6
0	0	0	0		0	0	0	4
5	5	0	7		5	5	0	3
2	1	-1	1		2	1	-1	0
0	1	1	1		0	1	1	5
4	4	0	5		4	4	0	2
2	2	0	2		2	2	0	2
6	5	-1	6		6	5	-1	1
1	1	0	9		1	1	0	5
4	4	0	5		4	4	0	4
6	7	1	8		6	7	1	7
5	6	1	6		5	6	1	6
2	2	0	2		2	2	0	2
4	4	0	4		4	4	0	0
7	8	1	9		7	8	1	6
8	7	-1	9		8	7	-1	0
2	1	-1	1		2	1	-1	0
7	8	1	9		7	8	1	6
5	4	-1	4		5	4	-1	4
8	7	-1	7		8	7	-1	0
7	7	0	8		7	7	0	3
7	8	1	9		7	8	1	8
7	8	1	9		7	8	1	6
0	1	1	0		0	1	1	9
6	5	-1	6		6	5	-1	0
1	1	0	1		1	1	0	1
5	4	-1	5		5	4	-1	2
2	1	-1	0		2	1	-1	0
8	8	0	8		8	8	0	4
1	2	1	2		1	2	1	6
2	1	-1	1		2	1	-1	0
1	2	1	2		1	2	1	4
0	1	1	1		0	1	1	1
3	2	-1	2		3	2	-1	0
0	1	1	1		0	1	1	5
7	8	1	8		7	8	1	6
0	0	0	2		0	0	0	0
2	2	0	2		2	2	0	2
6	5	-1	5		6	5	-1	1
1	1	0	1		1	1	0	3
2	1	-1	1		2	1	-1	1
2	1	-1	9		2	1	-1	0
4	4	0	4		4	4	0	4
7	8	1	9		7	8	1	6
6	5	-1	5		6	5	-1	0
4	5	1	5		4	5	1	9
0	1	1	0		0	1	1	5
1	0	-1	0		1	0	-1	0
5	4	-1	5		5	4	-1	0
6	5	-1	5		6	5	-1	1
2	2	0	3		2	2	0	2
2	2	0	2		2	2	0	2
0	1	1	1		0	1	1	9
7	6	-1	6		7	6	-1	0
1	1	0	1		1	1	0	3
6	6	0	6		6	6	0	6
1	1	0	0		1	1	0	1
6	6	0	6		6	6	0	4
3	2	-1	2		3	2	-1	0
5	6	1	7		5	6	1	6
4	5	1	5		4	5	1	5
5	4	-1	5		5	4	-1	0
8	8	0	8		8	8	0	0
7	6	-1	6		7	6	-1	0
3	4	1	4		3	4	1	4
6	7	1	8		6	7	1	7
1	2	1	2		1	2	1	2
8	8	0	8		8	8	0	0
5	5	0	6		5	5	0	3
7	7	0	8		7	7	0	7
8	8	0	8		8	8	0	4
7	7	0	9		7	7	0	3
4	3	-1	9		4	3	-1	0
2	1	-1	1		2	1	-1	1
4	3	-1	3		4	3	-1	0
2	2	0	2		2	2	0	2
7	6	-1	7		7	6	-1	0
2	2	0	2		2	2	0	2
8	7	-1	7		8	7	-1	0
4	3	-1	9		4	3	-1	0
6	7	1	9		6	7	1	7
2	3	1	3		2	3	1	5
8	8	0	8		8	8	0	0
6	7	1	8		6	7	1	7
5	4	-1	5		5	4	-1	2
4	5	1	7		4	5	1	7
5	6	1	6		5	6	1	6
2	2	0	2		2	2	0	2
8	8	0	8		8	8	0	2
7	8	1	9		7	8	1	8
0	0	0	1		0	0	0	4
1	2	1	2		1	2	1	6
4	4	0	4		4	4	0	0
6	6	0	6		6	6	0	0
3	4	1	4		3	4	1	4
5	4	-1	6		5	4	-1	2
5	5	0	6		5	5	0	3
2	3	1	3		2	3	1	5
1	1	0	1		1	1	0	7
8	8	0	9		8	8	0	4
0	1	1	1		0	1	1	7
0	0	0	0		0	0	0	0
1	0	-1	0		1	0	-1	0
0	0	0	2		0	0	0	4
8	8	0	8		8	8	0	2
5	4	-1	4		5	4	-1	0
8	8	0	9		8	8	0	0
1	1	0	1		1	1	0	1
7	8	1	9		7	8	1	8
8	7	-1	7		8	7	-1	0
3	4	1	9		3	4	1	6
5	6	1	6		5	6	1	6
1	0	-1	0		1	0	-1	0
8	8	0	8		8	8	0	6
6	7	1	9		6	7	1	7
0	0	0	0		0	0	0	4
6	6	0	7		6	6	0	0
8	7	-1	7		8	7	-1	0
2	3	1	3		2	3	1	3
5	4	-1	4		5	4	-1	2
7	7	0	8		7	7	0	1
1	0	-1	0		1	0	-1	0
7	6	-1	6		7	6	-1	0
4	4	0	6		4	4	0	2
1	0	-1	0		1	0	-1	0
6	5	-1	6		6	5	-1	0
5	5	0	6		5	5	0	5
5	4	-1	4		5	4	-1	4
3	2	-1	1		3	2	-1	0
6	7	1	9		6	7	1	7
5	5	0	6		5	5	0	3
4	3	-1	2		4	3	-1	0
6	5	-1	6		6	5	-1	0
8	7	-1	8		8	7	-1	0
1	1	0	1		1	1	0	1
1	0	-1	9		1	0	-1	0
5	6	1	6		5	6	1	6
6	7	1	8		6	7	1	7
2	3	1	3		2	3	1	3
4	5	1	5		4	5	1	5
8	7	-1	8		8	7	-1	1
6	5	-1	5		6	5	-1	5
6	7	1	8		6	7	1	7
6	6	0	6		6	6	0	4
4	5	1	5		4	5	1	7
0	1	1	0		0	1	1	1
7	7	0	7		7	7	0	0
2	2	0	2		2	2	0	2
0	1	1	1		0	1	1	7
4	3	-1	3		4	3	-1	0
2	3	1	3		2	3	1	5
5	5	0	8		5	5	0	3
2	1	-1	1		2	1	-1	0
8	7	-1	8		8	7	-1	0
2	2	0	2		2	2	0	2
0	0	0	1		0	0	0	0
7	8	1	8		7	8	1	6
3	3	0	4		3	3	0	3
0	1	1	2		0	1	1	9
5	4	-1	9		5	4	-1	2
4	4	0	4		4	4	0	0
5	5	0	7		5	5	0	5
8	8	0	9		8	8	0	0
4	3	-1	3		4	3	-1	1
5	4	-1	4		5	4	-1	0
7	8	1	8		7	8	1	6
1	2	1	1		1	2	1	6
6	5	-1	6		6	5	-1	3
8	8	0	8		8	8	0	4
1	1	0	1		1	1	0	9
7	7	0	8		7	7	0	3
6	7	1	9		6	7	1	7
3	3	0	3		3	3	0	1
5	5	0	5		5	5	0	3
6	6	0	7		6	6	0	6
4	5	1	5		4	5	1	5
8	8	0	8		8	8	0	6
1	1	0	1		1	1	0	3
7	7	0	7		7	7	0	3
1	0	-1	0		1	0	-1	0
7	8	1	8		7	8	1	6
6	5	-1	6		6	5	-1	0
8	7	-1	8		8	7	-1	0
1	2	1	2		1	2	1	2
8	8	0	8		8	8	0	2
6	7	1	9		6	7	1	7
8	7	-1	7		8	7	-1	0
5	4	-1	5		5	4	-1	0
1	1	0	1		1	1	0	3
7	7	0	8		7	7	0	5
5	4	-1	5		5	4	-1	0
6	6	0	8		6	6	0	6
1	2	1	2		1	2	1	9
8	8	0	8		8	8	0	4
4	4	0	4		4	4	0	2
6	7	1	8		6	7	1	7
2	3	1	3		2	3	1	5
0	0	0	1		0	0	0	2
8	8	0	8		8	8	0	0
8	7	-1	7		8	7	-1	0
5	5	0	8		5	5	0	3
7	7	0	7		7	7	0	0
4	3	-1	3		4	3	-1	0
1	1	0	1		1	1	0	3
7	7	0	8		7	7	0	3
5	6	1	7		5	6	1	6
2	2	0	3		2	2	0	2
0	0	0	0		0	0	0	2
8	7	-1	9		8	7	-1	3
5	6	1	7		5	6	1	6
1	0	-1	0		1	0	-1	0
1	0	-1	0		1	0	-1	0
0	0	0	1		0	0	0	2
2	1	-1	1		2	1	-1	1
1	1	0	1		1	1	0	1
1	2	1	2		1	2	1	8
1	1	0	0		1	1	0	3
7	8	1	9		7	8	1	4
5	5	0	6		5	5	0	5
4	3	-1	3		4	3	-1	3
1	0	-1	0		1	0	-1	0
7	7	0	7		7	7	0	5
4	3	-1	3		4	3	-1	0
6	5	-1	9		6	5	-1	1
6	6	0	8		6	6	0	4
0	0	0	0		0	0	0	4
6	6	0	6		6	6	0	2
3	2	-1	2		3	2	-1	0
2	3	1	3		2	3	1	5
2	3	1	3		2	3	1	3
1	2	1	2		1	2	1	4
1	0	-1	0		1	0	-1	0
1	2	1	1		1	2	1	8
8	7	-1	7		8	7	-1	0
2	3	1	3		2	3	1	7
6	5	-1	9		6	5	-1	0
4	5	1	5		4	5	1	7
4	4	0	4		4	4	0	0
4	4	0	5		4	4	0	2
2	3	1	3		2	3	1	3
6	7	1	9		6	7	1	7
8	8	0	8		8	8	0	0
7	6	-1	6		7	6	-1	2
5	6	1	6		5	6	1	6
6	7	1	9		6	7	1	9
1	0	-1	0		1	0	-1	0
6	6	0	7		6	6	0	0
7	6	-1	9		7	6	-1	9
7	7	0	7		7	7	0	1
8	7	-1	7		8	7	-1	0
4	5	1	5		4	5	1	5
5	5	0	6		5	5	0	1
8	8	0	9		8	8	0	0
5	4	-1	9		5	4	-1	2
7	8	1	9		7	8	1	2
5	5	0	5		5	5	0	5
3	4	1	4		3	4	1	6
4	4	0	5		4	4	0	2
0	0	0	1		0	0	0	2
0	1	1	1		0	1	1	5
2	2	0	1		2	2	0	9
5	5	0	5		5	5	0	5
3	4	1	4		3	4	1	6
8	8	0	9		8	8	0	0
5	6	1	6		5	6	1	6
1	0	-1	0		1	0	-1	2
4	5	1	5		4	5	1	7
6	6	0	6		6	6	0	0
2	1	-1	1		2	1	-1	1
2	2	0	2		2	2	0	2
8	7	-1	8		8	7	-1	0
8	8	0	8		8	8	0	2
1	1	0	1		1	1	0	3
5	6	1	6		5	6	1	6
1	2	1	2		1	2	1	4
2	1	-1	1		2	1	-1	0
6	5	-1	5		6	5	-1	3
5	5	0	6		5	5	0	3
4	5	1	5		4	5	1	5
7	6	-1	6		7	6	-1	0
1	2	1	2		1	2	1	4
7	6	-1	7		7	6	-1	0
3	4	1	4		3	4	1	4
3	3	0	3		3	3	0	3
8	7	-1	7		8	7	-1	3
2	1	-1	1		2	1	-1	1
5	5	0	7		5	5	0	5
7	7	0	7		7	7	0	3
2	2	0	2		2	2	0	2
6	6	0	6		6	6	0	6
0	0	0	1		0	0	0	0
8	8	0	8		8	8	0	4
4	5	1	9		4	5	1	7
1	0	-1	0		1	0	-1	0
0	0	0	1		0	0	0	0
6	6	0	6		6	6	0	2
3	2	-1	2		3	2	-1	0
1	2	1	2		1	2	1	2
8	7	-1	8		8	7	-1	0
0	1	1	1		0	1	1	3
4	4	0	4		4	4	0	2
5	6	1	7		5	6	1	6
4	4	0	5		4	4	0	2
2	3	1	2		2	3	1	5
7	7	0	7		7	7	0	7
3	2	-1	3		3	2	-1	0
4	5	1	5		4	5	1	7
8	8	0	8		8	8	0	4
6	7	1	9		6	7	1	7
0	0	0	0		0	0	0	0
1	1	0	1		1	1	0	1
3	3	0	4		3	3	0	3
8	8	0	8		8	8	0	4
5	5	0	7		5	5	0	3
3	3	0	3		3	3	0	3
5	5	0	9		5	5	0	1
5	4	-1	4		5	4	-1	2
5	6	1	6		5	6	1	0
1	1	0	2		1	1	0	3
5	4	-1	4		5	4	-1	0
6	5	-1	6		6	5	-1	1
7	6	-1	7		7	6	-1	0
2	1	-1	1		2	1	-1	0
5	6	1	6		5	6	1	6
2	2	0	1		2	2	0	2
8	8	0	8		8	8	0	4
5	6	1	6		5	6	1	6
8	7	-1	8		8	7	-1	0
6	5	-1	8		6	5	-1	0
5	5	0	8		5	5	0	5
2	1	-1	1		2	1	-1	1
2	1	-1	1		2	1	-1	1
2	2	0	2		2	2	0	0
5	4	-1	5		5	4	-1	2
5	4	-1	4		5	4	-1	0
4	3	-1	3		4	3	-1	0
7	7	0	8		7	7	0	0
3	3	0	3		3	3	0	1
8	8	0	0		8	8	0	0
7	6	-1	6		7	6	-1	0
6	6	0	7		6	6	0	2
6	7	1	9		6	7	1	9
1	0	-1	0		1	0	-1	0
3	3	0	3		3	3	0	3
5	5	0	9		5	5	0	5
5	6	1	6		5	6	1	6
3	4	1	4		3	4	1	6
0	1	1	1		0	1	1	1
2	2	0	2		2	2	0	2
3	4	1	4		3	4	1	6
8	8	0	9		8	8	0	8
5	4	-1	4		5	4	-1	0
7	7	0	8		7	7	0	5
3	2	-1	2		3	2	-1	0
4	5	1	5		4	5	1	5
3	2	-1	2		3	2	-1	0
5	6	1	6		5	6	1	6
5	6	1	6		5	6	1	6
5	6	1	7		5	6	1	6
5	5	0	5		5	5	0	1
2	1	-1	1		2	1	-1	0
7	7	0	8		7	7	0	0
7	7	0	9		7	7	0	5
4	3	-1	3		4	3	-1	1
6	7	1	7		6	7	1	7
5	5	0	5		5	5	0	5
1	0	-1	0		1	0	-1	9
2	1	-1	1		2	1	-1	0
6	6	0	6		6	6	0	4
5	4	-1	4		5	4	-1	4
5	5	0	7		5	5	0	5
7	7	0	7		7	7	0	3
5	6	1	6		5	6	1	6
3	3	0	3		3	3	0	3
5	6	1	6		5	6	1	6
1	1	0	3		1	1	0	9
3	4	1	4		3	4	1	8
7	6	-1	6		7	6	-1	6
8	7	-1	7		8	7	-1	9
7	6	-1	6		7	6	-1	0
8	7	-1	7		8	7	-1	0
6	7	1	9		6	7	1	7
4	5	1	5		4	5	1	5
6	6	0	7		6	6	0	0
0	0	0	1		0	0	0	2
2	3	1	3		2	3	1	3
6	6	0	9		6	6	0	0
2	1	-1	0		2	1	-1	1
5	4	-1	9		5	4	-1	0
3	2	-1	2		3	2	-1	2
4	5	1	5		4	5	1	5
2	3	1	3		2	3	1	7
3	4	1	4		3	4	1	4
3	3	0	3		3	3	0	3
5	5	0	7		5	5	0	5
8	8	0	8		8	8	0	6
0	0	0	1		0	0	0	4
3	2	-1	2		3	2	-1	0
0	0	0	0		0	0	0	2
4	5	1	5		4	5	1	5
0	0	0	0		0	0	0	2
5	6	1	6		5	6	1	6
1	0	-1	9		1	0	-1	0
1	2	1	2		1	2	1	4
1	2	1	2		1	2	1	2
5	6	1	6		5	6	1	6
5	5	0	5		5	5	0	5
0	0	0	1		0	0	0	0
4	5	1	5		4	5	1	5
2	1	-1	0		2	1	-1	1
6	6	0	6		6	6	0	4
7	7	0	7		7	7	0	3
5	6	1	6		5	6	1	6
4	5	1	5		4	5	1	5
1	2	1	3		1	2	1	9
0	1	1	1		0	1	1	0
4	4	0	4		4	4	0	2
4	5	1	5		4	5	1	5
1	0	-1	0		1	0	-1	0
3	2	-1	2		3	2	-1	2
6	5	-1	6		6	5	-1	0
6	5	-1	7		6	5	-1	0
1	0	-1	0		1	0	-1	0
5	4	-1	4		5	4	-1	0
7	8	1	9		7	8	1	6
7	8	1	9		7	8	1	6
7	7	0	8		7	7	0	7
3	3	0	3		3	3	0	3
7	6	-1	6		7	6	-1	0
5	4	-1	5		5	4	-1	4
6	5	-1	7		6	5	-1	1
5	5	0	5		5	5	0	5
3	4	1	4		3	4	1	9
2	2	0	2		2	2	0	2
8	8	0	9		8	8	0	6
7	7	0	7		7	7	0	5
5	4	-1	4		5	4	-1	0
3	4	1	4		3	4	1	8
4	4	0	4		4	4	0	2
5	5	0	9		5	5	0	3
4	3	-1	3		4	3	-1	0
4	3	-1	3		4	3	-1	1
0	0	0	2		0	0	0	0
5	4	-1	5		5	4	-1	0
4	5	1	5		4	5	1	5
4	5	1	5		4	5	1	5
5	6	1	6		5	6	1	6
4	5	1	5		4	5	1	7
8	8	0	8		8	8	0	0
8	8	0	8		8	8	0	0
0	1	1	1		0	1	1	5
1	2	1	9		1	2	1	9
7	7	0	8		7	7	0	5
8	8	0	9		8	8	0	0
5	6	1	6		5	6	1	6
3	2	-1	2		3	2	-1	0
1	1	0	1		1	1	0	3
5	5	0	9		5	5	0	1
0	0	0	2		0	0	0	2
1	0	-1	0		1	0	-1	2
0	0	0	0		0	0	0	0
4	3	-1	3		4	3	-1	0
8	8	0	8		8	8	0	2
2	2	0	1		2	2	0	2
4	5	1	6		4	5	1	5
5	5	0	6		5	5	0	5
0	0	0	0		0	0	0	0
5	4	-1	5		5	4	-1	4
5	5	0	9		5	5	0	9
8	7	-1	9		8	7	-1	0
7	7	0	9		7	7	0	3
4	4	0	4		4	4	0	0
3	2	-1	2		3	2	-1	0
5	6	1	6		5	6	1	6
5	4	-1	4		5	4	-1	0
4	5	1	6		4	5	1	7
8	8	0	0		8	8	0	0
4	3	-1	3		4	3	-1	1
7	7	0	9		7	7	0	5
7	8	1	9		7	8	1	8
5	4	-1	4		5	4	-1	0
8	8	0	8		8	8	0	0
6	6	0	6		6	6	0	2
5	4	-1	5		5	4	-1	0
7	7	0	7		7	7	0	3
2	3	1	3		2	3	1	5
0	1	1	1		0	1	1	9
4	3	-1	9		4	3	-1	0
0	1	1	9		0	1	1	0
2	2	0	2		2	2	0	2
8	8	0	8		8	8	0	2
0	0	0	1		0	0	0	9
2	2	0	1		2	2	0	9
1	2	1	2		1	2	1	6
6	5	-1	6		6	5	-1	0
8	8	0	8		8	8	0	0
5	5	0	6		5	5	0	1
8	8	0	9		8	8	0	2
5	6	1	6		5	6	1	6
2	3	1	3		2	3	1	3
2	2	0	2		2	2	0	2
6	7	1	9		6	7	1	7
1	1	0	1		1	1	0	1
5	5	0	8		5	5	0	9
1	1	0	0		1	1	0	3
6	7	1	9		6	7	1	7
5	4	-1	9		5	4	-1	0
6	6	0	8		6	6	0	4
2	3	1	0		2	3	1	9
1	0	-1	0		1	0	-1	0
2	1	-1	1		2	1	-1	1
8	8	0	8		8	8	0	6
6	7	1	9		6	7	1	7
0	1	1	1		0	1	1	7
5	5	0	5		5	5	0	0
1	1	0	1		1	1	0	1
7	6	-1	6		7	6	-1	4
6	6	0	6		6	6	0	2
4	4	0	4		4	4	0	2
4	3	-1	3		4	3	-1	1
8	8	0	8		8	8	0	2
6	6	0	6		6	6	0	0
4	5	1	5		4	5	1	5
3	4	1	4		3	4	1	4
7	8	1	9		7	8	1	6
2	1	-1	0		2	1	-1	0
0	0	0	2		0	0	0	2
3	4	1	5		3	4	1	9
7	6	-1	6		7	6	-1	0
2	2	0	3		2	2	0	2
2	1	-1	1		2	1	-1	0
4	5	1	5		4	5	1	7
0	0	0	0		0	0	0	0
6	5	-1	9		6	5	-1	1
5	5	0	6		5	5	0	9
6	5	-1	6		6	5	-1	0
4	3	-1	3		4	3	-1	0
5	6	1	6		5	6	1	4
8	8	0	8		8	8	0	4
6	7	1	7		6	7	1	7
2	3	1	3		2	3	1	3
5	5	0	6		5	5	0	9
7	7	0	9		7	7	0	9
4	5	1	5		4	5	1	5
1	1	0	1		1	1	0	3
5	6	1	6		5	6	1	6
5	6	1	6		5	6	1	6
2	3	1	3		2	3	1	3
2	3	1	3		2	3	1	3
0	0	0	0		0	0	0	0
3	4	1	4		3	4	1	4
2	1	-1	0		2	1	-1	0
4	5	1	5		4	5	1	5
4	5	1	5		4	5	1	5
2	2	0	2		2	2	0	2
6	6	0	7		6	6	0	2
7	6	-1	6		7	6	-1	4
8	8	0	8		8	8	0	4
7	6	-1	9		7	6	-1	9
6	6	0	6		6	6	0	4
2	1	-1	0		2	1	-1	1
3	4	1	4		3	4	1	8
6	6	0	6		6	6	0	2
8	7	-1	7		8	7	-1	0
5	5	0	6		5	5	0	9
3	2	-1	2		3	2	-1	0
0	1	1	1		0	1	1	0
4	4	0	4		4	4	0	2
6	6	0	6		6	6	0	0
1	1	0	1		1	1	0	1
3	4	1	4		3	4	1	6
4	3	-1	3		4	3	-1	0
5	6	1	7		5	6	1	6
7	7	0	9		7	7	0	0
3	2	-1	2		3	2	-1	0
5	4	-1	5		5	4	-1	0
5	4	-1	9		5	4	-1	4
7	8	1	8		7	8	1	5
5	4	-1	4		5	4	-1	2
2	3	1	3		2	3	1	9
8	7	-1	7		8	7	-1	0
8	8	0	9		8	8	0	6
8	7	-1	7		8	7	-1	7
8	8	0	8		8	8	0	2
0	1	1	0		0	1	1	5
6	7	1	9		6	7	1	7
6	6	0	6		6	6	0	6
0	1	1	1		0	1	1	5
4	3	-1	2		4	3	-1	0
4	3	-1	3		4	3	-1	0
3	4	1	9		3	4	1	8
1	0	-1	0		1	0	-1	2
5	6	1	6		5	6	1	6
6	5	-1	8		6	5	-1	3
3	4	1	4		3	4	1	4
8	8	0	9		8	8	0	0
2	1	-1	0		2	1	-1	0
2	1	-1	1		2	1	-1	1
8	7	-1	8		8	7	-1	0
7	7	0	7		7	7	0	7
3	4	1	4		3	4	1	4
1	1	0	1		1	1	0	1
7	7	0	9		7	7	0	3
8	7	-1	7		8	7	-1	0
8	7	-1	7		8	7	-1	0
4	3	-1	2		4	3	-1	1
5	4	-1	4		5	4	-1	0
8	8	0	8		8	8	0	0
7	8	1	9		7	8	1	8
4	5	1	9		4	5	1	5
3	2	-1	2		3	2	-1	2
4	4	0	6		4	4	0	0
1	2	1	9		1	2	1	9
4	3	-1	3		4	3	-1	1
1	1	0	1		1	1	0	1
6	5	-1	6		6	5	-1	1
5	4	-1	5		5	4	-1	0
2	3	1	3		2	3	1	9
6	7	1	8		6	7	1	7
5	4	-1	6		5	4	-1	0
8	7	-1	8		8	7	-1	0
8	8	0	9		8	8	0	4
7	7	0	9		7	7	0	3
6	5	-1	6		6	5	-1	0
4	4	0	4		4	4	0	2
6	5	-1	7		6	5	-1	0
7	8	1	8		7	8	1	6
5	4	-1	4		5	4	-1	2
3	3	0	4		3	3	0	1
2	2	0	2		2	2	0	2
8	7	-1	7		8	7	-1	0
8	8	0	8		8	8	0	0
5	6	1	6		5	6	1	6
6	5	-1	5		6	5	-1	0
4	5	1	5		4	5	1	7
2	1	-1	1		2	1	-1	1
5	4	-1	9		5	4	-1	2
3	4	1	5		3	4	1	6
2	2	0	2		2	2	0	2
6	5	-1	5		6	5	-1	0
5	4	-1	5		5	4	-1	0
1	2	1	2		1	2	1	4
7	7	0	7		7	7	0	7
7	6	-1	6		7	6	-1	2
8	7	-1	7		8	7	-1	0
1	1	0	1		1	1	0	1
5	6	1	6		5	6	1	4
5	6	1	6		5	6	1	6
5	4	-1	4		5	4	-1	0
0	0	0	0		0	0	0	0
0	0	0	2		0	0	0	2
2	3	1	3		2	3	1	5
7	7	0	8		7	7	0	3
7	7	0	9		7	7	0	7
7	8	1	9		7	8	1	6
5	5	0	6		5	5	0	9
6	7	1	8		6	7	1	9
8	7	-1	7		8	7	-1	1
2	2	0	2		2	2	0	2
1	0	-1	0		1	0	-1	2
5	6	1	7		5	6	1	6
3	3	0	3		3	3	0	0
6	6	0	6		6	6	0	6
8	7	-1	7		8	7	-1	0
1	1	0	0		1	1	0	3
1	2	1	9		1	2	1	2
1	0	-1	0		1	0	-1	2
4	3	-1	3		4	3	-1	0
5	6	1	7		5	6	1	6
6	6	0	6		6	6	0	4
5	4	-1	4		5	4	-1	2
4	5	1	6		4	5	1	5
8	8	0	8		8	8	0	2
8	8	0	8		8	8	0	2
2	2	0	2		2	2	0	2
6	5	-1	8		6	5	-1	0
5	4	-1	4		5	4	-1	0
0	0	0	1		0	0	0	4
6	6	0	7		6	6	0	0
5	6	1	6		5	6	1	6
7	6	-1	7		7	6	-1	0
3	3	0	3		3	3	0	3
2	1	-1	0		2	1	-1	1
3	4	1	4		3	4	1	9
7	8	1	9		7	8	1	4
1	2	1	2		1	2	1	2
1	2	1	2		1	2	1	9
3	2	-1	2		3	2	-1	0
6	6	0	6		6	6	0	4
7	8	1	8		7	8	1	8
5	5	0	5		5	5	0	9
3	3	0	3		3	3	0	1
2	3	1	3		2	3	1	5
4	5	1	6		4	5	1	7
5	5	0	8		5	5	0	9
7	7	0	7		7	7	0	5
4	4	0	6		4	4	0	4
3	4	1	9		3	4	1	6
6	6	0	6		6	6	0	0
1	0	-1	0		1	0	-1	9
6	7	1	8		6	7	1	7
5	5	0	7		5	5	0	9
4	5	1	5		4	5	1	5
3	4	1	4		3	4	1	6
7	8	1	8		7	8	1	4
3	3	0	3		3	3	0	1
4	4	0	4		4	4	0	2
1	1	0	1		1	1	0	3
4	5	1	5		4	5	1	7
1	0	-1	0		1	0	-1	0
8	8	0	8		8	8	0	0
1	2	1	2		1	2	1	8
1	2	1	2		1	2	1	6
8	8	0	8		8	8	0	0
2	1	-1	1		2	1	-1	0
8	7	-1	7		8	7	-1	0
1	1	0	1		1	1	0	1
4	5	1	5		4	5	1	9
3	3	0	3		3	3	0	3
5	4	-1	4		5	4	-1	4
7	7	0	7		7	7	0	9
1	2	1	2		1	2	1	6
6	6	0	6		6	6	0	0
8	8	0	8		8	8	0	4
8	8	0	8		8	8	0	4
7	8	1	8		7	8	1	8
6	6	0	7		6	6	0	0
0	1	1	1		0	1	1	7
1	1	0	1		1	1	0	1
4	5	1	5		4	5	1	9
0	0	0	1		0	0	0	0
4	3	-1	3		4	3	-1	3
3	3	0	3		3	3	0	3
6	6	0	6		6	6	0	4
1	0	-1	0		1	0	-1	0
3	3	0	3		3	3	0	3
0	0	0	0		0	0	0	0
7	7	0	7		7	7	0	3
5	5	0	7		5	5	0	9
6	5	-1	6		6	5	-1	0
1	1	0	1		1	1	0	1
2	3	1	3		2	3	1	9
1	1	0	1		1	1	0	3
8	8	0	8		8	8	0	6
6	5	-1	6		6	5	-1	0
4	4	0	4		4	4	0	2
2	3	1	3		2	3	1	3
1	1	0	1		1	1	0	1
0	1	1	1		0	1	1	9
7	6	-1	6		7	6	-1	0
0	0	0	2		0	0	0	0
7	7	0	8		7	7	0	0
7	7	0	9		7	7	0	1
4	3	-1	3		4	3	-1	0
7	6	-1	7		7	6	-1	0
5	6	1	6		5	6	1	6
6	6	0	6		6	6	0	4
6	7	1	9		6	7	1	7
6	5	-1	7		6	5	-1	3
8	7	-1	8		8	7	-1	0
0	0	0	0		0	0	0	0
7	6	-1	7		7	6	-1	0
7	8	1	9		7	8	1	6
5	6	1	6		5	6	1	6
6	5	-1	5		6	5	-1	1
4	5	1	5		4	5	1	7
3	4	1	4		3	4	1	6
2	2	0	2		2	2	0	2
3	4	1	9		3	4	1	9
6	7	1	9		6	7	1	7
7	8	1	9		7	8	1	8
3	4	1	9		3	4	1	6
3	3	0	3		3	3	0	3
6	7	1	9		6	7	1	7
0	1	1	0		0	1	1	7
4	4	0	5		4	4	0	0
5	6	1	6		5	6	1	6
8	8	0	8		8	8	0	2
0	0	0	0		0	0	0	0
3	3	0	4		3	3	0	3
7	6	-1	7		7	6	-1	0
8	7	-1	8		8	7	-1	0
7	8	1	8		7	8	1	8
6	5	-1	6		6	5	-1	0
4	3	-1	3		4	3	-1	0
3	4	1	4		3	4	1	6
5	6	1	6		5	6	1	6
0	0	0	2		0	0	0	0
8	7	-1	8		8	7	-1	5
6	5	-1	5		6	5	-1	1
3	2	-1	2		3	2	-1	0
4	3	-1	3		4	3	-1	0
1	1	0	1		1	1	0	1
8	8	0	8		8	8	0	0
0	0	0	1		0	0	0	0
0	0	0	0		0	0	0	0
1	0	-1	0		1	0	-1	0
2	3	1	3		2	3	1	3
7	7	0	8		7	7	0	7
1	1	0	1		1	1	0	1
3	4	1	5		3	4	1	6
7	8	1	9		7	8	1	9
3	4	1	5		3	4	1	6
7	7	0	7		7	7	0	3
3	2	-1	3		3	2	-1	0
0	0	0	0		0	0	0	2
5	6	1	6		5	6	1	6
8	8	0	0		8	8	0	0
5	4	-1	5		5	4	-1	0
3	2	-1	3		3	2	-1	0
3	3	0	3		3	3	0	3
8	8	0	8		8	8	0	2
7	8	1	9		7	8	1	4
0	1	1	0		0	1	1	3
5	5	0	9		5	5	0	9
7	8	1	8		7	8	1	8
1	2	1	2		1	2	1	2
5	6	1	6		5	6	1	6
6	6	0	7		6	6	0	2
2	3	1	3		2	3	1	3
4	3	-1	9		4	3	-1	0
7	7	0	9		7	7	0	1
6	5	-1	7		6	5	-1	0
0	0	0	2		0	0	0	2
7	8	1	8		7	8	1	6
3	3	0	3		3	3	0	1
0	1	1	0		0	1	1	9
0	1	1	1		0	1	1	7
5	5	0	5		5	5	0	9
6	7	1	9		6	7	1	9
3	2	-1	2		3	2	-1	0
2	1	-1	9		2	1	-1	0
6	5	-1	6		6	5	-1	0
4	3	-1	3		4	3	-1	3
1	2	1	2		1	2	1	4
8	8	0	0		8	8	0	0
8	8	0	8		8	8	0	2
0	0	0	1		0	0	0	6
7	7	0	9		7	7	0	7
3	4	1	4		3	4	1	4
7	7	0	9		7	7	0	0
7	8	1	9		7	8	1	9
4	5	1	5		4	5	1	5
7	7	0	9		7	7	0	5
2	1	-1	1		2	1	-1	1
0	0	0	0		0	0	0	0
6	5	-1	6		6	5	-1	0
3	3	0	3		3	3	0	0
8	8	0	8		8	8	0	2
6	5	-1	8		6	5	-1	3
3	3	0	3		3	3	0	3
2	3	1	3		2	3	1	3
7	6	-1	7		7	6	-1	4
6	7	1	8		6	7	1	7
8	8	0	8		8	8	0	0
5	6	1	6		5	6	1	6
6	6	0	6		6	6	0	4
0	0	0	0		0	0	0	0
5	5	0	6		5	5	0	9
8	7	-1	7		8	7	-1	0
2	3	1	3		2	3	1	5
5	5	0	5		5	5	0	9
4	3	-1	3		4	3	-1	0
5	5	0	6		5	5	0	9
5	4	-1	4		5	4	-1	2
6	7	1	8		6	7	1	7
7	8	1	8		7	8	1	6
3	2	-1	2		3	2	-1	2
4	4	0	5		4	4	0	2
1	2	1	1		1	2	1	8
6	7	1	7		6	7	1	7
3	2	-1	2		3	2	-1	0
6	5	-1	6		6	5	-1	0
6	5	-1	8		6	5	-1	0
2	3	1	3		2	3	1	3
0	0	0	1		0	0	0	4
8	8	0	8		8	8	0	6
7	7	0	8		7	7	0	1
1	0	-1	0		1	0	-1	0
8	7	-1	7		8	7	-1	0
7	8	1	9		7	8	1	8
5	6	1	6		5	6	1	4
6	5	-1	8		6	5	-1	0
8	7	-1	7		8	7	-1	0
2	2	0	2		2	2	0	2
3	4	1	4		3	4	1	8
2	3	1	3		2	3	1	3
4	4	0	5		4	4	0	2
6	6	0	6		6	6	0	2
1	1	0	1		1	1	0	1
7	7	0	8		7	7	0	1
0	0	0	2		0	0	0	6
6	5	-1	7		6	5	-1	5
8	7	-1	9		8	7	-1	0
1	1	0	2		1	1	0	1
2	1	-1	0		2	1	-1	0
3	2	-1	3		3	2	-1	0
5	6	1	6		5	6	1	6
7	8	1	8		7	8	1	0
0	0	0	2		0	0	0	0
7	6	-1	6		7	6	-1	0
2	1	-1	0		2	1	-1	1
2	2	0	2		2	2	0	2
5	6	1	6		5	6	1	6
0	1	1	1		0	1	1	1
5	5	0	8		5	5	0	9
4	5	1	5		4	5	1	5
5	5	0	6		5	5	0	9
7	7	0	9		7	7	0	7
8	8	0	8		8	8	0	2
7	7	0	7		7	7	0	3
1	0	-1	0		1	0	-1	0
7	8	1	9		7	8	1	8
2	2	0	2		2	2	0	2
6	7	1	7		6	7	1	7
2	3	1	3		2	3	1	5
8	7	-1	7		8	7	-1	0
8	8	0	8		8	8	0	2
8	8	0	8		8	8	0	0
3	4	1	5		3	4	1	4
4	4	0	4		4	4	0	2
2	1	-1	1		2	1	-1	0
6	5	-1	5		6	5	-1	0
0	0	0	1		0	0	0	0
4	4	0	5		4	4	0	2
4	4	0	4		4	4	0	0
4	5	1	5		4	5	1	5
3	3	0	3		3	3	0	3
7	6	-1	6		7	6	-1	4
2	3	1	3		2	3	1	7
7	8	1	9		7	8	1	8
1	2	1	2		1	2	1	4
1	1	0	1		1	1	0	1
6	7	1	8		6	7	1	7
8	8	0	8		8	8	0	0
1	1	0	1		1	1	0	3
1	2	1	2		1	2	1	4
4	5	1	5		4	5	1	7
3	2	-1	2		3	2	-1	2
4	5	1	5		4	5	1	7
5	4	-1	4		5	4	-1	0
4	3	-1	3		4	3	-1	0
7	6	-1	7		7	6	-1	6
8	8	0	8		8	8	0	8
7	8	1	8		7	8	1	8
2	3	1	0		2	3	1	9
2	1	-1	1		2	1	-1	0
1	1	0	1		1	1	0	1
2	2	0	2		2	2	0	2
1	1	0	1		1	1	0	9
8	7	-1	7		8	7	-1	0
7	6	-1	6		7	6	-1	0
5	5	0	5		5	5	0	9
6	7	1	7		6	7	1	7
3	2	-1	2		3	2	-1	0
4	4	0	5		4	4	0	0
5	6	1	6		5	6	1	0
5	6	1	6		5	6	1	6
5	4	-1	5		5	4	-1	2
4	4	0	4		4	4	0	4
0	0	0	9		0	0	0	4
6	7	1	7		6	7	1	9
6	6	0	8		6	6	0	4
6	7	1	9		6	7	1	9
7	8	1	9		7	8	1	4
7	6	-1	6		7	6	-1	4
4	4	0	4		4	4	0	2
8	8	0	8		8	8	0	0
7	6	-1	6		7	6	-1	0
0	0	0	1		0	0	0	2
4	5	1	5		4	5	1	7
6	7	1	9		6	7	1	7
6	6	0	6		6	6	0	6
7	6	-1	6		7	6	-1	0
0	0	0	0		0	0	0	6
2	1	-1	1		2	1	-1	1
7	6	-1	6		7	6	-1	0
7	8	1	8		7	8	1	8
5	5	0	5		5	5	0	5
0	0	0	0		0	0	0	2
6	5	-1	5		6	5	-1	0
6	7	1	7		6	7	1	7
3	4	1	4		3	4	1	4
7	8	1	9		7	8	1	6
6	5	-1	5		6	5	-1	0
3	4	1	4		3	4	1	6
1	0	-1	0		1	0	-1	0
3	4	1	5		3	4	1	6
4	3	-1	3		4	3	-1	0
6	7	1	9		6	7	1	7
2	2	0	2		2	2	0	2
4	5	1	5		4	5	1	7
6	6	0	6		6	6	0	0
2	1	-1	1		2	1	-1	0
3	2	-1	2		3	2	-1	0
6	5	-1	5		6	5	-1	0
3	4	1	5		3	4	1	4
5	6	1	6		5	6	1	6
7	6	-1	6		7	6	-1	0
5	5	0	5		5	5	0	9
1	2	1	3		1	2	1	4
4	3	-1	3		4	3	-1	0
6	7	1	8		6	7	1	7
8	7	-1	0		8	7	-1	0
0	0	0	0		0	0	0	0
1	1	0	1		1	1	0	1
8	7	-1	9		8	7	-1	0
7	6	-1	6		7	6	-1	0
5	6	1	6		5	6	1	6
1	2	1	2		1	2	1	2
7	7	0	7		7	7	0	1
3	3	0	3		3	3	0	3
5	6	1	6		5	6	1	6
1	1	0	1		1	1	0	1
8	8	0	8		8	8	0	2
4	5	1	5		4	5	1	5
2	3	1	3		2	3	1	5
4	5	1	5		4	5	1	5
0	0	0	0		0	0	0	2
6	5	-1	5		6	5	-1	0
7	7	0	7		7	7	0	9
7	7	0	9		7	7	0	5
8	7	-1	8		8	7	-1	3
5	4	-1	4		5	4	-1	2
7	6	-1	6		7	6	-1	0
4	3	-1	9		4	3	-1	1
0	1	1	1		0	1	1	5
5	5	0	5		5	5	0	5
6	7	1	8		6	7	1	7
7	6	-1	9		7	6	-1	9
1	0	-1	0		1	0	-1	0
6	6	0	6		6	6	0	6
5	5	0	9		5	5	0	5
3	2	-1	2		3	2	-1	0
7	6	-1	7		7	6	-1	0
3	4	1	5		3	4	1	6
0	0	0	3		0	0	0	2
7	8	1	8		7	8	1	8
1	2	1	2		1	2	1	4
6	5	-1	5		6	5	-1	0
1	2	1	9		1	2	1	4
7	7	0	8		7	7	0	1
4	3	-1	3		4	3	-1	0
2	1	-1	1		2	1	-1	1
0	1	1	1		0	1	1	5
5	4	-1	4		5	4	-1	0
2	2	0	2		2	2	0	2
1	0	-1	0		1	0	-1	0
8	8	0	0		8	8	0	0
3	4	1	5		3	4	1	4
5	5	0	6		5	5	0	3
7	7	0	9		7	7	0	3
3	2	-1	1		3	2	-1	0
4	5	1	5		4	5	1	7
6	7	1	9		6	7	1	7
0	0	0	2		0	0	0	2
2	1	-1	1		2	1	-1	0
4	5	1	5		4	5	1	7
4	4	0	5		4	4	0	2
5	6	1	7		5	6	1	4
6	5	-1	5		6	5	-1	1
6	6	0	6		6	6	0	6
6	6	0	7		6	6	0	9
5	5	0	7		5	5	0	3
8	8	0	8		8	8	0	0
7	6	-1	9		7	6	-1	9
1	0	-1	0		1	0	-1	0
6	5	-1	6		6	5	-1	5
1	0	-1	0		1	0	-1	2
5	5	0	6		5	5	0	5
0	0	0	0		0	0	0	0
2	3	1	3		2	3	1	5
4	3	-1	3		4	3	-1	1
7	7	0	8		7	7	0	5
7	7	0	8		7	7	0	3
2	1	-1	1		2	1	-1	0
1	0	-1	0		1	0	-1	2
2	1	-1	1		2	1	-1	0
4	4	0	9		4	4	0	2
0	0	0	0		0	0	0	0
7	7	0	7		7	7	0	3
8	8	0	0		8	8	0	0
6	5	-1	7		6	5	-1	0
0	0	0	0		0	0	0	2
5	4	-1	5		5	4	-1	0
4	4	0	5		4	4	0	0
1	0	-1	0		1	0	-1	0
7	6	-1	7		7	6	-1	0
1	2	1	9		1	2	1	4
1	0	-1	0		1	0	-1	0
6	6	0	6		6	6	0	0
1	2	1	2		1	2	1	6
2	2	0	9		2	2	0	2
4	4	0	9		4	4	0	4
4	3	-1	3		4	3	-1	0
8	7	-1	7		8	7	-1	0
8	8	0	8		8	8	0	6
1	2	1	2		1	2	1	2
1	2	1	2		1	2	1	2
4	3	-1	2		4	3	-1	0
1	2	1	2		1	2	1	4
0	0	0	0		0	0	0	2
3	4	1	4		3	4	1	6
7	7	0	8		7	7	0	3
8	8	0	8		8	8	0	6
7	6	-1	6		7	6	-1	4
0	0	0	2		0	0	0	2
0	1	1	1		0	1	1	7
6	7	1	8		6	7	1	7
3	3	0	3		3	3	0	3
3	2	-1	2		3	2	-1	0
2	3	1	3		2	3	1	3
5	5	0	7		5	5	0	3
1	2	1	2		1	2	1	8
4	3	-1	2		4	3	-1	3
2	3	1	3		2	3	1	5
[truncated: 7,997 more rows]

## Sheet: b
random L5 -> L2/3					no L5 -> L2/3
x1	x2	cue	preds_l5		x1	x2	cue	preds_l5
7	8	1	8		7	8	1	8
7	6	-1	6		7	6	-1	6
6	6	0	6		6	6	0	1
1	0	-1	0		1	0	-1	0
6	6	0	6		6	6	0	6
4	4	0	4		4	4	0	0
6	7	1	7		6	7	1	7
6	6	0	6		6	6	0	6
3	4	1	4		3	4	1	4
2	1	-1	6		2	1	-1	1
4	5	1	5		4	5	1	5
2	3	1	3		2	3	1	3
4	3	-1	5		4	3	-1	3
6	7	1	7		6	7	1	7
4	5	1	5		4	5	1	5
3	4	1	4		3	4	1	0
0	0	0	0		0	0	0	0
3	4	1	4		3	4	1	4
4	3	-1	3		4	3	-1	3
8	8	0	8		8	8	0	8
7	6	-1	6		7	6	-1	6
7	8	1	5		7	8	1	8
1	0	-1	0		1	0	-1	0
0	1	1	1		0	1	1	1
0	0	0	0		0	0	0	0
4	5	1	5		4	5	1	5
2	1	-1	1		2	1	-1	1
7	6	-1	6		7	6	-1	6
5	6	1	6		5	6	1	6
2	2	0	2		2	2	0	2
7	6	-1	6		7	6	-1	6
2	2	0	1		2	2	0	2
4	5	1	5		4	5	1	5
7	8	1	8		7	8	1	8
5	4	-1	4		5	4	-1	4
6	7	1	0		6	7	1	7
8	7	-1	7		8	7	-1	7
7	6	-1	6		7	6	-1	6
8	8	0	5		8	8	0	7
3	2	-1	2		3	2	-1	2
1	2	1	2		1	2	1	4
4	4	0	4		4	4	0	4
4	4	0	5		4	4	0	5
6	7	1	7		6	7	1	7
5	6	1	6		5	6	1	6
1	0	-1	0		1	0	-1	0
0	1	1	1		0	1	1	1
8	8	0	8		8	8	0	8
3	2	-1	2		3	2	-1	2
4	3	-1	3		4	3	-1	3
1	0	-1	0		1	0	-1	0
1	0	-1	0		1	0	-1	0
2	3	1	5		2	3	1	0
3	2	-1	2		3	2	-1	6
1	2	1	2		1	2	1	2
2	1	-1	1		2	1	-1	1
7	6	-1	6		7	6	-1	2
4	5	1	5		4	5	1	0
5	6	1	6		5	6	1	2
2	3	1	3		2	3	1	3
6	5	-1	5		6	5	-1	4
5	6	1	6		5	6	1	6
7	7	0	7		7	7	0	7
5	5	0	5		5	5	0	5
2	3	1	3		2	3	1	5
3	2	-1	9		3	2	-1	2
7	8	1	8		7	8	1	8
2	3	1	3		2	3	1	6
7	7	0	7		7	7	0	7
3	4	1	4		3	4	1	4
6	5	-1	7		6	5	-1	4
7	6	-1	6		7	6	-1	6
6	5	-1	5		6	5	-1	4
2	2	0	2		2	2	0	2
6	6	0	3		6	6	0	2
2	3	1	3		2	3	1	5
5	6	1	6		5	6	1	6
4	4	0	4		4	4	0	4
5	6	1	6		5	6	1	6
8	7	-1	7		8	7	-1	7
3	2	-1	2		3	2	-1	2
1	0	-1	0		1	0	-1	0
0	0	0	7		0	0	0	7
6	5	-1	5		6	5	-1	4
6	6	0	3		6	6	0	6
6	5	-1	5		6	5	-1	5
4	5	1	5		4	5	1	5
2	3	1	3		2	3	1	8
0	0	0	0		0	0	0	0
6	6	0	6		6	6	0	2
1	1	0	6		1	1	0	1
6	6	0	6		6	6	0	3
8	7	-1	2		8	7	-1	7
4	4	0	0		4	4	0	0
4	4	0	4		4	4	0	0
4	4	0	0		4	4	0	4
7	7	0	7		7	7	0	9
3	4	1	4		3	4	1	0
4	5	1	5		4	5	1	5
6	7	1	7		6	7	1	7
7	6	-1	6		7	6	-1	6
5	5	0	5		5	5	0	5
8	8	0	8		8	8	0	8
5	5	0	4		5	5	0	4
4	4	0	0		4	4	0	0
8	7	-1	1		8	7	-1	0
5	4	-1	4		5	4	-1	4
0	1	1	1		0	1	1	1
2	1	-1	1		2	1	-1	1
5	6	1	6		5	6	1	6
4	4	0	4		4	4	0	0
1	2	1	2		1	2	1	3
1	0	-1	6		1	0	-1	6
5	6	1	6		5	6	1	6
5	5	0	5		5	5	0	5
7	6	-1	6		7	6	-1	3
2	2	0	2		2	2	0	2
2	1	-1	1		2	1	-1	1
8	8	0	8		8	8	0	2
6	5	-1	5		6	5	-1	5
8	8	0	8		8	8	0	3
6	7	1	7		6	7	1	7
0	1	1	1		0	1	1	6
2	1	-1	1		2	1	-1	1
8	8	0	8		8	8	0	8
1	1	0	6		1	1	0	8
6	5	-1	5		6	5	-1	8
4	3	-1	5		4	3	-1	5
8	8	0	1		8	8	0	7
8	8	0	8		8	8	0	5
6	6	0	6		6	6	0	3
7	6	-1	6		7	6	-1	6
7	8	1	8		7	8	1	9
8	8	0	8		8	8	0	5
0	0	0	0		0	0	0	0
5	6	1	6		5	6	1	6
6	5	-1	5		6	5	-1	5
5	4	-1	4		5	4	-1	4
8	8	0	8		8	8	0	9
0	1	1	6		0	1	1	1
4	4	0	4		4	4	0	4
5	6	1	6		5	6	1	6
0	0	0	0		0	0	0	0
8	8	0	8		8	8	0	2
2	2	0	2		2	2	0	2
6	6	0	6		6	6	0	3
8	7	-1	7		8	7	-1	7
0	1	1	1		0	1	1	1
7	7	0	7		7	7	0	5
8	7	-1	7		8	7	-1	1
0	0	0	0		0	0	0	0
7	6	-1	6		7	6	-1	6
6	6	0	6		6	6	0	6
6	7	1	7		6	7	1	7
0	0	0	0		0	0	0	0
1	1	0	1		1	1	0	1
2	3	1	5		2	3	1	5
5	5	0	5		5	5	0	5
8	8	0	3		8	8	0	5
4	3	-1	3		4	3	-1	3
8	8	0	1		8	8	0	7
2	3	1	3		2	3	1	3
7	8	1	3		7	8	1	8
0	0	0	0		0	0	0	3
5	6	1	6		5	6	1	6
4	3	-1	3		4	3	-1	0
2	3	1	3		2	3	1	3
0	1	1	6		0	1	1	5
5	4	-1	0		5	4	-1	4
6	5	-1	5		6	5	-1	4
4	4	0	4		4	4	0	4
7	6	-1	6		7	6	-1	4
6	6	0	6		6	6	0	6
5	5	0	5		5	5	0	5
1	2	1	2		1	2	1	2
6	7	1	7		6	7	1	7
3	2	-1	2		3	2	-1	2
2	2	0	2		2	2	0	2
0	1	1	8		0	1	1	8
1	2	1	2		1	2	1	5
8	8	0	6		8	8	0	6
4	4	0	4		4	4	0	4
7	8	1	8		7	8	1	8
8	7	-1	7		8	7	-1	5
5	6	1	6		5	6	1	6
1	1	0	1		1	1	0	1
4	4	0	4		4	4	0	0
7	7	0	7		7	7	0	9
6	6	0	6		6	6	0	6
5	6	1	6		5	6	1	6
3	3	0	3		3	3	0	3
3	2	-1	2		3	2	-1	2
8	7	-1	7		8	7	-1	4
6	6	0	3		6	6	0	3
7	7	0	7		7	7	0	7
1	1	0	1		1	1	0	1
6	6	0	6		6	6	0	1
6	5	-1	5		6	5	-1	4
7	8	1	8		7	8	1	2
1	2	1	2		1	2	1	2
1	1	0	1		1	1	0	1
0	1	1	1		0	1	1	7
5	6	1	6		5	6	1	6
8	8	0	8		8	8	0	0
3	3	0	3		3	3	0	3
5	6	1	3		5	6	1	6
3	2	-1	2		3	2	-1	2
1	2	1	5		1	2	1	6
7	8	1	8		7	8	1	3
1	0	-1	0		1	0	-1	0
8	8	0	1		8	8	0	8
5	6	1	6		5	6	1	6
4	4	0	0		4	4	0	4
6	5	-1	5		6	5	-1	4
5	4	-1	0		5	4	-1	0
7	6	-1	6		7	6	-1	6
3	3	0	5		3	3	0	3
6	5	-1	5		6	5	-1	1
4	3	-1	3		4	3	-1	3
1	1	0	1		1	1	0	1
2	2	0	2		2	2	0	2
0	0	0	9		0	0	0	0
6	7	1	7		6	7	1	7
2	1	-1	1		2	1	-1	1
5	5	0	5		5	5	0	5
6	6	0	3		6	6	0	1
1	0	-1	7		1	0	-1	7
0	0	0	0		0	0	0	0
1	1	0	1		1	1	0	6
0	1	1	1		0	1	1	1
0	0	0	0		0	0	0	9
1	1	0	1		1	1	0	6
2	3	1	3		2	3	1	3
3	3	0	3		3	3	0	8
8	8	0	8		8	8	0	7
6	7	1	7		6	7	1	7
5	4	-1	4		5	4	-1	4
7	7	0	7		7	7	0	9
8	7	-1	7		8	7	-1	4
7	7	0	2		7	7	0	7
5	6	1	6		5	6	1	6
4	5	1	5		4	5	1	4
4	4	0	4		4	4	0	4
5	5	0	5		5	5	0	4
4	4	0	4		4	4	0	4
5	5	0	5		5	5	0	5
1	1	0	1		1	1	0	1
0	1	1	1		0	1	1	1
3	2	-1	2		3	2	-1	1
6	5	-1	5		6	5	-1	5
8	8	0	8		8	8	0	3
0	0	0	0		0	0	0	0
3	3	0	3		3	3	0	3
8	8	0	8		8	8	0	4
3	2	-1	2		3	2	-1	2
7	8	1	7		7	8	1	2
7	8	1	8		7	8	1	8
4	5	1	5		4	5	1	5
7	6	-1	6		7	6	-1	6
0	0	0	0		0	0	0	0
0	0	0	0		0	0	0	0
2	1	-1	8		2	1	-1	1
3	3	0	3		3	3	0	6
6	5	-1	1		6	5	-1	5
8	8	0	8		8	8	0	6
5	5	0	5		5	5	0	4
4	5	1	9		4	5	1	5
7	7	0	7		7	7	0	0
1	0	-1	0		1	0	-1	0
5	4	-1	4		5	4	-1	4
1	1	0	1		1	1	0	1
7	7	0	7		7	7	0	7
8	8	0	8		8	8	0	5
0	1	1	1		0	1	1	1
6	7	1	7		6	7	1	7
3	4	1	4		3	4	1	4
3	2	-1	6		3	2	-1	2
7	7	0	7		7	7	0	7
8	7	-1	7		8	7	-1	7
5	4	-1	4		5	4	-1	4
1	0	-1	0		1	0	-1	0
2	2	0	2		2	2	0	2
2	3	1	3		2	3	1	8
0	1	1	1		0	1	1	1
5	4	-1	4		5	4	-1	4
6	5	-1	5		6	5	-1	4
7	8	1	7		7	8	1	6
1	0	-1	0		1	0	-1	0
5	6	1	6		5	6	1	6
7	7	0	7		7	7	0	7
6	6	0	6		6	6	0	1
7	7	0	7		7	7	0	7
0	1	1	1		0	1	1	1
4	3	-1	5		4	3	-1	3
6	7	1	7		6	7	1	7
6	6	0	3		6	6	0	4
1	1	0	1		1	1	0	1
3	2	-1	2		3	2	-1	2
7	8	1	8		7	8	1	0
3	4	1	4		3	4	1	4
3	4	1	4		3	4	1	4
3	4	1	4		3	4	1	4
3	3	0	3		3	3	0	0
4	4	0	4		4	4	0	4
1	1	0	1		1	1	0	1
0	0	0	0		0	0	0	5
8	8	0	8		8	8	0	2
3	3	0	3		3	3	0	6
8	8	0	8		8	8	0	5
4	4	0	4		4	4	0	9
0	0	0	0		0	0	0	3
0	0	0	9		0	0	0	0
8	8	0	8		8	8	0	8
4	5	1	5		4	5	1	5
0	0	0	0		0	0	0	0
8	8	0	6		8	8	0	4
5	4	-1	4		5	4	-1	4
1	0	-1	0		1	0	-1	0
3	3	0	3		3	3	0	3
1	0	-1	0		1	0	-1	0
2	3	1	3		2	3	1	5
5	5	0	5		5	5	0	5
7	6	-1	3		7	6	-1	6
6	7	1	7		6	7	1	7
1	1	0	1		1	1	0	1
4	4	0	5		4	4	0	5
3	3	0	3		3	3	0	3
0	1	1	1		0	1	1	1
2	3	1	3		2	3	1	3
3	2	-1	6		3	2	-1	2
0	0	0	6		0	0	0	6
3	2	-1	2		3	2	-1	2
2	1	-1	1		2	1	-1	1
4	5	1	5		4	5	1	5
3	3	0	3		3	3	0	5
0	1	1	1		0	1	1	8
5	5	0	2		5	5	0	5
0	1	1	1		0	1	1	1
2	3	1	5		2	3	1	5
7	6	-1	6		7	6	-1	6
2	2	0	2		2	2	0	2
3	4	1	4		3	4	1	6
3	2	-1	2		3	2	-1	2
5	5	0	5		5	5	0	5
3	2	-1	2		3	2	-1	4
3	2	-1	2		3	2	-1	2
3	4	1	4		3	4	1	4
1	1	0	6		1	1	0	1
2	1	-1	1		2	1	-1	1
7	8	1	7		7	8	1	6
2	3	1	3		2	3	1	3
0	0	0	0		0	0	0	0
3	2	-1	2		3	2	-1	2
4	3	-1	3		4	3	-1	3
4	5	1	5		4	5	1	5
4	4	0	0		4	4	0	4
7	6	-1	6		7	6	-1	6
4	5	1	5		4	5	1	5
2	1	-1	1		2	1	-1	1
5	6	1	6		5	6	1	6
6	7	1	7		6	7	1	7
6	5	-1	5		6	5	-1	4
0	0	0	9		0	0	0	6
4	3	-1	3		4	3	-1	8
1	0	-1	0		1	0	-1	0
6	7	1	7		6	7	1	7
4	3	-1	5		4	3	-1	3
2	2	0	2		2	2	0	2
3	3	0	5		3	3	0	5
7	6	-1	3		7	6	-1	6
6	7	1	7		6	7	1	7
2	2	0	3		2	2	0	3
3	4	1	0		3	4	1	4
4	5	1	8		4	5	1	5
2	2	0	2		2	2	0	2
7	7	0	7		7	7	0	7
0	1	1	1		0	1	1	1
7	7	0	7		7	7	0	7
3	4	1	4		3	4	1	4
4	5	1	5		4	5	1	5
5	6	1	6		5	6	1	6
4	4	0	4		4	4	0	0
6	7	1	7		6	7	1	7
2	3	1	3		2	3	1	3
0	1	1	1		0	1	1	1
5	5	0	5		5	5	0	5
7	6	-1	6		7	6	-1	6
6	5	-1	5		6	5	-1	4
2	1	-1	1		2	1	-1	6
4	5	1	5		4	5	1	1
1	1	0	1		1	1	0	1
8	8	0	8		8	8	0	6
5	6	1	6		5	6	1	6
8	8	0	8		8	8	0	9
3	2	-1	2		3	2	-1	2
8	8	0	6		8	8	0	4
2	2	0	2		2	2	0	2
7	6	-1	3		7	6	-1	0
8	8	0	8		8	8	0	4
0	0	0	0		0	0	0	0
1	1	0	1		1	1	0	1
1	1	0	1		1	1	0	1
1	1	0	1		1	1	0	8
5	5	0	3		5	5	0	5
7	6	-1	3		7	6	-1	6
2	2	0	2		2	2	0	2
2	3	1	3		2	3	1	3
8	8	0	3		8	8	0	8
6	6	0	6		6	6	0	1
2	2	0	2		2	2	0	2
5	4	-1	0		5	4	-1	0
1	1	0	1		1	1	0	1
0	1	1	7		0	1	1	8
2	1	-1	1		2	1	-1	8
0	0	0	0		0	0	0	0
5	6	1	6		5	6	1	6
7	7	0	7		7	7	0	0
0	0	0	0		0	0	0	2
7	6	-1	3		7	6	-1	6
4	3	-1	3		4	3	-1	3
6	7	1	7		6	7	1	7
7	6	-1	6		7	6	-1	6
3	2	-1	5		3	2	-1	5
0	0	0	0		0	0	0	0
4	5	1	5		4	5	1	5
4	5	1	5		4	5	1	5
6	5	-1	1		6	5	-1	6
8	8	0	8		8	8	0	8
1	2	1	2		1	2	1	2
0	0	0	0		0	0	0	0
7	6	-1	6		7	6	-1	3
1	0	-1	0		1	0	-1	0
6	5	-1	5		6	5	-1	8
6	5	-1	5		6	5	-1	4
4	5	1	5		4	5	1	5
0	1	1	1		0	1	1	1
1	0	-1	0		1	0	-1	0
6	7	1	7		6	7	1	7
5	6	1	6		5	6	1	6
0	0	0	0		0	0	0	0
1	1	0	6		1	1	0	1
5	6	1	6		5	6	1	6
8	7	-1	7		8	7	-1	7
6	5	-1	5		6	5	-1	4
6	7	1	7		6	7	1	7
6	5	-1	5		6	5	-1	4
8	8	0	3		8	8	0	8
0	0	0	0		0	0	0	0
2	1	-1	1		2	1	-1	8
7	6	-1	6		7	6	-1	6
3	4	1	4		3	4	1	0
1	2	1	2		1	2	1	2
3	3	0	3		3	3	0	3
1	0	-1	0		1	0	-1	0
5	6	1	6		5	6	1	6
4	5	1	5		4	5	1	5
5	5	0	5		5	5	0	5
1	2	1	2		1	2	1	2
7	6	-1	6		7	6	-1	6
8	8	0	8		8	8	0	8
0	1	1	1		0	1	1	6
6	7	1	7		6	7	1	7
2	2	0	2		2	2	0	2
2	2	0	2		2	2	0	2
0	1	1	1		0	1	1	9
5	5	0	5		5	5	0	5
3	2	-1	2		3	2	-1	2
3	2	-1	2		3	2	-1	2
5	4	-1	4		5	4	-1	6
5	6	1	6		5	6	1	6
0	0	0	0		0	0	0	0
8	7	-1	7		8	7	-1	7
3	2	-1	2		3	2	-1	2
2	2	0	2		2	2	0	2
5	5	0	5		5	5	0	5
4	5	1	5		4	5	1	4
1	1	0	1		1	1	0	1
5	6	1	6		5	6	1	6
3	2	-1	6		3	2	-1	2
8	8	0	9		8	8	0	8
4	3	-1	3		4	3	-1	3
1	0	-1	0		1	0	-1	0
4	5	1	5		4	5	1	5
7	8	1	8		7	8	1	4
4	5	1	5		4	5	1	5
3	2	-1	2		3	2	-1	2
6	5	-1	5		6	5	-1	4
7	7	0	7		7	7	0	0
3	3	0	3		3	3	0	3
4	4	0	4		4	4	0	4
2	1	-1	1		2	1	-1	1
3	4	1	4		3	4	1	4
0	0	0	0		0	0	0	0
5	4	-1	0		5	4	-1	0
7	8	1	8		7	8	1	8
5	5	0	5		5	5	0	5
5	5	0	8		5	5	0	5
5	6	1	6		5	6	1	6
4	3	-1	3		4	3	-1	3
4	4	0	4		4	4	0	4
6	5	-1	5		6	5	-1	4
4	5	1	5		4	5	1	5
0	0	0	0		0	0	0	0
4	3	-1	3		4	3	-1	3
6	7	1	7		6	7	1	7
4	4	0	4		4	4	0	4
7	7	0	7		7	7	0	0
6	7	1	7		6	7	1	7
4	5	1	5		4	5	1	5
6	6	0	6		6	6	0	6
7	6	-1	6		7	6	-1	6
4	5	1	5		4	5	1	5
1	1	0	1		1	1	0	6
5	4	-1	0		5	4	-1	4
0	1	1	8		0	1	1	1
0	0	0	0		0	0	0	0
3	4	1	4		3	4	1	4
7	6	-1	4		7	6	-1	6
5	6	1	6		5	6	1	6
0	1	1	1		0	1	1	1
0	0	0	0		0	0	0	0
5	4	-1	2		5	4	-1	0
6	5	-1	5		6	5	-1	4
7	7	0	7		7	7	0	1
2	2	0	2		2	2	0	2
8	8	0	8		8	8	0	9
1	2	1	2		1	2	1	2
8	8	0	8		8	8	0	3
1	1	0	1		1	1	0	1
8	7	-1	7		8	7	-1	0
4	5	1	5		4	5	1	5
5	5	0	5		5	5	0	5
5	5	0	5		5	5	0	5
1	2	1	2		1	2	1	2
1	2	1	2		1	2	1	4
7	7	0	7		7	7	0	7
0	0	0	0		0	0	0	0
6	6	0	6		6	6	0	6
8	8	0	8		8	8	0	2
5	4	-1	0		5	4	-1	0
0	1	1	8		0	1	1	6
3	3	0	3		3	3	0	8
4	4	0	4		4	4	0	4
4	3	-1	3		4	3	-1	3
5	5	0	5		5	5	0	5
8	8	0	8		8	8	0	8
6	5	-1	5		6	5	-1	1
5	5	0	1		5	5	0	5
4	3	-1	3		4	3	-1	5
2	1	-1	1		2	1	-1	1
1	2	1	2		1	2	1	4
0	0	0	0		0	0	0	0
8	7	-1	7		8	7	-1	4
7	6	-1	6		7	6	-1	6
6	5	-1	5		6	5	-1	5
6	6	0	6		6	6	0	1
5	4	-1	4		5	4	-1	0
3	3	0	5		3	3	0	5
3	2	-1	2		3	2	-1	2
5	6	1	6		5	6	1	6
1	0	-1	0		1	0	-1	0
4	4	0	4		4	4	0	4
6	5	-1	5		6	5	-1	8
4	5	1	5		4	5	1	4
2	1	-1	1		2	1	-1	1
5	6	1	6		5	6	1	6
3	3	0	3		3	3	0	5
5	6	1	6		5	6	1	6
5	5	0	5		5	5	0	4
3	2	-1	2		3	2	-1	8
0	0	0	0		0	0	0	0
3	3	0	3		3	3	0	3
7	8	1	8		7	8	1	5
0	1	1	1		0	1	1	1
6	6	0	6		6	6	0	6
7	6	-1	6		7	6	-1	6
2	1	-1	1		2	1	-1	1
0	0	0	0		0	0	0	0
0	0	0	0		0	0	0	0
8	8	0	8		8	8	0	3
6	7	1	7		6	7	1	7
4	4	0	4		4	4	0	4
7	7	0	7		7	7	0	4
0	0	0	0		0	0	0	0
6	5	-1	5		6	5	-1	4
5	5	0	5		5	5	0	5
8	8	0	2		8	8	0	8
3	3	0	3		3	3	0	3
8	7	-1	7		8	7	-1	7
7	6	-1	6		7	6	-1	6
5	5	0	5		5	5	0	5
5	4	-1	0		5	4	-1	4
5	4	-1	4		5	4	-1	4
5	4	-1	4		5	4	-1	0
6	5	-1	5		6	5	-1	6
7	8	1	8		7	8	1	8
6	5	-1	5		6	5	-1	1
6	7	1	7		6	7	1	7
1	0	-1	6		1	0	-1	0
6	6	0	6		6	6	0	6
2	3	1	3		2	3	1	3
8	8	0	8		8	8	0	8
6	5	-1	9		6	5	-1	5
4	4	0	4		4	4	0	0
3	4	1	4		3	4	1	4
8	8	0	8		8	8	0	8
4	3	-1	5		4	3	-1	3
5	4	-1	4		5	4	-1	0
1	0	-1	0		1	0	-1	0
1	1	0	1		1	1	0	1
7	6	-1	3		7	6	-1	6
0	1	1	8		0	1	1	6
2	2	0	2		2	2	0	2
8	8	0	8		8	8	0	8
5	4	-1	4		5	4	-1	4
7	8	1	8		7	8	1	8
4	4	0	4		4	4	0	4
6	5	-1	5		6	5	-1	1
3	4	1	4		3	4	1	0
0	0	0	9		0	0	0	0
7	7	0	7		7	7	0	7
7	6	-1	6		7	6	-1	1
1	2	1	2		1	2	1	2
6	6	0	3		6	6	0	6
5	5	0	1		5	5	0	5
6	7	1	7		6	7	1	7
2	2	0	2		2	2	0	2
5	5	0	5		5	5	0	5
0	1	1	1		0	1	1	1
7	6	-1	6		7	6	-1	3
2	2	0	2		2	2	0	2
5	6	1	6		5	6	1	6
8	8	0	8		8	8	0	6
1	0	-1	2		1	0	-1	2
4	4	0	7		4	4	0	5
6	7	1	0		6	7	1	7
1	0	-1	0		1	0	-1	0
8	8	0	5		8	8	0	8
8	8	0	2		8	8	0	8
4	5	1	5		4	5	1	5
5	4	-1	4		5	4	-1	0
4	4	0	4		4	4	0	0
5	4	-1	4		5	4	-1	4
2	2	0	2		2	2	0	5
3	3	0	0		3	3	0	3
5	4	-1	4		5	4	-1	4
5	6	1	6		5	6	1	6
1	0	-1	0		1	0	-1	0
0	0	0	0		0	0	0	0
2	2	0	2		2	2	0	2
6	6	0	6		6	6	0	6
4	5	1	5		4	5	1	5
7	8	1	8		7	8	1	8
5	6	1	6		5	6	1	6
1	2	1	2		1	2	1	2
1	2	1	6		1	2	1	2
7	7	0	7		7	7	0	7
7	7	0	7		7	7	0	9
1	2	1	2		1	2	1	2
4	4	0	4		4	4	0	4
3	2	-1	2		3	2	-1	2
6	7	1	2		6	7	1	7
8	7	-1	7		8	7	-1	1
8	8	0	8		8	8	0	1
6	6	0	6		6	6	0	1
7	6	-1	6		7	6	-1	6
8	8	0	8		8	8	0	5
5	5	0	5		5	5	0	5
8	8	0	8		8	8	0	7
3	2	-1	2		3	2	-1	2
5	5	0	5		5	5	0	4
5	5	0	5		5	5	0	5
5	5	0	5		5	5	0	5
5	4	-1	4		5	4	-1	0
0	1	1	1		0	1	1	1
5	5	0	5		5	5	0	9
5	4	-1	0		5	4	-1	4
5	5	0	1		5	5	0	5
7	7	0	7		7	7	0	7
2	1	-1	1		2	1	-1	1
3	4	1	7		3	4	1	4
4	5	1	5		4	5	1	5
4	3	-1	3		4	3	-1	8
5	6	1	6		5	6	1	6
4	5	1	5		4	5	1	5
8	8	0	8		8	8	0	9
8	8	0	7		8	8	0	8
6	5	-1	5		6	5	-1	5
8	7	-1	2		8	7	-1	7
3	2	-1	2		3	2	-1	2
0	0	0	0		0	0	0	0
6	5	-1	5		6	5	-1	4
2	2	0	2		2	2	0	2
3	4	1	4		3	4	1	4
7	8	1	8		7	8	1	9
8	8	0	8		8	8	0	0
8	8	0	8		8	8	0	3
6	7	1	2		6	7	1	7
3	4	1	4		3	4	1	4
2	3	1	3		2	3	1	3
2	3	1	3		2	3	1	6
3	3	0	3		3	3	0	5
0	0	0	0		0	0	0	0
6	5	-1	5		6	5	-1	4
8	7	-1	7		8	7	-1	7
5	4	-1	4		5	4	-1	5
6	6	0	6		6	6	0	3
0	0	0	0		0	0	0	0
8	8	0	8		8	8	0	6
3	3	0	5		3	3	0	5
5	4	-1	0		5	4	-1	7
4	3	-1	3		4	3	-1	3
7	7	0	7		7	7	0	7
5	4	-1	0		5	4	-1	0
0	0	0	0		0	0	0	0
8	8	0	7		8	8	0	3
5	6	1	7		5	6	1	7
0	0	0	0		0	0	0	0
3	4	1	5		3	4	1	5
5	6	1	6		5	6	1	6
8	8	0	8		8	8	0	8
6	5	-1	5		6	5	-1	5
3	3	0	5		3	3	0	5
6	7	1	7		6	7	1	7
3	2	-1	2		3	2	-1	2
5	5	0	5		5	5	0	4
5	4	-1	0		5	4	-1	0
0	1	1	1		0	1	1	1
0	1	1	1		0	1	1	1
1	1	0	1		1	1	0	1
7	7	0	7		7	7	0	7
1	2	1	2		1	2	1	2
8	8	0	8		8	8	0	8
4	3	-1	3		4	3	-1	1
4	5	1	5		4	5	1	5
2	3	1	3		2	3	1	6
6	7	1	7		6	7	1	0
5	4	-1	0		5	4	-1	0
7	7	0	7		7	7	0	7
0	1	1	1		0	1	1	1
2	2	0	2		2	2	0	2
2	2	0	2		2	2	0	2
1	2	1	2		1	2	1	2
4	3	-1	3		4	3	-1	3
1	2	1	2		1	2	1	2
3	4	1	4		3	4	1	4
7	7	0	7		7	7	0	0
0	0	0	0		0	0	0	0
5	4	-1	4		5	4	-1	4
7	6	-1	6		7	6	-1	3
0	0	0	0		0	0	0	0
6	7	1	7		6	7	1	7
1	1	0	6		1	1	0	1
1	2	1	2		1	2	1	2
0	0	0	0		0	0	0	0
5	6	1	6		5	6	1	6
8	8	0	8		8	8	0	7
7	6	-1	1		7	6	-1	0
2	2	0	5		2	2	0	5
2	2	0	2		2	2	0	2
0	1	1	1		0	1	1	1
6	5	-1	5		6	5	-1	4
6	5	-1	5		6	5	-1	1
2	3	1	3		2	3	1	5
2	1	-1	8		2	1	-1	1
4	4	0	0		4	4	0	0
6	5	-1	5		6	5	-1	5
6	5	-1	5		6	5	-1	4
6	7	1	7		6	7	1	7
6	5	-1	5		6	5	-1	4
2	2	0	2		2	2	0	2
8	7	-1	7		8	7	-1	7
7	7	0	7		7	7	0	9
0	1	1	1		0	1	1	7
1	2	1	2		1	2	1	2
2	2	0	2		2	2	0	2
5	6	1	6		5	6	1	2
2	3	1	3		2	3	1	3
7	7	0	7		7	7	0	2
5	5	0	5		5	5	0	5
2	1	-1	1		2	1	-1	1
5	6	1	6		5	6	1	6
6	5	-1	5		6	5	-1	4
2	3	1	3		2	3	1	3
6	6	0	3		6	6	0	6
5	4	-1	0		5	4	-1	0
6	5	-1	1		6	5	-1	5
2	2	0	2		2	2	0	2
5	5	0	5		5	5	0	4
6	6	0	6		6	6	0	6
7	8	1	8		7	8	1	8
1	1	0	6		1	1	0	1
3	4	1	4		3	4	1	4
6	7	1	7		6	7	1	7
4	3	-1	3		4	3	-1	0
3	3	0	3		3	3	0	3
6	6	0	3		6	6	0	6
4	3	-1	4		4	3	-1	3
5	5	0	5		5	5	0	5
2	2	0	2		2	2	0	2
0	1	1	8		0	1	1	1
4	4	0	0		4	4	0	4
6	6	0	3		6	6	0	6
4	5	1	5		4	5	1	5
6	6	0	6		6	6	0	6
5	5	0	5		5	5	0	4
0	0	0	0		0	0	0	9
6	6	0	6		6	6	0	6
2	1	-1	1		2	1	-1	1
8	8	0	8		8	8	0	8
7	7	0	2		7	7	0	5
1	1	0	1		1	1	0	1
0	1	1	1		0	1	1	1
4	5	1	5		4	5	1	4
3	2	-1	2		3	2	-1	2
7	7	0	7		7	7	0	7
6	6	0	6		6	6	0	6
4	3	-1	3		4	3	-1	6
6	6	0	6		6	6	0	1
1	0	-1	0		1	0	-1	9
8	8	0	8		8	8	0	8
2	3	1	3		2	3	1	6
7	8	1	5		7	8	1	8
5	4	-1	4		5	4	-1	4
6	6	0	6		6	6	0	3
4	5	1	5		4	5	1	5
0	1	1	1		0	1	1	8
1	2	1	2		1	2	1	2
7	6	-1	6		7	6	-1	6
5	5	0	5		5	5	0	5
1	1	0	1		1	1	0	1
2	3	1	3		2	3	1	0
5	4	-1	4		5	4	-1	4
7	8	1	8		7	8	1	8
5	4	-1	0		5	4	-1	4
8	7	-1	7		8	7	-1	2
5	6	1	6		5	6	1	6
2	1	-1	1		2	1	-1	1
5	5	0	5		5	5	0	5
1	2	1	2		1	2	1	2
7	6	-1	6		7	6	-1	3
0	0	0	0		0	0	0	0
8	8	0	8		8	8	0	1
6	7	1	7		6	7	1	7
1	1	0	8		1	1	0	1
1	2	1	2		1	2	1	2
0	1	1	1		0	1	1	6
0	0	0	0		0	0	0	0
8	7	-1	7		8	7	-1	7
0	0	0	0		0	0	0	0
4	3	-1	5		4	3	-1	3
4	4	0	4		4	4	0	0
1	0	-1	0		1	0	-1	0
1	0	-1	0		1	0	-1	0
2	1	-1	1		2	1	-1	1
7	7	0	7		7	7	0	7
3	2	-1	2		3	2	-1	2
6	6	0	6		6	6	0	1
4	5	1	5		4	5	1	5
0	1	1	1		0	1	1	1
6	5	-1	5		6	5	-1	4
1	0	-1	0		1	0	-1	0
7	7	0	0		7	7	0	5
3	4	1	4		3	4	1	4
5	5	0	5		5	5	0	5
2	1	-1	1		2	1	-1	7
1	0	-1	0		1	0	-1	9
2	2	0	2		2	2	0	2
3	2	-1	2		3	2	-1	2
0	0	0	0		0	0	0	0
4	4	0	0		4	4	0	4
3	4	1	5		3	4	1	0
1	1	0	1		1	1	0	1
5	5	0	1		5	5	0	4
3	4	1	4		3	4	1	4
0	0	0	9		0	0	0	0
6	6	0	6		6	6	0	6
1	0	-1	0		1	0	-1	0
1	1	0	1		1	1	0	1
8	8	0	6		8	8	0	6
1	0	-1	0		1	0	-1	0
0	0	0	9		0	0	0	0
8	8	0	8		8	8	0	8
0	0	0	0		0	0	0	0
5	5	0	5		5	5	0	4
2	1	-1	1		2	1	-1	6
0	1	1	1		0	1	1	1
4	4	0	0		4	4	0	0
2	2	0	2		2	2	0	2
6	5	-1	5		6	5	-1	1
1	1	0	6		1	1	0	1
4	4	0	0		4	4	0	4
6	7	1	7		6	7	1	7
5	6	1	6		5	6	1	6
2	2	0	6		2	2	0	6
4	4	0	5		4	4	0	0
7	8	1	8		7	8	1	9
8	7	-1	7		8	7	-1	5
2	1	-1	1		2	1	-1	6
7	8	1	7		7	8	1	5
5	4	-1	5		5	4	-1	5
8	7	-1	7		8	7	-1	5
7	7	0	7		7	7	0	9
7	8	1	2		7	8	1	8
7	8	1	8		7	8	1	8
0	1	1	1		0	1	1	8
6	5	-1	5		6	5	-1	1
1	1	0	1		1	1	0	1
5	4	-1	4		5	4	-1	4
2	1	-1	1		2	1	-1	8
8	8	0	8		8	8	0	5
1	2	1	2		1	2	1	2
2	1	-1	1		2	1	-1	1
1	2	1	2		1	2	1	2
0	1	1	1		0	1	1	1
3	2	-1	2		3	2	-1	9
0	1	1	1		0	1	1	1
7	8	1	8		7	8	1	8
0	0	0	0		0	0	0	0
2	2	0	6		2	2	0	6
6	5	-1	5		6	5	-1	4
1	1	0	1		1	1	0	8
2	1	-1	1		2	1	-1	1
2	1	-1	1		2	1	-1	8
4	4	0	4		4	4	0	4
7	8	1	8		7	8	1	4
6	5	-1	5		6	5	-1	5
4	5	1	5		4	5	1	4
0	1	1	1		0	1	1	1
1	0	-1	0		1	0	-1	0
5	4	-1	0		5	4	-1	4
6	5	-1	5		6	5	-1	4
2	2	0	2		2	2	0	2
2	2	0	2		2	2	0	2
0	1	1	1		0	1	1	1
7	6	-1	6		7	6	-1	6
1	1	0	1		1	1	0	1
6	6	0	6		6	6	0	6
1	1	0	1		1	1	0	1
6	6	0	6		6	6	0	6
3	2	-1	6		3	2	-1	2
5	6	1	6		5	6	1	6
4	5	1	5		4	5	1	5
5	4	-1	0		5	4	-1	4
8	8	0	8		8	8	0	8
7	6	-1	6		7	6	-1	8
3	4	1	4		3	4	1	4
6	7	1	7		6	7	1	7
1	2	1	2		1	2	1	2
8	8	0	8		8	8	0	4
5	5	0	1		5	5	0	4
7	7	0	7		7	7	0	7
8	8	0	8		8	8	0	8
7	7	0	7		7	7	0	7
4	3	-1	3		4	3	-1	5
2	1	-1	5		2	1	-1	5
4	3	-1	3		4	3	-1	3
2	2	0	2		2	2	0	2
7	6	-1	6		7	6	-1	2
2	2	0	2		2	2	0	2
8	7	-1	7		8	7	-1	5
4	3	-1	3		4	3	-1	3
6	7	1	7		6	7	1	7
2	3	1	3		2	3	1	3
8	8	0	2		8	8	0	7
6	7	1	7		6	7	1	7
5	4	-1	0		5	4	-1	0
4	5	1	1		4	5	1	1
5	6	1	6		5	6	1	6
2	2	0	2		2	2	0	2
8	8	0	8		8	8	0	3
7	8	1	8		7	8	1	8
0	0	0	9		0	0	0	0
1	2	1	2		1	2	1	2
4	4	0	4		4	4	0	4
6	6	0	6		6	6	0	1
3	4	1	4		3	4	1	4
5	4	-1	4		5	4	-1	0
5	5	0	5		5	5	0	4
2	3	1	3		2	3	1	8
1	1	0	1		1	1	0	1
8	8	0	5		8	8	0	9
0	1	1	1		0	1	1	1
0	0	0	0		0	0	0	0
1	0	-1	0		1	0	-1	0
0	0	0	0		0	0	0	0
8	8	0	8		8	8	0	6
5	4	-1	4		5	4	-1	4
8	8	0	5		8	8	0	8
1	1	0	1		1	1	0	1
7	8	1	4		7	8	1	8
8	7	-1	7		8	7	-1	0
3	4	1	4		3	4	1	4
5	6	1	6		5	6	1	6
1	0	-1	0		1	0	-1	0
8	8	0	8		8	8	0	9
6	7	1	2		6	7	1	7
0	0	0	0		0	0	0	0
6	6	0	3		6	6	0	6
8	7	-1	7		8	7	-1	4
2	3	1	3		2	3	1	3
5	4	-1	4		5	4	-1	4
7	7	0	7		7	7	0	2
1	0	-1	0		1	0	-1	0
7	6	-1	6		7	6	-1	6
4	4	0	0		4	4	0	4
1	0	-1	0		1	0	-1	0
6	5	-1	5		6	5	-1	8
5	5	0	5		5	5	0	5
5	4	-1	4		5	4	-1	4
3	2	-1	0		3	2	-1	2
6	7	1	7		6	7	1	7
5	5	0	5		5	5	0	7
4	3	-1	3		4	3	-1	0
6	5	-1	5		6	5	-1	5
8	7	-1	7		8	7	-1	7
1	1	0	1		1	1	0	1
1	0	-1	0		1	0	-1	0
5	6	1	6		5	6	1	6
6	7	1	7		6	7	1	7
2	3	1	3		2	3	1	3
4	5	1	5		4	5	1	5
8	7	-1	7		8	7	-1	4
6	5	-1	5		6	5	-1	5
6	7	1	7		6	7	1	7
6	6	0	6		6	6	0	6
4	5	1	5		4	5	1	4
0	1	1	1		0	1	1	1
7	7	0	7		7	7	0	0
2	2	0	6		2	2	0	6
0	1	1	1		0	1	1	1
4	3	-1	3		4	3	-1	5
2	3	1	3		2	3	1	3
5	5	0	5		5	5	0	4
2	1	-1	1		2	1	-1	1
8	7	-1	7		8	7	-1	6
2	2	0	2		2	2	0	2
0	0	0	0		0	0	0	0
7	8	1	8		7	8	1	7
3	3	0	3		3	3	0	3
0	1	1	1		0	1	1	8
5	4	-1	0		5	4	-1	4
4	4	0	4		4	4	0	0
5	5	0	5		5	5	0	5
8	8	0	8		8	8	0	8
4	3	-1	3		4	3	-1	5
5	4	-1	4		5	4	-1	4
7	8	1	8		7	8	1	7
1	2	1	2		1	2	1	7
6	5	-1	5		6	5	-1	5
8	8	0	8		8	8	0	2
1	1	0	1		1	1	0	1
7	7	0	0		7	7	0	7
6	7	1	2		6	7	1	7
3	3	0	3		3	3	0	3
5	5	0	5		5	5	0	5
6	6	0	6		6	6	0	4
4	5	1	5		4	5	1	5
8	8	0	8		8	8	0	9
1	1	0	1		1	1	0	1
7	7	0	7		7	7	0	7
1	0	-1	0		1	0	-1	0
7	8	1	6		7	8	1	4
6	5	-1	1		6	5	-1	5
8	7	-1	7		8	7	-1	5
1	2	1	2		1	2	1	2
8	8	0	8		8	8	0	8
6	7	1	7		6	7	1	7
8	7	-1	7		8	7	-1	7
5	4	-1	4		5	4	-1	4
1	1	0	1		1	1	0	1
7	7	0	7		7	7	0	2
5	4	-1	4		5	4	-1	0
6	6	0	6		6	6	0	6
1	2	1	6		1	2	1	2
8	8	0	8		8	8	0	8
4	4	0	4		4	4	0	0
6	7	1	2		6	7	1	7
2	3	1	3		2	3	1	4
0	0	0	0		0	0	0	0
8	8	0	8		8	8	0	8
8	7	-1	7		8	7	-1	4
5	5	0	5		5	5	0	4
7	7	0	7		7	7	0	5
4	3	-1	3		4	3	-1	3
1	1	0	1		1	1	0	1
7	7	0	7		7	7	0	7
5	6	1	6		5	6	1	6
2	2	0	6		2	2	0	2
0	0	0	0		0	0	0	0
8	7	-1	7		8	7	-1	0
5	6	1	6		5	6	1	6
1	0	-1	0		1	0	-1	0
1	0	-1	0		1	0	-1	0
0	0	0	0		0	0	0	0
2	1	-1	1		2	1	-1	1
1	1	0	1		1	1	0	1
1	2	1	2		1	2	1	2
1	1	0	6		1	1	0	1
7	8	1	3		7	8	1	3
5	5	0	5		5	5	0	5
4	3	-1	3		4	3	-1	3
1	0	-1	0		1	0	-1	0
7	7	0	7		7	7	0	7
4	3	-1	3		4	3	-1	8
6	5	-1	5		6	5	-1	5
6	6	0	3		6	6	0	3
0	0	0	0		0	0	0	0
6	6	0	6		6	6	0	2
3	2	-1	2		3	2	-1	2
2	3	1	3		2	3	1	5
2	3	1	5		2	3	1	5
1	2	1	2		1	2	1	4
1	0	-1	0		1	0	-1	0
1	2	1	2		1	2	1	2
8	7	-1	7		8	7	-1	5
2	3	1	3		2	3	1	3
6	5	-1	5		6	5	-1	5
4	5	1	5		4	5	1	5
4	4	0	5		4	4	0	4
4	4	0	4		4	4	0	2
2	3	1	3		2	3	1	3
6	7	1	7		6	7	1	7
8	8	0	8		8	8	0	5
7	6	-1	6		7	6	-1	6
5	6	1	6		5	6	1	6
6	7	1	7		6	7	1	7
1	0	-1	0		1	0	-1	0
6	6	0	6		6	6	0	6
7	6	-1	3		7	6	-1	6
7	7	0	7		7	7	0	7
8	7	-1	7		8	7	-1	2
4	5	1	5		4	5	1	5
5	5	0	5		5	5	0	4
8	8	0	4		8	8	0	7
5	4	-1	0		5	4	-1	4
7	8	1	8		7	8	1	8
5	5	0	5		5	5	0	5
3	4	1	4		3	4	1	0
4	4	0	4		4	4	0	0
0	0	0	0		0	0	0	0
0	1	1	1		0	1	1	6
2	2	0	2		2	2	0	2
5	5	0	5		5	5	0	5
3	4	1	4		3	4	1	0
8	8	0	6		8	8	0	6
5	6	1	6		5	6	1	6
1	0	-1	7		1	0	-1	0
4	5	1	5		4	5	1	5
6	6	0	6		6	6	0	6
2	1	-1	1		2	1	-1	1
2	2	0	6		2	2	0	6
8	7	-1	7		8	7	-1	4
8	8	0	8		8	8	0	3
1	1	0	1		1	1	0	8
5	6	1	6		5	6	1	6
1	2	1	2		1	2	1	2
2	1	-1	1		2	1	-1	6
6	5	-1	5		6	5	-1	7
5	5	0	5		5	5	0	0
4	5	1	5		4	5	1	5
7	6	-1	6		7	6	-1	6
1	2	1	2		1	2	1	2
7	6	-1	6		7	6	-1	6
3	4	1	4		3	4	1	4
3	3	0	3		3	3	0	3
8	7	-1	7		8	7	-1	7
2	1	-1	1		2	1	-1	1
5	5	0	5		5	5	0	5
7	7	0	7		7	7	0	4
2	2	0	2		2	2	0	2
6	6	0	6		6	6	0	6
0	0	0	0		0	0	0	0
8	8	0	8		8	8	0	6
4	5	1	5		4	5	1	4
1	0	-1	0		1	0	-1	0
0	0	0	0		0	0	0	0
6	6	0	6		6	6	0	6
3	2	-1	2		3	2	-1	2
1	2	1	2		1	2	1	2
8	7	-1	7		8	7	-1	7
0	1	1	1		0	1	1	1
4	4	0	4		4	4	0	4
5	6	1	3		5	6	1	6
4	4	0	5		4	4	0	4
2	3	1	3		2	3	1	3
7	7	0	7		7	7	0	7
3	2	-1	2		3	2	-1	2
4	5	1	5		4	5	1	5
8	8	0	8		8	8	0	4
6	7	1	7		6	7	1	7
0	0	0	0		0	0	0	0
1	1	0	5		1	1	0	5
3	3	0	3		3	3	0	3
8	8	0	8		8	8	0	5
5	5	0	5		5	5	0	4
3	3	0	3		3	3	0	3
5	5	0	5		5	5	0	1
5	4	-1	5		5	4	-1	4
5	6	1	7		5	6	1	6
1	1	0	1		1	1	0	1
5	4	-1	4		5	4	-1	0
6	5	-1	5		6	5	-1	4
7	6	-1	3		7	6	-1	3
2	1	-1	1		2	1	-1	8
5	6	1	6		5	6	1	6
2	2	0	4		2	2	0	6
8	8	0	8		8	8	0	4
5	6	1	6		5	6	1	6
8	7	-1	7		8	7	-1	9
6	5	-1	4		6	5	-1	4
5	5	0	5		5	5	0	5
2	1	-1	1		2	1	-1	1
2	1	-1	1		2	1	-1	1
2	2	0	2		2	2	0	2
5	4	-1	0		5	4	-1	4
5	4	-1	4		5	4	-1	0
4	3	-1	3		4	3	-1	7
7	7	0	7		7	7	0	7
3	3	0	3		3	3	0	5
8	8	0	8		8	8	0	8
7	6	-1	6		7	6	-1	6
6	6	0	6		6	6	0	4
6	7	1	7		6	7	1	4
1	0	-1	0		1	0	-1	0
3	3	0	3		3	3	0	3
5	5	0	5		5	5	0	5
5	6	1	6		5	6	1	6
3	4	1	4		3	4	1	0
0	1	1	1		0	1	1	1
2	2	0	2		2	2	0	2
3	4	1	4		3	4	1	4
8	8	0	8		8	8	0	8
5	4	-1	4		5	4	-1	4
7	7	0	7		7	7	0	2
3	2	-1	2		3	2	-1	2
4	5	1	5		4	5	1	5
3	2	-1	2		3	2	-1	2
5	6	1	6		5	6	1	6
5	6	1	6		5	6	1	6
5	6	1	6		5	6	1	6
5	5	0	5		5	5	0	1
2	1	-1	1		2	1	-1	5
7	7	0	6		7	7	0	7
7	7	0	7		7	7	0	7
4	3	-1	3		4	3	-1	3
6	7	1	5		6	7	1	5
5	5	0	5		5	5	0	5
1	0	-1	0		1	0	-1	9
2	1	-1	1		2	1	-1	1
6	6	0	6		6	6	0	3
5	4	-1	4		5	4	-1	4
5	5	0	5		5	5	0	5
7	7	0	7		7	7	0	7
5	6	1	6		5	6	1	6
3	3	0	3		3	3	0	3
5	6	1	6		5	6	1	6
1	1	0	1		1	1	0	1
3	4	1	4		3	4	1	0
7	6	-1	6		7	6	-1	6
8	7	-1	7		8	7	-1	7
7	6	-1	6		7	6	-1	6
8	7	-1	7		8	7	-1	4
6	7	1	7		6	7	1	7
4	5	1	5		4	5	1	5
6	6	0	7		6	6	0	1
0	0	0	0		0	0	0	0
2	3	1	3		2	3	1	3
6	6	0	6		6	6	0	6
2	1	-1	6		2	1	-1	1
5	4	-1	4		5	4	-1	8
3	2	-1	2		3	2	-1	2
4	5	1	5		4	5	1	5
2	3	1	4		2	3	1	3
3	4	1	4		3	4	1	4
3	3	0	3		3	3	0	3
5	5	0	5		5	5	0	5
8	8	0	8		8	8	0	6
0	0	0	0		0	0	0	0
3	2	-1	2		3	2	-1	8
0	0	0	0		0	0	0	9
4	5	1	5		4	5	1	5
0	0	0	0		0	0	0	0
5	6	1	6		5	6	1	6
1	0	-1	0		1	0	-1	0
1	2	1	6		1	2	1	2
1	2	1	2		1	2	1	2
5	6	1	6		5	6	1	6
5	5	0	5		5	5	0	5
0	0	0	0		0	0	0	0
4	5	1	5		4	5	1	5
2	1	-1	8		2	1	-1	1
6	6	0	6		6	6	0	6
7	7	0	7		7	7	0	2
5	6	1	6		5	6	1	6
4	5	1	5		4	5	1	5
1	2	1	2		1	2	1	2
0	1	1	1		0	1	1	1
4	4	0	5		4	4	0	4
4	5	1	5		4	5	1	5
1	0	-1	0		1	0	-1	0
3	2	-1	6		3	2	-1	6
6	5	-1	5		6	5	-1	8
6	5	-1	5		6	5	-1	1
1	0	-1	0		1	0	-1	0
5	4	-1	4		5	4	-1	0
7	8	1	9		7	8	1	2
7	8	1	4		7	8	1	8
7	7	0	0		7	7	0	7
3	3	0	5		3	3	0	5
7	6	-1	6		7	6	-1	6
5	4	-1	0		5	4	-1	4
6	5	-1	5		6	5	-1	5
5	5	0	5		5	5	0	5
3	4	1	4		3	4	1	4
2	2	0	2		2	2	0	2
8	8	0	7		8	8	0	8
7	7	0	7		7	7	0	4
5	4	-1	4		5	4	-1	0
3	4	1	4		3	4	1	0
4	4	0	4		4	4	0	3
5	5	0	5		5	5	0	4
4	3	-1	3		4	3	-1	3
4	3	-1	3		4	3	-1	0
0	0	0	0		0	0	0	0
5	4	-1	4		5	4	-1	0
4	5	1	5		4	5	1	5
4	5	1	5		4	5	1	5
5	6	1	6		5	6	1	6
4	5	1	5		4	5	1	5
8	8	0	5		8	8	0	6
8	8	0	8		8	8	0	3
0	1	1	1		0	1	1	6
1	2	1	1		1	2	1	6
7	7	0	0		7	7	0	2
8	8	0	8		8	8	0	4
5	6	1	6		5	6	1	6
3	2	-1	2		3	2	-1	3
1	1	0	1		1	1	0	1
5	5	0	1		5	5	0	5
0	0	0	0		0	0	0	0
1	0	-1	6		1	0	-1	0
0	0	0	7		0	0	0	7
4	3	-1	5		4	3	-1	3
8	8	0	8		8	8	0	8
2	2	0	2		2	2	0	6
4	5	1	5		4	5	1	5
5	5	0	5		5	5	0	5
0	0	0	0		0	0	0	0
5	4	-1	0		5	4	-1	4
5	5	0	5		5	5	0	4
8	7	-1	2		8	7	-1	7
7	7	0	7		7	7	0	4
4	4	0	4		4	4	0	0
3	2	-1	2		3	2	-1	2
5	6	1	6		5	6	1	6
5	4	-1	4		5	4	-1	4
4	5	1	8		4	5	1	4
8	8	0	9		8	8	0	9
4	3	-1	3		4	3	-1	5
7	7	0	2		7	7	0	3
7	8	1	8		7	8	1	8
5	4	-1	5		5	4	-1	0
8	8	0	8		8	8	0	7
6	6	0	6		6	6	0	3
5	4	-1	4		5	4	-1	4
7	7	0	7		7	7	0	7
2	3	1	3		2	3	1	3
0	1	1	1		0	1	1	1
4	3	-1	3		4	3	-1	3
0	1	1	1		0	1	1	1
2	2	0	2		2	2	0	2
8	8	0	8		8	8	0	8
0	0	0	0		0	0	0	0
2	2	0	2		2	2	0	4
1	2	1	2		1	2	1	2
6	5	-1	5		6	5	-1	4
8	8	0	8		8	8	0	8
5	5	0	1		5	5	0	4
8	8	0	3		8	8	0	3
5	6	1	6		5	6	1	6
2	3	1	3		2	3	1	3
2	2	0	2		2	2	0	2
6	7	1	7		6	7	1	7
1	1	0	1		1	1	0	1
5	5	0	5		5	5	0	4
1	1	0	8		1	1	0	1
6	7	1	2		6	7	1	7
5	4	-1	5		5	4	-1	0
6	6	0	6		6	6	0	6
2	3	1	3		2	3	1	3
1	0	-1	0		1	0	-1	0
2	1	-1	1		2	1	-1	1
8	8	0	8		8	8	0	8
6	7	1	7		6	7	1	7
0	1	1	1		0	1	1	3
5	5	0	5		5	5	0	4
1	1	0	1		1	1	0	1
7	6	-1	6		7	6	-1	6
6	6	0	6		6	6	0	6
4	4	0	4		4	4	0	4
4	3	-1	3		4	3	-1	5
8	8	0	8		8	8	0	8
6	6	0	6		6	6	0	2
4	5	1	5		4	5	1	5
3	4	1	4		3	4	1	4
7	8	1	3		7	8	1	8
2	1	-1	3		2	1	-1	1
0	0	0	0		0	0	0	0
3	4	1	4		3	4	1	4
7	6	-1	6		7	6	-1	6
2	2	0	2		2	2	0	2
2	1	-1	1		2	1	-1	4
4	5	1	5		4	5	1	8
0	0	0	0		0	0	0	0
6	5	-1	8		6	5	-1	5
5	5	0	5		5	5	0	5
6	5	-1	5		6	5	-1	4
4	3	-1	3		4	3	-1	5
5	6	1	6		5	6	1	1
8	8	0	8		8	8	0	4
6	7	1	7		6	7	1	7
2	3	1	3		2	3	1	3
5	5	0	5		5	5	0	5
7	7	0	7		7	7	0	7
4	5	1	5		4	5	1	5
1	1	0	1		1	1	0	1
5	6	1	6		5	6	1	6
5	6	1	6		5	6	1	6
2	3	1	3		2	3	1	3
2	3	1	3		2	3	1	3
0	0	0	0		0	0	0	0
3	4	1	4		3	4	1	4
2	1	-1	1		2	1	-1	8
4	5	1	5		4	5	1	5
4	5	1	5		4	5	1	5
2	2	0	2		2	2	0	2
6	6	0	3		6	6	0	6
7	6	-1	6		7	6	-1	3
8	8	0	8		8	8	0	4
7	6	-1	6		7	6	-1	3
6	6	0	6		6	6	0	6
2	1	-1	1		2	1	-1	1
3	4	1	4		3	4	1	0
6	6	0	6		6	6	0	1
8	7	-1	7		8	7	-1	7
5	5	0	1		5	5	0	4
3	2	-1	2		3	2	-1	2
0	1	1	1		0	1	1	1
4	4	0	4		4	4	0	0
6	6	0	6		6	6	0	6
1	1	0	1		1	1	0	1
3	4	1	5		3	4	1	0
4	3	-1	3		4	3	-1	3
5	6	1	6		5	6	1	6
7	7	0	7		7	7	0	9
3	2	-1	6		3	2	-1	2
5	4	-1	4		5	4	-1	0
5	4	-1	4		5	4	-1	4
7	8	1	8		7	8	1	6
5	4	-1	4		5	4	-1	0
2	3	1	5		2	3	1	3
8	7	-1	7		8	7	-1	8
8	8	0	6		8	8	0	6
8	7	-1	7		8	7	-1	7
8	8	0	8		8	8	0	8
0	1	1	1		0	1	1	9
6	7	1	7		6	7	1	7
6	6	0	6		6	6	0	6
0	1	1	1		0	1	1	6
4	3	-1	7		4	3	-1	5
4	3	-1	5		4	3	-1	0
3	4	1	4		3	4	1	0
1	0	-1	0		1	0	-1	0
5	6	1	6		5	6	1	6
6	5	-1	1		6	5	-1	4
3	4	1	4		3	4	1	4
8	8	0	4		8	8	0	4
2	1	-1	1		2	1	-1	3
2	1	-1	1		2	1	-1	1
8	7	-1	7		8	7	-1	7
7	7	0	7		7	7	0	7
3	4	1	4		3	4	1	4
1	1	0	1		1	1	0	1
7	7	0	7		7	7	0	5
8	7	-1	7		8	7	-1	7
8	7	-1	7		8	7	-1	7
4	3	-1	3		4	3	-1	3
5	4	-1	4		5	4	-1	0
8	8	0	8		8	8	0	4
7	8	1	8		7	8	1	8
4	5	1	1		4	5	1	5
3	2	-1	2		3	2	-1	2
4	4	0	5		4	4	0	0
1	2	1	0		1	2	1	4
4	3	-1	5		4	3	-1	3
1	1	0	1		1	1	0	1
6	5	-1	5		6	5	-1	4
5	4	-1	0		5	4	-1	4
2	3	1	3		2	3	1	3
6	7	1	4		6	7	1	7
5	4	-1	4		5	4	-1	4
8	7	-1	2		8	7	-1	7
8	8	0	3		8	8	0	8
7	7	0	7		7	7	0	0
6	5	-1	5		6	5	-1	1
4	4	0	4		4	4	0	0
6	5	-1	5		6	5	-1	4
7	8	1	8		7	8	1	8
5	4	-1	4		5	4	-1	4
3	3	0	3		3	3	0	0
2	2	0	5		2	2	0	5
8	7	-1	7		8	7	-1	2
8	8	0	8		8	8	0	5
5	6	1	6		5	6	1	6
6	5	-1	5		6	5	-1	4
4	5	1	5		4	5	1	4
2	1	-1	1		2	1	-1	1
5	4	-1	0		5	4	-1	0
3	4	1	4		3	4	1	0
2	2	0	2		2	2	0	2
6	5	-1	5		6	5	-1	1
5	4	-1	4		5	4	-1	4
1	2	1	2		1	2	1	2
7	7	0	7		7	7	0	7
7	6	-1	6		7	6	-1	6
8	7	-1	7		8	7	-1	5
1	1	0	1		1	1	0	1
5	6	1	6		5	6	1	6
5	6	1	6		5	6	1	6
5	4	-1	5		5	4	-1	4
0	0	0	0		0	0	0	0
0	0	0	0		0	0	0	0
2	3	1	3		2	3	1	6
7	7	0	8		7	7	0	7
7	7	0	7		7	7	0	7
7	8	1	8		7	8	1	8
5	5	0	5		5	5	0	5
6	7	1	7		6	7	1	5
8	7	-1	7		8	7	-1	9
2	2	0	2		2	2	0	2
1	0	-1	0		1	0	-1	0
5	6	1	6		5	6	1	6
3	3	0	3		3	3	0	3
6	6	0	6		6	6	0	6
8	7	-1	7		8	7	-1	7
1	1	0	6		1	1	0	1
1	2	1	2		1	2	1	2
1	0	-1	0		1	0	-1	9
4	3	-1	3		4	3	-1	3
5	6	1	6		5	6	1	6
6	6	0	6		6	6	0	6
5	4	-1	5		5	4	-1	4
4	5	1	5		4	5	1	5
8	8	0	8		8	8	0	3
8	8	0	8		8	8	0	8
2	2	0	2		2	2	0	2
6	5	-1	5		6	5	-1	1
5	4	-1	4		5	4	-1	4
0	0	0	0		0	0	0	0
6	6	0	6		6	6	0	6
5	6	1	6		5	6	1	6
7	6	-1	6		7	6	-1	3
3	3	0	3		3	3	0	3
2	1	-1	8		2	1	-1	1
3	4	1	4		3	4	1	0
7	8	1	8		7	8	1	5
1	2	1	6		1	2	1	6
1	2	1	2		1	2	1	2
3	2	-1	2		3	2	-1	2
6	6	0	6		6	6	0	6
7	8	1	8		7	8	1	8
5	5	0	5		5	5	0	4
3	3	0	3		3	3	0	5
2	3	1	3		2	3	1	5
4	5	1	5		4	5	1	5
5	5	0	5		5	5	0	4
7	7	0	7		7	7	0	0
4	4	0	4		4	4	0	4
3	4	1	0		3	4	1	0
6	6	0	6		6	6	0	6
1	0	-1	0		1	0	-1	0
6	7	1	0		6	7	1	7
5	5	0	5		5	5	0	1
4	5	1	5		4	5	1	5
3	4	1	4		3	4	1	4
7	8	1	8		7	8	1	2
3	3	0	5		3	3	0	3
4	4	0	4		4	4	0	4
1	1	0	1		1	1	0	8
4	5	1	5		4	5	1	5
1	0	-1	0		1	0	-1	0
8	8	0	8		8	8	0	8
1	2	1	6		1	2	1	2
1	2	1	2		1	2	1	2
8	8	0	8		8	8	0	8
2	1	-1	1		2	1	-1	1
8	7	-1	7		8	7	-1	7
1	1	0	1		1	1	0	1
4	5	1	5		4	5	1	1
3	3	0	3		3	3	0	3
5	4	-1	4		5	4	-1	4
7	7	0	7		7	7	0	2
1	2	1	2		1	2	1	2
6	6	0	6		6	6	0	6
8	8	0	5		8	8	0	8
8	8	0	8		8	8	0	8
7	8	1	8		7	8	1	8
6	6	0	6		6	6	0	6
0	1	1	1		0	1	1	1
1	1	0	1		1	1	0	1
4	5	1	5		4	5	1	4
0	0	0	0		0	0	0	0
4	3	-1	3		4	3	-1	3
3	3	0	3		3	3	0	3
6	6	0	6		6	6	0	6
1	0	-1	1		1	0	-1	1
3	3	0	3		3	3	0	3
0	0	0	0		0	0	0	0
7	7	0	7		7	7	0	0
5	5	0	5		5	5	0	5
6	5	-1	5		6	5	-1	4
1	1	0	1		1	1	0	1
2	3	1	3		2	3	1	3
1	1	0	1		1	1	0	1
8	8	0	8		8	8	0	9
6	5	-1	5		6	5	-1	4
4	4	0	4		4	4	0	4
2	3	1	3		2	3	1	3
1	1	0	1		1	1	0	1
0	1	1	1		0	1	1	1
7	6	-1	6		7	6	-1	6
0	0	0	0		0	0	0	0
7	7	0	7		7	7	0	7
7	7	0	7		7	7	0	7
4	3	-1	3		4	3	-1	3
7	6	-1	6		7	6	-1	6
5	6	1	6		5	6	1	6
6	6	0	6		6	6	0	6
6	7	1	7		6	7	1	7
6	5	-1	9		6	5	-1	4
8	7	-1	7		8	7	-1	7
0	0	0	0		0	0	0	0
7	6	-1	6		7	6	-1	2
7	8	1	8		7	8	1	2
5	6	1	6		5	6	1	6
6	5	-1	5		6	5	-1	4
4	5	1	5		4	5	1	4
3	4	1	4		3	4	1	0
2	2	0	2		2	2	0	2
3	4	1	6		3	4	1	4
6	7	1	7		6	7	1	7
7	8	1	6		7	8	1	8
3	4	1	2		3	4	1	4
3	3	0	3		3	3	0	3
6	7	1	7		6	7	1	7
0	1	1	9		0	1	1	6
4	4	0	1		4	4	0	4
5	6	1	6		5	6	1	6
8	8	0	8		8	8	0	7
0	0	0	0		0	0	0	0
3	3	0	9		3	3	0	3
7	6	-1	6		7	6	-1	3
8	7	-1	7		8	7	-1	7
7	8	1	8		7	8	1	8
6	5	-1	5		6	5	-1	0
4	3	-1	5		4	3	-1	3
3	4	1	4		3	4	1	4
5	6	1	6		5	6	1	6
0	0	0	0		0	0	0	6
8	7	-1	7		8	7	-1	0
6	5	-1	5		6	5	-1	1
3	2	-1	2		3	2	-1	2
4	3	-1	3		4	3	-1	3
1	1	0	1		1	1	0	1
8	8	0	8		8	8	0	2
0	0	0	8		0	0	0	0
0	0	0	0		0	0	0	0
1	0	-1	0		1	0	-1	0
2	3	1	3		2	3	1	3
7	7	0	0		7	7	0	7
1	1	0	1		1	1	0	1
3	4	1	0		3	4	1	0
7	8	1	3		7	8	1	4
3	4	1	4		3	4	1	4
7	7	0	7		7	7	0	7
3	2	-1	2		3	2	-1	4
0	0	0	1		0	0	0	0
5	6	1	6		5	6	1	6
8	8	0	7		8	8	0	4
5	4	-1	4		5	4	-1	0
3	2	-1	2		3	2	-1	2
3	3	0	7		3	3	0	7
8	8	0	8		8	8	0	6
7	8	1	0		7	8	1	6
0	1	1	1		0	1	1	8
5	5	0	5		5	5	0	4
7	8	1	8		7	8	1	8
1	2	1	2		1	2	1	2
5	6	1	6		5	6	1	6
6	6	0	6		6	6	0	2
2	3	1	3		2	3	1	3
4	3	-1	3		4	3	-1	3
7	7	0	7		7	7	0	7
6	5	-1	5		6	5	-1	4
0	0	0	0		0	0	0	0
7	8	1	8		7	8	1	8
3	3	0	3		3	3	0	3
0	1	1	1		0	1	1	1
0	1	1	1		0	1	1	8
5	5	0	5		5	5	0	9
6	7	1	2		6	7	1	4
3	2	-1	2		3	2	-1	2
2	1	-1	1		2	1	-1	6
6	5	-1	5		6	5	-1	4
4	3	-1	3		4	3	-1	3
1	2	1	6		1	2	1	2
8	8	0	8		8	8	0	4
8	8	0	8		8	8	0	6
0	0	0	0		0	0	0	0
7	7	0	7		7	7	0	7
3	4	1	4		3	4	1	4
7	7	0	7		7	7	0	4
7	8	1	5		7	8	1	4
4	5	1	5		4	5	1	5
7	7	0	7		7	7	0	0
2	1	-1	1		2	1	-1	1
0	0	0	0		0	0	0	0
6	5	-1	5		6	5	-1	4
3	3	0	3		3	3	0	3
8	8	0	8		8	8	0	8
6	5	-1	5		6	5	-1	4
3	3	0	3		3	3	0	3
2	3	1	3		2	3	1	3
7	6	-1	3		7	6	-1	6
6	7	1	7		6	7	1	7
8	8	0	8		8	8	0	9
5	6	1	6		5	6	1	6
6	6	0	6		6	6	0	3
0	0	0	0		0	0	0	0
5	5	0	1		5	5	0	4
8	7	-1	7		8	7	-1	9
2	3	1	3		2	3	1	3
5	5	0	5		5	5	0	5
4	3	-1	3		4	3	-1	3
5	5	0	5		5	5	0	4
5	4	-1	4		5	4	-1	5
6	7	1	2		6	7	1	7
7	8	1	8		7	8	1	2
3	2	-1	2		3	2	-1	2
4	4	0	4		4	4	0	4
1	2	1	2		1	2	1	2
6	7	1	7		6	7	1	7
3	2	-1	2		3	2	-1	2
6	5	-1	5		6	5	-1	1
6	5	-1	5		6	5	-1	5
2	3	1	3		2	3	1	3
0	0	0	0		0	0	0	0
8	8	0	8		8	8	0	5
7	7	0	7		7	7	0	4
1	0	-1	0		1	0	-1	0
8	7	-1	7		8	7	-1	9
7	8	1	6		7	8	1	8
5	6	1	6		5	6	1	6
6	5	-1	5		6	5	-1	4
8	7	-1	7		8	7	-1	2
2	2	0	6		2	2	0	6
3	4	1	4		3	4	1	4
2	3	1	3		2	3	1	3
4	4	0	4		4	4	0	4
6	6	0	6		6	6	0	3
1	1	0	1		1	1	0	1
7	7	0	2		7	7	0	4
0	0	0	0		0	0	0	0
6	5	-1	4		6	5	-1	5
8	7	-1	7		8	7	-1	5
1	1	0	1		1	1	0	1
2	1	-1	1		2	1	-1	1
3	2	-1	2		3	2	-1	4
5	6	1	6		5	6	1	6
7	8	1	8		7	8	1	5
0	0	0	0		0	0	0	0
7	6	-1	6		7	6	-1	6
2	1	-1	6		2	1	-1	1
2	2	0	2		2	2	0	2
5	6	1	6		5	6	1	6
0	1	1	1		0	1	1	1
5	5	0	1		5	5	0	4
4	5	1	5		4	5	1	5
5	5	0	5		5	5	0	4
7	7	0	7		7	7	0	7
8	8	0	8		8	8	0	2
7	7	0	7		7	7	0	0
1	0	-1	0		1	0	-1	0
7	8	1	8		7	8	1	8
2	2	0	2		2	2	0	2
6	7	1	7		6	7	1	7
2	3	1	3		2	3	1	8
8	7	-1	7		8	7	-1	7
8	8	0	8		8	8	0	8
8	8	0	8		8	8	0	6
3	4	1	0		3	4	1	5
4	4	0	5		4	4	0	0
2	1	-1	1		2	1	-1	8
6	5	-1	5		6	5	-1	4
0	0	0	0		0	0	0	0
4	4	0	0		4	4	0	4
4	4	0	4		4	4	0	0
4	5	1	5		4	5	1	5
3	3	0	3		3	3	0	3
7	6	-1	6		7	6	-1	2
2	3	1	3		2	3	1	6
7	8	1	8		7	8	1	8
1	2	1	2		1	2	1	2
1	1	0	1		1	1	0	1
6	7	1	2		6	7	1	7
8	8	0	8		8	8	0	6
1	1	0	1		1	1	0	6
1	2	1	2		1	2	1	2
4	5	1	5		4	5	1	4
3	2	-1	2		3	2	-1	2
4	5	1	5		4	5	1	4
5	4	-1	4		5	4	-1	0
4	3	-1	3		4	3	-1	6
7	6	-1	6		7	6	-1	6
8	8	0	5		8	8	0	5
7	8	1	8		7	8	1	8
2	3	1	3		2	3	1	3
2	1	-1	1		2	1	-1	1
1	1	0	1		1	1	0	1
2	2	0	2		2	2	0	2
1	1	0	1		1	1	0	6
8	7	-1	7		8	7	-1	4
7	6	-1	6		7	6	-1	6
5	5	0	5		5	5	0	4
6	7	1	7		6	7	1	7
3	2	-1	2		3	2	-1	2
4	4	0	0		4	4	0	0
5	6	1	6		5	6	1	6
5	6	1	6		5	6	1	6
5	4	-1	4		5	4	-1	0
4	4	0	4		4	4	0	4
0	0	0	0		0	0	0	0
6	7	1	7		6	7	1	7
6	6	0	3		6	6	0	1
6	7	1	2		6	7	1	7
7	8	1	5		7	8	1	8
7	6	-1	6		7	6	-1	6
4	4	0	5		4	4	0	4
8	8	0	8		8	8	0	8
7	6	-1	6		7	6	-1	6
0	0	0	0		0	0	0	0
4	5	1	5		4	5	1	4
6	7	1	7		6	7	1	7
6	6	0	6		6	6	0	6
7	6	-1	6		7	6	-1	6
0	0	0	0		0	0	0	0
2	1	-1	1		2	1	-1	1
7	6	-1	6		7	6	-1	6
7	8	1	8		7	8	1	8
5	5	0	5		5	5	0	5
0	0	0	0		0	0	0	0
6	5	-1	5		6	5	-1	4
6	7	1	7		6	7	1	7
3	4	1	4		3	4	1	4
7	8	1	8		7	8	1	7
6	5	-1	5		6	5	-1	1
3	4	1	5		3	4	1	4
1	0	-1	0		1	0	-1	0
3	4	1	0		3	4	1	5
4	3	-1	3		4	3	-1	3
6	7	1	7		6	7	1	7
2	2	0	2		2	2	0	2
4	5	1	5		4	5	1	1
6	6	0	6		6	6	0	3
2	1	-1	1		2	1	-1	1
3	2	-1	2		3	2	-1	2
6	5	-1	5		6	5	-1	5
3	4	1	0		3	4	1	4
5	6	1	6		5	6	1	6
7	6	-1	6		7	6	-1	3
5	5	0	5		5	5	0	5
1	2	1	2		1	2	1	2
4	3	-1	3		4	3	-1	5
6	7	1	7		6	7	1	7
8	7	-1	7		8	7	-1	7
0	0	0	0		0	0	0	0
1	1	0	1		1	1	0	1
8	7	-1	7		8	7	-1	4
7	6	-1	6		7	6	-1	6
5	6	1	6		5	6	1	6
1	2	1	2		1	2	1	2
7	7	0	7		7	7	0	0
3	3	0	3		3	3	0	3
5	6	1	6		5	6	1	6
1	1	0	1		1	1	0	1
8	8	0	8		8	8	0	5
4	5	1	5		4	5	1	5
2	3	1	3		2	3	1	8
4	5	1	5		4	5	1	5
0	0	0	0		0	0	0	0
6	5	-1	5		6	5	-1	4
7	7	0	7		7	7	0	9
7	7	0	0		7	7	0	9
8	7	-1	7		8	7	-1	7
5	4	-1	4		5	4	-1	0
7	6	-1	6		7	6	-1	3
4	3	-1	3		4	3	-1	3
0	1	1	1		0	1	1	1
5	5	0	5		5	5	0	5
6	7	1	7		6	7	1	7
7	6	-1	3		7	6	-1	6
1	0	-1	0		1	0	-1	0
6	6	0	6		6	6	0	6
5	5	0	1		5	5	0	5
3	2	-1	2		3	2	-1	2
7	6	-1	6		7	6	-1	1
3	4	1	0		3	4	1	0
0	0	0	0		0	0	0	0
7	8	1	8		7	8	1	8
1	2	1	1		1	2	1	2
6	5	-1	5		6	5	-1	4
1	2	1	2		1	2	1	2
7	7	0	7		7	7	0	5
4	3	-1	3		4	3	-1	0
2	1	-1	1		2	1	-1	1
0	1	1	1		0	1	1	8
5	4	-1	4		5	4	-1	4
2	2	0	2		2	2	0	2
1	0	-1	0		1	0	-1	0
8	8	0	8		8	8	0	8
3	4	1	4		3	4	1	4
5	5	0	5		5	5	0	2
7	7	0	7		7	7	0	4
3	2	-1	2		3	2	-1	2
4	5	1	5		4	5	1	4
6	7	1	7		6	7	1	7
0	0	0	0		0	0	0	0
2	1	-1	1		2	1	-1	1
4	5	1	5		4	5	1	1
4	4	0	0		4	4	0	4
5	6	1	8		5	6	1	6
6	5	-1	5		6	5	-1	4
6	6	0	6		6	6	0	6
6	6	0	6		6	6	0	6
5	5	0	1		5	5	0	4
8	8	0	2		8	8	0	8
7	6	-1	6		7	6	-1	5
1	0	-1	0		1	0	-1	0
6	5	-1	5		6	5	-1	5
1	0	-1	0		1	0	-1	9
5	5	0	5		5	5	0	5
0	0	0	0		0	0	0	0
2	3	1	3		2	3	1	3
4	3	-1	3		4	3	-1	3
7	7	0	7		7	7	0	0
7	7	0	7		7	7	0	7
2	1	-1	6		2	1	-1	1
1	0	-1	0		1	0	-1	9
2	1	-1	1		2	1	-1	1
4	4	0	4		4	4	0	0
0	0	0	0		0	0	0	0
7	7	0	7		7	7	0	0
8	8	0	8		8	8	0	5
6	5	-1	1		6	5	-1	5
0	0	0	0		0	0	0	0
5	4	-1	7		5	4	-1	4
4	4	0	4		4	4	0	0
1	0	-1	0		1	0	-1	0
7	6	-1	3		7	6	-1	6
1	2	1	2		1	2	1	2
1	0	-1	0		1	0	-1	0
6	6	0	6		6	6	0	6
1	2	1	2		1	2	1	6
2	2	0	2		2	2	0	2
4	4	0	0		4	4	0	4
4	3	-1	5		4	3	-1	3
8	7	-1	7		8	7	-1	2
8	8	0	8		8	8	0	5
1	2	1	2		1	2	1	2
1	2	1	2		1	2	1	2
4	3	-1	0		4	3	-1	5
1	2	1	2		1	2	1	2
0	0	0	7		0	0	0	0
3	4	1	4		3	4	1	0
7	7	0	7		7	7	0	7
8	8	0	8		8	8	0	8
7	6	-1	6		7	6	-1	6
0	0	0	0		0	0	0	0
0	1	1	1		0	1	1	8
6	7	1	7		6	7	1	7
3	3	0	5		3	3	0	5
3	2	-1	2		3	2	-1	2
2	3	1	5		2	3	1	5
5	5	0	5		5	5	0	5
1	2	1	2		1	2	1	7
4	3	-1	5		4	3	-1	5
2	3	1	3		2	3	1	5
[truncated: 7,997 more rows]

## Sheet: c
random L5 -> L2/3					no L5 -> L2/3
pc1	pc2	cue	label		pc1	pc2	cue	label
1.99209	0.632497	-1	0		0.00804388	-0.0187563	0	0
2.41456	0.127661	-1	1		0.00566096	-0.00387278	0	0
-2.16575	0.352605	1	-1		0.00344118	0.00533571	0	-1
0.278461	-0.0839474	0	2		0.139246	-0.00820727	-1	1
0.0603524	1.31471	0	-1		-0.133313	-0.0119436	1	2
0.23482	-0.399102	0	2		0.141555	-0.00176965	-1	2
0.077414	-0.253545	0	3		0.138344	-0.022451	-1	1
2.12252	-0.579422	-1	3		-0.137882	-0.00801558	1	3
2.14015	-0.587815	-1	3		-0.000420283	-0.000515662	0	3
2.05469	1.33178	-1	4		-0.139946	0.0216427	1	0
0.239786	1.27133	0	-1		0.142941	-0.0201935	-1	4
2.01374	1.56979	-1	4		-0.144651	-0.00445357	1	2
-0.333498	-1.23191	0	4		0.144966	0.0197277	-1	5
-0.334994	-0.831333	0	-1		0.00478608	-0.0184815	0	4
1.89709	-1.47153	-1	2		-0.14256	-0.0208351	1	-1
2.14292	-1.2936	-1	2		0.0138873	0.00198867	0	6
-0.0335821	-0.534322	0	2		0.000955237	-0.00742613	0	4
2.00254	0.634788	-1	0		-0.143083	0.0106244	1	-1
0.16721	-0.296542	0	3		-0.148401	0.0128817	1	5
-0.646337	-1.46921	0	5		-0.133209	0.00412976	1	0
-1.72931	0.495631	1	5		0.00463684	0.0619676	0	1
0.177715	-0.109086	0	-1		0.146022	-0.0165911	-1	1
0.0958126	0.82024	0	6		-0.142301	-0.0140879	1	3
1.97361	2.03951	-1	4		0.141675	0.013961	-1	6
0.194754	0.320851	0	6		-0.00421999	0.00172299	0	-1
-0.0529993	1.66462	0	7		0.141459	-0.0143541	-1	0
-0.49049	-1.19715	0	5		-0.132502	-0.00328439	1	0
0.281167	-1.54091	0	0		-0.130656	-0.0097903	1	2
-0.556859	-1.42698	0	5		0.000496631	-0.0195776	0	5
2.14426	1.34844	-1	4		0.146204	0.0176991	-1	6
-0.535118	-1.24809	0	5		0.144813	0.0249792	-1	6
-0.311539	-0.937819	0	4		-0.136325	-0.00599429	1	7
1.65023	-1.07592	-1	6		-0.143284	-0.00189856	1	5
-1.95155	0.00226003	1	-1		0.0032988	-0.0133163	0	6
1.72768	-1.11285	-1	2		-0.151939	-0.0171671	1	6
1.9279	-0.721658	-1	3		0.145392	-0.000191758	-1	5
0.195009	0.312564	0	6		-0.136388	-0.0122819	1	-1
2.07207	-0.321704	-1	0		-0.13893	0.00268708	1	5
0.272207	-1.54816	0	0		0.145363	-0.00288469	-1	0
0.234916	2.57533	0	7		0.139608	-0.00133881	-1	2
-1.70107	-1.06415	1	-1		-0.00134757	-0.0259377	0	5
-1.75894	0.529637	1	2		-0.00284077	-0.0175998	0	5
1.81697	-1.01948	-1	6		0.00422301	0.00278978	0	2
0.203776	0.310685	0	6		0.142172	-0.0208694	-1	7
2.02076	1.57116	-1	4		0.00734459	-0.00626815	0	3
-2.38576	-0.737367	1	7		0.00327784	-0.00643304	0	6
0.176187	0.300011	0	6		0.146933	0.00273682	-1	7
2.02082	1.58073	-1	4		0.130032	-0.0112337	-1	1
-2.15486	0.437785	1	-1		-0.134964	-0.0257618	1	3
-1.68013	1.29074	1	3		-0.011754	0.0411819	0	1
0.0325954	-0.253354	0	-1		-0.000459739	-0.00568429	0	5
-1.85307	0.632522	1	2		0.00126228	0.0448431	0	1
-2.34489	-0.499282	1	7		0.00877106	0.00354994	0	6
0.0550047	-0.25345	0	-1		0.000584852	0.00349209	0	7
1.90905	-0.417354	-1	5		-0.150074	-0.00512162	1	7
2.13757	-0.581693	-1	3		-0.135529	0.000304319	1	-1
2.20633	-0.27114	-1	3		0.151585	0.0121855	-1	7
-1.92068	0.735083	1	6		0.00440526	0.03163	0	1
1.66132	-1.08454	-1	6		-0.141021	-0.0192586	1	2
1.88159	-0.320893	-1	5		-0.00957852	-0.00932474	0	4
2.00623	0.636195	-1	0		-0.133111	-0.00483144	1	7
0.261718	-1.60092	0	0		0.144694	0.00947336	-1	3
2.1369	-0.580669	-1	3		0.00471254	-0.0174737	0	5
1.90455	-0.416508	-1	5		-0.143106	-0.0120618	1	3
2.20716	-0.492734	-1	3		-0.142281	-0.0122156	1	3
-1.75117	0.350838	1	5		-0.140329	-0.00224734	1	7
1.65111	-1.07601	-1	6		-0.000941778	0.0311686	0	1
-1.74988	0.521329	1	2		-0.136406	-0.0149706	1	7
2.13083	-1.05491	-1	2		0.134628	-0.00920095	-1	1
-0.318267	-0.937867	0	4		-0.138484	0.0131067	1	-1
-1.74257	0.498796	1	5		0.00333654	-0.00837239	0	-1
-0.0549092	-0.824004	0	-1		0.148028	-0.00975969	-1	0
-1.75065	0.525264	1	2		-0.136355	-0.00801215	1	2
-0.422435	-1.41903	0	5		0.00806429	0.0109641	0	-1
-1.84839	2.20806	1	1		-0.14081	0.00838234	1	0
1.70435	-0.865592	-1	6		0.000444413	0.00506807	0	2
-2.08696	0.258519	1	-1		0.00276146	0.00196305	0	6
1.90815	-0.428569	-1	5		-0.00241841	0.00110275	0	7
1.98911	0.888877	-1	0		0.142271	0.00526186	-1	7
0.210024	0.240208	0	6		-0.00733352	-0.00614917	0	4
-2.33837	-0.495672	1	7		-9.42524e-05	-0.00972325	0	4
-0.288615	-1.24914	0	4		-0.148645	-0.0179274	1	-1
0.104407	1.51907	0	-1		-0.142639	-0.0311723	1	-1
-1.87092	2.41385	1	1		-0.150801	-0.000404158	1	7
-1.876	0.466895	1	6		-0.141495	0.0187179	1	0
0.163359	0.734725	0	1		0.00484784	-0.0103915	0	-1
-1.95404	0.667043	1	5		-0.141243	0.041377	1	4
0.0469193	2.40541	0	7		-0.135602	-0.00935877	1	-1
-0.0633445	1.43455	0	-1		0.00574502	0.00713864	0	7
0.041985	2.40194	0	7		-0.0032193	-0.00972149	0	6
1.959	-0.0484952	-1	5		-0.145906	0.000488006	1	5
-1.66779	-0.0583915	1	0		0.142438	0.0139627	-1	6
1.76047	-0.891399	-1	5		-0.0012111	-0.00411294	0	3
0.190256	-0.467094	0	3		0.143721	0.0141051	-1	6
-2.0077	0.0365902	1	-1		-0.143727	0.0392519	1	4
0.285737	-1.54223	0	0		-0.145503	-0.00080565	1	7
1.97345	2.08213	-1	4		0.00963049	0.0161361	0	-1
0.2395	1.34804	0	-1		-0.142431	-0.00398086	1	5
0.0101861	-0.253259	0	3		0.143707	-0.00131965	-1	4
-1.84803	2.19769	1	1		-0.00043465	-0.00233213	0	3
1.62729	-1.23174	-1	6		-0.141788	-0.0197097	1	2
0.0973405	0.411143	0	6		-0.135647	-0.0152016	1	-1
0.0298178	-0.26726	0	2		0.00817751	0.0257958	0	-1
1.42662	-1.50361	-1	6		0.141608	0.00519676	-1	-1
1.98981	0.701374	-1	0		0.150867	-0.00818048	-1	3
-1.74327	0.495378	1	5		0.00196761	0.0122987	0	-1
-0.311853	-0.936948	0	4		-0.139946	0.0216427	1	5
-0.540591	-1.27729	0	5		0.142775	0.0071078	-1	4
-0.300457	-1.07864	0	-1		0.147684	-0.00342863	-1	2
1.99322	-0.210573	-1	2		0.00881093	-0.00670542	0	7
1.90305	-0.424628	-1	5		-0.138609	-0.00329811	1	-1
-1.67423	1.299	1	3		-0.000250455	0.0217319	0	2
0.153682	0.325675	0	-1		0.145557	0.000366514	-1	0
-1.89843	0.777602	1	2		-0.142622	-0.0289251	1	7
2.1525	-0.858979	-1	2		-0.00183895	0.0136385	0	7
-1.71705	0.214329	1	2		-0.130809	-0.00828422	1	0
1.75958	2.34724	-1	4		-0.0043881	-0.0202999	0	-1
-2.13172	0.241664	1	-1		0.137827	0.00990737	-1	7
2.01481	1.58182	-1	4		-0.142896	-0.0020437	1	0
-1.61067	1.73092	1	1		0.00592238	-0.00868666	0	3
0.195917	0.312828	0	6		0.147571	-0.0136662	-1	1
-2.21267	0.915305	1	-1		-0.00197791	-0.00456411	0	4
-1.74166	0.488585	1	5		-0.143816	0.0146677	1	5
-0.316873	-0.921521	0	4		0.000702185	0.00582537	0	2
0.319747	0.861899	0	-1		-0.134142	0.0396599	1	4
2.01267	1.58051	-1	4		0.148436	0.00091027	-1	3
-0.335471	-0.70349	0	4		0.00540536	0.0626435	0	1
1.91187	-0.417029	-1	5		0.142255	-0.0100827	-1	1
-0.600754	-1.67395	0	5		0.141383	-0.00145138	-1	2
2.39941	0.120804	-1	1		0.146664	0.00204777	-1	7
-1.66869	-0.0523233	1	0		-0.140793	0.0106296	1	0
-0.646019	-1.55444	0	5		-0.143975	-0.00623152	1	-1
1.98606	-1.29293	-1	2		-0.141495	0.0187179	1	4
-1.94302	0.718133	1	2		0.00770062	0.0633228	0	1
2.06312	-0.92678	-1	3		-0.134743	0.00322743	1	3
0.200092	-0.100659	0	3		0.139201	0.00461472	-1	7
-2.05224	-0.0399246	1	-1		0.145492	0.0139695	-1	7
-1.64285	1.34754	1	3		-0.144167	-0.0129554	1	6
2.19876	0.0421751	-1	7		-0.146303	-0.0111806	1	-1
0.246821	-0.612222	0	1		0.00122145	-0.00554737	0	6
0.291926	2.31088	0	7		-0.000506056	-0.0117518	0	5
0.167624	-0.407339	0	1		-0.14839	-0.00555444	1	5
-2.01668	-0.559962	1	-1		0.140779	-0.00334443	-1	5
1.79679	1.38401	-1	0		0.146557	-0.00524286	-1	2
-0.0498798	0.829384	0	1		0.00463459	0.05247	0	1
0.328755	-1.55007	0	0		-0.140162	-0.00667238	1	7
2.13598	-0.584103	-1	3		0.149476	0.00161139	-1	4
-1.68398	0.359074	1	2		-0.139165	0.0238917	1	-1
2.33853	0.33341	-1	1		0.000950355	-0.020962	0	5
-1.84752	2.20325	1	1		0.00530298	0.000265113	0	6
2.01769	1.58103	-1	4		-0.141735	-0.0127433	1	2
-1.67957	1.28778	1	3		0.151948	0.0128646	-1	5
1.80834	1.29022	-1	0		0.141783	0.000337556	-1	7
-0.0335821	2.46568	0	7		0.151046	0.000875454	-1	7
-1.74131	0.70875	1	3		0.00441994	-0.0078621	0	6
1.99792	0.627671	-1	0		0.0026332	-0.0005088	0	5
2.16228	-0.475498	-1	3		0.149328	0.0164501	-1	3
-1.69426	0.111959	1	2		0.152046	0.0045032	-1	5
1.81547	-0.618906	-1	5		0.00749177	-0.0136009	0	5
-0.578854	-1.53768	0	5		0.141182	0.00786873	-1	0
-0.290462	-0.754818	0	-1		0.148869	0.00331606	-1	5
2.08152	0.147005	-1	0		0.147132	0.00980879	-1	7
-1.74229	0.492654	1	5		0.141633	0.0088237	-1	7
0.345307	0.0180405	0	6		-0.13938	-0.00419872	1	2
0.2077	0.862377	0	-1		0.133009	-0.0213394	-1	1
0.0548274	2.39966	0	7		0.00495528	-0.00571901	0	6
0.110837	-0.202551	0	2		-0.141738	-0.0131928	1	3
-1.85663	2.20126	1	1		0.00206539	0.0251079	0	3
1.81757	-1.18142	-1	6		0.143032	-0.00828319	-1	6
1.35974	-1.59708	-1	6		-0.137198	-0.0183511	1	3
-1.62028	1.30483	1	3		-0.137932	-0.0145325	1	2
1.87481	-1.50552	-1	2		0.143075	-0.00266511	-1	3
0.163645	0.658019	0	1		-0.00264864	0.00756922	0	4
2.40725	0.117341	-1	1		0.146331	0.0238591	-1	-1
1.39266	-1.40972	-1	6		0.000398511	-0.00717509	0	0
-0.0341551	-0.380911	0	-1		-0.00163268	-0.00719833	0	4
0.0706064	-0.0628644	0	3		0.147821	0.0191433	-1	4
-1.62566	-0.254811	1	0		-0.14097	9.98351e-05	1	0
-1.68337	0.19714	1	2		0.143046	-0.0064854	-1	5
2.12815	-0.338989	-1	0		0.00635057	-0.0135342	0	4
0.210278	0.172025	0	6		0.000643864	-0.00947567	0	4
2.50777	0.0173481	-1	1		-0.0115188	-0.0105642	0	3
1.94191	-1.47172	-1	2		-0.138627	-0.00554534	1	0
0.246057	2.59233	0	7		0.139946	-0.0125598	-1	1
-1.66192	0.45273	1	5		0.142033	-0.000639638	-1	2
2.1934	0.0415239	-1	7		-0.146673	0.0387655	1	4
-0.0459327	-0.227451	0	-1		-0.133194	0.00615226	1	3
1.80465	-0.721133	-1	5		0.00868014	-0.00836038	0	3
-0.368672	-0.814144	0	-1		0.145336	-0.00648026	-1	3
-0.5399	-1.28535	0	5		-0.00817605	0.00105084	0	4
-1.68983	1.30136	1	3		0.149381	0.0234165	-1	-1
0.280353	-1.54703	0	0		-0.148109	-0.0245136	1	6
0.0573284	-0.875619	0	-1		0.00442199	0.04145	0	1
-1.67182	-0.0515596	1	0		0.140004	-0.0049192	-1	1
-1.63187	1.40715	1	3		0.162664	0.016983	-1	6
2.21297	0.0380045	-1	7		-0.144131	-0.0266813	1	7
-1.92138	0.922586	1	2		-0.139459	-0.014536	1	0
1.91662	-1.09173	-1	2		0.136254	0.00383642	-1	0
-1.84555	2.20371	1	1		0.000200707	-0.019166	0	5
-1.74886	0.488386	1	5		0.145655	0.0353182	-1	5
-0.0341233	-0.389434	0	2		0.138531	0.00204378	-1	0
-1.68251	-0.0329774	1	0		-0.00390711	0.0016895	0	2
0.0788146	-0.0612725	0	3		0.140031	-0.0246294	-1	1
-1.69206	-0.476118	1	0		0.143859	3.32796e-05	-1	2
2.07216	-0.347273	-1	-1		0.145969	0.00957146	-1	6
-2.15285	-0.0991549	1	-1		0.148196	0.000851596	-1	3
0.17867	-0.364772	0	3		-0.00407423	-0.00044149	0	6
1.65119	-1.08212	-1	6		-0.00984434	0.00349333	0	2
2.22654	0.316842	-1	0		0.000988119	-0.0116583	0	4
-1.73975	0.29113	1	0		-0.150017	0.00229423	1	2
-0.543184	-1.27994	0	5		-0.136768	-0.0129547	1	2
-1.74452	0.520189	1	2		0.142944	-0.0197441	-1	4
1.90441	-0.431785	-1	-1		0.154659	0.014889	-1	7
0.198628	0.291393	0	6		0.00857556	-0.00299209	0	7
0.32449	-0.408007	0	1		0.138498	-0.00222596	-1	0
1.87121	-0.542439	-1	5		-0.136306	-0.00149518	1	3
1.99663	0.623907	-1	0		0.139335	-0.0169636	-1	1
1.92187	-1.09774	-1	2		0.00414154	-0.00120308	0	7
-1.68267	1.30183	1	3		-0.132074	-0.017124	1	2
0.121341	-0.0150961	0	1		0.144713	0.0119453	-1	2
2.08279	-0.193909	-1	5		-0.130923	0.00368546	1	-1
-0.37873	-1.12092	0	4		0.142926	-0.004224	-1	5
2.18749	-1.22561	-1	2		0.14412	-0.00731885	-1	3
2.4084	0.131066	-1	1		0.0051221	-0.0131435	0	0
-0.280498	-0.422475	0	2		-0.141539	0.0128751	1	-1
-1.87621	0.828644	1	5		0.13997	-0.00941366	-1	-1
0.340437	-1.67796	0	0		0.150918	0.0247682	-1	7
-1.61809	0.716748	1	2		0.013941	-0.00673057	0	0
-1.92128	0.897017	1	6		-0.146401	-0.0239898	1	-1
2.13749	-0.5786	-1	3		0.139515	0.0310348	-1	4
-1.65428	1.40724	1	3		0.147385	0.0034313	-1	5
-0.536413	-1.27988	0	5		0.0106847	0.00142275	0	6
-1.71702	0.205806	1	5		-0.140174	-0.00824545	1	2
-1.331	-1.15095	1	-1		0.00655299	0.0129832	0	2
0.0286916	-0.260911	0	2		0.151852	0.0093926	-1	5
-0.0998552	-0.789722	0	-1		0.00178063	-0.0121961	0	0
2.26341	-0.552633	-1	7		-0.149403	-0.0172549	1	6
-2.32	-0.345602	1	7		-0.140088	0.0029907	1	0
1.74061	-1.57313	-1	2		0.140759	-0.0060411	-1	5
0.0485173	2.39771	0	7		0.00184753	-0.00343191	0	-1
0.317773	-1.60968	0	0		0.149123	-0.010292	-1	4
0.040162	2.41051	0	7		0.00126601	-0.00721717	0	3
-0.391622	-0.66916	0	4		-0.138601	-0.00217449	1	0
2.16358	-0.824935	-1	5		-0.138628	-0.0100491	1	7
2.01894	1.57631	-1	4		0.134535	-0.021336	-1	1
-0.199933	-0.993841	0	4		-0.145224	0.00288721	1	0
0.207013	0.320945	0	6		0.00170172	-0.0225334	0	5
-1.85041	2.20788	1	1		-0.143594	0.00402769	1	5
1.91273	-1.10349	-1	2		-0.138692	-0.0140848	1	-1
0.373733	-1.59288	0	0		-0.134098	-0.00384858	1	0
-0.402986	-0.626498	0	5		-0.00738841	-0.0133403	0	2
1.37037	-1.44371	-1	6		0.011852	0.00715237	0	6
1.64843	-1.08375	-1	6		0.142929	-0.0217666	-1	3
1.79739	1.22208	-1	0		-0.00408175	-0.00549873	0	4
-0.603269	-1.00064	0	5		0.00590977	0.0108474	0	4
1.99186	0.638006	-1	0		0.147068	0.0204899	-1	4
2.20124	0.0420549	-1	7		0.149971	0.000721172	-1	4
-0.314006	-0.92342	0	4		0.00881223	0.00894329	0	-1
2.20087	0.0312957	-1	7		-1.33469e-05	0.0104753	0	2
0.243829	0.188927	0	2		-0.00313068	0.0444221	0	1
2.58726	-0.264241	-1	7		0.145549	-0.0149962	-1	1
1.90068	-0.416712	-1	5		0.13868	0.0133221	-1	5
-1.71883	0.691609	1	5		0.144821	0.0261029	-1	0
-1.67382	0.640281	1	5		-0.000768518	0.0538656	0	1
1.91024	1.00853	-1	0		0.00100353	-0.0139956	0	6
-1.30856	-1.15957	1	-1		-0.151498	0.00835832	1	0
-0.512072	-1.41865	0	5		0.15312	-0.00926024	-1	2
2.40062	0.115547	-1	1		-0.139966	0.018946	1	-1
2.06395	1.85163	-1	4		-0.14276	-0.0143464	1	3
-0.416514	-0.00428133	0	-1		-0.139035	-0.0115174	1	6
1.90686	-0.425062	-1	5		0.148819	-0.00789085	-1	3
0.0367189	-0.27643	0	2		0.00269852	-0.0193797	0	5
-2.3514	-0.508599	1	7		0.136093	-0.0172875	-1	7
-1.63158	1.33044	1	3		-0.136402	-0.000104596	1	0
-1.74628	0.49372	1	5		0.142391	0.0087999	-1	5
0.0492565	2.3969	0	7		-0.002122	-0.0234408	0	3
-1.66684	-0.0587898	1	0		0.00634885	-0.0137589	0	5
-1.66392	-0.0609268	1	0		0.139982	-0.0078406	-1	3
-0.311216	-1.19791	0	4		0.148845	0.0154203	-1	6
1.64002	-1.64089	-1	2		-0.00426459	-0.00411981	0	2
0.0316335	-0.267496	0	2		0.000977802	-0.0173665	0	7
-1.85685	1.64674	1	1		0.136928	-0.00784746	-1	1
-2.34696	-0.492657	1	7		0.00734613	-0.0145211	0	5
-1.54927	0.290318	1	0		-0.136916	0.0185034	1	-1
-1.69646	0.700037	1	3		0.00308637	-0.0314818	0	5
2.02811	-0.551631	-1	2		-0.137445	-0.0163376	1	3
-1.84396	2.20453	1	1		0.00947073	0.00213474	0	6
1.88299	-0.695899	-1	3		0.129247	-0.0141569	-1	1
-0.110519	2.06544	0	7		-0.142228	-0.0142537	1	7
-2.39751	-0.59243	1	7		-0.141687	-0.00645109	1	-1
-0.24507	-0.908421	0	-1		0.145022	-0.000707513	-1	7
0.152218	0.717727	0	1		-0.00177706	0.00691571	0	2
2.42934	0.0176824	-1	1		-0.131902	-0.0246314	1	-1
0.1759	0.376717	0	3		0.0099683	-0.0150889	0	5
0.196495	0.862425	0	-1		0.146844	-0.00894878	-1	0
-1.9399	-0.117108	1	6		0.00474834	-0.0234254	0	0
1.99929	0.631649	-1	0		-0.147516	0.0299403	1	4
2.10447	0.0020213	-1	0		0.143432	-0.00148595	-1	0
2.40501	0.123603	-1	1		-0.140224	-0.0147624	1	3
-0.47919	-1.22276	0	5		0.135467	0.000688579	-1	5
-1.63238	1.54351	1	3		0.149444	0.00186527	-1	4
0.308478	0.878993	0	-1		-0.146363	-0.0155179	1	3
-1.75549	0.529386	1	2		-0.00198305	-0.00523827	0	7
-2.26347	-0.482206	1	7		0.00324905	-0.0198333	0	3
2.3814	0.853114	-1	4		0.148358	-0.0105184	-1	3
1.89956	-0.4148	-1	5		-0.144422	-0.00490058	1	7
1.63801	-1.10395	-1	6		0.00556833	-0.0160078	0	4
2.01622	1.58167	-1	4		-0.150918	-0.0156853	1	7
1.91424	-0.424816	-1	5		-0.156217	-0.0205568	1	6
-1.71059	1.48419	1	3		0.146147	0.000420523	-1	5
-2.38659	-0.515772	1	7		0.138438	-0.0100913	-1	0
-1.74373	0.486935	1	5		0.139112	-0.0217751	-1	1
-1.70556	0.137575	1	2		0.146993	0.0106021	-1	5
0.0381674	2.41133	0	7		-0.140647	0.02786	1	4
-0.145438	-0.584982	0	2		0.00253371	-0.0135427	0	6
2.16893	0.743224	-1	4		0.00175661	-0.0153422	0	6
0.0760396	-0.071123	0	3		0.00501424	0.0114067	0	-1
-0.314133	-0.940888	0	4		0.00579305	0.0134309	0	7
-0.302367	-0.567268	0	4		0.0048547	-0.00949257	0	6
1.83635	-0.209904	-1	-1		-0.137762	0.00771503	1	0
-1.85205	2.21	1	1		-0.135678	-0.0192466	1	7
2.28015	0.964341	-1	7		-0.1359	0.0362845	1	4
0.27984	-1.55425	0	0		0.139437	0.0120692	-1	6
1.75136	1.54614	-1	4		-0.148214	0.0384781	1	4
1.9054	-0.420721	-1	5		-0.138962	-0.00182047	1	7
0.301826	2.66027	0	7		-0.154594	0.000222155	1	0
0.0251995	-0.268213	0	2		-0.13852	0.00838748	1	-1
0.260399	0.181547	0	1		0.00276701	0.0170196	0	-1
2.05036	-0.509112	-1	5		0.00325006	0.0414018	0	1
-1.9103	0.95663	1	3		0.143591	0.0110926	-1	5
1.90422	-0.380648	-1	5		0.14789	-0.00443216	-1	4
-1.66334	-0.0500875	1	0		0.143694	-0.0215401	-1	1
0.130636	0.496228	0	6		-0.143228	0.0314235	1	4
-2.29696	-0.516154	1	7		0.142284	-0.00626239	-1	3
-1.39794	-1.22737	1	-1		-0.14251	-0.0143181	1	7
-0.435708	-0.864995	0	-1		-0.143763	0.0337049	1	4
-1.85288	0.581385	1	6		-0.000197276	0.0286983	0	1
0.260244	0.178584	0	1		-0.141521	0.015347	1	-1
-0.277856	-1.12987	0	4		-0.140917	-0.00555049	1	5
-1.88858	0.471705	1	6		-0.143816	-0.0123298	1	0
2.2153	0.0355578	-1	7		0.0106894	-0.0105215	0	0
-1.67774	1.30316	1	3		0.00566268	-0.00364806	0	0
-1.88665	0.624143	1	5		-0.137862	-0.0053189	1	2
-1.92154	0.9652	1	5		0.134233	0.00814847	-1	4
-1.66796	-0.0531876	1	0		0.000312211	-0.00455896	0	6
2.22982	-0.561013	-1	7		0.010518	-0.0175971	0	5
1.9192	-1.08871	-1	2		0.00269324	0.0073565	0	3
-1.879	0.473554	1	6		0.148672	0.0306059	-1	6
-1.5409	1.04881	1	3		-0.142262	0.0182667	1	-1
-1.87264	0.467375	1	6		-0.150581	-0.00876677	1	7
2.02019	1.58044	-1	4		0.00448556	0.00182529	0	7
2.18093	0.530105	-1	7		-0.00536419	0.0518328	0	1
-0.538768	-1.27802	0	5		-0.13324	8.47429e-05	1	3
-1.45326	1.58536	1	3		0.140749	-0.00350752	-1	2
0.190748	0.312697	0	6		0.148511	0.00948194	-1	5
-2.38659	-0.515772	1	7		0.137803	-0.00431888	-1	0
0.262511	0.183161	0	1		0.144507	0.00987194	-1	5
0.0413883	2.39598	0	7		-0.00648609	0.00486397	0	4
2.18656	-0.978442	-1	2		-0.143993	-0.00385597	1	2
-1.86433	0.649616	1	6		0.00120518	-0.00186957	0	3
0.0279799	-0.263624	0	2		-0.128586	0.00975812	1	-1
2.18946	1.24598	-1	4		0.153147	-0.011111	-1	3
-0.403113	-0.592407	0	-1		-0.00805229	-0.000308093	0	3
-1.71715	0.239898	1	5		-0.143909	-0.0100167	1	2
-2.42014	-0.532675	1	7		-0.140759	0.015124	1	0
-1.87664	0.467172	1	6		0.0107782	-0.0190513	0	5
1.65132	-1.08203	-1	6		0.00169143	-0.0238817	0	6
-0.301539	-0.788862	0	2		-0.00157822	0.0153679	0	2
1.34781	-1.401	-1	6		-0.152406	-0.0141406	1	6
0.183604	1.31418	0	-1		-0.136405	-0.0145291	1	-1
0.143019	0.180834	0	3		-0.141365	-0.0132705	1	6
-1.67239	0.256752	1	5		-0.000627176	-0.012123	0	4
0.0877326	-0.0667169	0	3		-0.139343	-0.0101602	1	3
1.99405	0.628372	-1	0		0.14069	-0.0114376	-1	1
-1.67653	1.29495	1	3		-0.149659	-0.0156741	1	6
-1.75248	0.532984	1	2		0.00127621	0.00413285	0	7
-1.87339	0.466239	1	6		-0.00658387	-0.00794524	0	2
2.20366	0.44478	-1	0		-0.139674	-0.0119605	1	2
-0.324267	-0.703538	0	-1		0.145925	0.010163	-1	6
0.260202	0.188663	0	1		0.00570728	0.00219474	0	0
0.0223138	2.49953	0	7		0.142994	-0.0132271	-1	1
-1.87685	0.465228	1	6		0.00668486	0.0435055	0	1
-2.34422	-0.504232	1	7		0.00380791	0.000221915	0	6
1.33698	-1.50323	-1	6		-0.144864	-0.022638	1	7
2.01789	-0.815792	-1	6		0.141592	-0.0106136	-1	1
1.93977	-0.900686	-1	6		0.00420536	-0.00352972	0	4
-1.88764	0.471176	1	6		-0.140373	-0.0092407	1	7
0.257798	0.184602	0	1		-0.00580677	-0.00614574	0	-1
-2.13153	0.190527	1	-1		-0.137179	-0.0158792	1	5
2.03119	-1.37835	-1	2		-0.141195	-0.00546626	1	2
0.183317	-1.60911	0	0		0.143278	0.0045954	-1	4
2.35126	-0.0757349	-1	1		0.00343328	-0.00347053	0	6
0.075146	-0.063407	0	3		0.00195217	0.0102762	0	2
-1.75105	0.316747	1	-1		-0.134843	-0.0100929	1	7
1.82989	1.52024	-1	4		-0.139394	-0.00955424	1	2
2.00042	0.628318	-1	0		0.147115	0.0265575	-1	3
0.255765	-0.00714615	0	6		0.000938347	-0.0225351	0	3
2.20474	0.0314424	-1	7		0.000964079	-0.0191642	0	7
-0.501504	-1.24824	0	5		-0.00456955	0.000388669	0	7
-1.74241	0.496437	1	5		0.139313	0.00451745	-1	4
-1.76897	-0.884882	1	0		0.150642	-0.0114122	-1	0
-1.87086	-0.603197	1	-1		-0.14588	0.0114103	1	5
1.8028	-0.226807	-1	2		-0.141023	-0.0194833	1	3
1.76155	-1.18118	-1	2		-0.139375	-0.00352455	1	-1
-1.89537	-0.040593	1	-1		0.143862	0.000482725	-1	6
-1.63146	1.29635	1	3		-0.00201766	-0.00208224	0	6
-0.0558641	2.43168	0	7		-0.000275344	-0.00849493	0	3
1.75503	0.56601	-1	-1		-0.139318	0.00389131	1	7
-0.379399	-0.941939	0	4		0.145583	0.0258799	-1	6
-1.8862	0.504822	1	6		-0.142443	-0.00555392	1	5
2.21626	0.0697267	-1	7		0.00307236	0.0570203	0	1
1.90348	-0.426564	-1	5		-0.00320244	-0.00703504	0	7
0.269332	0.192199	0	1		-0.00501938	-0.00299791	0	2
-0.0466967	-0.0229027	0	2		0.000205853	-0.0184918	0	-1
-0.307874	0.907188	0	3		0.141362	-0.00763811	-1	0
-0.611513	-1.79322	0	5		-0.140069	0.00546265	1	0
0.276038	-1.5428	0	0		-0.148014	-0.000941616	1	5
-0.236221	-0.277777	0	-1		0.00790304	-0.0101599	0	5
2.66435	0.0933854	-1	1		0.146054	0.000238612	-1	2
-1.67764	1.29324	1	3		0.150662	-0.00871548	-1	3
1.65201	-1.07601	-1	6		-0.148315	-0.0065214	1	2
-0.402381	-0.788432	0	5		-0.140263	-0.019931	1	3
0.166892	-0.211313	0	3		0.0131208	0.0472887	0	1
1.92315	-1.09538	-1	2		-0.14127	0.000483343	1	5
2.13854	-0.577914	-1	3		0.14374	-0.0154726	-1	4
-1.66743	-0.056062	1	0		0.00862524	-0.0155515	0	-1
0.0997278	-0.228072	0	3		-0.138798	-0.0280176	1	7
-1.65164	0.699846	1	3		0.156716	-0.0135688	-1	2
2.12675	0.0360173	-1	1		0.141752	0.0240735	-1	7
-1.68698	1.29764	1	3		0.144518	-0.00671406	-1	1
-1.77432	0.546959	1	0		0.00877814	-0.00652522	0	0
-1.80815	0.606763	1	5		-0.13864	-0.0102502	1	2
1.82992	-1.48829	-1	2		0.00210286	-0.00759568	0	3
1.66047	-1.08594	-1	6		-0.00329063	0.0424564	0	1
2.02177	1.5709	-1	4		-0.13675	0.00435936	1	0
0.032502	-0.263709	0	2		-0.143296	-0.0172412	1	6
-0.435836	-0.830904	0	4		0.136254	0.00383642	-1	5
-1.66768	-0.0557878	1	0		0.00868534	-0.0133806	0	5
0.189326	0.319592	0	6		0.0141018	-0.000748987	0	7
2.10294	0.411119	-1	7		0.00610183	0.053881	0	1
2.19516	-0.279615	-1	7		0.00190582	-0.0169794	0	5
0.189938	-0.381866	0	3		0.145396	0.00138505	-1	-1
1.96705	0.795221	-1	7		0.143744	-0.0150232	-1	7
2.26057	0.205902	-1	1		0.136381	0.0204659	-1	6
0.546418	0.170593	0	1		0.145189	0.00680538	-1	6
-0.32484	-0.550127	0	4		0.00291625	0.0365705	0	1
0.257384	0.196471	0	1		0.00272593	-0.00166204	0	0
0.306759	-1.66077	0	0		-0.137964	-0.0117099	1	3
0.0932024	1.51911	0	-1		-0.150055	-0.00264967	1	7
1.78097	-0.380123	-1	5		0.0012437	0.0174656	0	4
-2.34075	-0.498913	1	7		0.00092977	-0.0236587	0	3
-1.88901	0.469087	1	6		0.00021443	-0.0173682	0	0
-2.13274	0.514396	1	-1		0.130792	-0.0116815	-1	1
2.11927	-0.96111	-1	3		0.137002	0.00181562	-1	7
1.90342	-0.167577	-1	-1		-0.144274	0.000630144	1	5
-2.04167	0.130485	1	-1		0.143197	0.0132902	-1	4
-0.511817	-1.48683	0	5		0.149364	0.0211692	-1	5
-0.389871	-1.13792	0	4		0.00533961	-0.000932137	0	3
-0.356862	-0.976126	0	5		0.00425042	0.00530145	0	3
-0.533989	-1.27802	0	5		0.00419468	-0.00934167	0	0
0.270649	-1.54597	0	0		0.139289	0.00137132	-1	2
-1.75251	0.708798	1	5		-0.00481521	0.0014263	0	2
-1.73691	-0.467405	1	0		-0.146051	0.0218537	1	4
-0.0783053	2.4403	0	7		-0.142533	-0.0172395	1	3
2.20864	0.0349868	-1	7		0.00613556	0.000428854	0	7
-1.88225	0.470544	1	6		-0.000577809	-0.0190922	0	5
2.13353	-0.571962	-1	3		0.150769	0.0033186	-1	4
1.79325	-0.669948	-1	6		-0.136411	-0.00631541	1	5
0.199385	0.320553	0	6		0.00292998	0.0383683	0	1
0.220114	0.53846	0	6		-0.00279617	-0.011757	0	7
-1.66072	-0.0506841	1	0		0.152379	0.0162322	-1	-1
-1.74211	0.496992	1	5		0.149321	0.0155512	-1	-1
-0.317996	0.617458	0	-1		-0.00179678	-0.00604501	0	3
-0.345848	-0.925037	0	5		-0.143773	0.0202858	1	5
0.281362	-1.54108	0	0		0.153923	0.0184829	-1	4
0.274522	-1.53716	0	0		0.141958	-0.00998239	-1	0
1.52412	-0.609142	-1	5		-0.133861	0.018735	1	4
0.14531	2.56719	0	7		-0.144672	0.00253096	1	6
-1.7952	0.137957	1	-1		-0.14503	-0.00699147	1	0
-1.68119	-0.0542247	1	0		-0.143293	-0.0167918	1	-1
-0.210438	-1.1813	0	4		0.00157478	0.0608371	0	1
2.2028	0.0338981	-1	7		-0.00266237	0.00577143	0	-1
2.40331	0.12145	-1	1		0.152395	0.0182547	-1	5
2.02301	0.812028	-1	0		-0.138921	-0.00462886	1	2
2.07191	-0.27909	-1	3		-0.140629	-0.00667858	1	7
-1.75211	0.516877	1	2		0.151391	-0.0132082	-1	1
0.204047	0.313928	0	6		-0.147293	-0.0131471	1	3
2.1338	-0.577021	-1	3		0.00478952	-0.018032	0	4
0.271666	-1.54617	0	0		-0.00189213	0.00667204	0	2
0.274163	-1.53795	0	0		-0.00431605	-0.0108615	0	4
1.92679	-1.09529	-1	2		0.133957	0.00293238	-1	-1
-0.541752	-1.27609	0	5		0.140142	0.00692073	-1	6
2.07219	-0.355796	-1	3		0.148015	0.0075933	-1	0
0.176664	0.172168	0	3		0.141273	0.00626177	-1	0
1.91742	-1.09751	-1	2		0.141899	0.00558046	-1	7
-0.548771	-1.28975	0	5		0.146113	-0.00468076	-1	0
0.272217	0.178767	0	1		-0.142169	0.0304018	1	4
-1.72396	-0.93621	1	-1		-0.134835	-0.00890761	1	5
2.18344	-0.143202	-1	0		-0.138683	-0.0129612	1	3
0.187774	0.197689	0	3		0.142607	0.000410686	-1	4
0.172431	-1.69429	0	0		0.00373189	-0.0085114	0	4
0.211265	-0.0921838	0	2		-0.142958	-0.0140904	1	6
1.90443	-0.420022	-1	5		0.153175	0.0205037	-1	4
2.09467	-0.372937	-1	-1		0.14308	-0.00199094	-1	5
2.12958	-0.572079	-1	3		-0.000196054	-0.0174252	0	5
-0.313506	-0.933883	0	4		0.146868	-0.00580266	-1	2
0.356194	0.103221	0	6		0.00648952	0.0046684	0	7
0.407028	-1.50779	0	0		0.00206196	0.0246585	0	3
-1.89744	0.513393	1	6		0.00244622	-0.0250036	0	5
0.22403	-0.509852	0	3		-0.137664	0.000673644	1	0
2.27174	0.214377	-1	1		0.00948107	-0.0126575	0	5
2.16196	-0.390269	-1	-1		-0.000993614	-0.00316345	0	7
-1.77683	1.22027	1	6		0.00336055	-0.00522627	0	0
-1.64056	0.733889	1	2		0.00478952	-0.018032	0	4
1.90544	-0.427139	-1	5		0.144008	0.0195842	-1	5
-1.91017	0.922538	1	2		0.00786016	-0.015778	0	0
-1.73427	0.484783	1	5		-0.137888	-0.00525722	1	0
1.90293	-0.429586	-1	5		-0.142538	-0.0186183	1	6
-1.67275	1.2949	1	3		-0.139527	0.00487587	1	5
1.94983	-0.593911	-1	3		-0.00254229	0.021502	0	4
-1.67972	1.29893	1	3		-0.1369	0.0336098	1	4
1.99146	0.629885	-1	0		0.143014	0.000308057	-1	5
-0.530513	-1.27401	0	5		0.144155	0.000901383	-1	4
-1.87528	0.58148	1	5		0.00417572	0.00527659	0	4
-1.78638	0.777124	1	5		0.149583	-0.00699573	-1	3
1.65383	-1.07866	-1	6		0.00279899	-0.00658613	0	7
1.91944	-1.08865	-1	2		-0.00282533	-0.0155772	0	3
1.89461	-0.806743	-1	6		0.146017	-0.0172652	-1	1
2.40339	0.121109	-1	1		0.00241556	0.00213521	0	7
-0.379717	-0.856711	0	5		0.151622	0.00711245	-1	4
2.14322	-0.576713	-1	3		-0.149078	-0.00735542	1	7
1.97122	-0.321275	-1	2		0.00939435	-0.0160566	0	4
-1.75	0.528716	1	2		0.142053	0.00133065	-1	4
2.11701	-0.355987	-1	3		-0.000722357	0.00613072	0	2
1.77062	-0.610192	-1	5		0.134944	-0.00460035	-1	1
1.99923	0.627451	-1	0		-0.142809	0.0465801	1	4
1.91581	-0.48297	-1	3		0.145195	-0.0188642	-1	1
-0.537628	-1.27936	0	5		-0.0073764	-0.0117672	0	2
-1.73568	0.481872	1	5		0.134398	-0.00789428	-1	0
0.0764297	-0.072554	0	3		0.143845	-0.0017645	-1	3
0.229696	0.973079	0	-1		0.146668	-0.00750777	-1	2
-0.334294	-1.01884	0	4		0.151979	0.00415785	-1	0
-1.84869	2.20733	1	1		-0.133919	0.0110945	1	0
-0.543309	-1.27395	0	5		-0.1392	0.0193972	1	5
0.266915	0.182484	0	1		0.139951	-0.0118856	-1	1
-2.34827	-0.504526	1	7		0.152149	-0.0138807	-1	7
-0.316711	-0.929724	0	4		0.143629	0.000522737	-1	4
2.40584	0.11582	-1	1		-0.000940062	0.0313933	0	1
1.68426	-1.48767	-1	2		0.150813	0.0110601	-1	4
0.0665277	-0.338726	0	-1		0.148188	0.00337951	-1	3
2.01393	1.57598	-1	4		-0.135971	0.0423258	1	4
-1.70699	0.521104	1	5		-0.00431605	-0.0108615	0	2
-1.6849	0.606237	1	2		-0.139955	-0.011215	1	3
2.10664	-0.577533	-1	7		0.141727	0.00964526	-1	6
2.21696	-0.117776	-1	-1		0.00346691	0.00870656	0	2
2.37386	-0.126968	-1	1		0.146152	0.000487872	-1	7
-2.34405	-0.50204	1	7		0.143776	-0.0107534	-1	0
-2.34209	-0.430735	1	7		-0.146082	0.0178087	1	5
-2.34669	-0.490876	1	7		0.145576	-0.00193305	-1	4
2.0008	0.760986	-1	7		0.00119602	-0.000759499	0	4
0.258291	0.182506	0	1		-0.143747	0.0275041	1	4
-2.05303	0.173147	1	-1		0.00574502	0.00713864	0	2
0.372905	-1.37128	0	0		0.146262	0.0148701	-1	0
-0.311566	-1.10416	0	4		-0.142452	-0.00667753	1	0
1.91196	-0.425391	-1	5		-0.14063	-0.00236443	1	5
-0.538275	-1.27999	0	5		0.137983	0.0303572	-1	5
2.13557	-0.574831	-1	3		0.142636	-0.00755692	-1	2
2.12815	-0.583063	-1	3		-0.139555	0.00278844	1	5
-1.26345	-1.23647	1	-1		0.00121912	-0.00731528	0	4
0.0607344	1.21243	0	-1		-0.138574	0.00387525	1	5
-0.266843	-1.07878	0	4		0.00181151	-0.0081511	0	6
-1.67938	1.30507	1	3		0.145396	0.00731639	-1	4
-1.8425	0.802932	1	5		-0.13868	-0.0125118	1	7
0.0462388	2.39859	0	7		-0.149654	-0.014117	1	6
-2.39754	-0.583908	1	7		-0.143076	0.0115233	1	0
-1.84931	2.21061	1	1		0.150022	0.00746286	-1	4
0.261189	0.176913	0	1		0.0165762	-0.0072491	0	0
-1.70616	0.29951	1	2		-0.145511	-0.00735856	1	0
2.09543	-0.577486	-1	7		0.151588	0.0126349	-1	-1
-1.75674	0.522916	1	2		0.00293855	0.0394919	0	1
0.339928	-1.5416	0	0		0.15147	-0.00287096	-1	0
1.91232	-1.09462	-1	2		0.142306	-0.003341	-1	1
2.38354	0.282082	-1	1		0.151348	-0.0188263	-1	1
0.029826	0.488135	0	6		-0.140843	0.0041126	1	5
-1.5451	-0.826177	1	-1		-0.138345	-0.0134186	1	3
-1.75618	0.527226	1	2		0.145425	0.0162579	-1	6
1.89766	-0.422744	-1	5		0.00427999	-0.0197079	0	5
0.372587	-1.28605	0	0		0.00126085	0.0197128	0	2
-1.95528	0.999435	1	6		0.144482	0.0164205	-1	6
-2.33763	-0.496583	1	7		0.140778	-0.00356915	-1	6
-0.336808	-0.34553	0	-1		-0.13154	-0.00111484	1	5
-2.34294	-0.497574	1	7		0.144332	0.0160514	-1	6
2.21079	0.0404879	-1	7		-0.00509486	-0.0128857	0	-1
0.212347	2.61804	0	7		0.00092977	-0.0236587	0	3
-0.290303	-0.797433	0	4		0.00719457	-0.00297046	0	-1
1.91326	-1.08466	-1	2		0.00151528	0.00256087	0	7
1.95544	0.906065	-1	0		0.144233	-0.0141227	-1	0
2.15037	-0.287947	-1	3		-0.00178578	0.0206049	0	4
-1.69378	-0.0158839	1	0		-0.151191	-0.0127676	1	6
-1.75101	0.308224	1	5		-0.00730778	-0.00277833	0	-1
0.0863678	-0.0661094	0	3		0.00323617	0.00364573	0	6
-1.75866	0.532302	1	2		-0.130766	-0.0150344	1	3
-0.536266	-1.27778	0	5		0.146793	0.00293091	-1	7
-0.31017	-0.930779	0	4		-0.00126943	-0.0117535	0	3
1.90973	-0.420215	-1	5		-0.136255	-0.000841611	1	2
-1.75209	0.5285	1	2		-0.131676	0.00503208	1	-1
-0.266938	-1.05321	0	-1		0.00516596	-0.00973529	0	5
0.0763191	-0.0718692	0	3		0.136973	-0.00200467	-1	3
0.0742495	-0.0712783	0	3		0.143867	0.00115689	-1	1
1.90531	-0.430086	-1	5		-0.140702	0.0225399	1	4
2.20841	0.0387311	-1	7		0.142125	-0.00291385	-1	1
2.0983	-1.34454	-1	2		-0.00507041	0.00971317	0	2
2.19344	0.180619	-1	7		0.150734	0.000722887	-1	7
-1.75252	0.520797	1	2		-0.1463	-0.0107311	1	-1
0.0364882	2.39812	0	7		-0.141665	-0.0172161	1	7
0.253824	0.512748	0	6		-0.142476	-0.00982365	1	6
-1.66448	-0.0597041	1	0		-0.000437438	-0.00276289	0	4
-0.369372	-0.626641	0	4		0.141596	0.0036237	-1	-1
-1.74253	0.482637	1	5		-0.143059	0.0137705	1	-1
1.91337	-0.423245	-1	5		0.145617	0.0013619	-1	7
0.27451	-1.54075	0	0		-0.142175	-0.00763952	1	2
1.80357	-0.431356	-1	2		0.00269261	-0.0131487	0	0
-0.277315	-1.27476	0	4		0.147959	-0.0127598	-1	3
-1.65154	0.674277	1	5		-0.126615	-0.00997208	1	3
1.93758	-0.312608	-1	5		0.145952	-0.0258047	-1	2
1.91793	-1.09003	-1	2		-0.140062	0.00636155	1	5
-1.74398	0.489343	1	5		0.00480152	-0.016459	0	3
0.270853	0.187006	0	1		0.0129808	0.0550201	0	1
-1.46721	-0.681622	1	-1		0.154532	-0.00174049	-1	2
-2.10899	0.15634	1	-1		0.00502968	0.0134292	0	2
1.91805	-1.09108	-1	2		0.0105027	-0.00651803	0	0
0.201561	0.330606	0	6		-0.139428	-0.010491	1	0
2.2025	0.0372455	-1	7		0.143628	0.0210399	-1	6
-1.99949	0.837692	1	6		0.147503	0.00257899	-1	3
0.221451	0.1805	0	-1		0.150142	0.0231935	-1	-1
1.9625	2.01399	-1	4		0.144288	-0.00565757	-1	2
0.130795	0.453614	0	6		0.149075	-0.0165842	-1	7
0.100555	2.55033	0	7		0.00227745	0.0355361	0	1
0.282299	-1.54202	0	0		-0.142515	-0.00227718	1	7
0.131718	0.206451	0	2		-0.13401	-0.000815864	1	-1
2.09413	-0.228048	-1	-1		0.147073	0.00879403	-1	5
-0.344862	-1.18925	0	4		0.148044	-0.00290855	-1	3
1.89407	-0.661855	-1	3		-0.147921	-0.0230943	1	6
0.346008	-0.169463	0	1		0.00909514	-0.0203669	0	5
1.8431	0.983249	-1	0		-0.000564381	-0.0193924	0	3
0.192133	0.318482	0	6		0.00030878	-0.00500841	0	5
1.52211	-0.0722016	-1	5		0.142828	-0.00431511	-1	2
2.22804	-0.0837326	-1	7		0.149748	-0.0284928	-1	2
2.02158	1.58459	-1	4		-0.132845	-0.00156418	1	0
2.0946	-0.355891	-1	3		0.147787	0.0146488	-1	0
2.01724	1.58233	-1	4		-0.134694	-0.0137953	1	3
1.911	-1.09259	-1	2		0.141667	-0.00769139	-1	1
-2.3512	-0.493264	1	7		-0.0023765	-0.00750171	0	6
0.20614	-1.72	0	0		0.00781899	-0.0211713	0	5
0.203466	-1.00408	0	2		-0.131372	-0.02552	1	3
1.9929	-0.125344	-1	6		0.000454171	0.00285268	0	4
-0.0274387	0.820765	0	1		0.140795	-0.00132192	-1	0
0.0146106	1.56206	0	-1		-0.00206711	-0.0162497	0	-1
1.64008	-1.65793	-1	2		0.142347	0.00205236	-1	-1
-1.75346	0.528812	1	2		-0.14098	-0.0138652	1	2
0.270087	-1.54494	0	0		0.00323915	-0.0111861	0	0
-1.65944	-0.056011	1	0		0.0027104	0.00960373	0	0
1.75862	-0.397073	-1	5		-0.00056095	-0.0189429	0	5
-1.75113	0.49878	1	5		0.00490273	-0.00320033	0	-1
0.260774	0.185239	0	1		-0.144523	0.0220819	1	5
-1.84205	0.683612	1	2		-0.131371	-0.0148153	1	0
0.362719	-1.64397	0	0		-0.145584	-0.0170216	1	6
-0.402126	-0.856615	0	-1		-0.145644	-0.024887	1	7
2.07121	-0.091587	-1	-1		0.147518	-0.0206327	-1	2
0.0287111	-0.269636	0	2		0.136201	-0.00313	-1	2
2.41181	0.124519	-1	1		0.143198	0.0135149	-1	5
-1.89578	0.0702042	1	6		0.15012	0.0202721	-1	6
0.268233	-1.54548	0	0		0.147195	0.00687089	-1	6
2.17714	1.54433	-1	4		-0.14132	0.0416396	1	4
-1.74167	0.5253	1	2		-0.129174	0.0367925	1	4
0.196713	0.314309	0	6		-0.00579476	-0.00457268	0	0
2.00226	0.639631	-1	0		-0.0030156	-0.012988	0	5
0.222374	-0.066663	0	2		0.00703388	0.00595484	0	2
1.50165	-0.592001	-1	5		0.00864068	-0.013529	0	-1
-1.74452	1.56956	1	3		-0.132067	0.0537952	1	4
-1.86789	0.464532	1	6		-0.142296	-0.0103391	1	7
2.02088	1.57504	-1	4		-0.136494	0.0279547	1	4
-1.71699	0.197283	1	5		0.016167	0.00258887	0	7
-0.523595	-1.33337	0	5		-0.137078	0.00237113	1	0
2.37147	0.512247	-1	1		0.00109617	-0.00186057	0	0
-1.67195	-0.0624681	1	0		0.00427317	0.0143263	0	7
-1.67207	0.171524	1	2		0.148514	0.00993138	-1	-1
-0.612882	-1.42674	0	5		0.142271	0.000797977	-1	4
2.15075	-0.390221	-1	3		0.00173655	0.0194676	0	2
-1.66957	1.29297	1	3		0.150624	-0.0136594	-1	3
2.10578	-0.347416	-1	3		0.142303	-0.00379044	-1	-1
2.01907	-1.13114	-1	3		0.00734724	0.0170299	0	-1
2.32907	-0.135299	-1	3		0.00476181	0.0502547	0	1
1.79224	-0.397216	-1	-1		-0.00624455	-0.0189854	0	5
0.0410611	2.40307	0	7		-0.142589	-0.0246554	1	-1
1.97103	-0.270137	-1	5		0.00416681	0.000393522	0	3
0.218682	0.921989	0	-1		0.142291	-0.0053635	-1	6
1.92841	-0.858024	-1	3		0.00708135	-0.0178022	0	0
1.80443	2.33853	-1	4		-0.146264	-0.010207	1	2
-0.50491	-0.336291	0	5		-0.00395325	0.0480527	0	1
0.0318104	-0.261437	0	2		0.00812943	-0.00832879	0	4
1.78565	1.36702	-1	0		-0.000770133	-0.0148539	0	5
1.92238	-1.0819	-1	2		0.146289	0.0184657	-1	-1
1.91897	-1.10232	-1	2		-0.00355611	-0.0113092	0	7
-1.70629	0.333601	1	5		-0.00266923	0.00487254	0	3
-1.66927	-0.0583284	1	0		0.15194	0.00964756	-1	7
2.2176	-0.288234	-1	3		0.145045	-0.000388511	-1	0
0.26381	0.184797	0	1		-0.137952	-0.0172292	1	3
-2.27521	-0.33727	1	7		-0.138464	0.0158033	1	7
0.346581	-0.322874	0	1		-0.140438	-0.00474484	1	7
1.81538	-0.593338	-1	5		-0.13666	0.0344862	1	4
-0.390126	-1.06973	0	5		0.00274299	0.0138735	0	2
2.01111	1.57609	-1	4		0.00110989	-6.27852e-05	0	6
0.367016	0.205448	0	1		0.00422513	0.0080341	0	6
-1.75609	0.52629	1	2		-0.00472046	-0.00508219	0	4
0.0978816	0.266254	0	3		0.147571	-0.0136662	-1	1
-1.61538	-0.00769525	1	0		-0.00267609	0.00397365	0	-1
0.366953	0.222494	0	1		-0.147821	-0.00991939	1	6
-1.31986	-1.13395	1	-1		0.00197322	0.00266963	0	6
0.165905	0.0528959	0	3		-0.149454	-0.0239966	1	3
0.0264331	-0.267556	0	2		-0.00517549	-0.0234477	0	0
-1.63362	-1.12409	1	-1		0.00253797	-0.0045869	0	4
2.10469	-0.0576387	-1	5		-0.143781	0.0335507	1	4
-0.304149	-0.93291	0	4		-0.00331938	0.0197025	0	2
2.4018	0.113304	-1	1		0.155896	0.0151944	-1	5
-1.74648	0.519777	1	2		0.152287	0.00409716	-1	4
-2.12653	1.85244	1	1		-0.148156	-0.0162141	1	6
-1.68079	-0.493212	1	0		0.138164	0.00796006	-1	5
-0.309347	-0.92704	0	4		0.152304	0.00634439	-1	3
0.198623	0.313808	0	6		0.00545682	-0.0306148	0	5
-1.88135	0.471062	1	6		0.00403644	-0.0166854	0	3
0.196432	0.87947	0	-1		0.146302	0.0200388	-1	-1
-1.87772	0.454842	1	6		-0.14649	-0.00653159	1	2
1.37133	-1.6994	-1	6		-0.138644	-0.00779257	1	-1
0.0379431	1.3148	0	-1		0.144032	0.0227303	-1	4
-2.19057	1.00044	1	-1		0.145181	-0.0267053	-1	3
-0.346135	-0.848331	0	-1		0.00403129	-0.0173596	0	0
-0.543758	-1.27737	0	5		-0.131666	-0.01203	1	7
2.41511	0.827402	-1	4		0.145252	-0.0174917	-1	3
-1.85037	2.21091	1	1		-0.000293341	0.0161138	0	3
0.273011	-1.54195	0	0		0.146825	-0.0114207	-1	2
-1.93271	0.956725	1	6		0.142589	-0.00712974	-1	3
-0.323535	-0.899564	0	4		0.00524373	-0.0131797	0	0
2.30826	-0.561347	-1	7		0.142925	-0.00564581	-1	1
-0.312839	-0.763246	0	-1		0.00115621	0.00600473	0	6
2.00357	0.0194967	-1	5		-0.00366726	-0.00137862	0	6
-1.61535	-0.0162181	1	0		0.144488	-0.0174934	-1	1
2.25153	-0.373605	-1	3		0.149926	-0.00512162	-1	4
-0.113352	-0.176028	0	3		0.135673	-0.00189016	-1	3
-0.402699	-0.703204	0	-1		-0.139049	0.0269835	1	4
0.0848626	0.752105	0	6		0.143338	0.00464878	-1	4
-1.68353	1.28789	1	3		0.00401757	-0.0191574	0	4
0.00483838	1.17858	0	-1		-0.00399527	0.0311617	0	1
0.199102	0.317269	0	6		0.00329365	-0.0139905	0	3
-0.533019	-1.27761	0	5		-0.134719	0.00637355	1	-1
2.3526	-0.433695	-1	3		-0.140195	-0.0109421	1	2
-1.75076	0.240041	1	0		0.00342917	0.00376265	0	3
1.90425	-0.389171	-1	-1		-0.128461	-0.0163012	1	3
-1.50986	-1.26099	1	-1		-0.142093	0.00212359	1	0
-1.93169	0.683994	1	2		0.140733	-0.00102205	-1	0
2.00592	0.627969	-1	0		0.155489	0.0236549	-1	7
2.20857	0.0376083	-1	7		0.00822448	-0.0101058	0	0
2.14432	1.3314	-1	4		-0.151733	-0.0224287	1	6
0.0284182	-0.27327	0	2		-0.146718	-0.00718632	1	6
0.193639	0.310767	0	6		-0.00189728	0.00599787	0	7
0.153236	0.444995	0	-1		0.143831	-0.00356229	-1	7
-0.324139	-0.73763	0	-1		0.00858407	-0.0209449	0	5
-0.301985	-0.669542	0	-1		-0.00169314	0.0327399	0	1
-1.95108	-0.125583	1	-1		0.00643977	-0.00184856	0	3
-0.401904	-0.916275	0	5		-0.141627	0.00141421	1	-1
-1.77307	0.214568	1	0		-0.145636	-0.0237633	1	-1
1.86042	-0.653189	-1	3		0.146941	0.00386043	-1	6
1.90488	-0.410166	-1	5		-0.131132	-0.0237307	1	-1
-1.3649	-1.0741	1	-1		0.137741	0.00714986	-1	5
1.99405	0.630201	-1	0		0.00533435	-0.00685535	0	5
2.39698	0.12224	-1	1		0.00423444	-0.00128134	0	6
-1.57066	0.0176824	1	0		-0.0055992	0.0210457	0	2
2.39365	0.113275	-1	1		0.151426	-0.00871376	-1	7
-1.88839	0.471662	1	6		-0.147183	-0.0264634	1	-1
-2.03021	0.0622543	1	-1		0.144422	-0.00856595	-1	7
-2.30883	-0.337127	1	7		0.15135	0.00324932	-1	7
2.02753	-0.398219	-1	-1		0.14368	-0.00580165	-1	3
-1.8804	0.465362	1	6		-0.131873	-0.0208111	1	-1
1.94869	-0.287088	-1	5		0.143956	0.0128425	-1	-1
1.24792	-1.65626	-1	6		0.140822	0.00227365	-1	5
0.161481	1.23757	0	-1		0.00293973	0.0414727	0	1
-1.65434	1.42429	1	3		0.00855698	-0.0115357	0	0
-2.15486	0.437785	1	-1		0.141817	0.00745487	-1	0
-0.512072	-1.41865	0	5		-0.131981	-0.0349686	1	3
-1.87984	0.472775	1	6		0.13481	0.0146197	-1	6
0.0528083	0.334628	0	6		0.012366	0.00718162	0	6
-1.74028	0.49264	1	5		-0.147868	-0.0161279	1	6
1.65097	-1.57275	-1	2		-0.129957	0.00613181	1	5
1.9031	-0.428236	-1	5		-0.000261569	0.00397896	0	3
-1.88687	0.683803	1	6		-0.145628	-0.0171113	1	7
-0.537653	-1.26937	0	5		0.0039764	-0.0245507	0	5
2.13792	-0.571507	-1	3		0.145259	-0.0165928	-1	4
-0.459009	-0.626259	0	-1		0.142287	-0.00803418	-1	3
1.90879	-0.426578	-1	5		0.00182695	-0.00612859	0	-1
-0.306735	-0.928675	0	4		0.140018	-0.00312142	-1	0
-0.158011	-0.218451	0	-1		0.136867	-0.0159375	-1	1
1.66415	0.898784	-1	7		0.00320788	-0.0252266	0	0
-0.122264	-0.789626	0	-1		-0.148206	0.00325696	1	0
2.13293	1.38258	-1	4		-0.136584	0.0311965	1	4
-1.70629	0.333601	1	5		0.146888	-0.00310598	-1	2
-2.34525	-0.497437	1	7		0.142958	-0.0179463	-1	4
-1.41051	-0.860841	1	-1		0.000615844	0.035217	0	1
2.3616	0.154335	-1	1		0.142289	0.000663963	-1	4
0.0218813	-0.268467	0	2		0.138594	-0.0173523	-1	1
2.20383	0.032087	-1	7		-0.148934	-0.00909597	1	2
1.68032	-0.43083	-1	5		-0.129449	-0.00327752	1	-1
-1.84256	0.819977	1	6		0.00122934	0.00136476	0	7
0.0796839	-0.0663874	0	3		0.0118709	0.00962432	0	-1
-1.89776	0.598622	1	6		0.138395	-0.00136485	-1	3
1.81891	1.46062	-1	0		-0.156449	-0.012932	1	6
0.0797663	-0.0655391	0	3		-0.00194188	0.000155076	0	7
-1.84163	2.20628	1	1		0.143374	-0.0137122	-1	1
2.06271	-0.815983	-1	6		-0.132514	-0.00485745	1	3
-1.68334	0.188617	1	5		0.00668026	-0.0112232	0	3
-1.95085	-0.185243	1	-1		-0.00115278	0.00352764	0	2
0.151963	0.78591	0	-1		0.00421313	0.00646104	0	7
-0.36969	-0.541413	0	-1		0.136177	-0.00627612	-1	4
0.0318996	-0.270151	0	2		0.149407	0.0120677	-1	5
-0.312158	-0.927337	0	4		0.146169	0.0027351	-1	3
-1.83056	0.606858	1	2		0.00184582	-0.00365664	0	5
2.1363	-0.588528	-1	3		-0.132533	-0.0073294	1	-1
0.0500327	2.40559	0	7		0.00660274	0.0195001	0	-1
2.40638	0.118528	-1	1		0.141639	0.00924177	-1	3
1.83008	-1.5309	-1	2		-0.00282705	-0.015802	0	-1
0.0637583	0.402763	0	6		0.142216	0.0059591	-1	6
-1.6802	1.29466	1	3		0.133775	-0.0156497	-1	1
2.02009	1.58331	-1	4		-0.13476	0.0282005	1	4
-0.0234598	-0.244593	0	3		-0.00431777	-0.0110862	0	0
-1.87357	0.121246	1	6		-0.137717	0.0135578	1	-1
-1.8489	2.20304	1	1		0.144763	0.0184623	-1	5
-0.380481	-0.652162	0	-1		0.00884825	0.0136625	0	-1
0.0999507	-0.287732	0	-1		0.131542	-0.0134775	-1	4
-0.307778	0.881619	0	3		0.148922	0.0107419	-1	7
-1.95973	2.19264	1	1		0.00927105	0.0392702	0	1
1.81586	-0.721181	-1	5		0.00245064	-0.00973327	0	4
-1.68503	0.640329	1	2		0.140629	-0.00932653	-1	2
-0.322484	-1.18082	0	4		0.00510173	0.0228675	0	-1
1.89216	-0.150483	-1	-1		0.0049319	0.000619961	0	6
0.277687	-1.55038	0	0		0.00589019	-0.0148769	0	0
0.0314062	-0.274279	0	2		-0.141187	0.0320591	1	4
-0.357499	-0.805669	0	4		-0.00353896	-0.009062	0	2
0.0438955	-0.278971	0	-1		-0.138748	-0.0215007	1	-1
-1.28615	-1.15967	1	-1		0.139942	-0.0130092	-1	3
0.210247	0.180548	0	-1		0.00130254	0.00215426	0	3
1.9192	-1.08618	-1	2		-0.134046	-0.00553505	1	2
-1.68182	1.29402	1	3		0.00422277	-0.00810377	0	6
-0.0795467	-0.227308	0	3		0.00369335	0.03837	0	1
-1.85225	2.20368	1	1		-0.141365	0.00125923	1	0
0.0363471	2.40328	0	7		0.139412	-0.0205013	-1	1
-1.71899	0.734224	1	2		0.149328	0.0164501	-1	5
-1.41943	-1.47444	1	-1		0.146205	0.00230721	-1	2
0.20007	0.320983	0	6		-0.142988	-0.00122693	1	0
0.272084	-1.54826	0	0		-0.00365732	-0.0245679	0	5
1.9998	0.632404	-1	0		0.147084	0.0225124	-1	5
0.168006	2.49039	0	7		0.00399698	-0.0218541	0	3
1.8481	-0.354841	-1	5		-0.155544	-0.0217631	1	6
2.01626	1.57859	-1	4		-0.147821	-0.00942079	1	6
-0.357085	-0.916466	0	-1		-0.00391406	0.0360641	0	1
-1.80697	0.291417	1	6		0.150643	-0.0111874	-1	1
0.602473	0.161831	0	1		0.13686	-0.0168364	-1	0
-1.74025	0.488555	1	5		0.144152	-0.00112867	-1	2
2.1997	0.0476896	-1	7		-0.140249	-0.00434297	1	0
2.05383	1.5619	-1	4		0.00978317	0.0361365	0	1
1.65533	-1.07611	-1	6		0.140973	0.0109096	-1	6
2.19745	0.0342597	-1	7		0.142118	-0.00899578	-1	1
0.0781163	-0.0641426	0	3		0.14414	0.0102482	-1	0
0.0188124	0.437045	0	6		0.147729	0.0173578	-1	6
-1.57142	0.222231	1	0		-0.140163	-0.014047	1	3
1.85033	-0.951441	-1	3		-0.00077538	0.0529667	0	1
-0.367207	-1.2062	0	4		-0.137947	-0.016555	1	5
2.00306	0.155863	-1	0		0.150837	0.0142063	-1	3
-1.62783	0.324744	1	2		0.144776	0.000714345	-1	7
0.267609	-1.54424	0	0		-0.150746	0.00678698	1	7
1.78542	1.42668	-1	0		0.00415309	-0.00140426	0	0
2.01239	1.57716	-1	4		0.142383	-0.00813013	-1	0
-0.0685649	-0.167696	0	3		0.146115	-0.00445603	-1	-1
0.261145	-1.44751	0	0		0.00423371	0.00915772	0	7
-1.68232	1.3001	1	3		-0.142371	0.00388445	1	5
-1.75117	0.529891	1	2		0.147043	0.0171191	-1	6
-1.96241	-0.0914437	1	-1		0.143129	0.00526619	-1	5
-0.121055	1.88651	0	7		-0.145941	-0.000315401	1	0
1.8708	-0.431642	-1	2		0.00210313	0.0300518	0	1
0.268275	2.64337	0	7		-0.00205682	-0.0149014	0	7
2.39541	0.103054	-1	1		-0.140273	-0.0212794	1	2
0.294472	-1.37095	0	0		-0.00628286	-0.00995478	0	4
-1.74955	0.521384	1	2		0.144619	-0.000414451	-1	0
1.90628	-0.429848	-1	5		0.149132	0.0125401	-1	5
0.0628352	0.649926	0	6		0.145704	0.0204718	-1	5
-1.71696	0.18876	1	2		-0.140306	-0.0255491	1	-1
2.19513	-0.271092	-1	-1		0.147073	0.0211641	-1	-1
-2.29721	-0.447972	1	7		0.151374	-0.0154554	-1	3
0.154351	0.146695	0	6		-0.143006	0.00369247	1	5
-1.68051	2.43008	1	1		0.00672154	-0.0152601	0	5
1.92081	-1.08605	-1	2		0.139988	-0.0030339	-1	3
-0.00754405	-1.50602	0	0		-0.140891	-0.00217964	1	5
2.06404	1.82606	-1	4		-0.138697	-0.014759	1	-1
0.133628	-0.304921	0	3		-0.142313	0.00710688	1	5
-1.93936	-0.261996	1	6		0.141685	0.0153093	-1	2
2.08626	-1.1229	-1	2		-0.00420697	-0.00166425	0	4
-1.91039	0.982198	1	2		0.14579	0.00321796	-1	3
1.68188	-0.848451	-1	6		0.00337256	-0.00365321	0	-1
2.20543	0.0395001	-1	7		0.138173	-0.0202374	-1	1
1.9149	-1.08824	-1	2		0.00683261	0.049613	0	1
-1.68421	1.29435	1	3		0.149027	-0.0228765	-1	2
0.195286	1.18629	0	-1		0.00109725	0.00317399	0	7
0.235171	2.50715	0	7		0.139194	-0.0109884	-1	5
1.90419	-0.372125	-1	6		0.146989	0.0101527	-1	3
-0.400025	-1.41912	0	5		-0.00815007	-0.0131173	0	4
-0.111983	2.45749	0	7		0.142431	0.0130638	-1	-1
0.0594293	1.56187	0	-1		0.148289	0.00275018	-1	0
-1.73982	0.531629	1	2		0.145523	0.00275508	-1	5
-0.14547	2.42354	0	7		-0.140145	-0.00442516	1	6
0.284382	-1.6692	0	0		-0.131413	0.0394147	1	4
-1.899	0.931013	1	3		-0.13945	-0.0134124	1	7
-1.75133	0.522326	1	2		-0.00520294	-0.0270433	0	5
0.201119	0.312039	0	6		0.14641	-0.0079528	-1	3
2.16428	-1.01244	-1	2		-0.142813	-0.0161219	1	6
0.305836	-1.41361	0	0		0.00509486	0.0219686	0	6
0.235011	-0.45024	0	3		-0.136467	-0.0226191	1	3
2.40141	0.119192	-1	1		-0.134964	-0.0257618	1	7
2.26334	-0.535588	-1	3		-0.140988	-0.0139088	1	3
2.17736	1.48467	-1	4		0.144533	-0.0116506	-1	2
-0.623705	-1.52897	0	5		0.00106949	0.0117096	0	2
-0.144387	-0.866236	0	-1		0.137607	0.00596805	-1	0
-2.34111	-0.500833	1	7		0.00789447	-0.0112835	0	4
-1.69509	0.333554	1	2		0.142369	0.00775363	-1	7
1.99856	0.629285	-1	0		0.154747	0.00670699	-1	7
2.05278	1.84315	-1	4		-0.138541	0.00569081	1	0
-0.122997	-0.5936	0	4		0.14313	0.00452602	-1	2
0.154382	0.138172	0	2		0.155785	-0.0057363	-1	3
1.65811	-1.08507	-1	6		-0.147811	-0.00871205	1	2
0.0472627	2.40668	0	7		-0.141078	-0.0128282	1	7
0.0663685	-0.296112	0	3		-0.145353	-0.00802129	1	0
-2.47734	-0.21709	1	7		0.14028	-0.00905605	-1	3
-1.67791	1.30428	1	3		0.140653	-0.0199739	-1	3
-1.68837	1.53523	1	3		-0.142594	0.0305529	1	4
-1.92889	-0.0660184	1	6		-0.13063	-0.0117998	1	2
0.272195	-1.54267	0	0		0.139244	-0.00447147	-1	-1
-1.41943	-1.47444	1	-1		0.0117517	-0.00155903	0	0
-1.67459	1.28746	1	3		-0.140927	-0.00689882	1	-1
0.0675708	-0.0653666	0	3		0.000375981	-0.00112128	0	3
1.6597	-1.08471	-1	6		0.0010447	-0.00860226	0	4
-1.61522	-0.0503096	1	0		-0.00506742	-0.00929015	0	7
0.253716	0.178451	0	1		-0.14044	-0.0086901	1	3
2.39968	0.12186	-1	1		-0.135039	-0.019359	1	3
-2.01923	0.121867	1	-1		-0.00513785	0.0402058	0	1
-1.87805	0.480963	1	6		-0.0020551	-0.0146766	0	-1
-0.190638	-0.482517	0	2		-0.00344542	0.040476	0	1
1.29194	-1.44338	-1	6		0.000243721	0.0435845	0	1
0.259529	0.186153	0	1		-0.143385	-0.0289268	1	3
1.90231	-0.421094	-1	5		-0.00208967	-0.00967916	0	3
-0.600945	-1.62281	0	5		0.147775	0.0130758	-1	3
-0.481132	-0.70287	0	4		0.145751	0.00124703	-1	7
-2.09791	0.190384	1	-1		0.146229	0.0106004	-1	-1
-1.8065	0.163574	1	6		-0.00170933	-0.00944154	0	0
2.02766	1.5759	-1	4		-0.151931	-0.00363616	1	7
0.212793	2.49872	0	7		0.00994899	-0.00253276	0	6
-1.7479	0.527806	1	2		0.146938	0.00341099	-1	1
0.272254	-1.42199	0	0		0.156232	0.02096	-1	7
1.6467	-1.06932	-1	6		-0.147948	-0.0266899	1	-1
-2.32029	-0.268896	1	7		-0.0051326	-0.0178296	0	6
-1.92844	-0.185338	1	6		-0.131103	-0.0199105	1	-1
-1.68847	1.5608	1	3		-0.141661	-0.0105879	1	3
2.20639	-0.288186	-1	5		0.00149654	-0.00394391	0	0
-1.67823	1.30275	1	3		-0.145606	-0.00999878	1	6
2.20951	0.0345786	-1	7		-0.138015	0.0324845	1	4
-1.66069	-0.0582954	1	0		-0.00418225	0.0066669	0	3
2.40615	0.110694	-1	1		0.147727	0.00678355	-1	0
-1.66949	-0.0564905	1	0		0.145611	-0.00216893	-1	3
-1.85202	0.351268	1	6		-0.144932	-0.0145502	1	6
0.164759	0.359719	0	3		0.145317	-0.0149869	-1	1
2.5983	-0.221674	-1	7		0.00790304	-0.0101599	0	7
0.378921	0.0178972	0	6		-0.133262	-0.015619	1	2
-1.28612	-1.16819	1	-1		-0.133132	0.0142423	1	-1
-0.535496	-1.27612	0	5		-0.143058	0.0139953	1	5
0.2612	0.183736	0	1		0.139548	0.00825922	-1	7
2.02658	-0.142533	-1	5		0.13554	-0.0139304	-1	1
1.99971	1.05076	-1	0		0.00139169	-0.00655982	0	3
0.217918	1.12654	0	-1		0.144478	-0.0188417	-1	2
2.206	0.0383084	-1	7		-0.143938	-0.00969806	1	6
1.92704	-0.491541	-1	5		0.146204	-0.0191237	-1	1
2.13105	1.88543	-1	4		-0.00302432	0.00310353	0	7
-1.87577	0.466752	1	6		0.144698	0.00992281	-1	3
2.04008	-0.756227	-1	-1		0.146139	-0.00130991	-1	3
-1.88464	0.0872022	1	6		-0.132662	-0.0241836	1	-1
-1.68809	1.3012	1	3		0.00343522	-1.7145e-05	0	7
1.65453	-1.08611	-1	6		0.135725	0.00295674	-1	7
-1.87525	0.572958	1	6		-0.141483	0.0202909	1	4
-0.357403	-0.831238	0	4		-0.142213	-0.00887115	1	7
2.66715	-0.656627	-1	3		0.00395155	-0.000452758	0	2
-1.69932	1.46709	1	3		0.00518389	0.00469543	0	7
1.65775	-0.388121	-1	6		0.144631	0.0133859	-1	5
-0.537398	-1.28251	0	5		0.00180465	-0.00904999	0	7
1.93952	2.1675	-1	4		0.000831794	-0.000415008	0	6
0.192129	0.31991	0	6		0.1384	-0.0150352	-1	2
-2.3307	-0.48192	1	7		0.136994	0.000692009	-1	5
0.190416	-0.509709	0	1		0.00340515	0.00061653	0	-1
1.65858	-1.08502	-1	6		-0.00715826	0.0447914	0	1
-1.66991	-0.408031	1	0		0.00117001	0.0381763	0	1
-0.0297305	-1.56559	0	0		-0.131616	0.0128974	1	-1
0.0535275	2.40165	0	7		0.00407232	-0.00437982	0	6
-0.31147	-1.12973	0	4		0.00195446	-0.0140422	0	0
0.267511	-0.152083	0	2		0.00318984	-0.0105364	0	4
-0.469641	-0.779623	0	4		0.00186812	-0.000735239	0	-1
-0.367812	-1.04426	0	4		-0.133845	0.0363578	1	4
-0.403336	-0.532747	0	-1		-0.141052	-0.0233036	1	7
2.2062	-0.237049	-1	7		-0.137959	-0.0181281	1	5
-1.87178	0.473893	1	6		0.148561	0.0159989	-1	-1
0.26331	0.972935	0	-1		-0.130953	-0.000359557	1	-1
0.0300732	-0.265923	0	2		0.00320445	-0.0256761	0	5
1.91851	-1.08698	-1	2		0.144728	0.0139678	-1	3
2.39286	0.119696	-1	1		-0.136487	-0.0253158	1	7
-1.8563	2.2	1	1		-0.0011665	0.00172985	0	7
0.0436727	-0.219311	0	3		-0.137115	-0.00756441	1	7
0.0263564	1.41713	0	-1		-0.0011665	0.00172985	0	0
1.88716	1.18761	-1	0		0.14303	-0.00850791	-1	5
2.00471	-0.287326	-1	-1		-0.00195169	-0.00892513	0	4
-1.62821	0.427019	1	0		-0.00738498	-0.0128909	0	2
2.26207	-0.194673	-1	3		0.13846	-0.00716986	-1	7
1.60421	-1.05267	-1	6		-0.139678	0.010539	1	5
-2.34775	-0.500606	1	7		0.00689018	-0.00659482	0	6
2.19762	0.0375143	-1	7		0.152227	0.0171741	-1	6
-0.312108	-0.927518	0	4		-0.147164	-0.0239915	1	6
1.80443	2.33853	-1	4		0.146828	-0.0109713	-1	3
0.0497986	2.39893	0	7		0.145703	-0.00985912	-1	2
0.176442	0.231828	0	2		-0.138582	0.000297458	1	5
2.46216	0.230611	-1	1		0.143704	-0.0201918	-1	7
-0.299788	-1.25762	0	4		0.140792	-0.00177137	-1	-1
-1.69327	-0.15225	1	0		-0.14549	-0.00466189	1	2
-1.68214	1.29607	1	3		-0.140008	0.0135527	1	5
-1.88518	0.461986	1	6		-0.00409819	0.0176783	0	2
-0.44564	-1.20586	0	5		-0.00185268	0.0118407	0	0
1.91542	-0.380696	-1	5		-0.146527	-0.0182806	1	3
-0.179752	2.60266	0	7		-0.138695	-0.0145343	1	2
-1.50986	-1.26099	1	-1		-0.142437	0.0393729	1	4
0.0704283	-0.0730029	0	3		-0.141605	0.00433561	1	3
0.316786	-1.34547	0	0		-0.133945	0.00772361	1	-1
-1.74458	0.516081	1	2		0.129398	-0.00249392	-1	5
-1.7413	0.489773	1	5		0.0022215	0.0455577	0	1
0.0712123	-0.0648652	0	3		0.00217003	0.038816	0	1
2.40556	0.122674	-1	1		-0.134045	-0.00531032	1	2
2.1618	-0.347655	-1	5		-0.00356812	-0.0128823	0	5
-1.56203	0.707987	1	3		-0.127811	-0.0136506	1	2
-2.27464	-0.490681	1	7		-0.14355	0.00782227	1	5
0.0661139	-0.227929	0	3		0.144454	-0.0219879	-1	2
-1.87776	0.45773	1	6		0.140728	-0.0100861	-1	-1
-0.0927249	0.301157	0	2		-0.000256769	0.0431108	0	1
-1.63155	1.32192	1	3		-0.148647	-0.0181521	1	6
2.40866	0.120157	-1	1		0.133875	-0.00785432	-1	0
-0.313177	-0.928596	0	4		-0.00168364	-0.00751512	0	0
-1.99258	1.98823	1	1		-0.128646	0.00189282	1	7
-0.316505	-0.929733	0	4		0.00498071	0.0419722	0	1
-2.38618	-0.62657	1	7		0.143559	0.00333007	-1	5
-1.45626	-0.613487	1	0		-0.143104	0.00792775	1	5
0.396238	-1.61854	0	0		-0.000359662	0.00610789	0	2
-0.336967	-0.302916	0	3		-0.00111504	0.00847154	0	4
1.6657	-1.08122	-1	6		0.00964936	0.0186081	0	7
-1.59577	0.742221	1	5		-0.145079	-0.00955812	1	6
-0.313479	-0.92888	0	4		0.00173603	-0.0180389	0	-1
-2.34009	-0.498025	1	7		-0.138381	0.02659	1	-1
0.329041	-1.62678	0	0		-0.00572615	0.00441623	0	4
2.20711	0.0377851	-1	7		-0.140824	0.00658455	1	0
0.107718	0.632689	0	6		0.140637	-0.0219964	-1	7
-0.568127	-1.40989	0	5		-0.139242	0.0137791	1	0
0.259768	0.186805	0	1		0.135336	0.013161	-1	6
1.61564	1.88763	-1	4		0.0109239	-0.0144228	0	7
-1.8841	-0.0576865	1	6		-0.136669	-0.0202724	1	3
-1.8403	0.214854	1	6		-0.140786	0.0115285	1	5
-1.71692	0.180237	1	2		0.142243	-0.0116557	-1	1
0.510226	0.861088	0	6		0.149894	-0.00939136	-1	3
-0.537713	-1.27389	0	5		0.149017	-0.00717391	-1	1
0.166351	-0.0664242	0	2		-0.130962	-0.00285383	1	0
2.0656	1.40844	-1	4		0.00320273	-0.0259008	0	0
0.205981	-1.67739	0	0		0.138453	0.00413884	-1	4
-1.67202	1.29515	1	3		-0.132343	0.0176148	1	4
-0.317334	-0.936116	0	4		-0.136438	-0.0187988	1	0
2.13837	-0.0748277	-1	-1		-0.139507	-0.0208282	1	5
0.0310382	-0.26222	0	2		0.00820182	-0.00323069	0	3
2.01105	1.01662	-1	0		0.00139172	-0.00206122	0	0
-1.89314	2.36281	1	1		0.0100334	-0.000540433	0	0
-1.78428	0.214615	1	0		-0.0083268	0.00645445	0	2
2.1865	-0.961396	-1	2		0.145516	0.0171157	-1	0
-0.61215	-1.62277	0	5		0.141445	-0.0161519	-1	7
0.0790803	-0.0649186	0	3		0.0029214	0.0372447	0	1
1.57139	-1.26559	-1	6		-0.00161192	-0.0062263	0	6
-0.358899	-0.430663	0	-1		0.00643008	-0.0110419	0	7
-0.530178	-1.28617	0	5		-0.140963	-0.011618	1	3
2.22868	-0.25419	-1	-1		0.14065	-0.0083561	-1	1
0.263661	0.179101	0	1		0.138358	-0.0140445	-1	1
0.176187	0.300011	0	3		-0.132886	0.00743828	1	5
1.62528	-0.6948	-1	6		0.136679	0.0110355	-1	5
-1.80666	0.206188	1	-1		-0.139269	-0.00861724	1	3
0.206858	0.317093	0	6		0.000103532	0.00512042	0	6
1.6539	-1.08514	-1	6		-0.139364	-0.00739808	1	7
-0.65716	-1.57144	0	5		0.14076	0.0131819	-1	5
2.16858	0.836975	-1	7		-0.131763	-0.00642879	1	-1
0.183731	1.28009	0	-1		0.00379328	0.0527997	0	1
-1.6574	-0.0627311	1	0		-0.13858	0.000522181	1	-1
-1.79287	2.51579	1	1		0.135386	-0.0098734	-1	7
2.3208	-0.919355	-1	3		0.00653584	0.0107359	0	2
0.0299215	0.462566	0	6		-0.136411	-0.00256643	1	2
1.87121	-0.542439	-1	6		0.00719457	-0.00297046	0	-1
-1.68834	1.52671	1	3		0.143025	-0.00918208	-1	6
2.32834	0.0607264	-1	1		-0.135568	0.0340047	1	4
0.0719791	-0.0700873	0	3		0.148674	0.0308306	-1	6
0.0519765	2.41829	0	7		0.139561	-0.0145959	-1	1
-2.28655	-0.303131	1	7		0.145975	0.0194444	-1	6
-1.87957	0.466822	1	6		0.142436	0.000855845	-1	4
-0.309171	-0.931417	0	4		0.00228838	-0.025022	0	5
0.266437	0.187152	0	1		0.14454	-0.0107517	-1	1
1.91513	-1.09688	-1	2		0.00368329	-0.0118964	0	3
2.42976	-0.0931149	-1	1		-0.00150838	0.0372765	0	1
-0.266715	-1.11287	0	4		-0.139762	-0.005408	1	2
0.044434	2.40024	0	7		0.143171	0.00991937	-1	0
-1.87071	0.466383	1	6		0.142692	0.0472217	-1	6
0.0738627	-0.0676968	0	3		0.149807	0.00350326	-1	3
2.0107	1.57836	-1	4		-0.00488937	0.0360512	0	1
-2.16788	0.923636	1	-1		-0.133197	0.00570282	1	3
1.53685	1.98171	-1	4		-0.0030848	0.0424477	0	1
-1.7175	0.333649	1	2		0.141265	-0.0100101	-1	1
0.0778448	-0.0645192	0	3		-0.141083	-0.00134096	1	0
0.275546	-1.54071	0	0		0.00890453	-0.000438965	0	3
2.01728	-0.653857	-1	5		0.00708992	-0.0166786	0	5
-0.193535	0.293064	0	3		0.140692	-0.0148053	-1	0
-1.64833	-0.186532	1	0		0.150348	0.0012032	-1	4
1.92847	2.12493	-1	4		-0.14369	-0.0184332	1	3
-1.83419	1.57846	1	3		-0.00706591	0.0289076	0	1
2.09015	0.83731	-1	4		0.144529	0.00194949	-1	0
-0.134233	2.41497	0	7		0.152237	-0.0024198	-1	0
2.40678	0.114216	-1	1		-0.148671	-0.0212982	1	-1
-0.538708	-1.28223	0	5		0.00662929	0.0432757	0	1
1.84832	-0.414501	-1	2		0.14978	0.00363078	-1	7
0.0345477	-0.272285	0	2		0.00558948	-0.0199906	0	5
2.08384	-0.475164	-1	3		-0.00665884	-0.00702066	0	6
1.9136	-1.09669	-1	2		-0.145979	0.0312921	1	4
0.273407	-1.53771	0	0		0.00477579	-0.0198298	0	-1
1.99498	0.631016	-1	0		0.000102547	0.0446838	0	1
-1.88608	0.470731	1	6		0.000946924	-0.0214115	0	0
0.167433	-0.356202	0	1		-0.141509	0.0169201	1	-1
-0.211488	-0.900041	0	4		0.000245513	0.00984442	0	2
0.0733078	0.845904	0	-1		0.00361996	0.00860157	0	2
1.89512	-0.943109	-1	6		-0.143916	-0.0109808	1	7
1.98173	-0.133819	-1	5		0.00335197	-0.00634988	0	0
1.65459	-1.07272	-1	6		0.149682	-0.0157606	-1	1
0.190018	0.320497	0	6		0.144653	0.00408001	-1	-1
-0.557305	-1.30766	0	5		0.149336	0.0175737	-1	-1
2.40642	0.126271	-1	1		-0.00407479	-0.00396512	0	3
1.65787	-1.08028	-1	6		0.145975	0.0153289	-1	6
2.02112	1.57503	-1	4		0.143676	-0.00952591	-1	2
-1.68149	1.29553	1	3		0.00244622	-0.0250036	0	-1
-0.312139	-0.950749	0	4		0.0010773	-0.00433252	0	4
-2.34698	-0.502918	1	7		0.135513	0.0067561	-1	0
0.234884	2.58385	0	7		-0.140703	0.0381852	1	4
0.00814884	0.292204	0	2		-0.148478	0.00387072	1	6
-0.591014	-1.28195	0	5		0.149159	-0.00557279	-1	1
0.262269	0.185282	0	1		0.141025	0.0176078	-1	6
0.199586	0.314566	0	6		-0.000566096	-0.0196171	0	7
1.4355	-0.881492	-1	6		0.140671	-0.017502	-1	7
-0.413586	-0.788385	0	4		-0.131695	-0.00428974	1	2
1.9999	0.628161	-1	0		0.00537963	0.0592727	0	1
0.0210724	-0.168078	0	3		0.151033	0.00609573	-1	0
1.85077	-1.07076	-1	6		0.00502453	0.012755	0	6
-0.100492	2.38074	0	7		0.0057656	0.00983532	0	-1
-1.37563	-1.2019	1	-1		0.147041	-0.00151965	-1	3
1.96104	-0.593958	-1	5		-0.138754	-0.0187719	1	6
-0.645955	-1.57149	0	5		-0.00150616	0.0572347	0	1
2.39902	0.119414	-1	1		-0.138397	0.0245675	1	0
-1.91024	0.939584	1	5		-0.139344	0.000520465	1	-1
0.173067	1.13525	0	-1		-0.142828	-0.0126605	1	3
0.145151	2.6098	0	7		0.141519	-0.00648883	-1	5
-0.680078	-1.43498	0	5		0.14767	-0.000632312	-1	1
-0.300299	-0.924892	0	4		0.00242282	0.0111684	0	2
1.7168	-1.19803	-1	2		-0.139514	-0.0217271	1	3
-1.68479	1.29215	1	3		-0.147698	0.00611967	1	2
-0.358263	-0.60112	0	4		0.00958418	0.0100686	0	3
0.252892	0.184576	0	1		0.00127114	0.0210612	0	3
2.36154	0.17138	-1	1		0.142069	0.00867954	-1	4
0.0341322	-0.266503	0	2		-0.00733352	-0.00614917	0	-1
1.65083	-1.08284	-1	6		0.136177	-0.00627612	-1	0
-1.93691	2.08174	1	1		-0.14631	-0.0106489	1	7
-1.71062	1.49271	1	3		0.131616	-0.000229355	-1	0
1.65125	-1.07485	-1	6		0.00414622	-0.00230315	0	6
0.261921	0.179298	0	1		-0.138627	-0.00554534	1	0
2.14177	-0.575007	-1	3		0.0117371	-0.00790407	0	-1
0.259095	0.184335	0	1		0.14634	0.0133378	-1	4
2.01197	0.769461	-1	0		0.152187	-0.00893677	-1	3
0.0709422	-0.0524559	0	3		0.006052	-0.00612836	0	0
-1.52539	-0.101829	1	0		-0.150105	-0.00916664	1	7
0.116248	1.34856	0	-1		-0.00970613	0.00344381	0	7
-1.8936	0.469727	1	6		0.147844	0.0220647	-1	-1
2.0206	1.58553	-1	4		0.00870441	-0.00685717	0	3
-1.70489	-0.0414047	1	0		0.146521	0.00771759	-1	7
-2.09833	0.301181	1	-1		-0.133109	0.0354469	1	4
0.0358475	-0.264523	0	2		-0.0117031	0.00201388	0	2
2.04985	-0.372746	-1	3		-0.139379	0.0110939	1	5
0.18998	0.314631	0	6		0.000410583	-0.0126655	0	0
2.06334	-0.98644	-1	3		0.00104985	-0.00792809	0	0
0.280021	-1.5456	0	0		0.00642776	-0.00342162	0	7
-1.87567	0.683755	1	5		0.136868	-0.0157128	-1	0
-1.7542	0.527692	1	2		0.144975	-0.00256977	-1	2
2.34945	0.410068	-1	1		-0.00107637	-0.000985981	0	6
-0.312459	-0.931428	0	4		-0.00132775	-0.0193941	0	3
-1.3648	-1.09967	1	-1		0.142395	0.0083446	-1	6
0.127676	-1.71115	0	0		0.140302	0.0021509	-1	0
-2.12061	0.267185	1	-1		0.147	0.011501	-1	-1
1.64895	-1.07879	-1	6		0.00479352	-0.00544559	0	7
1.99839	0.642286	-1	0		0.143121	-0.0067543	-1	2
2.00662	-0.798698	-1	6		-0.144488	0.0265763	1	4
-2.34104	-0.489084	1	7		-0.132583	-0.0138464	1	-1
0.262835	0.184253	0	1		0.148379	-0.00782173	-1	2
0.16721	-0.296542	0	2		-0.148629	-0.0159049	1	6
-1.84513	2.19918	1	1		-0.151537	0.00318969	1	7
-1.76324	0.581003	1	2		-0.00114728	-0.0104701	0	0
1.91003	-1.09377	-1	2		0.00403983	-0.00869394	0	3
-1.82852	0.0613949	1	6		0.140001	-0.00536865	-1	-1
0.0558641	2.51643	0	7		-0.140177	-0.00869489	1	3
-1.85453	2.20063	1	1		0.00338971	-0.00140598	0	4
1.64599	-1.08389	-1	6		0.00634885	-0.0137589	0	4
2.01416	1.57267	-1	4		0.136935	-0.00694857	-1	5
2.35171	-0.195055	-1	3		-0.144161	-0.0305016	1	3
-1.70492	-0.0328819	1	0		-0.00558361	0.00217348	0	3
-0.369244	-0.660733	0	-1		-0.00281847	-0.0146784	0	-1
-1.74255	0.489381	1	5		-0.140841	-0.0016152	1	0
1.65588	-1.07871	-1	6		-0.127651	0.0322321	1	-1
-0.267225	-0.976508	0	-1		0.000126953	-0.00711307	0	3
-0.166033	1.92931	0	7		0.146254	0.00847515	-1	6
-0.278716	-0.899755	0	4		0.142567	-0.0107569	-1	2
-0.694084	-0.684917	0	5		0.150433	0.00459609	-1	7
0.295109	-1.5414	0	0		-0.153525	-0.00845573	1	2
-1.65911	-0.0488317	1	0		0.14305	0.000430338	-1	2
-1.85144	0.197856	1	6		0.153762	-0.0026411	-1	2
2.08232	-0.0660661	-1	0		0.145409	0.00318283	-1	5
-0.256402	-0.874282	0	4		0.00700603	-0.00347714	0	4
0.0571056	-0.815959	0	-1		-0.145441	-0.0201075	1	6
1.97196	-0.5173	-1	5		-0.00128144	-0.0133266	0	-1
2.14945	-0.040784	-1	0		0.00527423	-0.0113754	0	5
1.94891	-0.346748	-1	5		0.00720401	-0.00314592	0	3
-1.75089	0.274132	1	-1		0.00368477	0.0372464	0	1
2.00934	1.57437	-1	4		0.141527	-0.00536522	-1	6
2.40407	0.123765	-1	1		0.00131212	0.0446629	0	1
-1.75194	0.555387	1	2		-0.142512	-0.0145428	1	-1
-1.67973	1.29067	1	3		0.143809	0.0137635	-1	6
-1.63664	-0.314423	1	0		-0.00356469	-0.0124328	0	6
-1.71813	0.504106	1	5		-0.141815	-0.00606746	1	7
0.187583	0.248826	0	3		-0.135692	-0.0114308	1	2
2.4137	0.13112	-1	1		-0.138476	0.0296503	1	4
1.99708	0.63063	-1	0		-0.00471575	0.0367781	0	1
-1.74336	0.483534	1	5		-0.144252	0.0575881	1	4
0.277566	-1.53395	0	0		0.00429094	0.00376781	0	7
0.254058	0.192354	0	1		0.00883453	0.0118647	0	7
-1.67853	1.29832	1	3		-0.000585407	0.0487602	0	1
0.246534	-0.535516	0	3		-0.144768	-0.00316536	1	7
-1.86488	0.794504	1	6		0.000171544	-0.0229862	0	7
1.82668	-0.618954	-1	5		0.000763372	0.0545432	0	1
0.203677	0.320243	0	6		0.14449	-0.0172687	-1	3
1.74019	1.53766	-1	4		0.145271	-0.0150197	-1	0
-2.33777	-0.500126	1	7		-0.142514	-0.0147676	1	6
1.65487	-1.08279	-1	6		-0.00862655	-0.00487521	0	3
1.89276	-0.312417	-1	6		-0.145633	-0.01525	1	3
-0.402763	-0.686158	0	5		0.00340858	0.00106598	0	2
-1.36449	-1.1849	1	-1		0.142395	0.0083446	-1	5
2.20287	0.0423422	-1	7		-0.136341	-0.000709335	1	0
0.0302463	-0.259612	0	2		0.00251141	-0.0164641	0	0
1.66491	-1.08885	-1	6		-0.152491	-0.0217563	1	6
-2.31946	-0.49049	1	7		0.134688	-0.00133564	-1	0
-2.3402	-0.499117	1	7		-0.142579	-0.023307	1	7
2.07655	1.47657	-1	4		-0.000317565	-0.0153294	0	5
-0.534302	-1.2759	0	5		0.145361	-0.00310941	-1	4
0.271193	-1.54377	0	0		0.00956526	-0.00557747	0	0
2.40321	0.128385	-1	1		-0.00187841	0.00846983	0	-1
2.14	-0.583553	-1	3		0.151501	0.00117405	-1	2
-0.55635	-1.56334	0	5		0.146015	-0.01749	-1	3
0.284791	-1.53557	0	0		-0.13101	-0.00777541	1	-1
-1.74383	0.493593	1	5		0.148596	-0.00413581	-1	2
0.288373	-1.54275	0	0		-0.13563	-0.0129543	1	5
1.83769	-0.567865	-1	5		-0.139092	0.0335547	1	4
0.164218	0.504608	0	6		-0.14274	0.00565354	1	5
2.40808	-0.289045	-1	1		-0.14104	-0.0217305	1	-1
2.20177	0.0337861	-1	7		0.144261	-0.0122234	-1	3
1.91329	-1.09759	-1	2		-0.139339	0.00119463	1	7
1.96097	-0.576913	-1	-1		0.155488	0.0234302	-1	7
0.253299	0.183639	0	1		-0.137457	0.0477157	1	4
0.0663048	-0.279066	0	3		0.149784	0.00465325	-1	4
2.20332	0.0342768	-1	7		-0.148741	-0.00420312	1	7
0.188665	-0.0409511	0	3		-0.000994957	0.0242021	0	7
-1.6729	0.393118	1	2		-0.00617371	-0.00290519	0	3
0.0326107	-0.271187	0	2		0.142861	0.00517596	-1	3
0.442902	0.886943	0	6		-0.137546	0.0067421	1	5
0.0779217	-0.0622001	0	3		0.146717	-0.00861635	-1	0
-0.538893	-1.28136	0	5		0.144205	0.00210951	-1	7
0.207305	0.318368	0	6		0.00222836	0.0464566	0	1
1.82566	-0.346222	-1	-1		-0.00467842	-0.011461	0	4
2.20953	0.0342958	-1	7		0.148694	-0.00821148	-1	1
2.00216	0.624831	-1	0		-0.144234	-0.00893091	1	7
2.13366	-0.579624	-1	3		0.148815	0.0237206	-1	6
0.082005	-0.0713521	0	3		-0.136697	-0.00749728	1	7
0.0341912	-0.275488	0	2		0.1487	0.0129769	-1	5
-1.70597	0.248373	1	5		-0.134117	-0.009845	1	7
0.305709	-1.37952	0	0		-0.149367	-0.0125358	1	7
-1.65428	1.40724	1	3		0.144985	-0.00458665	-1	0
0.221738	0.103794	0	3		-0.139351	-0.000378427	1	5
0.0502721	2.40391	0	7		0.144398	-0.00956902	-1	3
0.128249	1.13544	0	1		0.138349	-0.0170446	-1	1
2.01232	0.675709	-1	0		-0.15025	-0.0218934	1	6
-1.68011	1.29613	1	3		-0.00140666	-0.0297314	0	5
1.97829	0.78665	-1	0		-0.00237923	0.000228674	0	4
2.01238	1.57215	-1	4		0.149406	0.00423287	-1	4
0.254948	0.182935	0	1		-0.13791	-0.0116111	1	2
-2.3337	-0.495237	1	7		0.139536	0.0212719	-1	6
0.240741	1.01565	0	1		-0.15017	-0.0177061	1	7
-0.412854	-0.984411	0	4		0.00271385	-0.00524885	0	0
-2.40875	-0.58386	1	7		0.148228	-0.0275974	-1	2
0.22177	0.0952714	0	2		0.00188149	0.0343614	0	1
2.13608	-0.577852	-1	3		0.140133	0.0146463	-1	6
1.99455	0.634188	-1	0		-0.139996	0.0151257	1	7
0.198343	0.32319	0	6		0.0125365	-0.00318317	0	0
1.92609	-0.235855	-1	5		-0.147144	-0.0212948	1	7
-2.34254	-0.499545	1	7		-0.140781	0.0122026	1	5
0.0663367	-0.287589	0	3		0.155205	-0.0136491	-1	3
1.87067	-0.397551	-1	5		0.146358	4.60323e-05	-1	5
1.91541	-1.09913	-1	2		-0.136412	-0.015428	1	-1
-2.34523	-0.493844	1	7		-0.130207	-0.00260507	1	7
0.0147061	-1.46351	0	0		0.142658	0.00332489	-1	5
2.13544	0.709276	-1	4		0.146847	-0.0031582	-1	3
1.71753	-1.39406	-1	2		-0.13645	-0.0203719	1	-1
-2.37491	-0.643663	1	7		-0.14788	-0.017701	1	-1
-0.335885	-0.592693	0	4		-0.151715	-0.0149358	1	6
-1.83998	2.20501	1	1		0.137398	0.0148949	-1	6
-0.539901	-1.294	0	5		0.14145	-0.0154778	-1	7
-0.000732123	-0.329917	0	1		0.142994	-0.00683782	-1	2
-1.73841	-0.0668301	1	0		0.0103698	0.0129917	0	7
-1.87334	0.462564	1	6		-0.142596	-0.0139755	1	2
-0.310481	-0.930708	0	4		0.14027	-0.0035874	-1	3
-1.83702	-0.663001	1	-1		0.139804	-0.00986996	-1	1
0.0347583	-0.25829	0	2		-0.140608	0.0348996	1	4
0.258187	0.17947	0	1		0.145531	0.0191382	-1	-1
1.91983	-1.09745	-1	2		0.000315923	-0.00825261	0	3
-0.0744855	1.41756	0	-1		-0.00203108	-0.0115305	0	7
0.815712	0.0671723	0	1		-0.14084	0.00456205	1	5
0.200572	0.319345	0	6		0.00577589	0.0111837	0	7
-0.479381	-1.17163	0	5		0.00494905	0.00286719	0	0
0.108609	0.394049	0	2		0.00582907	0.0181501	0	-1
0.0852386	-0.0684191	0	3		0.141824	0.011847	-1	6
2.40131	0.11699	-1	1		0.00889972	0.0204042	0	7
2.00009	0.630744	-1	0		-0.0030655	0.0529615	0	1
-1.74864	0.486386	1	5		-0.134789	-0.000386772	1	0
2.01051	1.58542	-1	4		-0.144517	0.022756	1	4
0.233292	0.00999507	0	3		0.147792	0.015323	-1	4
-1.7605	0.528454	1	2		-0.00252795	-3.28185e-05	0	3
-1.75365	0.532911	1	2		0.149308	0.011343	-1	4
1.9081	-1.42044	-1	2		0.146174	-0.00371977	-1	0
0.0666796	-0.0651769	0	3		-0.139493	-0.0113613	1	2
-0.302144	-0.626928	0	4		0.000417643	0.0114536	0	6
1.99552	0.638299	-1	0		-0.147109	-0.0168004	1	6
0.207541	0.904991	0	-1		0.144734	0.014642	-1	0
0.202247	0.322307	0	6		0.00126085	0.0197128	0	-1
2.57736	-0.61363	-1	3		-0.141338	-0.0154917	1	2
2.20011	0.0339479	-1	7		-0.00257488	0.0172323	0	-1
-0.31831	-0.936129	0	4		0.00132471	-0.00251139	0	6
-0.403304	-0.541269	0	-1		-0.14408	-0.0199396	1	6
2.14231	-0.575366	-1	3		-0.00907664	0.00155867	0	2
-0.0342506	-0.355342	0	-1		0.141659	0.00800008	-1	7
1.78199	2.34715	-1	4		-0.140318	-0.0128207	1	2
2.04918	-0.193766	-1	-1		-0.148979	-0.0155041	1	6
1.7746	1.32445	-1	0		0.145325	-0.00782859	-1	0
-0.315083	-0.935386	0	4		-0.140304	-0.0253244	1	0
0.0897978	-0.063379	0	3		-0.147556	-0.00700671	1	2
1.73905	-1.15551	-1	6		-0.144463	0.0299472	1	4
1.95961	-0.21043	-1	5		-0.0080094	0.00530998	0	-1
0.351037	-1.51607	0	0		0.143166	0.00924521	-1	2
0.100969	-0.560464	0	2		-0.13256	-0.0108082	1	2
-1.95419	0.709658	1	5		0.00586931	-0.000763796	0	6
-1.84212	0.700657	1	6		0.144457	-0.0215384	-1	1
-2.37497	-0.626617	1	7		0.000961384	0.0407528	0	1
-2.34367	-0.499911	1	7		-0.152487	-0.0213068	1	6
2.20599	0.0375773	-1	7		-0.00268853	0.013512	0	7
2.00411	-0.125392	-1	-1		0.144626	0.000484441	-1	4
-1.62474	2.49803	1	1		-0.00971957	-0.0041602	0	4
2.14964	-0.0919212	-1	5		0.00123523	-0.0135759	0	5
-1.74633	0.489926	1	5		-0.000516348	-0.0131001	0	-1
0.154446	0.121127	0	6		0.139803	-0.00183684	-1	0
-0.246439	-0.541938	0	4		-0.139257	0.0213767	1	4
-1.97358	-0.0999188	1	-1		0.00788932	-0.0119577	0	-1
0.295587	-1.66925	0	0		-0.00503311	-0.00479569	0	3
-1.94328	0.786316	1	6		0.138419	-0.0125632	-1	3
1.48029	-0.87316	-1	6		0.00793392	-0.00611487	0	4
2.18959	1.21189	-1	4		0.132261	-0.0193186	-1	1
-1.87519	0.555912	1	6		0.00271898	0.0107273	0	2
-1.69442	0.154573	1	2		-0.140251	-0.018358	1	7
2.02377	1.57299	-1	4		0.146393	0.00256135	-1	2
2.23988	-0.254238	-1	7		0.156329	-0.00938416	-1	3
2.20706	0.0289432	-1	7		-0.137834	-0.00172333	1	-1
-1.68449	0.49544	1	5		0.00410505	-0.0076965	0	3
-0.157884	-0.252543	0	-1		-0.00416681	0.0086894	0	4
1.77078	2.34719	-1	4		0.00340515	0.00061653	0	5
2.13424	-0.572208	-1	3		0.143087	-0.00109205	-1	-1
-0.269644	-0.328771	0	-1		0.146834	0.00493303	-1	4
2.0156	1.56539	-1	4		-0.136288	0.00075205	1	3
-1.85075	2.20158	1	1		0.147088	-0.00639319	-1	4
2.0862	1.89414	-1	4		0.150368	0.000920391	-1	4
2.25793	0.913299	-1	7		0.00030878	-0.00500841	0	3
1.81691	-1.00244	-1	6		-4.80324e-05	0.0482492	0	1
-0.401044	-1.14639	0	5		-0.000476893	-0.00793152	0	5
-1.66631	1.62889	1	3		0.141423	-0.0190733	-1	3
0.322802	0.0437045	0	2		0.000231936	-0.00172885	0	7
0.152345	0.683635	0	6		0.147943	0.00440964	-1	4
0.45051	-1.15002	0	0		-0.146108	-0.010853	1	7
1.84721	-0.116201	-1	-1		-0.140831	0.00568566	1	-1
2.01498	1.56952	-1	4		0.143124	0.00673917	-1	7
-1.9266	2.32034	1	1		-0.00276529	-0.00771194	0	7
0.259727	0.18698	0	1		0.00212886	0.0334227	0	1
-0.0220592	-0.619599	0	2		0.139598	0.00879968	-1	4
0.27704	-1.54868	0	0		0.0200878	-0.0139527	0	0
1.98905	0.905922	-1	0		0.146027	9.50078e-06	-1	0
-1.85159	2.20488	1	1		-0.133087	0.0200851	1	4
1.91929	-1.10081	-1	2		0.00396761	-0.00315546	0	0
-1.75603	0.528941	1	2		0.152974	-0.00375254	-1	2
1.43808	-1.57184	-1	6		-0.00124026	-0.00793323	0	5
2.40556	0.126789	-1	1		-0.13717	-0.0147555	1	-1
-0.0226003	2.52529	0	7		-0.139251	0.0126555	1	0
2.06054	-0.236428	-1	0		-0.155275	-0.0105132	1	6
2.40579	0.125044	-1	1		0.00188699	0.00173671	0	2
-1.73341	1.59508	1	3		0.00712252	-0.0124088	0	5
-0.27827	-1.01907	0	4		0.142335	0.000479295	-1	6
1.64781	-1.07662	-1	6		-0.141409	-0.0128127	1	3
0.118604	0.71787	0	-1		0.135344	-0.00942465	-1	1
-0.380004	2.21999	0	7		-0.140677	0.0259107	1	4
1.84813	-0.363364	-1	5		-0.141991	0.0378934	1	4
0.0824417	-0.0726733	0	3		-0.143022	0.0293674	1	4
2.22807	-0.0922554	-1	-1		0.145049	-0.00326273	-1	2
2.20144	0.0341734	-1	7		0.00554473	-0.00185621	0	6
0.280825	-1.54526	0	0		0.00112565	-0.00390514	0	3
1.81598	-0.755272	-1	5		-0.00356306	-0.00998114	0	0
0.0465209	2.41029	0	7		-0.143023	-0.00639273	1	3
2.1829	0.00168707	-1	0		0.136198	-0.00357944	-1	0
0.216772	-1.56664	0	0		-0.148968	-0.0169717	1	6
1.61618	-1.25726	-1	6		0.136826	-0.012866	-1	1
-1.84982	2.19971	1	1		-0.00634199	0.0237407	0	2
0.191488	0.322712	0	6		-0.00116304	-7.80781e-05	0	2
1.79303	-0.610288	-1	5		-0.00181623	0.00268011	0	3
-0.323216	-0.984793	0	2		0.00864914	-0.00337419	0	6
1.84893	-0.576435	-1	2		0.148626	0.0245384	-1	-1
-1.7181	0.495583	1	2		0.00240879	-0.00515506	0	7
1.65249	-1.08094	-1	6		-0.149462	-0.00779459	1	6
-2.39767	-0.549816	1	7		-0.131926	0.00197423	1	0
1.88251	-0.568056	-1	5		-0.00605998	0.000601265	0	7
0.155369	-0.126037	0	6		0.00227922	-0.00510868	0	4
0.0483459	2.40233	0	7		-0.140841	0.00433732	1	5
-1.74696	0.492996	1	5		0.147746	0.0092555	-1	2
0.18545	0.819858	0	-1		-0.00165162	-0.00411935	0	7
0.200894	0.322848	0	6		0.00268834	-0.00590127	0	7
2.00028	0.632047	-1	0		-0.13951	-0.0212777	1	-1
-0.188601	-1.02798	0	2		0.140091	0.0145148	-1	6
-1.52056	-1.3973	1	-1		0.14074	-0.00851305	-1	-1
-1.84135	2.19903	1	1		-0.138671	-0.0113881	1	-1
2.42225	0.124328	-1	1		0.149814	0.00967898	-1	5
2.20895	0.0380287	-1	7		0.15146	-0.0042193	-1	2
-1.68453	1.29339	1	3		-0.153291	-0.0172246	1	6
1.92244	-1.09349	-1	2		0.139987	-0.00716643	-1	2
0.130445	0.547365	0	-1		-0.144714	-0.0147671	1	7
-1.71836	0.563766	1	5		-0.146392	-0.0228662	1	6
-1.62022	1.28778	1	3		0.141555	-0.00176965	-1	-1
0.265615	0.181643	0	1		-0.000385975	0.0039788	0	4
2.01593	1.57801	-1	4		-0.14173	-0.0120692	1	2
-0.543305	-1.27785	0	5		-0.140109	0.00809648	1	5
0.195031	1.25448	0	-1		0.0109342	-0.0130744	0	0
2.40477	0.11415	-1	1		0.144739	0.0153162	-1	-1
0.199424	0.0783212	0	6		-0.132509	-0.00418328	1	2
-1.75597	0.527255	1	2		-0.00423543	-0.000299516	0	-1
-1.85904	2.20487	1	1		-0.148297	0.0276914	1	4
0.0364303	-0.272278	0	2		0.138441	-0.00964182	-1	2
1.92415	-1.10067	-1	2		-0.144622	0.00904793	1	0
-0.320367	-0.927699	0	4		-0.00113632	-0.0159357	0	5
1.92149	-1.09186	-1	2		0.152489	0.00230061	-1	2
1.85198	-1.39463	-1	2		0.148405	-0.00445089	-1	3
0.227499	1.56116	0	-1		-0.142207	0.0254579	1	4
-1.86341	0.402453	1	6		0.142411	0.0103671	-1	6
1.65834	-1.079	-1	6		-0.00131746	-0.0180458	0	3
-1.68149	-0.305709	1	0		0.143691	-0.0219896	-1	4
2.3498	0.316317	-1	1		0.138512	-0.000428174	-1	0
-1.88091	0.465474	1	6		0.00668486	-0.0168787	0	7
2.20761	0.0341147	-1	7		-0.14037	-0.00556926	1	0
2.31745	-0.0244545	-1	1		0.146798	0.0111832	-1	6
2.17835	1.22046	-1	4		0.146202	0.00700484	-1	2
2.01513	1.57543	-1	4		-0.153712	-0.0178014	1	6
1.65076	-1.08604	-1	6		0.00651667	-0.0176427	0	5
0.263856	0.178422	0	1		-0.13974	0.0319011	1	4
-0.346008	-0.882423	0	4		0.148447	0.000739302	-1	4
0.257069	0.190138	0	1		-0.141475	7.76684e-05	1	7
1.65425	-1.07504	-1	6		0.141572	0.000477579	-1	0
-0.540289	-1.2819	0	5		-0.00579133	-0.00412324	0	-1
-0.313571	-0.56722	0	4		0.00634199	-0.0146578	0	4
0.0486047	2.40285	0	7		0.00409448	-0.0188473	0	5
-0.0803743	-0.00571374	0	2		0.14846	0.00274025	-1	3
0.246821	-0.612222	0	1		-0.140852	0.00298899	1	7
-1.74504	0.493005	1	5		0.00273785	0.0131993	0	3
1.92019	-1.08838	-1	2		0.150549	0.00337884	-1	2
2.13838	-0.582028	-1	3		0.150485	-0.00230401	-1	3
-0.562175	-0.00366061	0	5		-0.14478	-0.0116266	1	0
2.01953	1.58023	-1	4		-0.147928	-0.0239932	1	6
2.40551	0.117508	-1	1		-0.0104979	0.00845376	0	2
2.0149	1.57306	-1	4		-0.140177	-0.00869489	1	3
-0.258344	-0.354387	0	-1		-0.145794	-0.00973256	1	6
1.94983	-0.593911	-1	-1		-0.150938	-0.018382	1	6
1.91879	-1.09573	-1	2		-0.131125	-0.0239366	1	3
-1.73562	0.493336	1	5		0.153011	-0.00322577	-1	3
1.65122	-1.08953	-1	6		0.00172059	-0.0200614	0	3
0.0822063	-0.06896	0	3		0.150705	-0.0030974	-1	4
1.24789	-1.64774	-1	6		0.14937	0.0220681	-1	7
0.210533	0.103842	0	2		0.00347377	0.00960545	0	3
0.255354	0.178791	0	1		-0.137126	-0.00891275	1	2
1.64958	-1.07673	-1	6		0.138549	0.00451573	-1	-1
-1.84993	2.2013	1	1		-0.00311156	0.00317083	0	2
2.5857	0.15338	-1	1		0.00115621	0.00600473	0	-1
2.03874	-0.398267	-1	3		-0.137232	0.00828008	1	5
1.89807	-0.423024	-1	5		-0.137973	0.00278041	1	2
0.301698	-0.305637	0	2		0.152269	-0.0106637	-1	2
2.09632	-0.816126	-1	2		-0.00645006	0.00958315	0	-1
-1.67924	1.29383	1	3		0.00669469	-0.00591593	0	6
0.273293	-1.53944	0	0		0.141878	0.00310411	-1	0
0.0306914	-0.256633	0	2		-0.00435108	0.00644726	0	2
-2.34712	-0.501477	1	7		0.00114592	0.0046564	0	2
-1.68042	1.30272	1	3		0.0163087	-0.00901739	0	0
-2.30806	-0.541675	1	7		0.14023	-0.00846864	-1	2
-0.313317	-0.635403	0	4		0.147231	0.000989349	-1	0
-2.33867	-0.49237	1	7		0.149041	0.00494094	-1	7
0.0459725	2.39772	0	7		-0.139841	0.012898	1	5
-2.34003	-0.500577	1	7		0.14442	-0.0264823	-1	2
-1.71702	0.205806	1	2		-0.135509	0.0314524	1	4
1.89709	-1.47153	-1	2		-0.145666	-0.0120095	1	6
-2.05354	0.309513	1	-1		-0.147573	0.00560689	1	5
-0.320579	-0.927389	0	4		0.00324047	-0.0209569	0	0
1.65325	-1.07854	-1	6		-0.139224	0.0162511	1	0
-1.75374	0.539311	1	2		0.146334	0.0243085	-1	5
-0.0982954	-1.20734	0	2		0.145265	-0.0156939	-1	3
0.0544401	2.40596	0	7		0.148202	-0.0170375	-1	1
0.279689	-1.5458	0	0		0.146943	0.00483227	-1	5
0.29495	-1.49879	0	0		-0.150341	-0.0401784	1	0
-2.14388	0.497398	1	-1		0.14967	-0.0049999	-1	2
0.217313	-1.71153	0	0		-0.142455	0.0291116	1	4
-1.74019	0.41045	1	5		0.000172045	-0.00885346	0	4
1.65161	-1.08561	-1	6		0.148365	-0.00961951	-1	4
-1.744	0.486381	1	5		-0.140312	-0.016342	1	2
2.19741	0.0364283	-1	7		-0.00658044	-0.0074958	0	-1
-2.34219	-0.405166	1	7		-0.142422	-0.0147859	1	3
-0.0588881	0.241354	0	2		-0.137635	-0.0233412	1	2
-1.88148	0.466549	1	6		0.00177891	-0.0124208	0	6
0.110391	-0.0832312	0	3		0.152145	-0.00582384	-1	3
-2.12634	1.8013	1	1		-0.142409	-0.00105946	1	6
-1.85806	2.20205	1	1		0.000689608	0.0448801	0	1
2.20847	0.0447184	-1	7		0.00205365	-0.00152873	0	3
2.39492	0.120506	-1	1		-0.133108	0.0173884	1	4
2.21493	0.427687	-1	0		-0.00202937	-0.0113058	0	3
2.23902	-0.0241203	-1	-1		-0.143401	-0.0309493	1	-1
-1.45317	-1.4402	1	-1		-0.136559	-0.0110109	1	2
-1.91546	2.33733	1	1		-0.142171	0.0411535	1	4
1.90568	2.2273	-1	4		0.140018	-0.00312142	-1	6
1.90934	-0.413411	-1	5		-0.000883453	0.0388091	0	1
2.06134	-0.449499	-1	3		0.00199412	-0.000118117	0	3
0.207732	0.853854	0	1		-0.144587	-0.0105631	1	3
-0.167529	-0.670115	0	4		0.140201	-0.00911938	-1	2
0.203603	0.309139	0	6		0.00197659	-0.016855	0	5
-1.66756	-0.054347	1	0		-0.137887	-0.00868975	1	3
0.267651	0.18644	0	1		0.151671	-0.00406863	-1	0
1.92819	2.20164	-1	4		0.1432	0.00288924	-1	7
1.94932	-0.457545	-1	5		0.14172	-0.0139354	-1	3
1.72265	0.233762	-1	-1		0.00385228	0.00910462	0	2
-2.04708	1.57937	1	1		0.00362427	-0.00291179	0	3
-1.71753	0.342172	1	5		0.144619	-0.00958687	-1	1
0.250307	0.177997	0	1		-0.00769564	0.00877225	0	2
-1.88039	0.461841	1	6		-0.143075	0.011748	1	5
-0.456081	-1.41036	0	5		0.146187	0.00498233	-1	0
0.0882367	-0.151319	0	3		-0.00403046	-0.0120877	0	5
0.165269	0.223353	0	3		-0.00351494	-0.00591587	0	7
1.90607	-0.429473	-1	5		0.153213	0.0254476	-1	7
-2.09922	0.539821	1	-1		-0.143568	0.00163173	1	5
0.0291258	0.675638	0	3		-0.137389	-0.0127902	1	6
2.40907	-0.553254	-1	7		-0.0034459	-0.00717396	0	3
-0.65716	-1.57144	0	5		0.144668	-0.00128845	-1	4
-0.679792	-1.51168	0	5		0.0200724	-0.0159752	0	0
2.02525	1.57426	-1	4		-0.143099	0.00860191	1	5
-1.74124	0.691705	1	3		0.145653	-0.0038769	-1	0
1.90416	-0.363602	-1	-1		-0.00393179	0.0394764	0	1
0.0227276	-0.611267	0	2		0.140169	0.0166542	-1	6
0.075345	0.300441	0	2		-0.144698	-0.000839881	1	6
0.273188	-1.53756	0	0		-0.139464	-0.0152101	1	3
0.256498	-0.203172	0	1		0.00102069	-0.0117484	0	3
2.01541	-0.151008	-1	5		0.139227	-0.0067187	-1	0
2.17195	-0.0664481	-1	-1		0.00104127	-0.0090517	0	6
2.01091	1.5806	-1	4		-0.143986	-0.00757985	1	0
2.05118	-0.730706	-1	5		0.142395	0.0083446	-1	2
-0.262896	0.864382	0	3		0.143836	-0.00288812	-1	0
-2.09826	0.284135	1	-1		-0.141102	0.00769534	1	5
-1.65852	-0.0524726	1	0		-0.138752	-0.0219501	1	0
0.270658	-1.54512	0	0		-0.147866	-0.0159032	1	6
2.17997	0.78579	-1	4		0.15076	0.00409373	-1	1
0.273114	-1.65211	0	0		-0.134872	-0.0136268	1	-1
2.13868	-0.58043	-1	3		0.146231	0.0108251	-1	7
0.144737	-0.2794	0	3		-0.137855	-0.00442001	1	5
0.29565	-1.68629	0	0		0.14924	0.00535567	-1	4
0.0105362	-0.34701	0	3		0.004877	-0.00657117	0	6
1.90678	-0.418871	-1	5		0.00424168	-0.00730471	0	0
2.13507	-0.577073	-1	3		0.15093	0.0263413	-1	6
-1.88473	0.473729	1	6		-0.140917	-0.00555049	1	5
1.89808	-0.421934	-1	5		-0.140737	0.0180454	1	-1
2.40061	0.124953	-1	1		-0.142414	-0.00173363	1	2
1.85915	-0.312274	-1	-1		0.14531	-0.0098511	-1	4
1.90351	-0.418801	-1	5		0.000977802	-0.0173665	0	-1
-0.201939	-0.4569	0	2		0.000811485	-0.0189824	0	5
1.99606	0.639492	-1	0		0.141636	-3.13929e-05	-1	0
-1.38575	-1.49163	1	-1		-0.142553	-0.0199362	1	-1
-0.0677691	-0.380767	0	2		-0.140718	0.0205174	1	-1
-0.268148	-0.729345	0	4		0.142608	-0.00555324	-1	2
-0.541082	-1.2795	0	5		-0.0083358	0.0115739	0	2
0.0344412	-0.270302	0	2		0.1398	-0.00366537	-1	0
-0.578632	-1.59734	0	5		-0.138663	-0.0102645	1	5
2.33865	0.299319	-1	1		0.00196247	0.0116245	0	3
0.273751	-1.54954	0	0		0.155471	0.021183	-1	4
0.176887	0.112508	0	3		-0.138642	-0.00756785	1	0
0.0257102	-0.270448	0	2		0.0107361	-0.0122578	0	5
0.305964	-1.4477	0	0		0.0129948	-7.0135e-05	0	0
-1.92997	0.223759	1	-1		0.14104	0.00820226	-1	6
-1.67898	1.29217	1	3		-0.0044327	-0.0261427	0	3
0.286133	0.862043	0	-1		0.00902857	-0.00975862	0	0
-2.2523	-0.473731	1	7		0.150877	0.0193749	-1	3
2.0975	-1.13147	-1	2		-0.140371	0.0327481	1	4
0.322707	0.0692731	0	6		-0.137734	0.000511303	1	5
-1.59062	2.36152	1	1		0.146831	0.0189256	-1	6
0.373796	-1.60992	0	0		0.157033	0.0259056	-1	7
0.200526	0.316963	0	6		-0.145733	-0.011964	1	3
0.0418583	0.266493	0	2		-0.000303633	0.0147655	0	6
0.205535	-1.55807	0	0		0.00535998	-0.0168459	0	5
-1.66154	0.350456	1	5		0.146315	0.0218366	-1	6
0.111696	2.56733	0	7		0.0131797	-0.0189121	0	0
-2.30864	-0.388264	1	7		-0.135924	-0.011288	1	2
0.0502424	2.41272	0	7		0.147485	-0.000499965	-1	0
-1.72797	0.137671	1	5		-0.00659588	-0.0095183	0	2
-0.724738	-1.4774	0	5		-0.141719	-0.0118912	1	2
1.92734	-1.09894	-1	2		-0.146066	0.0198312	1	5
1.90365	-0.227237	-1	-1		-0.00401809	0.0191061	0	2
-0.0233006	-0.287207	0	3		0.000339907	-0.000138839	0	4
1.90862	-0.416917	-1	5		0.00385819	-0.00837594	0	6
0.12984	0.7093	0	-1		0.137794	-0.00861069	-1	2
2.1276	-0.577005	-1	3		-0.00658387	-0.00794524	0	-1
-0.31424	-0.38824	0	-1		0.00523553	0.0403959	0	1
-1.74199	0.533026	1	2		0.147784	-0.00617668	-1	3
0.0378525	-0.269859	0	2		0.145528	0.0186887	-1	6
2.08824	1.34868	-1	4		0.0103475	0.0100703	0	6
2.26812	1.18598	-1	4		-0.146711	0.0353354	1	4
-0.0184622	1.41732	0	-1		0.152316	0.00791745	-1	4
2.00073	0.631843	-1	0		-0.140287	0.0281311	1	4
2.2016	0.0342313	-1	7		-0.00286307	-0.0205212	0	6
1.98865	0.624143	-1	0		-0.00889628	-0.0108718	0	3
-1.7503	0.491505	1	5		0.00249254	-0.0189361	0	6
0.0726371	-0.0691314	0	3		-0.142881	-0.0153117	1	3
0.255193	0.146265	0	6		0.138612	0.0195352	-1	5
-1.7182	0.521152	1	5		0.144926	0.00278285	-1	0
0.198047	0.318054	0	6		-0.00115872	-0.0237125	0	5
0.260824	0.176641	0	1		0.154973	0.0203162	-1	6
1.99392	-0.398076	-1	2		-0.00182352	0.015661	0	4
1.90284	-0.434118	-1	5		-0.126927	0.0270652	1	4
2.20122	0.0347061	-1	7		0.140891	0.0112626	-1	-1
-1.77285	0.154908	1	-1		-0.144768	-0.0100535	1	-1
-1.63126	1.24521	1	3		-0.138405	0.0234439	1	4
0.100078	-0.321824	0	-1		0.135541	0.0103517	-1	6
2.13377	-0.574381	-1	3		0.146261	0.00612468	-1	4
2.42921	0.0517738	-1	1		-0.00418762	-0.00873736	0	0
-2.04214	0.258328	1	-1		0.136921	-0.00874635	-1	0
-0.309403	-0.922964	0	4		0.00730092	0.0109624	0	3
-0.323917	-0.79729	0	-1		0.000976087	-0.0175912	0	7
1.93035	-1.37792	-1	2		-0.000314269	0.00719417	0	2
0.0470548	2.39578	0	7		0.00512231	0.0255642	0	7
1.86071	2.27011	-1	4		0.146479	-0.000194324	-1	0
0.748611	0.0333673	0	1		0.00025217	-0.0124243	0	4
-1.75551	0.527513	1	2		-0.134853	-0.0111548	1	2
0.235139	-0.484331	0	3		-0.144772	-0.0160708	1	6
1.89435	2.26144	-1	4		0.148624	0.0243137	-1	5
2.02163	1.57351	-1	4		0.00216928	-0.00156144	0	0
-1.8818	0.466292	1	6		0.00267609	0.00510927	0	-1
0.156197	-0.347631	0	3		0.00212859	-0.000681887	0	6
2.49603	0.162285	-1	1		-0.135405	0.00453379	1	5
0.0869465	-0.0682382	0	3		0.134005	0.00922462	-1	6
2.10549	-0.27071	-1	0		0.146333	-0.010834	-1	2
-0.647292	-1.21353	0	5		-0.150937	-0.0181573	1	-1
0.275764	-1.53865	0	0		0.147624	-0.00669983	-1	0
2.0721	-0.330227	-1	0		0.00322063	-0.0185343	0	5
-1.66558	1.43286	1	3		-0.139311	-0.0208038	1	3
-2.08509	-0.24433	1	-1		0.145356	-0.00378358	-1	6
1.93853	-0.568294	-1	5		0.146188	0.00520705	-1	5
1.96425	-1.45477	-1	2		0.137194	0.0269846	-1	6
-1.95992	2.24377	1	1		0.144516	-0.0138978	-1	3
-1.40822	-1.47449	1	-1		-0.137042	0.00617703	1	5
-0.4691	-0.924512	0	-1		0.00576987	0.00154763	0	0
-1.75255	0.531441	1	2		0.0137527	0.0561454	0	1
-1.90607	-0.176911	1	6		0.150118	0.0200473	-1	-1
0.275036	-1.54668	0	0		-0.146313	-0.0147549	1	6
1.69346	-0.950773	-1	6		-0.000158933	-0.00293312	0	7
2.17351	-0.484068	-1	3		-0.141338	-0.0111681	1	7
0.197611	0.309593	0	6		0.143428	0.00477351	-1	0
-1.70556	0.137575	1	2		0.147037	0.0164449	-1	0
-1.72351	1.94447	1	1		0.0042097	0.0060116	0	7
1.96075	-0.517253	-1	3		0.00176176	-0.0146681	0	5
-0.134265	-0.576507	0	2		0.143137	0.00542492	-1	4
0.227881	-1.54112	0	0		0.000287612	-0.0127591	0	0
-1.75074	0.484956	1	5		-7.20486e-05	0.0451031	0	2
-0.156579	2.39802	0	7		-0.146096	-0.0104663	1	6
1.99176	0.181479	-1	0		0.150144	-0.00371891	-1	2
2.12723	-0.0918257	-1	-1		-0.137453	0.0481652	1	4
0.42304	0.205209	0	6		0.149307	0.0137534	-1	5
1.45597	-0.361692	-1	5		-0.00351837	-0.00636532	0	0
-2.18863	0.480543	1	-1		-0.133288	-0.0062075	1	2
0.173991	0.888089	0	-1		-0.138616	-0.00528767	1	0
-0.542491	-1.2821	0	5		0.138244	0.00305286	-1	4
0.109086	0.266206	0	6		0.137102	-0.00951636	-1	1
2.06513	1.53628	-1	4		0.144823	0.0263276	-1	6
-2.33038	-0.567148	1	7		0.00406579	-0.0205972	0	5
-0.540699	-1.28754	0	5		-0.142461	-0.00780115	1	6
1.8966	-0.418858	-1	5		-0.146082	-0.00434652	1	0
0.252009	0.998552	0	-1		-0.146891	-0.0128469	1	7
-1.7385	-0.0412615	1	0		0.140136	0.0123845	-1	5
1.83113	1.18785	-1	0		-0.139531	0.0299901	1	4
0.00350146	1.53654	0	-1		0.141515	-0.00693828	-1	0
-1.75657	0.525394	1	2		-0.00578359	-0.0272301	0	5
-2.3977	-0.541293	1	7		0.0078922	-0.0103051	0	0
-1.67322	0.478347	1	2		-0.150213	-0.0233242	1	6
0.200269	0.316206	0	6		0.143891	0.0013172	-1	3
1.87656	1.02572	-1	0		-0.126337	0.00436992	1	-1
-1.67268	-0.0587934	1	0		-0.143893	0.00455519	1	-1
0.0249243	-0.261418	0	2		0.00366002	-0.00106056	0	7
0.235266	2.48158	0	7		0.140857	0.00676811	-1	6
0.28183	-1.53604	0	0		-0.135678	0.0329129	1	4
-0.345594	-0.99322	0	4		0.145989	0.015233	-1	5
0.0690612	-0.0655792	0	3		-0.0097317	-0.0203119	0	0
-1.76505	1.06681	1	3		-0.143363	-0.016207	1	3
-2.10428	1.89496	1	1		-0.139528	0.000794282	1	0
0.0820809	-0.0720091	0	3		0.141754	0.0242982	-1	7
2.40555	0.116916	-1	1		-0.133248	0.0319036	1	4
0.0530727	2.40396	0	7		-0.138796	-0.0277929	1	-1
-1.74229	0.488686	1	5		-0.00148167	0.012052	0	2
-1.71753	0.342172	1	0		-0.134798	0.00166235	1	5
1.99628	0.627215	-1	0		0.144885	0.0112468	-1	5
0.317741	-1.60116	0	0		0.000356812	0.00128384	0	3
1.99768	0.630552	-1	0		-0.140172	-0.00802072	1	-1
-0.288966	-1.15539	0	4		0.00863382	-0.0144279	0	5
0.253856	0.504226	0	6		-0.000624421	-0.0272577	0	5
0.0325615	-0.26512	0	2		0.138398	0.00817484	-1	5
2.01392	1.57298	-1	4		0.00393333	-0.00671115	0	3
-1.87215	0.461059	1	6		0.150822	0.0121838	-1	6
1.88401	-0.96863	-1	6		-0.134569	-0.00372862	1	2
-1.75112	0.480344	1	5		0.159543	-0.00247542	-1	7
0.0317739	-0.270809	0	2		0.00787217	-0.0142049	0	0
-0.317373	-0.924128	0	4		-0.142978	-0.0143756	1	3
2.22884	-0.296804	-1	7		-0.140263	-0.019931	1	-1
0.0378907	2.40849	0	7		-0.0169297	0.0367506	0	1
0.272986	-1.61801	0	0		0.00277902	0.0185927	0	6
-1.84191	2.20503	1	1		-0.147342	-0.0165012	1	6
-1.66638	-0.047192	1	0		0.0117799	-0.002286	0	-1
0.175168	0.572743	0	6		0.00157315	0.00352726	0	3
-0.28088	-0.3202	0	-1		0.147619	-0.007374	-1	1
-0.308998	-0.93073	0	4		0.136855	-0.0175105	-1	4
2.20244	0.0379708	-1	7		-0.147456	0.0378056	1	4
2.09463	-0.364414	-1	3		-0.141781	-0.0188109	1	-1
1.97705	1.11904	-1	0		-0.140826	0.00635983	1	5
-0.234534	-0.729489	0	-1		-0.149565	0.00421166	1	0
-1.71893	0.717178	1	2		-0.00203451	-0.01198	0	-1
0.216995	-1.6263	0	0		0.146507	-0.00206603	-1	7
1.61634	-1.29988	-1	6		-0.000130623	-0.0106709	0	0
1.77142	-0.823264	-1	5		0.13844	-0.00986654	-1	1
-1.41952	-1.44887	1	-1		0.136867	-0.0159375	-1	1
2.13137	-1.1998	-1	2		0.137211	-0.00215257	-1	0
1.98927	0.846262	-1	0		0.14942	0.0164831	-1	5
-1.75631	0.529539	1	2		-0.142533	-0.0172395	1	6
0.0467106	2.39797	0	7		0.136276	0.00675781	-1	5
2.07907	0.803266	-1	4		0.00706248	-0.0202741	0	0
-1.67253	-0.0547622	1	0		-0.143293	-0.0167918	1	2
1.65235	-1.07641	-1	6		0.145387	0.000261433	-1	-1
-1.67686	1.30318	1	3		-0.145668	-0.0128035	1	2
2.0976	-1.15704	-1	2		0.00178921	-0.0110725	0	5
-2.16514	0.19067	1	-1		-0.145452	-0.00929904	1	3
2.02024	-1.44648	-1	2		0.145746	0.00698054	-1	7
0.252148	0.185998	0	1		0.146831	0.00681509	-1	4
2.05192	-0.926732	-1	3		0.136994	0.000692009	-1	-1
2.20625	0.0269822	-1	7		0.140767	-0.00491749	-1	-1
2.13275	-0.573328	-1	3		0.146229	0.0106004	-1	0
-1.42029	-1.24432	1	-1		-0.144233	0.00709748	1	5
-0.535642	-1.27704	0	5		-0.138043	-0.0291395	1	3
2.20455	0.20614	-1	0		0.147134	-0.000825705	-1	2
-2.08703	0.275565	1	-1		0.143181	0.00165758	-1	5
1.65679	-1.07942	-1	6		-0.000857721	0.04218	0	1
0.027062	-0.270765	0	2		-0.0050211	-0.00322263	0	-1
-1.65756	-0.0573007	1	0		-0.137148	-0.0118342	1	7
-2.30861	-0.396787	1	7		0.00737297	0.0204007	0	3
-1.62614	-0.126968	1	0		0.143408	-0.0103268	-1	2
-1.75462	0.528789	1	2		0.147568	-0.0141157	-1	0
2.09731	-1.08033	-1	3		0.00277215	0.0176938	0	6
2.07175	-0.236476	-1	0		0.00510344	0.0230923	0	-1
0.131782	0.189405	0	6		0.136292	0.00878032	-1	0
1.94353	1.09362	-1	0		0.00647408	0.0026459	0	3
-0.234152	-0.831763	0	-1		-0.00918276	0.0515995	0	1
-1.65148	0.657231	1	2		-0.152755	-0.0170846	1	6
1.85978	-0.482731	-1	2		-0.00567125	0.0116074	0	0
2.40731	0.124703	-1	1		-0.136797	-0.0128853	1	3
0.0472858	2.40013	0	7		0.146917	-0.000468607	-1	3
0.0501146	2.40445	0	7		0.148286	-0.0112531	-1	3
1.97855	0.718467	-1	0		-0.00290837	0.00733672	0	6
-1.72994	0.666088	1	3		0.00326792	-0.0173613	0	-1
1.92059	-1.09655	-1	2		0.150112	0.0191485	-1	7
0.0569881	2.40152	0	7		-0.140802	0.00950595	1	5
-2.38612	-0.643615	1	7		0.00933544	-0.0225162	0	0
0.144992	2.65242	0	7		0.138011	0.0101087	-1	6
-0.308772	-0.929794	0	4		0.00574633	-0.00714122	0	0
1.2815	-1.64788	-1	6		-0.14455	0.0184863	1	5
0.277543	-1.54264	0	0		-0.139273	0.00973411	1	7
0.0860085	0.445282	0	6		-0.133238	0.000309466	1	-1
-2.34865	-0.50303	1	7		0.134664	-0.00448176	-1	0
-1.959	1.99661	1	1		-0.155466	-0.0157487	1	6
-0.13226	-1.11345	0	2		0.148508	0.00903249	-1	7
2.08289	-0.219478	-1	-1		-0.132465	0.00165952	1	7
0.0387122	2.40258	0	7		-0.141776	-0.0181367	1	3
-1.78377	0.0782496	1	0		-0.145446	0.00118091	1	0
-2.34293	-0.506635	1	7		0.136277	-0.00310122	-1	7
-1.81509	2.46475	1	1		0.0054288	-0.00907485	0	7
-1.75487	0.531013	1	2		-0.0051024	-0.00107678	0	6
-1.74226	0.490774	1	5		-0.000729389	-0.0125793	0	4
0.077066	-0.0659851	0	3		0.14425	-0.00176565	-1	3
1.71654	-1.12985	-1	2		0.136814	-0.0178703	-1	1
0.167752	-0.44143	0	3		0.00396601	-0.00185249	0	4
0.187551	0.257349	0	2		-0.149372	-0.0276745	1	6
1.9047	-0.508491	-1	5		-0.000367628	-0.00991284	0	0
2.67569	0.0592462	-1	1		0.0195939	-0.00826135	0	0
-2.343	-0.502379	1	7		0.134064	0.00593049	-1	6
-2.28597	-0.456542	1	7		-0.140724	0.0345929	1	4
-1.84826	2.20579	1	1		0.156138	0.00218238	-1	4
-1.69423	0.103436	1	0		0.00236656	-0.00244762	0	0
0.187742	0.206212	0	6		0.00519779	0.035452	0	1
-1.67162	-0.0614383	1	0		-0.00492221	0.0115714	0	2
-2.35023	-0.50387	1	7		-0.0100748	0.0347435	0	1
0.0998233	-0.253641	0	3		-0.00484638	0.0343137	0	1
-1.846	2.19984	1	1		-0.00695119	0.000791026	0	7
-0.308658	-0.921926	0	4		0.00372423	0.042415	0	1
-1.91549	2.34586	1	1		0.15621	0.0180386	-1	-1
-1.74547	0.491552	1	5		0.144715	0.01217	-1	6
0.328691	-1.53303	0	0		0.00318386	-0.0283727	0	-1
-0.177206	1.92084	0	7		-0.137127	-0.00913748	1	-1
1.88015	0.0626363	-1	7		0.138147	0.00686965	-1	5
1.90591	-0.414661	-1	5		0.0034103	0.0012907	0	0
2.16046	0.0103054	-1	-1		0.00374943	-0.00521354	0	0
2.05115	-0.722183	-1	2		0.00192439	0.0524735	0	1
-1.88507	0.462544	1	6		0.00561293	-0.010165	0	6
-1.70349	-0.416411	1	0		-0.142243	0.0207387	1	4
2.21206	1.19474	-1	4		0.00258346	-0.00702577	0	-1
-0.612055	-1.64833	0	5		-0.146403	-0.0242145	1	7
-0.211647	-0.857427	0	4		0.146338	0.024758	-1	-1
-2.34209	-0.495281	1	7		-0.142478	-0.0100484	1	-1
1.92682	-0.431881	-1	5		0.139823	0.0134588	-1	6
-0.0975315	1.58811	0	7		0.00343547	0.00623834	0	3
0.077032	-0.151271	0	3		0.0040479	-0.00299079	0	4
-1.84094	0.385311	1	6		-0.0115998	0.0349648	0	1
0.272477	-1.48165	0	0		0.00500738	0.0105078	0	3
0.0760463	-0.0638327	0	3		0.140361	-0.012016	-1	1
1.92455	-1.10349	-1	2		-0.140846	0.00366316	1	5
2.1408	-0.56922	-1	3		0.000137235	-0.0274807	0	5
0.0632809	0.530606	0	-1		0.00501424	0.0114067	0	7
-1.88657	0.471651	1	6		-0.0048183	0.000981087	0	6
-0.623864	-1.48635	0	5		0.141461	-0.0141294	-1	-1
-2.40894	-0.532723	1	7		-0.00108416	0.0125166	0	-1
1.69324	-0.891113	-1	6		-0.00181032	0.0500192	0	1
0.317614	-1.56707	0	0		-0.141641	-0.000383573	1	3
0.194902	0.32271	0	6		-0.00518502	0.00940903	0	2
-1.72959	0.572337	1	5		-0.143243	-0.0120232	1	0
-0.543565	-1.28161	0	5		0.0084501	-0.00604115	0	7
-1.85637	2.21104	1	1		-0.14583	-0.00425983	1	0
-1.7525	0.538442	1	2		0.149179	0.00118136	-1	3
2.13107	-0.575347	-1	3		-0.143794	0.0175891	1	0
-0.356416	-1.09545	0	4		0.00262291	-0.00185714	0	4
-0.435549	-0.907609	0	-1		-0.139151	0.0321187	1	4
-0.668555	-1.52025	0	5		0.00247367	-0.021408	0	-1
-1.5633	1.0489	1	3		0.00740213	0.024221	0	6
1.61627	-1.28283	-1	6		0.151222	0.00339372	-1	4
1.87064	-0.389028	-1	5		0.147707	0.00108744	-1	7
-1.84676	2.20484	1	1		0.14237	0.00497375	-1	0
2.01621	1.58597	-1	4		0.146243	0.0123982	-1	6
0.195473	0.317585	0	6		0.000279617	-0.0088287	0	4
1.99621	0.622055	-1	0		0.00678457	0.0433208	0	1
2.19166	0.6579	-1	4		0.153894	0.0146626	-1	-1
1.80771	-1.53933	-1	2		0.00389924	0.00472995	0	3
2.13867	-0.577031	-1	3		-0.00113831	-0.00962402	0	0
1.75165	1.46943	-1	0		-0.140708	-0.00934694	1	7
0.223934	-0.484283	0	3		-0.000712518	0.0312927	0	1
-2.38599	-0.677707	1	7		-0.138572	0.0016458	1	-1
-1.71845	0.589335	1	2		0.0128097	-0.0236541	0	5
0.280575	-1.54202	0	0		0.00424572	0.0107308	0	-1
-2.39678	-0.788456	1	7		-0.139322	-0.0127688	1	6
-1.66696	-0.0600161	1	0		-0.000690104	-0.00366857	0	3
-1.37626	-1.03144	1	-1		-0.148954	-0.0130952	1	6
0.0470219	2.40001	0	7		0.00942807	-0.0103812	0	3
1.77104	-0.72099	-1	6		-0.00120133	0.00266998	0	2
2.09903	1.45943	-1	4		-0.148688	-0.0235455	1	3
-1.85284	2.1959	1	1		0.145028	-0.0044965	-1	1
1.85934	-0.363411	-1	2		0.154321	0.00507822	-1	5
0.0394124	-0.26403	0	2		-0.0016621	-0.00326456	0	6
1.80494	-0.797839	-1	5		-0.00312479	-0.00565189	0	4
2.05239	-1.05457	-1	3		-0.000541987	0.0151597	0	2
1.9094	-1.09092	-1	2		-0.139296	0.00681271	1	5
-1.90979	0.820264	1	6		-0.141828	-0.0143274	1	7
1.29169	-1.3752	-1	6		0.0049765	0.00646276	0	-1
2.41836	-0.0419299	-1	1		-0.146276	-0.007585	1	6
-1.75779	0.531038	1	2		0.00876072	-0.0077799	0	4
2.40825	0.125617	-1	1		-0.000938347	0.031618	0	1
2.02458	1.58285	-1	4		-0.131318	-0.0214118	1	3
-2.29711	-0.47354	1	7		-0.135604	-0.00958349	1	-1
-1.8866	0.470318	1	6		-0.149974	0.00791231	1	7
0.0320419	-0.268285	0	2		0.14817	-0.00309653	-1	6
2.34932	0.44416	-1	1		-0.000325934	0.0118441	0	4
-2.13165	0.224618	1	-1		0.151696	-1.12489e-05	-1	3
0.0308839	-0.264713	0	2		-0.00803442	0.0094677	0	2
-1.67242	-0.0587067	1	0		0.00611898	0.0561282	0	1
1.93809	-0.448974	-1	-1		-0.00789927	0.00388867	0	4
-0.346294	-0.805717	0	2		-0.0108399	0.0345171	0	1
0.156229	-0.356154	0	3		0.151372	0.00765943	-1	3
-0.535654	-1.28074	0	5		0.14075	-0.00716472	-1	-1
-2.34378	-0.510653	1	7		-0.144167	-0.0314005	1	3
-1.84177	0.606906	1	6		-0.147106	-0.0163509	1	7
-1.74602	0.483999	1	5		-0.139941	0.0223169	1	-1
0.0308238	-0.271844	0	2		0.153144	0.0164586	-1	7
1.99768	0.636811	-1	0		0.136945	-0.00560023	-1	3
2.135	-0.573223	-1	3		0.146212	0.00835318	-1	0
2.30692	-0.203387	-1	3		-0.143159	0.000736611	1	0
-2.34829	-0.498325	1	7		0.14823	0.00132516	-1	5
-0.315231	-0.922161	0	4		0.149317	0.0151017	-1	4
0.228199	-1.62635	0	0		0.130931	0.00652108	-1	0
1.8715	-0.619145	-1	3		0.151478	-0.0111818	-1	1
2.05259	-1.10571	-1	3		0.00197962	0.0138718	0	-1
-1.66293	-0.0551562	1	0		0.0020105	0.0179168	0	-1
2.14292	-0.579086	-1	3		-0.142518	0.00431111	1	0
1.83769	-0.567865	-1	5		0.00216832	0.0385913	0	1
0.195806	0.330244	0	6		-0.139836	-0.00183656	1	7
2.01769	1.58711	-1	4		-0.146396	-0.0233156	1	7
1.58119	-0.890635	-1	6		0.00593543	0.0320829	0	1
0.0464066	2.4073	0	7		0.140086	0.0058675	-1	7
0.211106	-0.0495695	0	6		0.152457	0.00106534	-1	2
-1.74991	0.490833	1	5		0.146396	0.0323985	-1	6
0.0790596	-0.0750428	0	3		0.150942	0.0279144	-1	7
1.8382	2.29577	-1	4		0.149847	-0.0154589	-1	3
-2.34118	-0.497543	1	7		0.00188184	0.00106255	0	-1
0.142541	0.308677	0	-1		0.00480152	-0.016459	0	-1
-1.88142	0.462691	1	6		0.143332	0.0038701	-1	4
-0.34744	-0.498894	0	-1		0.000852548	-0.0020268	0	4
-1.66911	-0.0501357	1	0		-0.137571	0.0367483	1	4
2.20194	0.0404832	-1	7		0.142392	0.00789515	-1	-1
0.227849	-1.5326	0	0		-0.137836	-0.00194806	1	7
1.96397	-1.37806	-1	2		0.145502	0.0153179	-1	7
0.29139	-1.54376	0	0		0.000898286	-0.0106881	0	3
0.244052	0.129267	0	6		0.149099	0.00787685	-1	3
1.92011	-1.08168	-1	2		-0.142677	-0.00388152	1	0
2.02808	-0.543108	-1	3		0.153127	0.0142114	-1	-1
0.131241	0.334294	0	6		-0.129277	0.0191948	1	4
2.00914	1.528	-1	4		0.13513	-0.0116688	-1	1
1.84976	2.20197	-1	4		0.14791	-0.00720664	-1	0
0.277848	-1.54163	0	0		-0.000530072	-0.0148979	0	-1
-1.87086	2.3968	1	1		0.140536	0.0143142	-1	4
0.316691	-1.31991	0	0		0.148669	0.0182721	-1	6
0.391495	2.65137	0	7		0.134685	-0.00178509	-1	0
-1.85041	2.20838	1	1		0.143794	-0.00850619	-1	0
2.20861	0.0352407	-1	7		0.152548	0.00407143	-1	7
-1.78781	1.16065	1	6		0.147664	-0.0015312	-1	5
-0.53247	-1.28011	0	5		-0.142443	-0.00555392	1	2
-1.70648	0.384738	1	2		0.143274	0.0234028	-1	6
0.407251	-1.56745	0	0		-0.143532	-0.0186855	1	3
2.0016	0.629836	-1	0		0.00900779	0.0345617	0	1
2.17383	-0.569297	-1	7		0.15007	0.0137551	-1	5
-1.60437	0.0433942	1	0		0.000113219	-0.0306268	0	5
0.0454395	2.39532	0	7		-0.137322	-0.00648001	1	0
-1.67553	1.30102	1	3		-0.00205682	-0.0149014	0	4
-2.36406	-0.549959	1	7		0.137714	-0.00492435	-1	7
0.044115	2.39852	0	7		0.004214	0.00144872	0	7
-2.34517	-0.50417	1	7		0.00163996	-0.0306234	0	5
-0.300902	-0.959319	0	4		0.00280245	0.00178817	0	6
0.086295	0.368576	0	6		0.150144	-0.00218867	-1	3
-1.76314	0.555434	1	2		0.139644	0.0150937	-1	5
1.89853	-0.410359	-1	5		0.14292	-0.0228902	-1	3
-1.50181	2.58273	1	1		0.00203795	0.0215123	0	6
-0.434499	-1.18886	0	5		-0.138887	-0.0131012	1	3
-2.38631	-0.592478	1	7		0.15148	-0.00152263	-1	1
2.44001	0.162523	-1	1		-0.000321062	-0.011435	0	5
-0.323535	-0.899564	0	5		0.151685	0.0252194	-1	-1
2.19217	0.521534	-1	7		0.00959962	0.0120911	0	-1
-0.268371	-0.669685	0	2		0.144682	0.0079003	-1	4
-1.74825	0.522242	1	2		-0.00272412	-0.00231859	0	2
0.0800608	-0.0770098	0	3		-0.0059047	0.00306858	0	4
1.9227	-1.08957	-1	2		0.150381	-0.00973613	-1	2
-2.05224	-0.0399246	1	-1		0.00700261	-0.00638122	0	6
0.344702	0.179975	0	6		-0.139557	0.00675618	1	5
[truncated: 821 more rows]

## Sheet: d
random L5 -> L2/3					no L5 -> L2/3
pc1	pc2	cue	label		pc1	pc2	cue	label
0.0231611	0.0441483	1	0		0.00600479	0.0259903	-1	0
0.00335226	-0.000721238	0	1		0.0483152	0.0493008	0	1
0.0152631	-0.00045309	1	2		0.0305882	0.0493878	-1	1
-0.0482598	0.013536	1	-1		0.0757148	4.69969e-05	0	-1
0.0521905	-0.0778529	1	3		0.00796221	-0.0814494	-1	2
-0.0348122	0.0286965	0	-1		-0.0111542	0.0160635	1	-1
-0.0368387	0.0569075	-1	4		0.00255287	0.0521816	1	1
0.00135499	-0.0206921	0	5		-0.00166181	0.0421731	0	-1
0.0727671	-0.0165114	-1	6		0.0976793	-0.00952533	-1	-1
-0.0385241	0.0218882	1	-1		0.00723094	0.0392048	0	1
0.0799959	0.0186397	-1	5		-0.00485235	-0.0238747	0	3
0.00292464	-0.028643	0	5		0.0448745	0.0190507	1	0
-0.0764094	-0.070181	0	7		0.0182104	0.0333415	0	-1
-0.029429	0.0176388	0	-1		-0.007086	-0.0566819	-1	2
0.0252018	0.0688224	0	-1		0.0126183	-0.0540098	-1	2
0.00469659	-0.000397593	1	1		0.0569341	-0.0520276	0	4
0.0654859	-0.0458849	0	1		-0.0467383	0.0333053	-1	5
0.00690694	0.0888765	0	0		-0.010031	0.0451358	1	1
0.0126865	-0.0492841	-1	-1		-0.0776332	0.0210884	1	5
-0.0368021	0.0817531	0	4		-0.040564	-0.0184491	1	6
0.0390458	-0.04312	0	2		-0.00872911	-0.0365742	-1	3
-0.0252763	0.0591086	1	-1		0.0586202	0.06989	-1	1
0.17923	-0.0217975	-1	6		0.000740635	0.0326266	1	0
0.0276308	-0.065841	-1	3		-0.00427486	-0.0361063	0	3
-0.0555124	-0.0189889	0	7		0.0154178	-0.0334148	1	2
0.145142	-0.00796296	0	6		-0.040141	-0.0568738	0	3
0.0053204	-0.0162602	-1	5		0.0559802	0.0351135	-1	7
0.0281748	-0.00944947	0	2		-0.0113987	-0.0632941	1	2
0.121983	-0.0341018	-1	6		-0.0063709	0.0433011	0	-1
-0.0125454	0.0700711	-1	-1		0.00457092	0.0230755	0	-1
0.0468438	0.0125113	0	1		-0.000146904	0.0200048	-1	0
-0.0599267	-0.0315708	-1	-1		-0.0337945	-0.0325256	0	2
-0.00266877	-0.00567885	-1	1		0.048737	0.0312041	1	7
-0.0117478	0.06534	0	-1		-0.0499192	0.00786352	1	5
0.0251955	-0.0213674	0	2		-0.0327554	-0.00615268	-1	6
0.0341764	-0.0887877	-1	3		-0.0216862	-0.00716233	0	0
-0.00250369	-0.0387001	-1	3		0.0501419	0.0312022	1	7
-0.085784	-0.0672725	-1	7		-0.0597998	0.0334637	1	5
0.117435	-0.0118839	0	6		-0.0133969	-0.0406448	-1	3
-0.000791222	0.0222153	0	1		-0.0349994	-0.00034953	-1	6
0.0230009	-0.0215021	0	5		-0.00987875	-0.0966971	-1	4
-0.0191907	0.0538245	1	-1		-0.0137663	0.0182461	1	-1
0.0324033	-0.0622975	0	3		-0.0466501	0.0566613	1	5
-0.0607005	-0.0294659	1	7		0.0376126	0.0449817	1	7
-0.0291674	-0.0112491	1	0		-0.03579	0.00519786	0	6
-0.00134619	0.000159354	0	0		0.0677774	-0.0402751	0	4
0.146476	0.0114628	-1	6		-0.0651274	-0.00166745	-1	6
0.0036067	0.0505513	1	0		0.0326243	-0.0605301	-1	2
0.0929218	0.00806761	-1	6		-0.045795	0.0252292	-1	5
0.0187456	0.0512131	-1	0		0.0165692	0.00642918	1	-1
0.0246865	-0.0188081	-1	2		0.0529937	-0.050769	0	4
-0.0419894	0.0662912	0	4		-0.00463396	0.0197069	-1	0
0.0328635	0.0561772	1	0		0.0312548	0.0163248	-1	7
-0.0285379	0.0859114	0	4		0.0758276	0.0431338	1	1
-0.015895	-0.0132182	1	1		-0.045696	0.0211035	0	5
0.050681	-0.077845	1	3		0.0302081	0.00788216	0	7
0.020006	-0.0178339	-1	2		-0.0383918	0.01133	0	0
-0.0103271	-0.00819684	0	-1		-0.00839177	0.07133	0	0
0.0474464	0.0293149	0	1		0.0187724	0.0480571	0	0
-0.00215327	0.0059409	0	-1		0.0268907	-0.0507736	1	3
0.0166934	-0.0750404	-1	3		0.0265448	0.0170937	0	7
0.164799	-0.0117427	0	6		-0.0056885	-0.0960241	-1	4
-0.0912601	-0.0718474	1	7		-0.0739985	0.00955917	0	5
0.0485103	-0.00482939	-1	2		-0.0678664	0.0295504	1	5
0.0144675	0.0590525	0	0		0.0882451	-0.0133734	0	-1
-0.042412	0.0345137	1	-1		-0.0302322	-0.00402152	1	6
0.121945	-0.0298999	-1	6		-0.0124316	-0.071894	-1	4
0.152885	-0.0295372	0	6		-0.0433569	0.00250222	0	6
-0.0570806	0.0708302	0	4		0.0611552	0.0382649	0	1
0.143309	-0.0172542	-1	6		-0.00769415	-0.0382884	-1	3
-0.0235844	-0.0443667	-1	5		-0.00111665	0.0504258	-1	1
0.196537	-0.016111	-1	6		0.0411996	0.0297705	1	7
-0.0511266	-0.00325566	-1	-1		0.0941376	0.0375505	-1	7
0.0288106	0.00367744	1	2		0.0910358	0.0526647	0	1
0.0250036	0.0073739	0	0		-0.01399	-0.0672093	-1	2
-0.0914125	-0.0697575	0	7		0.0967553	0.0375223	0	1
-0.0943286	-0.07059	-1	7		0.104161	0.0665269	1	7
0.145114	-0.00481155	0	6		0.0263925	-0.0410734	0	4
-0.044421	0.0896713	1	4		-0.0301128	-0.0261021	1	3
0.00879351	0.0422325	-1	0		0.0347028	0.038946	-1	1
0.127533	-0.0152025	0	6		0.0197133	0.00747251	1	7
-0.00294799	0.0011749	-1	1		-0.0273757	0.0194699	0	-1
0.0839504	-0.00133905	-1	6		0.0451051	0.0364541	1	7
-0.0164571	0.0853228	1	-1		-0.00231319	-0.0588281	-1	2
0.0195776	0.0231587	1	1		0.0160118	-0.00649121	-1	4
-0.000937466	-0.0141887	1	1		0.00225567	0.0324708	0	0
0.0202242	-0.0649477	0	3		0.0143839	-0.0283767	-1	2
-0.0520779	0.101791	-1	4		0.0278432	-0.0596332	-1	4
0.00777744	-0.00724151	0	1		-0.00319909	-0.0344135	0	3
0.144453	-0.0102561	-1	6		0.0469425	0.0572308	0	1
-0.088934	-0.0786873	0	7		0.0495958	0.0225905	1	-1
-0.0399113	0.0793933	0	4		0.0521335	0.0337134	-1	7
0.0173815	-0.0676911	-1	3		0.0358746	-0.0585195	-1	4
-0.00810249	0.0795016	-1	4		-0.0269255	-0.00854216	-1	6
0.0166896	-0.0627281	-1	3		-0.00752167	-0.0631142	0	2
0.0102875	0.0489428	1	1		-0.0270599	-0.0598872	-1	2
-0.0116812	0.0579867	-1	1		-0.0215509	0.0445418	0	1
0.0277494	-0.0138802	1	2		0.0409708	0.0492997	1	1
-0.029077	-0.0212286	1	5		-0.0100592	0.0343641	1	5
0.0109994	-0.0308994	1	5		0.130129	-0.0138246	0	4
-0.0149377	-0.0125014	1	1		-0.00175914	-0.0548255	-1	2
0.0267144	-0.0982023	1	3		-0.0405668	-0.0195263	0	6
-0.0244026	0.0459737	0	4		0.0615843	0.0313823	-1	7
-0.0750551	-0.0278149	-1	7		0.00382179	-0.0630924	0	4
-0.0198027	0.0380714	1	0		-0.0459739	0.0316562	0	5
-0.0373464	0.0683461	-1	4		0.0537678	0.0266714	1	7
0.0208462	-0.0091535	0	2		0.0423818	0.0668333	1	1
-0.073146	-0.0719425	0	7		-0.0303879	0.000190013	-1	6
-0.00048837	0.0721086	1	0		0.00597707	-0.0397763	-1	3
-0.025974	0.0528097	0	4		0.00161073	-0.0654861	1	2
-0.00083879	0.0274676	0	0		-0.0571003	0.026933	1	5
0.0521382	-0.0720753	0	3		-0.0912962	0.00184604	-1	5
-0.0301847	0.0616025	-1	4		0.00295211	0.0298901	1	0
0.0285377	-0.0609269	0	3		0.0490022	0.050841	1	1
-0.0527392	-0.075201	1	1		0.00826393	0.0338077	-1	0
0.137037	-0.0130584	-1	6		0.125659	0.0788627	-1	7
-0.038274	0.0675747	-1	4		-0.10064	0.0324673	-1	5
-0.00832726	0.0513615	1	0		-0.00115988	0.0339092	0	1
0.0137404	0.00282897	-1	1		-0.0515042	0.0304294	1	5
0.00223024	-0.0252081	0	5		-0.0310482	-0.00471052	1	6
0.0430098	-0.0641492	-1	3		0.0522117	0.0218442	1	-1
0.0363978	-0.0840725	-1	3		0.0396043	0.00582198	-1	4
0.129093	0.0141802	0	6		-0.0519074	-0.00159871	0	6
0.0257589	-0.0133854	1	2		-0.0460561	0.0320275	1	5
-0.0158625	0.0196684	-1	-1		-0.0101805	-0.0119541	0	-1
-0.039774	0.079378	1	4		0.00690154	-0.0301392	1	3
0.0101733	0.0615484	1	0		-0.0262741	0.0402839	0	5
-0.0679484	-0.0625161	1	7		0.0553924	0.0368907	0	7
0.00125581	-0.0371442	-1	5		-0.00155728	-0.0688689	0	2
0.0390989	-0.0121424	1	2		0.00254253	0.048232	0	5
0.0195686	-0.0722448	1	3		0.00732306	0.0743923	0	0
0.0169558	-0.0254036	1	5		0.0596373	-0.0455915	0	4
-0.0385336	0.0229387	0	-1		0.020187	-0.0115631	-1	-1
-0.0341843	-0.0406346	0	2		-0.0550493	0.0481342	-1	5
0.0209057	-0.0708971	1	3		-0.0126092	-0.0557177	0	2
-0.0381371	0.0777348	1	4		0.0135238	0.0430868	1	1
-0.00704489	0.129391	0	0		0.0132437	-0.063912	-1	4
-0.0681053	-0.0451833	-1	7		-0.0442006	-0.00763794	-1	6
0.00844352	-0.0225482	-1	5		-0.0499969	0.0275366	0	5
0.00375315	-0.0628926	-1	3		0.0413263	0.0636131	-1	1
-0.0883933	-0.0550557	-1	7		0.0682047	-0.0688129	-1	4
0.0388555	-0.0221106	-1	2		-0.0206937	-0.0279989	0	3
-0.0482978	0.0177379	1	-1		-0.0666303	0.0242015	1	5
-0.0354766	0.018721	1	-1		0.0376079	0.0431864	1	7
0.0144754	-0.0195374	0	2		0.0436385	-0.0531084	0	4
-0.0257678	-0.0532838	1	5		-0.0310556	0.0137645	1	-1
0.0313895	-0.00714054	-1	2		0.0563794	0.0138998	-1	-1
0.0204694	-0.031274	1	5		0.0564959	0.0584228	0	1
-0.0274692	0.0512419	1	4		0.00505561	-0.0364683	1	3
-0.0520256	0.0960138	1	4		-0.026445	-0.00557318	1	6
-0.0467677	-0.0678794	-1	3		-0.0433338	-0.00405356	0	6
0.0364644	-0.0914258	1	3		0.0456975	0.0269402	1	7
0.0355849	-0.0654473	0	3		-0.0298845	-0.00348033	-1	6
-0.013622	0.0222827	0	1		-0.0300056	0.0148303	0	6
-0.0231976	0.0795808	-1	4		0.00817088	-0.00173889	-1	6
-0.039743	0.0822733	0	4		0.0652063	-0.0142025	0	-1
0.0488718	-0.0447473	0	3		0.0023915	-0.0441038	1	3
0.0505621	-0.0647141	0	3		0.0410998	0.0602082	1	1
0.0310197	-0.0159657	1	2		0.011863	0.00863427	1	-1
-0.040162	0.0360775	1	-1		-0.012129	0.0437222	-1	1
-0.0351341	-0.019096	0	-1		0.0464715	0.036881	1	7
-0.0431002	0.0271644	1	-1		-0.0400872	-0.00116677	-1	6
0.03893	0.052994	1	5		-0.00643841	-0.0313822	1	3
0.144962	-0.00803851	-1	6		-0.0363493	-0.00844064	0	6
0.0866047	-0.0444202	-1	6		-0.0351687	0.0425341	1	5
-0.00461255	0.0274874	-1	0		-0.0645	0.0387774	1	5
0.0131907	-0.104959	-1	3		0.0368849	0.0591766	-1	1
-0.0477904	0.0450461	-1	4		-0.0467055	0.035477	1	5
-0.0597048	0.0272516	1	4		-0.011408	-0.0808817	0	4
-0.00618431	-0.00133607	0	1		0.0181765	0.0204155	0	-1
-0.0216246	-0.0107636	-1	1		-0.0510667	0.0327988	-1	5
0.00148414	-0.0623555	1	5		0.0275599	0.00487452	-1	7
-0.00282874	0.0805243	-1	4		0.0196532	-0.0155071	0	-1
-0.00150529	-0.00818565	1	1		-0.0066961	0.0188968	-1	0
0.00817385	0.115656	1	0		-0.0703656	-0.00268822	0	6
-0.0115247	0.00074088	-1	1		0.0426666	-0.0243726	-1	4
0.0372746	-0.0142242	-1	2		-0.0503722	0.0347984	0	5
0.0209317	-0.0430249	1	2		-0.00931352	-0.068693	0	2
0.0149717	0.056924	0	0		-0.0200432	0.0204681	1	-1
-0.00531815	-0.0612694	-1	5		-0.0399314	0.0231958	0	5
-0.00975475	0.0488067	1	0		-0.0579189	0.0308711	0	5
-0.0872723	-0.0955028	0	7		-0.0035101	0.038355	0	0
-0.0142579	0.00915574	0	-1		-0.00924339	-0.0345136	1	3
0.182044	0.000771798	0	6		-0.0486347	-0.00223701	0	6
-0.0918864	-0.0860248	1	7		0.0172121	0.0520237	0	1
-0.0697052	-0.0351959	1	7		-0.103338	0.00197575	0	5
0.00527534	0.0190321	-1	0		0.0275872	0.0152872	0	-1
0.0158272	-0.0198547	0	2		-0.0410067	0.0124354	1	5
-0.0425867	0.072193	-1	4		0.00167705	-0.0533141	-1	2
-0.034272	0.0720862	1	4		0.0549084	0.0519767	-1	1
0.0116935	-0.0296935	-1	5		-0.054147	-0.00717173	1	6
-0.0581065	0.100773	1	4		0.0493834	-0.0585563	-1	4
0.0492841	-0.00693429	1	2		-0.0042148	-0.028975	0	3
-0.0909088	-0.073554	-1	7		0.0228555	0.00779773	1	-1
0.00769608	-0.0342759	1	5		-0.00890541	-0.0349531	1	3
-0.0853933	-0.0529707	1	7		0.0250418	0.0429627	1	7
0.145993	-0.0200562	-1	6		-0.0454263	-0.0758474	-1	2
0.0120844	-0.0660572	1	3		-0.011174	0.00852336	0	6
-0.0390125	-0.00752097	0	1		-0.0239177	-0.059562	0	2
0.016251	-0.0261936	1	1		-0.0535389	0.0239344	-1	5
-0.0171786	0.0816501	0	4		0.0311871	-0.00952721	1	3
-0.00931866	0.130453	1	4		-0.00871603	0.0321578	0	0
0.038134	-0.0257833	0	6		-0.0367591	0.0350108	0	5
0.0210494	-0.0595271	-1	3		0.00600485	0.0218749	-1	0
-0.0249322	-0.0622168	1	3		-0.00878446	-0.034255	1	3
0.0492603	-0.00430812	1	2		-0.0469405	-0.0542871	1	2
-0.106896	-0.0953997	0	7		-0.00951217	0.0433349	-1	1
-0.00404792	0.0481175	1	0		-0.0221931	-0.00203725	-1	6
0.0677549	-0.0464221	0	2		0.0445848	0.0603831	0	1
-0.0262911	0.00449205	-1	1		0.0473878	0.0531027	0	1
-0.0402778	0.0799431	1	4		0.0627825	0.0322044	-1	7
-0.0103985	-0.000318312	1	0		0.0542391	-0.0036714	-1	-1
0.0296225	-0.00262935	0	1		0.0266388	0.0529993	-1	0
0.00749362	-0.0592358	1	5		-0.00692344	-0.0288573	1	3
0.139371	-0.0373444	-1	6		0.0452345	-0.0434308	-1	4
-0.0162811	0.0658891	-1	4		0.0124532	0.0341216	0	1
0.124508	-0.0183775	0	6		0.0575703	0.0688241	0	1
0.022844	-0.00416938	0	0		-0.00831707	-0.029546	-1	3
0.00078488	0.014854	0	2		-0.0232606	-0.00858163	1	6
0.0258249	1.6649e-05	-1	2		-0.0222831	-0.0351631	0	3
-0.0202673	0.00603604	1	-1		-0.064523	0.0292058	1	5
-0.0785625	-0.0572082	-1	7		0.0389191	0.0452086	-1	1
-0.00683876	0.0232974	0	-1		-0.0420149	-0.00132518	0	6
0.146139	-0.0226658	-1	6		0.0669649	0.0575919	1	1
-0.0847928	-0.0688456	0	7		0.053521	0.0295102	-1	7
-0.0930138	-0.0626747	-1	7		-0.0293919	-0.00677959	1	6
-0.0204529	0.0265202	0	-1		0.03399	0.0611787	0	-1
-0.0123297	-0.0370729	-1	1		-0.00428565	0.0248374	1	0
0.023366	-0.0619931	0	3		0.0639277	-0.0482935	0	4
0.0282693	-0.018508	1	2		0.00168935	0.0334997	0	0
0.148014	0.00830347	0	6		0.0752806	0.034163	1	7
-0.0212346	-0.0538328	0	5		-0.0708347	0.0181427	0	5
0.0587788	-0.0553035	-1	3		0.0211571	-0.041017	1	3
-0.00797723	-0.017663	1	5		-0.0813065	0.0178964	0	6
-0.0470769	-0.0337391	1	7		0.0478029	0.0347268	1	7
-0.0577354	0.0598043	1	4		0.0446461	0.0288279	1	7
-0.0744351	0.0703962	1	4		-0.0109022	-0.0325665	-1	3
0.0301727	0.0199518	0	0		0.0648256	0.0403797	-1	1
-0.0107013	-0.0502117	-1	5		0.0430783	-0.0671059	1	2
-0.0136743	0.0280602	-1	0		0.0225296	0.0215974	0	7
-0.0142912	0.0128324	-1	-1		-0.00451546	-0.0479218	-1	3
0.035096	-0.0236665	0	5		-0.00396842	-0.038951	0	3
-0.0760991	-0.0550253	1	7		-0.00559357	-0.0597594	-1	4
0.113148	0.0247681	0	6		0.0278142	0.0285287	0	7
0.125111	-0.0461981	-1	6		0.0523229	0.03387	1	7
0.0184371	0.0429867	-1	0		0.0851556	0.0064085	-1	3
-0.00602851	0.100499	-1	4		0.0211048	0.0258636	0	7
-0.0769674	-0.0666704	1	7		-0.0311401	-0.0185506	0	6
-0.010912	-0.00404528	-1	1		0.0742908	0.0560767	0	1
0.0510314	-0.033204	-1	2		0.076166	-0.027606	0	4
-0.094972	-0.0786556	1	7		0.00327655	0.0266398	0	0
-0.0173942	-0.0612059	-1	3		-0.062472	0.0126666	-1	5
-0.0150285	0.0942438	0	-1		0.00958173	-0.0627954	-1	4
0.0302876	-0.0519346	0	3		0.0290059	-0.0563594	-1	4
0.0260342	-0.0230937	-1	5		-0.0033856	-0.0297233	0	3
-0.0173958	0.0223025	0	-1		0.00117406	-0.0478326	-1	2
0.0150744	-0.0629521	0	3		-0.000532989	0.0186152	-1	0
0.0135412	-0.060318	-1	3		-0.0316919	-0.0293167	-1	6
-0.0314734	0.0587022	-1	4		0.00472874	-0.0287423	1	3
0.0321631	-0.0206238	-1	2		0.0903835	0.00347965	-1	-1
0.0252057	-0.0587096	-1	3		-0.0422316	0.0287045	-1	5
0.0815767	0.0107532	-1	5		0.0155945	0.0340878	0	7
0.0031975	0.0385899	1	0		-0.0441874	-0.00261115	0	7
-0.000325051	-0.0292578	1	2		0.0601265	0.0330879	-1	7
-0.00890102	-0.00260316	1	1		-0.019089	-0.06637	0	2
-0.0890409	-0.0666271	-1	7		0.0512041	-0.0369044	0	4
-0.0863336	-0.0324825	1	7		-0.0452037	0.0333154	0	5
0.0270694	-0.0593501	0	3		-0.00813256	-0.0670016	1	2
0.0632312	-0.0469235	-1	2		0.0317304	0.0575431	1	1
0.0434649	-0.0310634	0	6		0.0403833	0.0570056	1	1
0.0134414	-0.0243271	0	5		0.00932888	0.0406185	1	7
-0.0340994	0.0792216	1	4		-0.0180355	-0.0125876	-1	0
-0.0328243	0.069167	-1	4		-0.0465046	-0.00566341	0	6
0.0258677	-0.00471047	1	1		0.0612802	0.0290084	-1	7
0.130442	-0.0514782	0	6		0.0453537	0.0574208	1	1
-0.0127261	0.09003	0	-1		-0.0416919	-0.0493167	-1	2
0.0127934	0.0470648	-1	0		-0.00711873	-0.0278865	0	3
-0.0367451	0.0662718	-1	4		-0.0109674	-0.0606761	1	2
0.0139109	0.0591531	0	0		-0.0452148	0.00494031	-1	6
0.138464	-0.0205329	0	6		-0.0275223	-0.0365429	-1	6
0.0266193	-0.0876976	0	3		-0.0280853	-0.0516176	-1	2
0.0364057	-0.00161455	0	2		0.0430625	0.0517734	0	1
0.0255966	0.0252279	-1	0		0.0889191	0.0440699	-1	0
0.00262201	-0.017226	-1	5		-0.059781	0.0406448	0	0
-0.072293	0.000531974	1	-1		0.0671661	-0.0655701	0	4
0.029272	-0.0472704	0	3		0.0313377	-0.0470872	-1	4
-0.0128562	-0.0622802	1	3		0.0523602	0.0785751	0	-1
-0.0659426	0.0493432	0	1		0.0177169	0.0448369	-1	1
0.0230913	-0.0314816	0	2		-0.0596484	0.0337179	1	5
-0.00209193	0.00477162	-1	1		0.0547627	-0.00367704	1	-1
-0.0385606	0.0714859	0	4		-0.0360175	-0.0816938	0	2
0.0133794	-0.04246	-1	5		0.0247526	0.0261256	0	7
-0.0178762	0.0753512	1	0		-0.0332672	-0.031095	1	3
-0.0179999	0.0890073	1	-1		0.0688176	-0.0347081	1	-1
-0.028725	-0.060096	-1	-1		0.0533405	0.0530708	0	1
-0.0256315	0.0149928	0	-1		0.0340187	0.0551901	-1	1
0.0341573	-0.0866868	1	3		-0.00713131	-0.0471755	1	2
0.032171	-0.0628006	0	3		0.0243617	0.048699	-1	1
-0.010292	-0.0199305	1	1		-0.0101551	-0.00225961	-1	6
-0.0423788	0.0697489	0	4		-0.0386431	0.0141091	0	6
-0.00925682	0.123625	1	4		0.0537005	-0.00941066	1	-1
-0.0889635	-0.0714571	0	7		-0.0556254	0.0307715	1	5
-0.00446668	0.0947136	0	4		-0.0456453	0.0404925	1	5
-0.0325004	0.0234322	1	-1		0.00451191	0.0229664	-1	0
0.0206648	-0.0192406	0	2		-0.0592678	0.0366895	-1	5
-0.0008532	-0.018884	-1	5		-0.000147777	-0.0746514	1	2
0.00662129	-0.0189515	-1	5		-0.0290225	-0.00959677	-1	6
0.0283001	-0.106614	0	3		0.00827333	0.0373983	1	1
-0.060821	0.0671734	0	4		0.0567551	0.0358505	-1	7
0.0659505	-0.0138496	0	6		0.00248332	0.0256114	1	-1
-0.0747174	-0.0651066	0	7		0.0726205	0.0180336	1	-1
-0.0409311	0.0376572	0	4		0.041862	0.0682752	1	1
0.0216801	0.0410048	-1	-1		0.0303524	0.0548964	-1	1
-0.00320294	0.0385094	0	0		-0.00170975	0.0238613	-1	7
-0.0453984	0.0776936	0	4		0.0420458	0.0519742	0	1
0.0379232	0.0808355	-1	0		0.0232437	-0.043912	-1	-1
0.00700366	-0.0051366	0	3		0.0354394	0.0148435	0	-1
0.0383973	0.11182	-1	0		0.0399765	0.0499177	-1	1
0.0342414	-0.0126326	1	2		0.00763606	-0.00604192	0	7
0.0999191	-0.0145532	0	6		-0.0598738	0.0346618	-1	5
0.129242	-0.0142892	0	6		0.00583537	0.0349279	1	0
0.0110826	0.0443023	-1	0		0.00623354	0.0242451	-1	0
0.0192605	-0.025159	1	2		-0.044213	0.00312288	0	6
-0.0280701	-0.04907	-1	5		0.0430807	0.0452977	1	1
0.0280064	-0.0752675	1	3		0.00911793	0.0292723	1	0
-0.046717	0.00985143	1	0		-0.0212238	-0.0305066	0	3
0.00797247	-0.0287761	-1	3		0.0249074	-0.00838237	1	-1
-0.00356446	0.0784273	-1	0		0.0631225	-0.0102303	1	-1
-0.00192494	-0.0192704	1	2		0.0547956	0.00888993	-1	-1
-0.010936	0.0590333	1	4		-0.0289102	-0.00978613	1	6
0.025484	-0.0456748	0	3		-0.0314998	0.00259546	-1	6
0.00535249	-0.0188994	-1	5		-0.00224464	-0.0556281	-1	2
-0.0876566	-0.0477101	1	7		-0.0265523	-0.0659968	1	2
-0.027975	-0.0595747	0	3		-0.00682583	0.0695178	-1	0
0.0297427	-0.0693261	1	3		-0.00747533	0.0214099	-1	6
0.0252739	-0.0108604	1	2		-0.00747175	-0.0340759	1	3
0.058089	0.0208556	-1	1		-0.0086045	-0.0643485	0	2
0.216749	0.00216516	0	6		0.0243547	-0.0195075	0	3
0.00555445	-0.0311317	0	5		0.0551198	-0.0672356	-1	4
0.0183598	-0.0923811	1	3		0.0467962	0.0581152	1	1
-0.0339052	0.011885	1	0		-0.0496075	0.0240789	0	5
-0.05145	0.0324603	-1	4		0.0352461	0.0349054	1	7
-0.00888579	0.0826569	1	4		-0.0528915	0.0294911	0	5
0.0214486	-0.0167671	-1	5		-0.00814674	-0.0697557	0	2
-0.0263276	-0.0748145	1	5		-0.0395902	-0.0464668	-1	2
0.155855	0.0592077	0	6		0.0565381	-0.0532024	0	4
-0.0814662	-0.0608219	1	7		-0.0636716	0.0315026	1	5
0.00981895	-0.0245944	1	5		0.0358699	-0.0207087	-1	2
0.0284539	-0.0138897	-1	2		0.00802143	-0.0588288	1	3
0.0115227	-0.00410991	0	-1		0.0150042	0.00860043	0	-1
0.141527	-0.0141556	-1	6		-0.0100154	-0.0388527	1	3
0.125905	-0.0120124	0	6		-0.106487	-0.000862863	0	5
0.00288423	-0.050283	0	5		-0.0530165	0.0354813	0	5
0.0532751	0.0523935	-1	0		0.0429192	0.0364242	1	7
-0.0619405	0.0241121	0	4		-0.0556534	0.0286841	1	5
0.0183325	-0.0716143	-1	3		0.0478955	-0.0269424	-1	-1
0.132511	-0.0299554	0	6		0.000333678	0.00444967	0	3
0.18054	0.000254491	-1	6		0.00338897	0.0268534	0	0
-0.0789478	-0.0146642	0	1		0.0103675	0.0373757	0	-1
0.0304264	-0.0913941	-1	3		0.0129373	0.0190356	0	7
0.0319169	-0.0893011	-1	3		-0.0336742	0.0134336	0	-1
-0.00706709	0.0485087	0	0		-0.022707	0.00290253	-1	3
-0.0047727	-0.038163	0	1		-0.00582658	-0.0303274	1	3
-0.0397339	-0.0111937	1	-1		0.0249525	0.00885234	1	0
-0.00294805	0.00529036	-1	1		0.00497979	-0.020735	1	3
-0.0391022	0.0623655	-1	4		0.031236	0.00914372	1	-1
0.0232524	-0.0662242	-1	3		-0.0361795	0.00178552	0	6
0.0190379	-0.0190088	-1	2		0.0407604	0.0565217	-1	1
-0.0888246	-0.0907678	-1	7		0.0159977	-0.0118771	1	3
0.0500055	-0.00326161	1	2		0.0535323	-0.0736817	-1	3
0.191106	0.000198995	0	6		-0.0314976	0.0007134	-1	6
-0.0444899	0.0642492	-1	4		0.0239261	0.0167629	0	0
0.152029	-0.0176713	-1	6		0.0941846	0.0555033	1	7
-0.0268651	-0.0154629	-1	5		0.0102312	-0.0146875	1	-1
0.0205391	-0.0198979	0	2		0.0196297	-0.0244835	0	3
0.0134833	0.0384389	-1	0		0.0392653	0.0481367	-1	1
-0.0432762	0.0465981	0	4		-0.0139722	-0.0603873	-1	4
-0.0892825	-0.0731839	0	7		-0.0503854	0.0297716	-1	6
-0.049097	0.105977	-1	4		-0.0133753	-0.0323865	-1	-1
0.015491	0.055501	0	0		0.0124109	0.0179641	0	-1
-0.0507666	0.0403349	1	4		0.078936	0.0305329	-1	0
0.124337	-0.0135644	0	6		-0.0385252	-0.039656	1	3
0.00110359	-0.0203367	0	2		0.0251208	0.0731234	1	1
0.0323294	-0.0734013	0	3		-0.000434511	0.0278178	-1	0
0.018262	-0.0274233	1	5		0.0831225	0.0297697	1	6
0.0789621	-0.0338759	0	6		0.0570456	0.0276648	-1	7
-0.00810801	0.0495237	1	0		0.0232475	-0.0424758	-1	-1
0.057672	-0.0164321	-1	5		-0.0231488	0.0341461	-1	6
-0.0312953	0.0570393	-1	1		0.0568984	0.0301807	-1	7
0.00947564	0.0552496	-1	0		0.0511063	-0.000406053	0	4
0.0230992	0.0509763	1	0		0.00501551	-0.00709089	1	-1
-0.025243	0.0554319	1	0		-0.0510297	0.0263814	-1	5
-0.082731	-0.0585711	1	7		0.0379923	-0.00995958	0	-1
-0.0793505	-0.0535276	-1	7		-0.0253821	-0.0189717	-1	3
0.0349482	-0.0172048	1	2		-0.067653	0.0335483	0	5
-0.0613316	-0.043118	0	7		0.00897309	0.0313038	1	0
-0.00443338	0.0910369	-1	4		0.0318975	0.0193767	0	7
-0.00695927	0.119937	1	4		0.000748831	-0.0287858	0	3
0.00584614	-0.0256321	1	5		-0.0496096	0.0284586	-1	5
0.0155581	-0.0330177	-1	1		0.054382	0.0509052	1	1
0.0411182	0.0613859	-1	0		0.0568155	-0.0194981	1	-1
-0.104722	-0.0854322	0	7		-0.0160212	-0.04313	1	3
0.0531768	-0.020085	1	2		-0.0518912	0.0545634	-1	5
-0.0398031	0.0777532	0	4		-0.011935	-0.0294662	1	3
0.0174763	-0.0187258	0	2		-0.0572986	-0.0110875	0	7
0.00656636	0.0433899	-1	0		0.0323348	0.0288805	0	1
-0.0277403	0.0811803	-1	4		-0.028272	-0.0113747	1	6
0.0274749	-0.0159115	0	2		-0.0236902	0.0273296	1	-1
0.031124	-0.0850952	0	3		-0.0436676	-0.00405301	0	7
0.0172769	-0.0561359	1	5		-0.0285472	0.000433621	-1	6
-0.07987	-0.0700509	0	7		0.00398064	-0.00241188	0	-1
-0.0441863	-0.0195736	-1	-1		0.0418465	0.029231	1	7
0.0466837	-0.0531391	0	3		-0.00106712	-0.0488014	-1	2
-0.0120285	0.0963289	1	4		-0.0161096	-0.0384179	0	3
0.0291864	-0.0378161	1	2		0.0105664	0.0321237	1	0
-0.0298365	-0.0206994	-1	5		-0.0263305	0.0187405	-1	0
0.126475	-0.0223139	0	6		-0.0344647	-0.0885328	0	2
-0.0515436	-0.0405434	0	-1		0.0460693	0.0313033	1	7
-0.00331989	0.048148	1	0		0.0362948	-0.0584153	0	3
0.00419712	0.0547521	-1	0		-0.0490447	0.0218694	1	5
0.164776	-0.0091165	-1	6		-0.00250211	-0.0788232	-1	4
-0.0194888	0.0034059	-1	1		-0.0374697	-0.0364358	1	2
-0.06371	-0.0305005	1	-1		-0.0221064	0.0323395	1	-1
0.0186798	-0.071427	1	3		0.0241081	0.028253	0	7
-0.0359822	0.0687617	0	4		0.0550428	0.103322	0	1
0.0174846	-0.0664035	-1	3		0.0398059	0.0215901	1	7
0.0222383	-0.103956	0	3		-0.00117761	-0.0339625	1	3
0.0279775	-0.0195379	0	2		-0.078716	0.00745559	0	6
-0.0149964	0.0576168	1	0		-0.04169	-0.0485986	0	2
0.00372302	0.0237672	1	1		-0.0125835	-0.0688903	0	2
-0.0079299	0.0550334	1	0		-0.016918	-0.0683693	0	2
-0.0867376	-0.0629681	1	7		-0.0744074	0.0533697	0	5
0.00400547	-0.0301958	1	5		-0.052729	0.00431256	0	6
-0.0832061	-0.0672415	-1	7		0.104464	-0.0178569	0	4
-0.00390854	-0.0502474	1	5		-0.0584113	0.0330025	1	5
0.0174879	0.0535734	0	0		-0.0718752	0.0206674	0	5
-0.0964815	-0.0786477	1	7		-0.000691536	-0.0231237	0	3
0.149652	-0.0058858	0	6		0.0289162	-0.0476031	-1	4
-0.0962817	-0.100708	1	7		0.0321327	-0.0483166	1	2
0.0183646	-0.0929064	0	3		-0.00862863	-0.0191522	1	6
-0.0710673	-0.0514703	1	7		0.0573661	0.0379418	-1	7
-0.0463256	0.0772287	1	4		0.105172	0.0525125	0	7
0.00167282	0.000143498	1	1		-0.00301763	-0.0243264	0	3
0.0254079	-0.0372711	0	1		0.0361775	0.0474424	-1	1
0.124696	-0.0119914	0	6		-0.02158	0.033411	-1	5
0.000242599	0.0747308	-1	4		0.0175543	-0.0172798	0	7
0.0389871	0.0466912	-1	5		0.00633536	0.0307018	0	0
-0.0651767	-0.0352197	-1	7		0.0056692	-0.0446924	-1	2
0.0157092	0.0575591	0	0		0.0724222	-0.0577272	0	4
-0.0263815	0.0144715	-1	-1		-0.00502543	-0.0301858	0	3
0.101172	0.0138016	-1	6		0.0149789	-0.00109409	0	7
-0.0682718	-0.0268001	0	7		-0.0407084	0.00693952	0	6
0.0222653	-0.00990107	-1	2		0.0437551	-0.00858539	0	-1
-0.0245533	-0.0207272	-1	-1		-0.0505395	-0.0291136	-1	6
0.029651	-0.00578076	1	2		0.0501673	0.0408967	1	7
-0.0027193	0.00354511	-1	1		0.00219858	-0.0415789	1	3
-0.0492334	0.0377008	1	-1		0.0262116	0.0188596	0	7
0.0264446	-0.0107876	1	2		0.0471607	0.0592889	0	1
0.0447461	-0.00586004	-1	1		0.053334	0.0505574	0	7
-0.026605	0.0391576	-1	-1		0.0131892	-0.0847373	0	2
-0.0456551	0.0700364	0	4		0.0440957	0.0275333	1	7
-0.0431715	0.0721492	0	4		0.0929646	-0.0105517	-1	4
-0.00349832	0.00210395	-1	1		0.0553699	0.0282733	1	0
-0.082244	-0.0705539	-1	7		-0.0143613	-0.00903656	1	-1
0.00456899	0.0427364	-1	0		0.0512934	0.0710462	1	1
-0.0334581	-0.0374871	-1	1		-0.0368944	-0.0166933	1	6
0.14206	-0.00645586	-1	6		0.0561453	-0.0755052	-1	4
0.030948	-0.0656615	-1	3		0.0530482	-0.0585957	-1	4
-0.0243598	0.0412466	-1	-1		-0.000966509	-0.0307655	0	3
-0.0514263	0.0298341	-1	4		-0.0263763	0.00617553	1	6
0.014797	0.0510199	0	0		0.03963	0.0524632	0	1
-0.0601075	-0.0116119	-1	-1		0.0465338	0.0645758	1	1
0.0146761	0.0398487	-1	0		0.0930501	0.0221224	-1	-1
-0.0355962	0.0764712	0	4		-0.0593543	0.00365636	1	6
-0.0868766	-0.061406	0	7		-0.0791503	0.0415716	1	5
0.0356478	-0.0845938	0	3		0.0449958	0.0339566	1	7
0.0111282	-0.0207533	-1	5		0.0766867	-0.0286888	-1	-1
0.176875	-0.0118061	0	6		0.0993881	0.043239	-1	7
0.0219322	0.0131673	-1	2		-0.0521988	0.0273387	0	5
0.0188435	-0.0624467	-1	3		0.0180571	-0.0251847	0	-1
-0.0965243	-0.0739206	0	7		-0.00577794	-0.0233261	1	3
4.57441e-05	0.00117808	0	1		0.00957797	-0.0642316	0	2
-0.0414623	0.0129751	1	-1		0.0438256	0.0589492	1	1
-0.051041	-0.0127099	0	-1		0.0586033	0.063427	0	1
0.0273497	-0.0687321	0	3		0.0454279	0.0379804	1	7
0.00327271	-0.0098439	-1	2		-0.00673201	-0.0329562	1	3
-0.0788131	-0.0668453	-1	7		-0.0635539	-0.0006072	1	6
-0.0582365	-0.0515377	1	7		0.0562769	-0.0252373	0	-1
-0.070728	0.0777296	1	4		0.000617539	-0.0871153	-1	4
0.046116	0.0928723	-1	0		0.0248745	-0.0209493	-1	4
0.0390363	-0.0420695	1	5		0.0465111	0.0250317	-1	7
0.123881	-0.0253825	0	6		0.104414	-0.0368869	-1	2
0.0210048	-0.0690901	1	3		-0.0344243	-0.0730933	0	3
-0.0193477	0.0711573	1	-1		-0.0185365	-0.00396466	0	6
-0.00140644	-0.076521	-1	-1		0.0478776	-0.0337645	-1	-1
-0.0435514	0.0704214	-1	4		-0.0045869	-0.0752101	1	2
0.0102326	-0.0223088	-1	5		-0.0118009	-0.0309672	1	-1
0.118209	-0.034082	-1	6		0.0363412	0.0265494	1	7
-0.0333629	-0.0479918	0	5		0.0453624	0.0608829	0	1
-0.0925936	-0.0912732	-1	7		0.025932	0.0196058	0	7
-0.0544993	0.0768557	1	4		0.0530351	-0.0636225	0	4
-0.0531292	-0.0321317	-1	1		-0.0421774	0.0293192	0	5
-0.0426974	0.0660278	0	4		0.0428508	0.0460024	0	0
-0.0202055	-0.000792015	0	2		-0.0464546	-0.0686549	0	3
-0.04405	0.048703	1	-1		0.00503995	0.00224457	0	3
0.0339908	-0.0683036	0	3		0.00113732	-0.0885572	-1	4
-0.0673982	-0.0399349	-1	7		-0.050407	0.0218943	0	5
-0.0665578	-0.0493931	-1	7		0.0460749	0.052978	1	1
0.0207253	-0.0714963	1	3		-0.00857787	0.000236864	0	6
0.133864	-0.017405	0	6		-0.0505348	-0.0273184	-1	6
0.0608432	-0.0332555	0	2		0.0553622	0.0544671	1	1
-7.84736e-05	0.00126632	-1	1		0.0567619	-0.0399643	0	4
0.0787956	-0.0154927	-1	6		0.0804878	0.0233349	-1	1
-0.0365271	0.0775711	-1	4		-0.043909	-0.00621395	0	6
0.0237271	-0.0183547	-1	2		-0.00486612	-0.0363486	0	3
0.0268265	-0.0152715	1	2		-0.0467911	0.0028029	0	0
-0.0136373	0.0566621	1	0		-0.0912388	0.0237485	-1	5
0.0202875	-0.0183874	-1	2		0.0583598	-0.0295686	1	-1
-0.00593433	-0.0214556	0	5		-0.00855368	-0.0431574	-1	3
0.0275205	-0.012221	-1	2		0.0286502	0.0213798	0	7
0.141535	-0.0263264	0	6		-0.075462	0.0505085	-1	5
-0.00659128	-0.000398933	0	1		0.00251715	0.0385375	-1	1
0.00706875	0.0492062	-1	0		0.0571341	0.0557138	0	1
0.00278594	0.00030767	0	1		0.008529	-0.0649384	-1	3
-0.0673221	-0.0483387	1	7		0.00521855	0.0133513	-1	0
0.020989	-0.0729224	-1	3		-0.0312764	-0.0706138	1	2
-0.00978959	-0.0675484	1	5		0.045483	0.0557058	1	1
-0.0503045	0.0788079	1	4		0.0508683	0.0530965	1	1
-0.00412896	-0.00618374	0	1		-0.0242805	0.00184228	0	-1
-0.043619	0.0766345	-1	4		0.0218959	0.0412012	-1	7
-0.0488556	0.0756888	1	4		0.0667958	-0.00703826	0	-1
0.0223406	-0.0655171	-1	3		0.0455975	0.0368649	1	7
0.0282858	-0.105038	0	3		-0.0258032	0.0201711	1	5
0.0282054	-0.0114205	-1	2		-0.056635	0.0424062	-1	5
-0.0130005	0.0369853	-1	-1		-9.49337e-05	0.04072	0	0
-0.0469739	0.0382141	0	-1		-0.00951217	0.0433349	-1	5
-0.00447302	-0.0712528	1	3		-0.00482807	-0.0335858	1	3
0.0113942	0.0100714	0	-1		0.0182451	0.0466266	0	1
0.00621878	0.0815272	-1	0		0.0480421	0.0290704	-1	7
0.0257108	0.0126223	0	0		0.00148698	0.0450117	1	-1
0.136157	-0.0157939	-1	6		0.130385	0.0841978	-1	7
-0.0458474	0.0742747	0	4		0.0531482	-0.0502872	0	4
0.0281574	-0.0908569	-1	3		-0.0441075	0.0279086	0	5
-0.0301283	0.0948483	0	-1		-0.0329349	0.00309676	-1	6
-0.0958885	-0.0607937	1	7		-0.0116374	0.0315086	1	5
-0.00665888	-0.000852228	0	1		-0.00989918	-0.0324749	0	3
0.0121401	0.0535395	0	0		0.00659921	0.00989533	-1	0
-0.07571	-0.0388408	0	7		-0.0588157	0.00939562	1	6
0.0103604	-0.0424441	1	3		0.0513165	0.0288564	1	7
-0.0803685	0.0588727	-1	4		-0.108544	0.0131629	-1	5
0.0209967	0.0331302	-1	2		-0.0764743	0.0638049	0	0
-0.00241351	0.00516298	0	1		-0.00185901	-0.0637523	1	2
0.0268118	-0.0268946	1	2		0.0050355	0.0298604	0	0
-0.0106557	0.0562924	1	0		-0.0702246	0.0511702	0	0
0.0381531	-0.0278842	0	3		-0.0257524	0.0395601	1	-1
0.0127342	-0.0062081	0	1		-0.0562075	0.0339921	1	5
0.121148	-0.0161992	0	6		0.0323113	0.0199041	1	7
0.0151983	-0.0166459	0	2		0.0592912	-0.0350937	0	4
0.0167451	-0.0127136	0	2		-0.0385055	-0.0321158	1	0
-0.0414707	0.0702812	-1	4		-0.00110528	-0.0644483	1	2
0.143893	-0.0133322	-1	6		-0.00711595	-0.0586517	1	2
-0.0755546	0.0273348	1	1		-0.0290234	0.00712333	-1	6
-0.000653274	0.00698345	0	2		-0.00766989	-0.0529147	1	3
-0.0465981	-0.00327945	1	-1		-0.0421023	-0.00647155	0	6
-0.0221146	0.0433357	-1	4		0.031486	-0.0953473	-1	2
0.0347075	-0.0641056	0	3		0.000427672	0.0403553	1	-1
0.0196338	0.0504095	0	0		0.000822402	-0.0579303	-1	2
-0.0226331	0.100586	0	4		-0.0557923	0.0368082	-1	5
-0.0449094	0.0602621	-1	4		0.00224552	0.0125051	-1	0
-0.0972268	-0.0796942	1	7		0.0543397	0.0239923	-1	7
-0.0936718	-0.0555532	-1	7		0.0561879	0.0623742	0	1
-0.091222	-0.0760493	0	7		0.0540568	-0.0733283	-1	4
0.0195823	0.0226335	-1	-1		-0.0440984	0.00392884	-1	6
0.0404126	-0.0273709	-1	2		-0.0389604	-0.00589905	-1	6
-0.0256743	0.0197199	0	1		-0.00814403	-0.0307551	1	3
-0.00909975	-0.000695187	-1	1		-0.0302331	-0.0720613	0	3
0.00375917	0.045121	1	0		-0.00706175	-0.0206053	-1	3
-0.0148604	-0.00764782	-1	5		-0.0068546	-0.0553562	0	2
-0.00367229	0.0069993	0	-1		-0.0133471	-0.0216148	0	2
0.0132382	0.0567707	0	0		0.0490275	0.0237308	1	7
0.0140961	-0.0382621	-1	5		-0.0165246	-0.0334314	-1	3
0.0044666	-0.0187287	-1	5		-0.0290912	0.00113604	-1	6
0.027977	-0.0275598	-1	2		0.0600743	0.0253501	1	-1
-0.0020994	0.0114962	0	1		0.00545452	0.0228039	-1	0
-0.00862258	-0.0297394	0	5		0.111038	0.0933828	0	1
-0.00106078	-0.0313547	0	1		0.0418113	0.0488862	0	1
-0.0225839	0.0118255	1	0		0.0973372	0.0597782	0	7
0.0138789	-0.0307759	1	5		-0.00440721	-0.0208957	0	3
-0.00267176	0.0631915	-1	-1		0.00722446	0.0134168	-1	0
0.00755863	0.0169193	0	2		0.0056838	0.0481981	1	-1
0.121141	-0.00601588	0	6		0.0778795	0.0269537	-1	-1
-0.0849817	-0.0525788	1	7		0.0246205	0.0279349	0	7
-0.0764552	-0.0398873	0	7		0.0936441	0.049046	-1	7
0.0117517	0.0424686	-1	0		0.051366	-0.0451073	0	4
-0.0315553	0.00241886	-1	5		0.0499222	0.0572164	1	1
0.0264194	-0.00532927	1	2		0.0351279	0.0407982	-1	1
-0.0556266	-0.00638329	-1	-1		-0.0461788	0.0292736	0	5
-0.0833648	-0.0661112	0	7		0.00214498	-0.0456872	1	3
-0.0809895	-0.0643619	-1	7		-0.0139239	-0.0375273	-1	3
-0.0455864	-0.0316461	0	-1		-0.00467891	-0.0571906	-1	2
-0.0453296	-0.0600088	-1	3		0.0186878	0.0157421	-1	0
0.00770926	0.0836202	0	0		0.0517126	0.0311853	0	1
-0.0353259	0.0854219	-1	4		0.0164771	-0.0287583	-1	3
0.00626121	-0.021628	0	5		-0.000343077	-0.0540709	-1	2
-0.0326889	0.0793328	1	4		0.0370862	0.0439101	0	1
-0.0178762	0.0753512	1	-1		-0.0490544	-0.0618047	-1	3
-0.0209412	-0.00288899	1	-1		0.0722653	0.0823104	0	1
-0.0865318	-0.0939311	0	7		-0.0519165	0.0448689	0	5
-0.0484104	-0.0531649	1	1		-0.0341758	-0.00331825	-1	6
0.119704	-0.0206241	0	6		-0.0213826	-0.0911871	0	2
0.0296288	-0.086663	0	3		0.00178764	-0.055579	-1	2
0.00646772	-0.0292934	1	2		-0.0113601	-0.0625698	1	2
-0.00952485	-0.011918	1	1		-0.00178076	0.0275928	1	0
-0.00580134	0.0478359	1	0		0.0253877	-0.0249046	1	-1
0.139495	-0.0181379	-1	6		0.0218716	0.0206415	0	7
0.0142647	-0.0634272	-1	3		-0.0478531	0.0366032	-1	5
-0.0191891	-0.0296839	0	-1		0.0479414	0.0360156	-1	7
0.131223	-0.0133995	0	6		-0.0379237	-0.00985995	-1	6
0.0365453	-0.100355	-1	3		-0.00059256	-0.0537288	-1	2
-0.00231183	0.106782	0	4		-0.0498054	0.0513093	1	5
0.0159833	0.0534099	0	0		0.0814578	-0.006119	0	4
-0.055728	0.0881551	-1	4		-0.0179002	0.0391165	0	0
0.0388729	0.0592969	1	0		-0.00527574	0.02997	0	0
-0.00867482	0.0413819	1	0		0.0212106	-0.0205508	0	3
-0.00472038	-0.0439406	-1	3		0.0446508	-0.0664047	1	2
-0.0542027	0.00306301	-1	4		-0.0349187	-0.061957	0	3
-0.0765091	0.0493987	1	4		0.0441921	-0.0416242	1	2
-0.0559738	0.0319589	0	-1		0.0564856	0.0544732	1	1
0.00155527	-0.00433727	0	1		0.00561425	0.021628	0	-1
-0.0104714	0.0910686	-1	0		-0.0451659	0.0236112	1	5
-0.00174893	-0.0387041	1	5		-0.0577357	0.0219513	0	5
0.00933452	-0.0125018	0	0		0.107099	-0.0110631	0	4
-0.0785589	-0.0564675	1	7		0.0268662	-0.060109	-1	4
0.0283246	-0.0766598	1	3		-0.00528088	-0.0315223	0	3
0.124008	-0.00791502	0	6		0.0349873	-0.0543827	-1	4
0.0413909	-0.0520609	1	3		-0.00803668	-0.0350277	0	3
0.0177992	0.053151	-1	0		-0.00950696	-0.0265599	1	3
0.0211122	0.0553012	0	0		0.0525078	-0.0650531	0	4
-0.042791	-0.00697591	1	-1		0.0341884	-0.0461098	-1	4
-0.0976596	-0.0318978	0	7		0.00296367	0.0284225	1	0
0.0122904	-0.031768	1	5		-0.0317981	-0.06989	1	2
0.163404	-0.0243404	0	6		0.0406549	0.0417217	-1	1
-0.0438421	0.0755527	0	4		-0.00464997	-0.0565399	-1	2
0.0208611	-0.0597812	-1	3		-0.0263551	-0.00881498	1	6
-0.0863755	-0.0716849	0	7		0.0957646	0.059077	0	7
-0.0287817	0.0637482	-1	4		0.00877808	0.0302115	1	0
-0.0810056	-0.0579876	1	7		-0.0055165	-0.0303168	0	3
0.0244105	-0.0104801	0	5		-0.0427014	-0.0349431	0	3
0.0282368	-0.064208	0	3		0.0211909	-0.028091	0	4
0.0101987	0.0455693	-1	0		-0.0044479	-0.0318771	1	3
-0.0462998	0.0748327	1	4		-0.0336315	-0.00266058	0	6
0.00307451	-0.0712924	-1	3		0.00589247	-0.0720914	0	4
-0.00303011	-0.0639074	-1	3		0.0402881	-0.0516419	-1	4
-0.0421233	0.0648806	-1	4		0.0579067	-0.0461619	0	4
0.00116463	0.039161	-1	0		-0.038733	0.00458005	-1	6
-0.0141009	-0.00817702	0	3		0.0316252	-0.042207	1	-1
0.0389411	-0.0315648	0	2		-0.0299962	0.0184209	0	-1
-0.0610525	0.00940151	1	-1		-0.0291178	-0.015393	1	6
0.0115797	-0.0104127	1	2		0.0472432	-0.0761275	0	4
-0.0204513	-0.0569882	1	5		0.00940502	0.069702	1	-1
0.00613209	-0.00333163	0	1		-0.00346514	-0.0317588	0	3
-0.0155501	0.0685113	-1	-1		-0.0358304	-0.0102416	-1	6
-0.0425722	0.086099	1	4		0.00651377	-0.0347551	1	3
0.0181804	-0.0363996	1	5		0.0334562	0.0572347	1	1
0.0351753	0.0509129	-1	5		0.0625472	-0.0299727	0	4
-0.0347266	0.0192422	1	-1		-0.000394774	-0.073819	1	2
-0.0419909	0.0576468	0	4		-0.0588391	0.0315492	1	5
-0.00229276	-0.0209541	0	5		-0.0443809	-0.00559174	0	6
-0.0123678	-0.032871	0	2		0.0397124	0.0471135	1	1
-0.0115433	0.0427549	-1	0		0.0762807	0.0161989	1	7
-0.0582571	0.0340717	1	4		-0.00920575	-0.0396127	-1	3
0.0142275	-0.0228058	0	5		0.00475985	-0.104754	0	2
-0.0189576	0.028088	0	-1		0.0348567	-0.00777141	1	-1
-0.0362423	0.0723323	-1	4		0.0675242	0.0712304	1	1
-0.0854274	-0.0510992	1	7		-0.0495329	-0.0445643	0	3
0.0138773	-0.0141013	-1	2		0.0492451	0.056316	0	1
-0.0351582	0.0658933	-1	4		-0.0435977	-0.00416441	0	6
-0.0903409	-0.0706764	-1	7		0.0142711	-0.0714635	-1	4
-0.0041548	0.0634841	1	0		0.0303602	-0.0508334	-1	4
-0.0441404	0.0586824	-1	4		0.0345618	0.0563832	-1	1
0.00505401	-0.013017	-1	5		0.000241708	-0.0419913	1	3
0.161316	-0.0437622	0	6		-0.008482	0.0368606	1	-1
0.0239087	-0.0134828	-1	2		-0.00845192	0.0483504	1	-1
-0.0324167	0.0667783	-1	4		-0.026416	-0.0139336	0	6
-0.0466662	0.0875823	0	-1		-0.049436	-0.00758154	0	6
0.0470531	-0.010599	0	2		0.0386258	0.0320444	-1	7
0.0163937	-0.0419506	0	3		-0.0328827	-0.00740226	1	6
0.00946577	-0.0133856	-1	5		0.0141493	0.0303209	-1	0
-0.0942743	-0.0723568	0	7		-0.044701	0.0330189	-1	5
0.00668495	0.0300541	0	0		0.0322718	0.00482376	-1	7
0.0567508	0.00195506	-1	1		0.00758154	-0.0268672	-1	3
-0.087425	-0.073982	0	7		-0.0169819	-0.0100855	-1	0
-0.0840075	-0.0393225	1	7		-0.0375355	-0.0615697	0	2
-0.0897411	-0.0729058	-1	7		-0.00473888	-0.0657191	0	2
-0.08422	-0.0991953	0	7		0.0644534	0.0981934	0	1
-0.00670732	-0.0081949	-1	1		0.0412946	0.0503295	1	1
0.0320009	-0.0152469	-1	5		0.0382498	-0.111578	0	2
0.012323	0.0474218	-1	0		0.0332888	-0.00667732	0	3
-0.0746524	0.0110486	-1	-1		-0.0108356	-0.0622164	-1	2
0.120679	-0.0206111	0	6		0.00389604	-0.0347269	-1	4
-0.0700002	-0.00263133	0	-1		0.0271833	0.0237003	0	7
0.0101971	0.0589223	-1	-1		0.0562901	-0.0202105	1	-1
-0.0413051	0.0770763	1	4		-0.0786878	0.0182273	0	6
-0.00489354	-0.00745915	0	1		-0.102238	0.0220716	1	5
0.174649	-0.0159961	0	6		0.0557487	-0.027027	0	-1
-0.00872723	-0.0181842	-1	0		-0.0557766	0.0364347	1	5
-0.0785498	0.0247245	1	-1		0.108272	0.0370392	1	7
0.0381673	-0.0294599	0	2		0.0448238	-0.000338378	-1	-1
-0.0528332	0.0546054	-1	4		-0.047809	0.0139449	0	6
-0.0264275	-0.0637845	-1	3		0.01601	-0.00720932	1	7
-0.0867176	-0.0512203	1	7		-0.00668045	-0.0375329	0	3
-0.0359903	0.0754464	1	-1		-0.00418404	-0.0660893	1	2
-0.0802337	-0.0393423	1	7		0.0294605	-0.0691136	-1	4
0.00243823	-0.00567645	0	1		-0.0451801	-0.00886127	0	6
-0.0505811	0.0198507	1	-1		-0.00866623	-0.0335144	1	-1
-0.0458211	0.0775988	-1	4		0.039483	-0.0404963	-1	-1
0.0147503	-0.0232655	1	5		-0.00315209	-0.0404396	1	3
-0.00703538	0.12834	1	0		-0.0473202	0.000654197	0	5
-0.0874245	-0.0786953	0	7		-0.0330891	-0.00534619	1	6
-0.0359078	-0.0169911	1	-1		0.052755	0.0293787	0	-1
-0.0111506	-0.0123885	1	1		0.0269847	-0.0148679	1	-1
-0.00795004	-0.00324442	-1	1		0.040101	0.0467266	-1	1
0.0101368	-0.0177581	0	1		-0.0118442	-0.0344057	-1	3
0.0237097	-0.0997622	1	3		-0.00365979	-0.0596644	1	2
0.00406552	-0.0140497	1	2		-0.0305853	-0.00217675	1	6
-0.00827374	0.09841	1	0		0.00383899	0.0203095	-1	0
-0.0147985	-0.0144759	0	2		-0.0625876	-0.0314973	-1	0
-0.0033726	-0.0260905	0	2		-0.0405869	0.00140923	0	6
-0.0810487	-0.116019	-1	7		-0.04374	-0.0317003	1	2
0.0174545	0.090922	1	0		0.0514176	0.0523385	0	1
-0.0542931	0.0130425	0	-1		-0.0569083	0.03872	-1	5
-0.0779029	-0.0467075	1	7		-0.0431033	0.0302752	-1	5
0.0142514	0.0465553	-1	0		0.0319733	0.0187197	0	7
0.0293577	-0.0567246	1	5		-0.000377463	0.0368803	0	0
0.0261571	-0.0715217	-1	3		0.0516524	0.00820566	1	-1
-0.0809171	-0.0472168	1	7		-0.0148209	0.0153849	1	-1
-0.0457374	0.0768935	1	4		-0.00890543	-0.0676296	0	2
0.0294909	-0.0714312	1	3		-0.0260372	-0.069234	-1	2
0.0278783	0.106624	0	0		0.00415187	0.0385086	1	0
0.0298064	0.0603949	-1	0		0.0437043	-0.0279744	1	3
0.0157848	0.0252795	0	0		0.087121	-0.0428048	0	4
-0.0231119	0.0701266	0	4		0.0348652	-0.05826	-1	4
0.0281907	-0.0945336	-1	3		-0.0380388	-0.00393782	0	6
-0.0818425	-0.0681557	-1	7		0.0432062	0.0244477	1	7
-0.0440011	0.0736844	1	4		-0.060438	-0.0103356	0	6
0.0266843	-0.0115425	1	5		0.0562788	0.0365881	-1	7
-0.0324045	0.0604599	-1	4		0.0407198	0.0239344	1	7
-0.0851612	-0.0493187	1	7		-0.00865871	-0.030642	-1	0
0.000441408	0.0571679	1	0		-0.0213488	-0.0782611	1	2
0.00437353	0.0530233	-1	0		-0.0505489	-0.0327042	1	3
-0.0486261	0.0539791	-1	4		-0.0255386	-0.00385678	1	6
-0.0263348	0.0722937	-1	4		-0.0357922	-0.00451818	0	6
0.123445	-0.0288574	0	6		0.000458685	0.0288548	0	0
0.001852	0.063693	0	0		-0.0353924	-0.0429213	1	2
0.0495029	-0.0310951	1	2		0.0193044	0.051283	0	7
0.0184209	-0.0153174	1	2		0.0183805	-0.101669	1	2
-0.0161035	-0.0370531	-1	5		0.0576558	-0.0985017	-1	2
-0.083168	-0.0696091	-1	7		0.0436475	0.0534394	1	1
-0.0105998	0.10525	1	0		0.0395714	-0.00674499	1	-1
-0.107803	-0.0785882	0	7		-0.0367373	-0.0133392	1	6
0.0403174	-0.0168662	0	2		0.0153821	-0.0470589	0	3
0.0216421	0.0452067	-1	0		0.0174039	-0.0747288	-1	4
0.00794845	0.054924	-1	0		-0.0403476	-0.000268	0	6
-0.0920512	-0.0693409	0	7		0.035678	-0.0448252	-1	4
-0.00252747	-0.0360739	1	3		0.0126168	-0.103403	1	2
-0.100141	-0.0912335	-1	7		0.0704418	-0.0142589	-1	4
0.229139	-0.0325638	-1	6		0.0102737	0.0352233	0	0
0.0152851	-0.071415	-1	3		0.0385432	0.0258545	1	7
-0.0526044	0.076584	0	4		0.0391804	0.0438876	1	7
0.0400225	0.0156984	0	5		-0.064491	0.0414137	1	5
0.0298841	-0.0315173	0	2		-0.055711	0.0339283	0	5
-0.000220017	0.0530184	1	0		0.0594013	-0.0317342	-1	4
0.0291965	-0.0136186	-1	2		-0.00111068	-0.0675939	0	2
-0.0115195	0.0401288	1	0		0.0742344	0.0345333	1	6
0.0500008	-0.00273638	0	6		0.0799991	0.0366256	0	0
0.0281776	-0.0131197	0	2		-0.00277659	-0.0705401	1	2
0.0640335	-0.0521798	-1	2		-0.0355678	-0.00861022	1	6
0.0191859	-0.100264	-1	3		0.0528123	0.0512811	1	1
-0.0483565	0.107549	0	4		0.012609	0.0326254	1	0
-0.0399195	0.00929052	1	-1		0.0868333	0.047324	-1	7
0.0376013	0.033043	0	0		-0.039045	-0.0382141	-1	6
0.022182	-0.0208559	1	2		-0.0312435	-0.0106128	-1	6
0.0266796	-0.0110173	0	5		0.0690948	0.0712135	-1	1
0.158947	-0.0321951	-1	6		-0.0360602	-0.00342165	-1	6
0.0291169	-0.00692312	-1	2		-0.0033161	0.010234	0	7
-0.0308878	0.0953775	1	4		-0.0182818	-0.10666	-1	4
0.0147713	-0.0185914	-1	5		-0.0168521	0.0394642	-1	1
0.0124623	-0.0168998	-1	5		-0.00349719	-0.0495226	-1	2
-0.0826343	-0.107607	-1	7		0.00769527	0.0165786	1	-1
0.136395	-0.0420557	-1	6		-0.0453689	-0.0539449	-1	2
0.0256826	0.053984	0	0		-0.0102134	-0.0245211	1	-1
0.0319264	-0.0903515	1	3		-0.0403772	0.00853831	0	6
-0.0829102	-0.0771434	1	7		0.00246932	0.0375996	1	0
-0.0253572	0.0680376	0	4		0.00232541	-0.03471	1	2
-0.0125153	-0.0165887	0	5		0.0185798	-0.0255494	1	3
0.00316806	0.00171128	-1	2		0.0512797	0.031245	-1	7
-0.0721645	-0.0536797	1	7		0.0554169	0.0462261	1	1
0.122783	-0.00665607	0	6		-0.0383532	0.0260513	-1	0
0.118057	-0.0172745	0	6		0.0364809	0.0126779	-1	-1
0.00359618	-0.0455599	0	5		0.0640775	-0.0454291	0	4
-0.019687	-0.0580426	0	1		0.0680628	0.0769696	1	1
-0.0349549	0.0444535	1	-1		0.0259968	0.00776389	-1	-1
0.01913	-0.0666567	1	3		0.0818714	-0.0481342	0	4
-0.0465996	0.080229	1	4		-0.11061	0.0239571	-1	5
-0.081408	-0.0560164	1	7		0.104486	-0.00923959	0	4
-0.0808267	-0.0571963	0	7		-0.0407646	-0.0123145	-1	6
0.0203987	-0.0165859	0	2		0.00748567	-0.0634909	0	4
0.135916	-0.0725153	0	6		0.00233105	-0.0325557	0	3
-0.0297985	-0.0249013	0	2		0.0519712	0.0559191	0	1
0.0675884	-0.0280388	-1	2		-0.0425923	0.0067074	0	6
-0.0059413	0.00753643	1	-1		-0.0102725	0.0262139	0	0
0.0112896	0.0216266	0	0		-0.0524522	0.00715039	0	6
0.0197433	-0.0315219	1	5		0.0144873	0.0111195	1	7
0.0314506	-0.0187278	-1	2		-0.040821	-0.00524968	0	6
-0.0898373	-0.0643665	-1	7		0.0061376	0.0356616	1	0
-0.0504828	0.0923292	-1	4		0.128811	0.0827785	1	7
0.037522	-0.0415364	0	3		0.039931	0.0378958	1	7
-0.0802432	-0.0382918	0	1		0.0620848	-0.00662844	-1	-1
-0.00996241	-0.00230245	1	1		-0.0635154	0.0141141	-1	5
0.0561149	-0.0111718	-1	2		0.027606	0.0224683	0	-1
0.197652	0.0274755	0	6		0.0567253	-0.0539675	0	4
-0.0847224	-0.0759065	-1	7		-0.000852173	0.0351976	0	0
0.186716	-0.015009	-1	6		-0.0107235	-0.0271796	-1	3
0.0298245	-0.0112967	-1	2		0.0338378	0.00301156	0	3
0.117647	-0.0121938	0	6		0.0536958	0.0559263	0	1
0.0227637	-0.0828771	1	3		0.0252881	-0.0629646	-1	4
-0.0708516	0.0913857	0	4		-0.0332089	-0.00883354	1	6
-0.0134175	-0.000302456	0	2		-0.0492313	-0.00819932	0	6
-0.0403381	0.0555112	1	-1		0.00598834	-0.0354676	-1	2
0.0168678	-0.0109657	0	2		-0.0651339	-0.00418084	1	-1
-0.0317313	0.0218526	1	-1		-0.0227813	-0.0254629	-1	3
-0.0862187	-0.0590487	1	7		0.0549003	-0.0439792	0	4
-0.00692438	0.0327517	0	-1		-0.00876494	-0.0323828	1	3
-0.0564384	-7.65059e-05	1	-1		0.0335028	0.0350653	1	7
-0.0892802	-0.0676042	-1	7		-0.0280008	-0.0193026	1	0
0.000410674	-0.0271608	0	5		-0.0462572	0.00674687	1	6
-0.0897363	-0.073431	-1	7		0.0264967	-0.0522618	-1	4
0.016427	-0.0456273	-1	2		0.0072535	0.0478222	1	-1
0.0223556	-0.0335786	0	5		0.00595921	-0.0465984	0	2
0.0338418	0.0314871	0	2		0.0313037	0.0349958	0	7
-0.0233625	0.0144557	1	-1		0.0585065	0.0202802	-1	7
0.011611	0.0500437	0	0		0.00823966	-0.0573315	-1	2
-0.0818162	0.0520526	1	4		-0.0765185	0.0469292	1	5
-0.0233577	0.0139304	0	2		0.0515718	-0.045116	0	4
0.00495646	-0.0243662	0	5		0.00185327	0.0183929	-1	0
-0.000845133	0.111501	0	4		-0.0336418	-0.00321895	1	6
0.0023372	0.010119	-1	0		0.00498073	-0.020376	0	3
0.0396626	-0.0278922	1	2		0.00411363	-0.0347109	0	3
0.0184694	-0.0628186	-1	3		0.015243	-0.100199	0	2
0.145184	-0.0128401	-1	6		-0.0186014	-0.0287395	0	2
0.0118117	0.0466668	-1	0		-0.076745	-0.0396033	1	3
0.0258741	-0.0887441	0	3		0.0252105	-0.0533262	-1	4
0.0394454	-0.0872398	-1	3		0.0490833	0.0475674	0	1
0.0482249	0.0266847	0	1		0.0368559	-0.0440587	0	4
-0.00354792	-0.00868736	1	1		-0.00898051	-0.0620632	1	2
-0.0338497	0.0890906	0	4		0.0419062	-0.114849	0	2
0.0088842	-0.0461129	-1	3		0.0246555	-0.104609	1	2
-0.022844	-0.042795	0	5		0.0138462	-0.0337569	-1	3
0.0273693	-0.015589	1	2		0.0370044	0.0126722	-1	-1
-0.000867962	-0.0252203	0	5		0.00854686	-0.0581164	0	3
-0.0712972	0.0572494	0	4		-0.00305675	-0.032547	0	3
0.00911961	-0.0235718	-1	5		-0.0473611	0.0400609	0	5
0.0846909	0.000232689	-1	6		-0.0476834	0.0269424	-1	5
0.0172039	0.035251	-1	0		-0.00140237	-0.0650165	0	2
0.0232064	-0.0193919	0	2		-0.000811184	0.0350228	0	0
-0.0832258	0.0410306	0	4		-0.00355015	-0.079171	-1	4
-0.00472081	-0.0140351	1	1		0.0539441	-0.056271	0	4
0.13168	-0.00917981	-1	6		-0.0315032	-1.77582e-05	-1	6
0.0288772	-0.00367585	-1	2		-0.0124983	-0.0731343	0	2
0.0275263	-0.104509	-1	3		0.00297756	0.032299	1	0
0.00437313	-0.00655226	0	1		0.0725294	-0.0167948	-1	-1
-0.0021168	0.0852474	0	0		0.049468	-0.0262412	-1	4
0.0223045	-0.0228342	-1	2		0.0492293	0.0825585	0	-1
-0.0100042	-0.00533623	1	1		0.00829213	0.0445794	1	0
0.0318027	-0.0766954	0	3		0.0696137	0.0694125	-1	1
0.073674	-0.0333229	0	6		0.0731544	0.0219776	1	7
0.0172245	-0.0503583	-1	5		0.00722812	0.0381276	0	1
-0.00420822	-0.0171575	0	2		-0.0534656	0.0320624	0	5
-0.00520183	-4.88991e-05	-1	1		-0.0304624	0.040329	-1	5
-0.0726957	-0.0383315	1	7		-0.0238434	-0.0311965	-1	2
-0.0450489	-0.0909977	0	1		0.00244196	0.00981295	1	7
-0.0356906	0.0423565	0	4		-0.00935426	-0.0963436	0	2
0.0258027	-0.0808656	-1	3		-0.0505639	0.0388594	-1	5
-0.0832829	-0.0672495	0	7		0.0676915	-0.0648576	0	4
0.0353703	0.0293783	0	1		0.00414231	0.0593458	-1	1
-0.00568063	0.0490622	1	0		-0.0487599	0.00159747	0	6
0.0206373	-0.0649438	1	3		0.000216599	0.0304584	1	0
-0.0297557	-0.0296284	0	2		-0.00610584	-0.0554451	-1	2
0.0148866	-0.0705571	-1	3		0.0448952	0.0269499	1	-1
0.0292514	0.038339	0	1		-0.0050612	-0.0681736	1	2
-0.0275834	0.0638476	-1	4		0.0474984	-0.0427724	0	4
-0.0814016	-0.0650772	1	7		0.0332334	-0.0278616	-1	-1
-0.0162557	-0.0202455	0	-1		0.0237552	0.023032	0	7
0.0234806	-0.061689	0	3		0.0402632	0.0575204	-1	1
0.150552	-0.0157881	-1	6		-0.00148504	0.0325527	0	0
-0.0360426	0.0812239	0	4		0.00674499	0.0535727	0	1
0.180811	-0.0296839	-1	6		0.0379415	-0.0293486	1	2
-0.082828	-0.0668211	-1	7		0.0307303	0.0159714	1	7
0.0158371	0.0195019	1	0		0.0484356	0.0520637	1	1
-0.0508031	-0.0389716	0	-1		0.0140173	0.0315913	1	7
0.0635023	-0.0768619	1	1		-0.0378081	0.034304	1	5
-0.108605	-0.0733319	0	7		-0.0499492	-0.00362628	-1	6
-0.0840693	-0.0324944	0	-1		0.04773	-0.0901363	-1	2
-0.0993864	-0.0912375	-1	7		-0.0196015	-0.0107754	0	-1
0.0278389	-0.070344	1	3		0.045907	0.0571955	0	1
-0.00646297	-0.0181961	1	-1		0.0381549	0.0521572	1	0
-0.0284475	0.0759319	1	0		0.0521656	0.0310742	-1	7
0.0178899	-0.0289263	1	5		0.0283168	0.0193153	0	7
-0.083372	-0.0661187	-1	7		-0.0260654	-0.0800056	0	2
0.0240934	-0.0587978	1	3		0.00599854	0.0161174	-1	0
-0.00237208	0.0301017	0	-1		-0.0271379	-0.0896889	1	2
0.00540942	-0.0216527	0	5		-0.107505	0.00992011	1	5
-0.0166077	0.0186219	0	-1		-0.0057527	-0.0287844	1	3
0.132198	-0.0118188	-1	6		0.0363718	-0.0289726	-1	0
0.0133731	0.0415736	1	0		0.0276648	0.0235578	0	7
0.0293692	-0.0223875	1	2		0.00713131	0.00114484	-1	0
0.0334184	0.0782331	0	0		0.0375562	0.0234383	1	7
0.100769	-0.0250618	-1	6		-0.0504576	0.0063303	0	6
-0.0114624	0.0338259	0	-1		0.0697775	0.0256575	-1	7
-0.00495933	0.0541995	1	0		0.0525056	0.0333948	-1	7
-0.0837934	-0.062958	-1	7		-0.0172319	-0.105595	-1	4
0.149471	0.0140731	0	6		-0.0525101	0.0195803	1	5
-0.0627935	-0.0483625	0	7		0.0270458	0.00847072	1	7
-0.00406235	0.0500686	-1	0		0.00593101	-0.0573701	0	4
-0.0309021	0.0969532	1	4		-0.0671463	0.0270796	-1	0
-0.0453949	0.0737992	0	4		-0.0507188	0.0300613	0	5
-0.0541313	-0.00481551	1	-1		9.44799e-05	-0.050641	-1	2
-0.0115133	0.0490587	1	0		0.0324316	0.0658633	1	1
-0.0322676	0.0654746	0	4		0.0417323	0.0187254	0	-1
-0.0287266	0.0234124	0	-1		-0.0271093	-0.000825912	-1	6
-0.0150966	-0.0648945	1	3		0.0362603	0.0246194	0	7
0.0141222	0.0448535	-1	0		-0.00846937	-0.0333061	-1	3
-0.0431906	0.0371438	1	-1		0.0336284	-0.049186	-1	4
-0.0529152	-0.0557673	1	3		0.00969076	-0.0211448	1	-1
0.0516181	0.0686837	0	0		0.0960908	-0.0163305	0	4
-0.0419982	-0.0111818	1	-1		-0.00821224	-0.0600902	-1	3
-0.0386192	0.0323929	0	4		0.0299533	0.0137189	0	7
0.0367752	0.0409255	1	0		-0.0422737	-0.00184696	0	6
-0.0127198	0.0059964	-1	0		-0.00380308	-0.0696898	1	2
-0.00659299	0.0794936	0	4		0.0215406	-0.094522	0	2
0.00170573	-0.00806121	0	1		0.00335276	-0.0422615	1	3
0.0074996	0.0460332	-1	0		-0.0582367	0.0305743	0	5
-0.00859879	-0.0323656	1	-1		-0.0478438	0.000659836	0	7
0.0220236	-0.0206036	1	2		-0.0461246	0.0573738	0	0
-0.0519543	0.0881352	0	4		0.00936554	0.0546217	-1	1
-0.0383558	0.0738685	0	4		0.0571915	-0.0758756	0	4
-0.00924787	0.0410754	1	0		-0.00947152	-0.0319172	-1	3
0.141602	-0.0112334	-1	6		-0.00925557	-0.0586427	1	3
0.000723041	0.0216821	-1	5		0.0344497	0.0367572	-1	0
-0.0707042	0.0751035	1	4		-0.0667676	-0.0282207	-1	3
-0.0289835	0.0517751	1	0		-0.00895082	-0.0687159	0	2
0.0189951	-0.0711699	1	3		-0.00522555	0.0270083	0	0
-0.0427889	0.0641066	0	4		0.0587302	-0.0424233	0	4
-0.0425348	0.0699404	1	4		-0.00195815	-0.0655594	1	2
0.00761571	0.0106165	0	0		0.00045493	0.0507679	0	-1
0.0608385	-0.0327303	1	2		0.0538349	0.0419344	0	1
0.00262261	-0.0213951	1	2		0.00140777	-0.0335089	0	3
0.0175115	0.0622622	0	0		-0.00560297	-0.0633499	1	2
-0.0860123	-0.0611048	1	7		-0.0436003	0.0265494	0	5
0.0244058	-0.00995489	1	2		-0.0593289	0.0133509	-1	5
0.0178026	-0.0735113	1	3		-0.0644883	0.0203412	1	5
-0.0275199	-0.0264889	0	5		0.0372741	0.0508779	-1	1
-0.0762381	-0.0585686	1	7		-0.0560748	0.0564038	0	5
-0.0494664	0.0634373	-1	4		-0.0208723	-0.0962196	-1	2
0.036263	0.0141425	1	2		0.0349202	-0.0486938	-1	4
0.0141183	0.0426201	0	-1		0.0450611	0.0294607	1	7
-0.0398397	0.0658992	-1	4		-0.0144685	-0.049969	1	2
-0.0142198	0.00495386	-1	1		0.0566115	0.102587	0	1
0.0160393	-0.0635398	-1	3		-0.0305245	0.0166313	0	0
0.14286	-0.00918782	-1	6		-0.00328051	-0.0330525	1	3
-0.0318725	-0.0458988	0	5		-0.0486009	0.028069	0	5
-0.0544136	0.109682	0	4		0.072598	0.0094163	0	0
0.0323291	-0.0514881	0	3		-0.00337814	-0.0134637	-1	2
-0.00157769	-0.0576125	1	5		0.0914625	0.0156763	-1	-1
0.0225554	-0.0556384	1	5		-0.0114569	-0.0995526	0	2
0.0236973	-0.0206016	-1	2		-0.0107645	-0.0307589	0	3
-0.0265575	0.0339052	1	-1		-0.00866557	-0.0318188	0	3
0.0243027	-0.0819081	-1	3		-0.0954526	0.0140991	0	5
0.0628443	0.0791289	0	0		-0.00979248	-0.0721538	0	2
0.0618786	-0.0642483	1	3		-0.00807673	-0.0294873	-1	3
0.0469881	-0.0867542	1	3		0.0352195	-0.054392	-1	4
-0.0837149	-0.0558793	1	7		0.0185309	-0.0442203	-1	4
0.0243265	-0.0670883	-1	3		0.0189661	-0.0779773	-1	3
0.0348154	0.00732237	1	2		0.069765	-0.0727794	-1	4
-0.0445807	0.069551	0	4		-0.0496865	0.0346496	-1	5
-0.0988219	-0.0702321	-1	7		-0.012252	-0.0426209	-1	3
-0.0223318	-0.0160119	0	5		-0.0495585	-0.001109	0	6
-0.030493	0.051783	1	-1		0.0452408	0.05598	1	1
-0.106274	-0.0806971	-1	7		-0.00665946	-0.0669292	1	2
0.0416636	0.0844923	-1	0		0.00112371	-0.0567645	1	2
-0.0663739	0.0136311	0	-1		-0.0436977	-0.0155428	0	6
-0.0561498	0.0513926	0	4		-0.0102904	-0.0539637	-1	3
0.144061	-0.0552262	0	6		-0.0504916	-0.0108018	1	6
-0.109436	-0.0649242	0	7		-0.0592236	0.0535652	-1	5
0.034059	0.0908347	0	-1		0.00546386	-0.035821	1	3
-0.00324575	0.0432366	-1	0		0.045919	0.0607823	0	1
0.0208071	-0.0173741	0	2		-0.0360423	-0.00355567	-1	6
0.0205194	-0.0808378	-1	3		-0.0484453	-0.0291362	-1	2
0.0221986	-0.0162458	1	5		0.0058571	0.0353693	0	0
0.00559405	-0.0161586	0	5		-0.0142448	0.0354864	-1	5
-0.0163604	-0.00869036	1	5		0.0551433	-0.0582592	0	4
-0.0338719	0.00820833	0	1		0.0190431	-0.0485346	0	4
0.0345395	0.037786	0	-1		0.0330444	-0.0531079	-1	4
0.00241331	0.00171524	1	2		0.0318329	0.0371445	0	7
0.0588168	-0.0595054	-1	2		-0.0234129	-0.0667488	-1	2
-0.0224618	0.0816778	1	0		-0.0238124	-0.0193477	0	6
0.0137631	-0.00149563	0	2		0.0207811	0.0153605	1	3
-0.00719077	0.0621648	0	-1		-0.0772723	-0.0410339	-1	3
-0.0648136	0.091354	0	4		0.0446931	-0.0502472	0	4
0.00205246	0.0590203	1	0		0.0185356	-0.042425	1	3
-0.0813901	-0.0680806	-1	7		-0.088654	0.0111533	-1	5
-0.0806032	-0.0818824	-1	7		0.0183946	-0.0962835	0	2
-0.0475907	0.0229863	1	-1		0.00916721	-0.0211392	1	3
-0.0564431	0.000448729	0	-1		0.0459542	0.0517517	1	1
0.133935	-0.0205091	0	6		0.0545983	-0.0442632	0	4
-0.0674648	-0.0325816	-1	7		-0.0918037	0.00795563	1	5
0.00390717	0.042688	-1	0		0.0280816	0.00415077	0	0
0.0109061	0.0573035	-1	0		-0.0239412	-0.0685384	1	3
-0.0155596	0.0695617	0	0		-0.0645559	0.0166388	-1	5
0.0356193	-0.0814424	0	3		-0.0530341	0.0179509	0	6
0.0716143	-0.0558961	-1	3		0.0151311	0.057073	0	5
-0.0511091	0.0781518	0	4		-0.014053	-0.0912661	1	2
-0.0886974	-0.0623128	1	7		0.019312	0.0541555	1	1
0.222203	-0.0167711	-1	6		0.0150127	0.0118319	1	7
-0.0410865	-0.0285185	-1	2		0.0558266	-0.0493874	0	4
0.183127	-0.0354734	-1	6		0.0916421	0.084256	0	1
-0.00807395	0.0763502	0	-1		-0.00843193	0.0342157	0	0
-0.0764739	-0.069292	-1	7		0.0682132	-0.0655814	0	4
-0.0290532	-0.0238548	0	-1		0.0334784	0.0479063	-1	1
0.070081	-0.053262	0	2		0.00776013	0.0413535	0	0
0.0202623	-0.0114694	1	2		0.0342889	-0.0489827	-1	4
-0.0330648	0.00242678	1	0		-0.0137762	-0.0654147	0	2
-0.07889	-0.0541877	1	7		0.0250014	0.0275233	1	0
-0.0952384	-0.0492425	1	1		0.00849798	-0.0767873	0	4
0.0182243	-0.0671753	1	3		0.0286108	0.00629946	1	-1
-0.0502862	-0.0127139	1	-1		0.00685199	0.0358361	1	0
0.0118445	0.0436825	0	-1		0.0480102	0.0168625	0	-1
0.000154602	-0.00134182	-1	1		0.00930351	0.030924	-1	1
-0.043105	0.0276896	0	-1		-0.0254293	-0.00276493	1	6
0.0733268	0.00501927	1	5		-0.0573488	0.0293402	1	5
-0.0594622	0.000464585	1	-1		0.0298139	0.0658915	-1	1
-0.0340016	0.0584245	-1	4		-0.0593599	0.00150202	1	-1
-0.0351531	-0.016995	-1	5		-0.00115531	-0.0216154	0	3
-0.0162261	-0.0119532	1	1		-0.0288548	-0.00260824	-1	6
0.0254935	-0.0467253	1	3		-0.0136616	-0.0651106	0	2
-0.0172245	0.00339401	0	-1		0.0538825	0.0519228	0	1
-0.0556599	-0.00270665	1	-1		-0.042536	0.0282508	0	5
-0.0446002	0.0261218	1	-1		0.053659	0.0574474	1	1
0.052774	-0.0589484	1	3		0.0114437	0.0484952	0	0
-0.0411642	0.0633937	1	0		0.0498102	-0.05325	0	4
0.0214758	-0.0262604	1	5		0.0400273	-0.0326027	1	-1
0.00992789	-0.0239067	-1	5		0.0349732	0.0367516	1	-1
0.184742	-0.0470365	-1	6		-0.00788897	-0.0689984	0	2
-0.00784922	-0.00742629	1	1		0.0392247	0.048734	-1	1
-0.0309909	0.0234243	0	-1		0.0143858	-0.0276586	-1	2
0.0114651	-0.0686318	1	3		0.00375102	0.0206511	-1	0
-0.00502481	-0.0103255	0	1		0.0343809	0.048897	-1	1
0.0292988	-0.0631955	0	3		0.00293167	-0.00311871	-1	3
-0.0512423	0.0928584	0	4		0.000753218	-0.0514507	-1	2
-0.0265908	0.0375819	1	0		-0.0641733	-0.0372253	-1	3
0.00226584	0.0179975	-1	1		0.0492458	0.0596921	1	1
0.0106465	-0.017556	0	2		-0.030813	-0.093599	1	2
0.19797	-0.00771521	-1	6		0.00342983	-0.0128189	0	6
0.0474099	-0.0499917	-1	2		-0.00903033	-0.065409	0	2
0.175475	-0.0238786	-1	6		0.0282642	-0.0567481	-1	4
-0.0844673	-0.0718831	-1	7		-0.00544036	-0.0012332	1	-1
0.0207605	-0.0241164	0	3		0.0145794	0.046307	-1	1
0.186592	-0.00135293	-1	6		0.0443576	0.0215697	0	-1
0.00456182	0.0978174	-1	0		0.0543981	0.0592952	1	1
0.0384718	-0.063075	0	3		0.0156312	0.048091	0	-1
0.0111532	-0.04665	-1	3		0.059671	0.071315	0	-1
-0.00503116	0.0737081	1	-1		-0.0316599	-0.0171088	0	6
-0.0360842	0.0575198	-1	4		0.040439	-0.075336	0	4
0.019204	-0.0650021	1	3		-0.0351518	0.0489971	0	5
-0.0374649	-0.0117308	1	-1		0.0569095	0.0164076	1	-1
-0.016075	-0.0402045	1	5		-0.0406786	-0.062254	1	2
-0.0904578	-0.0771037	-1	7		0.0673353	-0.000939938	0	-1
0.0147652	-0.0288118	-1	3		0.0742598	0.0442278	0	7
-0.0148271	-0.0113245	1	5		0.0213037	0.0149958	0	-1
-0.000483613	0.0715834	-1	4		0.0427512	0.00794248	1	3
0.0162927	-0.019468	0	5		0.0201682	-0.0187442	0	-1
0.0139089	-0.0660674	1	3		0.0111712	-0.0556312	1	3
0.014214	-0.0306697	1	5		0.047558	0.0441564	1	-1
0.0208554	-0.0626299	0	3		0.0234452	-0.0550455	-1	4
-0.0880602	-0.076838	0	7		-0.00459488	0.0334535	0	0
0.0351563	0.0530139	0	0		0.0153576	-0.0563944	-1	3
-0.0663881	0.0152068	-1	1		-0.0295131	0.00297584	0	-1
-0.00883216	0.000360762	-1	1		-0.0142607	0.0293825	-1	1
-0.0295194	0.0276182	0	-1		-0.0776502	0.0146254	1	5
-0.0651434	-0.0388963	-1	7		-0.0045305	-0.0536667	-1	4
-0.0206701	-0.0328274	0	5		0.0303208	-0.0477519	-1	4
-0.0486114	0.0846113	1	4		0.000168374	-0.0513339	-1	2
0.0298458	-0.0705017	0	3		0.0325484	0.0470915	-1	1
-0.00577481	-0.0108468	-1	0		0.00145247	-0.0589052	-1	2
0.139965	-0.0281714	-1	6		0.00696494	-0.0624081	1	2
-0.0384385	0.012434	1	-1		0.0143294	-0.049202	1	3
-0.00349829	0.000261496	0	1		-0.0123926	-0.0377164	-1	3
-0.101077	-0.0712706	-1	7		0.00361104	-0.0310844	0	3
-0.0792167	-0.0573556	1	7		0.0118141	-0.0100367	0	7
-0.0385479	0.0245144	0	-1		0.00760872	-0.0457706	-1	2
-0.0130671	0.0443386	-1	-1		-0.0891306	0.0291118	1	5
-0.0679785	0.0241438	1	4		-0.015305	0.0304709	-1	5
0.00460942	0.0475147	-1	0		0.0156688	0.0624532	1	7
0.021326	-0.0198581	-1	2		-0.019766	-0.0736103	-1	4
0.0144555	0.0554657	0	0		-0.00297183	-0.0443332	-1	3
0.0169534	-0.02042	1	5		-0.0116947	0.00960617	-1	7
-0.0012956	-0.00550482	0	1		-0.0554773	0.0369895	1	5
0.00650578	-0.0334953	0	2		0.00738854	-0.0587349	-1	2
-0.0330986	0.0696394	-1	4		0.0507426	-0.0514996	0	4
-0.0687555	-0.0567345	-1	7		-0.034527	0.00599243	1	6
-0.0877448	0.0400039	0	4		0.0369782	0.0348057	-1	1
-0.0417096	0.0402873	1	0		0.0495188	-0.047358	0	4
-0.109155	-0.0959131	-1	7		0.030094	-0.0271097	1	3
0.0169853	0.0475348	0	0		0.000806309	0.0253725	0	0
-0.113831	-0.079607	-1	7		0.0406661	0.0355361	1	7
-0.0384528	0.0140097	-1	-1		0.0387723	0.0489379	-1	1
0.108676	0.0184891	-1	6		0.0348548	-0.00848952	1	3
0.0200057	-0.0241125	0	1		0.0908281	-0.0266867	-1	2
0.0187067	-0.0679088	0	3		-0.0289435	0.020564	-1	0
0.00952003	-0.032986	0	2		-0.00514118	-0.0227381	-1	3
0.0132017	-0.0182099	-1	5		0.0546566	0.019567	-1	7
-0.0455521	0.0681348	-1	4		0.00365747	0.0275858	-1	0
-0.00373429	-0.00734862	-1	1		0.0271614	0.0526346	0	7
-0.0904816	-0.0744775	0	7		-0.0327474	-0.0325369	-1	3
0.0504162	-0.13194	-1	3		-0.00966559	-0.0335558	-1	3
-0.0172341	0.00444448	1	-1		0.0138246	-0.0420152	0	2
0.139892	-0.0116119	0	6		0.0108083	0.0057731	1	-1
0.0360173	-0.0420537	1	5		-0.051668	0.0348731	-1	5
-0.0590547	0.0388028	1	-1		0.00280405	-0.0514999	-1	2
0.00171564	-0.00458362	1	0		0.0263222	0.0181747	0	7
0.00857025	-0.0114473	0	2		-0.0419593	0.0346585	0	5
-0.0857806	-0.0646592	-1	7		0.05501	0.0288473	-1	7
0.0855091	-0.0901077	0	3		0.0552566	0.0274254	-1	7
0.00470135	-0.000922828	1	-1		-0.00508003	-0.0343253	-1	3
-0.0905588	-0.0701437	-1	7		-0.0529824	0.037699	1	5
0.156806	-0.0458393	-1	6		0.0589576	-0.00120876	1	-1
0.13927	-0.0205056	-1	6		0.0184773	-0.0646865	-1	4
-0.0834862	-0.0605809	0	7		0.0108864	0.0355748	1	0
-0.0374855	0.0738786	-1	4		0.0438575	0.0305517	0	-1
0.0959456	0.00752652	0	1		-0.0566402	0.0353754	1	5
0.00743195	-0.0024902	0	1		-0.0176678	-0.0732651	0	2
0.0617264	-0.0474408	0	2		-0.0744318	0.0440342	1	0
0.00645345	-0.0277177	-1	2		0.00799356	0.0356961	1	0
0.0202898	-0.0654679	-1	3		-0.0468399	-0.015868	1	6
0.0250385	-0.0798112	-1	3		-0.0533306	0.0341757	1	5
-0.0492096	0.0350746	0	4		-7.79976e-06	0.0282271	1	0
-0.0823838	-0.051936	1	7		-0.0146066	-0.10275	-1	4
0.0287868	0.00630361	-1	0		-0.00139205	-0.0547777	0	3
0.00281399	-0.0279581	0	5		0.0085192	0.0274338	1	0
0.0155961	-0.0372195	-1	2		-0.0218113	-0.0549168	1	3
0.0245961	-0.0309643	-1	-1		-0.0351586	-0.0127949	0	6
0.0213242	-0.0695962	-1	3		-0.00784339	-0.0666171	0	2
0.0626794	0.0140038	1	5		0.0224955	0.0702792	-1	1
0.135475	-0.0174724	-1	6		0.0493608	-0.0671736	-1	4
0.000744404	-0.0273672	0	5		0.0827023	0.0692715	1	1
-0.0810567	0.0515234	0	4		-0.0410255	0.00525425	1	6
0.0139977	0.0480446	-1	0		-0.00239219	0.0276872	0	0
-0.0135174	0.0107275	-1	1		0.00259047	0.0665438	0	-1
-0.0706122	-0.0183844	0	-1		-0.0243388	-0.0204192	0	0
0.0238397	-0.0705467	1	3		0.0318404	0.0400169	-1	1
-0.0404427	0.0670664	-1	4		-0.0364235	-0.00506707	0	6
0.00282557	0.0395282	-1	-1		0.0589063	-0.0468003	0	4
-0.0555457	-0.0153123	1	-1		0.0274904	-0.0216956	-1	-1
0.00812885	0.0394172	-1	0		0.0366933	0.0344983	1	7
0.0284745	-0.0425393	1	1		-0.00334383	0.034881	1	0
-0.0786682	-0.0575593	1	7		-0.01842	0.0405583	1	-1
-0.0915027	-0.0450604	1	7		0.00460194	0.0349243	1	7
-0.0327461	-0.032764	0	2		-0.0462243	0.0193138	0	0
0.0240918	0.0247106	-1	2		-0.0508358	-0.00669306	0	6
0.018413	-0.0161648	-1	2		-0.107523	0.00309804	0	5
0.0177059	-0.0616581	-1	3		0.0459883	0.0445324	1	1
0.0146955	-0.104442	-1	3		0.0300312	-0.0514118	-1	4
0.119456	-0.0164695	0	6		0.0138171	0.0282047	0	7
-0.0835989	-0.0727701	0	7		-0.01301	-0.0384478	1	3
-0.0123535	-0.0344467	-1	2		0.00686092	0.0254716	-1	0
0.139739	-0.013412	-1	6		0.0246148	-0.0439961	-1	4
0.0180532	-0.0629484	0	3		0.00275381	-0.0341218	0	3
-0.08086	-0.0535197	-1	7		0.0496334	0.0369527	1	1
-0.0316711	0.0985329	1	4		0.0396903	0.0273497	0	7
0.00448556	-0.00633866	0	1		0.0614362	-0.0543773	0	4
-0.00634996	-0.00837221	1	1		0.0305478	0.0446095	-1	1
-0.0839028	-0.0508776	-1	7		0.031769	0.0127286	1	7
-0.104646	-0.0938359	-1	7		0.00134164	0.0275156	0	0
-0.0260739	0.0638396	-1	4		0.0249319	0.000953097	-1	4
-0.0888246	-0.0907678	-1	7		-0.0323155	-0.007658	1	6
-0.0486378	0.073689	1	4		0.074131	-0.00496287	0	4
-0.00508824	0.0800109	-1	4		0.0860814	-0.039921	0	4
-0.0182631	-0.0485963	1	5		-0.0593826	0.0239971	1	5
-0.0271315	0.0139502	1	-1		0.0469527	0.0129241	-1	7
0.0124154	-0.0193457	-1	2		0.0615058	-0.0278071	0	-1
-0.0825215	-0.0604821	1	7		0.0507886	0.0782329	0	-1
-0.0513219	0.0701432	0	4		-0.0140135	-0.0761857	-1	2
-0.0377434	0.0709078	0	4		-0.018701	-0.0667995	1	3
0.0200806	-0.0174204	1	2		0.0164499	-0.039171	1	-1
0.021983	0.0908982	1	0		-0.00131685	-0.0260532	-1	3
-0.0558438	-0.0657309	1	1		-0.0666125	0.0310236	1	5
0.0653955	-0.0359055	0	2		0.0142993	-0.0606918	1	2
0.0457815	-0.0368529	1	2		-0.0373701	0.00162421	1	6
0.131278	-0.0131697	0	6		0.0150029	0.0268621	-1	0
0.0361647	-0.058336	-1	3		-0.0413631	-0.00727471	0	6
-0.0375998	0.0704852	-1	4		0.0752994	0.0413441	-1	7
0.0489384	-0.0521005	0	3		-0.0115528	0.0638237	1	0
0.0174568	-0.0100006	0	2		-0.0652044	-0.0311101	1	3
0.018944	-0.067746	-1	3		-0.0471326	0.0401094	-1	5
-0.0325289	0.0265836	0	-1		-0.0453351	-0.0410189	0	2
-0.0601265	-0.00951092	1	-1		0.00377524	0.0291801	1	0
-0.0370717	0.0281831	-1	-1		0.0169546	-0.0463577	1	-1
-0.00838949	-0.0554759	-1	5		0.0426196	-0.0423254	1	2
-0.0110676	-0.00976858	0	3		-0.0463662	-0.0349037	-1	2
0.000320732	-0.0109502	-1	5		-0.0129636	-0.0751198	1	2
0.0138833	-0.0674009	1	3		-0.0437052	-0.0184153	-1	3
0.0197297	-0.0608609	1	3		-0.0013857	-0.058827	1	2
0.0101941	0.0518288	-1	0		-0.00913902	-0.0141197	-1	6
-0.0818162	0.0520526	1	4		0.0377305	0.0443417	-1	1
-0.099491	-0.0796823	0	7		-0.0849441	0.0283485	0	5
-0.00253381	0.0479597	0	0		-0.0622228	0.0283834	1	5
0.0256284	-0.0169689	-1	2		-0.00436814	-0.072034	0	2
-0.0747237	0.0189271	1	1		0.0478081	-0.0603346	-1	4
0.0110914	-0.0398219	0	5		0.0432212	0.0298303	1	7
0.0064265	-0.108075	1	3		0.0131768	0.0266223	1	0
0.0392931	-0.0704322	0	3		0.0577799	-0.0511063	-1	4
-0.0267049	0.0501875	0	-1		-0.0132653	0.00962308	-1	6
-0.012436	0.0579907	-1	1		-0.0335793	0.0496983	1	5
0.118959	-0.0335607	-1	6		-0.00120406	-0.0575971	-1	2
-0.0281986	-0.0348887	-1	1		0.00621017	0.0492697	1	-1
-0.0259264	0.0475574	-1	1		-0.0134064	-0.0733975	0	2
-0.00663206	0.0494606	1	0		0.0194426	-0.0959357	0	2
0.00819698	-0.0211264	-1	5		0.0135539	0.0545766	-1	1
-0.0466647	0.00407384	1	-1		0.00722718	0.0377686	0	7
-0.010339	-0.0116309	1	1		0.0547592	-0.0428799	0	4
-0.00841969	0.0521782	1	0		-0.0519579	0.0290704	1	0
-0.0417191	0.0413378	-1	-1		0.0189537	0.0251495	0	7
-0.0528105	-0.0673225	-1	1		-0.0137363	0.0297359	-1	3
0.0369261	-0.0107455	1	2		0.0532265	0.0619039	0	1
-0.0904556	-0.0699106	0	7		0.0735915	-0.0110612	0	-1
-0.0900055	-0.0710637	-1	7		-0.00733416	-0.0292162	-1	3
0.00908384	-0.0222346	1	5		-0.0070149	-0.0224578	1	3
0.125135	-0.0175307	0	6		0.000570542	-0.105068	-1	2
0.14378	-0.0242373	0	6		-0.00164042	0.0359042	0	0
0.119657	-0.0272619	-1	6		-0.0766754	-0.0130332	0	6
-0.00618073	0.117307	-1	4		0.0961077	-0.00986747	0	-1
0.145129	-0.0224062	-1	6		-0.00105084	0.0343701	0	0
0.126871	-0.0211391	0	6		0.00411035	0.0471379	1	-1
-0.00888579	0.0826569	1	4		-0.006522	0.0405713	0	0
0.115043	-0.0177839	-1	6		0.0186728	0.00999718	0	-1
0.0426578	-0.0252818	0	2		0.054805	0.0124805	0	7
0.0613268	-0.00332107	0	6		-0.0405273	-0.00444591	0	6
-0.0356906	0.0423565	-1	-1		-0.0128649	-0.0374189	0	3
0.0208597	-0.064058	0	3		0.021299	0.0132005	1	-1
-0.0850603	-0.0897371	0	7		0.126717	0.082801	-1	7
0.149617	-0.0193026	-1	6		-0.000222218	0.0202234	-1	0
-0.00453471	-0.00203968	0	1		-0.0338199	-0.0422201	0	3
0.0652671	-0.0217241	1	2		-0.0541314	-0.00606302	0	6
0.0193513	-0.0176883	1	2		0.0338368	0.0026525	0	-1
0.0121522	0.048049	0	0		0.0197274	0.0128584	1	-1
0.0197049	-0.0653512	-1	3		-0.0145079	-0.0650493	-1	2
0.0149808	0.0495284	0	0		0.00583999	-0.0584878	1	2
-0.00161717	0.0468259	-1	0		-0.0362618	0.00445991	-1	6
-0.0763791	-0.0482911	-1	7		0.0133452	-0.0251339	1	3
-0.0896475	9.79117e-05	0	1		-0.00595263	0.00308112	-1	3
0.0168637	0.047571	0	0		0.00825736	0.0312943	0	1
0.00230866	0.0132704	0	0		-0.0532089	-0.0488335	-1	3
-0.0120681	-0.0659608	0	3		-0.00783234	-0.0446375	0	3
-0.0617185	0.0829344	1	4		-0.0421346	-0.0184322	1	6
-0.00226627	-0.00616614	-1	1		0.0290065	-0.0425378	0	3
-0.0135868	-0.000993032	-1	1		0.0174011	-0.075806	0	2
0.0280717	-0.0814027	-1	3		-0.0267614	-0.00315989	1	6
-0.0372647	0.076827	-1	4		-0.0484762	0.0314097	0	5
0.0281119	-0.0619874	0	3		0.0102792	0.0036244	0	7
0.146568	-0.0128374	-1	6		0.0519974	-0.0600207	0	4
0.00840207	0.0470239	-1	0		-0.0538317	0.0309806	0	5
-0.0889048	-0.0625075	-1	7		0.00909954	-0.0469913	-1	3
-0.0250432	0.033372	0	-1		0.0841056	0.00534261	-1	-1
0.184266	0.00548702	0	6		0.00175711	0.0161912	-1	0
-0.106179	-0.0912018	1	7		-0.00590671	0.0124765	-1	0
-0.0382688	0.0770339	-1	4		0.0415182	0.0277206	1	7
0.0360315	-0.0641723	0	3		-0.00543754	-0.00015603	0	7
0.0233054	-0.0551172	-1	3		-0.0231535	0.0323508	0	5
-0.0499627	-0.0484298	-1	-1		0.0711571	0.058983	1	-1
0.0352625	-0.0420497	-1	2		0.00382229	0.0208806	1	0
0.0391171	-0.0509985	0	3		0.0294747	-0.0492658	-1	4
0.164795	-0.0112174	0	6		0.0386869	-0.0465697	-1	4
0.0205198	0.0541894	0	0		0.0202857	0.0261378	0	7
-0.0425497	0.0766835	1	4		0.000609138	0.0251308	0	0
0.0496694	-0.0494783	0	3		-0.0463559	-0.030954	0	2
-0.10702	-0.0817436	1	7		-0.0370921	-0.0025305	0	6
0.0625129	0.032387	0	0		-0.0208403	-0.0322877	-1	3
-0.0246119	0.0690841	1	4		0.0117793	-0.0233217	-1	4
0.0194983	-0.0514207	-1	3		-0.00463952	-0.0618376	1	2
-0.0794847	-0.0625175	1	7		-0.00670619	-0.0268943	-1	3
0.036393	-0.0835473	0	3		0.0920867	0.0540897	0	1
0.0100021	0.0804569	0	0		0.0354469	0.017716	1	7
-0.0747269	-0.0640561	1	7		-0.0374716	-0.0371539	1	2
-0.0193223	-0.0149773	-1	3		0.00662058	-0.0575045	-1	2
0.125856	-0.0118321	0	6		0.0507426	0.0606392	-1	1
0.00849414	-0.00304359	1	2		-0.0258455	0.00401354	-1	0
-0.0784994	-0.0590198	1	7		0.0591563	0.0388748	-1	7
-0.0445907	0.0250714	1	-1		0.0788166	-0.0150672	-1	0
-0.0445764	0.0234956	1	-1		-0.0515863	0.0433541	-1	5
0.142788	0.0020284	0	6		0.0292312	-0.0539917	-1	4
-0.0170818	-0.012363	-1	5		-0.024003	0.00289021	1	6
0.0187446	-0.0620435	0	3		0.0372496	0.0628556	1	1
-0.0144101	0.0259633	0	1		0.0662214	-0.0264217	0	4
-0.0403648	0.0716549	0	4		-0.00136018	0.0281696	1	0
0.0289955	-0.0663341	0	3		-0.00188571	-0.054909	-1	2
-0.0280892	-0.0469691	1	1		-0.0501951	0.0236724	-1	5
0.00254121	-0.0199216	0	5		0.0603985	-0.0507754	0	4
-0.00636783	-0.0287008	-1	5		-0.0295581	-0.0089721	1	6
0.000760789	-0.00639048	0	1		0.0190704	-0.038122	-1	3
0.010058	0.0531995	0	0		-0.0174452	0.0128997	0	0
0.0147947	0.0372956	-1	0		-0.0479829	0.0294426	0	5
0.0220686	0.0814439	1	0		0.0575964	-0.046091	0	4
0.0123741	-0.0303001	1	5		-0.0467375	0.0232691	0	5
0.0017965	-0.0135126	0	2		-0.0101694	-0.0594558	0	2
-0.0165237	0.092676	0	0		0.0032305	0.0330139	0	0
-0.062172	-0.0336598	1	7		0.0325958	-0.0450416	-1	4
0.017264	-0.0676417	-1	3		0.100962	0.0442993	-1	7
0.00174893	-0.00826026	0	2		0.0203208	0.0177258	0	7
0.140585	-0.0118981	-1	6		-0.0257604	-0.000485188	1	6
-0.0011242	0.0589817	1	-1		0.00628407	0.0150211	-1	0
0.0372529	-0.0184715	1	2		0.0169527	-0.0470759	-1	2
-0.00695504	-0.0114877	1	1		0.0292499	0.0504577	1	1
0.0120292	0.0479555	0	0		0.00521327	0.0382079	1	0
-0.0870362	-0.0734074	-1	7		0.006905	-0.0659979	1	2
-0.00110835	-0.0261024	0	5		-0.05894	0.0279309	0	5
0.000470906	0.0495566	1	0		-0.0546723	0.0297709	1	5
0.00296034	-0.0586868	-1	3		-0.0122163	-0.0321311	1	3
0.0180641	-0.0724153	-1	3		0.0423959	0.0722192	1	1
0.0592005	-0.018541	0	1		-0.0100508	0.0375956	0	1
0.129355	-0.00642053	0	6		0.0323342	0.0180554	0	7
0.0271109	0.0246948	0	0		-0.055029	0.0285827	1	5
0.0159893	0.00269436	-1	2		-0.00436758	-0.0362214	-1	3
0.0194	-0.0197938	0	2		0.0226933	0.0235289	-1	0
0.0327741	-0.0686123	0	3		-0.00768787	0.0327931	0	0
0.0202986	0.0491788	0	0		-0.075102	-0.0119729	1	6
-0.00570346	-0.0187253	0	3		0.0589369	-0.009108	-1	4
0.0827977	-0.0407238	-1	2		0.0425896	0.0541763	0	1
0.0648342	0.0260723	0	6		-0.0347601	0.000627641	-1	6
-0.00010797	0.00956658	-1	1		-0.0228753	-0.0613685	-1	3
-0.0516165	0.0508435	-1	4		0.0527587	0.0308149	0	1
0.00129086	0.000264472	0	1		-0.0620049	0.0263837	1	5
-0.0481742	0.00408177	-1	4		0.0010028	0.0174555	-1	0
0.0258072	-0.011582	-1	2		-0.00147239	-0.0583981	-1	2
-0.00390061	0.0322106	0	-1		0.0269349	-0.0338979	-1	3
-0.0899076	-0.0545226	-1	7		0.0527584	0.0568669	0	1
-0.0821555	-0.0771473	1	7		0.05108	-0.0104596	1	-1
0.0301613	-0.0169886	-1	2		0.0284905	-0.0396597	1	-1
0.0205166	-0.0619344	0	3		-0.0330351	0.0575919	0	5
0.148137	-0.0205795	-1	6		-0.0229695	-0.00132277	1	6
0.00916715	-0.0148602	-1	5		-0.0402208	0.035421	0	5
0.00916327	0.00640668	0	2		0.00849892	-0.0764282	0	4
-0.036392	0.075748	0	4		-0.0588241	0.00616411	1	6
-0.0463602	-0.0295412	-1	2		-0.023271	-0.0125313	-1	3
-0.0173768	0.0202015	0	-1		-0.00637406	-0.0642148	1	2
-0.0025097	0.0557763	1	0		-0.022223	-0.0121835	0	-1
-0.0873912	-0.0823719	1	7		-0.0269602	-0.0218272	1	0
0.167918	-0.0227885	0	6		-0.0508971	0.027558	1	5
-0.0832772	-0.0623411	1	7		0.0540712	-0.0388035	0	4
-0.025113	-0.0422578	0	-1		0.0437175	-0.0229476	-1	-1
0.0251431	-0.0913663	-1	3		0.128808	0.0817013	-1	7
-0.01777	-0.0197124	-1	2		0.0799633	0.0229815	-1	-1
-0.00177196	0.0526958	1	0		0.00422198	-0.0661417	1	2
-0.104613	-0.0975126	-1	7		0.0651208	-0.0468766	-1	4
-0.00495029	0.0647791	1	0		-0.0491676	0.0270576	-1	5
0.0385891	0.00730255	-1	5		0.0638387	0.0633706	0	0
-0.0154745	-0.0126414	1	1		0.0353135	-0.03327	0	4
0.0119571	0.114585	0	-1		-0.00222649	-0.0596061	1	2
-0.0306785	0.0722672	1	4		0.00757669	-0.0470059	-1	2
-0.0211743	0.0228475	1	0		0.00168153	0.0235008	1	0
-0.034846	0.0605306	-1	4		0.0210809	-0.0701006	-1	4
0.0192367	-0.0225328	1	5		-0.000186108	0.00589153	0	3
-0.0570092	0.0629517	1	4		0.0119034	0.0240737	0	7
-0.0267224	-0.03122	-1	5		0.0611373	0.0314428	1	0
0.133709	-0.0191917	-1	6		-0.0441508	0.011392	1	5
0.00437788	0.0347932	-1	-1		0.0056184	0.0306393	1	0
-0.0821415	-0.0583535	1	7		-0.0288872	-0.00235436	-1	6
-0.0121093	0.105258	-1	4		-0.0288448	0.0582649	0	5
0.00870121	-0.0250489	0	5		-0.0252834	0.0187292	1	-1
0.0145702	-0.00727718	0	2		-0.0122352	0.00314879	0	-1
0.0236431	-0.0924089	-1	3		-0.0467261	0.0269869	-1	5
0.200458	-0.0324131	-1	6		0.0149413	-0.0154563	0	-1
0.068979	-0.0149159	0	6		-0.0310067	0.0324354	-1	6
-0.0403095	0.0523598	1	-1		-0.0218009	-0.0509672	1	3
0.0154053	-0.0655959	-1	3		-0.0661303	0.0152195	-1	5
0.0131333	0.0586534	0	0		-0.00913314	-0.0596641	0	2
-0.0491078	0.0770409	0	4		-0.0226666	0.0183419	1	-1
-0.0186319	-0.00834888	1	1		0.0894229	0.0365241	0	7
0.0199661	0.0506088	0	0		-0.0217182	-0.0193702	-1	3
-0.0339908	0.0213392	0	-1		0.0691155	0.0791127	1	1
-0.0675932	-0.0184003	-1	7		0.048963	0.063992	0	1
-0.0418951	0.0607715	1	4		0.0469753	0.0215415	0	0
-0.0314221	-0.0122877	0	-1		0.0441404	-0.0613723	0	3
0.0127008	-0.0508598	1	5		0.125542	0.0339806	-1	7
0.0778172	0.00919736	-1	6		-0.0564449	0.0314076	-1	5
0.0605673	-0.00279187	1	5		0.0138678	-0.0254986	1	3
0.017567	-0.0628155	-1	3		0.00290723	-0.0124542	0	-1
0.0384195	-0.0572974	0	3		0.00848388	-0.0821731	0	4
-0.013714	0.115771	1	4		0.0464322	0.0512582	0	1
0.0420727	0.0393221	0	0		0.0322051	-0.0206692	1	-1
0.0172234	-0.0728453	-1	3		0.016572	0.0255519	0	7
0.0160315	-0.0294646	0	2		-0.0163117	0.0459216	1	-1
0.0335484	-0.0194567	1	5		0.0138716	-0.0240624	1	-1
0.0350389	-0.0173637	-1	1		-0.0426196	-0.00370524	0	-1
0.0345888	-0.0261069	1	2		-0.00282812	-0.0403843	1	3
0.101177	0.0132764	-1	6		0.0518671	0.0369567	-1	7
0.0191289	-0.0939608	0	3		-0.0452823	-0.00931755	0	6
0.0141082	0.058267	0	0		0.00193109	0.0313784	0	0
-0.0796507	-0.055986	1	7		0.0312379	0.00986183	0	7
-0.0149841	0.00600829	-1	5		-0.00931151	-0.0328277	1	3
0.0424247	0.000454675	-1	-1		-0.00496851	-0.0209869	-1	3
-0.0670493	0.0882145	1	4		-0.00834564	-0.0649793	0	2
-0.086754	-0.0567672	1	7		0.0431845	-0.0265326	-1	-1
0.148951	-0.0107159	-1	6		0.0271821	0.0605339	1	1
0.0177936	0.0545862	0	0		-0.0533714	0.0252839	-1	5
-0.0202023	0.0821912	1	4		0.00884487	0.0302665	-1	0
0.00767913	-0.07972	1	3		-0.0435962	0.0232353	-1	5
-0.027355	0.0386363	0	1		0.0386192	0.029531	0	0
-0.0950454	-0.0795692	-1	7		0.0407735	0.0391687	-1	1
0.0212672	-0.0127989	0	2		-0.004914	-0.000161669	0	-1
0.0489701	0.0277312	-1	0		0.0542842	0.0135633	1	-1
0.0448888	-0.0216171	0	5		0.0965467	-0.0421882	-1	4
-0.048829	-0.0069442	0	-1		0.0391235	0.0280525	1	7
0.0232919	-0.0169563	1	2		-0.0453616	0.0286955	0	5
-0.0206844	-0.0312517	0	5		-0.0384265	-0.00195507	1	6
0.0274058	-0.00786981	1	5		0.0287339	0.0533358	1	1
0.00359142	-0.0450346	0	5		0.0175167	-0.0316421	0	2
-0.0894113	0.0573446	-1	4		0.0177263	0.0484275	1	0
0.0204783	-0.0145503	0	2		0.0658248	0.0220566	1	-1
-0.0205131	-0.0501601	1	3		-0.0136516	-0.0252216	-1	3
0.017965	-0.0487866	-1	5		-0.00766519	-0.0511195	-1	3
0.0071197	-0.0167102	-1	5		0.0595056	0.00812106	1	-1
-0.0302833	0.0699639	-1	4		-0.0404944	0.00812106	0	5
0.0164063	-0.0633918	1	3		-0.0944553	-0.00494219	0	6
-0.0309766	0.0218486	-1	0		0.0632287	0.0303431	1	6
0.0213267	-0.0142095	0	2		-0.0382696	0.0580073	1	5
0.0500341	-0.00641302	1	5		-0.0483626	0.00246076	0	5
0.00433965	-0.0206081	0	5		0.00308105	0.0273187	0	0
-0.00682554	-0.0212658	0	5		0.026057	0.0307435	0	7
-0.0404173	-0.0190682	-1	-1		-0.00591691	0.0167253	0	-1
0.0251824	-0.00446092	1	2		-0.00183068	-0.0476409	-1	2
6.50102e-05	-0.072327	-1	3		0.00134881	-0.00776953	0	7
-0.00209143	-0.000887152	-1	2		0.0649817	0.03484	-1	7
-0.0292816	0.00135649	1	-1		0.0447307	-0.035885	-1	4
-0.0125676	-0.0108111	0	-1		-0.00353605	-0.0737851	-1	4
-0.0111622	-0.0109209	1	1		-0.0260871	-0.00365302	1	6
0.0032299	-0.00511678	1	1		0.0517501	0.0509086	0	1
0.000992595	0.0752521	1	0		-0.0305078	-0.00890964	1	6
0.013799	-0.0313025	1	5		-0.0365342	0.00199588	1	6
-0.0194428	0.081662	1	0		-0.0529616	0.0347189	-1	5
0.0935814	0.0185683	-1	6		-0.00527181	-0.04941	-1	2
-0.082264	-0.0702711	-1	7		-0.0440101	0.0335357	0	5
-0.027401	-0.0396198	1	5		-0.0390911	-0.0558079	0	2
-0.0376076	0.00402627	0	-1		-0.0519917	0.0161444	1	5
-0.0286457	0.0144834	1	1		-0.033663	-0.00550808	-1	6
0.168099	-0.0427474	-1	6		0.0080943	-0.0518238	-1	2
-0.0546387	-0.0321238	1	7		0.103594	0.050016	0	1
-0.0679404	0.0199419	-1	-1		-0.0525956	0.0341017	-1	5
-0.027317	0.0344344	-1	4		-0.0305641	0.0014156	1	6
0.0888452	-0.0418059	0	6		-0.0024617	-0.0633838	-1	4
0.0109993	0.0329326	-1	0		-0.0132174	0.027935	1	-1
-0.00797669	-0.00514941	1	1		0.0049751	-0.0650063	1	2
-0.0120142	0.0947532	0	4		0.0465194	0.0473992	-1	0
-0.00183336	0.0533006	1	0		0.104401	-0.0419137	-1	4
-0.03753	0.0748634	1	4		0.0634594	-0.046545	0	4
-0.0700002	-0.00263133	0	-1		0.115684	0.0681981	1	1
0.0754245	0.0233906	1	5		-0.0347022	-0.00369689	-1	6
-0.00906655	0.102616	1	4		-0.0215932	0.0283842	0	0
0.0236288	-0.0908332	1	3		-0.0504058	0.0240468	-1	5
-0.00121838	-0.00693425	1	1		0.0560147	0.074586	0	-1
0.0442672	-0.0363197	-1	2		-0.0162825	-0.0674796	0	2
0.116586	-0.0214684	-1	6		0.036839	0.0224906	0	7
0.0306388	-0.0315212	1	2		-0.0143294	0.00317135	1	-1
-0.0773574	-0.0236011	1	7		0.00726102	0.0506946	-1	0
0.0283032	-0.026053	-1	2		0.028807	0.025165	0	7
0.142052	-0.0125378	-1	6		0.0919739	0.0110029	0	-1
-0.0511212	0.0676466	1	4		-0.0603703	0.0155165	0	5
-0.0292324	-0.0874043	0	1		-0.0346241	0.00474721	-1	6
0.0455436	-0.0105911	0	2		0.0149638	-0.00683899	-1	-1
-0.0863514	-0.0653497	-1	7		0.0156077	0.0391146	1	-1
0.00654567	-0.0151015	-1	5		0.0766707	-0.0347927	0	4
0.022576	0.108752	0	0		0.0358116	-0.0429702	1	3
0.0223505	-0.0183773	1	2		0.0695751	0.0546912	1	1
0.0287966	-0.0615577	0	3		-0.0205593	0.0233462	1	0
-0.0333618	0.0604154	-1	4		0.0238284	-0.020579	-1	-1
-0.00415748	0.0605733	0	0		0.00436225	-0.056635	-1	4
0.0295321	0.00735012	0	1		-0.00938847	-0.0347104	0	3
-0.0780551	-0.0298999	0	7		0.00374753	-0.0914578	1	2
0.0244835	-0.101867	-1	3		-0.0996626	0.00588589	1	5
-0.0548115	0.0702931	-1	4		0.106617	0.00474105	0	4
-0.0148596	-0.00822351	-1	1		-0.000474213	0.0312536	1	0
-0.0777509	-0.0622717	1	7		0.011768	-0.0276304	-1	3
-0.00126106	-0.0041577	-1	1		0.0354357	0.0134073	1	0
-0.0115005	0.0380278	-1	5		0.0634853	-0.0716346	0	4
0.134879	-0.00814237	-1	6		-0.0111439	0.0200132	-1	3
0.0176508	-0.0689262	-1	3		0.0574471	0.0217878	0	-1
-0.0174465	-0.0554284	1	5		-0.0572011	0.033591	1	5
-0.0402318	-0.0395524	0	-1		-0.0341658	0.0256471	-1	6
0.0275953	-0.0214455	1	2		-0.0474212	0.0355408	0	5
0.21383	-0.00884892	-1	6		0.0500987	0.0146856	-1	7
0.041115	-0.0215973	1	2		-0.0469273	-0.0492603	0	2
0.00893658	-0.0287623	0	5		-0.0138443	-0.0115556	1	3
0.0737073	-0.0369995	0	6		0.0787029	-0.058513	0	4
0.00681051	-0.0389355	0	5		0.0390986	0.0126497	1	7
-0.000834034	0.0269424	0	0		0.0280287	-0.0534403	-1	4
0.0147816	0.0546486	-1	0		-0.0239618	-0.0764376	0	2
0.014039	-0.0319593	-1	5		-0.0510029	-0.0061284	1	6
-0.0280432	0.031287	-1	-1		-0.0483232	0.0249515	-1	5
-0.0893341	-0.0668789	-1	7		-0.012846	-0.0356851	1	3
0.145484	-0.0185382	-1	6		0.00984585	0.0380994	0	7
-0.0452734	0.0717034	0	4		0.06122	0.0630398	-1	1
0.018583	-0.0163493	0	2		0.0662149	-0.0289351	0	-1
-0.00827892	-0.00588312	1	1		0.0208845	0.0548567	1	7
-0.0211553	0.0207466	0	-1		-0.000340357	-0.0225522	0	3
-0.0118421	-0.011091	1	1		-0.0390046	-0.0227747	1	6
0.0888262	-0.039705	0	6		-0.0117027	-0.0716529	0	2
-0.0192605	-0.0218054	-1	0		0.0247994	0.0288937	0	7
-0.0057098	0.0653083	1	0		0.0238049	-0.0295554	-1	-1
0.121303	-0.0142188	0	6		0.0436055	0.024374	1	7
0.189977	-0.0418119	-1	6		-0.000727518	-0.0361339	-1	3
-0.00157769	-0.0576125	0	3		-0.0745296	0.00669236	0	6
-0.0654161	0.0745505	1	4		0.0458857	0.0492957	0	1
0.0789621	-0.0338759	-1	2		0.0320988	0.0217688	0	7
-0.0669589	0.0782351	-1	4		0.00506439	0.01158	1	-1
0.0317504	-0.0709178	0	3		-0.00756564	-0.0703951	1	2
-0.0893336	-0.0345676	-1	7		0.0245103	0.0263556	0	7
0.0166204	0.0163465	-1	1		0.000829122	0.0331512	0	0
0.0417191	-0.0883021	1	3		-0.0142261	-0.0384317	-1	3
0.0269251	-0.0727521	-1	3		-0.0486296	0.0263191	0	5
0.0107203	0.0011464	-1	0		0.0721844	0.0514315	-1	1
-0.0165554	0.0128443	0	5		0.0337091	0.0521221	-1	1
-0.0176717	0.0527661	1	1		0.0311824	-0.0113225	1	-1
-0.0604595	0.0272555	1	4		0.0271435	0.0410341	-1	1
-0.0454719	0.0788546	1	4		0.022566	-0.102792	0	2
0.0231579	-0.0388349	1	3		-0.00336621	-0.0415085	-1	3
0.184742	-0.0470365	-1	6		0.0280195	-0.0564404	-1	4
-0.0901757	-0.0706185	-1	7		0.0357293	-0.05591	-1	4
0.00190115	-0.0250678	-1	2		-0.0197349	-0.0617614	-1	2
-0.0827818	-0.0913247	-1	7		-0.0355565	0.00288817	-1	6
0.0376267	-0.0530916	0	3		-0.00895492	-0.0607297	1	2
-0.0111809	-0.00833631	1	1		-0.00282169	-0.00090234	-1	6
0.0194222	-0.043017	0	5		0.053808	0.0629361	1	1
-0.0628696	-0.0399587	-1	7		0.0234073	0.0185638	1	-1
-0.0682877	0.058284	-1	4		0.0477076	0.0520333	1	1
0.140624	-0.0149796	-1	6		0.00320895	-0.0971971	0	2
-0.0924509	-0.10703	0	7		0.0505517	-0.0122493	-1	4
0.00557518	-0.0210075	0	5		0.0562236	-0.0523315	0	4
0.0515024	-0.0852022	-1	3		-0.00946153	-0.0345427	1	3
-0.0335315	0.0700762	-1	4		0.0767441	-0.00678635	0	4
0.0139575	-0.0281076	1	5		0.0478804	-0.0326873	0	-1
0.10459	-0.030334	-1	6		0.061456	-0.0468371	-1	4
0.012772	-0.0274965	1	5		-0.00717455	-0.0636921	0	3
0.0100854	-0.0197929	-1	5		0.019749	0.0211166	1	-1
0.135064	-0.0152108	-1	6		-0.0103252	-0.0672488	-1	2
0.00816765	0.00146531	0	1		0.0018357	-0.0217784	1	3
0.0270591	-0.0163196	-1	2		0.0809258	-0.00934486	-1	-1
-0.0898647	-0.0592497	0	7		0.0177338	0.0512999	0	1
0.0313603	-0.0278486	0	3		0.0935445	0.010986	0	-1
-0.0441499	0.0597329	1	4		-0.0121167	-0.0354172	1	3
-0.0243313	0.0380952	1	-1		0.0122569	0.0237201	-1	0
-0.0347884	0.0260703	-1	4		0.0437616	0.0592565	1	1
-0.0896174	-0.0865619	-1	7		0.00132457	-0.045764	-1	2
0.153782	-0.0452983	0	6		0.105156	0.0464085	0	1
0.047884	-0.0190068	-1	2		0.00333678	-0.0483654	-1	4
0.0106728	0.00639875	-1	0		0.0983936	0.0633575	1	1
-0.0311748	-0.0395999	0	5		0.0354855	0.0324373	0	-1
0.128843	-0.0159118	0	6		0.0256278	0.0216096	0	7
-0.0338418	-0.0784515	1	1		0.0471338	0.0390234	-1	7
-0.0943837	-0.0723044	0	7		0.0485863	0.036964	1	7
-0.0377456	0.0192581	-1	4		-0.053013	0.0315869	0	5
-0.00401795	-0.0381669	1	5		0.0579481	0.0131648	-1	-1
-0.00799394	0.0553407	1	0		0.123286	-0.0277545	-1	4
-0.011307	0.100002	1	0		0.00478995	-0.0530711	-1	2
0.0132459	0.046861	-1	0		0.0410118	0.0338008	1	7
0.0432746	-0.010054	-1	5		-0.0591045	0.0295881	1	5
0.0131114	-0.0213513	1	5		0.0354892	0.0338735	-1	0
0.0513486	0.0151137	-1	5		0.0350634	0.071221	-1	1
-0.0440669	0.0650594	-1	4		-0.00369249	-0.0385418	0	3
0.0258788	-0.0892693	1	3		0.0231695	-0.0722775	0	4
-0.00948583	-0.00208481	-1	1		0.0154695	-0.0136667	-1	-1
-0.0906909	-0.0513672	1	7		0.0473616	-0.0308864	-1	2
-0.0367118	0.0717737	1	0		0.0138631	-0.0272939	-1	-1
-0.00878123	-0.00723328	-1	1		0.0321835	-0.0289275	-1	4
-0.0158387	0.0170422	1	-1		-0.0406815	-0.0633311	-1	3
0.0290452	-0.0224428	1	2		0.00879406	0.0363154	0	1
-0.050643	0.0266788	0	-1		-0.0290119	-0.00465094	1	6
-0.0179666	0.0853307	-1	0		0.106612	0.00258671	0	-1
-0.0912744	-0.0702717	1	7		-0.0268606	0.0162327	1	-1
-0.0746872	0.0982336	0	4		0.0495737	0.0616803	1	1
0.00849989	-0.027441	0	5		-0.00755898	-0.0105461	1	6
-0.000369448	0.0589778	-1	0		-0.0237786	-0.00642166	-1	6
-0.00303328	0.103109	-1	0		0.00431375	-0.0282927	0	3
-0.035109	0.0740397	0	4		-0.0202943	-0.0728099	0	2
0.0325026	-0.0718549	0	3		0.0385879	0.0476346	-1	1
-0.0405045	0.0738944	0	4		0.0290828	-0.0598971	-1	4
-0.00386573	-0.0549745	-1	5		0.0068276	0.0177292	-1	0
-0.00858928	-0.033416	0	5		-0.0227437	-0.0111007	1	0
0.0250004	-0.0756093	0	3		0.0321647	-0.0361087	-1	3
-0.018872	0.0186338	1	0		0.0232982	-0.0230868	-1	7
0.025882	-0.00628617	-1	2		0.0317881	-0.0483916	-1	4
0.0371763	-0.0867026	0	3		0.0821261	0.04917	-1	1
0.00192571	-4.07878e-05	0	1		-0.0373887	-0.00364715	-1	6
0.0190607	-0.0750275	1	3		0.0759376	0.0851433	1	0
-0.0316092	0.0917049	1	4		-0.0588115	0.0307762	-1	5
-0.043834	0.0808963	1	4		0.0520171	0.0284705	-1	7
-0.00580494	0.075813	-1	4		-0.0122627	-0.0321632	-1	3
0.0477175	-0.000623543	0	2		-0.0184453	0.0308638	0	-1
-0.0667259	0.0524985	0	-1		0.0135229	0.0427277	1	1
-0.0332028	0.0176586	-1	4		0.0358361	-0.0336347	0	3
0.0247364	0.0606444	0	0		0.0186142	0.0119057	0	7
-0.00619817	0.0358991	-1	1		-0.0536269	0.0194023	-1	5
0.0240533	-0.0127583	1	2		-0.0138519	-0.014428	1	6
-0.0878827	0.0552357	0	4		0.0203092	0.0351142	0	1
-0.0061395	-0.0539121	1	3		-0.0364367	-0.0418329	0	2
-0.0120634	-0.066486	0	3		0.0510853	0.0521392	0	1
-0.0450441	0.0803079	1	4		0.00106996	0.0147482	-1	0
0.0233181	0.0268155	-1	0		-0.00947927	0.0559019	0	-1
0.191239	-0.0145076	0	6		0.0429026	-0.0463818	0	4
0.0283178	0.0534655	0	0		-0.0440822	0.0376032	1	0
-0.0572946	0.0944658	-1	4		0.0363728	-0.0286136	1	-1
0.00214058	0.115162	0	0		-0.0331554	0.0116327	-1	6
-0.0118367	-0.00953383	1	1		-0.00745314	-0.0698374	1	2
-0.08971	-0.0640301	0	7		-0.00936446	-0.0354789	1	3
0.022879	-0.00962402	-1	2		0.0836554	0.0333546	-1	7
-0.0348487	-0.0506101	-1	5		-0.016927	-0.0632499	0	2
0.1412	-0.0135521	-1	6		-0.0289254	1.32431e-05	-1	6
-0.0451932	0.00826779	1	-1		0.0444816	0.0689651	-1	1
0.0231723	-0.00795081	0	2		-0.0514118	0.0376821	-1	5
0.000109407	0.0894374	-1	0		-0.00469	0.0322486	0	0
-0.0356224	-0.0485052	-1	3		0.00648651	-0.0451678	1	3
0.0261151	-0.0320227	-1	5		-0.0310631	0.010892	0	6
-0.00938209	-0.0292102	1	-1		-0.0278739	0.02917	0	-1
0.0176797	-0.0763393	-1	3		0.0346358	-0.0921496	1	2
0.139347	-0.0240433	-1	6		0.0275214	-0.00984679	1	-1
-0.0422885	0.0799572	1	4		0.028354	0.0224515	0	7
-0.0207224	-0.0270498	-1	5		0.0518937	0.036133	-1	7
0.0559706	0.0880936	-1	0		0.0621739	0.0377805	-1	7
0.00687425	-0.0679915	1	3		0.0475092	0.0254855	0	7
0.0200771	-0.031991	1	3		0.0280088	0.0265862	0	7
-0.0880889	-0.0886708	0	7		-0.0495037	-0.0334336	1	3
-0.0536255	0.106001	0	-1		-0.0531121	-0.0118507	1	6
0.144553	-0.0131289	-1	6		-0.0493204	0.0365824	1	5
0.0139647	-0.017302	0	2		0.0285506	-0.0166801	1	-1
0.00253445	-0.0272119	0	5		-0.0100208	-0.0612048	1	2
-0.0436932	0.00931034	1	-1		-0.0965185	0.00692922	0	5
0.216811	-0.0046629	-1	6		0.0497673	-0.0515126	0	4
0.0227085	-0.00644242	0	2		0.0312628	-0.0500094	-1	4
0.0229564	-0.0245772	0	2		0.0145421	0.032604	1	0
0.000401161	-0.0261103	0	2		-0.00609832	-0.0525726	-1	4
-0.0132906	0.0690246	0	0		-0.000873202	-0.0565786	1	3
-0.00789795	0.0034538	-1	1		0.000367516	0.0173757	1	-1
-0.0830529	-0.0613863	-1	7		0.00444497	-0.0250381	-1	2
0.0236288	-0.0598307	0	3		-0.0375242	-0.057261	1	3
0.0564907	-0.0526654	0	2		0.0483767	-0.042269	0	4
-0.000724626	0.014862	0	1		-0.00386874	-0.0658322	1	2
-0.0281574	0.0438926	-1	5		0.0468055	0.0286523	1	7
0.0157479	-0.0639894	1	3		0.000162969	0.0211923	-1	0
-0.0702745	-0.0556761	1	7		0.0449253	0.0384397	0	1
0.0489178	0.0335088	-1	1		0.0534344	0.0310222	-1	7
-0.00499636	-0.0115387	1	1		0.023333	-0.00980167	-1	-1
-0.0437344	-0.069471	-1	5		-0.0194849	0.0337475	1	-1
0.136761	-0.0164081	-1	6		-0.00213853	-0.0661586	1	2
0.0202152	-0.0598283	0	3		0.0333011	-0.00200959	0	3
0.00302768	-0.00181365	0	1		0.0383986	0.0450515	-1	1
0.116257	0.0147728	0	6		-0.0348238	-0.0256923	1	6
-0.0768359	-0.0541144	1	7		0.0390055	0.053707	0	1
-0.038503	0.0717617	0	4		-0.058479	0.0196862	0	5
0.0172981	-0.071538	-1	3		-0.0666313	0.0238425	1	5
-0.0391429	0.0668856	1	4		-0.027876	-0.00428511	1	6
0.0159694	-0.0177693	-1	5		0.0622324	0.0497434	0	1
0.103147	-0.0376794	0	6		-0.00579404	-0.040971	1	3
-0.080267	-0.0356656	-1	7		-0.0468935	-0.0363342	0	3
-0.0452899	0.102281	-1	4		-0.00856189	0.00634082	0	-1
-0.0739594	0.0178727	0	1		0.0106683	-0.0477263	1	2
-0.00529537	0.00688589	-1	1		-0.0254018	-0.0265119	-1	2
0.0172919	-0.0696453	-1	3		0.0187217	0.0286681	-1	0
0.0278015	-0.0209767	-1	2		-0.0132173	-0.0327289	0	3
0.0229644	-0.0243161	-1	5		0.0297011	-0.0640252	-1	4
0.0282668	-0.102937	-1	3		-0.0159348	-0.0100968	1	6
0.0269728	-0.0560342	0	3		0.0464232	0.0586538	0	1
0.00652481	-0.0355963	-1	5		-0.0349934	0.000429152	-1	6
-0.0871127	-0.061473	1	7		-0.0166256	-0.065356	0	2
-0.00101321	-0.0366071	-1	5		0.0804784	0.0197443	-1	4
0.135278	-0.0129667	-1	6		-0.00259666	-0.0279718	0	3
0.0807268	0.0212619	-1	5		0.0428255	0.0525315	0	1
0.0203752	0.0184276	-1	0		0.042738	0.00291569	-1	7
0.0289168	-0.0150556	1	2		-0.0364094	-0.0314202	-1	3
0.229067	-0.0246853	-1	6		-0.0153013	0.0319071	0	-1
0.011374	0.0508017	0	0		0.0370614	0.0461753	-1	1
0.0280091	-0.0562425	0	3		-0.00200301	-0.0881643	1	2
-0.0855243	-0.0778675	-1	7		-0.0603319	0.0329931	1	5
0.0286838	-0.0656496	0	3		-0.0162431	-0.0339849	-1	3
-0.0362186	0.100658	-1	4		0.023819	-0.0241696	0	4
0.0019029	-0.00781954	0	1		0.0444077	0.0559897	0	1
0.0244745	-0.0708238	1	3		0.102947	0.00262619	1	-1
-0.0159573	-0.00216941	1	1		-0.00278304	-0.0670188	1	2
0.0508681	0.0681624	0	1		0.00611242	0.0119278	0	-1
-0.0415146	0.0187527	-1	-1		0.0442307	0.0594446	1	1
-0.0345593	0.0715315	0	4		0.0539328	0.0332635	-1	7
-0.0412308	0.070747	-1	4		-0.0176295	-0.0574753	1	3
0.050172	-0.0216448	1	2		-0.0267087	0.00289282	-1	6
0.0127584	-0.0357564	1	5		0.0317958	-0.0423096	-1	4
0.00171739	-0.00123879	0	1		-0.0485064	-0.0524749	-1	2
0.0213759	-0.0202764	0	2		0.0174227	-0.0675477	0	2
-0.00939636	-0.0276345	-1	5		-0.0532732	0.0278241	0	5
-0.0342991	0.0700773	0	4		0.0295764	0.0243413	0	7
-0.0795746	-0.0592757	1	7		0.00819962	0.00344943	-1	0
0.0291722	-0.0362404	-1	1		0.0323799	0.0461152	0	7
0.082953	0.0254519	-1	6		-0.0406564	0.0388207	-1	5
0.121509	-0.0142275	0	6		0.0352919	-0.0415283	-1	4
-0.0111367	-0.00851203	1	1		0.00127982	-0.0550397	1	2
-0.0864782	-0.0662855	0	7		0.0521318	-0.00867563	1	-1
-0.00575261	0.0700354	-1	4		0.0622248	0.0468709	1	1
-0.0199724	-0.0265285	0	2		-0.0536449	0.0326378	1	5
0.0201199	-0.0367181	1	5		-0.0102528	-0.0396015	0	2
0.0148576	-0.0712078	-1	3		-0.00692987	-0.0373933	-1	3
-0.0916695	-0.0709019	-1	7		0.0587508	-0.0802011	0	4
-0.0594241	-0.0037373	1	-1		-0.0318047	-0.0724034	0	2
-0.0326026	0.0776333	0	4		-0.00195911	0.0166547	-1	0
0.0191873	-0.020451	1	2		-0.0190349	2.28683e-05	1	6
-0.0690567	0.0598637	-1	4		-0.000550949	-0.0365476	0	3
-0.00849589	-0.0101718	1	1		0.0654234	0.0687395	1	0
0.0234933	0.0591555	0	0		0.0475844	0.05421	-1	1
-0.0289771	-0.0322586	-1	2		-0.0358398	-0.0138321	1	6
-0.0327033	-0.0374911	1	5		-0.0339831	-0.00777045	1	6
0.0898473	-0.0691221	0	6		-0.0338603	-0.0576596	1	2
0.0159037	0.0121486	-1	2		-0.0584052	0.030496	-1	5
-0.00140168	-0.0770462	-1	3		-0.0673146	-0.0371915	-1	3
-0.0792013	-0.0725875	0	7		0.0693514	-0.0307642	1	-1
0.0363471	-0.0241841	-1	2		0.048746	0.0211599	1	7
0.0325874	-0.0731864	1	3		-0.0229025	-0.0717812	1	2
-0.0823125	-0.0598146	1	7		0.0334186	0.0428725	0	1
-0.0216167	0.0716944	-1	4		0.0505904	0.0286086	1	7
0.0236305	-0.0724905	1	3		-0.0358173	-0.00521478	1	6
-0.0107838	0.0422257	0	-1		-0.000335799	0.0268016	0	0
0.0481551	-0.0489452	1	1		-0.044397	-0.0826807	0	2
0.0113703	0.00203122	0	1		-0.0391005	-0.0593984	0	3
-0.0173672	0.0191511	0	-1		-0.0534238	0.0288925	-1	5
0.00733981	0.0410801	0	-1		0.0507034	-0.039511	0	4
-0.0321452	0.067548	1	4		-0.0186324	-0.0405884	1	3
0.00378567	-0.0231174	0	5		-0.0180177	-0.00576558	1	6
-0.0110914	-0.0071424	1	0		0.0507078	0.0473541	-1	0
0.00252589	0.072618	-1	0		-0.101235	0.0051847	-1	5
0.0785006	0.0170719	0	6		-0.069296	0.00591785	-1	6
-0.00324258	0.12622	0	0		-0.00223423	0.0235078	-1	3
0.0107869	-0.00620689	1	1		0.0174633	0.0253621	0	7
0.0491604	0.00672182	-1	6		0.0543999	-0.0444529	0	4
-0.0408581	0.073622	0	4		0.066635	-0.0684369	-1	4
0.0655414	0.0313207	1	5		-0.0463794	-0.0399304	0	2
-0.0278149	0.00607568	1	1		-0.0671548	0.0211324	-1	5
0.116178	-0.0598066	-1	6		0.101831	-0.0235736	0	4
0.00827634	-0.0320779	1	5		-0.00789264	-0.0329799	1	3
-0.000887234	0.0491807	1	0		0.0536987	-0.0101288	-1	4
-0.00172838	-0.00728311	-1	1		-0.0049712	-0.0662222	0	2
0.0123591	-0.0356827	1	5		0.0437781	0.0550241	-1	1
0.10329	-0.0534364	-1	6		0.00705047	-0.029734	-1	3
-0.0479284	0.060278	0	4		0.0602096	0.0770542	-1	1
-0.00535779	0.0264409	-1	0		-0.0211618	-0.00680891	0	6
0.0266368	-0.00629014	1	1		0.0603412	-0.0726779	-1	4
0.0454596	-0.0846453	0	3		-0.00443839	-0.0184792	1	3
-0.000753218	-0.0172505	-1	1		0.0421572	-0.0189811	1	-1
0.0217585	-0.069786	1	3		-0.0383344	0.0332324	0	5
0.0102843	-0.0340404	-1	3		0.00436189	0.0225974	-1	0
-0.00374364	0.0148778	0	-1		-0.0475295	0.037181	0	5
0.0134825	0.0294932	0	-1		-0.0538541	0.0232038	0	5
-0.046236	0.0654161	0	4		-0.0829965	-0.0276868	0	3
0.0288534	-0.00104968	1	5		-0.0220735	0.0449065	1	0
0.00533242	0.0127293	0	-1		-0.0573682	0.026379	1	5
-0.095898	-0.0597432	0	7		-0.036278	-0.00288898	-1	6
-0.07209	0.0614553	1	4		-0.0394407	0.0106232	0	5
0.0188292	-0.060871	-1	3		0.0383645	-0.0677733	0	4
-0.00679618	0.0546644	1	0		0.0141019	0.0639064	1	0
-0.0588311	0.0141167	1	-1		-0.0143303	0.00281229	1	-1
0.0039133	0.00275778	-1	0		0.086729	0.00746875	1	-1
-0.0341764	0.0418234	-1	4		-0.0314785	0.0521891	-1	5
-0.0207145	0.0554081	-1	4		-0.0546856	-0.012911	-1	6
0.0129562	0.05426	0	0		0.0107698	-0.00894821	1	7
0.0952336	0.00280337	0	6		-0.000113732	0.0335389	-1	5
-0.0353513	-0.0784436	0	1		-0.00960053	0.00958361	-1	6
-0.0645044	0.0572138	0	4		0.0820115	0.00536517	1	-1
-0.000735725	0.0994209	-1	0		-0.0559019	0.0226351	1	5
-0.0437332	0.0742384	1	4		0.0512182	0.0423216	-1	7
-0.00973568	0.0931656	1	4		0.0423818	0.0668333	0	1
-0.00297937	0.0138234	0	-1		-0.00741379	-0.0225207	-1	3
0.0187007	-0.0466896	1	5		-0.0162326	-0.0394536	-1	3
0.00190349	0.0535316	1	0		-0.0097542	-0.0749018	0	2
-0.014506	0.0589398	1	0		-0.0518839	0.0279339	0	5
-0.00709957	-0.00230704	-1	1		0.0203384	0.0462449	0	1
0.0616979	-0.0442894	-1	2		0.0101457	-0.0473616	0	4
0.129228	-0.0042052	0	6		-0.0101034	-0.0383503	-1	3
-0.0693596	0.00997035	0	-1		-0.0502989	0.0321474	0	5
0.017261	0.0289482	-1	2		0.00939348	0.0267759	1	0
0.0252716	-0.018336	0	2		0.00668657	0.0145338	-1	0
-0.0179365	-0.00132914	0	-1		0.0233643	0.0218277	0	7
-0.0390498	0.0587569	-1	4		-0.0390817	-0.0522173	1	2
0.00670793	-0.0204635	-1	5		-0.0050766	-0.0622784	0	3
-0.0905426	-0.0627948	-1	7		-0.0432144	0.0342588	0	5
-0.0418567	0.0705943	0	4		0.0433358	0.056094	1	1
-0.0833618	-0.057724	1	7		0.0544394	0.0302425	-1	7
-0.0068673	0.0264489	-1	0		-0.0350533	0.000375776	-1	6
-0.0409828	0.0702813	0	4		0.0512112	-0.0470877	0	4
-0.054978	0.0886763	-1	4		-0.0130181	-0.0959451	0	2
0.00264254	0.0553794	1	0		0.0362318	-0.082472	-1	4
-0.0296526	0.0423248	1	0		-0.0279833	-0.00301643	-1	6
-0.0119999	0.0931775	-1	4		0.0587518	-0.0798421	0	4
0.0180554	-0.0587661	-1	5		0.0207266	-0.0054648	0	-1
-0.0377312	0.0746075	0	4		-0.0515913	-0.0308976	-1	3
-0.0854451	-0.0613605	1	7		-0.00353445	0.0296455	1	0
0.0422313	-0.0615191	-1	3		-0.00600338	-0.0163079	0	3
-0.0174148	0.0244034	0	1		-0.0807303	0.0379979	1	5
0.0197855	0.0419583	0	0		0.00707106	0.0346573	0	0
-0.000648517	0.00645821	0	-1		-0.0280487	-0.0376144	1	3
0.0100323	0.051273	0	0		0.0378729	-0.0564333	-1	4
-0.0125438	-0.0134373	-1	2		0.0902773	-0.0370937	0	4
-0.0258582	-0.0433043	1	5		0.0325452	0.045263	-1	1
-0.0388951	0.0628566	0	-1		0.0227897	-0.0173362	0	3
0.0141487	-0.0261738	1	5		-0.0484154	0.0272084	0	5
0.0346584	0.0246551	-1	0		0.00458943	0.028893	1	0
0.0104587	0.0300343	-1	1		-0.00640701	-0.0251736	0	3
0.0132865	0.0462636	-1	0		-0.0525726	-0.00575242	-1	6
0.00549416	-0.00512867	1	2		0.00225385	-0.0488969	-1	2
0.00619817	-0.0828635	1	3		0.0575609	0.0652336	-1	7
-0.0718236	0.0320421	1	1		0.0788984	0.0161707	-1	0
0.0645837	-0.0295987	-1	2		-0.0567259	0.0348286	0	5
0.0761476	-0.0564451	0	2		0.0605978	0.0253445	0	0
-0.035226	0.0743919	-1	4		-0.0348924	-0.0519034	-1	4
0.00793918	-0.0250995	-1	2		0.0364169	0.044562	-1	1
0.0225601	-0.0561637	-1	3		-0.0295817	-0.0232353	1	0
-0.105581	-0.073873	1	7		-0.044162	0.00708337	1	-1
-0.0861671	-0.0508657	1	7		-0.00832529	-0.027018	-1	3
0.0163033	-0.0319712	-1	5		-0.0290084	-0.00421092	1	6
0.00985777	-0.0702776	-1	3		-0.0661124	0.0220415	-1	5
-0.00193445	-0.0182199	-1	3		0.0664423	0.0579566	0	1
0.0178989	-0.0389705	1	5		-0.0028469	-0.0487109	-1	2
-0.0089841	0.0101785	-1	0		0.00411007	0.0354748	1	0
-0.00703855	0.0453573	0	-1		-0.0262713	0.041361	0	0
0.027388	-0.0714802	0	3		0.0292067	0.0339412	1	-1
0.0154708	0.059945	-1	0		-0.0101744	-0.0256802	0	3
-0.000301962	-0.0249419	-1	5		0.0393524	-0.0551564	-1	4
0.0159583	-0.0314781	1	5		-0.0507896	0.0299369	0	5
0.0640842	0.025551	0	5		-0.00616833	-0.0636553	0	2
-0.0141221	-0.012584	1	1		-0.0618536	0.0489257	0	5
0.0338656	0.028861	1	0		-0.0253698	-0.00531729	1	6
-0.0198884	0.0475256	0	-1		0.0347723	0.0441056	-1	1
-0.0360743	0.00139217	0	-1		0.058361	0.0245418	-1	7
0.00697354	0.0815232	0	0		0.0675073	0.0647674	1	1
-0.0217832	0.0900776	1	4		-0.0619785	0.0373059	1	5
-0.0892742	-0.0668256	-1	7		0.0586734	-0.0383475	0	4
-0.0511328	0.0860827	1	4		0.0250143	-0.0488204	-1	4
0.133396	-0.0156565	0	6		-0.0531411	0.0320727	1	5
-0.037113	0.0843131	1	4		-0.0320706	0.00190505	-1	6
0.0520621	-0.0636716	1	3		0.0194097	-0.108503	-1	2
0.0949577	0.033267	-1	6		0.0606758	0.0551462	1	1
0.0582571	-0.081036	0	3		-0.0556557	0.0326518	1	5
0.0297688	-0.0713357	1	3		-0.0296014	-0.00486857	1	6
-0.00788289	-0.00595174	-1	1		0.0647636	0.016682	-1	-1
-0.0112674	0.0122913	0	2		0.0301917	0.0102322	-1	-1
-0.0407973	0.0694207	0	4		0.0303027	0.0526008	-1	1
-0.088983	-0.0709516	-1	7		0.0478306	-0.0517173	0	4
0.0020058	-0.036623	1	5		-0.00332477	-0.0350709	0	3
-0.0197885	0.0364957	1	-1		-0.0108046	-0.0763692	0	2
-0.0421101	0.0842949	1	4		0.0123912	0.0104239	0	3
0.0155184	0.0546926	-1	5		-0.00727512	-0.102111	-1	2
0.0217904	-0.0629141	-1	3		0.0447244	0.0530862	-1	1
0.0586028	-0.0358698	0	1		-0.0279735	-0.00888993	1	-1
-0.0124106	-0.0281439	1	5		0.00150296	0.0511157	0	0
0.119747	-0.0223615	0	6		-0.00282451	-0.00197951	1	0
0.0100179	-0.00462722	0	5		-0.068154	0.0421713	0	5
0.0130369	-0.00464308	1	2		-0.0440323	0.0566331	-1	5
0.0182774	5.62893e-05	1	2		-0.0212595	-0.0441508	-1	3
-0.0216405	0.0743206	0	-1		-0.00481248	0.0386164	0	0
0.0175797	-0.00624257	0	1		0.0411693	0.00365072	0	3
-0.0113722	0.0530898	1	0		0.0116552	-0.0707172	1	2
-0.0475145	0.0145825	0	-1		-0.035821	-0.006651	-1	3
-0.00819605	0.00649785	0	-1		0.0597693	0.0551952	0	1
0.0335588	-0.0287356	-1	2		-0.0205264	0.0359131	0	-1
0.019631	-0.0646582	-1	3		0.0291202	0.00090798	0	3
0.075017	-0.0149476	0	6		0.0271351	0.0425811	1	0
-0.041486	0.0156013	0	-1		-0.0463013	-0.0101288	0	-1
-0.0234322	-0.0611742	-1	1		0.00518282	0.0568211	0	1
-0.00478342	-0.034912	0	5		0.1088	0.0384698	1	7
-0.00721931	0.0653163	1	0		-0.0260006	-0.0552308	0	2
0.0466758	-0.135597	-1	3		-0.00345873	0.0120589	-1	0
0.0211266	-0.0127335	1	2		-0.0597979	0.0341818	0	0
0.0516229	0.0681585	1	0		0.0402422	0.0529745	1	1
-0.0321816	-0.0117585	1	-1		0.0426751	-0.0211411	-1	0
-0.0262943	-0.0784911	1	5		0.0075759	-0.0290215	0	2
-0.0426451	0.0602502	1	4		0.123042	0.0788909	1	7
0.00502481	-0.0366388	1	2		-0.0645521	0.018075	-1	6
0.00982447	-0.066601	1	1		-0.00122756	0.00805715	-1	6
0.00897617	0.110399	0	0		0.0260805	0.0397199	0	7
-0.0428671	0.00142785	0	5		0.0476007	0.0673999	1	1
0.0247256	-0.0160791	1	2		-0.059667	0.0275274	1	5
-0.112298	-0.0822411	-1	7		0.0706796	0.0765824	0	1
-0.0200251	0.0536273	1	0		0.00297114	0.0119617	1	7
0.0385907	-0.0762059	0	3		-0.00373383	-0.061319	1	2
-0.0263529	0.0113201	-1	-1		-0.0319914	0.00911814	-1	6
0.014258	-0.0236763	1	5		-0.0494748	0.028382	0	5
-0.0767374	0.0746099	0	4		-0.0504801	0.0370077	1	5
0.0297699	-0.0189116	1	1		0.0346231	0.0520325	-1	1
-0.0208128	-0.0170703	-1	-1		0.0209766	-0.109956	0	2
-0.0377028	0.014531	-1	4		-0.00687941	0.0490516	-1	5
0.051496	-0.0011686	-1	2		-0.00181972	-0.0181483	-1	6
0.0207106	-0.0618498	-1	3		-0.0615415	-0.0318677	0	3
-0.0844388	-0.0750345	0	7		-0.00211186	0.0288579	1	0
-0.0107933	0.0432762	1	0		0.0474348	0.0551396	0	1
-0.0109487	-0.0228995	-1	0		0.0273785	-0.0644233	-1	4
0.0106711	-0.0324098	1	5		-0.0525228	0.0132776	-1	5
0.00330404	0.00302011	-1	1		0.0013316	-0.0365404	0	3
0.0686286	-0.0595569	1	3		0.0549448	0.0608853	0	1
-0.0460399	0.10176	1	4		-0.01493	-0.0262656	1	3
0.0259343	-0.0120638	1	5		0.040658	0.00832409	-1	4
0.211442	0.00481908	0	6		-0.0494798	0.0324204	-1	5
0.00603009	0.0190282	0	0		-0.00645749	-0.0580541	1	2
-0.0507453	0.0722594	1	4		0.0175073	-0.0352326	-1	4
0.0288978	-0.0892852	1	3		0.0600799	0.0275045	1	7
-0.0409977	0.0450105	0	-1		-0.000907492	-0.0397501	0	3
0.0359459	-0.0341752	-1	1		-0.00389604	-0.0113037	0	0
-0.0499067	0.0781362	1	4		-0.0108168	-0.0550352	-1	3
-0.0358735	0.0571453	-1	4		0.0109136	0.0459874	-1	0
0.0451108	0.0372053	-1	0		-0.0211091	0.0132982	-1	3
0.0449506	-0.0284451	0	2		-0.00638045	-0.0421087	-1	2
0.0246611	0.0451908	1	0		-0.0135134	-0.0632523	0	2
0.00508031	0.0405668	0	0		0.029886	0.0445611	-1	1
0.00429838	-0.0152065	-1	5		-0.0422107	-0.0475157	1	2
0.000244415	0.00200561	0	1		-0.040505	0.000270933	0	6
0.0067896	0.018499	-1	1		0.00151287	-0.0455099	-1	2
-0.062321	0.0661309	0	4		0.0529401	-0.0998872	-1	2
-0.0111025	0.0774165	0	4		0.0463978	0.0284251	1	7
-0.0223556	-0.0133858	1	0		-0.00278184	0.0328196	0	0
0.0136961	0.0466724	0	0		0.0332127	-0.0357609	0	4
0.0189977	-0.0211757	0	2		-0.0398857	0.0232622	0	5
-0.0575198	-0.0473397	1	7		0.0607181	0.0713037	-1	1
0.0106033	0.0510906	0	0		0.00188928	-0.00131215	1	-1
-0.0051412	-0.00950724	1	1		0.0489394	0.0553031	0	1
0.0177272	-0.0225249	-1	5		0.0161876	0.0606523	1	1
-3.32817e-05	-0.02499	0	5		0.0831394	0.0362327	-1	0
-0.0391647	0.00928655	1	-1		0.0525637	0.057031	0	1
0.0838283	-0.0711914	1	1		-0.0377953	0.0100946	-1	6
0.0117335	-0.0245081	0	5		0.042927	0.075086	0	0
-0.00609691	-0.0035092	-1	1		-0.0304416	-0.00865179	-1	6
-0.0926294	-0.0694454	0	7		0.00355673	0.0356537	-1	0
-0.0416619	0.0758881	1	4		-0.0463117	-0.0140784	0	6
0.0276341	-0.0330811	0	2		-0.000434251	-0.0888993	-1	4
0.0144342	0.0475659	0	0		-0.0545878	0.0244309	0	0
0.0571218	-0.0390133	-1	2		0.00687886	-0.0639884	1	2
0.0213069	0.0551371	0	0		-0.0336141	0.0364132	-1	5
-0.00131289	-0.00351729	-1	5		-0.00750352	0.0106382	0	0
0.0117986	-0.0345735	1	3		-0.060373	0.0265258	1	5
0.0259533	-0.0239039	0	2		-0.0183976	-0.0654652	0	2
0.138293	-0.0175865	-1	6		-0.00664611	-0.0342142	1	3
-0.0826877	-0.0626746	1	7		0.0451476	0.0484021	0	1
-0.00119233	-0.00246884	0	1		-0.00537088	-0.0332684	1	3
0.0488433	-0.0415958	0	3		0.00705611	-0.0275797	-1	4
0.102264	-0.0234941	-1	6		-0.0714259	-0.00770373	0	6
0.0343423	-0.0276904	1	2		-0.057825	-0.012159	1	6
0.0228973	-0.0155926	0	2		0.0657505	-0.00630886	1	-1
0.0200872	-0.0758778	1	3		0.0481493	0.0700028	0	1
-0.088008	-0.0975998	0	7		-0.020658	-0.0143547	1	6
-0.0869909	-0.0643976	0	7		0.0171172	0.015759	0	0
0.135369	-0.0121133	-1	6		0.0006208	0.0319532	0	0
0.0418412	-0.0184498	-1	2		0.0438063	0.0616321	1	1
0.126426	-0.0246714	0	6		0.0261011	0.0476191	1	1
0.0296008	-0.0217957	-1	2		-0.00688975	0.045102	-1	5
-0.066672	-0.0367875	-1	7		0.0627202	0.0360936	-1	-1
0.0134317	-0.0482376	0	5		-0.0474666	0.0319162	1	5
0.128387	-0.00387554	0	6		0.101958	0.024899	0	-1
-0.0846687	-0.0670647	-1	7		0.0377905	0.0485399	-1	1
-0.0393407	0.0287202	-1	-1		-0.0650522	0.0270571	1	6
0.0183709	0.07306	1	0		-0.0714475	-0.015962	-1	6
-0.0264655	-0.0595827	0	5		0.0898618	0.0042034	0	4
-0.0207668	0.0611857	0	4		-0.081847	0.011439	1	5
0.00432709	-0.000178106	0	1		-0.0496091	0.0154345	0	5
0.0281225	-0.00367189	-1	2		0.0339684	0.0529204	-1	1
0.0304502	-0.0940202	0	3		0.0592762	-0.0794887	0	4
-0.00497883	0.0679305	1	4		-0.0445063	0.0281295	-1	5
0.00519649	0.00962097	-1	1		-0.0147765	-0.0751948	0	2
-0.011645	-0.00321143	1	1		-0.0351095	0.0651546	-1	0
-0.016419	0.0811209	1	0		-0.054043	0.0209786	0	5
0.0646075	-0.0322249	0	2		-0.0142325	0.0401541	0	1
-0.00895238	0.0900102	1	0		0.0685704	0.07086	1	1
-0.0386726	0.0604294	-1	4		0.055618	-0.046811	0	4
-0.0941587	-0.0673355	-1	7		-0.0435648	-0.00839659	0	6
-0.0358	0.0544369	0	-1		0.00208948	-0.0390768	0	3
0.0012229	-0.0188828	0	5		-0.0342419	-0.00343641	-1	0
0.128667	-0.0115348	0	6		-0.051988	0.0175806	1	5
-0.0833042	-0.0601314	-1	7		-0.00278128	0.0145371	0	0
0.0284745	-0.0425393	0	2		-0.0453558	-0.0489181	1	3
0.0762697	0.0134072	-1	6		0.0037159	-0.052207	-1	2
0.0323577	-0.0546395	1	5		-0.0508487	0.0440981	-1	5
0.0238318	-0.0299099	1	2		-0.00958904	-0.032229	1	3
0.0899266	0.00545729	0	6		-0.0216101	0.0219212	1	-1
-0.0169074	0.0517117	-1	-1		0.102419	0.0011956	1	-1
-0.0857784	-0.0665413	-1	7		0.119106	-0.0244779	0	4
0.010553	-0.0120319	-1	5		0.0351311	0.0223096	0	7
0.0429702	0.0235611	0	0		0.0437689	0.0214853	1	7
-0.00651468	0.0520642	1	0		0.0299566	0.0467758	-1	1
-0.0563956	-0.00480362	1	0		-0.0162868	-0.0660515	0	2
-0.00573635	-0.00967893	0	1		0.0350728	0.0748115	1	1
[truncated: 991 more rows]

## Sheet: e
L2/3
0	0.25	0.5	0.75	1
18.459	60.2534	74.997	100.752	73.0926
18.6051	100.916	71.328	76.0778	67.0687
18.6633	105.064	83.0871	97.7943	64.3663
19.459	80.1981	57.0417	88.9134	69.9697
19.5762	80.977	66.9849	67.2673	71.8071
L5
0	0.25	0.5	0.75	1
95.2076	99.1715	99.4603	99.8	99.8991
95.6783	98.0622	99.3927	99.9012	99.9089
94.9081	98.8846	99.0524	99.9452	99.8856
93.1244	98.3977	99.4036	99.769	99.905
94.0264	97.8209	99.6421	99.8149	100.021

## Sheet: f
L2/3								L5
W_rnd_l5_l23_none	decoding_acc_1	decoding_acc_2	decoding_acc_3	decoding_acc_4	decoding_acc_5			W_rnd_l5_l23_none	decoding_acc_1	decoding_acc_2	decoding_acc_3	decoding_acc_4	decoding_acc_5
1	0.685	0.721	0.896	0.878	0.793			1	0.099	0.375	0.365	0.099	0.099
2	0.881	0.99	0.896	0.938	0.838			2	0.139	0.528	0.365	0.271	0.353
3	0.881	0.99	0.99	0.99	0.99			3	0.24	0.528	0.365	0.45	0.353
4	0.915	0.99	0.99	0.99	0.99			4	0.476	0.57	0.412	0.539	0.353
5	0.944	0.99	0.99	0.99	0.99			5	0.476	0.57	0.46	0.539	0.424
6	0.944	0.99	0.99	0.99	0.99			6	0.723	0.57	0.565	0.539	0.588
7	0.944	0.99	0.99	0.99	0.99			7	0.723	0.685	0.676	0.717	0.663
8	0.944	0.99	0.99	0.99	0.99			8	0.744	0.711	0.7	0.747	0.69
9	0.944	0.99	0.99	0.99	0.99			9	0.767	0.739	0.721	0.771	0.716
10	0.944	0.99	0.99	0.99	0.99			10	0.788	0.764	0.742	0.791	0.739
11	0.944	0.99	0.99	0.99	0.99			11	0.803	0.783	0.758	0.806	0.758
12	0.944	0.99	0.99	0.99	0.99			12	0.816	0.8	0.773	0.82	0.776
13	0.944	0.99	0.99	0.99	0.99			13	0.835	0.816	0.792	0.837	0.793
14	0.959	0.99	0.99	0.99	0.99			14	0.854	0.831	0.81	0.853	0.81
15	0.988	0.99	0.99	0.99	0.99			15	0.867	0.843	0.826	0.865	0.824
16	0.988	0.99	0.99	0.99	0.99			16	0.879	0.856	0.841	0.877	0.837
17	0.988	0.99	0.99	0.99	0.99			17	0.891	0.87	0.855	0.889	0.851
18	0.988	0.99	0.99	0.99	0.99			18	0.903	0.883	0.869	0.9	0.864
19	0.988	0.99	0.99	0.99	0.99			19	0.914	0.895	0.882	0.91	0.876
20	0.988	0.99	0.99	0.99	0.99			20	0.922	0.905	0.893	0.919	0.886
21	0.99	0.99	0.99	0.99	0.99			21	0.93	0.913	0.902	0.928	0.895
22	0.99	0.99	0.99	0.99	0.99			22	0.938	0.923	0.912	0.937	0.904
23	0.99	0.99	0.99	0.99	0.99			23	0.946	0.932	0.921	0.945	0.913
24	0.99	0.99	0.99	0.99	0.99			24	0.952	0.939	0.929	0.952	0.921
25	0.99	0.99	0.99	0.99	0.99			25	0.958	0.946	0.936	0.959	0.928
26	0.99	0.99	0.99	0.99	0.99			26	0.963	0.952	0.943	0.965	0.935
27	0.99	0.99	0.99	0.99	0.99			27	0.968	0.958	0.95	0.971	0.942
28	0.99	0.99	0.99	0.99	0.99			28	0.972	0.963	0.956	0.976	0.948
29	0.99	0.99	0.99	0.99	0.99			29	0.976	0.968	0.962	0.981	0.954
30	0.99	0.99	0.99	0.99	0.99			30	0.98	0.973	0.968	0.986	0.96
								31	0.984	0.977	0.973	0.99	0.965
								32	0.986	0.98	0.977	0.992	0.969
W_rnd_l5_l23_optimal	decoding_acc_1	decoding_acc_2	decoding_acc_3	decoding_acc_4	decoding_acc_5
1	0.291	0.206	0.311	0.429	0.193			W_rnd_l5_l23_optimal	decoding_acc_1	decoding_acc_2	decoding_acc_3	decoding_acc_4	decoding_acc_5
2	0.296	0.54	0.431	0.429	0.401			1	0.156	0.248	0.114	0.109	0.447
3	0.409	0.54	0.503	0.429	0.401			2	0.454	0.28	0.305	0.371	0.447
4	0.505	0.54	0.623	0.459	0.401			3	0.48	0.28	0.382	0.375	0.526
5	0.858	0.631	0.67	0.47	0.588			4	0.535	0.28	0.382	0.64	0.526
6	0.858	0.631	0.777	0.646	0.687			5	0.535	0.541	0.913	0.64	0.526
7	0.858	0.707	0.836	0.646	0.707			6	0.564	0.588	0.913	0.64	0.727
8	0.858	0.793	0.836	0.657	0.707			7	0.6	0.61	0.913	0.655	0.727
9	0.878	0.836	0.836	0.836	0.767			8	0.663	0.671	0.93	0.694	0.744
10	0.912	0.836	0.836	0.958	0.775			9	0.715	0.708	0.94	0.732	0.769
11	0.935	0.964	0.956	0.99	0.944			10	0.753	0.74	0.946	0.766	0.79
12	0.956	0.964	0.956	0.99	0.944			11	0.773	0.767	0.954	0.785	0.804
13	0.97	0.964	0.956	0.99	0.944			12	0.804	0.784	0.961	0.812	0.819
14	0.989	0.973	0.969	0.99	0.956			13	0.842	0.819	0.969	0.842	0.844
15	0.99	0.99	0.99	0.99	0.99			14	0.883	0.846	0.977	0.861	0.864
16	0.99	0.99	0.99	0.99	0.99			15	0.903	0.858	0.983	0.871	0.875
17	0.99	0.99	0.99	0.99	0.99			16	0.927	0.875	0.987	0.889	0.892
18	0.99	0.99	0.99	0.99	0.99			17	0.945	0.901	0.99	0.91	0.911
19	0.99	0.99	0.99	0.99	0.99			18	0.96	0.924	0.99	0.928	0.928
20	0.99	0.99	0.99	0.99	0.99			19	0.97	0.938	0.99	0.944	0.942
21	0.99	0.99	0.99	0.99	0.99			20	0.975	0.954	0.99	0.958	0.956
22	0.99	0.99	0.99	0.99	0.99			21	0.979	0.963	0.99	0.967	0.965
23	0.99	0.99	0.99	0.99	0.99			22	0.984	0.971	0.99	0.975	0.973
24	0.99	0.99	0.99	0.99	0.99			23	0.988	0.978	0.99	0.981	0.979
25	0.99	0.99	0.99	0.99	0.99			24	0.989	0.983	0.99	0.986	0.985
26	0.99	0.99	0.99	0.99	0.99			25	0.989	0.986	0.99	0.988	0.987
27	0.99	0.99	0.99	0.99	0.99			26	0.99	0.988	0.99	0.989	0.988
28	0.99	0.99	0.99	0.99	0.99			27	0.99	0.989	0.99	0.99	0.989
29	0.99	0.99	0.99	0.99	0.99			28	0.99	0.99	0.99	0.99	0.99
30	0.99	0.99	0.99	0.99	0.99			29	0.99	0.99	0.99	0.99	0.99
								30	0.99	0.99	0.99	0.99	0.99
								31	0.99	0.99	0.99	0.99	0.99
W_rnd_l5_l23_random	decoding_acc_1	decoding_acc_2	decoding_acc_3	decoding_acc_4	decoding_acc_5			32	0.99	0.99	0.99	0.99	0.99
1	0.629	0.642	0.504	0.626	0.635
2	0.658	0.99	0.818	0.626	0.842			W_rnd_l5_l23_random	decoding_acc_1	decoding_acc_2	decoding_acc_3	decoding_acc_4	decoding_acc_5
3	0.719	0.99	0.99	0.74	0.979			1	0.186	0.075	0.1	0.079	0.266
4	0.959	0.99	0.99	0.871	0.979			2	0.186	0.289	0.492	0.392	0.266
5	0.959	0.99	0.99	0.978	0.979			3	0.266	0.374	0.492	0.392	0.379
6	0.99	0.99	0.99	0.978	0.99			4	0.372	0.648	0.492	0.392	0.379
7	0.99	0.99	0.99	0.978	0.99			5	0.455	0.648	0.753	0.4	0.461
8	0.99	0.99	0.99	0.978	0.99			6	0.633	0.648	0.753	0.567	0.626
9	0.99	0.99	0.99	0.978	0.99			7	0.633	0.703	0.753	0.619	0.626
10	0.99	0.99	0.99	0.978	0.99			8	0.742	0.747	0.777	0.654	0.676
11	0.99	0.99	0.99	0.978	0.99			9	0.796	0.781	0.8	0.701	0.74
12	0.99	0.99	0.99	0.978	0.99			10	0.838	0.809	0.82	0.764	0.79
13	0.99	0.99	0.99	0.978	0.99			11	0.863	0.832	0.836	0.806	0.827
14	0.99	0.99	0.99	0.978	0.99			12	0.885	0.852	0.851	0.836	0.853
15	0.99	0.99	0.99	0.99	0.99			13	0.906	0.871	0.864	0.86	0.874
16	0.99	0.99	0.99	0.99	0.99			14	0.927	0.889	0.877	0.881	0.892
17	0.99	0.99	0.99	0.99	0.99			15	0.939	0.9	0.887	0.896	0.906
18	0.99	0.99	0.99	0.99	0.99			16	0.952	0.912	0.899	0.909	0.919
19	0.99	0.99	0.99	0.99	0.99			17	0.962	0.923	0.912	0.923	0.932
20	0.99	0.99	0.99	0.99	0.99			18	0.972	0.934	0.925	0.936	0.944
21	0.99	0.99	0.99	0.99	0.99			19	0.98	0.943	0.936	0.947	0.953
22	0.99	0.99	0.99	0.99	0.99			20	0.985	0.951	0.946	0.957	0.962
23	0.99	0.99	0.99	0.99	0.99			21	0.989	0.957	0.954	0.965	0.968
24	0.99	0.99	0.99	0.99	0.99			22	0.992	0.963	0.962	0.972	0.974
25	0.99	0.99	0.99	0.99	0.99			23	0.994	0.968	0.968	0.978	0.979
26	0.99	0.99	0.99	0.99	0.99			24	0.995	0.972	0.973	0.983	0.983
27	0.99	0.99	0.99	0.99	0.99			25	0.996	0.975	0.976	0.986	0.986
28	0.99	0.99	0.99	0.99	0.99			26	0.997	0.978	0.979	0.988	0.988
29	0.99	0.99	0.99	0.99	0.99			27	0.997	0.98	0.981	0.989	0.989
30	0.99	0.99	0.99	0.99	0.99			28	0.998	0.982	0.984	0.99	0.99
								29	0.998	0.984	0.986	0.99	0.99
								30	0.998	0.988	0.989	0.99	0.99
								31	0.998	0.989	0.99	0.99	0.99
								32	0.998	0.99	0.99	0.99	0.99
