# Supplementary material for: Self-supervised predictive learning accounts for cortical layer-specificity
Source: Nat Commun. 2025 Jul 4;16:6178. doi: 10.1038/s41467-025-61399-5 (PMC12227776; doi:10.1038/s41467-025-61399-5)
Supplement: Supplementary file 4 — Source Data [file 41467_2025_61399_MOESM4_ESM.zip › paper_figures/supp_figures/Figure S6.xlsx]

## Sheet: a
pc1	pc2	cue(label)	label		pc1	pc2	cue(label)	label
0.916248	0.0686036	-1	0		0.138108	-0.00334238	-1	0
-0.464747	0.138563	0	1		0.0114388	-0.00179362	0	1
-0.0764855	-0.198417	0	-1		0.00798769	0.000346996	0	2
0.690261	0.00828452	-1	1		0.138541	-0.0117323	-1	3
-0.137109	-0.0260537	0	2		-0.00334295	0.00571616	0	4
-0.149498	-0.0621369	0	3		-0.0019004	0.00293607	0	5
0.662005	0.0279683	-1	-1		-0.00233726	-0.00512094	0	6
0.718132	0.00897098	-1	1		0.143362	-0.00608325	-1	-1
0.680167	-0.0157919	-1	3		-0.144036	-0.00206817	1	-1
0.550225	-0.0720355	0	4		0.00146705	0.012763	0	1
-0.13415	-0.091787	0	5		-0.00653555	-0.00391699	0	1
-0.400971	-0.125594	1	5		0.148731	0.00849125	-1	5
0.796814	0.230356	-1	2		-0.145238	-0.00550967	1	-1
-0.0704896	0.0762782	0	0		0.141095	-0.00241835	-1	6
-0.628487	0.448124	1	3		-0.14065	0.000695523	1	6
-0.378082	-0.167424	1	6		0.000865801	0.00227466	0	2
-0.512508	0.29914	1	4		-0.130468	0.00360875	1	6
-0.629889	0.464683	1	3		0.000865801	-0.00206817	0	1
-0.633259	0.456728	1	3		-0.145238	-0.00575549	1	6
0.548915	-0.0714607	0	4		0.0032708	0.00530646	0	5
0.90571	0.0722955	-1	0		-0.0039442	-0.00403474	0	4
-0.388454	-0.203166	0	6		-0.140428	-0.00665683	1	0
-0.0937309	-0.0116095	0	2		-0.146449	-0.00327673	1	1
-0.0725488	-0.188918	0	-1		0.139564	0.00366103	-1	5
-0.409478	-0.106497	1	5		-0.145658	0.00467275	1	1
0.778431	0.228262	-1	2		0.00501357	-0.0101103	0	3
-0.0582797	0.0707124	0	0		0.140356	0.0053884	-1	7
-0.492266	0.106526	1	0		0.141937	-0.00164397	-1	1
-0.481038	-0.074178	1	1		-0.0027417	-0.017473	0	3
-0.0675312	-0.238784	0	7		0.0020683	-0.00165847	0	3
-0.494459	0.0976253	1	0		-0.143434	0.00842019	1	7
-0.502364	0.0833773	1	0		0.140356	-0.00977057	-1	5
-0.624855	0.456992	1	3		0.141558	-0.00485415	-1	6
-0.416096	-0.117386	1	5		-0.0015392	-0.00960669	0	-1
-0.22076	-0.157256	1	7		-0.139827	-0.00927892	1	7
-0.0805066	-0.195251	0	-1		-0.141498	0.0080847	1	5
-0.149119	-0.10343	0	5		0.139153	-0.0162439	-1	3
-0.0784354	0.0741518	0	0		0.0020683	0.000390036	0	6
0.0845483	0.0386615	-1	6		-0.00229803	-0.0033012	0	5
0.566649	-0.0686016	0	4		-0.000937951	-0.00624713	0	4
-0.499208	0.210026	1	-1		0.0032708	0.00915765	0	1
0.7896	0.235841	-1	2		-0.151511	0.00361759	1	5
-0.0845277	-0.192084	0	-1		-0.139827	-0.00690265	1	7
0.714153	0.00580475	-1	1		0.145967	0.00310147	-1	7
-0.149258	-0.0246883	0	2		-0.144823	-0.0106111	1	2
-0.637106	0.454289	1	3		0.148605	-0.00525108	-1	6
0.80858	0.241689	-1	2		0.146472	0.00141987	-1	3
-0.0646515	0.0799468	0	0		-0.148653	-0.00326463	1	2
-0.375968	-0.176688	1	6		-0.0015392	-0.00428056	0	3
-0.514654	0.297341	1	4		-0.0003367	-0.0086234	0	1
-0.178337	-0.178254	1	7		0.148172	-0.0120649	-1	6
-0.401003	-0.120844	1	5		-0.0015392	-0.0139495	0	3
-0.156593	-0.0882017	0	5		-0.00478128	-0.00105795	0	1
-0.0584679	-0.229867	0	7		-0.155459	-0.0109997	1	6
-0.462554	0.111873	0	1		-0.138624	-0.00665683	1	6
0.693	-0.00690829	-1	3		0.150271	0.000335758	-1	6
-0.0686848	0.0746231	0	0		-0.00288454	0.00663953	0	4
0.790727	0.226225	-1	2		-0.151849	0.0068269	1	4
0.911454	0.065693	-1	0		-0.00514671	0.00252049	0	1
-0.400811	-0.202802	0	6		-0.144036	-0.000101606	1	6
0.546681	-0.0733509	0	4		-0.141175	-0.00495948	1	7
-0.394762	-0.201242	0	6		0.142761	-0.0122288	-1	2
0.700648	0.0133314	-1	1		-0.000594373	-0.00155666	0	5
0.0795835	0.0413554	-1	6		0.00567581	0.00743691	0	5
0.0800315	0.0529305	-1	6		-0.134318	-0.00572512	1	7
0.67391	0.0422164	-1	-1		0.00026455	-0.00296952	0	1
-0.523616	0.301582	1	4		0.144539	-0.0131462	-1	0
0.54267	-0.0717678	0	4		0.0055263	0.00238582	0	7
-0.134418	-0.0654421	0	3		-0.139827	-0.00919698	1	1
-0.510879	0.293477	1	4		0.14216	0.00489676	-1	5
-0.0548346	-0.231741	0	7		-0.00334295	-0.00346116	0	4
-0.402583	-0.110608	1	5		-0.00214045	0.000471976	0	0
0.698248	-0.00844327	-1	3		-0.0003367	-0.0188659	0	3
-0.380675	-0.169921	1	6		0.00492888	-0.00371507	0	2
0.783905	0.232375	-1	2		-0.0039442	-0.0205048	0	3
-0.0602316	-0.233427	0	7		-0.144535	0.00448171	1	2
-0.0596559	-0.237673	0	7		-0.144036	-0.0108358	1	1
0.0844332	0.0337034	-1	6		0.143362	-0.00772206	-1	3
-0.0682533	-0.233245	0	7		0.136748	-0.000511308	-1	0
-0.478723	0.137203	0	1		0.00424927	-0.00438272	0	1
0.698259	-0.0100264	-1	3		0.1441	0.00645958	-1	1
0.785047	0.227286	-1	2		-0.00317735	-0.000637106	0	0
-0.184903	-0.17138	1	7		0.145767	0.0105506	-1	1
-0.392464	-0.201583	0	6		-0.13628	0.0046491	1	0
-0.466565	0.113456	0	1		0.0032708	0.00448705	0	3
-0.39217	-0.198585	0	6		-0.156747	0.0011085	1	0
-0.496938	0.0956396	1	0		0.143362	0.00309407	-1	0
0.640353	-0.0791386	-1	4		0.00727531	-0.00346	0	7
-0.181583	-0.0337731	0	2		0.0019752	0.0104322	0	5
0.634776	-0.0875989	-1	4		0.00296801	-0.00560459	0	1
0.683612	-0.00743818	-1	3		-0.142833	0.0220223	1	5
-0.395144	-0.202908	0	6		0.00246015	-0.00280097	0	7
-0.479807	-0.0695803	1	1		0.00381543	-0.0109324	0	3
0.653054	-0.0720451	-1	4		0.140547	0.00423989	-1	1
-0.0785764	0.0793164	0	0		0.148223	0.00355004	-1	6
-0.14828	-0.0634418	0	3		0.00425374	0.0147401	0	5
0.0932711	0.0427879	-1	6		0.0032708	0.000144215	0	7
-0.132785	-0.0923944	0	5		0.14216	-0.00305146	-1	7
-0.176919	-0.17092	1	7		-0.0015392	-0.00493609	0	4
0.692289	-0.00868934	-1	3		0.147409	0.00752666	-1	2
0.804675	0.227441	-1	2		-0.134619	-0.00145361	1	6
0.0579208	0.0406332	-1	6		0.000865801	-0.00993445	0	7
-0.62383	0.454731	1	3		0.0075234	0.000651539	0	1
0.0659103	0.0422164	-1	6		-0.00676153	-0.00110647	0	0
-0.0604835	0.0820003	0	0		0.144097	0.00384635	-1	1
-0.468272	-0.0705269	1	1		-0.0015392	0.0221862	0	2
-0.385085	-0.196474	0	6		0.140957	-0.00182235	-1	7
-0.141161	-0.0970976	0	5		0.13954	0.00044246	-1	1
-0.490491	0.102375	1	0		0.00868206	-0.0114913	0	5
-0.489372	-0.0654354	1	1		-0.0027417	0.0053884	0	1
-0.0622586	0.0675462	0	0		0.000993555	-0.00376926	0	6
-0.0764855	-0.198417	0	-1		0.00417573	0.00108656	0	4
-0.147414	-0.026191	0	2		0.14697	-0.00288758	-1	2
0.793125	0.228553	-1	2		0.00189689	-0.00549619	0	2
-0.131428	-0.220994	-1	7		-0.0027417	0.00833825	0	0
-0.472257	0.12836	0	1		-0.142155	-0.00620496	1	2
-0.625954	0.454218	1	3		0.141507	-0.0112956	-1	6
-0.493766	0.096065	1	0		0.146368	-0.00247788	-1	-1
0.696912	0.0005828	-1	1		0.00215752	0.0013804	0	5
-0.14788	-0.0948089	0	5		-0.133327	-0.00140714	1	4
-0.388749	-0.158839	1	6		-0.142475	0.00599647	1	7
-0.421003	-0.120844	1	5		-0.138624	-0.00387086	1	0
-0.145636	-0.0258575	0	2		-0.000975125	-0.00140807	0	6
-0.519346	0.230607	1	-1		0.144565	0.0139921	-1	1
-0.0712361	0.0837052	0	0		-0.142642	-0.00121553	1	7
-0.0744274	0.092876	0	0		-0.136469	-0.0027966	1	1
-0.516497	0.295881	1	4		0.00627706	-0.00100295	0	7
0.69409	0.0153034	-1	1		0.144565	-0.00165847	-1	3
0.678248	-0.00844327	-1	3		-0.0104598	0.00467992	0	4
-0.105678	-0.0195251	0	2		-0.00574796	-0.00878728	0	3
-0.0725172	-0.193668	0	-1		-0.00634921	-0.0117371	0	7
0.905162	0.0758054	-1	0		0.00093896	0.0106404	0	5
-0.146799	-0.0213029	0	2		0.140976	0.00861132	-1	1
0.539578	-0.0712561	0	4		0.150577	0.00817437	-1	5
-0.51342	0.302537	1	4		-0.140899	0.003177	1	7
-0.152704	-0.0676345	0	3		0.0044733	0.00448705	0	0
-0.521633	0.294871	1	4		-0.000937951	-0.00264176	0	-1
-0.404485	-0.198417	0	6		0.00026455	0.00686332	0	1
0.0860507	0.0467812	-1	6		-0.13879	-0.000695473	1	1
-0.172654	-0.173087	1	7		-0.150379	-0.00469982	1	6
-0.187982	-0.173021	1	7		-0.139827	-0.00936087	1	7
-0.176893	-0.17293	1	7		-0.00704334	0.000861763	0	7
-0.0725172	-0.193668	0	-1		0.14697	-0.00977057	-1	1
-0.372718	-0.163588	1	6		0.154802	-0.000992809	-1	7
0.68298	-0.0100502	-1	3		0.147571	0.00170108	-1	5
-0.381355	-0.167832	1	6		-0.135171	-0.00783093	1	6
-0.191931	-0.173933	1	7		-0.150757	-0.00263382	1	2
-0.388977	-0.203807	0	6		-0.144656	-0.00359743	1	7
0.784654	0.230607	-1	2		-0.141631	0.00350377	1	6
-0.132462	-0.216866	-1	7		0.13735	-0.00321534	-1	3
-0.511187	0.20686	1	-1		0.148773	-0.011983	-1	6
-0.069484	0.0713536	0	0		-0.000937951	-0.0181285	0	3
-0.056718	-0.220875	0	7		0.0020683	0.00137332	0	4
-0.636519	0.446583	1	3		-0.144296	0.000822331	1	5
-0.142437	-0.0697287	0	3		-0.145238	-0.000101606	1	-1
-0.495491	0.0954815	1	0		-0.136219	-0.00190429	1	0
0.670269	-0.0116095	-1	3		0.147773	-0.00452808	-1	2
-0.192753	-0.167661	1	7		0.148321	0.00856979	-1	0
0.682174	0.00263852	-1	1		0.14084	0.00449175	-1	1
-0.143437	-0.0300105	0	2		-0.147042	-0.000347427	1	7
-0.078438	0.0944591	0	0		0.00151317	-0.00060467	0	6
-0.188591	-0.182586	1	7		0.00147197	-0.000590779	0	2
-0.14476	-0.0241725	0	2		0.00687831	0.0125991	0	5
0.793435	0.228482	-1	2		0.00456527	0.00113789	0	1
-0.421034	-0.116095	1	5		0.138972	-0.00243518	-1	1
-0.477319	-0.0733509	1	1		0.00102898	-0.0049962	0	4
-0.632813	0.45066	1	3		0.00469683	-0.000735765	0	7
-0.476394	-0.0685936	1	1		0.142761	-0.0124746	-1	1
-0.478818	0.151451	0	1		0.00334612	0.00717162	0	7
0.691942	-0.0116174	-1	3		0.147746	-0.0101201	-1	6
-0.498396	0.0881266	1	0		-0.141631	0.00686332	1	4
-0.135101	-0.220324	-1	7		-0.011809	-0.0112249	0	3
-0.0664802	0.100792	0	0		-0.145839	-0.0031334	1	2
-0.065125	0.0749651	0	0		0.143963	-0.00264176	-1	3
0.693621	0.00933451	-1	1		0.00687831	-0.0090331	0	1
0.0498575	0.0501319	-1	6		0.00266955	0.000799738	0	5
0.794834	0.229466	-1	2		-0.144036	0.00276631	1	4
-0.0977309	-0.0116095	0	2		-0.141631	0.00424123	1	-1
0.694742	0.0165606	-1	1		0.145166	-0.00346116	-1	0
-0.176633	-0.176253	1	7		0.00317242	0.00048967	0	0
-0.634982	0.442275	1	3		-0.146429	0.00745752	1	4
-0.187667	-0.172764	1	7		-0.00143432	-0.00479645	0	1
-0.117319	-0.0733509	0	3		-0.00149006	-0.00572657	0	3
0.653877	-0.0803062	-1	4		-0.145839	0.0011275	1	4
-0.143451	-0.0916626	0	5		0.141857	-0.0044135	-1	5
0.792463	0.222616	-1	2		0.148773	-0.0100983	-1	1
0.796633	0.233773	-1	2		0.00627706	-0.00509997	0	6
-0.41055	-0.118605	1	5		-0.152453	-0.0043625	1	0
0.911713	0.0550979	-1	0		-0.000212017	-0.00845059	0	1
-0.12534	-0.0701847	0	3		-0.0003367	-0.00886922	0	1
-0.467652	0.133696	0	1		-0.142232	-0.00657489	1	7
-0.394884	-0.199146	0	6		-0.148245	-8.99617e-05	1	5
-0.485404	-0.060686	1	1		0.14216	-0.00788594	-1	0
-0.39148	-0.215298	0	6		-0.000937951	-0.00665683	0	-1
-0.489596	0.0999382	1	0		-0.143434	0.00923959	1	7
-0.0862269	0.0627968	0	0		0.142688	-0.00715363	-1	0
-0.14295	-0.0769493	0	3		0.144565	-0.00149459	-1	1
-0.496475	0.0981733	1	0		-0.142403	-0.00345662	1	0
-0.0522216	-0.237995	0	7		0.145166	0.00399541	-1	-1
-0.149361	-0.0670185	0	3		0.139755	-0.00878728	-1	5
-0.149911	-0.0885419	0	5		0.00687831	-0.0107539	0	2
-0.371462	-0.15735	1	6		-0.14199	0.00837554	1	4
-0.464249	0.125613	0	1		-0.138895	0.000958509	1	7
-0.137467	-0.222813	-1	7		-0.138624	0.00612586	1	-1
-0.157583	-0.0337731	0	2		0.146368	0.0117797	-1	7
0.643591	-0.0859765	-1	4		0.143156	0.00254264	-1	5
-0.473309	-0.074934	1	1		-0.139946	0.00217638	1	7
-0.632136	0.454704	1	3		0.143963	0.00448705	-1	2
0.649295	-0.0855303	-1	4		0.141558	-0.00641101	-1	5
0.910022	0.0688075	-1	0		-0.146948	0.00455169	1	1
-0.188859	-0.175105	1	7		0.152381	-0.00493609	-1	6
-0.0542315	-0.237553	0	7		0.00026455	-0.00608325	0	3
-0.384443	-0.204749	0	6		0.143907	-0.00467908	-1	6
0.692248	-0.00809196	-1	3		-0.144036	-0.0102622	1	5
-0.14534	-0.0701847	0	3		-0.138547	-0.000214515	1	6
-0.149446	-0.0543536	0	3		0.146368	-0.0136218	-1	3
0.684625	0.0114525	-1	1		0.141092	0.00438531	-1	5
-0.481372	-0.0654354	1	1		0.140957	-0.00550967	-1	-1
0.685572	-0.00973447	-1	3		0.143362	-0.00960669	-1	7
0.910201	0.0595581	-1	0		-0.000937951	0.00293019	0	6
-0.141603	-0.0912413	0	5		0.15045	-0.00555126	-1	5
-0.153193	-0.0923483	0	5		0.142699	-0.00421185	-1	3
-0.133404	-0.060686	0	3		-0.145815	-0.00414732	1	1
0.648052	-0.0805799	-1	4		0.00565057	-0.00247492	0	0
-0.507261	0.217942	1	-1		-0.147643	-0.00255982	1	4
-0.157108	-0.105013	0	5		-0.0093089	-0.00877648	0	4
0.0882856	0.0444186	-1	6		0.137951	0.00161914	-1	1
-0.151559	-0.0184125	0	2		-0.146368	-0.000214479	1	2
0.784749	0.216359	-1	2		-0.145839	0.0049787	1	6
0.080099	0.0467174	-1	6		-0.142232	0.0139921	1	7
-0.48314	-0.0707425	1	1		-0.141486	-0.00216832	1	2
0.653283	-0.0737903	-1	4		-0.140428	0.0015372	1	5
-0.390286	-0.203524	0	6		0.00146705	0.0011275	0	6
-0.478734	0.138786	0	1		0.00026455	0.000553917	0	3
-0.478495	-0.0694012	1	1		-0.145238	0.00489676	1	-1
0.792665	0.229024	-1	2		-0.00681823	0.0051814	0	4
-0.129657	-0.0226913	0	2		-0.0021374	0.00157749	0	7
0.682269	-0.0116095	-1	3		-0.148547	0.00323631	1	7
-0.468617	0.129993	0	1		0.000971544	0.00698136	0	1
0.905568	0.0620636	-1	0		0.011926	0.00486842	0	2
-0.521096	0.295011	1	4		-0.0027417	-0.00362504	0	6
-0.47334	-0.0701847	1	1		-0.142833	0.00907571	1	5
0.788522	0.223875	-1	2		0.151976	-0.00309214	-1	0
-0.376758	-0.157923	1	6		-0.142833	0.00407735	1	4
0.653995	0.0295515	-1	-1		-0.140126	-0.00405789	1	2
-0.125607	-0.211186	-1	7		0.0132899	-0.00337091	0	2
-0.161087	-0.108179	0	5		-0.137422	0.00260243	1	1
-0.179525	-0.176749	1	7		0.00026455	0.018253	0	1
-0.512279	0.302398	1	4		-0.134978	-0.0103558	1	6
-0.482958	-0.0647915	1	1		-0.146154	-0.000507056	1	6
-0.372686	-0.168338	1	6		0.148172	-0.0124746	-1	3
0.693797	-0.0176573	-1	3		0.137913	0.00694454	-1	0
-0.466791	0.125765	0	1		0.141558	-0.00993445	-1	1
-0.065667	0.0729401	0	0		0.144514	-0.00572155	-1	5
0.658691	-0.074934	-1	4		-0.0067796	0.00386084	0	2
-0.0765488	-0.188918	0	-1		0.145767	0.00350377	-1	5
0.710079	0.0168865	-1	1		-0.00317048	0.00544341	0	4
-0.632865	0.458575	1	3		-0.00171149	-0.00182262	0	4
-0.480266	-0.0698389	1	1		-0.142232	0.0122714	1	1
-0.072496	-0.196834	0	-1		0.00126809	-0.00593053	0	7
0.69587	0.012874	-1	1		0.140356	-0.00518191	-1	3
0.543604	-0.0711653	0	4		0.143416	-0.00704361	-1	3
-0.495282	0.0935705	1	0		0.143963	-0.015998	-1	3
-0.507663	0.299327	1	4		0.143404	-0.000754168	-1	2
-0.380749	-0.158839	1	6		0.150577	-0.00215011	-1	-1
0.80457	0.243272	-1	2		0.000656222	0.00384036	0	0
-0.382092	-0.195312	0	6		-0.0027417	0.0106326	0	2
-0.0607274	0.0751478	0	0		0.0044733	-0.0102622	0	2
-0.145104	-0.0730699	0	3		0.0067402	-0.00193771	0	5
-0.0646812	0.0887531	0	0		0.000865801	0.01137	0	2
-0.384443	-0.204749	0	6		-0.145839	0.0125172	1	6
0.518712	-0.0781003	0	4		0.163241	0.00558401	-1	2
-0.133214	-0.0891821	0	5		0.146553	0.00804539	-1	2
-0.520747	0.297955	1	4		0.141551	-0.000489386	-1	2
-0.0689524	-0.231889	0	7		-0.149447	-0.0246837	1	1
-0.0685066	-0.195251	0	-1		-0.145238	0.0129269	1	-1
-0.64024	0.460139	1	3		0.140792	-0.0110017	-1	3
-0.507314	0.225858	1	-1		-0.00728923	0.0046311	0	5
0.558567	-0.0681906	0	4		-0.154257	-0.0110816	1	6
-0.13072	-0.0890566	0	5		0.141558	0.00415929	-1	5
-0.392443	-0.204749	0	6		-0.147643	0.000717797	1	7
0.548903	-0.0782831	0	4		0.133852	0.000951911	-1	2
-0.151125	-0.0688639	0	3		0.14216	-0.00977057	-1	-1
0.691239	0.00530846	-1	1		0.000784066	0.00877408	0	4
-0.484799	-0.0686395	1	1		0.140126	0.0090227	-1	7
-0.629782	0.449317	1	3		-0.145238	0.00342183	1	-1
-0.50573	0.299305	1	4		0.148891	0.00675693	-1	1
-0.380364	-0.17036	1	6		-0.144036	0.00137332	1	4
-0.624834	0.453826	1	3		0.146368	-0.00559161	-1	0
-0.498438	0.0944591	1	0		-0.000937951	-0.000429367	0	7
-0.145393	-0.0622691	0	3		-0.136251	-0.00296223	1	0
0.654691	-0.074934	-1	4		0.0020683	-0.0116552	0	1
0.901731	0.0691293	-1	0		0.00507456	-0.0104261	0	2
-0.478797	0.148285	0	1		-0.132011	-0.000839069	1	0
-0.140305	-0.0687145	0	3		-0.139827	-0.00215011	1	7
0.909784	0.0612137	-1	0		0.00026455	-0.00641101	0	2
0.0810638	0.0484891	-1	6		0.138211	0.000216964	-1	1
0.905794	0.0596306	-1	0		0.147661	-0.0012253	-1	0
-0.474175	-0.0757649	1	1		0.140957	0.00202884	-1	-1
-0.149266	-0.0812665	0	5		0.00687831	0.00284825	0	7
-0.507096	0.293324	1	4		-0.00648924	-0.0110697	0	3
-0.46688	0.134479	0	1		0.000865801	0.000144215	0	-1
0.90287	0.064544	-1	0		-0.145839	-0.00149459	1	-1
-0.138487	-0.214825	-1	7		-0.144637	0.00596198	1	1
-0.0684027	0.0863292	0	0		-0.143434	-0.0116552	1	6
0.908332	0.0601715	-1	0		0.147554	0.00272301	-1	7
-0.463932	0.137626	0	1		0.141558	0.00415929	-1	5
-0.172686	-0.168338	1	7		0.00646873	-0.00518025	0	5
-0.51124	0.214776	1	-1		-0.0003367	0.00956735	0	4
0.914031	0.065724	-1	0		-0.00378107	-0.00123169	0	4
0.786733	0.23774	-1	2		0.140056	-0.000947625	-1	6
0.913721	0.0542613	-1	0		0.00354015	6.09936e-05	0	7
-0.0805066	-0.195251	0	-1		0.00026455	0.00874795	0	2
-0.140457	-0.102687	0	5		-0.00378203	-0.0158597	0	6
-0.150089	-0.0986805	0	5		-0.136821	0.0066175	1	4
-0.466188	0.132207	0	1		-0.00334295	-0.00526385	0	-1
0.906695	0.0701707	-1	0		-0.139121	0.00158427	1	1
0.0821797	0.0465772	-1	6		-0.144637	-0.00165847	1	7
0.648104	-0.0738816	-1	4		0.00629554	-0.00672663	0	5
-0.38383	-0.196074	0	6		-0.138919	0.00504323	1	7
-0.62883	0.455278	1	3		0.141558	-0.00198623	-1	1
-0.0741555	0.0782899	0	0		0.139705	0.000500329	-1	1
0.799456	0.22635	-1	2		-0.0112578	-0.0172829	0	3
-0.0589965	-0.225183	0	7		-0.14229	0.0039443	1	4
-0.148628	-0.0606406	0	3		-0.141029	0.0173517	1	7
-0.0560317	-0.229174	0	7		-0.150359	0.00414331	1	0
-0.412982	-0.124011	1	5		0.145166	0.00825631	-1	7
-0.372486	-0.163928	1	6		-0.138624	0.0023566	1	6
-0.391346	-0.202351	0	6		-0.144036	0.00563422	1	0
0.0659103	0.0422164	-1	6		0.135513	0.00269734	-1	1
-0.473245	-0.0844327	1	1		-0.134079	0.00286058	1	0
0.689196	-0.00312413	-1	3		-0.146176	0.00610792	1	2
0.690694	-0.00511478	-1	3		-0.144036	-0.0130482	1	5
-0.144478	-0.0968005	0	5		0.145231	0.00375935	-1	0
-0.380675	-0.169921	1	6		-0.000937951	0.00186496	0	4
-0.068496	-0.196834	0	-1		0.139755	0.0122714	-1	7
0.908255	0.0620139	-1	0		-0.147252	0.00971139	1	7
-0.474649	0.126121	0	1		-0.143196	0.00342062	1	6
-0.148306	-0.22533	-1	7		-0.144637	-0.00731236	1	4
0.698227	-0.00527704	-1	3		0.00627706	-0.00378892	0	1
-0.178655	-0.176861	1	7		0.139153	-0.00264176	-1	7
-0.52479	0.299164	1	4		-0.000802043	0.00490302	0	6
0.696455	0.0159216	-1	1		0.140957	-0.000429367	-1	5
0.710153	0.00580475	-1	1		-0.147228	0.00825999	1	5
-0.384443	-0.204749	0	6		0.141558	0.0165323	-1	2
0.694164	0.00422164	-1	1		0.146368	0.00604392	-1	0
0.655924	-0.0760691	-1	4		0.152429	0.00679358	-1	7
-0.49447	0.0992084	1	0		0.146782	0.00630015	-1	2
-0.632006	0.452989	1	3		0.140957	-0.01059	-1	2
0.791497	0.231743	-1	2		0.00397441	-0.00130551	0	4
-0.626621	0.45038	1	3		0.140789	-0.000440832	-1	5
-0.634409	0.442581	1	3		0.138552	-0.00092101	-1	1
-0.180832	-0.164858	1	7		-0.145238	0.01137	1	0
-0.495187	0.20686	1	-1		-0.138023	-0.00870534	1	7
-0.058209	-0.230498	0	7		0.0020683	-0.00616519	0	7
0.69028	-0.0131926	-1	3		-0.0003367	0.0015372	0	0
-0.134688	-0.223813	-1	7		-0.146375	-0.00414419	1	4
0.185879	0.0469657	-1	6		-0.143408	4.56081e-06	1	5
-0.517803	0.304301	1	4		0.142761	-0.0120649	-1	3
0.658195	-0.000527704	-1	1		-0.00833382	-0.00956697	0	3
-0.0599362	-0.228291	0	7		-0.142833	-0.0113274	1	6
-0.625292	0.458367	1	3		0.00026455	0.00653556	0	1
-0.522115	0.305343	1	4		0.139755	-0.01059	-1	5
-0.165425	-0.0575198	0	3		0.0020683	0.00776467	0	4
0.804602	0.238522	-1	2		-0.000584604	0.00333102	0	7
-0.41296	-0.127177	1	5		-0.143808	0.00236578	1	6
-0.145334	-0.0225638	0	2		0.143767	-0.00313351	-1	3
-0.627567	0.4545	1	3		-0.143434	0.00465093	1	0
0.669963	0.0343008	-1	-1		0.000167289	0.00219787	0	2
0.791341	0.227645	-1	2		-0.145397	-0.0111369	1	0
-0.472545	-0.0748514	1	1		-0.143434	-0.00567355	1	0
-0.420054	-0.114543	1	5		-0.144637	-0.00591937	1	2
-0.183031	-0.174084	1	7		-0.133814	0.00784661	1	7
-0.47071	0.132292	0	1		0.00679666	0.00221754	0	0
-0.473851	-0.0757096	1	1		-0.143434	0.00243854	1	6
0.550549	-0.0709431	0	4		0.14697	-0.00116683	-1	3
-0.411287	-0.111844	1	5		0.00917782	0.00607186	0	0
0.653649	-0.0881401	-1	4		0.143362	-0.00960669	-1	7
0.792654	0.230607	-1	2		0.00507456	-0.00469027	0	2
-0.121379	-0.227055	-1	7		-0.141631	0.0101409	1	7
-0.48087	-0.0716994	1	1		0.00266955	0.000553917	0	6
0.682909	-0.0122649	-1	3		-0.143518	0.00214557	1	0
-0.498979	0.0950039	1	0		0.152805	0.00577515	-1	2
-0.145611	-0.0875126	0	5		0.135975	-0.00349828	-1	5
-0.636996	0.450345	1	3		-0.144036	0.00227466	1	1
0.0921771	0.0349982	-1	6		-0.146441	0.00842019	1	6
-0.393755	-0.202799	0	6		-0.137363	0.00495966	1	1
-0.47885	0.156201	0	1		-0.00755171	-0.00600131	0	3
0.697148	0.0141942	-1	1		0.00266955	0.00350377	0	-1
-0.146655	-0.0933743	0	5		0.0032708	-0.0027237	0	1
-0.48053	-0.0618852	1	1		-0.136219	-0.0069846	1	6
0.0863857	0.0531231	-1	6		-0.000356909	0.00788201	0	6
-0.473309	-0.074934	1	1		0.00026455	-0.0182104	0	3
-0.475625	-0.0747676	1	1		-0.148244	-0.0100983	1	5
-0.145872	-0.0713365	0	3		-0.141213	0.0111991	1	7
-0.142842	-0.0279411	0	2		-0.141631	-0.00657489	1	-1
-0.477755	-0.0682814	1	1		0.00598308	-0.00390485	0	0
0.0875662	0.0338159	-1	6		0.14697	-0.00755818	-1	7
-0.408508	-0.116053	1	5		0.143963	-0.00247788	-1	-1
0.0619314	0.0390501	-1	6		-0.000937951	-0.0082137	0	0
-0.133047	-0.216749	-1	7		0.0086468	-0.00420011	0	1
0.698759	0.0168459	-1	1		0.000865801	0.00981318	0	0
-0.149657	-0.0226913	0	2		-0.00185777	0.00800018	0	2
-0.49448	0.100792	1	0		0.146628	-0.0056505	-1	7
-0.385567	-0.199323	0	6		-0.00514671	0.00219272	0	5
-0.631414	0.450261	1	3		-0.000937951	-0.00542773	0	1
0.792538	0.248021	-1	2		0.143362	-0.00255982	-1	0
-0.186025	-0.166538	1	7		-0.144637	-0.010508	1	1
0.697389	0.0142529	-1	1		-0.144036	-0.00682071	1	2
0.690269	-0.0116095	-1	3		-0.143326	-0.0065932	1	4
-0.117657	-0.0226913	0	2		-0.00214045	0.00547034	0	0
-0.11734	-0.0701847	0	3		-0.00521104	-0.00368678	0	2
-0.0664889	-0.230875	0	7		-0.144036	0.0148115	1	7
-0.622127	0.451751	1	3		0.143362	0.00391347	-1	-1
-0.41018	-0.115123	1	5		0.0104858	0.00432317	0	1
-0.469979	0.12628	0	1		0.146368	0.00129138	-1	1
-0.376011	-0.165775	1	6		0.140401	0.00205985	-1	2
0.694153	0.00580475	-1	1		-0.145238	0.000717797	1	6
0.0791605	0.0405452	-1	6		0.146003	0.00485898	-1	2
0.692844	0.0146598	-1	1		0.13881	-0.00421412	-1	5
-0.152133	-0.067817	0	3		-0.142232	0.00694526	1	-1
-0.149603	-0.0602542	0	3		0.139153	-0.00370698	-1	3
-0.135268	-0.217801	-1	7		0.00448338	0.00227619	0	1
0.914994	0.0624115	-1	0		-0.145238	-0.0158342	1	1
-0.469266	-0.0812665	1	1		0.156116	-0.00674439	-1	6
-0.493322	0.100329	1	0		0.0070315	-0.00307087	0	1
-0.148825	-0.0597544	0	3		-0.0120593	-0.00964016	0	6
-0.388517	-0.193668	0	6		-0.144637	-0.00624713	1	-1
-0.0747616	0.0865451	0	0		-0.0003367	-0.00133071	0	1
-0.0937203	-0.0131926	0	2		-0.0027417	-0.0104261	0	0
-0.408101	-0.115825	1	5		-0.141029	-0.00608325	1	5
-0.066343	0.0802111	0	0		0.00321937	0.00109787	0	5
-0.1459	-0.0900508	0	5		-0.142071	0.00135228	1	5
-0.177594	-0.03219	0	2		0.000865801	-0.00460833	0	5
0.701098	0.0075188	-1	1		0.143963	-0.0103441	-1	3
-0.137347	-0.216994	-1	7		0.142396	-0.00449584	-1	3
0.690269	-0.0116095	-1	3		-0.142449	0.000749387	1	4
-0.176633	-0.176253	1	7		0.143362	-0.0069846	-1	0
-0.147764	-0.0619835	0	3		0.142761	0.00178302	-1	5
-0.0635249	-0.230629	0	7		-0.0015392	-0.0123927	0	1
0.79482	0.23955	-1	2		0.143362	0.00227466	-1	5
-0.380649	-0.16683	1	6		8.57343e-05	0.00590394	0	4
-0.144942	-0.0643213	0	3		-0.149447	-0.011901	1	6
-0.140187	-0.0371558	0	2		-0.000937951	0.00588004	0	4
-0.199788	-0.169585	1	7		0.000865801	-0.00657489	0	1
0.696996	0.0104341	-1	1		-0.143434	0.00596198	1	0
-0.632781	0.44591	1	3		0.145166	0.000635857	-1	3
-0.392278	-0.208838	0	6		-0.00107736	0.00368697	0	0
-0.468824	-0.0769042	1	1		-0.147343	-0.00570099	1	1
0.548538	-0.0785552	0	4		0.145166	-0.011983	-1	1
0.543018	-0.0734439	0	4		-0.0015392	0.00383153	0	-1
0.665995	0.0295515	-1	-1		0.00026455	-0.0114094	0	0
0.690673	-0.000592732	-1	1		0.144336	-0.013435	-1	3
-0.513782	0.291988	1	4		0.0053183	-0.00267423	0	0
-0.462843	0.131392	0	1		-0.145668	0.000807319	1	2
-0.421045	-0.114512	1	5		0.000665243	-0.00355524	0	0
-0.397582	-0.196804	0	6		-0.00334295	0.00170108	0	4
0.791752	0.222313	-1	2		-0.000937951	-0.01059	0	1
-0.139243	-0.059752	0	3		0.14697	0.00669944	-1	3
-0.0730638	0.0818123	0	0		-0.143434	0.0112062	1	5
-0.145172	-0.0279258	0	2		0.140356	-0.00337922	-1	0
0.545902	-0.0757267	0	4		-0.0015392	0.00547034	0	-1
-0.147582	-0.0226688	0	2		-0.143943	-0.00418355	1	2
-0.51557	0.29401	1	4		-0.00214045	0.00186496	0	4
0.796749	0.216359	-1	2		0.144565	-1.96657e-05	-1	2
-0.140752	-0.0282156	0	2		-0.000164494	-0.000197217	0	6
0.697238	0.00208959	-1	1		-0.142034	0.00138218	1	4
0.912569	0.0659008	-1	0		0.143963	0.0120256	-1	1
-0.146826	-0.0204793	0	2		0.145767	0.00473287	-1	0
-0.389854	-0.20129	0	6		0.00026455	-0.00092101	0	6
-0.632887	0.461741	1	3		-0.143772	0.0072473	1	5
-0.473361	-0.0670185	1	1		-0.0003367	-0.00428056	0	7
-0.492245	0.0915351	1	0		-0.143981	0.00107943	1	5
-0.378183	-0.160766	1	6		0.136681	0.0110749	-1	5
-0.413066	-0.111346	1	5		-0.139226	-0.00116683	1	-1
-0.632855	0.456992	1	3		-0.0027417	-0.0178827	0	3
-0.630956	0.461859	1	3		-0.0027417	0.00768273	0	0
0.646902	-0.0780306	-1	4		-0.145682	-0.00306915	1	2
0.693351	0.00377362	-1	1		0.142557	-0.00311258	-1	3
0.0874082	0.0486284	-1	6		0.153931	0.000577843	-1	7
0.551683	-0.0765605	0	4		0.00146705	-0.00149459	0	5
-0.418565	-0.117928	1	5		0.00928331	0.00415929	0	3
-0.372728	-0.162005	1	6		0.00248145	0.00279641	0	2
-0.137235	-0.0860158	0	5		-0.00214045	0.0221042	0	2
-0.133711	-0.022596	0	2		-0.134998	-0.000677838	1	0
-0.141666	-0.0263721	0	2		0.00184661	0.00310167	0	2
-0.0622058	0.0596306	0	0		0.145865	0.00168378	-1	5
-0.191364	-0.177327	1	7		0.00687831	0.0138283	0	1
-0.479167	-0.0660804	1	1		-0.140792	0.00204809	1	1
-0.141327	-0.0194942	0	2		0.00146705	-0.02157	0	1
0.674237	-0.00686016	-1	3		0.145767	-0.00534579	-1	5
0.792067	0.221442	-1	2		-0.144637	0.0121894	1	-1
-0.135073	-0.227737	-1	7		0.142761	0.00465093	-1	2
-0.474639	0.124538	0	1		0.147571	0.0101409	-1	1
0.662195	-0.000527704	-1	1		0.144235	0.00535102	-1	5
0.794607	0.22853	-1	2		0.142761	0.00432317	-1	-1
-0.185298	-0.0765172	0	3		-0.0015392	0.00489676	0	6
-0.498417	0.0912929	1	0		-0.141793	0.00434438	1	2
0.0869424	0.0361504	-1	6		0.146553	0.00392993	-1	2
0.68944	-0.012264	-1	3		0.00266955	0.00637168	0	7
-0.467999	0.139283	0	1		0.145767	0.000553917	-1	-1
0.548113	-0.0736498	0	4		0.0020683	-0.00452638	0	6
-0.371879	-0.166799	1	6		0.138552	0.0163684	-1	1
-0.142713	-0.0223224	0	2		-0.136219	-0.00157653	1	0
-0.476801	-0.0586514	1	1		0.000865801	-0.00813176	0	6
0.0618786	0.0469657	-1	6		0.00387205	-0.0114094	0	5
-0.22077	-0.155673	1	7		0.140711	0.00324733	-1	2
0.646827	-0.0778121	-1	4		0.151158	0.0102992	-1	6
0.651561	-0.075069	-1	4		0.147571	-0.0150967	-1	3
-0.379393	-0.161355	1	6		-0.132314	-0.00272034	1	6
-0.138311	-0.0946376	0	5		-0.143434	0.0023566	1	7
-0.137224	-0.0875989	0	5		-0.14105	0.00884016	1	7
-0.376749	-0.158839	1	6		0.143362	-0.000757129	-1	0
-0.135185	-0.214213	-1	7		0.00245864	-0.00498235	0	2
0.698536	0.00634692	-1	1		0.142333	0.00398375	-1	5
0.53467	-0.0717678	0	4		0.146368	0.00530646	-1	1
-0.0805066	-0.195251	0	-1		0.144022	-0.0125642	-1	3
-0.38805	-0.201459	0	6		0.143963	0.00178302	-1	-1
0.638164	0.00422164	-1	1		0.145767	-0.0113274	-1	6
-0.635489	0.450006	1	3		0.142761	0.00678138	-1	5
-0.0765277	-0.192084	0	-1		-0.143916	-0.00277815	1	5
-0.466079	0.124729	0	1		0.140608	0.0031274	-1	0
-0.40359	-0.115621	1	5		0.14824	-0.00140266	-1	2
0.53866	-0.0701847	0	4		0.000737628	-0.0220345	0	3
-0.132393	-0.223345	-1	7		0.00266955	-0.00870534	0	2
0.654741	-0.0814931	-1	4		0.145113	0.00731485	-1	7
0.0659314	0.0390501	-1	6		-0.0106351	-0.00329121	0	3
-0.517339	0.299176	1	4		0.00551402	-0.00131393	0	7
-0.632887	0.461741	1	3		0.151339	0.00707222	-1	0
0.913072	0.0622304	-1	0		0.00146705	-0.00682071	0	1
-0.376459	-0.157368	1	6		-0.136171	-3.65212e-05	1	7
-0.125639	-0.212421	-1	7		0.143815	0.00173295	-1	5
-0.133383	-0.0638522	0	3		-0.00214045	0.00817437	0	4
-0.152285	-0.228496	-1	7		0.00351451	0.0100516	0	7
-0.177383	-0.0638522	0	3		-0.147042	-0.0031334	1	4
-0.0582902	0.0722955	0	0		-0.00214045	-0.0131301	0	3
0.670649	-0.0686016	-1	4		0.00507456	0.0132547	0	5
-0.413013	-0.119261	1	5		0.141668	-0.00666162	-1	0
-0.148327	-0.222164	-1	7		-0.0036234	-0.000384809	0	2
-0.134975	-0.22024	-1	7		0.00358668	0.00698207	0	5
0.0780983	0.0444308	-1	6		0.143362	-0.0114094	-1	1
0.0863041	0.0446421	-1	6		-0.149469	-0.00318207	1	2
-0.144471	-0.0895103	0	5		0.148172	-0.00182235	-1	2
-0.153161	-0.0970976	0	5		0.00146705	0.00842019	0	6
-0.372686	-0.168338	1	6		-0.000937951	-0.0120649	0	6
-0.152947	-0.0910442	0	5		-0.0003367	0.00276631	0	7
0.768697	0.224274	-1	2		-0.00454545	0.00514258	0	4
0.549635	-0.0758983	0	4		0.00026455	0.00809243	0	4
-0.121668	-0.0211082	0	2		0.00266982	-0.00554884	0	0
-0.117361	-0.0670185	0	3		0.00507456	-0.00460833	0	1
0.0840778	0.0367202	-1	6		0.141558	0.00366765	-1	3
0.786232	0.235133	-1	2		-0.0017837	-0.0129347	0	3
-0.511155	0.295974	1	4		-0.00101377	-0.0064641	0	3
-0.0678688	0.0718182	0	0		-0.145238	0.0129269	1	0
-0.498188	0.102953	1	0		0.00387205	-0.00198623	0	7
-0.4151	-0.122888	1	5		0.00266955	0.00358571	0	4
-0.477372	-0.0654354	1	1		0.139153	-0.00165847	-1	-1
-0.466977	0.130455	0	1		0.143362	0.0053884	-1	3
-0.632792	0.447493	1	3		0.00345439	0.00553146	0	7
-0.0604749	-0.2	0	-1		-0.148928	-0.00654077	1	1
0.794947	0.237335	-1	2		0.146368	-0.00723042	-1	6
0.0896489	0.0347205	-1	6		0.143963	0.00276631	-1	-1
0.69409	0.0153034	-1	1		-0.138624	-0.002314	1	0
-0.0805066	-0.195251	0	-1		0.14127	0.00417025	-1	0
0.69428	-0.0131926	-1	3		-0.138023	-0.00591937	1	2
-0.182822	-0.172141	1	7		0.141558	-0.00673877	-1	-1
-0.376728	-0.162005	1	6		0.14216	0.00178302	-1	0
0.540538	-0.0710741	0	4		-0.149774	0.0111828	1	7
-0.524558	0.291539	1	4		-0.000108884	0.00784646	0	4
0.685569	-0.011563	-1	3		0.141424	0.000545866	-1	1
-0.143227	-0.092706	0	5		0.00376965	-0.00308371	0	7
0.7061	0.0137203	-1	1		-0.134772	0.00579144	1	4
-0.498772	0.0929478	1	0		0.00026455	0.00891183	0	4
0.685858	0.0501319	-1	-1		-0.141631	-0.00108489	1	5
-0.394887	-0.195251	0	6		-0.144637	-0.0112455	1	5
-0.415783	-0.116425	1	5		0.145767	0.00391347	-1	7
0.670206	-0.00211082	-1	3		-0.141029	-0.00616519	1	5
-0.194766	-0.167608	1	7		0.145767	0.00358571	-1	1
-0.184665	-0.171504	1	7		0.00266955	0.0107965	0	6
-0.186932	-0.162455	1	7		0.00211102	-0.00150007	0	2
-0.514437	0.301629	1	4		-0.142739	-0.00220536	1	4
-0.12534	-0.0701847	0	3		-0.142833	0.00178302	1	4
-0.630693	0.455399	1	3		0.147982	0.00349137	-1	6
0.0619208	0.0406332	-1	6		-0.00334295	0.000308096	0	4
-0.0602216	-0.237995	0	7		-0.141029	-0.00190429	1	6
-0.477669	-0.0695394	1	1		-0.00397896	0.000797514	0	2
-0.387074	-0.197417	0	6		0.14697	0.000553917	-1	0
-0.480387	-0.0708042	1	1		-0.0168873	-0.0136418	0	3
-0.151598	-0.066461	0	3		0.144072	0.00502155	-1	7
0.69714	0.0167222	-1	1		-0.145238	-0.00772206	1	2
0.541772	-0.0628426	0	4		0.142761	-0.00641101	-1	3
-0.373492	-0.174777	1	6		-0.0039442	0.000799738	0	7
-0.522384	0.295559	1	4		0.149976	0.00694526	-1	5
0.547483	-0.0683911	0	4		0.15067	0.00741302	-1	5
-0.511715	0.286016	1	4		-0.143434	-0.000593248	1	5
-0.182674	-0.163696	1	7		0.144445	0.0112247	-1	0
-0.45867	0.129288	0	1		-0.00454545	-0.0122288	0	6
0.694153	0.00580475	-1	1		0.00266955	0.0110423	0	6
0.655894	-0.0677689	-1	4		0.144565	-0.00419862	-1	6
-0.514135	0.302363	1	4		0.144988	0.00380091	-1	7
-0.172686	-0.168338	1	7		-0.00334295	-0.00255982	0	5
-0.632865	0.458575	1	3		-0.135468	-0.00486937	1	2
0.906679	0.0628218	-1	0		0.146713	0.00150975	-1	1
0.655748	-0.0732173	-1	4		-0.141631	-0.0073943	1	6
0.646615	-0.0702176	-1	4		-0.00186186	0.00435735	0	1
-0.518591	0.290202	1	4		-0.00815296	-0.0100983	0	3
-0.410948	-0.105699	1	5		0.139755	0.00874795	-1	1
0.906329	0.0594115	-1	0		-0.139475	-0.00559367	1	0
-0.0546762	-0.242342	0	7		-0.138023	0.00489676	1	6
-0.116369	-0.215831	-1	7		0.00720806	0.00162742	0	4
-0.498205	0.0926921	1	0		0.145291	-0.00361016	-1	0
-0.129214	-0.0891821	0	5		0.142263	-0.00900589	-1	0
-0.411137	-0.122992	1	5		-0.142833	-0.00649295	1	4
-0.516121	0.30521	1	4		-0.143434	-0.00329728	1	2
-0.392517	-0.193668	0	6		-0.140428	0.00186496	1	5
-0.151362	-0.0681058	0	3		-0.147042	-0.00911504	1	5
0.688941	0.0103087	-1	1		0.141558	0.000390036	-1	5
-0.527367	0.233773	1	-1		0.142761	-0.00501803	-1	2
0.909741	0.0675462	-1	0		-0.000739855	-0.00266762	0	2
0.644477	-0.0765946	-1	4		0.142761	0.00645362	-1	2
0.902909	0.0623755	-1	0		0.146547	-0.00182751	-1	2
-0.128338	-0.22058	-1	7		0.14237	-0.00949866	-1	3
-0.0764855	-0.198417	0	-1		-0.0039442	-0.0187021	0	3
-0.0738624	0.0791058	0	0		-0.139346	-0.000241148	1	5
-0.401055	-0.112929	1	5		0.14216	-0.00690265	-1	2
-0.393331	-0.197392	0	6		-0.139226	0.000717797	1	0
-0.494168	0.0980362	1	0		0.147235	-0.0034111	-1	2
-0.421404	-0.109412	1	5		-0.142999	-0.000545205	1	4
-0.391478	-0.206654	0	6		-0.141631	-0.000757129	1	4
0.689921	0.0406332	-1	-1		-0.00428324	-0.00181065	0	0
-0.376899	-0.164979	1	6		-0.142478	-0.0133235	1	1
-0.368697	-0.166755	1	6		-0.141631	0.00801049	1	-1
-0.503092	0.192612	1	-1		-0.140428	0.00186496	1	6
-0.511753	0.294135	1	4		-0.130389	-0.000937067	1	5
0.693254	-0.0083976	-1	3		-0.0051806	-0.00684173	0	2
-0.478038	-0.057783	1	1		0.13893	0.00160489	-1	5
-0.14978	-0.0646476	0	3		0.140957	-0.00165847	-1	6
-0.141458	-0.10072	0	5		0.148172	-0.00493609	-1	7
-0.496037	0.0917115	1	0		0.140356	0.0131727	-1	2
-0.133808	-0.219144	-1	7		0.147217	0.00245833	-1	3
-0.0735773	0.0783944	0	0		-0.0031123	-0.0227476	0	3
-0.0522533	-0.233245	0	7		-0.13873	-0.00324783	1	1
-0.474356	0.129419	0	1		-0.142833	0.00317601	1	4
0.693214	0.00111925	-1	1		0.137446	-0.00339081	-1	0
-0.0623616	-0.238653	0	7		0.14491	0.00465242	-1	2
0.538021	-0.0772	0	4		0.148172	0.0062078	-1	7
-0.0695863	0.0708973	0	0		0.146745	0.00125588	-1	1
-0.514007	0.300086	1	4		0.00139371	0.00447543	0	0
0.698121	0.0105541	-1	1		0.00928331	0.00440511	0	7
-0.382987	-0.167974	1	6		-0.145839	0.014156	1	-1
-0.14656	-0.0237225	0	2		0.146333	0.000985993	-1	0
0.909784	0.0612137	-1	0		0.139289	-0.000710334	-1	2
0.650702	-0.0765172	-1	4		-0.0015392	-0.00403474	0	-1
-0.146188	-0.0240411	0	2		-0.0027417	-0.00895116	0	2
-0.0682427	-0.234828	0	7		-0.0003367	-0.00337922	0	2
0.648806	-0.0818442	-1	4		-0.0039442	-0.00255982	0	3
0.661199	-0.0677145	-1	4		-0.00312362	0.0082115	0	4
-0.0751397	0.0735218	0	0		-0.0003367	0.00637168	0	-1
-0.149305	-0.0905427	0	5		0.142761	-0.0114913	-1	3
-0.478916	-0.0683051	1	1		0.0044111	-0.00262677	0	4
-0.380686	-0.168338	1	6		-0.0003367	-0.00682071	0	7
0.690164	0.00422164	-1	1		-0.0027417	0.00465093	0	4
-0.142708	-0.028056	0	2		0.138645	0.00188903	-1	7
-0.0591769	-0.234212	0	7		0.143136	-0.000430695	-1	0
-0.141361	-0.0670185	0	3		0.140356	-0.0161619	-1	3
0.808654	0.230607	-1	2		-0.000937951	0.0153032	0	1
0.648119	-0.0832872	-1	4		-0.137422	-0.00198623	1	-1
-0.144198	-0.0975467	0	5		-0.143946	-0.000107299	1	1
-0.0661502	-0.23157	0	7		0.143963	-0.00682071	-1	7
-0.62401	0.45304	1	3		0.00387205	0.00735497	0	5
-0.391868	-0.203196	0	6		0.144565	0.0101409	-1	7
-0.495448	0.091378	1	0		0.00507456	0.00260243	0	0
0.645974	0.0327177	-1	-1		0.00026455	-0.00968863	0	6
0.666269	-0.0116095	-1	3		-0.0003367	0.00776467	0	1
-0.628876	0.460158	1	3		0.139153	-0.00239594	-1	7
-0.0615661	-0.237172	0	7		-0.0039442	0.00276631	0	4
0.690754	-0.0124843	-1	3		-0.145238	-0.00092101	1	6
-0.639371	0.457861	1	3		-0.00514671	0.00678138	0	7
-0.370026	-0.172488	1	6		-0.140428	-0.00575549	1	5
0.647212	-0.0768431	-1	4		-0.149486	-0.00166921	1	6
-0.133571	-0.0939158	0	5		-0.134818	0.00101273	1	0
0.700324	0.0210021	-1	1		0.148773	0.00145526	-1	6
-0.632876	0.460158	1	3		0.00146705	0.00129138	0	2
-0.470781	-0.0773166	1	1		0.0050413	-0.00350146	0	2
-0.632823	0.452243	1	3		-0.144176	0.00834569	1	4
0.701964	0.0101169	-1	1		-0.0039442	0.0163684	0	1
-0.140492	-0.064711	0	3		-0.141497	0.00878632	1	4
0.690085	-0.0106507	-1	3		0.00479914	-8.07352e-06	0	6
-0.388739	-0.160422	1	6		-0.153592	0.00698672	1	4
-0.511673	0.279683	1	4		-0.141631	0.0104687	1	1
-0.368686	-0.168338	1	6		-0.000937951	-0.0132121	0	3
0.540606	-0.0706208	0	4		0.144565	0.00399541	-1	-1
-0.462554	0.111873	0	1		0.000865801	-0.00428056	0	3
-0.120597	-0.219425	-1	7		0.148773	0.00186496	-1	1
-0.476408	-0.0802167	1	1		-0.0159692	-0.0116552	0	7
0.54143	-0.0767458	0	4		-0.13274	0.00432168	1	7
-0.454544	0.11029	0	1		0.14783	-0.000268777	-1	6
-0.128426	-0.218486	-1	7		0.0113671	0.000900312	0	0
-0.052285	-0.228496	0	7		0.157191	-0.00157653	-1	6
0.780707	0.222691	-1	2		-0.142523	-0.00468291	1	0
-0.499873	0.0925796	1	0		-0.146441	-0.000429367	1	2
0.699437	0.0110386	-1	1		0.00889078	0.00265247	0	1
-0.376921	-0.155564	1	6		-0.139827	-0.0116552	1	-1
-0.138437	-0.0976866	0	5		-0.00454545	-0.00255982	0	5
0.796538	0.248021	-1	2		0.140356	0.011452	-1	7
-0.0602427	-0.234828	0	7		0.142401	0.000447996	-1	2
0.687131	-0.0155357	-1	3		0.137951	-0.00296952	-1	6
-0.0977098	-0.0147757	0	2		0.141558	0.0167781	-1	2
0.0498153	0.0564644	-1	6		0.143963	-0.00559161	-1	3
0.659306	-0.0743153	-1	4		0.149888	0.00599664	-1	7
-0.527377	0.235356	1	-1		-0.0003367	-0.00714848	0	4
-0.632876	0.460158	1	3		-0.134103	0.00111228	1	2
-0.1314	-0.0664543	0	3		0.145166	0.0124353	-1	1
0.718153	0.00580475	-1	1		0.14697	-0.00157653	-1	3
-0.374312	-0.160182	1	6		-0.146441	0.00907571	1	4
-0.192779	-0.168995	1	7		-0.144247	0.00300993	1	0
0.788677	0.224357	-1	2		0.00869817	-0.000690189	0	7
-0.148538	-0.0957648	0	5		-0.00526329	-0.00891983	0	3
0.64717	-0.0769747	-1	4		0.00138737	-0.00343981	0	3
-0.388454	-0.203166	0	6		0.140957	-0.00288758	-1	5
-0.0805805	-0.184169	0	-1		0.135459	0.000749612	-1	6
0.784654	0.230607	-1	2		-0.00371221	-0.00199313	0	0
-0.169193	-0.0923483	0	5		0.00254819	-0.00551264	0	0
-0.51645	0.287582	1	4		-0.142232	0.00473287	1	7
-0.0588937	-0.230928	0	7		0.0032708	-0.00223206	0	2
-0.41424	-0.108942	1	5		-0.00574796	0.00301213	0	4
-0.515884	0.311346	1	4		-0.141631	0.00161914	1	2
-0.141437	-0.0905961	0	5		-0.00454545	-0.00124877	0	3
-0.412992	-0.122427	1	5		-0.000937951	-0.0120649	0	3
-0.632844	0.455409	1	3		0.148334	-0.0087832	-1	0
-0.511831	0.30343	1	4		-0.0003367	0.000226155	0	5
0.0819103	0.0422164	-1	6		0.00266955	-0.00845952	0	1
0.776834	0.203694	-1	2		-0.139827	0.00694526	1	4
-0.374603	-0.165804	1	6		0.139755	0.00825631	-1	6
0.646723	-0.0796834	-1	4		-0.0003367	-0.0114913	0	3
-0.105689	-0.017942	0	2		-0.00334295	-0.0137037	0	6
-0.477372	-0.0654354	1	1		0.138807	-0.00156903	-1	6
-0.0602533	-0.233245	0	7		-0.00603554	0.00243826	0	2
0.694058	-0.00514746	-1	3		-0.143434	-0.00723042	1	5
0.687973	0.00913384	-1	1		-0.0027417	0.015549	0	1
-0.140202	-0.108524	0	5		0.146368	0.00719108	-1	0
-0.0514206	-0.234388	0	7		0.00370721	-0.00640775	0	1
0.911459	0.0664242	-1	0		0.147103	-0.00541037	-1	3
-0.480484	-0.069868	1	1		0.140214	0.00447277	-1	5
-0.0624726	-0.221237	0	7		0.139755	-0.00567355	-1	-1
-0.405797	-0.111771	1	5		0.00266955	0.00243854	0	0
-0.516162	0.302176	1	4		-0.14844	0.00301769	1	6
-0.401138	-0.117806	1	5		0.0117672	0.00666752	0	4
0.791147	0.227833	-1	2		-0.00454545	0.00432317	0	4
0.555365	-0.0687566	0	4		-0.145238	-0.00362504	1	-1
0.697748	-0.00373979	-1	3		0.146528	-0.00265592	-1	3
-0.142745	-0.0928485	0	5		-0.142232	-0.00714848	1	7
0.666216	-0.00369393	-1	3		0.15568	-0.000826203	-1	5
-0.461502	0.121101	0	1		0.140957	0.0160406	-1	1
-0.632802	0.449077	1	3		-0.0003367	0.00694526	0	0
0.705868	0.0485488	-1	-1		0.00627706	-0.00387086	0	1
-0.186575	-0.177472	1	7		-0.00201589	-0.000518294	0	7
-0.632834	0.453826	1	3		0.140957	0.00678138	-1	7
-0.134283	-0.214216	-1	7		0.148773	0.00842019	-1	5
-0.127715	-0.223222	-1	7		0.142761	0.00333989	-1	3
-0.131891	-0.211179	-1	7		0.14216	-0.00092101	-1	0
-0.459478	0.125467	0	1		-0.139226	0.000635857	1	6
-0.072496	-0.196834	0	-1		-0.150215	-0.00193711	1	6
0.792654	0.230607	-1	2		-0.00214045	-0.00886922	0	-1
-0.519532	0.299328	1	4		0.144732	-0.0122602	-1	3
0.7901	0.225378	-1	2		0.142794	-0.00543987	-1	2
0.690301	-0.0163588	-1	3		0.000865801	0.00219272	0	6
0.696736	0.00716597	-1	1		-0.136821	-0.00321534	1	4
-0.631811	0.45808	1	3		-0.138023	-0.0082137	1	7
-0.40616	-0.123318	1	5		0.00387205	-0.00477221	0	0
-0.502627	0.0870109	1	0		0.00266955	-0.00346116	0	1
0.0699314	0.0390501	-1	6		0.143609	0.0129823	-1	1
-0.136519	-0.0196554	0	2		-0.000963814	0.00542227	0	0
-0.472201	-0.0692878	1	1		0.137565	-0.0117452	-1	3
-0.398597	-0.195904	0	6		-0.00483543	0.00391893	0	7
0.0908262	0.045463	-1	6		0.00868206	-0.00182235	0	0
-0.0541108	0.0453826	0	0		-0.00454545	0.00743691	0	2
-0.511177	0.205277	1	-1		0.00792881	0.00111285	0	0
-0.507377	0.300578	1	4		0.00026455	0.00186496	0	0
0.56667	-0.0717678	0	4		0.146368	-0.00673877	-1	1
0.0498892	0.0453826	-1	6		-0.141029	0.00473287	1	4
0.705282	0.00395848	-1	1		-0.144637	-0.00329728	1	6
-0.0628056	-0.233895	0	7		0.141488	0.00884522	-1	0
-0.169551	-0.0385224	0	2		0.00145364	0.000805946	0	6
-0.186581	-0.17395	1	7		0.149682	-0.00432089	-1	5
0.790288	0.231764	-1	2		0.00026455	0.000881678	0	4
-0.0702375	0.0643799	0	0		0.14757	-0.00353691	-1	6
-0.407103	-0.109751	1	5		-0.143434	-0.0073943	1	-1
-0.474765	0.143536	0	1		0.140957	-0.007804	-1	5
-0.389292	-0.195192	0	6		0.000865801	0.00653556	0	0
0.0905518	0.0459354	-1	6		0.140607	0.00429326	-1	1
-0.39979	-0.199861	0	6		0.000865801	-0.00116683	0	5
-0.142761	-0.0310341	0	2		-0.00514671	-0.00493609	0	-1
0.546809	-0.0708612	0	4		0.145166	0.0112062	-1	7
-0.460978	0.129179	0	1		-0.146441	-0.002314	1	2
-0.142673	-0.0901967	0	5		-0.0015392	-0.0175549	0	3
0.691422	-0.0117745	-1	3		0.00026455	0.0105506	0	0
-0.157119	-0.10343	0	5		0.144565	-0.000511308	-1	6
-0.474786	0.146702	0	1		0.139558	0.000308446	-1	1
-0.476817	-0.0762962	1	1		0.00026455	0.010059	0	4
0.688151	-0.0160278	-1	3		-0.000402838	-0.0043729	0	3
-0.133393	-0.0622691	0	3		0.00299397	-0.00283925	0	2
-0.621975	0.44632	1	3		0.140898	0.00016722	-1	1
-0.517295	0.299	1	4		0.0104209	0.00756075	0	0
-0.519926	0.317678	1	4		0.147571	-0.0140315	-1	3
-0.51181	0.300264	1	4		-0.141026	0.0032248	1	4
-0.632781	0.44591	1	3		-0.144036	0.00293019	1	4
0.0883624	0.0382276	-1	6		-0.138624	-0.00092101	1	5
-0.0663189	0.0788897	0	0		0.148773	-0.00886922	-1	7
0.541461	-0.0799008	0	4		0.142996	-0.00865181	-1	3
0.682259	-0.0100264	-1	3		0.00165334	0.00365913	0	4
0.793978	0.23988	-1	2		0.00687831	0.00768273	0	6
0.121974	0.0327177	-1	6		0.138382	-0.00400697	-1	5
0.914974	0.0626943	-1	0		0.146634	-0.000518433	-1	6
0.558712	-0.0781003	0	4		-0.00214045	0.0176794	0	5
-0.477946	-0.0641825	1	1		0.146368	0.00743691	-1	2
-0.157646	-0.0242744	0	2		-0.0027417	0.0062078	0	4
-0.141703	-0.08695	0	5		-0.00235671	0.00360418	0	6
0.689201	-0.00938359	-1	3		0.146785	0.000782168	-1	0
0.547916	-0.0665336	0	4		0.137951	0.00424123	-1	0
-0.0586929	-0.236915	0	7		0.139755	0.00555228	-1	1
0.653004	-0.0813265	-1	4		-0.14281	0.00343623	1	2
0.654274	-0.0846186	-1	4		0.14697	0.00391347	-1	6
0.702494	-0.000592962	-1	1		0.148307	0.00595885	-1	2
-0.513274	0.297545	1	4		-0.133524	-0.013929	1	0
-0.511768	0.293931	1	4		0.149976	-0.00100295	-1	7
-0.446449	0.0960422	0	1		0.145166	-0.00649295	-1	0
-0.064809	0.0804858	0	0		0.140817	-0.00244451	-1	5
0.566702	-0.0765172	0	4		-0.135224	-0.0119392	1	6
-0.185361	-0.0670185	0	3		-0.143237	-0.000454614	1	0
0.792654	0.230607	-1	2		-0.00214045	0.00440511	0	-1
0.66666	-0.0701847	-1	4		0.00546998	-0.0111254	0	0
-0.467057	0.128419	0	1		-0.144036	-0.0133759	1	5
0.905794	0.0596306	-1	0		0.00370995	0.00622552	0	6
-0.145351	-0.0686016	0	3		-0.0027417	-0.011901	0	3
-0.498427	0.092876	1	0		-0.00214045	0.00530646	0	4
-0.136713	-0.214938	-1	7		0.00891589	0.00180835	0	4
0.0578892	0.0453826	-1	6		-0.143164	-0.00722297	1	6
-0.188675	-0.169921	1	7		-0.140428	0.00186496	1	5
-0.368448	-0.162441	1	6		-0.146876	0.0071881	1	6
0.0869053	0.0425678	-1	6		-0.141631	-0.00362504	1	7
-0.0676609	0.0827171	0	0		-0.141631	0.00178302	1	6
-0.0663958	0.0881266	0	0		0.000865801	-0.021488	0	1
-0.0600961	0.0756966	0	0		-0.138892	-0.00577813	1	6
0.690814	-0.00828615	-1	3		-0.00454545	-0.017473	0	3
-0.418213	-0.109979	1	5		-0.140428	0.00612586	1	2
-0.185756	-0.172491	1	7		0.142761	0.00882989	-1	2
0.658691	-0.074934	-1	4		0.145212	0.00405413	-1	1
-0.147027	-0.0613484	0	3		0.138552	-0.0108358	-1	5
-0.165615	-0.0290237	0	2		0.0068655	0.00352631	0	7
-0.469256	-0.0828496	1	1		0.00814847	0.00181803	0	7
-0.126595	-0.222919	-1	7		-0.142232	0.00932153	1	2
-0.461971	0.119486	0	1		-0.141631	0.0131727	1	7
-0.468444	0.136304	0	1		-0.143685	0.00540801	1	7
-0.464499	0.120428	0	1		0.151156	0.00135987	-1	5
-0.129678	-0.0195251	0	2		-0.148244	0.0258735	1	5
-0.469999	0.135005	0	1		-0.148841	0.00250654	1	5
-0.416363	-0.118623	1	5		0.0032708	0.00432317	0	1
-0.513113	0.296025	1	4		-0.00199103	-0.00107641	0	4
-0.42133	-0.0717678	1	5		-0.00760227	-0.00295639	0	4
-0.146302	-0.0881534	0	5		-0.139827	-0.00895116	1	6
-0.0759098	0.0754309	0	0		-0.144637	0.00948541	1	5
-0.152678	-0.0657081	0	3		-0.140522	-0.00669159	1	6
-0.0628721	-0.232679	0	7		0.145767	0.00981318	-1	1
-0.39407	-0.203394	0	6		-0.000937951	-0.0198492	0	3
-0.490491	0.102375	1	0		0.152797	-0.000585999	-1	6
-0.138512	-0.0970296	0	5		0.145767	-0.00460833	-1	7
0.913752	0.0659631	-1	0		0.13779	0.0037736	-1	5
0.548752	-0.0745591	0	4		0.000841148	0.00466793	0	2
-0.142414	-0.0208479	0	2		-0.142994	-0.000728858	1	0
-0.147245	-0.0634065	0	3		0.143362	0.00325795	-1	-1
-0.396475	-0.2	0	6		0.138411	-0.00335623	-1	5
-0.458723	0.137203	0	1		0.153327	-0.0112958	-1	6
0.650888	-0.0777259	-1	4		-0.00454545	-0.0101803	0	3
-0.185319	-0.0733509	0	3		0.143362	0.000717797	-1	-1
-0.193551	-0.0385224	0	2		-0.00381497	0.00757074	0	4
-0.137866	-0.221955	-1	7		-0.150098	-0.0112697	1	1
-0.465967	-0.0717936	1	1		-0.0003367	-0.00632907	0	0
0.913933	0.0728341	-1	0		0.145767	-0.00459358	-1	2
-0.380749	-0.158839	1	6		0.00235765	-0.00922674	0	3
0.0973156	0.0485897	-1	6		0.145166	-0.010508	-1	-1
-0.146268	-0.0969558	0	5		0.141558	0.00940347	-1	7
-0.184602	-0.181003	1	7		0.142034	0.00753867	-1	6
-0.379821	-0.162808	1	6		-0.140877	0.0109653	1	0
-0.623681	0.460219	1	3		0.14648	-0.00274328	-1	0
0.654702	-0.0765172	-1	4		-0.14483	-0.00299518	1	0
-0.494902	0.0956991	1	0		0.00228503	-0.0128001	0	4
-0.176665	-0.171504	1	7		-0.149894	0.00406533	1	1
0.125995	0.0295515	-1	6		-0.00123058	-0.00274451	0	6
-0.376637	-0.161705	1	6		-0.0003367	0.00530646	0	2
-0.498406	0.0897098	1	0		-0.148846	0.00120944	1	0
-0.476809	0.127449	0	1		-0.140213	-0.0106277	1	5
0.780834	0.203694	-1	2		-0.132963	-0.00739788	1	0
-0.066248	0.0659631	0	0		-0.00239764	-0.00218525	0	7
-0.474303	-0.0683777	1	1		0.140589	0.0017103	-1	7
-0.133182	-0.0939314	0	5		-0.00935546	-0.0109997	0	7
0.692632	0.007541	-1	1		0.144565	0.00120944	-1	6
-0.628834	0.453826	1	3		0.140356	-0.00960669	-1	3
-0.0577523	-0.234517	0	7		0.130701	-0.00661447	-1	3
-0.384433	-0.206332	0	6		-0.136219	-0.00165847	1	-1
-0.052285	-0.228496	0	7		0.00797818	-0.00166354	0	1
-0.179576	-0.173073	1	7		-0.140303	0.000988216	1	7
-0.0579355	0.0775543	0	0		-0.00514671	-0.00387086	0	5
-0.0522639	-0.231662	0	7		-0.00454545	-0.0140315	0	3
-0.0583747	0.0849604	0	0		0.146503	-0.00123599	-1	2
0.691325	-0.00753112	-1	3		0.150296	0.00360796	-1	7
0.909773	0.0627968	-1	0		-0.141029	-0.00387086	1	5
0.6958	0.0101844	-1	1		0.142761	-0.00723042	-1	3
-0.117657	-0.0226913	0	2		0.148965	0.00382113	-1	6
-0.177958	-0.165419	1	7		-0.138349	-0.00691867	1	4
-0.408971	-0.125594	1	5		-0.140428	0.00489676	1	6
-0.388697	-0.166755	1	6		0.140356	0.0062078	-1	7
-0.481393	-0.0622691	1	1		-0.145839	0.0019469	1	0
0.702079	0.0168865	-1	1		-0.142369	0.00127594	1	4
0.681879	0.0469657	-1	-1		0.136748	-0.00788594	-1	-1
-0.125827	-0.22415	-1	7		-0.136219	0.00202884	1	1
0.910886	0.0676158	-1	0		-0.00425754	0.00011577	0	0
-0.628887	0.461741	1	3		0.0010497	0.00512797	0	4
0.090119	0.0463722	-1	6		0.144438	0.00440437	-1	7
0.91407	0.0633564	-1	0		-0.138023	0.0066175	1	4
0.917699	0.0738786	-1	0		-0.145238	0.0011275	1	-1
-0.384048	-0.201413	0	6		0.14216	0.000144215	-1	3
0.785339	0.221394	-1	2		-0.148244	0.00448705	1	5
-0.489893	0.10324	1	0		0.147424	-0.00123875	-1	7
-0.385094	-0.169403	1	6		0.146248	0.00500332	-1	3
-0.471628	0.125151	0	1		0.0020683	-0.0188659	0	3
-0.0725066	-0.195251	0	-1		0.00103268	0.00445132	0	6
0.913794	0.0596306	-1	0		-0.135137	0.00190536	1	5
-0.060496	-0.196834	0	-1		0.145448	0.0136567	-1	7
-0.0864591	0.0976253	0	0		-0.142833	0.00801049	1	4
-0.41026	-0.11565	1	5		0.143677	0.00395697	-1	6
-0.188438	-0.168769	1	7		-0.138624	0.000717797	1	5
-0.139596	-0.207524	-1	7		0.142761	-0.00337922	-1	0
0.0699314	0.0390501	-1	6		0.143963	0.00252049	-1	3
-0.413388	-0.116757	1	5		0.140356	-0.00993445	-1	5
-0.187601	-0.176621	1	7		-0.138624	0.00202884	1	6
0.70609	0.0153034	-1	1		0.151178	-0.00428056	-1	6
0.677385	-0.00812699	-1	3		0.142073	-0.00539441	-1	6
-0.140961	-0.0587334	0	3		-0.00610314	0.00198497	0	2
-0.633728	0.45654	1	3		0.143963	-0.00411668	-1	1
-0.0708086	0.0745514	0	0		-0.149586	0.00161687	1	6
-0.499514	0.0972854	1	0		-0.14232	0.00390373	1	2
-0.498344	0.0941333	1	0		0.149901	0.0104121	-1	7
0.702269	-0.0116095	-1	3		-0.0021409	0.00547195	0	7
-0.473288	-0.0781003	1	1		-0.145238	-0.00493609	1	1
-0.145751	-0.0713727	0	3		-0.00875421	-0.0127204	0	3
-0.47466	0.127704	0	1		-0.148846	0.00801049	1	2
0.702164	0.00422164	-1	1		-0.0003367	-0.00346116	0	3
0.689222	0.00975525	-1	1		0.14216	0.00211078	-1	7
-0.131763	-0.22432	-1	7		-0.134652	-0.0044104	1	5
-0.180633	-0.176253	1	7		-0.142232	0.00522452	1	5
-0.63253	0.455864	1	3		-0.0015392	-0.0104261	0	5
0.541013	-0.0715579	0	4		0.143362	-0.00927892	-1	3
-0.477404	-0.060686	1	1		-0.142232	-0.00919698	1	-1
-0.462184	0.126669	0	1		0.143963	0.0101409	-1	1
-0.475471	-0.0672023	1	1		0.00146705	0.0121075	0	5
-0.0623536	0.0817942	0	0		0.00642714	0.014976	0	1
0.909784	0.0612137	-1	0		-0.0015392	0.00596198	0	-1
-0.381314	-0.161364	1	6		-0.147643	0.0157948	1	7
0.638765	-0.0860158	-1	4		0.14216	0.0133366	-1	1
-0.0633814	0.0857639	0	0		0.146828	0.00112012	-1	6
-0.47685	-0.0656526	1	1		0.144622	-0.00177654	-1	0
-0.141966	-0.0679516	0	3		0.14216	-0.00411668	-1	1
0.689942	0.037467	-1	-1		-0.00294255	0.00309869	0	2
0.689858	0.0501319	-1	-1		-0.145238	0.00252049	1	7
-0.494226	0.0932307	1	0		0.152933	-0.00847121	-1	6
0.646516	-0.0794202	-1	4		-0.140428	0.0053884	1	4
-0.384598	-0.198905	0	6		-0.139881	-0.00021404	1	1
-0.479701	0.12176	0	1		0.144565	0.00325795	-1	-1
-0.523979	0.325594	1	4		0.146185	0.0144008	-1	7
-0.141429	-0.0637705	0	3		-0.00334295	0.00530646	0	-1
-0.471424	0.115541	0	1		-0.138023	-0.00952475	1	6
-0.0664485	0.0960422	0	0		0.147571	0.00170108	-1	5
-0.0702586	0.0675462	0	0		0.144565	0.0152212	-1	1
-0.0682216	-0.237995	0	7		-0.000815819	-0.00757087	0	6
-0.0663113	0.0754617	0	0		-0.135618	0.00268437	1	0
0.66191	0.0422164	-1	-1		-0.00695046	-0.0169813	0	3
-0.38722	-0.198337	0	6		0.152982	-0.0103441	-1	1
0.652268	-0.0846841	-1	4		0.148172	0.00465093	-1	5
-0.137413	-0.0284275	0	2		0.0092781	-0.00365122	0	1
-0.633664	0.456233	1	3		-0.00100835	-0.00207544	0	7
-0.0684538	-0.203166	0	-1		0.145862	0.00134301	-1	0
-0.497742	0.101474	1	0		-0.141029	-0.00206817	1	5
0.918424	0.0661202	-1	0		-0.141914	0.00778088	1	7
0.553329	-0.0735535	0	4		0.141558	0.00473287	-1	0
0.906915	0.0621551	-1	0		-0.144036	0.000308096	1	4
-0.14891	-0.0210438	0	2		0.144565	0.00596198	-1	5
-0.128182	-0.223274	-1	7		0.00721283	-0.0074747	0	3
-0.395703	-0.199752	0	6		-0.147643	-0.011901	1	2
-0.627506	0.453895	1	3		0.142333	-0.00384626	-1	0
-0.467866	0.124072	0	1		0.136748	-0.00247788	-1	6
-0.507251	0.216359	1	-1		0.151239	-0.00446813	-1	7
0.683571	-0.0122165	-1	3		-0.00217539	0.000455794	0	0
-0.383788	-0.202868	0	6		0.000865801	-0.011983	0	-1
0.694563	0.0111737	-1	1		-0.140428	-0.00673877	1	5
0.917752	0.0659631	-1	0		-0.147002	-0.00114949	1	1
-0.52028	0.294928	1	4		0.00816394	-0.00593311	0	6
-0.374627	-0.16172	1	6		-0.147385	-0.00510471	1	6
-0.374123	-0.162285	1	6		-0.0027417	-0.00641101	0	7
0.655249	-0.094586	-1	4		-0.143136	0.0107005	1	4
0.790127	0.230381	-1	2		0.00266955	-0.0073943	0	5
0.915847	0.0648849	-1	0		0.146368	0.0066175	-1	3
-0.46226	0.123638	0	1		-0.000937951	-0.00936087	0	1
-0.395914	-0.209754	0	6		-0.0015392	-0.0069846	0	-1
-0.486501	0.103958	1	0		0.144565	0.00137332	-1	3
-0.458681	0.130871	0	1		-0.143434	-0.00190429	1	1
0.903079	0.06563	-1	0		-0.000937951	-0.00591937	0	4
-0.068213	0.0740009	0	0		0.00833722	0.00393715	0	4
0.798692	0.226122	-1	2		-0.142833	0.0096493	1	4
-0.473309	-0.074934	1	1		-0.0027417	-0.00526385	0	0
0.097942	0.037467	-1	6		0.00026455	-0.00329728	0	1
-0.0642111	-0.239578	0	7		-0.142232	-0.00772206	1	6
-0.151456	-0.0912568	0	5		-0.144384	0.0112902	1	6
0.686237	-0.00686016	-1	3		-0.135017	0.00260243	1	1
-0.631535	0.449035	1	3		-0.146441	0.00514258	1	1
-0.480612	-0.0675542	1	1		-0.000937951	0.00842019	0	4
-0.168665	-0.171504	1	7		0.140957	0.0136644	-1	1
-0.40991	-0.110521	1	5		-0.147042	-0.0123107	1	6
-0.150596	-0.0653681	0	3		0.00266955	0.00456899	0	7
-0.477414	-0.0591029	1	1		-0.00357322	-0.00334655	0	2
-0.145259	-0.0264138	0	2		0.13716	0.00496445	-1	7
-0.628244	0.456975	1	3		-0.0027417	0.00612586	0	-1
-0.477461	-0.0667075	1	1		-0.00461526	-0.00304105	0	6
-0.511726	0.287599	1	4		0.00687831	0.00678138	0	5
0.673963	0.0343008	-1	-1		-0.145676	-0.00558855	1	1
0.650707	-0.0704496	-1	4		-0.139226	0.00547034	1	6
-0.430364	0.0833773	0	1		-0.151146	0.000433729	1	6
-0.190172	-0.171146	1	7		0.144455	-0.00136837	-1	6
-0.503092	0.192612	1	-1		-0.00454545	-0.00895116	0	6
-0.187093	-0.173839	1	7		-0.00584888	-0.00369718	0	6
-0.187458	-0.166596	1	7		-0.144637	-0.00977057	1	1
0.691611	-0.0091914	-1	3		-0.142833	0.00653556	1	6
-0.37833	-0.165017	1	6		-0.140428	0.0151393	1	5
0.673931	0.0390501	-1	-1		-0.135778	0.000777883	1	4
-0.14277	-0.0682988	0	3		0.150962	-0.00875428	-1	3
-0.0577068	-0.232136	0	7		-0.138502	0.00142554	1	5
-0.141182	-0.0939314	0	5		-0.14026	-0.00773979	1	5
-0.491319	0.0975852	1	0		0.150577	0.000635857	-1	6
-0.144782	-0.0947968	0	5		0.00473338	-0.00303618	0	2
0.913866	0.0668468	-1	0		-0.145712	0.000983034	1	2
-0.4948	0.0905639	1	0		-0.150754	-0.00152911	1	4
-0.161604	-0.0306069	0	2		-0.144036	0.0144838	1	7
0.641143	-0.0855589	-1	4		-0.13133	0.00443294	1	7
0.0888044	0.0368266	-1	6		0.142198	-0.00468558	-1	3
0.0795668	0.040265	-1	6		0.00636947	0.00437712	0	5
-0.377622	-0.158982	1	6		0.151258	-0.00677763	-1	3
0.698248	-0.00844327	-1	3		0.00289271	-0.000566785	0	7
0.554151	-0.0680446	0	4		-0.15314	0.00195584	1	7
0.691542	0.0062129	-1	1		0.00066471	-0.000945511	0	6
-0.16533	-0.0717678	0	3		0.152285	0.00513434	-1	0
-0.0661459	-0.232999	0	7		-0.142833	-0.00428056	1	4
-0.0689511	0.0737533	0	0		0.00335877	0.00565401	0	6
-0.496398	0.0914404	1	0		-0.0015392	-0.00993445	0	0
-0.367038	-0.16233	1	6		0.143362	0.0156309	-1	1
-0.0571597	-0.239442	0	7		0.000857279	0.00398984	0	1
0.700386	0.00941485	-1	1		0.140356	-0.000347427	-1	0
-0.632248	0.453263	1	3		0.142761	-0.00403474	-1	2
-0.464283	0.137055	0	1		-0.00562857	0.00150113	0	2
-0.148302	-0.0713416	0	3		0.140957	-0.00911504	-1	2
0.689908	0.00235055	-1	3		0.137317	-0.00759059	-1	3
-0.178823	-0.171938	1	7		-0.00760343	-0.0103232	0	7
-0.0623958	0.0881266	0	0		-0.00214045	-0.0035431	0	4
-0.0767561	0.0873652	0	0		0.148172	-0.0148509	-1	3
0.79211	0.239554	-1	2		0.146675	0.00387736	-1	1
0.551524	-0.0704	0	4		0.149369	-0.00435596	-1	6
0.693203	0.011577	-1	1		0.000601488	0.00401527	0	2
-0.49447	0.0992084	1	0		0.140356	0.00350377	-1	6
-0.0602744	-0.230079	0	7		-0.0015392	-0.00788594	0	2
-0.0509741	-0.233113	0	7		-0.147678	-0.00348348	1	5
-0.137053	-0.0649236	0	3		0.00150651	-0.00924075	0	3
-0.0729386	0.0779778	0	0		-0.140428	-0.00469027	1	7
-0.161129	-0.101847	0	5		-0.00111531	-0.00306965	0	1
-0.41306	-0.115247	1	5		0.138552	-0.00755818	-1	3
-0.121425	-0.0575198	0	3		8.59905e-05	-7.24529e-05	0	7
0.702248	-0.00844327	-1	3		-0.144113	0.00395467	1	7
-0.136063	-0.214126	-1	7		0.14216	-0.000183546	-1	5
-0.183898	-0.184471	1	7		-0.145238	0.012845	1	0
0.904224	0.0702908	-1	0		-0.00420308	-0.000953512	0	1
-0.150752	-0.0214204	0	2		-0.139447	-0.00158357	1	1
-0.401034	-0.116095	1	5		-0.0015392	-0.0142773	0	3
0.0859264	0.0432673	-1	6		-0.14055	0.015494	1	5
0.542662	-0.0722615	0	4		0.140957	-0.00149459	-1	6
-0.368697	-0.166755	1	6		0.00266955	0.00809243	0	0
0.646723	-0.0796834	-1	4		-0.147289	-0.00648847	1	4
0.651411	-0.0754381	-1	4		0.141589	-0.00521442	-1	5
0.913763	0.0643799	-1	0		0.14697	-0.00116683	-1	3
-0.141952	-0.031369	0	2		-0.139827	0.00211078	1	1
0.908197	0.0663384	-1	0		0.145397	0.000470844	-1	6
0.0957404	0.0384735	-1	6		0.00970198	0.00332966	0	4
0.698131	0.014524	-1	1		0.000865801	-0.0082137	0	6
0.790429	0.230665	-1	2		-0.0003367	-0.0108358	0	0
-0.161161	-0.0970976	0	5		-0.00605144	-4.06991e-05	0	4
-0.165446	-0.0543536	0	3		-0.144535	0.00398312	1	2
0.554702	-0.0765172	0	4		0.136867	0.00844416	-1	1
-0.390472	-0.202664	0	6		-0.0027417	-0.0113274	0	6
-0.409845	-0.115017	1	5		-0.00228629	-0.00512818	0	0
-0.0600327	-0.224975	0	7		-0.138624	-0.00870534	1	-1
-0.372686	-0.168338	1	6		-0.142232	0.00932153	1	-1
-0.182187	-0.172418	1	7		0.14647	0.00916201	-1	7
-0.145161	-0.0970976	0	5		0.0106548	0.00541165	0	7
-0.0580101	-0.235275	0	7		-0.143246	0.0113885	1	5
-0.395336	-0.19867	0	6		0.143625	-0.00962009	-1	3
-0.384653	-0.162855	1	6		-0.140428	0.0053884	1	1
-0.51732	0.296591	1	4		0.14216	-0.00993445	-1	6
-0.500417	0.106343	1	0		0.140326	0.00227842	-1	2
0.547958	-0.0766123	0	4		-0.151251	-0.0069846	1	2
-0.473288	-0.0781003	1	1		-0.0015392	-1.96657e-05	0	3
-0.488998	0.095484	1	0		0.00131653	-0.00355328	0	2
-0.467806	0.131203	0	1		0.144565	0.00440511	-1	-1
-0.645759	0.454826	1	3		0.14216	-0.0069846	-1	-1
-0.0701577	-0.238329	0	7		-0.144408	-0.00264107	1	1
-0.380674	-0.164434	1	6		0.00645467	-0.00212773	0	0
0.905794	0.0596306	-1	0		0.148562	-0.00462372	-1	5
-0.152182	-0.0324042	0	2		-0.139226	0.0110423	1	2
0.792623	0.235356	-1	2		0.13937	-0.00534863	-1	3
-0.174074	-0.17478	1	7		-0.142755	-0.0111434	1	6
-0.0682989	-0.236849	0	7		0.003908	0.00211596	0	2
-0.377189	-0.160365	1	6		-0.136778	0.00283492	1	7
-0.464143	0.123631	0	1		-0.147643	-0.0118191	1	6
-0.464121	-0.0654645	1	1		0.0109899	-0.00674714	0	7
-0.195197	-0.170226	1	7		0.00545808	-0.00473114	0	6
-0.143102	-0.0684981	0	3		0.00387205	0.00293019	0	3
0.9074	0.0685989	-1	0		0.14506	0.00502149	-1	2
-0.492651	0.0971902	1	0		0.00146705	0.0104687	0	7
0.649905	-0.0808446	-1	4		0.0032708	0.00653556	0	1
0.665942	0.037467	-1	-1		0.147571	-0.00296952	-1	7
-0.470607	0.119789	0	1		-0.0015392	0.00612586	0	7
-0.0904802	0.100792	0	0		0.146839	-0.00602499	-1	7
0.697868	0.0485488	-1	-1		0.139755	-0.00141265	-1	6
-0.511198	0.208443	1	-1		0.14323	0.00184969	-1	5
-0.380749	-0.158839	1	6		0.00162078	-0.00171079	0	0
-0.374815	-0.16795	1	6		0.00026455	0.0019469	0	2
0.686502	-0.00891969	-1	3		-0.148244	-0.00092101	1	6
0.0798172	0.0415702	-1	6		-0.146985	-0.000995252	1	1
-0.155182	-0.0669303	0	3		-0.138023	0.00350377	1	6
-0.522053	0.294294	1	4		-0.148235	-0.00346017	1	0
-0.486501	0.103958	1	0		-0.145839	-0.000757129	1	-1
0.914102	0.0631025	-1	0		-0.141667	0.00990191	1	4
-0.466648	0.127631	0	1		-0.144036	0.0109603	1	-1
-0.145657	-0.0902807	0	5		-0.147279	-0.00121086	1	7
-0.466797	0.148285	0	1		-0.00332953	-0.0120722	0	3
0.642744	-0.0828496	-1	4		0.00358343	0.00102355	0	2
0.543699	-0.0699604	0	4		0.140356	-0.0043625	-1	3
-0.409209	-0.117538	1	5		0.00250384	0.00574778	0	5
0.687796	-0.0127204	-1	3		0.148325	0.0013935	-1	5
-0.135454	-0.222936	-1	7		0.158393	-0.00165847	-1	6
0.695362	0.00538984	-1	1		0.145767	-0.00428056	-1	-1
-0.49126	0.0950328	1	0		0.144565	-0.00280564	-1	6
-0.388443	-0.204749	0	6		0.000740123	0.00218822	0	5
-0.193819	-0.168136	1	7		0.00836406	0.000485098	0	6
0.673889	0.0453826	-1	-1		0.0020683	0.000144215	0	7
0.5491	-0.0780414	0	4		-0.0003367	0.00342183	0	2
-0.490511	0.0917809	1	0		0.00745951	0.00709045	0	0
-0.413707	-0.114707	1	5		-0.139226	-0.002314	1	-1
-0.49165	0.0998649	1	0		-0.150739	0.00326746	1	4
-0.507251	0.216359	1	-1		-0.00138993	-0.003038	0	5
-0.39259	-0.200671	0	6		-0.135618	0.00293019	1	1
-0.0735353	0.0720155	0	0		-0.147042	-0.000757129	1	0
-0.511299	0.298005	1	4		-0.141029	0.0152212	1	5
-0.21676	-0.157256	1	7		-0.138023	-0.000347427	1	2
-0.0764855	-0.198417	0	-1		-0.143434	-0.00813176	1	-1
-0.139537	-0.0185611	0	2		0.141603	0.00620884	-1	2
-0.0596176	-0.240421	0	7		0.14404	-0.00274096	-1	7
-0.517995	0.297979	1	4		-0.141029	0.00448705	1	-1
-0.141795	-0.0272552	0	2		-0.145839	0.00997706	1	7
0.913763	0.0643799	-1	0		-0.00334295	-0.0073943	0	1
0.907903	0.0660865	-1	0		-0.142232	0.0130088	1	1
-0.473766	0.134498	0	1		-0.138624	-0.007804	1	7
-0.157812	-0.0287631	0	2		-0.0003367	0.00751885	0	7
-0.491428	0.0964933	1	0		0.141558	0.00481481	-1	3
-0.157172	-0.0955145	0	5		-0.00454545	-0.00493609	0	4
-0.511683	0.281266	1	4		0.00891625	0.00464915	0	7
-0.511219	0.211609	1	-1		-0.0015392	-0.00493609	0	4
-0.45867	0.129288	0	1		-0.146831	-0.000794733	1	6
-0.384256	-0.163526	1	6		-0.138079	0.000631993	1	2
0.648903	-0.0796425	-1	4		0.153407	0.00182686	-1	1
-0.623091	0.456579	1	3		0.01702	-0.000630468	0	0
-0.142401	-0.0898202	0	5		0.144356	-0.00674871	-1	1
0.653736	-0.0835016	-1	4		-0.140697	0.000346591	1	4
0.902192	0.0533962	-1	0		-0.140428	0.0131727	1	5
-0.120359	-0.217414	-1	7		-0.129606	-0.00092101	1	7
-0.185184	-0.165759	1	7		0.137976	0.00349591	-1	2
0.691814	0.0185186	-1	1		0.142761	-0.0069846	-1	3
-0.450533	0.108707	0	1		-0.0003367	0.00161914	0	0
-0.193288	-0.0781003	0	3		0.151301	-0.00414783	-1	5
-0.140834	-0.092065	0	5		-0.00514671	-0.0109997	0	3
-0.369967	-0.161023	1	6		0.14216	0.0136644	-1	2
-0.137235	-0.0860158	0	5		-0.00102795	-0.0162477	0	3
-0.133944	-0.214615	-1	7		-0.141631	-0.00223206	1	0
-0.494162	0.0889754	1	0		0.0104046	0.0100614	0	2
0.696801	-0.00180191	-1	3		-0.000937951	0.00489676	0	2
-0.496122	0.0963286	1	0		0.141231	0.00554275	-1	5
-0.470272	0.122645	0	1		0.152528	-0.00156782	-1	7
0.789473	0.218373	-1	2		-0.140289	0.00057376	1	4
-0.181583	-0.0337731	0	2		0.148172	-0.0100983	-1	2
0.558607	-0.0622691	0	4		-0.136505	0.000530012	1	4
-0.149351	-0.0686016	0	3		-0.00514671	-0.00403474	0	-1
-0.152733	-0.0263462	0	2		0.150638	0.00617775	-1	5
-0.141414	-0.0591029	0	3		0.141618	-0.00319671	-1	2
-0.0805277	-0.192084	0	-1		0.140356	-0.00509997	-1	-1
-0.412992	-0.122427	1	5		-0.00634921	-0.0165716	0	3
0.181879	0.0469657	-1	6		-0.144637	-0.00296952	1	6
-0.194577	-0.167651	1	7		0.144184	-0.00692925	-1	6
-0.64073	0.458816	1	3		-0.141631	-0.0122288	1	2
-0.131703	-0.210925	-1	7		0.147866	-0.00263972	-1	7
0.785296	0.223131	-1	2		0.00766134	-0.00230663	0	6
0.909773	0.0627968	-1	0		0.143963	0.00801049	-1	1
-0.137895	-0.222606	-1	7		0.139755	-0.00149459	-1	5
-0.368621	-0.169577	1	6		-0.146681	0.000920335	1	6
-0.395725	-0.207529	0	6		0.000865801	-0.00174041	0	6
0.662052	-0.0711733	-1	4		-0.145238	-0.000675188	1	2
-0.411769	-0.116115	1	5		0.139755	-0.00346116	-1	6
-0.13546	-0.221043	-1	7		0.0020683	0.00776467	0	-1
-0.128369	-0.215831	-1	7		-0.138833	0.0118719	1	5
-0.381757	-0.20747	0	6		0.00266955	0.0015372	0	1
0.691796	-0.00788814	-1	3		-0.13589	0.000769958	1	5
0.7871	0.229528	-1	2		0.00266955	0.00284825	0	4
-0.0618508	0.0799994	0	0		-0.141631	0.0124353	1	5
-0.516162	0.302675	1	4		0.15178	-0.00387086	-1	7
0.64509	-0.0813807	-1	4		-0.137422	0.00612586	1	4
-0.468631	-0.079429	1	1		-0.00150091	0.0143786	0	5
-0.150707	-0.070952	0	3		-0.144036	0.00407735	1	5
-0.408982	-0.124011	1	5		-0.141631	0.00129138	1	1
0.792496	0.254354	-1	2		-0.00551724	0.00474021	0	5
0.0871234	0.0538671	-1	6		0.000865801	0.000390036	0	4
-0.39266	-0.200796	0	6		-0.142198	0.000162201	1	6
-0.0613961	0.0776843	0	0		0.0044733	0.0023566	0	-1
-0.145119	-0.10343	0	5		-0.140428	-0.00239594	1	4
0.548488	-0.0699574	0	4		-0.144637	0.0053884	1	1
-0.464558	0.129413	0	1		0.00136992	0.00210187	0	1
-0.4117	-0.12003	1	5		-0.00539344	0.000915201	0	4
0.0934657	0.0378985	-1	6		0.14216	0.00522452	-1	-1
-0.0665777	0.0783679	0	0		0.00131586	-0.00205751	0	5
-0.196644	-0.17467	1	7		0.0030838	-0.00198773	0	6
-0.488859	0.0990273	1	0		-0.00266784	0.00468153	0	5
-0.3905	-0.204414	0	6		-0.00613696	-0.00235025	0	0
0.907963	0.0661399	-1	0		-0.00708836	0.0175906	0	4
-0.176686	-0.168338	1	7		-0.000413522	-0.006189	0	6
0.539862	-0.0691982	0	4		-0.00581862	0.00684638	0	5
-0.143683	-0.0285886	0	2		0.00203025	-0.00696327	0	4
0.547243	-0.0690438	0	4		0.145767	0.00628974	-1	3
0.690301	-0.0163588	-1	3		-0.14238	0.00189305	1	2
-0.478681	0.130871	0	1		-0.133207	0.000913724	1	5
0.545098	-0.0587257	0	4		-0.00295615	0.000971186	0	7
-0.0512657	-0.230535	0	7		0.145959	-0.00290041	-1	0
-0.0664062	0.0737433	0	0		-0.146441	0.00358571	1	-1
0.915395	0.0648097	-1	0		0.144835	0.00292598	-1	0
0.66267	-0.0717678	-1	4		-0.144036	-0.00346116	1	5
0.683376	-0.00192959	-1	3		-0.146613	-0.000765613	1	6
-0.140302	-0.222097	-1	7		0.137608	-0.0134827	-1	3
-0.182518	-0.161971	1	7		0.145166	-0.00550967	-1	3
-0.502424	0.102346	1	0		0.00146705	-0.000839069	0	5
-0.482094	-0.0660556	1	1		0.144206	0.00964092	-1	2
0.783027	0.231872	-1	2		0.00227465	-0.00194036	0	7
-0.515852	0.306596	1	4		0.143362	-0.00124877	-1	1
-0.135488	-0.219039	-1	7		0.151068	0.00427356	-1	1
0.686951	-2.89055e-05	-1	3		-0.142833	0.00678138	1	-1
-0.470596	0.118206	0	1		-0.141944	0.00814122	1	0
0.697771	0.00545179	-1	1		-0.144036	-0.000757129	1	5
-0.142093	-0.097091	0	5		-0.00441016	-0.00744252	0	3
0.709868	0.0485488	-1	-1		-0.0043378	-0.00462196	0	2
-0.124976	-0.222746	-1	7		0.000865801	0.000963618	0	-1
-0.387845	-0.199076	0	6		0.00266955	-0.00370698	0	6
0.910965	0.0748289	-1	0		-0.141631	0.00940347	1	-1
-0.411301	-0.120104	1	5		0.00387205	0.00612586	0	5
0.698121	0.0105541	-1	1		0.139755	-0.00649295	-1	7
0.693073	0.00602379	-1	1		0.143977	-0.00338988	-1	0
-0.632792	0.447493	1	3		0.00747956	-0.00600131	0	0
-0.140327	-0.222164	-1	7		0.00146705	-0.0107539	0	-1
0.0884922	0.0421894	-1	6		0.000576685	0.00213797	0	7
-0.479788	-0.0677081	1	1		-0.143432	0.00671619	1	2
0.788728	0.219525	-1	2		-0.0027417	-0.00690265	0	0
-0.502385	0.0865435	1	0		-0.140428	-0.00092101	1	0
0.704738	0.00760634	-1	1		-0.139827	0.00694526	1	4
-0.499532	0.0971311	1	0		-0.156102	0.00425783	1	5
0.906897	0.0622891	-1	0		0.142761	-0.00608325	-1	-1
-0.387232	-0.202037	0	6		-0.00356438	-0.00137005	0	1
0.0838107	0.0421952	-1	6		-0.146958	0.00151902	1	6
-0.413087	-0.108179	1	5		0.140975	-0.00167517	-1	1
-0.0633767	-0.228771	0	7		-0.148846	-0.0165716	1	1
0.544784	-0.0650589	0	4		0.145767	-0.00255982	-1	0
-0.50724	0.214776	1	-1		0.00717899	0.00140026	0	7
-0.12915	-0.0986807	0	5		0.144565	-0.00149459	-1	-1
-0.632834	0.453826	1	3		-0.00454545	0.00161914	0	5
0.53866	-0.0701847	0	4		0.138552	0.00383153	-1	-1
0.653054	-0.0761605	-1	4		-0.0015392	0.00104556	0	6
0.638755	-0.0844327	-1	4		0.00387205	-0.000593248	0	0
-0.191251	-0.176769	1	7		-0.00112951	0.00246475	0	2
0.920764	0.0636735	-1	0		0.00266955	-0.0073943	0	-1
-0.408435	-0.107597	1	5		-0.0039442	-0.007804	0	3
-0.515335	0.229024	1	-1		0.150653	-0.00554071	-1	6
-0.187532	-0.168251	1	7		-0.144036	-0.00542773	1	1
-0.173551	-0.0385224	0	2		0.145576	0.00585773	-1	6
-0.495008	0.0849571	1	0		0.145366	0.00517577	-1	7
-0.38296	-0.157051	1	6		-0.145212	0.00319317	1	1
-0.474951	-0.0718301	1	1		0.136175	-0.00250161	-1	3
-0.485372	-0.0654354	1	1		0.00314281	-0.0109723	0	6
0.0708173	0.0309014	-1	6		-0.148429	-0.00103333	1	2
-0.0676377	0.0761613	0	0		0.138182	0.00127492	-1	6
-0.401087	-0.108179	1	5		0.146368	0.00129138	-1	6
-0.140338	-0.22058	-1	7		-0.000937951	0.00719108	0	4
-0.057385	-0.228633	0	7		-0.00683712	-0.000731756	0	1
0.911457	0.0683062	-1	0		0.144565	0.0105506	-1	0
-0.523807	0.296347	1	4		-0.133234	0.00292325	1	5
0.669743	-0.0745065	-1	4		-0.144637	-0.00501803	1	2
0.792507	0.25277	-1	2		-0.000741426	-0.0112508	0	3
-0.144037	-0.0378689	0	2		0.00472273	0.000598958	0	1
0.530681	-0.0733509	0	4		0.15178	-0.00280564	-1	6
-0.188654	-0.173087	1	7		-0.143434	0.00751885	1	6
0.698052	0.0212195	-1	1		0.140823	-0.00433716	-1	5
0.795166	0.229053	-1	2		-0.144637	-0.0153425	1	1
-0.054503	-0.240795	0	7		0.00146705	0.00792855	0	0
-0.135046	-0.213056	-1	7		-0.145238	0.00997706	1	5
0.786271	0.223144	-1	2		-0.00920219	-3.1519e-05	0	1
-0.392464	-0.201583	0	6		-0.145693	-0.00160158	1	2
0.087777	0.0334414	-1	6		0.145767	-0.0155064	-1	3
-0.131539	-0.218729	-1	7		-0.000870475	-0.0121339	0	3
0.794259	0.232221	-1	2		-0.144036	-0.00919698	1	2
-0.138678	-0.0256722	0	2		0.156378	0.00912336	-1	7
-0.518	0.296421	1	4		0.0032708	0.00104556	0	1
-0.372686	-0.168338	1	6		-0.147496	0.000788894	1	7
0.7101	0.0137203	-1	1		-0.00216332	-0.00503464	0	0
-0.137245	-0.0844327	0	5		-0.00334295	-0.01608	0	3
0.693784	-0.000304338	-1	3		-0.141632	-0.0093052	1	1
-0.141624	-0.0636063	0	3		0.140114	0.00987289	-1	2
-0.625263	0.450756	1	3		0.13735	-0.00346116	-1	0
-0.13314	-0.100264	0	5		-0.00214045	0.00407735	0	7
-0.37835	-0.167978	1	6		-0.145238	0.0130908	1	6
-0.397066	-0.111346	1	5		0.000865801	0.00440511	0	1
-0.124348	-0.218997	-1	7		0.144037	0.000874116	-1	6
-0.468458	0.12383	0	1		0.148773	0.00219272	-1	1
-0.466294	-0.0640676	1	1		-0.146441	0.00178302	1	-1
0.522702	-0.0765172	0	4		0.00999766	0.00250235	0	5
-0.385482	-0.15558	1	6		-0.147769	-0.000230079	1	4
0.791355	0.225257	-1	2		-0.0027417	0.000553917	0	4
0.776834	0.203694	-1	2		0.14216	0.0015372	-1	7
0.542304	-0.077681	0	4		-0.144036	0.00612586	1	1
-0.411987	-0.108053	1	5		0.146368	-0.00542773	-1	5
-0.130962	-0.214312	-1	7		-0.139827	-0.0108358	1	-1
0.788375	0.237099	-1	2		-0.146243	-0.00533281	1	1
-0.0682609	-0.230984	0	7		-0.145238	0.0019469	1	7
-0.142056	-0.0939548	0	5		-0.142962	-0.00279911	1	1
-0.458649	0.126121	0	1		-0.147164	0.00981723	1	4
-0.0594625	0.0674199	0	0		0.145166	-0.00542773	-1	7
-0.637247	0.450258	1	3		-0.0015392	-0.0203409	0	3
0.057847	0.051715	-1	6		-0.00214045	0.00489676	0	5
0.562712	-0.0781003	0	4		0.14216	-0.000675188	-1	7
0.798988	0.228099	-1	2		-0.143489	-0.00370453	1	4
-0.0724538	-0.203166	0	-1		-0.143592	-0.00195206	1	1
0.79687	0.230586	-1	2		0.148215	-0.00623014	-1	0
0.0699314	0.0390501	-1	6		0.00026455	-0.0114094	0	0
0.642734	-0.0812665	-1	4		0.000430984	0.00176929	0	4
-0.484925	0.100373	1	0		0.146368	-0.00100295	-1	-1
-0.376884	-0.171722	1	6		0.144565	-0.0126385	-1	3
-0.409077	-0.109763	1	5		-0.139737	0.00824498	1	1
-0.145224	-0.0566453	0	3		-0.0003367	-0.0128024	0	6
0.803306	0.234369	-1	2		-0.00118218	0.00556966	0	0
0.656157	-0.0786773	-1	4		-0.141631	-0.00428056	1	1
-0.140751	-0.0912166	0	5		-0.139818	0.00155999	1	0
0.559931	-0.07643	0	4		-0.150402	0.00641976	1	4
0.686071	-0.00574673	-1	3		0.143963	0.000881678	-1	5
-0.479928	-0.0702784	1	1		-0.000937951	-0.00591937	0	0
0.0933671	0.0462599	-1	6		-0.146441	-0.0123927	1	6
-0.147755	-0.0693791	0	3		-0.152931	-0.00665432	1	2
0.689233	0.00428659	-1	1		0.143362	-0.0086234	-1	1
-0.145371	-0.0890846	0	5		0.142761	-0.00198623	-1	5
-0.0650123	0.0871544	0	0		0.140356	0.0130908	-1	2
-0.132327	-0.222164	-1	7		0.151219	-0.00128802	-1	6
-0.0587688	-0.233148	0	7		0.143717	-0.00295326	-1	3
-0.483239	-0.0674564	1	1		-0.144036	-0.0141134	1	1
-0.0648909	0.0816241	0	0		0.149423	0.00402135	-1	2
-0.152142	-0.0686631	0	3		0.00042312	-0.00559457	0	1
-0.190914	-0.165583	1	7		0.138629	0.000798625	-1	7
-0.185937	-0.17309	1	7		-0.147984	-0.00337348	1	0
-0.112391	-0.212665	-1	7		0.00015676	5.19271e-05	0	7
-0.149575	-0.0781335	0	5		0.144565	-0.00682071	-1	6
-0.129277	-0.0796834	0	5		-0.140652	0.00420444	1	2
0.0948687	0.0400442	-1	6		-0.135839	-0.00290547	1	5
-0.466609	0.135852	0	1		0.148172	0.0109603	-1	1
0.688599	-0.00930482	-1	3		-0.141971	0.00315931	1	5
0.921763	0.0643799	-1	0		0.152333	0.00332157	-1	7
-0.517309	0.295124	1	4		-0.00486967	0.0102165	0	2
-0.41966	-0.109572	1	5		-0.135017	-0.00149459	1	-1
0.0850105	0.0444879	-1	6		-0.140122	-0.00109044	1	1
-0.498406	0.0897098	1	0		-0.151989	0.00338935	1	2
-0.128359	-0.217414	-1	7		-0.138494	0.00017701	1	0
-0.495219	0.211609	1	-1		0.00567194	0.00330597	0	7
-0.144353	-0.0334436	0	2		-0.143354	-0.00305828	1	0
0.0619525	0.0358839	-1	6		0.00146705	0.0148935	0	5
-0.141648	-0.0297711	0	2		-0.145839	0.0175975	1	5
-0.389206	-0.200662	0	6		0.000851211	-0.00563575	0	6
0.687404	-0.00792903	-1	3		0.000393693	-0.00136694	0	4
-0.511747	0.290765	1	4		-0.0039442	-0.0027237	0	4
-0.127952	-0.217205	-1	7		-0.140428	0.00260243	1	-1
0.786895	0.229537	-1	2		-0.142232	-0.00223206	1	0
-0.375654	-0.164586	1	6		0.139338	0.00832402	-1	1
0.653995	0.0295515	-1	-1		-0.139827	0.0148935	1	5
-0.473361	-0.0670185	1	1		-0.153163	0.000970473	1	2
-0.634154	0.453377	1	3		-0.142833	0.00874795	1	5
-0.190256	-0.164986	1	7		-0.00806439	-0.00207847	0	7
0.697439	-0.0119663	-1	3		-0.145238	-0.00665683	1	2
-0.184236	-0.158349	1	7		0.145767	-0.00428056	-1	0
-0.14609	-0.0215494	0	2		-0.141631	-0.0035431	1	1
-0.509706	0.298825	1	4		0.138552	0.00325795	-1	1
-0.113351	-0.0686016	0	3		-0.00916703	-0.00395115	0	6
0.687042	-0.00163587	-1	3		-0.011351	0.00486968	0	4
-0.466586	0.116623	0	1		-0.144637	0.0125991	1	-1
0.6912	0.0182415	-1	1		0.140356	0.00202884	-1	1
-0.132348	-0.218997	-1	7		0.0020683	0.00727303	0	0
-0.413045	-0.114512	1	5		-0.144036	-0.00690265	1	1
0.546653	-0.0675097	0	4		-0.145238	0.00710914	1	5
0.794202	0.236297	-1	2		-0.000937951	0.00358571	0	6
-0.144088	-0.0982316	0	5		0.154898	-0.00845637	-1	5
0.788686	0.225858	-1	2		-0.142889	-0.00362841	1	5
-0.0632697	-0.238916	0	7		0.146368	-0.00788594	-1	7
-0.405045	-0.114512	1	5		-0.143434	-0.00632907	1	1
-0.410811	-0.116944	1	5		0.148172	-0.0104261	-1	2
0.0853765	0.0438707	-1	6		0.148172	0.0121075	-1	7
-0.0522427	-0.234828	0	7		-0.0015392	-0.00501803	0	1
-0.128916	-0.0317784	0	2		0.141558	-0.00501803	-1	6
-0.499198	0.208443	1	-1		-0.148285	-0.000986848	1	4
-0.0624468	-0.234409	0	7		0.151482	0.00262852	-1	6
-0.142596	-0.0878777	0	5		-0.142232	0.0120256	1	5
0.549983	-0.0699142	0	4		-0.147905	0.0011349	1	2
-0.636389	0.457492	1	3		-0.142622	0.00174572	1	7
0.661995	0.0295515	-1	-1		0.00991172	-0.011928	0	1
-0.636195	0.447613	1	3		0.142122	0.00843136	-1	0
-0.396464	-0.201583	0	6		0.139755	0.0066175	-1	6
0.0912337	0.0430743	-1	6		-0.00214045	0.00104556	0	0
-0.475851	-0.0689111	1	1		0.0116883	0.00448705	0	1
-0.515059	0.304909	1	4		0.14216	0.0121894	-1	7
-0.0642427	-0.234828	0	7		-0.139827	0.00129138	1	-1
-0.501458	0.0917399	1	0		0.00146705	-0.00632907	0	7
-0.13442	-0.223012	-1	7		-0.134272	0.00842381	1	5
-0.384485	-0.198417	0	6		-0.146134	0.0013652	1	6
-0.192526	-0.171337	1	7		0.00146705	-0.00649295	0	6
-0.462765	0.143536	0	1		-0.134416	0.00456899	1	2
0.690142	0.00738786	-1	1		-0.0018339	0.00171976	0	5
-0.414975	-0.106582	1	5		-0.145238	0.0103048	1	7
-0.507251	0.216359	1	-1		-0.139672	-0.000187895	1	2
-0.188623	-0.177836	1	7		-0.146441	0.000717797	1	2
-0.483869	-0.0710104	1	1		0.129879	-0.00856495	-1	7
-0.400485	-0.198417	0	6		-0.132641	0.00500571	1	6
0.907062	0.062347	-1	0		0.151178	0.0057981	-1	7
-0.485372	-0.0654354	1	1		0.00567581	-0.00952475	0	1
0.692486	-0.016514	-1	3		-0.145238	-0.0039528	1	4
-0.146528	-0.0263617	0	2		0.148773	0.0062078	-1	7
-0.145789	-0.0884715	0	5		0.142761	-0.00165847	-1	1
0.0815272	0.0411767	-1	6		0.145166	-0.00444444	-1	0
0.690002	-0.0220203	-1	3		0.00699136	0.00205341	0	0
0.702174	0.00263852	-1	3		-0.00214045	0.00948541	0	4
0.693124	-0.0100994	-1	3		0.00103551	0.00732454	0	5
0.912515	0.057059	-1	0		0.145158	-0.00478768	-1	1
0.065942	0.037467	-1	6		0.00026455	0.00612586	0	0
0.549123	-0.0702627	0	4		0.00668783	-0.000494436	0	2
-0.523958	0.322427	1	4		0.00156239	-0.00667162	0	6
-0.180644	-0.17467	1	7		-0.146275	-0.00120511	1	6
0.65391	-0.0725638	-1	4		0.137951	0.0164503	-1	1
-0.135911	-0.0252316	0	2		0.00266955	-0.0069846	0	6
-0.0606679	-0.241888	0	7		0.151932	-0.00318407	-1	6
0.687726	-0.01788	-1	3		0.00173574	0.00450751	0	4
-0.14904	-0.0722352	0	3		-0.147507	-0.00713495	1	0
-0.142216	-0.0647182	0	3		-0.141029	0.000963618	1	5
0.699096	0.011154	-1	1		-0.150005	-0.00332208	1	2
-0.408837	-0.113174	1	5		-0.00270453	-0.00304	0	0
0.721752	0.0659631	-1	-1		0.00266955	-0.00731236	0	6
0.0843451	0.0291713	-1	6		-0.151852	-0.0126385	1	6
-0.459278	0.131886	0	1		0.146368	0.00801049	-1	5
-0.154557	-0.0681741	0	3		-0.142833	0.00833825	1	6
0.546005	-0.0726907	0	4		0.149084	-0.00452067	-1	3
-0.151796	-0.104501	0	5		-0.149762	-0.00725331	1	7
-0.460838	0.126056	0	1		-0.142232	-0.00370698	1	6
-0.141938	-0.0215854	0	2		-0.149093	0.00484848	1	5
-0.632813	0.45066	1	3		-0.142372	-0.00258148	1	1
0.554629	-0.0727121	0	4		0.00387205	-0.00911504	0	1
0.687585	-0.000442769	-1	3		-0.150892	0.00619215	1	5
0.647221	-0.0845687	-1	4		-0.00634921	-0.0207506	0	3
-0.146753	-0.0654977	0	3		0.139093	0.0134642	-1	7
0.687348	0.0119778	-1	1		0.00305534	-0.000458224	0	1
-0.0588142	-0.234235	0	7		0.0032708	-0.00936087	0	2
0.545512	-0.0705943	0	4		-0.140198	-0.00663632	1	6
0.557046	-0.0629977	0	4		-0.136219	-0.00690265	1	2
0.695994	0.011823	-1	1		-0.00454545	-0.0102622	0	3
-0.138	-0.0582631	0	3		-0.142833	-0.00387086	1	1
-0.150584	-0.0708585	0	3		0.144565	0.0101409	-1	7
-0.467284	0.121637	0	1		0.00026455	-0.000839069	0	0
0.794435	0.227844	-1	2		0.146577	0.0109874	-1	1
-0.47298	0.125468	0	1		0.141558	0.0153032	-1	2
-0.629054	0.449347	1	3		0.142761	-0.00764012	-1	3
-0.633842	0.450723	1	3		0.138879	0.00210381	-1	7
-0.140332	-0.0328941	0	2		-0.00587517	-0.00618161	0	3
-0.147046	-0.0945786	0	5		-0.00655946	-0.00316882	0	5
-0.0679016	0.0760504	0	0		0.0017365	-0.00318661	0	1
0.551375	-0.0760952	0	4		-0.138624	-0.00829564	1	7
-0.125121	-0.217239	-1	7		-0.00372118	-0.00283921	0	0
0.800623	0.235356	-1	2		-0.00341276	0.00567335	0	4
0.64579	-0.0808008	-1	4		-0.141971	-0.0056943	1	6
-0.515683	0.295594	1	4		-0.146486	0.00269681	1	5
-0.389232	-0.190672	0	6		0.138502	0.000256372	-1	3
-0.466129	0.130796	0	1		0.00627706	-0.00854146	0	5
-0.480334	-0.0681529	1	1		0.145767	0.00563422	-1	6
-0.157636	-0.0258575	0	2		-0.138989	0.0101471	1	5
-0.388848	-0.164807	1	6		0.143362	-0.00501803	-1	-1
-0.133636	-0.0258575	0	2		0.143362	0.00628974	-1	-1
-0.481197	-0.0739257	1	1		-0.00255323	0.00498567	0	5
-0.499478	0.102832	1	0		-0.146373	-0.00177164	1	2
-0.153838	-0.0908544	0	5		0.000152029	0.00596884	0	0
0.690298	-0.00594815	-1	3		0.140644	0.0022228	-1	3
-0.413013	-0.119261	1	5		-0.0003367	-0.0125565	0	6
0.909784	0.0612137	-1	0		-0.00454545	-0.00583743	0	5
-0.132042	-0.213248	-1	7		-0.000404628	0.00606945	0	0
0.792644	0.23219	-1	2		-0.0027417	-0.0162439	0	3
-0.468872	0.128656	0	1		0.00567581	-0.00370698	0	2
-0.491977	0.0966971	1	0		-0.148846	-0.00665683	1	2
0.909294	0.0602027	-1	0		0.14993	0.000451102	-1	6
-0.41855	-0.113132	1	5		0.000865801	-0.00575549	0	7
-0.185657	-0.170684	1	7		0.145767	-0.00985251	-1	6
-0.376607	-0.163586	1	6		0.000865801	0.00293019	0	2
0.0619525	0.0358839	-1	6		-0.142232	0.00727303	1	6
-0.515145	0.200528	1	-1		-0.142232	-0.0106719	1	5
-0.0623427	0.076277	0	0		0.148172	0.00407735	-1	6
0.898858	0.0696396	-1	0		0.00166778	0.000326177	0	0
-0.51123	0.213193	1	-1		-0.144637	0.000799738	1	6
-0.499498	0.0910845	1	0		-0.146441	-0.0031334	1	2
-0.135279	-0.0940967	0	5		0.143362	-0.00895116	-1	3
-0.473491	0.127703	0	1		0.0044733	0.00137332	0	0
-0.37771	-0.170826	1	6		-0.149447	0.0105506	1	4
0.547442	-0.0682163	0	4		-0.140428	0.0112062	1	5
-0.146676	-0.0289654	0	2		0.000865801	0.012845	0	2
-0.513947	0.302097	1	4		-0.142799	0.004362	1	0
-0.0546022	-0.231238	0	7		0.141558	-0.00690265	-1	2
0.652504	-0.0752315	-1	4		-0.140428	-0.007804	1	5
0.653048	-0.081918	-1	4		-0.142833	0.00833825	1	4
0.917689	0.0754617	-1	0		-0.000937951	-0.00813176	0	1
-0.0629471	0.0943239	0	0		-0.0015392	0.00547034	0	1
-0.515303	0.224274	1	-1		-0.00634921	-0.00518191	0	4
-0.153193	-0.0923483	0	5		0.140748	-0.00564445	-1	5
-0.383204	-0.165974	1	6		0.142845	-0.00228857	-1	1
-0.38063	-0.160639	1	6		-0.145238	-0.00714848	1	0
-0.0667903	-0.228769	0	7		-0.142232	-0.00608325	1	4
-0.0680043	0.0814497	0	0		-0.139137	0.00170265	1	5
-0.400464	-0.201583	0	6		0.134835	-0.00845043	-1	1
-0.0682533	-0.233245	0	7		0.00620423	0.00110567	0	0
-0.38547	-0.174016	1	6		-0.140428	-0.00182235	1	5
0.650712	-0.0781003	-1	4		-0.00214045	-0.00116683	0	7
-0.1295	-0.217622	-1	7		-0.000937951	-0.00346116	0	1
-0.473245	-0.0844327	1	1		-0.142833	-0.00657489	1	6
-0.410102	-0.112455	1	5		0.145315	0.00428671	-1	5
0.682206	-0.00211082	-1	3		-0.14077	-0.00440133	1	0
0.674185	0.00105541	-1	1		0.135914	0.001762	-1	2
-0.0764855	-0.198417	0	-1		0.149375	0.011452	-1	7
-0.511124	0.197361	1	-1		-0.00982752	-0.00629906	0	3
-0.520056	0.29716	1	4		-0.147643	-0.000757129	1	6
-0.404316	-0.115869	1	5		-0.137982	-0.00649969	1	1
0.0912459	0.0367559	-1	6		0.00613714	0.00387407	0	5
-0.385881	-0.197197	0	6		0.134641	-0.00546847	-1	2
-0.41558	-0.116629	1	5		-0.143434	0.00120944	1	4
0.543068	-0.0764056	0	4		0.00046855	-0.00811509	0	7
0.0868117	0.0332036	-1	6		0.00146705	0.000226155	0	2
-0.622536	0.439789	1	3		-0.140751	0.00939498	1	7
-0.193562	-0.0369393	0	2		0.149976	0.00743691	-1	2
-0.49447	0.0992084	1	0		0.00146705	-0.00968863	0	6
-0.515662	0.2781	1	4		0.144102	0.00457751	-1	1
-0.476776	-0.0641097	1	1		0.146148	-0.000317274	-1	0
-0.376635	-0.165673	1	6		0.143362	0.0134186	-1	1
-0.137182	-0.0939314	0	5		0.142665	0.00696087	-1	1
0.686206	-0.00211082	-1	3		0.00026455	-0.0111636	0	5
-0.400475	-0.2	0	6		0.146777	0.000976598	-1	5
-0.496994	0.104957	1	0		-0.00738189	0.00801735	0	1
0.121974	0.0327177	-1	6		-0.0070637	0.00180297	0	2
-0.0719817	0.0778247	0	0		-0.142251	0.000753058	1	5
-0.385471	-0.204183	0	6		0.00026455	-0.00321534	0	0
-0.181955	-0.172561	1	7		-0.0015392	-0.0152606	0	3
-0.181404	-0.060686	0	3		0.0053819	-0.0077626	0	6
0.654808	-0.0741316	-1	4		0.141558	-0.0123927	-1	2
0.702111	0.0121372	-1	1		-0.138624	0.0112062	1	2
-0.133121	-0.216056	-1	7		-0.147042	-0.020177	1	1
-0.468055	0.125212	0	1		0.0032708	0.0144018	0	1
-0.406169	-0.113274	1	5		-0.141236	-0.00221565	1	1
0.6779	0.0437995	-1	-1		-0.000937951	0.00727303	0	2
0.783238	0.231562	-1	2		0.14216	0.00973124	-1	7
-0.068517	0.0833377	0	0		0.00687831	-0.0107539	0	2
-0.478702	0.134037	0	1		0.131502	0.00779295	-1	1
-0.127546	-0.210107	-1	7		0.148885	0.0105166	-1	6
-0.404507	-0.195251	0	6		-0.000207339	0.00518327	0	0
-0.140317	-0.223747	-1	7		0.144574	0.00767376	-1	5
-0.144254	-0.0271935	0	2		0.144387	0.00236454	-1	2
-0.492335	0.0947769	1	0		-0.0003367	-0.00952475	0	1
-0.499208	0.210026	1	-1		-0.144637	-0.007804	1	1
0.6508	-0.0773843	-1	4		-0.145238	0.0129269	1	-1
-0.409801	-0.108024	1	5		-0.142833	-0.0100983	1	0
0.0846006	0.0350529	-1	6		-0.143434	-0.0135398	1	1
0.776739	0.217942	-1	2		0.00026455	0.00202884	0	2
-0.145248	-0.0653342	0	3		0.135552	0.000528811	-1	1
-0.130412	-0.216915	-1	7		0.00319596	0.00917852	0	0
-0.135529	-0.224243	-1	7		-0.145238	0.012845	1	0
-0.149384	-0.0604016	0	3		0.148172	0.00842019	-1	7
-0.138026	-0.0247069	0	2		0.14697	-0.0113274	-1	-1
-0.3894	-0.193552	0	6		-0.13827	0.00128272	1	5
0.193868	0.0485488	-1	6		0.00146705	-0.00886922	0	-1
0.638755	-0.0844327	-1	4		-0.00575182	-0.0138441	0	3
-0.496454	0.101766	1	0		-0.142232	0.0111242	1	1
-0.125266	-0.0812665	0	5		0.142761	-0.0123927	-1	1
0.693678	-0.0151043	-1	3		-0.149119	-0.000238048	1	2
-0.414186	-0.120543	1	5		-0.139226	-0.0073943	1	7
0.789928	0.230191	-1	2		-0.142895	-0.000107133	1	5
-0.148268	-0.059855	0	3		0.146368	-0.00509997	-1	0
0.913763	0.0643799	-1	0		-0.00303767	0.00189377	0	2
-0.634061	0.452561	1	3		0.141039	-4.55588e-05	-1	0
-0.183946	-0.181583	1	7		0.144565	0.00366765	-1	2
0.780718	0.221108	-1	2		0.0027627	0.00511693	0	5
-0.633683	0.458915	1	3		0.0044733	0.00547034	0	0
-0.0762114	0.0786161	0	0		0.145767	-0.00772206	-1	6
-0.473361	-0.0670185	1	1		-0.138415	0.00447816	1	7
-0.515662	0.2781	1	4		-0.00258997	0.00205302	0	7
-0.632813	0.45066	1	3		0.14216	-0.00411668	-1	2
-0.517714	0.284421	1	4		0.139755	-0.0109997	-1	5
0.702269	-0.0116095	-1	3		0.000865801	-0.0082137	0	2
0.69982	0.00516217	-1	1		0.140957	0.000226155	-1	7
-0.388718	-0.163588	1	6		-0.140927	0.00108958	1	7
0.908333	0.070458	-1	0		-0.148945	0.00390802	1	7
0.546639	-0.0670185	0	4		0.00387205	-0.00124877	0	3
0.55157	-0.0767741	0	4		-0.138023	-0.00280564	1	-1
-0.405879	-0.120747	1	5		-0.144493	0.0070169	1	2
0.0849779	0.0367254	-1	6		-0.143957	0.000283821	1	4
-0.138076	-0.0983509	0	5		0.147791	0.000476527	-1	0
0.908781	0.0623925	-1	0		-0.143874	0.00175173	1	4
-0.466916	0.125107	0	1		-0.142833	0.00751885	1	0
-0.138567	-0.024348	0	2		0.0020683	-0.00116683	0	-1
0.800633	0.233773	-1	2		0.00146705	0.00792855	0	5
0.78674	0.227556	-1	2		0.00387205	0.00366765	0	1
0.653333	-0.0830143	-1	4		-0.151228	0.00642097	1	0
-0.0646399	-0.240714	0	7		0.147571	0.00923959	-1	1
-0.392464	-0.201583	0	6		-0.146086	-0.013772	1	2
-0.0667813	-0.233888	0	7		0.00227878	-0.00130002	0	5
0.642415	-0.0783285	-1	4		0.144565	-0.002314	-1	2
-0.413894	-0.110677	1	5		0.145767	-0.0039528	-1	5
-0.121214	-0.0891821	0	5		0.00387205	0.00137332	0	6
-0.387992	-0.201183	0	6		0.14697	-0.0114094	-1	1
-0.412982	-0.124011	1	5		0.146704	0.00217116	-1	6
-0.139418	-0.024362	0	2		0.147617	0.000847684	-1	1
0.91441	0.0661444	-1	0		0.135508	-0.00331494	-1	3
-0.492411	0.0980666	1	0		0.148773	0.00686332	-1	2
-0.485393	-0.0622691	1	1		0.141176	-0.00172541	-1	5
0.554628	-0.0654354	0	4		-0.141029	0.00227466	1	2
-0.632366	0.45066	1	3		0.142648	0.00781573	-1	6
0.665984	0.0311346	-1	-1		0.141941	0.000945099	-1	0
-0.484033	-0.0737731	1	1		-0.138023	-0.00944281	1	7
-0.478839	0.154617	0	1		-0.13633	0.000746688	1	1
-0.0636395	-0.230934	0	7		0.140356	0.0106326	-1	6
-0.468878	-0.0810125	1	1		-0.139106	-0.00118757	1	7
0.702195	-0.000527704	-1	3		-0.145049	-0.00115736	1	0
-0.0770329	0.0845274	0	0		-0.141029	0.0106326	1	2
0.687647	-0.00479352	-1	3		-0.149304	0.00428179	1	6
-0.411685	-0.114647	1	5		0.00026455	0.00751885	0	4
-0.117319	-0.0733509	0	3		0.00266955	-0.00157653	0	4
-0.497921	0.104734	1	0		-0.144716	0.00282186	1	0
-0.627916	0.458964	1	3		0.141558	0.0167781	-1	2
-0.176675	-0.169921	1	7		-0.137067	0.00165757	1	1
0.907232	0.0619018	-1	0		-0.140929	0.00505731	1	7
-0.40035	-0.211046	0	6		0.00266955	0.00678138	0	6
-0.1468	-0.0675347	0	3		0.148711	-0.00474586	-1	7
0.909784	0.0612137	-1	0		0.149593	0.00614303	-1	6
-0.409309	-0.107613	1	5		0.143362	0.00506064	-1	-1
-0.624823	0.452243	1	3		-0.142271	-0.00771668	1	1
-0.459981	0.129094	0	1		-0.144637	0.00252049	1	0
-0.417277	-0.0796834	1	5		-0.00240503	0.00684394	0	5
-0.188665	-0.171504	1	7		-0.138604	0.00658121	1	7
0.791447	0.231923	-1	2		-0.0027417	0.00473287	0	7
-0.380086	-0.164769	1	6		-0.000937951	-0.00534579	0	0
-0.390347	-0.199323	0	6		0.140957	-0.00133071	-1	5
0.0908395	0.0498784	-1	6		0.00146705	-0.0031334	0	5
0.702099	0.00223167	-1	1		-0.00316741	-0.00903075	0	7
0.907957	0.0653612	-1	0		0.149614	0.00646908	-1	7
0.686733	-0.00470388	-1	3		0.148773	-0.00362504	-1	2
0.0902886	0.0367114	-1	6		-0.142339	0.00730555	1	5
					-0.000964603	0.00406151	0	4
					-0.0015392	-0.007804	0	6
					0.000878689	-0.00247276	0	7
					0.00747956	-0.00239594	0	0
					-0.00334295	-0.0169813	0	3
					0.00026455	-0.00141265	0	2
					-0.140881	0.000947137	1	2
					0.141558	0.00719108	-1	0
					0.147347	0.00495226	-1	7
					0.147571	-0.000347427	-1	3
					-0.0003367	-0.00370698	0	1
					-0.142232	-0.002314	1	1
					-0.143434	0.00424123	1	4
					0.0032708	0.0116159	0	5
					0.000725535	-0.00629311	0	6
					-0.0003367	-0.0027237	0	4
					-0.00160083	-0.00250748	0	4
					-0.136942	0.000499573	1	0
					0.141558	0.00178302	-1	3
					0.143362	0.0049787	-1	3
					0.00331629	-0.00724603	0	0
					-0.145647	-0.00106872	1	7
					-0.144036	-0.0043625	1	2
					-0.141029	-0.0100164	1	7
					0.153583	-0.00149459	-1	6
					0.145767	0.000144215	-1	1
					0.139153	0.00202884	-1	0
					-0.141218	0.0024634	1	5
					-0.000937951	0.00899377	0	5
					-0.00294153	-0.00228196	0	0
					-0.00516561	-0.00642806	0	3
					0.135722	0.00378332	-1	1
					-0.142232	0.00596198	1	-1
					-0.140428	-0.0123107	1	-1
					0.143963	0.00489676	-1	6
					0.144738	-0.000130445	-1	5
					-0.141631	0.00801049	1	7
					-0.141481	0.00639761	1	7
					-0.00214045	-0.00469027	0	3
					-0.0027417	-0.00411668	0	4
					-0.00214045	0.0109603	0	-1
					-0.000937951	-0.00706654	0	7
					0.144565	-0.00624713	-1	6
					-0.140428	0.0103868	1	2
					0.145166	0.00530646	-1	0
					0.141558	-0.00968863	-1	6
					0.139755	0.0103868	-1	7
					-0.0027417	-0.0194395	0	3
					-0.139252	-0.00471575	1	2
					0.00146705	-0.0086234	0	6
					0.00239936	0.00140034	0	7
					0.000357811	-0.00976404	0	6
					-0.141297	-0.0027568	1	6
					0.000800159	0.00484281	0	2
					-0.00634921	-0.00526385	0	4
					0.143963	0.00801049	-1	-1
					0.00146705	0.00858407	0	5
					0.0020683	-0.0069846	0	6
					0.144299	0.00270613	-1	2
					-0.140042	-0.00437087	1	0
					-0.0003367	-0.00764012	0	5
					0.0020683	0.00137332	0	-1
					-0.135017	-0.00337922	1	0
					0.141558	-0.00673877	-1	6
					-0.141646	-0.000647716	1	2
					0.140356	-0.0039528	-1	-1
					0.000865801	-0.000429367	0	-1
					-0.149447	0.0112062	1	7
					-0.00214045	0.00628974	0	6
					-0.00742414	0.00718218	0	4
					-0.148552	-0.00222403	1	4
					0.00750943	0.0050145	0	2
					-0.00906114	-0.00519606	0	1
					0.0047545	-0.000459953	0	7
					-0.144671	0.00519745	1	0
					-0.00538733	0.00719726	0	1
					-0.150488	0.00714994	1	2
					0.14314	-0.00274614	-1	7
					-0.147183	-0.00610513	1	0
					0.155551	0.0089172	-1	2
					-0.143868	-0.00684019	1	1
					0.148491	0.0030382	-1	1
					-0.00671418	-0.00198113	0	6
					0.143362	-0.0116552	-1	3
					0.00381198	-0.00382711	0	5
					0.139755	-0.0117371	-1	3
					-0.0042479	-0.0128045	0	3
					-0.140623	0.00880241	1	4
					-0.0027417	-0.0114913	0	3
					0.147571	0.00514258	-1	0
					0.000865801	0.000144215	0	2
					0.000865801	-0.0191118	0	3
					-0.0003367	-0.00837758	0	0
					0.000118707	-0.00551778	0	0
					-0.00214045	-0.00108489	0	6
					-0.138555	0.000781749	1	0
					0.00058517	-0.00298108	0	6
					0.00026455	0.0019469	0	2
					-0.143434	-0.0123107	1	1
					0.00146705	0.000799738	0	4
					-0.144637	0.00547034	1	-1
					-0.144637	-0.00337922	1	-1
					0.000865801	-0.00485415	0	0
					0.138589	-0.00129025	-1	2
					-0.143122	0.00496358	1	6
					-0.0036896	0.00246442	0	1
					-0.00334295	0.000144215	0	3
					-0.00514671	-0.00944281	0	7
					0.147436	-0.00582413	-1	3
					-0.143434	-0.00469027	1	5
					-0.0003367	0.00178302	0	5
					0.152381	-0.00116683	-1	-1
					-0.00154366	0.0143334	0	2
					0.142761	0.00489676	-1	0
					0.00266955	0.000226155	0	0
					-0.00433454	-0.0112925	0	3
					-0.141631	0.00481481	1	7
					-0.00147511	0.001206	0	5
					-0.146477	-0.00371213	1	0
					-0.141397	-0.00113833	1	4
					0.139775	-0.000394128	-1	6
					0.00567052	-0.0119144	0	6
					-0.000937951	0.00350377	0	6
					-0.143434	-0.00550967	1	1
					-0.143508	-0.00656908	1	1
					0.00146705	-0.00583743	0	4
					-0.142833	0.00866601	1	2
					-0.00416105	-0.00733236	0	1
					0.142761	0.00432317	-1	6
					0.142761	0.00751885	-1	2
					-0.142232	0.00874795	1	1
					-0.000937951	-0.0170633	0	3
					0.135546	-0.000511308	-1	0
					-0.00135929	0.00117629	0	0
					0.140946	-0.0105198	-1	3
					0.143733	0.00575	-1	0
					0.000172357	-0.0130943	0	3
					-0.147042	-0.00239594	1	4
					-0.0027417	0.00366765	0	4
					-0.150426	-0.00389888	1	2
					-0.14274	0.000479641	1	6
					-0.146964	-0.00799086	1	2
					-0.0039442	-0.00460833	0	7
					0.000303771	-0.00627295	0	5
					0.00627706	-0.00329728	0	7
					0.14361	-0.000804838	-1	7
					0.00334168	0.00314487	0	2
					0.00279659	-0.000980001	0	1
					0.00179483	0.00140323	0	5
					-0.140428	0.00727303	1	5
					0.140106	-0.00268888	-1	0
					0.000865801	-0.0123927	0	3
					-0.144637	-0.00411668	1	2
					0.00150549	-0.00752963	0	1
					0.0044733	0.00415929	0	3
					0.149351	-0.00275496	-1	7
					-0.142232	-0.00837758	1	0
					-0.141029	-0.00157653	1	-1
					0.149656	0.00141321	-1	2
					-0.146441	-0.000265487	1	1
					0.00349936	-0.00776988	0	6
					-0.00732715	-0.00123416	0	5
					-0.00574796	-0.0149328	0	3
					-0.00576549	-0.0058261	0	1
					0.142761	-0.0100983	-1	3
					-0.00306842	0.000891245	0	6
					-0.141631	0.00301213	1	-1
					0.00026455	0.00915765	0	7
					-0.0003367	0.00522452	0	-1
					-0.140428	-0.00747624	1	4
					0.14216	0.00481481	-1	-1
					-0.144637	-0.00264176	1	6
					0.144565	0.00768273	-1	6
					-0.0003367	0.00850213	0	6
					0.000865801	0.00104556	0	1
					0.148172	-0.0118191	-1	6
					0.144379	0.00467718	-1	3
					-0.0039442	-0.0139495	0	3
					-0.0015392	0.00571616	0	4
					0.138149	0.00143595	-1	0
					-0.00612409	0.00309754	0	6
					0.147023	-0.00763986	-1	0
					-0.143434	0.00768273	1	-1
					-0.000937951	-0.00804982	0	3
					-0.140428	-0.00469027	1	4
					0.141205	-0.00913849	-1	5
					0.140957	-0.010508	-1	2
					-0.148244	-0.00321534	1	4
					0.146368	-0.000757129	-1	7
					-0.000937951	-0.00255982	0	4
					0.00387205	-0.0183743	0	3
					0.137805	0.0139587	-1	1
					0.00116124	-0.00534699	0	1
					-0.144464	0.00667682	1	1
					0.140356	-0.00206817	-1	0
					-0.138023	0.00383153	1	-1
					-0.136821	0.0137463	1	4
					0.150308	-0.00271044	-1	7
					-0.137128	-0.00824333	1	6
					0.155572	-0.00309653	-1	6
					0.148172	0.00760079	-1	0
					-0.143434	-0.0043625	1	1
					0.151726	-0.00852618	-1	3
					0.000139946	0.00238204	0	0
					0.141558	0.00612586	-1	0
					0.143529	0.00576916	-1	1
					0.149393	0.0123216	-1	2
					0.135546	-0.00747624	-1	6
					0.140957	0.0107965	-1	6
					-0.014106	0.00752246	0	4
					-0.143434	-0.00100295	1	7
					0.141558	0.00932153	-1	1
					0.000865801	-0.00886922	0	2
					0.142761	-0.00723042	-1	3
					-0.146441	-0.00600131	1	7
					0.140957	-0.00985251	-1	5
					0.148072	-0.00861328	-1	6
					0.00026455	-0.0209145	0	1
					0.143963	-0.000839069	-1	-1
					-0.143476	0.00455541	1	4
					0.00613978	-0.0102991	0	6
					-0.00862014	-0.0041409	0	2
					-0.144101	0.000791829	1	6
					-0.144637	0.0107145	1	6
					0.000865801	-0.000757129	0	2
					0.139153	-0.00108489	-1	3
					-0.00297856	-0.00680559	0	7
					0.148172	0.00809243	-1	0
					0.141558	0.0011275	-1	0
					0.00146705	-0.000183546	0	1
					0.144565	0.0151393	-1	1
					0.000689417	-0.00472478	0	1
					0.144386	0.00741962	-1	5
					-0.00063659	0.00036836	0	2
					-0.142374	-0.000661499	1	7
					-0.142833	0.00473287	1	2
					-0.145895	0.00169196	1	4
					-0.0003367	-0.000757129	0	3
					0.00266955	-0.00960669	0	6
					-0.00533817	-0.00593261	0	6
					-0.00896937	0.00446732	0	4
					0.140067	-0.00641628	-1	6
					0.00026455	-0.0069846	0	-1
					0.146364	-0.00758537	-1	1
					-0.00574796	0.00309407	0	4
					0.141009	0.000797306	-1	5
					0.14216	-0.00772206	-1	6
					0.00507456	0.00374959	0	1
					-0.139226	-0.00485415	1	-1
					-0.143434	0.00161914	1	7
					0.138222	0.00107883	-1	7
					0.148748	-0.0144955	-1	2
					0.000865801	0.0053884	0	6
					-0.145238	0.0103048	1	0
					-0.00018582	0.00552737	0	4
					0.131922	0.000747137	-1	0
					0.148172	-0.0121468	-1	6
					0.00289813	-0.0095856	0	3
					0.00227313	0.00159841	0	2
					0.148773	0.00760079	-1	5
					-0.0027417	0.0096493	0	4
					-0.00448819	-0.000242043	0	1
					-0.143846	0.00559267	1	5
					0.00147261	-0.00329745	0	1
					0.00507456	-0.00411668	0	0
					-0.134669	0.00650148	1	0
					-0.141817	0.00187093	1	6
					-0.149447	-0.0103441	1	6
					0.145166	-0.00927892	-1	2
					0.147571	-0.000183546	-1	5
					-0.0034292	-0.0183223	0	3
					-0.14657	0.00885759	1	5
					-0.0015392	0.000226155	0	-1
					-0.145262	0.000768133	1	6
					-0.146441	-0.00296952	1	6
					0.14914	-0.00429087	-1	3
					0.141558	0.0132547	-1	2
					-0.00214045	-0.00477221	0	0
					0.145767	-0.0104261	-1	6
					0.139164	-0.00533994	-1	3
					0.146368	-0.000183546	-1	6
					0.00808081	-0.00223206	0	7
					0.145767	-0.00255982	-1	3
					-0.146734	-0.00173089	1	6
					-0.136036	0.0011337	1	2
					-0.145174	-0.00126192	1	5
					-0.147643	-0.00567355	1	2
					0.141558	-0.00936087	-1	5
					0.143362	0.00891183	-1	1
					-0.00590182	-0.00535799	0	3
					-0.140428	-0.00550967	1	4
					0.143407	-0.010295	-1	7
					-0.00695046	-0.0104261	0	3
					0.147147	-0.0080496	-1	2
					0.139875	5.5169e-05	-1	1
					0.143663	-0.00441345	-1	7
					-0.145577	-0.000357937	1	4
					-0.152242	0.0018561	1	4
					0.142305	-0.00175371	-1	2
					0.00747956	-0.00206817	0	6
					0.143738	-0.00050946	-1	0
					-0.147216	-0.00262613	1	6
					0.139322	0.000975133	-1	1
					0.00440501	-0.00453413	0	3
					-0.00275885	-0.0134673	0	3
					0.0032708	-0.00509997	0	6
					-0.144652	0.00251461	1	0
					0.00326495	0.00347916	0	5
					0.141558	0.00637168	-1	0
					-0.145392	0.00645326	1	1
					-0.145238	0.0049787	1	1
					0.138552	0.000144215	-1	0
					0.00387205	0.00137332	0	7
					0.14697	0.0023566	-1	1
					-0.14026	-0.009925	1	7
					-0.142833	0.012845	1	5
					-0.00665745	-0.00754752	0	3
					0.13735	-0.0101803	-1	-1
					0.0020683	0.0023566	0	7
					-0.14487	-0.00231159	1	2
					0.13735	-0.00764012	-1	-1
					-0.143434	0.00424123	1	0
					0.139002	0.00286298	-1	3
[truncated: 406 more rows]

## Sheet: b
pc1	pc2	cue(label)	label		pc1	pc2	cue	label
-0.0193868	0.0383915	-1	0		-0.0038621	0.00672381	1	0
-0.0161889	0.0389205	-1	0		-0.00220871	-0.0149393	1	0
-0.0212402	0.0132515	1	1		0.0256728	-0.0223456	0	1
-0.0177656	0.0345172	0	0		0.0123299	-0.0055078	1	0
0.0620638	-0.006242	-1	2		0.0125814	-0.0280605	0	1
-0.0194715	-0.0266253	-1	3		0.00104279	0.000779581	1	2
-0.0260626	0.0421795	0	0		0.00953589	0.0315985	1	3
-0.0148339	0.0442478	0	4		0.0168983	-0.00825376	0	4
-0.00663553	0.0282186	1	0		-0.00697133	0.0108763	-1	2
0.0495734	-0.00681789	-1	2		-0.0188187	-0.0127091	1	1
-0.0235347	0.0296679	0	0		-0.00405894	-0.015934	1	4
0.0759332	-0.0207029	0	2		-0.0183124	-0.0187894	1	1
-0.0584357	-0.0887702	1	3		0.00909868	0.00427231	-1	5
-0.00967137	0.00231657	0	1		0.0449104	-0.00749366	-1	3
-0.0378318	-0.0479883	-1	3		0.0630877	0.00358444	-1	3
-0.0093998	0.0440747	1	5		0.00220871	0.0111494	0	4
-0.036296	-0.0671551	-1	6		0.0145015	0.000315016	1	0
-0.0151878	0.0346635	-1	4		-0.00904355	0.0319315	1	6
-0.0180403	3.19939e-06	0	1		-0.00577739	0.0282239	1	6
-0.0170313	0.00302093	1	1		0.00547321	-0.00525115	0	5
-0.0153528	-0.0112458	1	1		-0.00374651	0.013948	1	6
-0.022577	0.00970694	1	1		-0.00122874	-0.0161909	0	1
0.0683474	-0.00825761	0	2		0.00256049	0.033136	0	5
-0.0114946	-0.00904692	0	1		0.000800202	-0.00944253	-1	4
-0.0218848	0.0477414	0	0		0.0064733	-0.0212861	0	4
-0.019207	0.107506	0	5		-0.0114981	0.0127634	1	2
0.0107115	0.0748944	0	5		0.0510767	0.00289972	-1	3
-0.015035	0.00718582	1	1		0.0216373	0.0379369	-1	6
0.00170847	-0.0224213	0	3		-0.0053999	0.035611	0	2
0.0811387	-0.0195686	-1	2		0.0298937	-0.00553681	0	3
-0.0263817	-0.0460812	1	7		0.0105762	0.034116	0	6
-0.0172063	0.0624648	0	5		-0.0389854	-0.000979345	0	5
0.0700491	-0.0227265	0	2		0.0156519	-0.0236491	-1	0
-0.0414263	-0.0401874	1	7		-0.0100083	-0.00241318	1	6
-0.0176777	0.0532474	0	5		-0.0160617	-0.0250246	1	1
0.0501728	-0.00527899	-1	2		0.0139115	0.00395591	1	0
-0.00449194	0.0871033	1	4		0.00487416	0.00470804	-1	0
-0.0163065	0.0493844	1	0		0.0108928	-0.00859613	0	0
-0.0287923	0.00762734	1	1		0.0204362	0.0253684	-1	3
0.00164875	-0.018838	0	1		-0.00999884	-0.012212	0	1
-0.0195696	-0.0957384	0	2		0.0325778	0.0342196	1	6
-0.0465937	-0.0492897	-1	3		-0.0084696	0.000293838	0	0
-0.00776811	-0.0163265	0	1		0.000204516	0.0240963	0	2
-0.0102235	-0.0063996	0	1		0.0066839	-0.00729073	0	4
-0.0184219	0.0647616	1	5		-0.00734014	0.0260633	-1	2
-0.0424601	-0.0723061	-1	3		-0.00625609	0.0196243	-1	2
-0.0230822	-0.0526047	-1	6		-0.00031437	0.00587574	0	0
0.0940641	-0.0137574	0	2		-0.00442146	0.0255422	-1	6
-0.0162934	0.00769132	-1	1		0.00605767	-0.00722848	1	0
-0.0237509	-0.0540001	-1	3		0.00683814	-0.0255945	-1	4
-0.0194864	0.0117705	1	1		-0.00694273	0.0641842	0	6
0.0591106	-0.0218176	0	2		-0.010433	0.00141323	-1	5
-0.0167733	-0.00101421	-1	-1		-0.00743523	0.033403	-1	6
-0.0231934	0.00919184	1	1		-0.000271891	0.0185885	1	2
-0.0397961	-0.0446474	1	7		0.00990276	-0.00797265	0	5
-0.01181	-0.036313	-1	3		-0.00227756	0.00615427	1	7
-0.036052	-0.0385782	1	7		-0.0100384	-0.00429775	0	5
0.0777444	-0.0122098	-1	2		-0.00619308	-0.0174674	0	4
-0.0100503	0.0456072	1	4		0.00821921	0.0118059	-1	-1
-0.037444	-0.0546823	-1	3		0.00158412	0.00189379	-1	0
-0.0508745	-0.0549431	1	7		0.000397025	0.0296661	1	6
-0.0184263	-0.0143332	-1	-1		0.125339	0.0192672	-1	3
-0.00374959	0.0282634	1	4		-0.0131366	0.00552713	0	7
-0.0237096	-0.0348381	0	6		0.0316783	-0.0220032	0	4
-0.0214465	0.01688	-1	1		-0.00862614	-0.0194349	0	1
-0.0212751	0.0684809	1	5		-0.0112119	0.00847523	-1	7
-0.0186929	-0.0358363	-1	6		0.0177023	-0.0204987	0	5
-0.0320045	-0.0246417	-1	7		-0.0202302	-0.0162804	-1	-1
-0.034515	-0.0615146	1	6		-0.00339216	-0.00389349	1	4
-0.0162955	-0.0296807	0	3		0.0159434	-0.00543163	0	1
-0.0265707	-0.0497004	-1	6		0.0297786	-0.0157308	-1	3
-0.0208237	0.00319737	1	1		0.0352665	0.0147599	1	3
-0.0217132	-0.00462311	0	3		0.0137372	0.0441811	1	2
0.0767959	-0.0276683	0	2		-0.00164132	-0.0165573	0	4
-0.0378597	-0.0459846	-1	3		-0.0121642	-0.0121595	-1	5
-0.00718155	0.0609803	0	5		0.0295525	-0.029865	1	1
-0.00549654	0.0348797	1	0		0.0357791	-0.0157025	0	3
-0.0347195	-0.0520682	1	3		-0.00177916	0.012506	-1	7
0.082764	-0.0276369	-1	2		-0.00569832	-0.0111827	0	1
0.0904681	-0.023599	-1	2		-0.00427476	0.00738871	0	7
-0.021389	-0.0240754	1	7		-0.00717893	-0.0130782	1	7
-0.0163531	0.0112746	1	1		0.013883	-0.00921018	1	0
-0.021453	0.0486134	1	4		-0.00153529	0.0271493	0	7
-0.0183303	0.0174079	0	4		-0.00324247	0.000516315	-1	5
-0.0366543	-0.0411616	-1	3		0.0154358	0.0253449	1	3
-0.0203599	-0.0497092	-1	6		0.00745031	0.0262495	1	6
-0.0112682	-0.00374425	-1	1		-0.00709877	0.0133591	1	7
-0.00430456	0.045053	1	4		0.0448853	-0.00906413	1	3
-0.0259636	-0.0564831	1	3		-0.00604819	-0.00490709	0	1
-0.0498891	-0.0390677	0	7		0.00256043	-0.0197052	0	4
-0.0200303	-0.0680957	0	6		0.0536246	-0.0253546	0	3
-0.00597307	0.0574423	0	5		-0.0299696	5.3396e-06	0	4
-0.0325296	-0.0496093	1	3		0.0448602	-0.0106346	-1	-1
0.0823095	-0.0209848	-1	2		0.00674847	-0.0134898	-1	4
-0.0102508	-0.0173631	-1	6		-0.00590748	0.00388754	-1	-1
-0.0208728	0.0199546	1	-1		0.00743346	0.00142522	-1	0
0.0972059	-0.0147652	0	2		2.51275e-06	-0.00173788	-1	-1
-0.0164122	0.0436239	-1	4		-0.000900102	0.000208645	1	4
-0.0378819	-0.0432151	1	3		0.00674025	-0.0109619	-1	4
-0.019688	0.00718497	1	1		-0.0110636	-0.00587293	-1	0
-0.047176	-0.0518524	1	7		0.0205066	0.0297657	-1	3
-0.00302449	-0.000943819	0	1		0.00229414	0.016489	0	5
-0.00930381	0.0758158	0	4		0.0358143	-0.0135038	0	5
-0.0204001	-0.0437142	0	6		0.0143956	0.0228274	1	6
0.0216214	-0.0171999	0	2		0.0568209	-0.0130908	0	5
0.0493942	0.00393205	0	2		-0.00567128	-0.04385	-1	4
-0.0115968	-0.0095032	0	1		0.018813	-0.0135839	0	3
0.080793	-0.0424942	-1	2		-0.012479	0.0367475	-1	6
-0.0356966	-0.0656162	-1	6		-0.00837102	0.0252318	-1	6
-0.036955	-0.0651107	0	6		0.000595427	0.0213024	0	6
-0.011136	0.0732467	0	5		0.027693	-0.0210798	0	-1
0.060959	-0.0149507	0	2		-0.0280599	-0.00563893	0	5
-0.0262153	-0.0527172	-1	6		-0.0125686	0.0240121	-1	2
-0.0294621	-0.0271884	0	7		0.00633465	-0.0434794	1	4
-0.0216787	-0.0346415	1	7		0.00712728	-0.0160646	0	1
-0.0146791	0.0147261	1	1		-0.00331935	0.040646	-1	6
-0.00927822	0.0742801	0	5		-0.00229414	-0.0202789	1	7
-0.0409242	-0.0353554	-1	7		-0.0151931	0.00716788	0	7
-0.0375181	-0.0313252	1	7		0.0188029	-0.0142121	0	5
-0.0331219	-0.0518944	0	3		-0.00232752	-0.00501102	0	0
-0.017916	0.0382411	0	0		0.00138199	0.000882607	1	2
0.098027	-0.0265357	-1	2		-0.0218484	0.00758129	-1	7
-0.0227391	0.0194331	0	5		-9.29718e-05	-0.00770567	-1	0
-0.0122408	0.064538	1	4		-0.00692766	0.00262645	0	1
-0.0157687	0.0512094	1	5		0.000937257	-0.00581639	0	2
-0.0323053	-0.0440971	1	6		0.0150565	-0.0164745	1	0
-0.0060639	-0.00607883	-1	-1		-0.00158937	-0.00411748	0	0
-0.0164365	0.0113507	1	1		-0.00380682	0.0101788	1	0
-0.0485709	-0.0431565	0	7		-0.0301555	-0.0116161	1	1
-0.0269324	0.0460328	0	0		0.0240233	8.44746e-05	1	3
-0.0220668	0.0537043	-1	0		0.0318893	-0.00881128	0	3
-0.0218753	0.00510302	-1	1		0.00717391	0.00897429	0	4
-0.049599	-0.0564724	-1	7		0.0137824	-0.0154921	-1	-1
-0.0319619	-0.0272012	1	-1		-0.00873181	0.0148667	0	0
-0.0452926	-0.0523547	1	7		-0.0169586	0.000694776	-1	2
0.089704	-0.0238271	-1	2		0.00127561	0.00718649	-1	5
-0.0231849	0.00867993	0	1		-0.00224891	-0.017452	0	7
-0.0122451	-0.010206	-1	-1		0.00940523	0.023432	1	0
-0.0268599	-0.0333184	-1	6		-0.0175616	0.0255035	0	7
0.0644304	-0.0216623	0	2		0.0027684	0.00959804	0	7
-0.0132817	-0.02301	1	7		0.0142448	0.0134046	1	6
-0.0323301	-0.026237	0	7		-0.00456065	0.0255647	1	7
0.0121833	0.0615914	0	5		0.0280861	0.00109627	1	3
-0.0297969	-0.0445962	0	6		0.0286981	-0.020761	0	1
-0.0310682	0.0316771	0	4		-0.00178657	0.0114446	0	3
-0.020354	0.0452662	1	0		-0.0189537	0.000999447	0	7
0.0629336	-0.0165151	0	2		0.0289343	-0.00599857	-1	-1
-0.0598648	-0.0780266	-1	3		0.00557077	0.0337783	-1	7
0.0544535	0.000374328	0	2		-0.00193484	0.0224079	0	2
0.0823528	-0.0223044	-1	2		0.0102545	-0.0484861	-1	4
-0.0208813	0.0204665	1	4		0.0198884	0.0536322	1	6
-0.0295847	-0.0379315	-1	6		-0.01428	0.0431069	0	2
-0.03145	-0.0579153	-1	6		-0.0120537	-0.00524945	0	6
-0.03957	0.0167872	1	1		0.0208433	-0.01169	0	-1
-0.00356412	-0.00606604	0	7		0.0279745	-0.00349053	-1	3
-0.0508148	-0.0585264	1	3		0.00419808	0.0295966	1	6
-0.0196912	0.0240562	1	1		0.00347888	0.038461	1	6
-0.00353425	0.0671423	-1	4		-0.00535467	-0.0240621	-1	-1
-0.00673711	0.0363703	0	0		0.0011416	-0.0214712	-1	4
-0.0263672	0.0496193	-1	4		0.0253462	0.00263915	1	3
-0.0245455	-0.0491495	1	3		2.76403e-05	-0.000167412	-1	2
-0.0348156	-0.0486594	0	3		-0.0141331	-0.0195698	1	1
-0.0302199	-0.0416607	0	7		0.00400281	-0.00171904	-1	5
-0.00949578	0.0123336	-1	4		0.0120637	0.00208778	1	2
-0.00694053	0.0840191	1	5		-0.00182887	0.0291362	1	6
-0.0385403	-0.0438127	1	3		0.00369626	0.0416212	0	6
-0.0401395	-0.0615434	-1	6		0.0124708	-0.0349706	0	-1
-0.0240512	-0.0368489	1	6		-0.0033014	-0.000864742	0	5
0.0533487	-0.0083344	0	2		-0.00599131	-0.000410344	0	0
-0.039263	-0.0299913	-1	7		-0.0176772	0.0182793	1	7
-0.0102487	0.020009	-1	-1		-0.00815046	0.0264699	-1	6
-0.0252031	0.0178283	1	1		0.00550041	0.029381	-1	3
0.000912572	0.066214	0	5		-0.0213207	-0.0219388	1	1
-0.0201796	0.0158626	0	1		0.0246375	0.037951	1	6
0.0767618	-0.0256207	0	2		0.0319848	-0.00284349	-1	0
-0.0108417	-0.0194139	0	3		-0.00861227	0.0345494	1	6
-0.0467516	0.0351804	-1	0		0.00917472	0.00058039	0	5
-0.0376391	-0.0447465	-1	3		0.0245823	0.034496	-1	6
0.020235	-0.00901587	0	2		-0.0138478	0.00761898	0	7
-0.00598509	-0.0085871	-1	1		-0.012114	0.0534814	-1	6
-0.0108864	0.0957736	0	5		-0.0138779	0.00573441	-1	7
-0.0180936	-0.0342974	0	6		0.00780712	-0.0139499	1	2
-0.0127314	0.0189724	1	1		-0.00513858	-0.0105561	-1	4
-0.0155458	-0.00838497	0	1		0.0167324	-0.0186189	1	-1
-0.0199002	-0.0384022	-1	6		-0.00142976	0.0337453	1	6
-0.038754	-0.0431027	1	7		-0.0117249	0.00610412	1	7
0.0572946	-0.0200889	0	2		0.0155062	0.0297422	-1	0
0.104705	-0.0147268	-1	2		0.0123049	0.0171643	-1	2
-0.0140624	0.056628	0	4		0.0113401	0.0193582	0	5
-0.0171212	0.00626273	1	1		-0.0142331	-0.00964512	1	1
-0.0339301	-0.0352214	-1	7		0.00471141	0.0425682	-1	2
-0.0228715	-0.0529792	-1	6		-0.00245998	-0.030644	-1	4
-0.0199748	0.00357691	1	-1		0.0186823	0.0407496	1	6
-0.0356604	-0.0302918	1	-1		0.000273011	-0.0282768	-1	4
0.0166368	-0.0556213	1	6		-0.00844425	0.022077	-1	2
0.095973	-0.0157954	-1	2		0.0045908	-0.02747	1	-1
-0.00801022	0.0517648	0	4		-0.00156813	0.00378235	0	0
-0.0186055	-0.00358331	1	-1		-0.00456573	-0.0204706	0	1
-0.0468113	0.0387638	0	4		-0.0100083	-0.00241318	-1	0
-0.00845918	0.0251376	-1	-1		0.00690253	0.0545132	1	6
0.0665094	-0.0180351	0	2		-0.0147851	0.00449595	1	7
0.0678073	-0.0333403	0	2		0.00548534	-0.0340613	1	0
-0.0423568	-0.0378165	1	7		0.00163078	0.0375286	1	6
-0.016195	0.030749	1	4		-0.0040914	0.00417385	1	7
-0.00340658	-0.00271615	0	1		-0.0160389	-0.00432602	-1	5
-0.025209	-0.0573714	-1	6		0.00622911	0.0124246	-1	-1
0.074735	-0.021525	0	2		-0.00364146	-0.00318532	0	5
-0.0176028	0.045966	1	4		0.00954595	-0.0302733	0	-1
-0.00569917	0.0845374	0	5		-0.00619393	-0.0140158	1	4
-0.0264493	-0.0501674	1	3		0.00753072	-0.031225	-1	-1
-0.0195829	-0.0442923	0	6		-0.0102545	-0.0178038	1	2
-0.022063	0.0163649	1	-1		-0.0119733	-0.000223949	0	7
0.0847581	-0.0179006	-1	2		0.0159334	-0.00605982	1	0
0.00825442	0.0723221	1	5		-0.00907857	-0.00680579	1	0
-0.0450175	-0.0313636	1	3		0.00160103	-0.0183077	0	1
0.058408	-0.0118921	-1	2		-0.00542926	-0.00143891	0	0
-0.0377165	-0.0569235	1	7		-0.0231048	-0.00844222	0	7
-0.0122963	-0.00713463	1	1		0.00296756	-0.00392241	1	2
-0.0247078	0.0250544	0	0		0.0127522	-0.0173813	0	1
-0.0339583	-0.0574162	0	6		0.0526145	-0.0259875	0	3
-0.00550294	0.0727636	1	4		0.00442759	-0.0127103	0	4
-0.0262817	-0.0550908	1	3		0.00459242	-0.0168597	1	4
-0.0259257	-0.0143716	1	-1		-0.0367942	0.0109657	-1	6
-0.0156275	0.0518768	-1	0		0.0256979	-0.0207751	0	4
-0.0301027	-0.0440284	1	7		0.011732	-0.0186424	0	6
-0.0125001	-0.00412226	0	1		-0.0035393	-0.0153327	0	1
0.0715117	-0.0283655	0	2		0.00512853	0.00613803	-1	0
-0.00542616	0.0681565	-1	0		-0.00517878	-0.0130688	0	2
-0.0217508	-0.0358068	0	6		-0.00312335	0.0528956	1	6
-0.00503663	0.056731	0	4		0.00173631	-0.0183754	1	0
-0.0116037	-0.00335696	-1	1		-0.00222391	0.0017749	-1	5
-0.0185551	0.0391504	0	0		0.0167425	-0.0179907	-1	-1
-0.0150744	0.00141182	0	1		-0.00181248	0.00476358	-1	7
-0.0407303	-0.0635942	1	6		-0.0200342	-0.00403077	-1	7
-0.0202414	-0.0179262	-1	3		0.0114707	-0.0349753	0	-1
-0.0161386	-0.0451228	0	6		0.000466377	0.00584813	1	2
0.0788158	-0.036361	-1	2		0.026708	-0.0201422	-1	-1
-0.025638	-0.0419327	-1	6		0.0256678	0.0398403	1	2
-0.0327831	-0.04386	-1	3		-0.00730258	0.0212591	-1	6
0.0532548	-0.00270348	0	2		-0.00400468	0.00973888	1	2
-0.0155737	0.0518354	0	4		0.0134106	0.023765	1	2
-0.031034	0.0296295	0	4		-0.0234766	-0.0316852	1	-1
-0.00463469	0.00120073	-1	1		-0.000711109	0.0161608	-1	4
-0.0164436	0.0407647	0	0		-0.01528	-0.0193978	0	1
-0.032606	-0.0635526	-1	6		-0.0121441	-0.0109031	0	4
-0.0251988	-0.0366215	0	7		-0.00716564	0.0300548	-1	6
-0.00606817	0.0691771	1	4		-0.0148348	-0.0125534	1	1
-0.0343593	-0.0333568	-1	7		0.00990778	-0.00765855	-1	5
-0.0250109	-0.0430508	0	6		0.00422896	-0.0500848	0	4
-0.0376056	-0.0635782	0	6		-0.0173154	-0.0216059	-1	5
-0.0109616	-0.00664718	0	1		0.0086112	0.0363052	0	6
-0.0339512	-0.0377706	1	7		0.00351534	-0.0321862	0	1
-0.0271513	-0.0549782	1	3		-0.138314	-0.0215478	0	1
-0.0130215	0.036377	1	5		-0.00245694	0.0215625	0	2
-0.0359929	-0.0394435	0	7		0.0021719	-0.00861322	0	4
-0.0214551	0.0173919	1	1		-0.00524959	0.00684558	0	7
0.0076508	-0.00396084	-1	1		0.0155313	0.0313127	1	3
-0.017554	-0.0291752	1	-1		0.0228635	-0.0104242	1	0
-0.00361531	-0.00299463	-1	1		0.00463336	-0.0177668	0	1
-0.0172511	0.0276523	0	-1		-0.0157682	0.00731264	1	7
-0.00776384	0.0584176	1	4		0.059213	0.0114179	-1	4
-0.0214693	0.0470787	-1	0		0.0043256	0.0282847	0	2
0.0541784	-0.0206168	-1	2		-0.00730335	0.0147156	1	2
-0.0101317	0.0622436	1	5		-0.00458564	0.0333464	-1	6
-0.0397214	0.0633734	1	0		0.00551549	0.0303233	-1	2
-0.0263544	-0.0261486	-1	-1		0.00387215	-0.00988548	0	0
-0.0327003	-0.0533016	0	6		0.0548458	-0.0115298	-1	3
-0.00409074	0.000498311	-1	1		-0.000139062	-0.0193996	-1	4
-0.0282667	-0.0439151	1	6		0.0194261	0.0247355	-1	3
-0.0504117	-0.0452137	-1	7		-0.0131744	-0.0127924	-1	-1
-0.0274763	-0.0338335	1	7		-0.0147168	0.0303654	-1	2
-0.0268428	-0.0343422	0	3		0.00180667	-0.0139781	-1	4
-0.0195099	0.0506783	-1	4		-0.0183758	0.0371203	1	6
0.0781122	-0.0204214	-1	2		0.0386436	-0.0241689	1	-1
-0.0339924	-0.0553686	0	6		-0.00832977	-0.0225058	-1	0
-0.0321346	-0.0543352	1	6		0.008375	0.0215428	0	6
-0.0219798	-0.0261262	-1	-1		-7.78953e-05	-0.00676339	1	-1
-0.0414534	0.0172895	0	1		-0.00416866	-0.0124359	1	7
-0.0397556	0.065421	-1	0		-0.0147862	0.00623075	0	7
-0.0396222	-0.0269084	-1	7		-0.00718898	-0.0137064	-1	-1
-0.0211565	0.0422059	0	0		-0.0220745	-0.00655294	0	1
-0.0156543	0.0614681	1	5		0.00586894	-0.00635384	0	4
-0.0133244	-0.0204505	0	1		0.00151277	-0.0167759	1	4
-0.0432434	-0.031813	-1	7		0.0934568	0.0266546	0	4
-0.0181384	0.0808901	0	5		0.0377591	-0.0169495	1	3
-0.0105793	0.0773451	1	5		-0.0149634	0.000390105	-1	7
-0.0330739	-0.0350611	1	6		-0.00598746	-0.0137209	0	1
-0.0261302	0.0417262	0	0		-0.0338342	0.00846703	1	7
-0.0192269	0.044584	0	0		0.0190994	0.00431942	0	7
-0.0165152	0.0210008	-1	-1		0.0372264	0.0122566	1	0
-0.00125203	0.0052086	-1	1		-0.00908535	-0.0231564	0	4
-0.0384341	-0.041071	-1	3		-0.00741513	-0.0278407	0	3
-0.0331613	-0.0450569	0	6		0.0567857	-0.0152895	0	3
-0.0183154	-0.020988	-1	-1		0.0430912	0.00380431	-1	3
-0.0265586	-0.0360325	0	7		-0.00786564	0.00175602	0	5
-0.00742897	0.0758254	1	5		-0.0131241	-0.00965148	0	4
-0.0310816	-0.0461556	-1	6		-0.0141192	-0.0093421	-1	0
-0.0221078	-0.0184477	-1	7		0.00468805	0.0121091	0	6
-0.00542798	-0.00341564	-1	1		-0.0109376	0.0196301	-1	2
-0.0332651	-0.0615082	1	6		-0.0341659	-0.0122632	-1	7
-0.0164235	-0.0220022	-1	-1		0.00458075	0.0344018	-1	2
0.163732	-0.0313188	0	2		0.00699299	-0.00233309	1	4
-0.00249339	0.0046903	1	4		0.00264625	0.0335758	0	6
-0.0243505	-0.0374038	1	6		-0.0301103	-0.00878929	0	5
-0.0592569	-0.0769996	0	3		0.0305273	-0.0138136	0	3
-0.0306577	-0.0523139	1	3		0.00648541	-0.0340566	0	1
-0.0194025	-0.0496647	-1	6		0.000263839	0.014595	-1	7
-0.0366659	-0.0313838	-1	7		0.0003621	-0.00611801	1	4
-0.00873006	0.0788905	-1	0		-0.021964	0.000357125	0	5
-0.0433303	-0.0200921	-1	3		-0.0115612	-0.0369682	0	4
-0.0258916	-0.0164192	0	1		-0.000732003	0.0101461	1	2
-0.016919	0.0476191	0	4		-0.00204296	0.0162156	1	2
-0.0333825	-0.0507205	1	3		0.00695279	-0.00484584	-1	5
-0.0216425	-0.0374469	0	6		-0.00654813	0.00215862	1	7
-0.0205295	-0.0400484	-1	6		0.00393968	0.0205753	0	2
-0.0288947	0.0137702	1	1		-0.00184185	0.00798961	-1	0
-0.0217007	-0.0530098	1	3		-0.00631957	-0.0218682	-1	0
-0.0537092	-0.0723637	1	3		0.0408146	-0.0134803	1	3
-0.0271301	-0.0523481	0	3		0.00531659	-0.00204947	-1	5
-0.0124989	0.042523	0	4		0.00280945	-0.0137135	0	4
-0.0189482	0.000461257	1	1		-0.00127397	0.0434822	-1	2
-0.028899	-0.0609739	-1	6		-0.0139483	0.0013371	-1	7
-0.00296476	-0.00452713	-1	1		0.0126618	-0.023035	-1	0
-0.0289523	0.0547255	-1	0		0.00719904	-0.0519552	0	4
-0.0280842	-0.0348605	-1	6		-0.00498261	0.0146202	-1	7
-0.0116663	0.0451465	0	4		0.00353544	-0.0309298	1	1
-0.00489506	0.0737906	1	5		0.0220882	-0.00518304	0	3
-0.0640688	-0.088287	-1	3		-0.0107973	0.0107741	-1	6
-0.0319448	-0.028225	0	7		-0.000778884	0.0397024	1	6
-0.0167962	0.0489169	1	0		-0.0252155	-0.0153617	-1	7
-0.0309218	-0.0398737	0	3		0.00133929	0.0117958	1	2
-0.0262662	0.0455934	-1	0		0.0102998	0.0168408	-1	0
-0.0111723	0.0577896	1	5		0.019009	-0.00133427	0	3
-0.00885621	0.0473961	-1	4		-0.00734477	-0.0234434	1	0
-0.0229739	0.0144392	1	1		0.000530562	0.00614803	-1	5
-0.0112341	0.00413361	0	1		0.00139804	-0.00865069	1	0
-0.0402661	-0.0495507	-1	3		-0.0368395	0.0081388	1	6
-0.00846131	-0.0122345	0	-1		-0.085024	-0.00339473	1	2
-0.0364856	-0.0533347	1	3		0.00148789	0.0105788	0	0
-0.00604684	-0.00710264	0	-1		-0.00614368	-0.0108749	0	0
-0.0310042	-0.0471621	-1	6		-0.00116706	-0.0233975	-1	4
0.0852138	-0.0136529	-1	2		0.0199588	-0.0044705	1	3
-0.0415622	0.0613162	1	0		0.0265243	0.00285523	-1	3
-0.030617	-0.0334901	-1	6		0.00208307	0.00329705	-1	0
-0.0322456	-0.0423359	1	6		0.0195568	0.032902	1	2
-0.0348221	-0.0430861	0	3		0.0116993	-0.0254524	-1	4
-0.0185216	0.0499624	1	0		0.0175365	-0.0308638	1	3
-0.00713549	-0.00543533	0	1		0.00197754	-0.00329893	0	6
-0.00726687	0.0660993	0	5		-0.00240654	0.0112795	-1	7
-0.0272103	0.0138318	1	1		0.000404553	0.0233896	-1	0
-0.0141498	0.066576	-1	0		-0.0281303	-0.0100362	-1	7
0.0126674	-0.00495905	-1	-1		-0.0146921	0.0173512	-1	3
-0.00593142	0.000254704	-1	1		0.0215931	0.00933685	1	3
-0.0302789	-0.0326761	0	7		0.0049337	-0.00266147	-1	0
0.0749171	-0.0175744	-1	2		0.0114406	0.0256401	0	3
-0.024887	0.0358043	0	4		-0.0131191	-0.00933739	0	5
-0.0420911	-0.0569459	1	3		0.0202955	0.0165738	0	6
-0.0337002	-0.0354012	-1	-1		0.000496157	0.0314732	1	6
-0.0310639	-0.0435788	1	6		-0.00878709	0.0114117	-1	7
-0.0330667	-0.0359099	-1	3		0.0199186	-0.00698325	0	-1
-0.0190833	0.0250832	1	-1		0.000896349	0.0245835	0	6
0.0775147	-0.033296	0	2		0.00176506	0.00938005	-1	0
0.0979076	-0.0193691	-1	2		0.0191813	-0.00668204	0	3
-0.0425604	-0.0287913	1	3		-0.00498781	-0.00113325	1	-1
-0.0222784	-0.00820962	0	-1		-0.0140689	0.0562988	-1	6
-0.0445952	0.0182973	1	1		0.0234771	-0.00368549	1	3
-0.0493942	-0.068758	-1	3		0.00649546	-0.0334284	-1	-1
0.0971376	-0.01067	0	2		-0.00270603	0.0270519	1	6
-0.0235901	-0.0420047	1	6		-0.00998316	-0.000842714	1	4
0.0358928	-0.0109835	-1	2		-0.0071136	-0.00899502	0	6
0.0893119	-0.0286281	0	2		-0.0205066	-0.0335556	1	-1
-0.0148047	0.0436157	-1	0		-0.0122396	-0.0168709	-1	2
-0.0260478	-0.0513677	-1	6		-0.000939989	0.0283184	1	6
-0.0160405	-0.0419222	1	6		0.0273212	0.0181772	1	3
-0.0171827	-0.0485221	-1	6		0.0305339	-0.000228286	-1	3
-0.0214274	0.0532282	0	4		-0.00488906	0.00768545	-1	7
-0.0392116	-0.0343855	0	7		0.0681484	0.00737713	-1	3
0.0821584	-0.0221164	-1	2		0.0351057	0.0047089	-1	3
-0.00251898	0.006226	1	1		0.0144709	-0.0349612	1	4
-0.0209261	-0.014346	0	1		0.0953966	0.0228949	-1	5
-0.0184631	0.0690855	0	5		0.00196246	-0.00424121	-1	5
-0.0170997	-0.018934	0	-1		-0.00914391	0.051611	1	6
-0.0631751	-0.0294088	-1	3		-0.00284018	-0.000227383	-1	0
-0.00499957	0.0425614	0	4		0.0180089	-0.00133898	0	-1
-0.0147714	0.0513581	-1	0		0.00405809	0.001736	0	7
0.00297543	-0.0234387	0	7		0.0104154	0.0240649	0	2
-0.00476282	-0.00914384	-1	1		0.015858	-0.0107712	0	6
0.0485709	-0.0216694	0	2		0.0027494	-0.0208448	0	4
-0.00912891	0.0474381	1	4		-0.00637322	0.0308204	1	6
-0.00797235	0.0620679	1	5		0.0374928	-0.0335964	-1	3
-0.0242172	0.07062	0	0		0.00105284	0.00140777	-1	-1
-0.0437847	-0.0303334	-1	7		-0.0130286	0.0588163	-1	2
-0.0129124	0.0305232	-1	4		0.0148931	-0.00857728	1	0
-0.00957896	0.0548247	-1	0		0.025288	-0.00216632	1	3
-0.0220992	-0.0189596	-1	7		-0.0111993	-0.0143535	1	-1
-0.0235588	0.00443365	1	1		-0.0026208	0.021805	-1	2
-0.0259939	-0.0102764	1	-1		-0.0106445	0.00172315	-1	5
-0.0228509	-0.0466687	0	6		0.00462095	0.0369145	1	6
-0.0235247	-0.0409706	1	7		-0.00349021	0.0299668	1	3
-0.0211479	-0.0010366	0	1		0.0107269	-0.0189612	-1	-1
-0.0202585	-0.0169024	-1	7		-0.00104283	-0.00215493	0	0
0.0899998	-0.0218504	-1	2		0.0142046	0.0108918	0	3
-0.0170186	0.051203	0	5		0.0260598	0.00183965	1	3
-0.0127579	0.0478528	-1	0		-0.0114	0.0219568	0	2
0.0859588	-0.0126144	-1	2		-0.00646274	0.0218535	-1	2
0.0531418	-0.0334208	0	2		-0.00509837	0.0544567	0	2
0.0866415	-0.0184029	0	2		-0.0120277	-0.0117832	1	1
-0.0361232	-0.0400211	-1	3		0.0243812	0.0219322	1	6
0.0854467	-0.0221057	-1	2		0.0037619	-0.00972509	0	0
-0.0234551	0.0422986	1	0		0.0176822	-0.0217551	0	0
-0.018472	0.0507749	0	4		0.0248346	-0.00578081	-1	3
-0.0069704	0.0108107	-1	1		-0.00350239	0.0141908	-1	2
-0.0305925	-0.0343614	1	6		0.00452966	0.0227098	0	6
-0.0190641	0.0614314	0	4		0.0245068	-0.0104399	1	3
-0.0237431	-0.0438528	-1	6		-0.00294478	-0.00392364	-1	5
-0.0320715	-0.050427	0	3		-0.00023613	-0.0016664	-1	5
-0.0317324	-0.0449418	1	7		-0.0166807	-0.0118718	0	1
-0.0385782	-0.0052214	1	3		0.00539995	-0.0174996	-1	4
0.0684073	-0.0254818	0	2		0.00012566	-0.00785775	0	5
-0.0449236	-0.0369945	-1	7		0.0560419	0.000724615	0	5
-0.0111183	0.0446554	-1	4		-0.00123879	-0.0168191	0	7
0.0772829	-0.026805	-1	2		0.0231813	-0.00313051	-1	3
-0.0198597	0.0419391	0	0		0.0159484	-0.00511753	0	5
-0.0465148	-0.0165248	0	-1		0.0127874	-0.0151827	-1	-1
-0.0105772	-0.0352828	0	3		-0.00734477	-0.0234434	-1	-1
-0.0255289	0.0444166	-1	4		0.0306179	0.0367229	-1	6
-0.0171466	0.0588815	0	0		-0.00377164	0.0123775	1	4
-0.0177933	0.0461959	-1	0		-0.00265014	-0.0097164	1	4
-0.0407528	-0.0468556	0	3		-0.00347424	-0.00956257	1	4
-0.00675284	0.0727572	1	4		-0.00130462	0.0355612	1	6
0.0812303	-0.0312292	0	2		0.00357565	-0.028417	1	3
0.0809402	-0.0197584	-1	2		0.0124507	0.026273	1	3
-0.00986264	0.0343454	0	4		-0.0193959	-0.0266408	-1	-1
-0.0369124	-0.0676702	1	6		0.017039	0.00054087	0	1
-0.0284404	0.0240114	0	5		0.012114	0.00522872	0	7
-0.0217281	0.0337727	-1	0		0.00639495	0.0227897	1	7
-0.0245978	-0.0396394	-1	6		-0.0155878	0.0179801	-1	2
-0.00987927	-0.00858224	0	1		-0.0112848	-0.0196931	1	1
-0.0138739	0.0497902	-1	0		-0.00629178	0.0250065	0	2
-0.0374499	-0.0354204	-1	-1		-0.000838964	-0.0148867	0	1
-0.00317379	0.0830145	-1	4		-0.00235601	0.0020555	-1	7
-0.0230846	-0.0348349	-1	3		-0.0133625	0.00370834	1	7
-0.0150982	0.0360261	0	0		0.00129002	0.0201213	-1	6
-0.0478406	-0.0301158	-1	7		-0.0124356	0.0333794	0	6
-0.00878045	0.0429742	1	4		-0.00476078	0.0365739	1	6
-0.0413809	-0.0620617	-1	3		-0.00630952	-0.02124	-1	0
-0.0519068	0.00699706	1	1		0.00825978	-0.0230208	1	4
-0.0338452	-0.0266989	0	3		-0.00677682	-0.000611776	-1	5
0.0192902	0.0851772	1	5		0.00296271	-0.0177732	1	4
-0.0152974	0.00326676	1	1		0.00225896	0.0142903	0	6
-0.0228223	-0.0449188	0	6		-0.0011699	0.00507662	0	7
-0.0399902	0.00449834	1	1		0.000345655	-0.00600573	1	0
-0.0127655	0.02102	-1	4		-0.00897308	0.00612769	1	7
-0.0155913	-0.00327061	-1	1		0.0128929	-0.0085867	-1	5
-0.0162273	-0.0337759	-1	6		0.0402417	0.013213	1	3
-0.013736	-0.0332512	-1	3		-0.00108967	0.020345	0	2
0.00263629	0.0344094	0	0		-0.0172902	-0.0200354	-1	-1
-0.0250491	0.0455305	0	0		-0.00550544	-0.0334849	-1	-1
-0.0222042	-0.0435452	0	6		0.0150991	0.00430058	-1	3
0.0741852	-0.0210264	-1	2		0.00536254	0.0233451	0	2
0.0811117	-0.0245714	-1	2		0.0080986	0.0042676	0	3
0.0230718	0.0457768	0	0		0.00573778	0.0172162	-1	6
-0.0411398	-0.0390229	-1	7		0.0222102	0.0112436	-1	-1
-0.00722421	0.0635398	1	4		0.000560344	-0.0293734	-1	4
-0.0249987	-0.0302033	0	7		0.00135411	0.0191763	0	6
-0.0345933	-0.0334329	0	7		0.0137625	-0.00153283	1	0
-0.00943605	0.00875032	-1	0		-0.0603839	0.0366083	-1	6
-0.0167632	0.00818289	1	1		0.0478152	-0.0134473	1	3
-0.00402891	0.0631001	0	5		-0.00573327	0.02185	0	2
-0.0170132	0.0446283	1	0		-0.0075659	-0.0372635	1	-1
-0.021342	0.0481092	0	4		-0.0210594	-0.00560595	-1	-1
-0.0394868	-0.0275908	0	7		0.0144408	0.0256543	-1	2
-0.0311364	0.0357723	1	0		-0.00509797	0.0253882	1	6
-0.00711938	0.0688884	0	5		0.00420777	-0.00249583	0	5
-0.0249401	-0.0429265	0	6		0.00124989	0.0307773	1	6
-0.024722	-0.0431533	-1	6		-0.00144483	-0.029697	-1	4
5.39969e-05	-0.00284623	0	1		-0.0880242	-0.00340886	-1	2
-0.0182089	0.0388189	1	4		0.00934995	0.019977	0	6
0.0825676	0.0010302	0	2		0.0154657	-0.00451305	1	0
-0.0120702	0.0543	1	4		-0.0191195	-0.00936566	1	4
-0.0116458	-0.00866714	-1	7		0.00146435	0.00188998	0	0
0.0650444	-0.0167742	0	2		-0.00246501	-0.030958	0	1
0.0829282	-0.0272497	0	2		-0.0222856	-0.0197449	1	-1
-0.0457896	-0.0600365	1	3		0.00910573	-0.00813923	1	0
-0.0202342	0.00286381	1	1		0.0187537	0.00247176	0	3
-0.0284361	0.0987554	1	5		-0.00325709	0.0105466	1	7
-0.00317379	0.0830145	0	5		0.0236709	-0.00234381	0	3
-0.0241994	-0.0430669	1	6		-0.00578415	0.00422514	-1	7
-0.0247815	-0.0398463	1	6		-0.00219363	-0.013997	0	1
-0.0356881	-0.0661281	1	6		-0.00894542	0.0301454	-1	6
-0.0214529	0.0547639	0	5		-0.00138453	-0.0259278	-1	4
0.0841929	-0.0214871	-1	2		-0.00136765	-0.0040171	0	5
-0.0284585	-0.0430878	1	3		-0.013099	-0.00808101	-1	2
-0.014941	0.0450143	1	4		-0.00633967	-0.0231245	1	4
-0.0164896	0.0194651	-1	-1		-0.00115041	-0.0146926	0	5
-0.0465767	-0.0503135	0	7		0.042659	-0.0232078	-1	3
0.116287	-0.0346334	0	2		-0.0167023	-0.0457864	1	4
-0.00704328	0.00266016	-1	1		0.0916677	-0.0226628	0	3
-0.0144783	0.0112842	0	1		-0.0215318	-0.0351308	1	-1
-0.044493	-0.0324344	-1	7		-0.00617886	-0.0130735	0	7
-0.0381693	-0.0367312	1	7		-0.00831726	0.0073252	1	7
-0.0268109	0.0762382	0	0		0.0181245	0.00588518	1	3
-0.0022673	0.0661249	-1	4		-0.0115662	0.0252177	0	7
-0.0402504	-0.0548887	-1	6		0.0155112	-0.0324437	1	3
-0.0231017	-0.0338111	-1	6		-0.0207071	-0.0184575	1	1
-0.00507423	0.0845406	0	0		-0.00984715	-0.00316986	0	5
0.0948426	-0.0229684	-1	2		0.00226399	0.0146044	1	2
-0.0147364	-0.0107307	1	3		0.00139971	-0.0206997	0	1
-0.00245487	0.0672856	1	5		0.0305161	8.699e-05	1	3
-0.0153482	0.0409076	-1	0		-0.0109391	0.0137121	0	2
-0.0179203	-0.0049696	0	1		0.014338	-0.0200777	-1	4
-0.0137131	0.04316	-1	4		-0.00565332	-0.0059691	-1	0
-0.00383713	0.0103148	1	4		0.00786743	-0.0101807	1	-1
-0.010061	0.00874712	0	4		0.00965898	0.00230062	0	0
-0.0161815	0.0478397	-1	4		-0.00354452	0.000232322	-1	5
-0.0178813	0.0465375	-1	0		-0.00150514	0.0290339	1	6
-0.0151783	0.0560814	0	4		0.020597	0.0354194	1	6
-0.0461053	-0.0410961	-1	7		-0.00029163	0.0167782	0	6
0.122048	-0.042795	-1	2		0.0189939	-0.00227655	0	5
-0.021184	0.00292627	1	1		0.0241601	0.00811211	-1	3
-0.0261053	-0.0450538	0	6		-0.0290499	-0.00501545	0	2
-0.00934989	0.0713961	1	5		0.00663727	0.00559566	1	0
-0.0221093	0.0719281	0	5		0.00577179	0.0463421	-1	6
-0.0156307	-0.00110208	-1	1		0.00594266	-0.00547874	0	4
-0.0222976	-0.0445578	-1	6		-0.011918	0.00323109	-1	0
-0.016141	0.0392757	1	0		-0.0177827	0.0116834	1	2
0.113651	-0.0264557	0	2		0.00481284	0.0258533	0	2
-0.0199834	0.00408881	-1	0		0.0234113	-0.0386879	1	4
-0.0379003	-0.0511882	-1	3		-0.00814886	0.0513016	-1	2
-0.0262606	-0.0317795	0	7		0.000712624	0.0158649	1	2
-0.0354812	-0.0410417	0	3		-0.00976614	0.00222656	-1	5
-0.0464828	-0.0559445	0	7		0.00633272	-0.00786223	0	4
-0.0196795	0.0438791	1	0		0.0132045	0.0108871	1	0
-0.00132455	0.0845598	0	4		-0.0420861	-0.00727536	0	1
-0.0342057	-0.042571	1	6		0.00977806	-0.0188603	0	4
0.071092	-0.0236869	0	2		0.0239028	0.00264664	-1	3
-0.0112106	-0.0347741	1	3		-0.0110285	-0.00367427	1	-1
0.0691359	-0.0235273	0	2		0.00793778	-0.00578341	-1	4
-0.0251962	0.0168608	-1	1		-0.00378994	-0.00578905	0	5
0.0835168	-0.0184189	-1	2		-0.0063648	-0.024695	0	-1
-0.0108331	-0.0199258	-1	6		-0.00940523	-0.0272219	0	-1
-0.00512542	0.087612	0	5		-0.00627434	-0.0190413	1	1
0.0187164	0.0821026	0	5		-0.00474156	0.0142574	1	0
-0.0203481	0.0634726	0	5		0.0157374	0.0441905	1	6
0.0150051	0.00477988	0	1		0.00223222	-0.0201431	-1	4
-0.0267831	-0.0379255	-1	6		0.0160087	-0.00134841	1	3
-0.0259422	-0.0474595	1	6		-0.0224967	0.0295632	-1	2
-0.00826161	0.0672812	0	5		0.000851823	-0.011156	0	7
-0.0147086	0.0251056	0	0		0.000467363	0.00639252	-1	7
-0.0179748	0.0534723	-1	0		-0.00690756	0.00388283	-1	7
0.0312879	0.00281546	-1	1		0.00522694	-0.00560384	1	0
0.00108353	-0.0224245	0	-1		0.0175214	-0.0318061	1	3
-0.00609803	-0.00403123	-1	1		-0.0112584	0.00307753	1	7
-0.00566869	0.0661228	1	5		0.0217726	0.00607676	1	3
-0.0385974	-0.0415696	1	7		-0.0293414	-0.0232329	0	4
-0.0144634	-0.0271116	0	3		-0.00462931	0.0238071	-1	2
-0.0356945	-0.0282442	-1	3		-0.00607332	-0.00647756	0	4
-0.025401	0.0291464	1	4		0.00547116	0.0107711	1	2
-0.0276922	-0.0426028	0	7		-0.00191923	-0.00783599	-1	5
0.072307	-0.0140324	0	2		-0.013491	0.0299197	1	2
-0.0133392	0.0392468	0	0		-0.00305207	-0.0157063	-1	4
-0.0121601	0.0400593	-1	4		-0.0158278	0.00886593	0	0
0.0825091	-0.0182063	-1	2		0.00791266	-0.00735388	0	1
-0.0188564	0.0431691	1	0		0.00217839	0.0227214	0	2
6.39877e-06	0.0047031	-1	1		0.0255572	0.0329302	1	6
0.0779349	-0.0210072	-1	2		-0.0269844	-0.000922808	-1	4
0.0817384	-0.0237246	-1	2		0.0194713	0.0275624	-1	7
-0.0171658	0.0225333	-1	-1		0.0183004	0.0168785	-1	5
-0.0296754	-0.0143908	1	0		-0.0011634	-0.0121077	1	1
-0.00829893	-0.00608799	-1	1		-0.0141192	-0.0093421	0	1
-0.0344141	-0.0203488	-1	7		0.0249541	-0.00476104	1	3
0.0796886	-0.0255926	-1	2		0.00164526	0.00872726	1	7
-0.0245201	0.0137926	1	-1		-0.0251552	-0.0115926	0	5
-0.0127314	0.0189724	-1	4		-0.00185716	0.00162642	1	7
-0.0335978	-0.041544	0	7		0.00114833	0.00737556	0	7
-0.0149457	0.0404203	-1	0		-0.00012815	-0.00990433	0	3
-0.0118633	0.0793864	0	5		-0.000881689	0.0109382	-1	7
0.0748784	-0.0251184	-1	2		0.00237958	0.0218286	-1	2
0.0175134	0.00428078	0	1		-0.00332447	0.0131364	1	2
-0.0367912	-0.0499573	-1	3		-0.00557417	0.00575317	0	7
-0.0129085	0.0670943	0	5		0.130118	0.00547058	0	3
-0.0238866	0.0132838	-1	1		-0.00403297	-0.00395539	-1	6
-0.0326856	-0.0434332	0	3		0.0055758	-0.0284076	1	1
-0.0343934	-0.0313092	1	7		-0.0153362	0.00593122	-1	7
-0.0413275	-0.0277611	-1	7		-0.00291228	0.00358758	0	5
-0.0215824	-0.0329268	0	6		0.00657587	0.0340971	-1	7
-0.0398302	-0.0425998	1	3		-0.00697289	-0.000200392	-1	-1
-0.019654	0.046288	1	0		-0.00151016	-0.0337802	0	-1
-0.0210157	0.0660289	-1	4		0.00413234	0.00135871	0	7
0.00103234	-0.0193531	0	7		0.00633967	-0.0431653	-1	4
0.119352	-0.031034	-1	2		0.0477147	-0.0197292	1	4
-0.0253839	0.0281226	1	-1		0.0125411	0.0319267	1	6
-0.00270455	0.0548599	1	5		-0.00742836	-0.00426896	1	7
-0.00908035	0.0603558	1	5		-0.0151648	0.0187903	-1	2
-0.0134618	0.0417378	1	4		-0.00342153	0.000385728	-1	7
-0.0238367	-0.053217	-1	6		0.00597549	0.00193469	-1	0
-0.0157111	0.010254	1	1		0.008571	-0.0287076	0	4
-0.0157026	0.00974213	1	1		-0.0101477	0.0124878	-1	2
-0.0112768	0.00669311	1	4		-0.0210207	-0.0194183	1	1
-0.0398312	-0.0555192	-1	6		0.00633465	0.0190206	0	2
-0.0152937	0.036705	0	0		-0.0086918	-0.00742984	1	7
-0.0412656	-0.0233267	-1	7		0.00666534	-0.00669117	-1	0
-0.0676435	-0.0238002	-1	7		0.0221211	-0.00941522	0	3
-0.016575	0.0245841	-1	0		0.00578184	0.00181644	1	0
0.00447274	-0.0382775	1	3		0.0189235	-0.00667387	1	3
-0.0103036	0.000692332	-1	1		0.00333442	0.0190065	0	2
-0.016166	-0.00211056	0	1		0.0306552	0.00363028	1	3
-0.0129468	-0.00560212	0	-1		0.00169611	-0.0208882	-1	3
-0.0113962	0.0138597	-1	1		-0.0152097	-0.0150005	-1	2
-0.0666112	-0.0857403	0	3		0.043046	0.000977461	0	5
0.103575	-0.0218998	0	2		0.00151021	0.0330856	-1	6
-0.00603178	0.0545755	1	5		-0.0228133	0.00977523	0	5
-0.0274945	-0.0451636	0	6		0.0135829	-0.0032234	1	0
-0.0370702	0.0168	1	1		0.0113451	0.0196723	-1	2
-0.0458664	-0.0554294	0	3		-0.00929591	-0.00922782	0	5
-0.0132689	0.0512222	1	4		-0.00419881	-0.0143205	1	6
-0.0380418	-0.039045	1	7		-0.0146493	0.0241524	-1	2
-0.0115668	0.0240978	1	4		0.0110636	0.00208307	1	0
-0.00863834	0.0358875	-1	4		-0.000289668	-0.0321943	0	1
-0.012629	0.0128295	1	1		-0.00750763	-0.01264	1	1
-0.018518	0.0286697	-1	4		0.0220745	0.00276309	-1	-1
-0.0283386	-0.0464936	1	7		-0.00224896	-0.00239369	-1	0
-0.016843	0.0467968	-1	4		0.0295748	-0.00372186	-1	3
-0.0169484	-0.0411604	0	6		0.0218333	-0.0123134	0	5
-0.011042	0.0511488	0	4		0.00142976	0.0249648	0	3
-0.00461351	0.0568979	1	4		0.0145614	-0.0293075	1	1
-0.00570344	0.00979332	-1	-1		0.0508104	-0.0137473	0	5
-0.0138981	-0.0235251	1	6		0.0488605	-0.0106157	-1	3
-0.0312682	-0.0442411	0	3		0.0213207	0.018149	1	3
-0.00637958	0.0128615	1	-1		-0.00649546	-0.0328615	-1	4
-0.011492	0.040769	-1	4		-0.00203282	-0.00394596	0	-1
0.0740387	-0.0180778	-1	2		0.043845	-0.0115816	1	0
-0.0091171	0.0348862	-1	4		0.000766389	-0.0164956	0	1
-0.0160459	0.00651862	1	1		-0.00593014	0.0275223	-1	6
-0.0146084	-0.0184093	0	7		-0.0289645	0.000324145	0	7
-0.0240572	0.0235219	-1	0		-0.0041385	-0.0105514	-1	2
-0.0185522	0.0075508	1	1		0.00333108	0.0300165	1	6
-0.0219094	0.00715063	-1	1		-0.0169636	0.0628807	-1	6
-0.010995	0.0377911	1	4		0.0102696	0.0149562	1	3
-0.0215116	0.0469472	-1	0		0.000585471	-0.027803	0	1
-0.027223	-0.0409875	0	7		-0.000389477	0.0362628	1	2
-0.046037	-0.0451913	0	7		0.00817398	0.00897901	0	2
-0.0175456	0.0425376	0	0		0.00835585	-0.0212788	0	4
-0.00467324	0.0604812	1	5		0.00779707	-0.014578	-1	-1
-0.0567144	-0.0795463	1	3		-0.000948298	0.00357665	-1	7
-0.0299721	-0.0421612	-1	7		0.00853911	-0.00691644	1	0
-0.0266722	-0.0445802	0	6		0.0039659	0.0297394	1	6
0.123906	-0.0417616	0	2		-0.00678694	0.0114211	0	7
-0.00650568	0.0468415	1	4		-0.0563434	0.0391399	1	2
-0.0131196	-0.0327361	0	-1		-0.0010653	0.0209971	-1	6
-0.0157829	0.0370078	-1	4		0.022329	0.00148359	0	3
-0.017586	0.0102444	1	1		0.0195814	-0.000322318	-1	3
-0.0195706	-0.0405926	0	6		0.010732	-0.0186471	-1	0
-0.0213698	0.0122728	-1	0		0.0132397	0.0130858	-1	6
-0.0418992	0.00653635	-1	1		0.00818403	0.00960719	-1	2
-0.0451476	-0.0610571	-1	6		0.00352539	0.030942	1	0
-0.0184797	0.0524976	1	0		-0.00206754	0.0181048	0	2
-0.0273475	-0.0496916	-1	3		0.00818403	0.00960719	1	4
-0.0214231	-0.0220278	-1	1		-0.0961103	-0.00878615	-1	5
0.106881	0.00473829	-1	2		0.0492927	0.0163963	0	2
-0.00320792	0.0850621	-1	4		0.00213424	-0.00503917	0	5
-0.049454	-0.0651747	1	3		-0.00688446	0.00632803	0	7
-0.0259228	-0.0444982	1	6		-0.0624494	-0.0299844	0	3
-0.012853	-0.011233	1	4		-0.000434202	0.00903213	0	7
-0.019657	0.0220086	0	-1		6.78443e-05	0.00234534	-1	0
-0.0295389	-0.0225813	1	7		0.00878709	-0.0152015	-1	5
-0.0118183	0.0719763	0	5		0.00758097	-0.0280841	1	1
-0.027539	0.0383629	-1	0		0.0211699	-0.00126374	1	3
-0.00630279	0.00825442	-1	1		-0.00527566	0.0137372	0	6
-0.017156	0.0483772	0	4		-0.0204061	0.0352263	-1	6
-0.0128701	-0.0102092	-1	7		-0.00677187	0.0123634	0	2
-0.0190683	-0.0133126	-1	-1		0.0233991	-0.00366318	-1	3
-0.0193776	-0.0322562	0	3		-0.00053255	0.00381765	0	0
-0.0354188	-0.0436941	-1	3		0.00736488	0.0209099	1	6
0.0720459	-0.00516701	0	2		-0.00209312	-0.00771509	0	6
-0.0133968	0.0653208	0	5		-0.0470814	-0.00698482	0	7
-0.0202775	0.00696734	1	1		0.0114134	-0.00191711	0	3
-0.0196208	0.057333	0	0		-0.0154258	0.0339935	1	2
-0.0118215	-0.00282429	-1	1		-0.0186019	0.022986	0	6
-0.0161807	-0.0383292	0	6		0.0145916	-0.0274229	0	1
-0.0170975	0.0184381	-1	4		-0.0299595	0.000633528	0	-1
-0.0261002	-0.0477591	-1	6		0.0235922	-0.0273805	1	-1
-0.0229545	-0.00514141	0	1		-0.00129407	-0.0202741	1	4
-0.015873	-0.00129465	0	1		-0.0063648	-0.024695	0	-1
-0.0159863	-0.0107371	-1	7		0.0322461	0.0134894	1	0
-0.0412264	-0.0362598	-1	7		-0.00956911	-0.00164869	1	7
-0.0204526	0.0322434	-1	4		0.0145513	0.0325643	-1	6
-0.0238515	-0.0332445	1	7		0.00160821	-0.00584572	0	0
0.065754	-0.0170207	0	2		0.00738319	0.016547	1	2
-0.0392394	-0.040549	-1	7		0.000771415	0.0463185	-1	2
0.0152845	0.100515	1	5		0.00979722	0.0479314	1	6
-0.0197999	-0.0819171	1	3		-0.0151494	-0.0112314	-1	5
-0.0116403	0.061778	1	5		0.00513858	-0.0557338	0	4
-0.0221653	0.0445016	-1	0		0.00963748	-0.0157381	0	4
-0.0256815	-0.0396474	0	6		0.00720406	-0.0516411	0	4
-0.0157623	0.0133254	-1	1		0.00357062	0.0337689	1	6
-0.019608	-0.0184349	-1	6		0.0102495	-0.0488002	-1	4
-0.0113036	0.0440437	0	0		0.012898	-0.00827261	0	-1
-0.0111957	0.07683	-1	0		-0.00511305	0.0105121	1	7
-0.015854	0.0563284	0	4		-0.0141744	-0.0127971	-1	7
-0.0076636	0.0149027	-1	4		-0.0308893	0.00502613	0	7
-0.0301445	-0.0402008	1	3		-0.00850064	0.029315	-1	6
-0.0279306	-0.0440747	0	6		0.0132045	0.0108871	0	6
0.0717196	-0.0230868	0	2		0.00576174	-0.0167861	1	1
-0.0146191	0.0567286	0	4		0.00710355	0.00457698	1	7
-0.0157797	-0.0463764	-1	6		0.0489308	-0.00621843	1	-1
-0.0432557	-0.0620713	1	7		0.0115544	-0.00708165	0	3
-0.0148963	0.0473899	1	4		0.00401287	-0.00109085	-1	2
-0.0100013	0.00516381	1	1		0.00922431	0.0121247	1	7
0.0997142	-0.0152643	-1	2		0.0240244	-0.000368432	-1	4
-0.0355539	-0.0409855	-1	7		0.0168782	-0.00951014	0	0
0.0698021	-0.0205369	-1	2		-0.0053453	0.0274056	-1	6
-0.00830627	0.0702966	1	5		0.000187339	0.0202389	0	6
-0.0347647	-0.0502905	-1	3		-0.00321381	0.0472419	-1	6
-0.0273313	-0.0425358	1	6		0.00244359	-0.0130242	-1	4
-0.0110089	0.054901	1	5		0.000148252	0.00737084	1	-1
0.0183773	-0.0100493	0	2		-0.00937185	0.0213056	-1	2
-0.0151183	0.0398232	-1	4		0.0073498	0.0199676	1	7
-0.0333729	-0.0283934	0	7		-0.00249516	-0.0328426	1	4
-0.029541	-0.0599533	-1	6		0.000969471	0.0363986	1	6
-0.0232275	0.0112394	-1	-1		0.0257963	-0.00574961	-1	3
-0.0113027	0.0433521	-1	4		-0.113107	-0.00855215	-1	2
-0.0220886	0.0179006	-1	0		0.0274679	0.00887661	-1	3
-0.0242641	0.0143181	1	1		0.0695555	-0.0296765	-1	3
0.0117034	0.0528858	0	5		0.00207805	0.00298295	1	0
-0.0346944	-0.0361165	-1	7		-0.00328417	-0.0196554	0	-1
-0.0115888	0.0450124	-1	4		-0.000427873	0.0282067	1	6
-0.0109715	0.0409261	-1	4		-0.00812001	0.0035543	1	2
-0.0172682	0.0286761	1	0		-0.00598789	-0.00113796	0	5
-0.0130194	0.073749	-1	0		-0.00138119	0.0236948	-1	2
-0.0205623	0.0406347	-1	0		0.00967718	0.00270014	1	0
-0.0156898	-0.0660257	1	3		-0.00342488	-0.02845	-1	4
-0.0150331	0.0357818	-1	0		0.0018364	-0.022021	0	1
-0.00818914	0.069933	0	5		0.0518506	-0.0112298	1	3
-0.0403793	-0.0458908	1	3		0.00255547	0.0328219	-1	0
-0.0616799	-0.0816195	-1	3		-0.0368797	0.00562605	-1	6
0.0699058	-0.0170567	0	2		0.0282157	-0.0108544	-1	3
-0.00205401	0.0533274	1	5		-0.0200593	-0.00560124	1	0
-0.00667179	-0.00710584	1	7		-0.00160062	0.0230661	-1	0
0.124522	-0.0412465	0	2		0.00843202	-0.0182474	0	4
-0.0210285	-0.00820322	-1	1		0.0218283	-0.0126275	-1	3
-0.0178014	-0.01433	1	3		0.00408813	0.0121734	-1	0
-0.0335125	-0.046663	0	6		-0.00374296	4.25812e-05	-1	5
-0.00662937	0.0527486	-1	0		0.00733027	0.0302192	1	6
0.0735603	-0.0210296	-1	2		-0.021969	4.30309e-05	1	4
-0.0139922	-0.00257582	0	1		0.0191597	0.00808855	1	0
-0.0130919	0.0031002	-1	1		0.00560184	-0.00195172	-1	0
-0.00943605	0.00875032	-1	1		-0.00563665	0.00959674	1	2
-0.0466108	-0.0482659	0	7		0.0217479	-0.017653	-1	4
-0.0100226	0.0814436	0	5		-0.0421514	-0.0113586	1	2
-0.0289395	-0.0210424	1	7		-0.0097922	0.0110929	-1	5
-0.0163778	0.0456245	0	4		-0.00131417	-0.0215305	-1	4
-0.0303237	-0.0441503	-1	3		0.0388095	-0.0138038	1	0
-0.0357713	-0.0236371	0	-1		0.00283429	-0.0103861	1	4
-0.0111	0.00295286	-1	1		-0.00412817	0.0100008	-1	7
-0.0179179	-0.0415781	0	6		-0.0130135	0.0597586	-1	2
-0.0156327	0.044833	1	0		0.0109129	-0.00733975	0	4
0.120542	-0.0274443	-1	2		-0.0239641	0.000347702	1	1
-0.0154214	-1.60979e-05	-1	1		-0.0330603	-0.00566249	-1	-1
-0.026244	0.00322569	1	1		-0.0061085	-0.00867622	0	6
-0.0305494	-0.0397032	-1	6		-0.0161947	-0.0140629	-1	2
-0.0248967	0.0499577	0	0		0.0225871	-0.0276993	1	1
0.0373902	-0.0258222	-1	2		-0.00718207	0.0112508	-1	2
-0.0062388	0.0794152	0	5		0.00732355	0.00508249	1	2
-0.0209837	0.0266093	1	0		0.000840117	-0.00411233	0	0
-0.00733939	-0.00454953	1	-1		-0.00704657	0.00322955	0	7
-0.0246593	0.00406546	1	1		0.00642794	0.00173086	-1	0
-0.0131708	-0.0296647	1	6		-0.0140273	0.0149461	0	7
-0.00812857	-0.0321986	0	3		-0.0134328	-0.0180848	1	1
-0.0490146	-0.0165376	-1	-1		-0.036151	-0.0113303	0	-1
-0.0221504	-0.0158881	-1	1		-0.0370857	-0.0072518	-1	7
-0.0242296	-0.0411866	1	6		0.00586728	-0.0101902	1	-1
-0.0188593	0.0491458	0	4		-0.0933663	-0.0247908	0	0
0.120491	-0.0243729	0	2		0.00017338	0.00894131	-1	6
-0.0132466	0.00330474	0	1		0.0311305	0.00626052	-1	3
-0.016119	0.0418571	0	0		-0.00350789	0.0217718	0	6
-0.0677331	-0.0934253	0	3		0.018034	0.000231487	1	4
0.0666688	-0.020041	-1	2		0.00142976	0.0249648	-1	-1
-0.0104132	0.00592875	0	1		-0.0174963	0.0295867	1	6
-0.0454291	-0.0441643	-1	7		0.014882	-0.0237256	-1	4
-0.0280531	-0.0420072	0	6		0.0100887	0.00364883	-1	3
-0.0106945	0.00925582	0	-1		-0.0131845	0.0221743	-1	6
-0.0325502	-0.0419898	-1	6		0.00141887	0.0235753	0	2
-0.0166368	-0.00920463	0	1		0.0187878	-0.0151544	0	3
0.0609334	-0.013415	0	2		-0.0103048	-0.0209447	0	4
-0.014877	0.044707	1	4		-0.00562605	0.0214768	-1	5
-0.0247249	0.0260782	0	-1		-0.0120939	-0.00776221	0	4
-0.00704078	-0.0224661	0	3		0.00245496	0.02654	1	0
0.0835509	-0.0204665	-1	2		0.0271036	0.00266955	1	3
-0.0484259	-0.0518588	1	3		-0.00092136	-0.0157351	0	1
-0.00477912	-0.0113848	-1	1		0.0517099	-0.0200244	1	3
-0.000162102	0.0523132	-1	4		0.00506282	-0.000399993	1	0
-0.0252368	0.0567923	1	0		-0.00131919	-0.0218446	1	-1
-0.0344069	-0.0348296	1	7		-0.0418147	0.00968572	1	6
-0.00346174	-0.0122089	-1	1		0.000525165	-0.0315721	1	1
-0.016319	0.00922703	-1	1		-0.00268553	0.00374332	-1	7
-0.041415	-0.0600141	0	3		0.00895294	-0.00483642	0	7
-0.0174281	0.0757743	-1	0		0.019009	-0.00133427	1	-1
-0.025091	0.0379454	-1	0		0.0158343	-0.00294353	0	3
-0.021293	0.00766573	-1	0		0.0201397	0.00683688	-1	6
-0.0149987	0.0425102	-1	4		0.00547026	0.0274964	0	3
-0.0217243	0.00712539	1	1		-0.0428801	0.00559778	-1	5
-0.0108459	0.0558421	1	4		0.0122949	0.0165361	0	3
0.11229	-0.0198074	-1	2		-0.00816896	-0.0124548	0	4
-0.0392353	-0.0438945	0	3		-0.0280448	-0.00469665	0	5
-0.0242273	-0.0451544	1	6		0.00890268	-0.00797736	-1	4
-0.0238504	0.0486083	-1	0		-0.00673166	0.0148761	-1	3
-0.0232462	-0.0440675	1	6		-0.0143503	0.0387096	1	6
-0.0511731	-0.0370265	-1	7		-0.00428619	-0.0212168	0	1
-0.00318792	0.0347945	1	4		-0.0118225	0.00919887	0	5
-0.00971107	0.0118588	1	1		0.0063668	-0.0193033	0	4
-0.00575029	0.0571464	1	5		0.00886568	-0.0125352	1	4
-0.0341786	-0.0382592	0	7		-0.00367355	-0.000546141	0	5
-0.0326372	-0.0369815	0	7		-0.0799332	0.00228252	1	2
-0.0183069	-0.0214999	0	7		-0.000980551	0.0125533	1	2
-0.0195317	0.0683211	1	5		-0.00390057	-0.0161863	1	4
-0.0221568	0.0219958	-1	-1		-0.00958817	0.022562	0	6
0.0610921	-0.0168917	0	2		0.00804835	0.00112666	-1	3
-0.013751	0.00514461	-1	1		0.00550507	0.0022917	-1	0
-0.0143268	-0.035302	-1	6		-0.00217407	0.00159465	-1	5
-0.0181277	-0.0322498	-1	3		-0.0371259	-0.00976456	-1	0
-0.00276	-0.0168128	0	-1		-0.0197326	-0.0476851	0	3
-0.022415	0.0444473	1	0		0.0129633	-0.00418939	-1	0
-0.00418743	0.0620242	1	5		-0.0314722	-0.0314088	-1	-1
-0.0163987	-0.0436686	0	6		-0.0320753	-0.00660006	1	1
-0.0375885	-0.064602	0	6		-0.00334673	-0.0118763	1	4
-0.0185543	-0.00665472	0	0		0.00900822	-0.00138139	1	7
-0.0411654	-0.0374872	0	7		-0.00477172	0.0123728	-1	6
-0.00382759	0.0654922	0	5		0.0167224	0.0432529	1	2
-0.0196982	0.0464637	1	0		0.00967661	-0.0221069	0	1
0.0653163	-0.021833	0	2		-0.0230847	-0.00718584	0	0
-0.00666203	-0.00045365	0	1		-0.00651054	-0.0338037	-1	4
-0.00704671	4.69322e-05	-1	1		-0.00429932	-0.0206024	0	1
-0.00656727	0.0241234	1	4		-0.000544447	-0.0263575	0	1
-0.032698	-0.0316339	0	7		-0.00977043	0.0141603	-1	2
-0.0283295	0.0173567	-1	1		0.0180568	-0.00365718	1	3
0.000648409	0.00368249	-1	-1		-0.00451542	0.0283916	1	0
-0.0237096	-0.0348381	0	6		-0.0155363	-0.00031215	1	7
-0.00395304	0.0624431	0	5		0.03235	-0.00106744	-1	3
0.0674904	-0.028915	0	2		0.00686233	-0.0104995	1	-1
-0.028658	-0.0379351	1	6		-0.0177777	0.000588717	0	7
-0.0609014	-0.0908306	1	3		0.0200003	0.00188834	1	3
-0.0158719	0.0509077	-1	4		0.00552052	0.0306374	1	2
-0.00991215	-0.00435006	0	1		-0.00578687	-0.0510742	-1	4
0.00490999	-0.0270124	-1	1		-0.0142599	-0.0181367	0	-1
-0.025738	-0.0256335	-1	7		-0.0120741	0.0031601	1	7
-0.0212375	0.0793384	0	0		-0.0158479	0.00760956	-1	0
0.108154	-0.034163	0	2		0.051715	-0.0197103	1	3
-0.0305789	-0.0474548	1	6		0.0286278	0.0373417	-1	6
-0.0276683	0.0526843	0	0		-0.0107214	-0.0138028	1	1
-0.0322199	-0.0492162	0	3		0.00189713	-0.00832443	1	1
-0.0244124	0.0415818	1	0		0.00763123	0.0375569	0	3
-0.0386742	-0.0369625	1	3		0.00155539	0.0328172	1	7
0.0717025	-0.022063	-1	2		0.0279617	0.00047187	-1	3
0.0774038	-0.0266413	-1	2		-0.0284971	-0.0329651	1	-1
-0.0145231	-0.0235283	1	6		-0.0143805	-0.025675	0	5
-0.0129322	-0.00358246	-1	1		-0.000605573	0.0227567	0	4
-0.037388	-0.00163169	0	-1		-0.008375	0.0371674	1	0
-0.0043341	0.00263309	0	7		-0.0234894	-0.0199605	1	1
-0.0380872	-0.0310621	1	7		0.0028972	-0.00831972	-1	3
-0.0280755	-0.049784	0	6		0.0124155	-0.0384256	1	4
-0.0279808	-0.038451	0	7		0.0285938	-0.00354913	0	3
-0.0245202	-0.0408404	0	6		-0.135284	-0.0196491	0	1
0.005552	-0.028033	-1	1		0.0485941	-0.0272627	1	1
-0.0154723	0.0433124	1	0		-0.00507827	0.0557131	1	2
0.0284191	-0.0125576	1	1		-0.00313744	0.00255244	1	0
-0.0275616	-0.0287145	0	7		-0.0129683	8.54336e-05	-1	4
-0.0270881	0.017875	-1	0		0.0148501	-0.00771169	0	3
-0.0351582	-0.0464801	1	3		-0.0088273	0.00889891	-1	0
-0.00269175	-0.020908	0	6		-0.00192226	0.00296411	0	0
-0.0154381	-0.00612682	1	3		-0.0185265	-0.0348026	0	-1
-0.00681949	8.52821e-05	0	1		-0.0169114	-0.0100857	1	1
-0.0170655	-0.0209816	0	6		0.00273136	-0.0186848	-1	-1
-0.0115858	-0.00349098	-1	1		0.111111	0.00506696	1	3
-0.019794	-0.00355706	1	1		-0.0100636	0.0566318	-1	2
-0.00456691	0.00718802	-1	1		-0.0128879	0.00511094	-1	7
-0.00317806	0.00827041	1	1		0.011923	-0.00670685	0	7
-0.0382817	-0.06051	-1	6		0.0196573	-0.0233161	1	0
-0.0116031	-0.0112266	0	7		-0.00087548	0.0212343	0	2
0.0310468	-0.0202233	0	2		-0.00631419	0.0172297	0	2
-0.0119209	-0.0296583	-1	6		0.0318743	-0.00975356	-1	3
-0.0438636	-0.0630983	1	6		-0.00784733	0.00764725	1	2
-0.0113621	0.0118121	-1	1		0.00486001	-0.00153052	0	5
-0.0290355	-0.0527835	-1	6		-0.00446014	0.0318466	-1	7
-0.00871905	0.0423694	1	4		0.00735985	0.0205958	-1	3
-0.0194352	0.00869913	-1	-1		-0.0167073	0.0163995	1	7
-0.0362298	0.0413777	0	0		0.000731211	-0.0186942	-1	5
-0.0120318	-0.0230036	-1	6		0.0329949	-0.00221059	0	5
-0.00439835	-0.00254355	-1	1		0.00676182	-0.0167814	1	-1
-0.0238269	0.00970054	1	1		0.020989	-0.00258122	0	3
-0.0151992	-0.0204601	1	6		0.00323894	0.0130387	-1	2
-0.0110443	0.0302438	-1	4		0.179679	0.0405659	1	2
-0.0411313	-0.0395348	-1	7		0.0119481	-0.00513638	-1	3
-0.0131196	-0.0327361	0	-1		-0.0051034	-0.00835741	0	5
0.0781324	-0.0180673	0	2		0.00777308	-0.0135243	0	4
-0.029942	-0.0358939	-1	7		0.00730422	-0.000276607	-1	0
-0.00867034	0.0753071	1	4		0.0278338	-0.0122852	1	0
-0.0519068	0.00699706	1	1		-0.00366611	0.0189735	-1	7
-0.0340201	-0.0471781	0	3		-0.0179536	0.0635042	1	6
-0.032734	-0.0558741	0	6		-0.0193155	0.0408847	1	6
-0.0179848	0.0716758	0	4		0.0121492	0.00742738	-1	7
-0.0149283	0.075787	-1	4		-0.0130286	-0.00368369	1	0
0.0154402	-0.0213271	0	1		0.0178732	-0.00981952	-1	0
-0.0321005	-0.0563828	1	6		0.0131191	0.00554753	-1	7
-0.0223629	-0.042002	-1	6		-0.0038822	0.00546743	0	4
-0.0333696	-0.0304143	-1	7		-0.0107923	0.0110881	-1	0
-0.00775978	0.0485314	0	4		-0.00392211	0.0228979	-1	2
-0.0195382	0.050614	-1	4		-0.00889672	0.0234668	0	6
-0.0182219	-0.00178436	0	1		0.00932482	0.0184065	-1	2
-0.0268377	-0.0442254	-1	6		-0.00747541	0.00403057	1	7
-0.0137177	0.0494194	-1	4		-0.00347514	-0.0315909	1	-1
-0.0192987	0.000508702	1	0		0.0349147	-0.00722668	1	0
-0.0201623	0.0515886	1	0		0.011923	-0.00670685	0	0
-0.0400627	-0.0661505	-1	3		-0.00455896	-0.0131804	0	1
0.00216705	0.062564	1	5		0.000851823	0.051344	1	6
-0.00517661	-0.0593166	0	3		-0.0311456	-0.0109927	1	1
-0.0350842	-0.0448254	1	3		0.00731921	0.0294469	0	2
-0.0190434	0.00412691	0	1		0.0208785	-0.00949129	1	2
-0.0107222	-0.0265805	0	6		0.00177002	0.00290283	0	0
-0.0203822	0.0655202	-1	4		0.00773138	-0.0131601	-1	4
0.0613621	-0.00163809	-1	2		0.00605774	-0.015504	0	4
-0.00922916	0.0338367	0	0		-0.00239968	0.0356252	0	2
-0.00889616	0.0479849	0	4		-0.00837557	-0.00701703	-1	5
0.1519	-0.0339391	0	2		0.0282549	-0.000364245	1	3
0.0838495	-0.038383	-1	2		-0.00835743	0.00957243	0	7
-0.0224554	0.0399123	0	4		0.135224	0.0120901	-1	7
0.0421252	-0.00992769	0	2		0.0290714	-5.15161e-05	-1	3
-0.0187105	0.0361879	0	0		-0.00252481	-0.00231545	-1	5
-0.0284857	-0.0391805	0	3		0.0216524	-0.0236208	0	3
-0.0245862	0.0552598	0	4		0.00534432	-0.00300018	1	0
0.0248827	-0.0253743	-1	1		-0.00317887	0.0240872	0	2
-0.034333	-0.0332867	1	7		-0.00329868	0.0107405	1	2
0.072353	-0.0235955	-1	2		-0.0200247	-0.0249199	1	1
-0.0371448	-0.0465481	0	7		0.00574666	-0.0177284	-1	4
0.0763506	-0.0285554	-1	2		-0.0053195	-0.0218635	1	4
-0.00249398	0.00159986	0	1		0.00992436	-0.006682	-1	4
-0.0144421	-0.0375667	0	6		-0.00915898	-0.0118313	0	-1
-0.00654594	0.0978436	0	5		0.0279595	0.00235394	-1	3
-0.0661121	-0.0406866	-1	3		0.0170512	-0.00325564	0	3
-0.0356084	-0.0512504	1	3		-0.00409327	0.0547755	0	2
-0.0127484	0.0375095	1	4		0.0234716	0.0275812	-1	3
-0.00628564	0.051772	0	4		-0.00678681	0.00542731	-1	7
-0.042202	-0.0502911	-1	3		-0.00324964	0.0239628	0	2
-0.0139984	0.0199898	-1	4		0.00350529	0.0296857	0	6
-0.0307589	0.0506207	0	0		-0.000360349	0.00674431	1	2
0.0701782	-0.0218434	0	2		-0.00452735	-0.00301457	0	5
-0.0236504	0.0393564	0	0		0.00154032	0.0318749	0	3
-0.0336511	0.0741554	1	0		0.0058723	-0.00987606	0	5
-0.000889429	0.0584528	-1	4		0.0112596	0.0143327	1	3
0.0428099	-0.0135078	0	2		-0.01051	0.00747706	1	7
-0.0192816	-0.000515101	0	-1		0.00659095	-0.0274606	0	4
-0.0130389	0.0530765	0	4		0.00794357	0.0200631	0	6
-0.0198852	-0.0767981	0	3		-0.0108626	0.00669083	-1	7
-0.0191859	0.0444091	0	0		-0.00134935	-0.0237292	0	3
0.0100802	-0.0372249	0	1		0.0168832	-0.00919604	-1	0
0.110492	-0.0244241	-1	2		-0.0109933	-0.00147561	-1	6
-0.0083568	0.0189948	0	5		0.011639	-0.00204599	1	0
-0.0281525	-0.0307653	0	7		0.028139	-0.00123405	0	3
0.0815481	-0.0127975	-1	2		-0.00784106	0.00117634	0	7
-0.0170911	-0.0194459	0	7		-0.0060019	-0.0127508	1	4
-0.0435249	-0.0312595	-1	7		0.0656105	-0.0262404	0	3
-0.0235914	0.0425412	-1	0		-0.0311405	-0.0106786	1	-1
-0.013126	0.00514781	-1	1		0.0138126	-0.0136075	1	3
-0.0389621	0.0178142	1	1		0.0595799	-0.0281532	-1	3
-0.0379025	-0.0303946	-1	7		-0.0160741	-0.00652468	1	0
-0.0101682	-0.00547459	-1	1		-0.00141562	0.000451232	-1	7
0.0878263	-0.0195934	-1	2		0.00823762	0.00467536	-1	0
0.0692027	-0.0220758	0	2		0.0156369	0.0379086	-1	6
-0.0235251	-0.0325535	-1	6		0.0102484	-0.0143527	-1	4
0.0812388	-0.0317411	0	2		0.0217768	-0.00723258	0	3
0.00358758	0.0523324	0	5		0.0153956	0.0228321	-1	6
-0.0357	-0.0358093	0	7		0.0243228	-0.00829334	0	3
-0.0269172	0.0388264	1	0		0.025099	0.000390603	0	3
-0.00620894	0.0026235	1	-1		0.00270121	-0.0205694	0	0
-0.012981	-0.00355452	1	1		0.000811619	-0.0136687	0	3
0.0344617	-0.037612	0	2		-0.0338644	0.00658247	1	1
-0.00489463	0.0486939	1	4		-0.000571973	0.0261603	0	6
0.0777516	-0.0223931	-1	2		0.0183054	0.0171926	0	3
-0.0357734	-0.0610091	1	6		-0.00938513	-0.0259655	0	1
-0.0117844	0.0631739	0	5		0.0248989	-0.00821607	1	-1
-0.00706211	0.0538137	-1	4		0.00463603	-0.0246432	1	-1
-0.0236003	0.0363946	0	0		0.0228987	-0.00822549	-1	3
-0.00418053	-0.00658114	-1	1		0.00272335	0.0158508	1	2
-0.01993	0.0383894	-1	-1		0.0045707	-0.0287264	0	5
0.0131132	0.00579409	0	1		0.0246992	0.000386112	-1	3
0.00752709	0.0784617	0	5		-0.00982737	0.0088942	-1	7
-0.0365604	-0.0512862	-1	6		-0.00629444	0.0422023	0	7
-0.00653528	-0.0152963	0	3		-0.00712473	0.0235759	0	6
0.120738	-0.0392181	-1	2		-0.0161042	-0.00840924	1	4
-0.015453	0.032269	0	-1		-0.019215	-0.0153334	1	4
-0.00492492	0.000582288	1	-1		0.0246128	0.000302107	1	3
-0.0194032	-0.0307205	-1	6		0.0240666	-0.00401905	1	3
-0.0355037	-0.0333595	1	7		-0.0118074	0.0101412	0	2
-0.00271308	0.0553718	1	5		-0.0132211	0.0186116	-1	2
0.0834745	-0.027333	-1	2		-0.000531304	-0.0115478	1	4
-0.0170524	0.0180114	1	1		0.00821419	0.0114918	0	0
-0.0142479	-0.00253711	0	7		0.0113803	0.021871	1	3
-0.0135791	0.0391341	1	4		0.0244599	-0.000591059	-1	3
0.00679123	0.0851133	0	4		0.00654069	-0.0306016	1	0
-0.0585722	-0.0805797	-1	3		-0.0743046	-0.0209322	1	1
-0.0222869	-0.00769772	0	-1		0.0310601	0.00186321	-1	0
0.10925	-0.0249424	-1	2		0.00611676	-0.0244886	0	4
0.0131559	0.00323458	0	1		0.000128675	0.0356194	1	6
-0.0305021	-0.0314514	-1	7		-0.00530442	-0.0209212	1	-1
-0.00856388	0.0481842	0	4		-0.0291555	-0.0116114	1	0
-0.0357237	-0.0489226	0	3		0.00582707	-0.0127029	-1	4
-0.0171972	0.00955241	1	1		-0.001525	-0.0142663	0	1
-0.0404049	-0.0472243	1	3		-0.00610348	-0.00836213	1	4
-0.00843358	0.0236019	1	0		0.00367616	-0.0221351	0	-1
-0.0100429	0.0437524	1	4		0.00225394	0.0139762	-1	3
-0.0125621	0.0655511	0	5		-0.0123904	-0.0262938	0	5
-0.0191515	0.0291784	-1	4		-0.00713346	-0.0182487	0	1
-0.0034788	-0.0111851	-1	1		0.011928	-0.00639276	0	5
0.0291571	0.0181629	-1	2		0.0253411	0.0194242	0	5
-0.0195632	0.0163777	1	-1		0.0179486	-0.00510811	0	3
-0.0166987	-0.0429933	-1	6		-0.0292509	0.0449208	-1	6
0.0596618	-0.0278755	0	2		0.00312188	0.0280727	1	6
-0.016961	0.0102476	0	1		0.000741262	0.0444339	0	2
-0.0105068	-0.00200601	0	-1		0.00625927	0.0143092	0	7
-0.0206295	0.043342	-1	0		0.0039425	-0.00107461	0	0
-0.0153421	0.0256143	-1	4		0.00449531	-0.0334378	0	1
-0.0271838	-0.0376098	-1	7		0.0527653	-0.0165647	1	4
0.0920954	-0.00813604	-1	2		0.015079	0.0030442	0	2
-0.0354215	-0.044625	-1	3		0.0129569	0.00329393	0	3
-0.00823137	0.0467543	0	4		0.000178882	0.0340868	0	2
-0.0335629	-0.0513197	1	3		0.0199889	-0.00258594	0	6
-0.0421679	-0.0523388	0	3		0.00718396	0.00960248	-1	6
-0.0218859	-0.0317571	0	6		0.0130889	0.00366296	-1	7
-0.024318	0.00861696	1	1		0.0171194	0.00556637	1	0
-0.0373491	-0.0369383	0	7		-0.00638587	0.0156625	-1	2
-0.0302662	-0.0164416	0	-1		-0.0181798	-0.0131301	0	4
-0.0313477	-0.0409342	0	3		0.0103601	0.0206099	-1	0
-0.014638	0.0496851	1	0		0.00199882	-0.0149243	0	4
-0.00435326	-0.00412347	0	1		-0.0102	0.0160964	-1	2
-0.0156337	0.0420039	-1	0		-0.00101242	-0.0197661	0	4
-0.0144218	0.0558424	0	4		-0.0120486	0.0575646	-1	6
-0.0244746	0.0526306	1	0		-0.0199136	0.00350749	-1	0
-0.0168522	-0.0337791	0	6		-0.0381561	-0.0116538	-1	7
-0.0318608	-0.0375547	1	7		-0.0088623	0.00725773	-1	7
-0.0108587	-0.0183901	-1	-1		0.0248352	0.00450568	-1	3
-0.0153966	0.0562288	0	4		0.00721411	0.011487	0	2
-0.0241042	-0.0486627	-1	6		0.0170905	0.00694892	1	3
-0.0214743	-0.0189564	1	3		-0.000138201	-0.0105325	-1	-1
-0.0060895	-0.00454313	0	0		0.00418138	-0.0121975	-1	0
-0.0303665	-0.0393366	-1	7		0.0154509	0.0262872	1	7
0.00168288	-0.0208856	-1	-1		0.00282182	-0.0130311	1	1
-0.0287177	-0.0343518	-1	-1		0.013496	0.0291046	-1	7
-0.014107	-0.0497255	0	6		-0.00395256	0.00107012	1	4
-0.0387009	-0.036621	0	7		0.00205292	0.00141248	0	4
-0.0312601	-0.0318051	1	3		-0.00741711	0.0205627	0	6
-0.0157796	0.0498251	1	0		-0.0079292	0.0312154	-1	6
-0.0140957	0.0451413	0	4		-0.00706837	-0.00616818	1	6
0.0948767	-0.025016	0	2		0.00963457	0.00422046	-1	5
-0.0115242	0.0215383	0	-1		0.0140532	0.0105633	-1	7
-0.0102986	0.065333	0	5		0.0167173	0.0429389	0	4
-0.00999435	0.0633292	0	5		0.0195003	-0.00495524	0	3
-0.0326007	-0.02761	0	7		0.0128527	-0.0110995	0	3
-0.0177694	-0.0537497	-1	3		-0.0238485	0.00757186	0	6
-0.00841652	0.0225781	-1	4		-0.00213271	0.00412282	1	7
0.0371769	-0.0130247	0	2		-0.027095	-0.00783288	1	-1
-0.00694053	0.0840191	1	0		0.0142096	0.0112059	0	3
-0.018245	0.0122888	1	-1		0.018029	-8.26067e-05	0	3
-0.0266855	-0.0475592	0	3		-0.0021484	-0.0111701	1	2
-0.0343582	-0.0278284	1	7		0.0298992	-0.00819251	0	3
-0.00606817	0.0691771	1	0		0.000591678	0.0196478	1	2
0.109543	-0.00497504	0	2		-0.0104304	0.0337029	0	2
-0.0256676	0.00764333	1	1		0.0309496	-0.00504686	1	0
-0.0358307	-0.0387775	0	3		0.000354298	-0.0422513	0	4
-0.0136585	0.0452928	1	0		-0.00817106	0.0279542	0	2
0.113676	-0.0279914	-1	2		-0.000936268	0.0254356	0	2
-0.0396937	-0.0507902	1	7		0.00386506	0.0002763	1	0
0.0629191	-0.0200601	-1	2		-0.00266966	-0.0115886	1	4
-0.00860848	-0.0409041	-1	6		0.0377742	-0.0160072	0	4
-0.0108193	0.0721947	1	5		-0.00891776	0.00324522	1	7
-0.0135761	0.0696506	0	4		0.000434706	0.0252742	1	4
-0.0337002	-0.0354012	-1	7		0.00147499	0.0277917	-1	2
-0.0166581	0.0670751	-1	0		0.00771164	0.0425824	0	6
-0.0138149	0.0839839	1	5		-0.023931	0.00833632	-1	2
-0.00744604	0.0768492	0	5		0.0630927	0.00389854	-1	3
-0.0429059	0.0669407	0	0		-0.00235445	-0.024048	-1	0
0.0100098	0.0794983	0	4		-0.00669107	0.0251274	-1	6
-0.0174375	0.00867602	1	1		0.00123863	-0.00659475	0	5
0.0670835	-0.0196438	0	2		0.00987763	-0.00954312	1	-1
0.00170847	-0.0224213	0	-1		0.00558062	0.0286844	0	2
0.0389408	-0.00636038	-1	2		0.0150489	0.00115964	-1	3
-0.0153288	0.0521008	-1	4		-0.00793657	0.0106385	-1	2
-0.0258062	-0.0215383	-1	-1		-0.00244442	0.00789323	-1	0
-0.0200431	0.00767213	0	0		-0.00878133	0.0124501	1	7
-0.0212614	0.00965916	1	1		0.00272131	0.043187	0	6
-0.0297372	-0.0481795	1	6		0.0327537	-0.0172871	1	3
-0.049599	-0.0564724	-1	7		0.00295072	-0.0239105	-1	4
-0.0162131	-0.0490576	1	6		-0.0156218	0.0217438	1	7
-0.0174183	0.0521969	1	0		-0.00263529	0.0130247	-1	7
-0.0318496	-0.031293	0	7		0.00377667	-0.0158533	0	3
-0.00478841	-0.00760814	-1	-1		-0.0169988	0.060682	1	6
-0.0378237	-0.0390159	1	7		0.00823429	0.0127481	-1	-1
-0.0337599	-0.0318179	-1	7		0.000736236	-0.0183802	0	7
-0.00997318	0.0654385	1	5		0.00263085	0.0375333	-1	0
-0.0173918	0.050022	0	4		0.0345897	0.00497591	1	3
-0.0119102	0.00720182	-1	-1		-0.0149333	0.00227467	-1	7
0.00226338	-0.00197256	-1	1		0.0235643	-0.00360531	-1	3
-0.0149646	0.0404626	0	5		-0.00545924	-0.0127547	0	1
-0.0159073	0.0220278	0	5		0.0296217	0.00784325	1	3
-0.0182578	0.0880567	0	5		0.000671288	0.0175357	0	6
-0.0157069	0.0849981	0	5		-0.00881222	0.00984119	0	7
0.10735	-0.0234163	0	2		0.00948061	-0.0343565	1	-1
-0.0383478	-0.0190427	1	-1		-0.0281102	-0.00877987	0	0
0.112915	-0.0198042	-1	2		0.0022045	0.0150086	0	6
-0.0422618	-0.0467078	0	3		-0.0263278	-0.0114447	1	1
-0.0169034	-0.0307077	-1	6		0.00319867	0.000437296	-1	5
-0.0275744	0.0470534	-1	4		0.0470965	0.00413725	0	5
-0.0534937	-0.0477892	0	7		-0.0425535	0.0260139	0	5
-0.0538179	-0.028337	-1	3		-0.00990276	0.00418279	1	2
0.0127528	-0.0100781	-1	1		0.017039	0.00054087	1	-1
-0.0282223	-0.0401205	1	6		0.00178154	-0.0155486	-1	-1
-0.0199252	0.0633503	1	5		-0.00252532	0.0277728	-1	6
-0.0310649	-0.0450652	-1	6		-0.00253034	-0.0350413	1	-1
-0.0174622	0.0778219	1	0		-0.00224389	-0.0171379	1	4
-0.0279818	-0.0410033	-1	6		0.0118677	-0.0101619	0	1
-0.0426732	-0.0490421	-1	3		0.0013612	0.0232995	0	2
0.00447274	-0.0382775	1	3		0.016926	0.000578838	0	3
-0.0134225	0.0604364	1	5		0.0202854	0.0159456	1	3
-0.0218902	0.0434988	-1	4		0.00346839	-0.00118566	0	5
-0.0133308	0.0174335	0	1		-0.0421966	-0.0141854	1	1
-0.0196762	-0.0143396	1	3		0.00392241	0.0557555	-1	2
0.0210989	-0.0233459	-1	1		-0.00324965	-0.0128125	1	4
-0.0465681	-0.0508254	0	7		0.0153609	0.00368731	-1	3
0.0772438	-0.0148164	-1	2		-0.00785765	0.0240307	-1	6
-0.00620041	0.00211159	0	1		0.00353174	-0.00370292	1	0
-0.0156777	0.0425954	-1	0		0.00449616	0.00250598	0	0
-0.0451817	-0.0590095	-1	3		0.0899992	-0.00194204	0	3
-0.00433837	0.077889	0	5		-0.0121341	-0.010275	0	7
-0.0115221	0.0589103	0	5		0.0244659	0.000187623	-1	3
0.0570024	-0.0400563	0	2		-0.0159937	-0.00149917	1	0
-0.0144058	0.0819331	0	5		0.00720406	0.0108589	-1	3
-0.0140745	0.0530411	0	4		-0.0469256	0.00275209	-1	6
-0.00721142	-0.0122281	0	1		0.0022551	0.0176862	1	6
-0.000251685	-0.0173119	0	3		-0.0126108	0.00302008	1	7
-0.00346131	0.0622721	1	5		0.001083	0.00329233	1	6
-0.00678704	-0.0105481	-1	1		-0.00246976	0.00423518	0	7
-0.016174	0.000524699	-1	1		-0.00130372	0.0125628	0	6
-0.00463058	0.0579217	0	4		-0.00233043	-0.00250344	-1	5
-0.00599138	0.06457	1	5		0.00182632	0.0050293	-1	0
0.0705168	-0.0149655	0	2		0.00575143	0.00849076	0	0
-0.0150862	0.0102572	1	0		0.00474659	-0.000727422	0	0
-0.0380322	-0.0379831	0	7		0.0230847	0.00339598	1	3
-0.0152744	0.0410351	1	4		0.0021484	0.00738027	0	2
-0.0208813	0.0204665	1	-1		-0.0051436	-0.0108702	0	6
0.0878819	-0.0193636	-1	2		0.0248486	-0.011357	-1	0
-0.0343743	-0.0454732	1	7		0.00689967	-0.000864937	1	0
-0.0628103	-0.0887926	1	3		0.0170993	0.00431	-1	3
-0.0180422	0.042882	1	0		-0.00419871	-0.0117755	-1	5
-0.00495052	0.00211799	1	1		-0.00306737	0.0025766	0	0
-0.0124328	0.0010558	1	-1		0.000204791	0.0173009	-1	7
0.101615	-0.0167904	-1	2		0.0278036	-0.0141697	-1	3
0.0384438	-0.0140421	0	2		0.0015956	0.0353299	1	3
-0.0269569	-0.0508017	0	3		-0.00197251	-0.000176835	1	0
-0.0107585	0.0880951	1	5		-0.00355052	0.0261976	-1	6
-0.00853809	-0.00762734	1	1		-0.0129733	0.0622713	0	6
-0.0170314	-0.0230292	-1	6		-0.0121001	0.00782831	0	7
-0.014939	0.0389269	1	5		-0.0129985	0.0607009	1	6
-0.0173321	-0.0424846	-1	6		-0.00920421	-0.0146581	1	0
-0.0134327	0.0293359	-1	0		0.0220997	0.00433356	1	3
-0.025	0.00508702	1	-1		-0.0120537	0.0572505	1	6
-0.00893695	0.0538041	-1	4		0.000471825	0.00232852	0	5
-0.0186247	-0.0399315	1	3		-0.0041586	-0.0118077	-1	2
0.078739	-0.0317539	-1	2		0.00161188	0.0199336	0	6
-0.0129916	-0.0404146	-1	6		0.0217931	-0.0148262	0	1
-0.0380834	-0.0349117	0	7		0.00534965	0.0199582	-1	0
-0.0200781	-0.043409	1	6		0.00400784	-0.00140494	0	7
-0.025096	-0.0266541	0	7		0.00219067	0.0264211	0	2
-0.0414452	-0.0463659	1	3		0.000451422	0.0125912	1	2
-0.0083376	0.055343	-1	0		0.0321406	0.00689342	1	7
-0.0319192	-0.0297607	1	7		0.0695655	0.0334516	0	5
-0.0409436	-0.0507966	1	3		0.0308038	-0.0141556	-1	-1
-0.0270907	0.0415442	0	0		-0.00488543	0.000763203	0	0
-0.0374729	-0.0472692	-1	3		0.0153119	0.00076984	0	0
-0.0168053	0.0384054	-1	-1		-0.00348632	0.0072893	1	7
0.122022	-0.0412593	-1	2		0.00211825	-0.0570043	-1	4
-0.0361797	-0.0460889	-1	3		-0.0234747	-0.015164	1	1
-0.0428867	-0.046711	0	7		0.00452547	-0.0315533	1	4
0.00660567	-0.0162529	0	-1		0.0448652	-0.0103205	1	0
-0.00695362	0.0695336	0	5		-0.00758519	0.0111881	-1	7
-0.00547468	0.0405773	-1	4		-0.00757091	0.0204582	-1	6
0.0724261	-0.0198334	0	2		-0.0250647	-0.00593889	1	4
-0.0185287	-0.00819043	-1	-1		-0.0221951	-0.0140912	0	5
-0.00751216	-0.0316835	-1	3		-0.00228602	-0.00474941	0	5
-0.0150917	0.0819962	0	5		-0.00419647	0.0233703	-1	2
0.0861777	-0.0208969	-1	2		-0.01035	0.0214585	-1	6
-0.0326864	-0.0488844	1	6		0.007586	-0.02777	1	-1
-0.00739911	-0.000966214	-1	-1		0.00433421	0.000464367	1	0
0.0991831	-0.0208984	-1	2		0.0183908	0.0225322	1	6
-0.00368569	-0.0362714	1	3		0.00785814	-0.00528145	-1	0
-0.0187522	0.0462667	0	0		-0.0340453	-0.00472492	0	7
-0.0357194	-0.0270842	0	7		0.00697545	-0.00205518	0	5
-0.0196679	0.0424115	1	0		0.0150941	0.00398648	1	0
-0.0391151	-0.0377947	-1	7		-0.0165414	-0.0357354	0	4
-0.0266992	-0.0329102	0	7		0.0683092	0.0174281	0	5
-0.0101719	0.0154018	1	4		0.00400663	-0.00906492	0	4
-0.0496651	-0.0150051	-1	-1		-0.00278544	0.00508728	0	0
-0.022048	-0.022031	-1	1		0.0290198	-0.000658969	-1	3
-0.0245194	-0.051159	1	3		-0.00973784	0.0219228	-1	2
-0.0334912	0.0270572	0	4		0.00135836	0.00747586	1	7
-0.00254884	0.0830177	-1	0		-0.0125562	0.0258411	0	2
-0.0130243	0.0465544	1	4		-0.0120988	-0.000906702	-1	7
-0.0304411	0.0690523	-1	0		0.0100837	0.00333474	1	2
0.0760592	-0.0226634	-1	2		-0.00374024	-0.0154974	0	4
-0.0151442	0.0424003	0	0		0.00544513	0.0259259	0	3
0.0775574	-0.0358555	-1	2		0.0234013	0.0231839	1	3
0.0430851	0.00748336	0	2		-0.00312838	-0.00991846	1	-1
-0.0128191	-0.00584906	0	1		-0.00780593	0.0135853	-1	2
-0.0298136	-0.0506472	1	3		0.0031431	0.000207494	-1	5
0.0164342	-0.00596365	0	2		-0.0182551	-0.0178415	0	-1
-0.0125248	0.0452446	-1	0		0.000796542	-0.014611	1	4
-0.0381516	-0.0308165	0	7		-0.0231373	-0.0120117	1	1
-0.00817336	0.0829889	0	0		0.0253087	0.00751968	0	3
-0.0279784	-0.0381308	-1	3		-0.00436465	-0.0246856	1	1
0.0651678	-0.0244368	0	2		0.00220739	0.0205741	1	6
-0.0453289	-0.0876792	1	6		0.0819886	-0.00260792	1	3
-0.0105429	-0.000284839	-1	1		-0.00743523	-0.029097	0	1
-0.0277278	-0.0339619	-1	7		0.0188833	0.0533134	1	6
0.00112618	0.125016	0	5		-0.0142498	-0.0175085	0	4
-0.0350187	-0.0358845	1	7		-0.00867322	0.00476387	0	5
-0.00811221	0.0722521	0	5		0.0425233	-0.0316883	0	3
-0.037356	-0.0410513	0	3		0.100432	0.0251172	-1	4
-0.0314222	-0.022079	-1	7		-0.03498	-0.000646406	1	-1
0.106264	0.00422319	-1	2		-0.000440456	-0.00951619	-1	7
-0.0140548	0.0643649	0	5		-0.016838	0.00823303	-1	6
-0.00246779	0.00315459	-1	2		-0.0740483	-0.00491337	-1	4
-0.0353261	-0.0426854	0	3		0.0293163	0.0178726	-1	6
-0.0499317	-0.0365082	-1	7		-0.0149534	0.00101829	-1	-1
-0.00761027	0.0492034	1	4		-0.00120874	-0.00753208	-1	5
-0.00918034	0.0702805	1	5		-0.0110154	0.0127298	0	7
-0.0121712	0.0667554	0	5		-0.0031133	-0.00897618	1	2
-0.0246284	-0.0510935	0	6		-0.0650225	-0.0033005	1	1
-0.0245133	-0.0350448	1	6		-0.0539714	-0.000107734	1	4
-0.0249296	0.0383638	-1	0		-0.000932231	0.00234063	1	6
0.0479119	-0.019625	0	2		-0.0144027	-0.00852953	1	1
-0.0120652	0.0461127	1	0		0.00532101	0.0372988	1	6
-0.0460541	-0.0441675	0	7		-0.0102298	0.0272775	-1	6
-0.0116714	-0.00713143	1	4		0.0077042	0.00841969	1	0
-0.0312228	-0.0431548	0	3		-0.0273061	-0.0210248	0	1
-0.0331823	-0.0439445	1	7		0.00318418	-0.0136824	1	0
-0.0274929	-0.0441839	-1	3		-0.000615624	0.0221286	0	3
-0.0452756	-0.0533786	0	7		0.0204262	0.0247402	-1	6
-0.0115446	0.0451103	0	4		-0.0172199	-0.0156381	1	-1
-0.0172426	0.0271404	-1	4		-0.00299741	0.0157977	0	6
-0.00289224	0.0661217	-1	4		0.0021283	0.00612389	1	-1
-0.0246523	-0.053273	-1	3		-0.00806809	0.0300579	-1	6
-0.0256556	0.0412423	0	0		-0.0139332	0.0647794	1	6
-0.0348339	-0.0438108	-1	3		0.00534965	0.0199582	0	6
0.0397108	-0.0150595	0	2		0.0130839	0.00334887	1	0
-0.0245372	0.0148164	1	1		0.00543006	0.0249837	-1	5
-0.03912	-0.0477156	0	7		-0.0149254	-0.00558673	0	5
-0.00991406	0.0456353	-1	4		0.0186471	-0.023949	-1	-1
-0.0330198	0.0362746	1	0		0.0123653	0.0209334	-1	7
-0.0171502	-0.00687871	0	1		0.0158731	-0.00982894	0	5
-0.0283284	0.0447833	-1	0		0.0266085	0.00453042	0	3
-0.0205571	0.00101421	1	-1		0.0299183	0.00454116	1	3
0.0127144	0.0672255	0	5		0.00545723	-0.00155938	1	0
-0.0215255	-0.015885	0	-1		0.00333176	-0.0232803	0	4
-0.0422049	-0.0332838	-1	7		0.00620399	0.0108541	-1	-1
0.0666005	-0.0159457	0	2		-0.0553836	0.0366318	-1	6
-0.0272378	-0.0375064	0	6		-0.00417553	-0.0219017	0	1
0.000531098	0.0482211	1	0		0.0230606	0.00636864	1	3
0.0546924	-0.0139589	0	2		0.00622073	0.00251316	0	0
-0.0167721	0.00614465	0	1		-0.00368621	0.0177171	-1	6
-0.0388775	-0.0549984	1	3		0.0428801	-0.00938764	-1	3
-0.0324867	-0.034981	0	3		-0.00477172	0.0123728	0	7
-0.000212205	0.0510409	0	4		0.0132337	0.00613176	0	3
-0.0288905	-0.0614858	-1	6		0.00215813	-0.0210871	0	4
-0.00150584	0.0579377	1	5		-0.0523532	-0.0239695	-1	0
-0.0331563	0.0444651	1	0		0.021964	-0.00414698	1	-1
-0.0424004	-0.0758894	-1	3		-0.0111491	-0.0112125	1	-1
-0.0259754	0.04887	1	0		0.00476198	0.0232128	0	6
-0.0364312	-0.0297971	0	7		-0.0120587	-0.00556355	1	2
-0.0250277	-0.0307493	1	6		-0.00279061	-0.0122867	1	4
0.018437	-0.0136326	0	2		0.00470136	-0.02056	-1	3
-0.0182314	-0.0394521	0	6		0.00550926	0.0173553	-1	7
-0.0395785	0.0172991	0	1		-0.00561024	0.020519	1	2
-0.0394463	-0.0656354	0	6		0.00363499	0.0401858	1	6
0.00334229	-0.0454505	0	6		0.0140538	0.00146902	0	0
-0.00571829	0.0516056	0	5		0.000216641	0.0290669	1	6
-0.0116778	0.0307525	0	5		-0.0118627	0.00668612	1	-1
-0.00620681	0.0399955	1	5		-0.00218101	-0.0207612	0	1
-0.0417648	-0.0390261	0	7		-0.0166093	-0.0166797	1	1
-0.0321402	-0.0421166	0	6		0.000336857	-0.000659704	1	4
-0.0179267	0.048666	0	4		-0.0130437	-0.00462598	1	6
-0.04111	0.0341854	0	0		0.0024047	-0.0391009	0	4
-0.0263629	-0.0256367	1	7		0.020783	-0.0154591	-1	0
-0.0159927	0.0271468	0	5		-0.00452044	-0.0344225	1	-1
-0.00847845	0.00316145	-1	1		-0.0146569	0.0195498	-1	5
-0.0136678	-0.0373464	-1	6		-0.0098324	0.00858011	1	7
-0.017408	0.0360873	1	4		0.00412343	-0.0566808	-1	4
-0.0216492	0.0665376	-1	4		0.00190598	-0.0080572	-1	0
-0.0096727	0.0698697	1	5		0.0033495	-0.0425513	-1	4
-0.0164448	-0.0957224	0	2		-0.00187425	-0.000996094	0	5
-0.00368783	0.0763565	-1	4		-0.00563225	0.00548975	1	7
0.0788947	-0.00359611	0	2		-0.00480109	0.00734385	-1	7
-0.0291213	-0.0452439	-1	6		-0.0150941	-0.00777634	1	7
-0.00960416	0.0618981	0	5		0.0129733	-0.0035612	0	5
-0.0318623	-0.0365788	1	3		-0.0250697	-0.00625298	-1	7
-0.0311469	-0.0469215	0	3		0.0292158	0.0115907	0	2
-0.0279566	-0.0498414	1	6		0.0126165	-0.0258619	-1	-1
0.0824593	-0.018026	-1	2		-0.00784504	-0.000949941	0	0
-0.0442475	-0.0400627	0	7		0.00791768	-0.00703979	-1	5
-0.0245649	-0.02102	0	-1		0.00252532	0.0309373	-1	6
-0.0486221	-0.0400851	-1	7		-0.0112697	-0.0187508	-1	5
-0.021715	-0.0417658	1	6		0.00755082	-0.0299687	1	-1
-0.0271492	0.0464512	1	0		-0.012119	-0.00933268	-1	6
-0.00199855	-0.025	1	6		-0.00795537	0.0165341	-1	6
-0.0198277	0.0322466	0	0		0.0309295	-0.00630324	-1	5
-0.00874447	0.0395337	0	4		0.00778702	-0.0152062	1	4
0.0928654	-0.0168352	0	2		0.00466618	-0.0227586	0	5
-0.00807312	0.039474	-1	4		-0.00226902	0.0437916	-1	2
-0.00966037	0.0441459	-1	4		0.00538483	0.0221568	-1	7
-0.0333333	-0.0412571	-1	3		-0.022552	-0.0363919	-1	-1
-0.0196741	0.0230324	-1	0		0.0165163	-0.0321249	1	1
-0.0429891	-0.0405682	-1	7		0.000891034	0.0202026	1	2
-0.0487352	-0.0708024	1	3		-0.0187476	0.0138773	0	7
-0.028498	0.0649667	1	0		0.00866648	-0.0227398	1	4
-0.02147	0.0557877	-1	4		0.0235836	-0.00749018	0	3
-0.00669167	0.00835266	0	1		-0.00320373	0.00162703	0	5
-0.0220822	-0.0199834	0	7		-0.0122597	-0.0181273	1	0
-0.00169567	0.0318275	-1	4		-0.000323611	-0.00871581	1	4
-0.00217772	-0.0142501	-1	3		0.00601302	-0.00108143	-1	5
-0.00752709	0.00671231	1	1		-0.00731099	0.00783129	0	7
-0.0413083	0.00858715	1	1		0.0130135	-0.00104845	1	0
-0.0396852	-0.0513021	-1	3		0.0131141	0.00523343	1	7
-0.0127677	-0.0163521	1	6		0.0164545	-0.00921795	0	3
-0.00945477	0.0406113	1	0		-0.0189738	-0.000256929	0	6
-0.0147769	0.0292008	1	5		-0.0131744	0.0497076	0	2
0.102882	-0.0178078	0	2		-0.00492557	0.0102459	1	7
-0.0163898	0.0511149	0	4		-0.00291079	-0.00244212	-1	0
-0.0136998	0.0020732	-1	-1		-0.0102871	0.00719437	0	7
0.000333896	0.0683428	0	5		0.0161274	-0.00212763	0	3
-0.0121001	0.0442574	-1	4		-0.00657099	-0.00062047	-1	5
-0.0175684	0.0347588	0	0		0.00887755	-0.00954783	1	-1
-0.03899	-0.0555562	1	3		0.00617837	-0.00600218	1	0
-0.0181302	0.034245	0	0		-0.046207	-0.0148325	1	1
-0.0279047	-0.0354195	0	7		-0.0325728	0.0248046	-1	2
-0.0176187	-0.051969	1	6		-0.0151845	-0.017682	1	1
-0.0392443	-0.0387751	0	3		-0.00784296	0.0200027	-1	2
-0.0307972	-0.0454313	-1	3		0.00746974	0.00747217	0	0
-0.0598477	-0.0790504	1	3		-0.00692766	0.00262645	1	0
-0.0430168	-0.0764045	-1	3		-0.00642511	-0.0284641	0	1
-0.0130057	0.0548941	-1	4		-0.00316858	-0.0124312	0	-1
-0.0135137	0.0432613	1	0		0.0292624	-0.0060857	0	3
-0.00442368	0.0830081	1	4		-0.00464961	-0.000881651	0	0
-0.0155097	0.0446145	-1	4		0.00142976	-0.0375352	1	1
-0.0276869	-0.0409254	0	6		-0.00224389	-0.0171379	1	1
0.129942	-0.028932	-1	2		0.00369123	-0.0211929	1	1
-0.0137424	0.00463271	0	0		-0.0392768	-0.0191968	0	1
0.0602845	-0.0138838	0	2		-0.00445008	0.0324748	0	0
-0.0225194	-0.0312484	-1	7		-0.0189738	-0.000256929	0	4
-0.0142765	0.00464474	-1	1		0.00487725	-0.00956668	1	1
-0.020026	0.00664832	0	0		0.0127723	-0.016125	-1	3
-0.0213273	-0.0460621	0	6		-0.0128728	0.00605322	-1	6
0.124394	-0.033568	0	2		0.00213333	-0.056062	0	4
-0.0377984	-0.0493759	1	3		0.0070734	0.0651924	0	2
-0.0417928	-0.042161	-1	7		-0.000138201	0.0519675	1	6
0.0656663	-0.0348925	0	2		0.0114556	0.0265824	0	3
-0.0438828	0.0505535	-1	0		-0.0120034	-0.00210851	-1	7
-0.0111587	0.0660496	1	5		-0.00319671	-0.0101613	1	4
-0.0181853	0.00870553	1	-1		0.0276471	-0.00495645	0	3
-0.0282643	-0.0520091	0	6		-0.0169636	0.000380682	0	0
-0.0243005	0.0087712	1	1		-0.0411262	-0.0097834	1	7
-0.0229951	0.0347901	0	-1		-0.00806342	-0.0058588	-1	6
-0.00650328	0.0952841	0	5		0.00390976	0.00265189	1	0
-0.0167072	-0.0424814	-1	6		0.0104958	0.0290904	-1	3
-0.0325612	-0.0287401	-1	7		0.00657715	0.0290838	1	6
-0.0149497	0.0020668	1	0		0.00562103	0.0369192	0	4
0.00546668	-0.022914	0	-1		-0.0106717	0.0186264	0	3
-0.0355952	-0.02696	1	7		0.00913888	0.00678506	-1	3
-0.00869166	0.0015869	-1	1		-0.00581591	0.00787449	0	7
-0.000767853	-0.0613418	-1	3		0.0867578	-0.0170327	0	3
-0.014908	-0.0479471	-1	6		-0.0110536	-0.00524474	1	2
0.0967345	-0.0239826	-1	2		-0.00662534	0.0331623	1	6
-0.0245478	-0.0220438	0	7		0.0387592	-0.0169447	1	3
-0.0298247	0.0695674	1	0		0.0205058	-0.0098799	0	3
0.0556949	0.000892629	0	2		0.0169385	-0.00574101	1	6
-0.0337599	-0.0318179	0	7		-0.0440159	-0.00288747	1	1
-0.026813	0.0388661	-1	4		0.00456065	-0.0293546	0	1
-0.0238746	-0.0443941	0	3		-0.00603737	0.0130584	1	7
-0.0319	0.00658754	1	1		-0.0159372	0.00859046	0	7
-0.0300861	-0.0501675	-1	3		-0.0040716	0.00569201	-1	5
-0.0161718	0.0378967	1	5		0.0223521	-0.00507219	0	3
-0.0610464	-0.0821282	1	3		-0.0137071	0.0164136	-1	5
-0.0350461	-0.0671487	-1	6		0.0115009	-0.0330907	1	3
0.0628338	-0.0149411	-1	2		0.0203809	0.0219134	-1	3
-0.0218582	0.00407922	-1	-1		0.00158052	0.0343876	0	6
-0.0222189	-0.0412007	1	6		-0.0189085	0.00382629	-1	0
0.00312047	-0.032141	1	3		0.0293866	0.0222699	0	2
-0.0281141	0.0419311	-1	0		0.031829	-0.0125804	0	3
-0.0276785	-0.0442503	1	6		0.021964	-0.00414698	1	4
-0.0184714	-0.0514224	-1	6		-0.00936	-0.0243951	0	0
-0.0218049	0.0383798	-1	-1		-0.000796969	-0.00541226	0	5
0.00743324	0.0840927	0	4		-0.00517376	-0.0127547	1	7
-0.0253775	-0.00976133	1	-1		-0.00373207	-0.0137077	1	4
-0.0166368	-0.00920463	-1	-1		-0.0181597	0.0506263	0	2
-0.0163851	0.0506943	-1	0		0.000486794	-0.00197462	1	0
-0.0133388	0.0101593	-1	1		0.0122748	-0.0472203	-1	4
-0.000795266	0.066033	0	5		-0.00596562	0.00151608	0	0
-0.0128701	-0.0102092	1	-1		0.00373602	-0.0104379	0	4
-0.0289469	-0.0473127	1	6		-0.0104032	0.00660624	-1	2
-0.0341648	-0.0257853	0	7		0.0658567	-0.0108497	-1	3
-0.0235602	-0.0561689	1	6		0.0303681	0.000894509	-1	3
-0.0125467	0.0509853	0	4		0.00919919	0.0105542	-1	7
0.0793867	-0.01285	-1	2		0.059213	0.0114179	-1	4
-0.0019239	0.0830209	0	5		-0.000684277	0.00697416	1	7
-0.00265282	-0.000761222	-1	1		0.000389477	0.0224474	-1	0
-0.00971669	0.0628764	1	5		-0.019205	-0.0147053	0	1
-0.0242041	0.0473273	-1	0		-0.0121391	-0.0105891	1	1
-0.0105968	0.000440466	-1	1		-0.00599291	-0.00145206	0	0
-0.0200966	-0.0404852	-1	6		0.0634646	-0.0353585	1	3
-0.0117119	0.0328001	0	4		0.00536473	0.0209004	-1	6
-0.0184977	0.0488485	0	4		-0.011913	0.00354518	-1	-1
-0.00796007	0.0701913	-1	4		0.00770661	-0.0202317	-1	0
-0.00609892	0.0477685	0	4		-0.00878698	0.00703916	-1	7
-0.0396596	-0.0528379	1	3		-0.00816695	0.0156669	0	6
-0.0296528	-0.0244629	0	7		-0.00594266	0.00168888	-1	6
0.082367	-0.0246929	-1	2		0.0233925	0.000931525	1	3
-0.00386136	-0.000401069	0	1		-0.0271252	-0.00971744	-1	4
-0.0603703	-0.0851964	0	3		0.0154459	-0.0365269	0	4
-0.0304677	-0.023526	0	7		0.0101792	0.00930252	-1	3
-0.0105369	0.000493843	-1	1		0.00111315	0.0051769	-1	5
-0.0106006	0.0036249	0	1		0.0306044	-0.00284977	-1	3
-0.0228918	0.0431211	-1	0		-0.0254215	0.0342604	-1	6
-0.00565012	0.0440939	-1	4		0.0114355	0.025326	0	2
0.0675901	-0.0226648	0	2		-0.0449205	0.00307561	-1	2
-0.0228095	-0.0138437	-1	1		0.0233962	0.0228698	1	2
0.069002	-0.0234124	0	2		-0.00220186	0.0172791	0	6
-0.00273796	-0.00525272	0	1		-0.00787245	0.00607678	-1	7
0.0806395	-0.03328	0	2		0.00528934	0.016189	-1	6
-0.0168437	-0.034291	1	-1		0.0705556	-0.0296718	-1	3
-0.0440171	-0.0538841	1	7		0.0231168	-0.0039566	1	3
-0.00570131	0.0471653	-1	4		-0.00247077	0.0147623	1	2
-0.0180595	-0.036345	1	3		-0.0118376	0.00825659	1	0
-0.0378957	-0.0461735	-1	6		0.0253411	0.0194242	0	5
-0.021844	-0.049594	-1	6		-8.72954e-05	-0.00031048	0	0
-0.0217793	0.0368441	1	4		-0.0459507	0.00118633	0	2
-0.0169866	0.0117833	1	-1		0.0201246	0.0058946	-1	4
-0.0407966	-0.0366334	1	7		0.00477172	-0.0161627	-1	5
0.0652842	-0.0191939	0	2		0.00338073	0.000439233	-1	0
-0.0360104	-0.0256466	-1	7		-0.00639456	-0.000460559	-1	7
-0.0345584	-0.0406842	1	3		0.00646852	0.00113348	-1	0
-0.003835	0.0476868	1	4		-0.000808087	-0.029376	0	4
0.0731401	-0.0333184	-1	2		0.00643013	0.0249884	1	0
-0.0323991	-0.0384662	-1	7		0.000640752	0.0381521	1	6
0.0748614	-0.0240946	0	2		0.00272634	-0.0189989	-1	0
0.0691309	-0.0177938	0	2		-0.0145945	0.00973151	1	7
-0.00656941	-0.0132487	0	-1		-0.00338365	0.00161558	-1	5
-0.0363153	-0.04156	-1	3		0.00303771	0.0173888	1	2
-0.0268322	0.00251792	0	-1		-0.014883	0.00541561	1	0
0.0641178	-0.0169823	-1	2		-0.00788272	0.0112551	0	7
-0.0282409	-0.0463111	1	6		0.0135362	0.0316173	-1	3
-0.037978	-0.0337294	0	7		0.00384336	0.0254355	0	2
-0.0304641	-0.0452809	0	3		0.0123004	0.00210354	1	0
-0.00316099	0.00724661	-1	0		0.000343801	-0.0222713	0	4
-0.0264013	0.0516669	0	4		-0.000892027	0.00485338	0	5
-0.0261888	-0.048606	1	7		-0.0137612	-0.0152066	1	1
0.133992	-0.00945738	-1	2		0.00363866	-0.0144618	0	4
-0.0257081	0.0475749	0	-1		0.00429429	0.0164984	-1	2
-0.0449066	-0.0380183	1	3		0.00677187	-0.0161532	1	0
-0.0145572	-0.0214807	1	-1		0.0726462	-0.0240087	0	3
-0.0146937	-0.0132902	0	7		-0.00401252	0.0256797	0	6
-0.032702	0.0547063	1	4		0.0448551	-0.0109487	1	4
-0.019934	0.0424933	-1	4		-0.00300274	-0.00206611	0	7
-0.0124669	0.0031034	1	-1		0.0186947	-0.0125561	-1	3
-0.0083312	0.017459	0	5		0.00737139	-0.0222323	-1	4
-0.0377238	-0.0250077	-1	7		-0.00305299	-0.00520705	0	7
-0.0245691	0.054236	-1	0		0.00502081	-0.00402612	-1	5
-0.0105409	4.1592e-05	1	1		-0.00862404	-0.00286243	-1	5
-0.0396511	-0.0352326	1	7		0.0281953	0.00218811	1	3
-0.00443071	-0.00228967	-1	1		-0.013274	0.00674131	-1	7
-0.0193428	0.040327	-1	4		0.00488228	-0.00925258	0	5
-0.0315721	-0.0598125	1	3		-0.0130936	0.0134921	1	7
-0.0398386	-0.0497579	-1	3		-0.00833694	0.0213354	-1	6
-0.0215063	0.0204633	1	0		0.00890171	0.0151293	1	2
-0.0379468	-0.0431021	0	7		-0.00521047	0.0248304	1	6
-0.0183709	0.0573394	1	5		0.0108435	-0.00607589	1	4
-0.0106821	0.060949	1	5		-0.0389954	-0.00160753	0	2
-0.00718369	0.0236083	0	4		-0.00619393	-0.0140158	0	7
-0.0120393	0.0400882	0	0		-0.00130856	0.0257851	-1	6
-0.0225407	0.0450314	1	0		0.00369948	-0.0198094	0	4
-0.0323902	-0.0382969	0	3		-0.00574518	-0.0139508	0	1
-0.00721926	0.0731797	0	5		0.0116667	0.0397744	1	6
-0.0332834	-0.0489134	1	3		0.00717977	0.00291453	-1	0
0.111168	-0.0274923	0	2		-0.00411629	0.00122816	0	7
-0.0468497	-0.0339327	-1	7		-0.00743945	0.00498454	-1	5
-0.0423812	-0.0395412	1	7		0.0577003	-0.0206244	-1	0
-0.0304485	-0.0503701	1	3		-0.00594388	0.0142615	-1	2
0.0804845	-0.0315765	-1	2		0.0213269	0.00755634	1	3
-0.0104449	0.0317827	-1	0		-0.000668528	0.0294761	0	6
-0.0136806	0.0384214	1	4		-0.00989959	0.00426898	-1	7
-0.0634524	-0.0877719	1	3		0.0479408	-0.00559496	-1	3
-0.0321414	-0.0205662	-1	7		0.0133905	0.0225086	0	2
-0.0194255	0.0437565	0	0		-0.00439865	0.0106865	1	7
0.109944	-0.0290344	0	2		-0.00766566	0.0340207	1	6
0.0694295	-0.0163192	0	2		0.0140086	-0.00135783	-1	5
-0.0202308	0.018934	1	0		-0.00546021	0.0318419	0	7
-0.0185778	0.032253	-1	4		-0.00425409	-0.0177755	0	-1
-0.031258	0.00556693	1	1		1.04918e-05	0.0312069	0	2
-0.0100517	0.0627701	1	5		-0.03202	-0.00314502	0	2
-0.0243444	-0.0417785	-1	6		0.000640752	0.0381521	-1	2
-0.0161633	0.0373848	0	5		0.0109813	0.00802091	-1	0
-0.00352677	-0.00295174	-1	1		0.0109883	-0.00262834	-1	5
-0.0143825	0.011424	1	1		0.00831338	-0.0189125	1	4
-0.036008	0.0280682	0	4		-0.0152402	-0.00188631	-1	5
-0.030825	-0.0579121	1	6		-0.00914568	0.010279	0	7
-0.0273825	-0.0394644	-1	6		-0.01823	-0.016271	-1	7
-0.0172426	0.0271404	1	1		-0.02414	-0.0106456	0	1
0.0668757	0.00504543	0	2		0.0228313	-0.00654082	-1	3
-0.00177459	-0.00093742	-1	1		-0.0078423	0.00796134	-1	5
-0.0306309	0.0429422	-1	4		-0.00263523	0.00890925	-1	7
-0.00838	0.0618408	1	5		-0.0112596	-0.0181226	1	2
-0.0269722	0.0433009	1	4		-0.00480187	0.0104882	-1	2
-0.0156056	0.0614492	0	5		0.0117672	-0.0164438	-1	-1
-0.018292	0.0901043	1	5		0.00214115	0.0215248	-1	6
-0.0217799	0.0164433	1	1		0.0156182	-0.00994344	1	0
-0.0365604	-0.0512862	0	6		-0.0103151	0.0111383	-1	2
-0.0171466	0.0588815	-1	0		0.0162148	0.0115294	1	2
-0.0227583	-0.0169152	0	3		0.00899314	-0.00232367	-1	5
-0.0164982	0.019977	-1	4		-0.00264696	0.0038754	1	0
-0.0263033	-0.0572493	-1	6		-0.0130789	-0.00682464	0	4
-0.0476047	-0.0636294	-1	3		-0.0401362	-0.0104069	-1	-1
-0.0193024	0.0451054	-1	4		-0.0194864	-0.0322945	0	4
0.0806116	-0.0141089	-1	2		-0.00985753	0.00700964	1	6
-0.0166854	0.0428861	0	0		0.0275376	0.00130002	1	3
-0.00808945	0.046593	1	0		0.00651979	0.0248464	-1	6
-0.0357478	-0.0625448	0	6		-0.00541528	0.0097784	1	7
0.00351293	0.0943115	0	5		-0.0271402	-0.0106597	-1	7
-0.044625	-0.0549111	0	3		0.00632962	0.0187065	0	2
-0.026235	-0.0333152	-1	6		0.0327505	0.00265129	-1	3
-0.00978201	0.0673722	1	5		0.0537955	-0.0146754	1	-1
-0.0075349	0.00918283	-1	1		0.00421891	0.011787	1	7
-0.0104285	0.0360296	-1	4		-0.000550432	-0.00683412	0	5
-0.0160545	-0.00664192	1	4		0.0180082	-0.00340879	0	3
-0.00791759	0.0703095	0	5		0.0372662	-0.00227878	-1	3
-0.0268556	0.0414256	0	-1		-0.000369375	-0.0249808	-1	4
-0.0158028	-0.096743	0	2		0.00184687	-0.0114654	-1	0
-0.0167018	0.0384803	1	4		-0.0493932	-0.0264681	1	0
-0.0285129	-0.0466374	1	7		0.00149451	-0.00109596	-1	5
-0.020976	0.0495526	0	4		-0.0182501	-0.0175274	0	5
-0.028995	0.057285	-1	0		0.000118761	0.0295668	0	2
-0.00970036	0.0365988	1	4		0.0158982	-0.00825847	-1	-1
-0.027413	-0.0422893	1	6		-0.00575169	0.0136245	1	7
-0.0190257	-0.0158722	0	3		-0.0142247	-0.0159381	0	5
-0.0136209	0.0348381	1	4		-0.000421424	0.0246855	1	6
-0.0358843	-0.0543544	-1	6		0.00546989	-0.01481	-1	4
0.072208	-0.0148931	0	2		0.0116191	-0.00214344	-1	0
0.00258297	0.000108779	-1	1		-0.0110845	-0.0253501	1	1
-0.0338282	-0.0277227	0	3		-0.0120889	0.0550519	-1	6
-0.0209602	-0.0122984	0	0		0.022562	-0.0292698	0	0
-0.0264353	-0.0501895	1	7		-0.0130789	-0.00682464	1	7
0.0852706	-0.0177287	-1	2		0.00826947	0.0149468	1	6
-0.00471803	0.0256687	-1	0		0.00192618	0.0014728	1	7
-0.0181084	0.0118145	1	1		0.0318975	-0.00114256	-1	3
-0.0256742	-0.0469054	1	6		-0.0152449	0.0453008	1	6
-0.0359789	-0.0406358	0	3		-0.0242606	-0.0181838	1	-1
0.0786281	-0.0250992	-1	2		0.00759605	-0.0271418	1	-1
-0.0384271	-0.0408764	1	7		0.0106353	-0.0158229	0	4
-0.0219435	0.0472904	1	4		-7.28698e-05	-0.00644929	-1	-1
-0.0231316	0.0429805	0	5		0.0138629	-0.0104666	1	-1
-0.0361659	-0.0374616	0	7		0.00224891	0.0136621	1	3
0.106742	-0.0244433	0	2		0.00357062	0.0337689	0	6
-0.0385999	-0.0430048	0	3		-0.0120989	0.0544237	0	6
0.0232659	-0.00336895	-1	1		0.00115521	0.0239526	0	6
-0.0374178	-0.040001	-1	3		-0.0190039	-0.00214149	-1	0
-0.0257014	-0.032995	0	7		0.0231852	0.00967787	0	0
0.0992599	-0.0255055	-1	2		-0.012124	0.0528532	0	2
-0.00303728	0.074824	-1	4		0.015079	0.0030442	0	2
-0.00647619	0.0392302	1	4		0.00375099	-0.00554074	1	0
0.071711	-0.0225749	0	2		-0.0409604	0.000581702	0	7
-0.0388444	-0.0322338	-1	7		0.0106666	0.0397696	-1	6
-0.0201952	-0.0413316	0	6		0.00426414	0.0146139	-1	0
-0.0174431	-0.0358299	-1	6		0.00839017	0.0213381	0	6
-0.0425298	-0.0346395	0	7		-0.00536975	0.0374956	-1	6
0.0830785	-0.0285078	-1	2		0.0098324	-0.01237	1	-1
-0.0150734	-0.0655106	1	3		0.0128326	-0.0123558	-1	-1
-0.0427246	-0.0564372	1	3		0.00605543	-0.0117624	-1	4
-0.0405153	-0.0339685	1	7		0.0109718	-0.00588368	1	0
-0.0148468	0.0713114	1	5		-0.0111742	-0.012783	0	5
-0.0175134	0.0808933	1	5		0.00345503	0.0265447	0	4
-0.0141124	0.0414228	1	0		-0.0130251	-0.0178577	1	1
-0.0136456	0.0105131	1	1		0.0438149	-0.0134662	1	-1
-0.00409308	0.0256719	-1	4		0.0128025	-0.0142404	0	4
-0.0260899	-0.0420175	-1	7		0.00279167	-0.0149157	1	-1
-0.0314505	-0.0351893	0	3		-0.00535152	0.023517	0	2
-0.0530842	-0.0723605	1	3		-0.00169075	-0.0149114	0	1
0.0582288	-0.00114218	0	2		0.0152283	0.00531167	0	3
0.00764227	-0.00344894	-1	1		-0.00286708	0.0159202	0	2
-0.0353123	-0.0374584	1	7		-0.0162213	0.00653259	0	7
-0.0260771	0.0322146	1	0		0.00346509	0.0271729	0	0
-0.0128253	0.0246033	0	4		-0.000442921	0.0234685	0	2
-0.0155661	0.0015517	1	1		9.79973e-05	0.0042299	0	2
-0.0160801	-0.00510622	0	1		0.00107431	-0.00968051	1	0
-0.0221953	-0.0452854	1	6		-0.0199789	-0.000575734	-1	4
-0.0368676	-0.0328577	0	7		0.00221876	0.0117776	0	2
-0.0133969	0.0589007	0	4		-0.031035	-0.00408259	0	1
-0.0237928	0.00765293	0	1		0.0122942	0.00178209	0	0
-0.00794514	0.0317955	1	4		-0.00144791	0.0255357	1	6
-0.00101002	0.060087	1	5		0.0165967	0.0354006	0	6
-0.0145871	0.055311	-1	0		-0.0109028	0.00417808	0	7
-0.0214607	0.0393532	-1	0		-0.0118836	-0.0281707	0	1
0.00572477	-0.000899027	-1	1		0.026115	0.00529468	1	-1
-0.0442475	-0.0400627	1	7		-0.00673122	-0.0130187	1	4
-0.0226368	-0.0457794	0	6		-0.00443501	-0.0290829	0	4
-0.0354927	-0.0430011	-1	3		0.0165967	0.0354006	-1	-1
-0.00948938	-0.0255503	0	6		0.0013109	-0.00571292	-1	0
-0.0170527	0.0532506	-1	0		-0.0249089	0.00379802	1	0
-0.0386358	0.0357339	-1	0		-0.0491067	-0.00856472	-1	7
-0.0280927	-0.0343486	0	6		-0.00532452	0.0403224	-1	2
0.00575889	-0.00294663	0	1		0.00878709	-0.0152015	0	3
-0.0399497	-0.0354332	0	7		-0.0207428	0.014182	1	7
-0.0115716	0.0578633	1	5		0.0316883	-0.021375	0	4
-0.0337064	-0.0247224	-1	7		-0.0040189	0.0310107	1	6
0.0748358	-0.0225589	-1	2		0.0081187	0.00552397	0	2
-0.0590692	-0.0882615	1	3		0.00332437	-0.0441217	0	4
0.0755375	-0.0271628	0	2		-0.00511345	0.0535144	1	6
-0.0198223	-0.0409576	-1	6		0.0133402	0.0193677	-1	7
-0.021891	0.0466156	1	0		-0.0080785	-0.00680108	-1	7
-0.0295815	-0.05079	1	3		0.0247144	-0.00483309	1	3
-0.0110185	0.0598376	0	4		-0.0209538	0.000990024	1	6
-0.0392821	-0.0379895	0	7		-0.00604317	0.057907	1	6
-0.00572903	0.011329	1	4		-0.0085561	0.00874489	0	7
-0.0176201	0.012292	1	1		-0.00663618	0.0208439	0	0
0.0681607	-0.02406	0	2		0.0408548	-0.0109675	1	-1
-0.0277685	-0.0538009	-1	6		-0.000253344	0.0140301	0	6
-0.0173535	0.0337951	-1	4		-0.00224389	0.0453621	1	0
-0.0229737	-0.0414896	1	6		-0.00486994	-0.0184669	0	1
-0.0229916	0.00417791	1	1		-0.0449004	0.00433198	1	1
-0.0390843	-0.0418827	-1	3		-0.00693877	0.00759114	-1	5
-0.0281986	-0.051095	-1	3		0.0257486	0.000667936	1	3
-0.0279221	-0.0445866	1	7		-0.100136	-0.0103755	-1	5
-0.0230612	0.0762574	1	0		-0.0381762	-0.0129102	-1	5
-0.0184604	0.0387322	1	4		0.00652059	-0.0318579	1	0
-0.00480548	-0.00658434	-1	3		0.020742	-0.00244922	1	3
0.05536	-0.0165152	0	2		-0.000867365	0.0210239	0	6
-0.0235496	0.0680637	1	0		-0.00301434	0.00721018	1	2
0.0725663	-0.036393	0	2		-0.00477394	0.0330922	-1	6
-0.0165387	0.0599085	-1	4		-0.00329446	0.0273564	-1	6
-0.0292658	-0.0389621	0	6		0.0308641	-0.0103865	0	3
-0.0195738	-0.0204825	0	1		0.00109305	0.00392052	1	6
-0.0238546	-0.0261358	-1	-1		0.00191723	0.0438078	1	6
-0.023701	-0.03535	0	6		-0.00498558	0.00823522	1	7
-0.0100098	0.00567571	0	1		-0.115077	-0.00667701	-1	2
-0.0158562	0.0189564	0	4		-0.00650304	0.0150045	0	2
-0.0349008	-0.0444154	0	3		0.0210387	-0.00748016	0	3
-0.00351719	0.0661185	1	5		0.0188331	-0.0123276	-1	-1
-0.0269852	-0.0408359	1	6		0.0220544	0.00150671	-1	0
-0.0343379	-0.0320964	0	7		-0.0382717	-0.018878	1	1
-0.0428231	-0.0484551	1	3		-0.0309948	-0.00156984	-1	5
-0.0340743	-0.03787	-1	3		0.0169937	-0.00228598	0	7
-0.00744817	0.0394772	1	4		0.0203558	0.0203429	-1	-1
0.0986435	-0.0260206	-1	2		0.00269951	-0.0139794	0	5
-0.0320803	-0.0321534	-1	7		-0.0341558	-0.011635	1	1
-0.0397184	-0.0439389	-1	3		-0.0261804	0.0493322	-1	2
-0.0229696	0.0428399	0	0		0.0272695	-0.00386194	1	3
-0.020068	0.00505632	1	1		0.0120939	0.00397235	1	7
-0.0140517	-0.0143109	-1	1		0.00156607	0.0256821	0	2
-0.0423129	-0.0436364	1	7		-0.0480564	-0.00541906	1	-1
-0.0323692	-0.0344576	0	7		0.00434205	-0.0111235	-1	4
-0.0352277	-0.0394787	-1	7		0.00233113	-0.00620494	-1	0
-0.0173122	0.0556291	0	5		0.0135663	-0.0289981	1	-1
-0.0219045	-0.0396627	1	6		0.0165766	0.0341442	0	7
-0.00912891	-0.00967814	-1	1		-0.013359	-0.00962902	1	1
-0.0231058	0.0452426	1	0		0.100432	0.0251172	-1	4
0.0458067	-0.00581328	0	2		0.00626429	0.0146233	1	6
-0.0194711	-0.0462804	1	6		0.030912	0.000192092	-1	3
-0.0460967	-0.041608	0	7		0.0208131	-0.0135745	-1	4
-0.0153987	0.0501315	-1	0		0.0187426	-0.0179813	-1	0
-0.032606	-0.0635526	-1	6		-0.00323894	-0.0168285	-1	-1
-0.0304987	-0.0399923	0	3		-0.00052014	0.0280963	-1	6
-0.0172704	0.0484838	-1	0		-0.0121592	-0.0118454	-1	2
-0.0169887	-0.0255887	-1	6		0.00270623	-0.0202553	1	7
0.0849903	-0.0100695	-1	2		-0.00924442	-0.0171709	1	0
-0.0232403	-0.0377922	-1	6		0.00253034	-0.0312486	1	1
-0.0615668	-0.0509022	1	7		-0.0136845	0.025924	-1	2
-0.0419676	-0.0344689	-1	3		0.00986758	-0.0101713	0	3
-0.0230647	0.041635	0	0		0.0055865	-0.00327442	1	0
-0.0308313	-0.0448504	-1	6		-0.0109531	0.0635371	1	6
0.0148238	-0.0218422	0	1		-0.000163329	-0.012103	0	-1
-0.0184367	0.0599651	1	5		-0.00828698	0.00327301	1	7
-0.0365093	0.0956424	0	5		0.0163756	0.0215805	1	2
-0.036023	0.066464	-1	0		-0.00732467	-0.022187	1	7
-0.0272024	-0.0513028	1	3		-0.0163706	-0.0250562	0	-1
-0.0164107	0.05223	0	0		-0.0151444	0.0515827	0	2
0.0959645	-0.0152835	-1	2		-0.00178657	-0.0510554	0	4
-0.0122197	0.0474288	-1	4		0.000948115	0.00159098	0	5
-0.0210776	0.0322402	1	0		0.0171596	0.00807913	1	3
-0.00858715	0.0328161	0	5		-0.0189838	-0.000885117	-1	4
-0.0298634	-0.0384582	0	7		-0.0155967	0.0233143	0	0
-0.0253391	0.0629351	-1	0		0.0440209	-0.000588298	0	3
-0.014009	-0.0168704	0	6		-0.0553685	0.0375741	-1	6
-0.00479268	0.0676478	1	4		-0.00317863	-0.0130594	-1	-1
-0.0426116	-0.0483351	0	3		-0.00890771	0.00387341	1	0
-0.0181804	0.0428429	0	0		0.000160775	0.0172052	1	2
-0.022705	0.0173855	0	0		0.00821419	0.0114918	-1	3
0.0363024	-0.0355548	0	2		0.0181446	0.00714156	-1	5
-0.0327776	-0.0336695	0	7		-0.0161294	-0.00997971	-1	7
-0.0364729	-0.0374821	1	7		-0.00328007	0.016931	1	2
-0.0229689	-0.04637	-1	3		0.000933936	-0.00819263	0	5
-0.00225224	0.00295751	-1	1		-0.0156771	0.0182888	1	0
-0.0378274	-0.0502687	1	6		-0.0144358	-0.02913	1	4
-0.00858817	-0.00203261	0	1		0.00354549	-0.0303016	0	4
-0.0165007	0.0455309	0	4		0.0137422	-0.0180048	1	0
-0.0169727	0.0688729	0	5		0.000743922	-0.010602	1	4
-0.0725578	-0.0289448	-1	7		0.0323567	0.0203995	-1	7
-0.0296137	-0.0494486	0	3		0.0211448	0.00715569	1	2
-0.0205844	0.0463357	1	4		-0.00410232	0.0371715	1	6
0.0814407	-0.0192846	-1	2		0.00748046	-0.034366	-1	4
0.0943178	-0.0155805	-1	2		-0.00774414	0.00816712	1	2
-0.037981	-0.0410545	1	3		0.00864446	-0.0254307	0	4
-0.0501557	-0.0605708	-1	7		-0.0128175	0.00950825	-1	7
-0.0341347	-0.0512653	-1	3		0.000597152	-0.00591904	1	0
-0.0155878	-0.00200612	0	1		0.0187175	-0.0195517	0	1
-0.00340201	-0.0157922	0	-1		-0.0212874	-0.0206555	1	1
-0.0225002	0.00509982	0	-1		-0.0101289	-0.00995144	-1	0
-0.0289058	-0.0408453	1	6		0.0104907	0.0287764	1	7
0.0572349	-0.0165056	0	2		-0.0154745	-0.0206368	1	1
-0.0299699	-0.0364755	0	7		-0.0121953	0.00662339	0	7
-0.00310525	-0.00083634	-1	1		0.0268633	0.00179315	1	3
-0.0224682	-0.0343198	1	7		-0.0113703	0.0294462	-1	6
-0.0609014	-0.0908306	1	3		2.26148e-05	-0.000481506	1	4
0.0625858	-0.0201596	0	2		0.0011305	0.00979392	-1	0
0.124149	0.0186492	0	2		0.00515868	0.00802259	0	4
-0.0397129	0.0628615	0	0		0.00508858	0.00361785	0	0
-0.0330539	0.0383222	1	0		-0.0210644	-0.00592004	0	1
-0.0368249	-0.0354172	-1	3		-0.00323391	-0.0165144	-1	3
-0.0290355	-0.0527835	0	6		-0.00495598	-0.0080639	1	4
-0.05215	-0.0534137	0	7		-0.00231618	-0.00489192	-1	5
-0.0134332	0.0235763	0	0		-0.00979418	0.00509798	0	7
-0.0316974	-0.0430701	1	7		0.0318642	-0.0103817	-1	3
-0.0377208	0.0183325	-1	1		0.00147817	0.0318504	-1	6
-0.0298652	-0.040501	0	7		-0.00312859	-0.0118472	1	4
-0.0177318	0.0350575	1	4		0.00486125	0.0136555	0	6
-0.0178216	-0.0464384	0	6		0.0707264	-0.0189926	1	3
-0.0510963	-0.0416336	1	7		0.0190977	0.0109455	1	3
-0.0258958	0.0588367	1	0		0.0125814	-0.0280605	0	4
0.113267	-0.00342014	0	2		-0.0122095	-0.0149864	-1	5
-0.00720928	0.025144	1	4		0.010698	-0.0201653	-1	4
-0.0103681	0.0271756	0	-1		0.00297259	-0.00360831	0	3
-0.0267575	-0.0394612	1	3		0.0147373	-0.0183142	1	1
-0.0137847	0.00696986	1	1		0.00255395	-0.00971774	0	5
0.0230718	0.0457768	0	0		0.00871284	0.00896106	0	0
-0.0318174	-0.0282369	-1	7		-0.00604317	-0.004593	0	-1
-0.0242684	0.0736915	-1	0		0.0275925	-0.0273617	0	4
-0.0269964	-0.025128	1	3		0.0195668	-0.0289698	1	1
-0.00217772	-0.0142501	-1	-1		-0.000278915	-0.0193271	1	2
-0.0227135	0.0178974	0	1		0.0164259	-0.0377786	0	4
-0.0263096	0.00866394	1	1		0.00142976	0.0249648	-1	3
-0.0132177	0.0481508	1	5		0.0136719	0.0400979	-1	6
-0.019809	-0.0365422	-1	6		-0.00584215	0.00797076	-1	4
-0.029839	-0.0386394	0	3		-0.00688243	0.0054533	-1	2
-0.0385206	-0.0461767	-1	7		0.00631455	-0.0447358	-1	4
-0.0392906	-0.0374776	-1	-1		-0.00762494	0.031302	-1	2
-0.0395569	-0.0521627	1	3		-0.00847711	0.00822665	-1	7
-0.040859	-0.0417702	-1	3		-0.00575169	0.0136245	-1	5
-0.0302063	-0.0445236	0	3		0.00633643	-0.0205181	-1	4
-0.0074178	0.0528767	0	4		0.000550034	0.0202161	0	6
-0.0403357	-0.0497696	1	3		0.0253383	-0.00128663	0	3
-0.0326828	-0.0589455	0	6		0.0384577	0.0267096	-1	2
-0.0206339	0.00562132	0	1		-0.014285	-0.0197072	-1	-1
-0.0180595	-0.036345	1	7		-0.00636983	0.0374909	-1	2
-0.0174357	-0.0387289	0	6		-0.00827308	0.00714948	1	7
-0.0050436	0.0432052	1	4		0.0128628	-0.0104713	1	-1
0.0767533	-0.0251088	-1	2		0.01408	-0.00580257	0	3
-0.0242748	-0.0384246	0	6		-0.00154572	-0.0243904	0	1
-0.00945679	0.0454499	1	4		0.0191547	0.00777446	1	0
-0.0370148	-0.0615274	-1	6		0.000742845	0.0139846	1	2
-0.026166	0.0436345	1	0		-0.00538483	-0.0259467	-1	4
-0.0305525	-0.0365325	1	6		0.0277735	-0.0160543	-1	-1
0.0672852	-0.0195259	-1	2		0.00528328	0.00345372	0	0
-0.0219457	-0.0281738	-1	-1		0.0111704	-0.0138019	1	4
-0.0373452	-0.0368851	1	7		0.00941952	-0.0225219	-1	4
-0.0396361	0.0582544	0	0		-0.00376662	0.0126916	-1	7
-0.0194147	-0.0433463	-1	6		-0.0400357	-0.004125	1	4
-0.0114986	0.0200026	0	0		-0.00882186	0.0207022	-1	2
-0.031081	-0.042555	1	7		0.00675679	-0.0170955	0	-1
-0.0152918	0.0543461	0	4		0.0149383	-0.00575043	-1	4
-0.0108982	0.0434131	0	4		0.0467849	-0.0153366	-1	3
-0.0213186	0.00920143	-1	1		0.00871674	-0.0195988	-1	4
-0.0118053	0.0045246	-1	1		-0.0213157	-0.0216247	1	1
-0.0474139	-0.0478149	1	3		0.0102696	0.0149562	1	2
-0.0483406	-0.0569779	1	3		-0.0659271	0.00266258	-1	2
-0.0389429	-0.0408812	0	3		-0.0143382	-0.00211211	0	7
-0.0129337	0.0507046	-1	0		-0.0130345	-0.0147143	0	1
0.0266551	-0.0192219	-1	2		-0.00834316	0.0232281	-1	6
-0.0373463	-0.0471857	-1	3		0.0622434	0.0133166	-1	4
0.0060639	0.0912529	0	4		-0.0311104	-0.008794	-1	0
-0.0119145	0.0824578	0	5		0.0111379	-0.0194493	0	4
-0.0154275	0.0715878	0	5		0.0242328	-0.00182655	1	3
-0.00857222	-0.00557973	-1	7		-0.0198432	0.0079048	-1	7
-0.0457491	0.050032	-1	0		0.04385	-0.0112675	1	3
-0.0422038	-0.0458806	1	3		-0.00202923	-0.00808871	1	4
0.00187484	0.0425966	1	0		0.0705606	-0.0293577	-1	3
-0.0423918	-0.0458372	1	3		-0.00816607	-0.00143706	1	0
-0.00126056	0.0057205	-1	0		-0.00321884	-0.0155722	-1	3
-0.015677	0.00820642	1	1		-0.0105992	0.00368906	-1	7
-0.0226394	0.042216	1	0		0.0263261	0.0184866	1	7
-0.020154	0.0143268	0	0		-0.0729628	0.000430937	0	2
-0.023428	-0.0431191	0	3		0.0232706	0.0150175	0	0
-0.0225791	-0.0276651	0	6		-0.00238262	0.0266492	-1	6
-0.0245691	0.054236	0	0		0.00954595	0.0322267	1	4
-0.0301607	-0.0421423	0	3		0.0249775	0.00592089	0	3
-0.0172813	-0.0401607	-1	6		-0.00571651	0.0158231	1	7
-0.0156219	0.0310555	1	4		-0.00390883	0.0273133	-1	2
-0.0236961	-0.0446058	0	6		-0.0107485	0.0223164	-1	6
0.0735688	-0.0215415	-1	2		-0.0162114	-0.013876	1	1
-0.00423172	-0.00350973	1	1		0.00186697	-0.010209	-1	2
-0.00585488	0.0563796	-1	0		-0.00174134	0.0142715	1	-1
-0.0216854	0.0312132	0	4		-0.0202302	0.0462196	0	2
-0.0224981	0.0424718	1	4		-0.0109983	-0.00178971	-1	6
-0.00232915	0.0323362	-1	0		-0.0177074	0.0163948	0	7
-0.0204697	0.0332672	0	0		0.00426467	-0.000827849	-1	0
-0.0205774	0.0500402	-1	0		-0.000580446	0.0243272	-1	7
-0.0126277	0.0387358	1	4		-0.00714057	0.0103253	1	7
-0.0196506	-0.0158754	-1	7		0.00220871	-0.0513506	1	4
-0.0222891	-0.0450697	0	6		0.0807322	-0.0186314	0	3
-0.0288115	-0.0287209	0	-1		-0.0057748	-0.0162316	-1	4
-0.0414064	-0.0418952	0	3		-0.000248412	8.83499e-05	-1	0
-0.014794	0.0302246	1	-1		0.00722416	0.0121152	1	-1
-0.0128207	0.0551345	0	4		-0.0119632	0.000404239	-1	5
-0.0400414	0.00756975	1	1		0.00431954	-0.00117165	0	5
-0.013896	0.0138469	0	1		-0.0150288	-0.00369312	1	7
0.0526278	-0.0400787	0	2		0.000522065	0.0213517	-1	6
-0.0628359	-0.0872568	-1	3		-0.000846797	-0.0548198	0	4
-0.0305539	-0.0502193	-1	3		0.0220444	0.000878521	1	3
-0.0140645	0.061457	0	4		0.00387215	-0.00988548	1	3
0.116955	-0.0371897	-1	2		-0.0151045	-0.0171555	1	1
-0.0129313	0.0626466	1	5		0.00649044	0.0287575	-1	0
-0.00909905	0.0635302	-1	0		-0.00427419	0.0434681	-1	2
-0.029918	-0.0370525	-1	3		0.031476	-0.00325796	-1	3
-0.00684029	0.0405042	1	4		0.00221373	0.0114635	1	4
-0.0188039	-0.0291816	0	7		-0.00717893	-0.0130782	-1	5
-0.0209996	-0.0517001	-1	6		-0.00408322	0.0554037	0	6
0.0731655	-0.0211435	0	2		-0.0169686	6.65879e-05	0	1
-0.0325083	-0.0410071	1	7		-0.0163756	0.0371297	-1	6
-0.000691067	0.0840511	-1	0		0.0134508	0.0262777	1	3
-0.0189745	-0.0189436	-1	3		-0.00630952	-0.02124	1	-1
-0.00676137	0.0732691	0	0		0.018034	0.000231487	0	3
-0.024326	-0.0353532	-1	6		0.0121693	-0.0538162	0	4
-0.0330622	-0.0534972	1	6		-0.0186309	-0.0167395	1	1
-0.0242627	-0.0332975	-1	6		0.00453633	-0.0201879	0	4
-0.0131153	0.0420079	0	5		-0.00638967	-0.0118235	0	1
-0.0173343	0.0701433	-1	4		-0.0110737	-0.00650112	0	0
0.0584762	-0.0159873	0	2		-0.00431087	0.0232772	-1	6
-0.0118586	0.0698399	1	5		-0.0189637	0.000371259	0	6
0.0844471	-0.0214673	-1	2		0.0283815	0.0219511	-1	7
-0.0135582	0.0544995	0	4		-0.013687	0.01767	-1	3
-0.0289666	-0.0498647	-1	3		-0.00388723	0.00515334	0	4
-0.0147705	-0.00868313	-1	7		0.00447732	0.00387468	-1	0
-0.0313678	-0.0340495	-1	7		0.0169083	-0.00762557	1	6
-0.0219158	0.0450346	1	-1		0.00926017	0.0292276	1	6
-0.0580241	-0.0759694	0	3		6.78443e-05	0.00234534	-1	5
-0.0364538	0.0173151	0	1		-0.00514908	-0.0062735	-1	5
-0.0125937	0.0489483	0	4		0.00634119	-0.0175859	0	1
0.0294386	0.00127016	-1	1		0.0177074	-0.0201846	0	1
0.0570109	-0.0405682	0	2		-0.00633465	-0.0228105	1	1
-0.0244908	-0.0444603	1	6		-0.00120863	0.0475655	0	6
-0.0192966	0.0378807	-1	0		0.00194738	-0.00518349	-1	0
-0.0409351	-0.0513085	-1	3		0.0238887	-0.00884897	-1	3
-0.0160545	-0.00664192	0	7		-0.00233435	-0.0227916	-1	6
-0.0137083	0.0025851	0	1		0.00576174	-0.0167861	-1	5
-0.0432329	-0.0372817	-1	7		-0.00220854	0.00238465	-1	0
-0.00748294	0.0562074	-1	0		-0.00678595	0.0228805	0	6
0.0742502	-0.0183877	-1	2		0.00640746	-0.00149034	0	0
-0.0123432	0.0706808	0	0		0.0175465	0.0322644	-1	5
-0.0242182	-0.0454512	0	6		-0.0220896	-0.00749523	-1	2
-0.0160247	0.0665664	1	0		0.00576252	-0.0154571	0	1
-0.00716711	0.042692	1	4		0.0129934	-0.00230482	-1	4
-0.0364718	-0.0297453	-1	7		0.0447848	-0.015346	1	-1
-0.0147627	0.0365158	-1	4		-0.0119833	-0.000852137	-1	7
-0.0456958	-0.0656674	-1	3		0.0299193	-0.00693614	1	2
-0.0188093	0.0348696	1	0		-0.00177828	0.00159775	1	0
-0.0291719	-0.0308814	0	3		-0.0108777	0.00574855	-1	7
-0.0300273	-0.0307749	0	7		0.00496209	-0.0222942	-1	4
-0.0221562	-0.0442312	-1	6		0.0139081	-0.00763971	1	0
-0.0137433	0.044338	1	4		0.00245496	0.02654	-1	3
0.0289352	0.0314724	1	0		-0.0339649	0.000300588	-1	5
-0.0416795	-0.0441451	-1	3		-0.00829854	0.00474059	1	7
-0.0057461	0.0123528	-1	-1		-0.000198507	0.0481984	-1	2
-0.0250576	0.0460424	-1	-1		0.00765425	0.0172881	0	2
-0.0238304	-0.0575533	0	6		-0.00707842	-0.00679637	-1	6
-0.014442	0.0466087	0	0		0.0152449	0.0134093	1	-1
-0.016494	0.0496506	1	0		0.0164125	-0.0028391	0	3
-0.0415903	-0.0429501	1	7		-0.0116617	0.0192499	0	3
-0.00900947	-0.0168448	0	7		0.0458351	-0.0122004	-1	3
-0.00937539	0.0496065	-1	0		0.0171897	0.00996369	0	7
-0.0398336	-0.0340273	-1	7		-0.0149311	0.0190051	-1	2
-0.0270391	-0.0225685	0	-1		-0.00442421	0.00169344	0	7
-0.0100226	0.0466144	1	0		-0.00693161	-0.00259219	-1	5
-0.036714	-0.0420719	-1	7		0.0163806	0.0218946	-1	7
-0.019054	-0.0368307	1	6		0.0273887	0.00166352	-1	3
-0.00495762	0.0139234	0	1		0.0193721	-0.0014083	-1	3
-0.0337995	-0.0479391	-1	3		-0.0481167	-0.00918819	0	7
-0.0307967	-0.045455	1	6		0.0231148	0.00528055	-1	-1
-0.025272	-0.0425499	-1	6		0.000320758	-0.0183046	1	4
-0.0326743	-0.0594574	1	6		0.00813567	-0.0213372	-1	4
-0.0248187	0.0317091	1	4		-0.00576677	0.0126822	-1	0
-0.0468411	-0.0344446	0	3		-0.00511848	0.0532003	0	2
-0.0622963	-0.0821346	0	3		-0.00517376	-0.0127547	1	-1
-0.0173454	0.0409805	-1	4		0.00274693	0.0117661	1	2
-0.0335873	-0.0380169	0	7		0.00361681	0.0107545	-1	7
-0.00873859	0.0794024	-1	0		0.0191899	0.00997311	0	3
-0.0227077	0.0162197	1	1		-0.0021127	0.00746976	0	0
-0.00998758	0.0706195	0	5		0.00328668	-0.0177179	1	4
-0.0306522	-0.0307781	0	7		0.001696	0.012984	1	2
-0.0458344	0.055151	1	4		-0.00391328	0.00187348	0	5
-0.032077	0.0547095	1	4		0.0164862	-0.0340095	-1	-1
-0.0402371	-0.0489	-1	3		0.0278643	0.00446785	1	3
0.0988951	0.0338783	0	2		0.000763451	-0.00230478	-1	5
-0.0295858	0.0552342	0	0		0.00392241	-0.00674454	0	4
0.0641605	-0.0195418	0	2		0.0074978	0.0252958	1	6
-0.00697466	0.0860667	0	4		0.0140237	-0.000415546	1	-1
-0.0143153	0.0432387	-1	4		0.00998551	-0.0182692	-1	4
-0.026412	0.0148068	1	1		0.0091925	-0.0127267	0	1
0.0209453	-0.0141317	0	2		0.02216	0.00810268	-1	6
0.0113493	-0.000870233	0	1		0.00923403	0.0312371	1	6
-0.0264696	0.0557621	-1	0		-0.0016047	-0.00870683	-1	5
-0.0098733	-0.00251472	-1	-1		0.00419881	0.0105306	-1	3
-0.0235219	-0.0460999	1	3		0.0248648	-0.00626831	0	3
-0.0270562	-0.0412443	0	3		0.0424228	-0.0379702	-1	3
-0.0330286	-0.0305296	-1	7		-0.00492445	0.0310236	-1	6
-0.0221568	0.0219958	1	5		-0.0108031	-0.0227792	1	1
-0.0114161	0.070079	0	5		-0.0799382	0.00196843	0	5
-0.0159633	0.0525146	-1	4		-0.00427819	0.00963173	-1	7
0.0491959	-0.0216662	0	2		-0.0533834	-0.0258587	0	0
0.0506441	0.00393844	0	2		0.0279561	-0.000259287	-1	3
-0.0107364	0.0521616	0	4		-0.0490715	-0.00636606	1	1
-0.0237061	-0.0502702	-1	6		0.00819516	0.0367377	1	6
-0.0295346	0.0521628	1	0		0.00724426	-0.0491284	0	4
-0.0477498	-0.0549271	-1	3		-0.0152298	0.0462431	-1	2
-0.0352596	-0.0439017	0	3		0.0093493	0.000711914	1	0
-0.050514	-0.0390709	0	7		-0.00413348	-0.0102373	0	3
0.0123496	-0.0233907	0	1		0.00382516	-0.019152	0	4
-0.0165046	0.0578609	0	4		-0.0273915	-0.0263644	0	-1
-0.0162147	0.00797913	1	1		0.0456542	-0.0235077	0	3
-0.0543682	-0.0703193	0	3		0.00611353	0.00520045	0	5
0.0570728	-0.0067795	0	2		0.00609342	0.00394408	-1	5
-0.00634998	0.0680647	0	5		-0.0106705	0.0141551	-1	2
-0.0187763	0.0430772	-1	0		-0.00886248	0.00670025	1	7
-0.000607883	0.04156	-1	4		-0.00922934	-0.0162286	1	4
-0.0219158	0.0450346	-1	4		-0.0139433	0.00165119	-1	7
-0.0519623	-0.0646756	-1	7		-0.00785235	0.00733315	-1	5
-0.0134738	0.0402795	-1	4		0.0214729	0.00210425	0	3
-0.0336234	-0.0400083	-1	3		0.00804835	0.00112666	1	3
-0.0401528	-0.0495662	1	3		-0.000999953	0.00959208	1	2
-0.0256706	-0.0496952	-1	6		0.0231098	0.00496645	1	2
-0.0165728	0.0619561	0	5		0.0573737	0.0214595	0	4
-0.0498464	0.108373	0	5		0.004275	-0.00250454	0	0
-0.0233278	0.0547543	-1	4		0.0210795	0.00307247	1	3
-0.00839306	-0.0163297	1	6		0.00119858	-0.0519835	1	4
-0.0203424	-0.0434383	0	6		0.0261924	0.00493167	1	3
-0.00920648	-0.00544339	-1	1		0.000681645	0.000903134	-1	0
-0.0701007	-0.0263725	-1	7		-0.00288715	0.00515805	-1	7
-0.00524699	0.0574066	1	0		0.0234122	-0.00286559	0	3
-0.0150243	0.0440459	0	4		0.000234288	0.00900067	-1	7
-0.0497355	-0.0482819	0	7		-0.0122245	-0.0159287	0	5
-0.0137531	-0.0322274	0	6		0.0487097	-0.0200386	0	3
-0.0127442	0.0947402	0	5		-0.0400206	-0.00318271	1	2
0.0538457	-0.000652675	0	2		0.00352987	0.0275616	0	2
-0.0471248	-0.0549239	0	7		-0.0671634	-0.0121046	1	7
-0.0204459	-0.00624867	0	1		-0.0643742	0.0372176	-1	6
-0.0337197	-0.0228064	0	7		-0.0108626	0.00669083	-1	7
-0.030004	-0.0250344	0	7		0.0205468	0.0322785	0	7
0.0992002	-0.0219222	-1	2		0.00931477	0.0177784	0	6
-0.0195354	0.052214	1	5		0.015672	-0.0223927	1	3
-0.027551	0.00814564	0	-1		-0.0050833	0.055399	0	2
-0.0198319	-0.0424974	1	3		0.00256733	0.0260246	-1	2
-0.0322882	-0.0451209	1	7		-0.00179063	-0.0106201	0	1
0.0756825	-0.0358651	-1	2		-0.00117757	-0.0179288	-1	4
-0.0119064	0.043873	1	4		-0.00799809	-0.00177557	-1	-1
-0.0459602	-0.0497984	1	3		0.0398849	-0.00908768	0	3
-0.0243068	0.000995009	1	-1		0.00486409	0.0136425	1	2
-0.0468497	-0.0339327	-1	7		-0.116227	-0.0161045	0	-1
-0.0153698	-0.010222	0	7		0.000120414	0.0174791	-1	2
0.0316718	-0.0202201	-1	2		0.0106465	-0.0239867	1	1
-0.0383734	-0.017507	0	-1		-0.00587727	-0.0121416	0	1
-0.0155746	0.0020636	1	-1		-0.00399437	-0.00372787	0	0
-0.0309472	-0.0381592	0	6		-0.00870166	0.0167513	0	2
-0.00769132	-0.0209336	-1	3		0.0063648	-0.0415948	1	4
-0.0301212	-0.025144	1	7		-0.00460085	0.023052	1	3
-0.00359222	0.0617788	0	5		-0.00637485	-0.0253232	1	1
-0.0244759	-0.0512034	1	6		-0.00979722	0.0107788	-1	6
-0.0104217	0.0592888	1	5		-0.00476167	-0.049499	0	4
0.0246353	-0.0105292	-1	2		0.0348242	0.0496196	0	6
-0.0252381	0.0360544	0	0		-0.0882051	-0.0147162	-1	5
-0.00611253	0.0507416	-1	4		-0.0191645	-0.0109739	1	1
-0.0150551	0.0391972	1	4		-0.0341307	-0.0100645	0	7
0.00106099	0.0494154	-1	0		0.00694776	0.0573401	1	2
0.0545282	-0.0416048	0	2		0.0225765	0.000242518	1	3
0.0148409	-0.022866	0	2		-0.0350655	-0.005986	1	7
-0.00334039	0.0402249	1	4		-0.00226399	-0.0183943	0	7
0.0685351	-0.0195195	-1	2		-0.00989745	0.002062	0	7
-0.0200727	0.0317087	1	0		-0.00417871	0.0494359	1	6
-0.0144078	0.0393033	-1	0		0.000736236	-0.0183802	0	-1
-0.0227472	0.0367516	-1	4		-0.031829	0.00879055	1	7
[truncated: 804 more rows]
