# Supplementary material for: Self-supervised predictive learning accounts for cortical layer-specificity
Source: Nat Commun. 2025 Jul 4;16:6178. doi: 10.1038/s41467-025-61399-5 (PMC12227776; doi:10.1038/s41467-025-61399-5)
Supplement: Supplementary file 4 — Source Data [file 41467_2025_61399_MOESM4_ESM.zip › paper_figures/supp_figures/Figure S13.xlsx]

## Sheet: b
L2/3
0	1	2	3	4	5	6	7	8	9	10	11	12	13	14	15	16	17	18	19	20	21	22	23	24	25	26	27	28	29	30	31	32	33	34	35	36	37	38	39	40	41	42	43	44	45	46	47	48	49
-1.04338e-05	3.89421e-05	6.73897e-05	9.25411e-05	0.000157727	-4.20354e-06	-0.000107808	-0.000122786	-0.000244852	-9.40832e-06	0.000313362	0.000243992	3.73101e-05	-3.78513e-05	-1.04196e-05	0.000154707	0.000238125	1.13003e-06	2.39615e-06	-0.000226569	6.21489e-05	-0.000168284	-0.000386062	9.51241e-06	0.000345295	-8.33382e-05	-2.56095e-05	5.82377e-05	0.000102195	-0.000342344	-1.51471e-05	0.000306116	-9.33301e-05	-5.53558e-07	5.50559e-06	-0.000192104	-2.03652e-05	0.000167281	-2.61507e-06	-0.000417383	4.42791e-05	-0.000187314	3.93862e-05	-0.000139061	6.47617e-05	-9.69503e-05	7.87186e-05	0.00011788	-9.54257e-05	0.000191391
-0.000345946	-1.09345e-05	0.000309757	0.000124174	0.00135886	0.000307246	-0.000680405	-2.79983e-05	0.00039009	-0.000190792	0.00242389	0.000285639	-2.37615e-05	-0.000360529	-0.00018324	-1.33143e-05	0.00106332	-0.0003641	-0.000219678	-0.00108332	5.78607e-05	-0.000917355	-0.000248088	-0.000127235	0.00229276	-0.00026607	-0.00032803	0.000249494	0.000118033	-0.00010079	-5.6938e-05	0.000849292	0.000110893	0.000454632	-2.27052e-05	0.000243189	-0.000124148	0.00197967	0.000331933	-0.00260484	-0.000227393	-0.000807209	0.000642442	0.000102934	0.000165104	-0.000388789	0.000713387	-0.000190388	-0.000507248	0.000101721
-0.000590932	-1.96176e-05	0.000403322	8.51595e-05	0.00164368	0.000413753	-0.000815693	-0.000105863	0.000502214	-0.000217374	0.00303313	0.000262514	-4.37963e-05	-0.000503266	-0.000218054	-6.23907e-05	0.00137118	-0.000504825	-0.000239057	-0.00128572	-4.96508e-05	-0.00108807	-0.000237228	-0.000165529	0.00292829	-0.000278357	-0.000254649	0.000390534	0.000135155	-1.62485e-05	-7.4507e-05	0.00103991	0.000124305	0.000558787	-4.3858e-05	0.000134843	-0.000141589	0.00251225	0.00048535	-0.00326223	-0.000401466	-0.000970636	0.000903332	0.000253945	0.000197951	-0.000462813	0.00101018	-0.000153437	-0.000678132	0.000119345
-0.000289827	1.65352e-05	0.000221322	0.000103327	0.00101956	0.000216011	-0.000519212	-0.000141787	0.000110787	-0.000151729	0.0018161	0.00028407	-7.00102e-06	-0.000313764	-0.000144308	3.17425e-05	0.000950411	-0.000288951	-0.000123605	-0.000811239	0.000112035	-0.00063505	-0.000389111	-7.46515e-05	0.00170404	-9.26592e-05	-0.000144621	0.000261301	0.000118903	-0.000212671	-7.08077e-05	0.000688442	2.04435e-05	0.000223901	-2.18971e-05	-2.95835e-05	-0.000100282	0.0014958	0.000237522	-0.00208619	-0.000137132	-0.000591141	0.000495367	1.51635e-05	0.000134227	-0.000315536	0.000591831	-3.05779e-05	-0.000395884	0.000146998
-4.24245e-05	4.327e-05	0.000368526	0.000176596	0.000814654	0.000100521	-0.000495884	-0.000223853	-0.000294084	-9.17934e-05	0.00137732	0.000428162	5.24403e-05	-0.000128528	-8.98551e-05	0.000296963	0.000658293	-6.39302e-05	-1.59056e-07	-0.000773885	1.59846e-05	-0.000561902	-0.00067856	2.68387e-05	0.00107336	-0.000200123	-0.000340766	0.000134085	0.000295788	-0.000372757	-3.26454e-05	0.00063793	0.00015795	5.36104e-05	-3.64447e-05	-0.000118967	-8.3133e-05	0.000784521	4.17985e-05	-0.00143501	-9.02098e-05	-0.000594842	0.000220749	-7.43157e-05	0.000114039	-0.000234052	5.90164e-05	0.000161003	-0.000210032	0.000167237
-0.000319398	-2.61798e-06	0.000360759	8.60459e-05	0.00100248	0.000216201	-0.000487828	-0.00010376	0.000136369	-0.000112161	0.00180444	0.000279416	1.07297e-05	-0.000272142	-9.96032e-05	6.96078e-05	0.0008373	-0.000248249	-8.22831e-05	-0.000864248	-0.000113014	-0.000693087	-0.000326235	-8.16113e-05	0.00176667	-0.00027263	-0.000191124	0.000241432	0.000165676	-8.91866e-05	-4.38233e-05	0.000740812	0.000154927	0.000336553	-3.36374e-05	-2.02377e-05	-8.77742e-05	0.00135056	0.000262519	-0.00194793	-0.000279422	-0.000680562	0.00049932	0.000159471	0.000122889	-0.000263916	0.000539727	1.9806e-05	-0.000437362	0.000107908
-0.000214225	5.17801e-06	0.000393366	0.000151312	0.00108351	0.000203438	-0.000570355	-0.000106506	3.95947e-05	-0.000102573	0.00192062	0.00035975	2.11399e-05	-0.000216929	-0.000112577	0.000162907	0.000780017	-0.000188003	-0.000117927	-0.00096305	-7.77302e-05	-0.000779054	-0.000395017	-4.62499e-05	0.00171454	-0.000342039	-0.000388624	0.000168343	0.000232457	-0.000211022	-1.49098e-05	0.000775052	0.000174458	0.000308159	-3.50497e-05	6.12953e-05	-8.80919e-05	0.00133059	0.0001993	-0.00194913	-0.000217461	-0.000750407	0.000434994	9.47893e-05	0.000143679	-0.000299904	0.000333108	1.5162e-05	-0.00033758	0.00014606
-0.000244294	-1.16204e-05	0.000200963	0.000272927	0.00109509	0.000175023	-0.000450334	-4.46798e-05	6.6332e-05	-3.49392e-05	0.00190347	0.000400135	1.27762e-05	-0.000246633	-8.59108e-05	7.56764e-05	0.000781716	-0.000219915	-0.000236201	-0.000990153	-3.82057e-05	-0.000809181	-0.000248517	-0.000116045	0.00199369	-0.000455943	-0.000285553	0.000157925	9.51438e-05	-0.000416101	1.2486e-05	0.00087744	-0.000143232	0.000462995	-1.02065e-05	7.96427e-05	-5.68185e-05	0.00153067	0.000272672	-0.00208878	-0.000107339	-0.000703117	0.000501869	3.43357e-05	0.000158826	-0.000368321	0.000551956	2.02924e-05	-0.000340754	0.000320627
-0.000426736	4.06714e-05	0.000306737	-3.32043e-05	0.00114439	0.00031789	-0.000718866	-0.000250936	0.000267721	-0.000292973	0.00214636	0.000182698	-3.59466e-05	-0.000419153	-0.000228072	1.96691e-05	0.00121081	-0.000413336	-4.61463e-05	-0.000809036	0.000170725	-0.000650164	-0.000514013	-6.36102e-05	0.00183487	0.00016302	-8.30623e-05	0.000372913	0.000178235	1.78812e-05	-0.000148231	0.000630034	0.000205044	0.000122572	-3.8517e-05	-4.74724e-05	-0.000158034	0.00175735	0.000269789	-0.00241176	-0.000238852	-0.000623606	0.000608648	4.95803e-05	0.000141699	-0.000319237	0.000716778	-0.000105769	-0.000556152	-1.7387e-05
-0.00023324	3.49739e-05	0.000348875	9.62152e-05	0.000982441	0.000199182	-0.000578898	-0.000222664	-2.40373e-05	-0.000165718	0.0017512	0.0003239	1.45957e-05	-0.000259548	-0.000140958	0.000167909	0.000893101	-0.000222489	-3.5184e-05	-0.000820932	4.19746e-05	-0.000626156	-0.000566927	-2.54901e-05	0.00149443	-9.53058e-05	-0.000226356	0.000238935	0.000235694	-0.000196781	-7.45855e-05	0.000668733	0.000167899	0.000135092	-3.73711e-05	-7.84857e-05	-0.000110902	0.00124551	0.000164502	-0.00189768	-0.000180293	-0.000632928	0.000414049	9.78462e-06	0.000128575	-0.000275358	0.000379562	5.17209e-05	-0.000379725	9.79653e-05
-0.000479202	-4.20085e-06	5.29699e-05	0.000108748	0.00106482	0.000248752	-0.000403237	-0.000130476	0.000292382	-0.000129742	0.00189534	0.000206659	-3.9009e-05	-0.000428838	-0.0001402	-0.000140425	0.00107146	-0.000421116	-0.000226827	-0.000790205	0.000131675	-0.000593061	-0.000160751	-0.000152204	0.00206094	-6.82949e-05	9.10541e-05	0.000347209	-3.87633e-05	-0.000206706	-7.7992e-05	0.000731302	-0.00020928	0.000350306	-8.94399e-06	-7.4614e-05	-8.40719e-05	0.00185121	0.000377004	-0.00237724	-0.000155829	-0.000532492	0.000664881	7.08533e-05	0.000142722	-0.000361092	0.0009742	-4.74444e-05	-0.000497855	0.000209636
-0.000101595	-2.68896e-05	-0.000126184	0.000129976	0.000798994	0.000169226	-0.000335999	0.000219423	0.000396187	-9.40785e-05	0.00143984	0.000164839	-4.75277e-05	-0.000238796	-0.000134961	-0.000227981	0.000659887	-0.000253938	-0.000323712	-0.000574083	0.000362854	-0.000587796	8.22778e-05	-0.000138984	0.00150373	-0.000131273	-0.000188289	9.35393e-05	-0.000148528	-0.000267004	-1.64542e-05	0.000491892	-0.000281983	0.000359141	3.5905e-05	0.000357006	-5.68531e-05	0.00152422	0.000228771	-0.00173304	0.000150701	-0.000351415	0.000393665	-0.000129792	0.000114066	-0.000327342	0.000632222	-0.000381914	-0.000191245	0.000211118
-0.000304028	-2.38981e-05	0.000490631	0.000163756	0.0013721	0.000268952	-0.000668036	-6.32769e-05	0.000125317	-9.79287e-05	0.00243278	0.000373812	1.50962e-05	-0.000314625	-0.000126492	7.84805e-05	0.00103805	-0.000260331	-0.000133208	-0.00119388	-0.000150862	-0.000982287	-0.000381604	-9.9096e-05	0.00230248	-0.000439381	-0.000374579	0.000267021	0.000205725	-0.000165834	-1.90339e-05	0.000981355	0.00017136	0.000454251	-5.28318e-05	5.1084e-05	-9.92438e-05	0.0017828	0.00032616	-0.00255466	-0.000334067	-0.000900038	0.000636238	0.000189599	0.000143271	-0.000361438	0.000567692	1.62311e-05	-0.000443773	0.000173053
-0.000195782	1.70946e-05	0.000447788	4.30202e-05	0.00104623	0.000240051	-0.000658	-8.36104e-05	0.000189786	-0.000204272	0.00189893	0.000277206	9.71053e-06	-0.000219572	-0.000153435	0.000152068	0.000806172	-0.000214933	-4.26362e-05	-0.000876288	-2.08899e-05	-0.00074971	-0.000440393	-3.49776e-05	0.00156729	-0.000193095	-0.000403584	0.000173146	0.000262054	5.20206e-06	-6.43713e-05	0.000646895	0.000372246	0.000246735	-3.48389e-05	0.000172378	-0.000127025	0.00127658	0.000165463	-0.0018709	-0.000242853	-0.000723538	0.000400208	8.98821e-05	0.000127598	-0.000250611	0.000309479	-0.000115154	-0.000410153	-2.44721e-05
-0.000149785	3.84913e-05	0.000592438	8.00122e-05	0.00108487	0.000225951	-0.000759015	-0.000201747	-2.94569e-05	-0.000194994	0.00198333	0.0003697	3.5916e-05	-0.000168908	-0.000151783	0.00033051	0.000783814	-0.000140818	2.3085e-05	-0.000971598	-0.000111685	-0.000807957	-0.000661692	2.26424e-05	0.00147195	-0.000247874	-0.000534859	0.000151582	0.000409878	-7.96389e-05	-5.04439e-05	0.000706872	0.000474678	0.000163584	-5.54963e-05	7.84507e-05	-0.000131382	0.00110953	9.93874e-05	-0.00180807	-0.000281008	-0.000821225	0.000347532	8.00647e-05	0.000141082	-0.000250113	7.18106e-05	2.04448e-05	-0.000366891	-2.512e-06
-0.000215177	-1.59637e-05	0.000447907	0.000195395	0.00128592	0.000249709	-0.000681804	6.7666e-06	0.000189639	-0.000112604	0.00231105	0.000385378	1.5925e-05	-0.000229993	-0.00012821	0.000138558	0.000840979	-0.000212434	-0.000166427	-0.00115086	-0.000134091	-0.00101472	-0.000322854	-9.36166e-05	0.00214972	-0.000509313	-0.000521427	0.000143547	0.000224879	-0.000184296	1.57691e-06	0.000915958	0.000193401	0.000500161	-3.18432e-05	0.000252019	-9.84677e-05	0.00162936	0.000263026	-0.00227063	-0.0002435	-0.000889092	0.000527696	0.000128939	0.000160356	-0.000354135	0.000416054	-8.79938e-05	-0.000403611	0.000161604
-0.000557524	-3.29027e-05	0.000339646	9.79798e-05	0.00140417	0.000365534	-0.000672477	-1.34598e-05	0.000565423	-0.000165209	0.00264281	0.000209136	-4.06838e-05	-0.000411071	-0.000164791	-6.40161e-05	0.00107196	-0.000442129	-0.000247157	-0.00113428	-0.000167371	-0.00101947	-4.56437e-05	-0.00018312	0.00270032	-0.000399206	-0.000253696	0.000287103	9.33731e-05	3.57953e-05	-3.74534e-05	0.000935638	9.34327e-05	0.000653446	-2.64301e-05	0.000237922	-0.000109037	0.00219249	0.000464126	-0.00274688	-0.000377885	-0.000878312	0.000806843	0.000288676	0.00018274	-0.000397687	0.000927158	-0.000178343	-0.000637716	0.000116473
-0.000377784	1.75479e-05	0.00053193	0.000105974	0.000988311	0.000236497	-0.000633514	-0.00022798	4.65283e-05	-0.000118457	0.00194382	0.00029479	2.35451e-05	-0.000214416	-9.71799e-05	0.000276112	0.000739605	-0.000201031	1.16841e-05	-0.000927693	-0.000373158	-0.00081626	-0.000462389	-5.23826e-05	0.0018032	-0.000387949	-0.000309128	0.000199336	0.000332868	-4.28054e-05	-2.57049e-05	0.000781739	0.000287385	0.000365759	-5.4248e-05	-4.64967e-05	-9.16175e-05	0.00118385	0.000241273	-0.00177383	-0.000390437	-0.000788604	0.000502938	0.000230342	0.000143866	-0.000244997	0.00034333	0.000140935	-0.000489911	9.60726e-05
-0.000531749	2.35287e-05	0.000546285	0.000109243	0.00103262	0.000274996	-0.000675468	-0.000313382	8.77696e-05	-0.000131141	0.00211765	0.000272749	1.40183e-05	-0.000272136	-0.000103342	0.000295051	0.000833845	-0.000268319	2.92581e-05	-0.00096606	-0.000483304	-0.000868256	-0.000479296	-8.22353e-05	0.00207894	-0.000399567	-0.000207856	0.000257144	0.000344614	-1.64385e-05	-3.8633e-05	0.00085388	0.000241132	0.000436358	-5.99229e-05	-0.000125823	-9.57401e-05	0.00133917	0.000315499	-0.00194005	-0.000467777	-0.000826268	0.000621805	0.000287379	0.000161371	-0.000266647	0.000502204	0.000206051	-0.000617564	0.000122449
-0.000373293	1.14469e-05	0.000266786	0.000199671	0.00071299	0.000146823	-0.000376501	-0.000204715	-4.24501e-05	-1.37485e-05	0.00143754	0.000286229	1.98419e-05	-0.000181612	-3.55234e-05	0.000209706	0.000546831	-0.00017102	-6.23371e-05	-0.000723172	-0.000343245	-0.000640735	-0.000292416	-8.76492e-05	0.00160663	-0.000419363	-0.000117654	0.000153064	0.000186783	-0.000255714	1.01228e-05	0.000714082	-6.70997e-05	0.000398203	-2.52272e-05	-0.000133868	-3.44458e-05	0.00098643	0.000246779	-0.00139571	-0.000231413	-0.000574907	0.000446355	0.000149782	0.00013624	-0.000242086	0.000428347	0.000214667	-0.000393315	0.000269111
-0.000102474	2.57915e-05	0.000388609	0.000350419	0.000666076	5.97771e-05	-0.000437511	-0.000184671	-0.000305915	4.33479e-05	0.00129729	0.000467824	6.9974e-05	1.90892e-05	6.13009e-07	0.000476307	0.000223333	4.12929e-05	-4.31797e-05	-0.000836541	-0.000439062	-0.000764801	-0.000465994	-2.17363e-05	0.00129112	-0.000690297	-0.000488459	-5.21774e-05	0.000349456	-0.000468641	8.01117e-05	0.000759416	2.49729e-05	0.000399324	-2.46138e-05	1.67363e-05	-1.91787e-05	0.000523714	7.99392e-05	-0.000940006	-0.000136587	-0.000683653	0.000210785	4.14515e-05	0.00015049	-0.000229425	-9.20188e-05	0.000283605	-0.000217666	0.000334518
-0.000368595	2.31191e-05	0.000730799	0.000318928	0.00105729	0.000183589	-0.000715253	-0.000368582	-0.000375766	2.21421e-05	0.00215631	0.000509477	7.81289e-05	-0.000120486	-2.56613e-05	0.000568703	0.000637715	-5.35132e-05	7.87434e-05	-0.00119669	-0.000762462	-0.00107525	-0.000713541	-3.62614e-05	0.00209388	-0.00079494	-0.000465445	0.000143985	0.000513514	-0.000354046	5.83744e-05	0.00109371	0.000194741	0.000497797	-8.29674e-05	-0.000247056	-4.95368e-05	0.0010006	0.000241402	-0.00173315	-0.000465594	-0.000995432	0.000527762	0.000270296	0.000173665	-0.000289131	0.000109165	0.000495495	-0.000453426	0.000348641
-0.000573877	1.63778e-05	0.000471087	0.000187368	0.000738116	0.000207791	-0.000504118	-0.000311029	1.90031e-05	-2.08005e-05	0.0017044	0.000251617	2.42915e-05	-0.000171221	-2.03769e-05	0.000367068	0.000489366	-0.000188972	2.94001e-05	-0.000823626	-0.000740349	-0.00081724	-0.000315141	-0.000105129	0.00193421	-0.000609706	-0.000151071	0.000155259	0.000327929	-8.1789e-05	2.46328e-05	0.000818864	8.4753e-05	0.000569329	-4.71557e-05	-0.00015961	-3.75386e-05	0.000962223	0.000319774	-0.00135037	-0.000460759	-0.000736182	0.000561722	0.000344999	0.000161572	-0.000216921	0.000424224	0.000331493	-0.000580241	0.000235502
-0.000365331	-3.15436e-06	0.000139252	0.000301625	0.00109651	0.000250876	-0.000626522	-1.27201e-05	0.000348342	-9.3331e-05	0.00218932	0.000298887	-2.81383e-05	-0.000225946	-0.000131943	0.000129567	0.000655844	-0.000282829	-0.000289328	-0.000984277	-0.000169956	-0.00101725	-6.77568e-05	-0.000165185	0.0023004	-0.000544932	-0.00040957	5.22083e-05	0.000114902	-0.000317653	3.14035e-05	0.000844748	-0.00018515	0.000667548	9.51478e-06	0.000375133	-6.4704e-05	0.00174068	0.000323508	-0.00203524	-8.35157e-05	-0.000731081	0.000586232	5.42154e-05	0.000210844	-0.000416457	0.000582959	-0.000137644	-0.000444997	0.000316536
-0.000633736	2.59464e-05	0.000442889	2.89577e-05	0.00115814	0.000373638	-0.000821004	-0.000256464	0.000401076	-0.000243961	0.00246341	0.00014777	-3.85337e-05	-0.000373101	-0.000190098	0.000156214	0.00102455	-0.000415828	-3.09479e-05	-0.000941549	-0.000316444	-0.000942288	-0.000353716	-0.000123126	0.00235673	-0.000210392	-0.000182579	0.000299298	0.000270648	0.000130488	-8.43588e-05	0.000788672	0.000227092	0.000467637	-4.54983e-05	5.47578e-05	-0.000132927	0.00180833	0.000385218	-0.00231563	-0.000425137	-0.000796753	0.000753192	0.000265987	0.000183338	-0.00032685	0.000740308	-3.20987e-05	-0.000715865	4.44765e-05
-0.000165802	-2.91973e-06	0.000252541	0.000202261	0.00110616	0.000257222	-0.000713957	0.000113913	0.000449636	-0.000174735	0.00212859	0.000276325	-2.14342e-05	-0.000153269	-0.000166241	0.000133016	0.000578319	-0.000221191	-0.000247019	-0.000958531	-3.68431e-05	-0.00100992	-0.000102813	-0.000112459	0.00194208	-0.000465188	-0.000635981	-2.13827e-05	0.000174086	-0.000127097	1.14948e-05	0.000699147	0.000132111	0.000562498	9.191e-06	0.000611441	-0.000101676	0.00156072	0.000208244	-0.00186475	-6.61891e-05	-0.000755084	0.000428387	2.18751e-05	0.000185462	-0.000355474	0.000325521	-0.000337619	-0.000372016	0.000111565
-0.00011177	-1.51584e-05	0.000351731	0.000273706	0.00136453	0.000266536	-0.000804343	0.000124437	0.000324009	-0.000142539	0.00250572	0.000399335	-3.65998e-06	-0.000179717	-0.000171696	0.00015126	0.000748133	-0.000202002	-0.000272551	-0.00120681	-2.60384e-05	-0.00117972	-0.00022145	-0.000109367	0.00225193	-0.000579467	-0.000750243	1.29934e-05	0.000208471	-0.000266945	2.93318e-05	0.000902168	0.000124011	0.000593184	-7.01837e-06	0.000572382	-0.000105189	0.00180326	0.000231607	-0.0023053	-8.41104e-05	-0.000909983	0.00049461	1.37102e-05	0.000194728	-0.000424976	0.000320419	-0.000282706	-0.000338377	0.000196281
-0.00030837	1.98907e-05	0.000605193	0.000134037	0.000974677	0.00023268	-0.000704042	-0.000187219	6.3847e-05	-0.000124389	0.00196639	0.000317419	3.33042e-05	-0.000135739	-9.41269e-05	0.000372958	0.000592769	-0.000140265	2.79849e-05	-0.000967469	-0.000463541	-0.000916677	-0.000471049	-4.14694e-05	0.00175983	-0.000510545	-0.000480791	0.00010556	0.000403651	-1.64069e-05	-2.3589e-06	0.000780278	0.000386494	0.00042679	-5.22729e-05	0.000102397	-9.43306e-05	0.00104726	0.000196804	-0.00158676	-0.000390482	-0.000851084	0.000437579	0.000231033	0.000152598	-0.000230839	0.0001644	0.000103105	-0.000475294	7.01432e-05
-0.000330341	2.35922e-05	0.00053859	0.000197334	0.000676239	0.000136594	-0.000468109	-0.000253952	-0.000148236	-7.69112e-06	0.0014368	0.000356623	6.06639e-05	-5.843e-05	-1.34501e-06	0.000450255	0.000335197	-5.4059e-05	4.99361e-05	-0.000819984	-0.000633162	-0.000753589	-0.000437249	-3.53002e-05	0.00147556	-0.000637266	-0.000345516	6.22978e-05	0.000396242	-0.000160166	4.09405e-05	0.000762971	0.000234616	0.000437908	-4.50766e-05	-0.000102057	-3.91041e-05	0.000592077	0.000172415	-0.00104483	-0.00038081	-0.00074953	0.000341829	0.00025709	0.000145831	-0.000171766	9.30307e-05	0.000313783	-0.000418479	0.000196541
-0.000494932	4.40447e-05	0.000539692	7.70189e-05	0.00111996	0.000322438	-0.000863473	-0.000335811	0.00013947	-0.000221807	0.00234643	0.000238216	-8.51525e-06	-0.000295669	-0.000178901	0.000306324	0.000952692	-0.000303035	4.24517e-05	-0.000965197	-0.000333347	-0.000926554	-0.000578839	-5.96398e-05	0.00206548	-0.000226989	-0.000297252	0.000257551	0.000380408	1.46743e-05	-7.15963e-05	0.000783974	0.000294754	0.000333968	-6.158e-05	-2.5269e-05	-0.000131503	0.00151407	0.000279641	-0.00210869	-0.000396922	-0.000815179	0.000632046	0.000194093	0.000172737	-0.000305001	0.000448582	9.09506e-05	-0.000605736	6.26827e-05
-0.000401706	-2.58126e-05	0.000263329	0.00020192	0.00124609	0.000307449	-0.000669867	7.54609e-05	0.000522406	-0.000133316	0.00242127	0.000257101	-3.13406e-05	-0.000275571	-0.000145301	3.71409e-05	0.000780375	-0.000332722	-0.000276315	-0.00107587	-0.000187604	-0.00108295	-4.20475e-06	-0.00017961	0.00249619	-0.000549449	-0.000435232	0.000111181	0.000110862	-0.000101457	1.05803e-05	0.000884969	1.43939e-05	0.000722583	-1.33066e-06	0.000440429	-8.82822e-05	0.00192511	0.000377496	-0.00230803	-0.000216067	-0.000833056	0.000658094	0.0001759	0.00019669	-0.000397868	0.000691271	-0.000237618	-0.000527901	0.000192343
-0.000416554	1.81747e-05	0.000351697	0.000256597	0.000963998	0.000207647	-0.000571768	-0.000237084	2.65615e-05	-5.75257e-05	0.00193241	0.000343469	1.51889e-05	-0.000206577	-7.84521e-05	0.00029354	0.000656929	-0.000210434	-9.7206e-05	-0.000947392	-0.000390054	-0.000869161	-0.000363038	-0.000100989	0.00201156	-0.000520331	-0.000274437	0.000141551	0.000261844	-0.00028251	1.36299e-05	0.000861184	-2.41736e-05	0.000503196	-3.06935e-05	-1.08204e-05	-5.95951e-05	0.00129275	0.000280202	-0.00176893	-0.000268747	-0.000752792	0.000539406	0.00015013	0.000178837	-0.000317983	0.000436069	0.000182529	-0.000480341	0.00028269
-0.00064124	-5.40227e-06	0.000502197	5.73396e-05	0.00124577	0.000380789	-0.000798605	-0.00016736	0.000452085	-0.000189109	0.0025992	0.000155576	-3.30065e-05	-0.000364391	-0.00016081	0.000118785	0.000990834	-0.000399898	-6.47883e-05	-0.00105271	-0.000441491	-0.00105057	-0.000228707	-0.000151703	0.00258219	-0.000391841	-0.000240607	0.000286616	0.000249822	0.000163693	-4.78212e-05	0.000885186	0.000235716	0.000610208	-5.1482e-05	0.000112296	-0.000115514	0.00189631	0.00044026	-0.00241544	-0.000498205	-0.00088046	0.000807211	0.000362317	0.000176969	-0.00033264	0.000769267	-3.02233e-05	-0.000713414	6.80707e-05
-0.000291773	1.32752e-05	0.000283924	0.000300435	0.000665496	0.000116892	-0.000403817	-0.000165099	-5.78275e-05	2.03644e-05	0.00139327	0.000341251	3.29761e-05	-6.7774e-05	-1.31068e-05	0.000344947	0.000291801	-8.34998e-05	-9.38786e-05	-0.000771721	-0.000468874	-0.000753942	-0.000250596	-8.48486e-05	0.00156613	-0.000638219	-0.000320075	4.66278e-06	0.00024777	-0.000333762	6.33685e-05	0.00073397	-6.98969e-05	0.000514814	-1.42185e-05	4.79274e-05	-1.79566e-05	0.000797389	0.000195201	-0.0010955	-0.000185909	-0.000632659	0.000355913	0.000124535	0.000159019	-0.000244624	0.00020571	0.000207955	-0.000344583	0.000314859
-0.000243745	-2.25599e-05	0.000395176	0.000323453	0.00110737	0.000202897	-0.000612122	2.8331e-05	0.000124021	-6.46977e-06	0.00214882	0.00041065	2.5254e-05	-0.000125154	-6.31568e-05	0.000248168	0.000531266	-0.000132068	-0.000195707	-0.00112445	-0.000402548	-0.00111104	-0.000183266	-0.000124298	0.00221475	-0.000800188	-0.000577777	1.39938e-05	0.000237428	-0.000316775	7.97874e-05	0.00096897	1.76264e-05	0.000697603	-1.79182e-05	0.000295471	-4.52082e-05	0.00140998	0.000278297	-0.00185623	-0.000211794	-0.000880585	0.000503848	0.000165029	0.000184237	-0.000356117	0.00032036	8.81494e-06	-0.000367118	0.000325076
-0.000179749	5.7565e-05	0.000470644	0.000299524	0.000628586	8.74896e-05	-0.000544354	-0.000337732	-0.000358473	-1.86319e-05	0.00133672	0.000442278	6.88189e-05	3.95498e-06	-2.68504e-05	0.000584535	0.000281609	2.0162e-05	5.80237e-05	-0.00079494	-0.000498398	-0.000740066	-0.000646358	9.54205e-06	0.00121299	-0.000570809	-0.000448343	-1.20118e-05	0.000451931	-0.000395234	4.37811e-05	0.000717072	0.000131248	0.00029942	-3.91835e-05	-8.86689e-05	-4.33881e-05	0.000439011	5.73175e-05	-0.000885859	-0.000200641	-0.000690055	0.000221705	4.90583e-05	0.000158582	-0.000206857	-0.000140514	0.000356053	-0.000299424	0.000272648
-0.000400557	-2.20435e-06	0.000505717	0.000315672	0.00115252	0.000252049	-0.000739114	-0.000143309	0.000109421	-4.153e-05	0.002365	0.0003825	2.04981e-05	-0.0001575	-8.12497e-05	0.000370553	0.000596762	-0.000174246	-0.000118674	-0.00117514	-0.000590012	-0.00117615	-0.000305627	-0.000120607	0.00239371	-0.000795827	-0.000538929	6.12163e-05	0.000342268	-0.000239641	6.34171e-05	0.00101233	8.12307e-05	0.000710448	-3.92844e-05	0.000198759	-6.01807e-05	0.00145328	0.000315543	-0.00192711	-0.000344818	-0.000954187	0.000600295	0.000237828	0.000202783	-0.00035697	0.000332205	0.000129763	-0.000500022	0.000298373
-0.00033436	4.06053e-06	0.000545908	0.000176376	0.00133312	0.000366411	-0.00102048	-2.84375e-06	0.000502812	-0.000229082	0.00276622	0.000255247	-2.38436e-05	-0.000181267	-0.000203337	0.000294718	0.000704047	-0.00025836	-0.000137067	-0.0011878	-0.000366747	-0.00131077	-0.00024409	-0.000112609	0.00243114	-0.000592064	-0.000774767	1.89866e-05	0.000363779	6.65632e-05	8.90062e-06	0.000854157	0.000368451	0.000680302	-2.99822e-05	0.000618628	-0.000133047	0.00177899	0.000282083	-0.00217371	-0.000309276	-0.000999069	0.000604024	0.000194535	0.000213183	-0.000375092	0.000290615	-0.000262784	-0.000550402	4.44549e-05
-0.000455666	-1.09078e-06	0.000408708	0.000284279	0.000971628	0.000246341	-0.000650589	-0.000115171	0.000251202	-4.9803e-05	0.00210882	0.000293094	5.19605e-06	-0.000134283	-6.81663e-05	0.000341268	0.000437038	-0.000194481	-0.000134398	-0.00101252	-0.000625676	-0.00108392	-0.000143497	-0.000142126	0.0022571	-0.000778169	-0.000465062	1.67625e-05	0.000293617	-0.000146103	6.39294e-05	0.000889556	4.96061e-05	0.000759997	-2.08514e-05	0.00027544	-4.98667e-05	0.00131861	0.000320678	-0.00161191	-0.00032908	-0.000854316	0.000567694	0.000260228	0.000203066	-0.000316204	0.00037383	6.90433e-05	-0.000535797	0.000259553
-0.000434421	4.58696e-05	0.000640948	8.78036e-05	0.00111253	0.000339037	-0.000988512	-0.00026518	0.000215386	-0.000242985	0.00245094	0.00024094	-3.68662e-06	-0.000202832	-0.000185247	0.000415711	0.000775979	-0.000243288	6.22086e-05	-0.00101355	-0.000462741	-0.00108979	-0.000554771	-5.00299e-05	0.00206792	-0.000377381	-0.000532893	0.000138181	0.000474229	9.54249e-05	-4.26392e-05	0.000776699	0.000446206	0.00043158	-5.83736e-05	0.000193935	-0.000138432	0.00140077	0.000238514	-0.00190377	-0.000409462	-0.000904898	0.000574152	0.00022108	0.000190006	-0.000291561	0.000243845	3.06044e-06	-0.00060221	1.63722e-05
-0.000544208	5.08703e-05	0.000673564	0.00011788	0.000917778	0.000287767	-0.00084282	-0.000417523	1.42206e-05	-0.000156005	0.00213811	0.000243825	1.76536e-05	-0.000181629	-0.000113266	0.000507043	0.00066088	-0.000200995	0.000142806	-0.000927952	-0.000709109	-0.000964366	-0.000604348	-4.46527e-05	0.00194558	-0.000454033	-0.000347001	0.000173242	0.000508246	5.28878e-05	-2.34977e-05	0.000793638	0.000368135	0.000425998	-7.42681e-05	-8.80817e-05	-0.000100796	0.0010733	0.000256777	-0.00157379	-0.000515122	-0.000855638	0.00057526	0.000309294	0.000175088	-0.000231955	0.000230361	0.000274958	-0.000628972	8.82617e-05
-0.000480643	2.6834e-05	0.000507195	0.000203492	0.00100394	0.000263498	-0.000745712	-0.000267708	6.2564e-05	-0.000102209	0.0021873	0.000309817	1.28073e-05	-0.000199516	-0.000101638	0.000376872	0.000684895	-0.000215344	-8.92158e-06	-0.000997805	-0.000550364	-0.00101484	-0.000439776	-9.06871e-05	0.00215314	-0.000548428	-0.000363867	0.000144701	0.000372354	-0.000139241	6.81763e-06	0.000887581	0.000146022	0.000535633	-4.70509e-05	1.02724e-05	-7.90069e-05	0.00132115	0.000295611	-0.00180355	-0.000372862	-0.000845641	0.000594926	0.000235581	0.00018987	-0.000307767	0.00037979	0.000177257	-0.00055697	0.000224881
-0.000254369	2.32667e-05	0.000746386	0.000193893	0.00128683	0.000347134	-0.00112483	-7.12844e-05	0.000358564	-0.000233901	0.0027335	0.000319051	8.30207e-06	-7.15302e-05	-0.000188426	0.000515329	0.000538439	-0.000146523	-3.04595e-05	-0.00124247	-0.000551548	-0.0013856	-0.000431332	-5.68138e-05	0.00223139	-0.000715212	-0.000969902	-6.34643e-05	0.000543433	9.65961e-05	2.77369e-05	0.00086106	0.000585598	0.000652586	-4.73081e-05	0.000639908	-0.000140795	0.00142252	0.000189373	-0.00185337	-0.000380162	-0.0011046	0.00049134	0.000217132	0.000216698	-0.000323817	-4.2227e-05	-0.000171455	-0.000535386	-6.98361e-06
-0.0002538	4.87346e-06	0.000693964	0.000356674	0.00106752	0.000221831	-0.000843664	-0.000108126	1.44203e-05	-2.39853e-05	0.00229858	0.000440572	5.24033e-05	1.11641e-05	-5.51619e-05	0.000589237	0.000293767	-1.79375e-05	-4.05724e-05	-0.00122388	-0.000808579	-0.00131682	-0.000387344	-7.2509e-05	0.00216852	-0.001023	-0.000847167	-0.000102822	0.000512164	-0.000204681	0.000113771	0.00100124	0.000300618	0.000758325	-4.70052e-05	0.000362385	-5.56229e-05	0.0010383	0.000207244	-0.00145553	-0.000374063	-0.00106072	0.000444224	0.000261768	0.000206978	-0.000302383	-8.75801e-05	0.000147097	-0.000427361	0.000258922
-0.000299926	5.64225e-06	0.000423772	0.000210305	0.000853573	0.000257487	-0.000750324	2.38242e-05	0.000440052	-0.000132431	0.00197196	0.000206301	-7.98518e-06	-2.70245e-05	-0.000106377	0.000366462	0.000212627	-0.000139405	-0.000115962	-0.000883465	-0.000552544	-0.00109971	-5.965e-05	-0.000110802	0.00188809	-0.000723872	-0.000698686	-0.000128857	0.000334983	4.85223e-05	6.1784e-05	0.000669624	0.000269405	0.000727628	-4.99717e-06	0.000616467	-7.39637e-05	0.00110134	0.000211574	-0.00120786	-0.000251354	-0.000806182	0.000407755	0.000211439	0.000195452	-0.000260942	0.00010721	-0.000179974	-0.000467085	8.66581e-05
-0.000397004	1.64619e-05	0.00076755	0.000267609	0.00137212	0.000346139	-0.00110111	-0.000185702	0.000156229	-0.00014693	0.00293493	0.000385215	1.83344e-05	-0.00014492	-0.000154658	0.000524828	0.000709482	-0.00017208	-1.72154e-05	-0.00136186	-0.000701411	-0.0014546	-0.00051273	-8.3357e-05	0.00261385	-0.000809474	-0.000812264	4.58055e-05	0.000538988	-7.51436e-05	4.58396e-05	0.00107142	0.00038926	0.000707847	-6.67616e-05	0.000338507	-0.000112534	0.00161015	0.000292894	-0.00217204	-0.000453025	-0.00115737	0.000654218	0.000281689	0.000226418	-0.00037911	0.000145407	6.28521e-05	-0.000574901	0.000179852
-0.000526523	1.63661e-05	0.00051687	0.000155397	0.000835586	0.000263685	-0.00067309	-0.000194683	0.000227753	-9.7118e-05	0.00197244	0.000223734	9.05361e-06	-0.000142358	-6.94684e-05	0.000376193	0.00046057	-0.000202523	4.32925e-06	-0.000886101	-0.000709363	-0.00099014	-0.000253005	-0.000110875	0.00205545	-0.000643419	-0.000367784	7.66803e-05	0.00036643	4.04771e-05	2.37726e-05	0.000798234	0.000233539	0.000650731	-3.61123e-05	0.000129822	-6.66566e-05	0.00111029	0.000305063	-0.00142429	-0.000436762	-0.000818863	0.000555109	0.000339408	0.000184326	-0.000238555	0.000357059	0.000116763	-0.000607427	0.000149435
-0.000416882	1.76837e-06	0.0004258	0.000182963	0.00130843	0.000368294	-0.000943501	-8.46054e-06	0.000547823	-0.00021727	0.00272936	0.00023366	-3.74893e-05	-0.000235228	-0.000199749	0.000214455	0.000763267	-0.000318873	-0.000185757	-0.00114013	-0.000316339	-0.0012583	-0.000162112	-0.000145753	0.00254457	-0.000548791	-0.000632684	6.06974e-05	0.00028053	1.56617e-05	1.28824e-06	0.000865517	0.000215308	0.000710672	-1.78977e-05	0.000558381	-0.000122869	0.00191419	0.00033628	-0.00227284	-0.000275092	-0.000937513	0.000665399	0.000185968	0.000221286	-0.000400769	0.000484155	-0.000262656	-0.000586226	0.000105139
-0.000432387	2.34652e-05	0.000617622	0.000115636	0.000994778	0.000297983	-0.000834694	-0.000194198	0.000232294	-0.000167172	0.00220886	0.00023253	7.07011e-06	-0.000152368	-0.000124589	0.000393814	0.000587877	-0.000198649	3.56691e-05	-0.000970502	-0.000589251	-0.00104981	-0.000390955	-7.24319e-05	0.00201217	-0.000535837	-0.000507477	8.97159e-05	0.000428703	0.000104648	-3.10155e-06	0.000775991	0.000401292	0.00054041	-5.10378e-05	0.00021151	-0.000104017	0.00121608	0.000255089	-0.00163616	-0.000437802	-0.000881352	0.000537699	0.000291651	0.000176676	-0.000251	0.000234851	3.81902e-05	-0.000577028	4.71988e-05
-0.000290011	2.60352e-05	0.000421683	0.000218818	0.000704723	0.000174286	-0.000588098	-0.000158497	5.85529e-05	-6.81289e-05	0.00158743	0.000289864	2.58588e-05	-4.53609e-05	-5.75869e-05	0.000413588	0.000290458	-8.83775e-05	-2.13136e-05	-0.000788261	-0.00052113	-0.000857125	-0.000313679	-6.15301e-05	0.00155438	-0.000598307	-0.000465696	-2.29723e-05	0.000352393	-0.000135575	4.16793e-05	0.000678193	0.000174899	0.000502403	-2.29364e-05	0.000186586	-5.39352e-05	0.000790266	0.000165705	-0.00106991	-0.000251458	-0.000705839	0.000347124	0.000164338	0.000165872	-0.000220196	8.77934e-05	0.000103063	-0.000404865	0.000175423
-0.000357959	1.27331e-05	0.000509476	0.000272661	0.00109404	0.00023298	-0.000730474	-0.000188026	-1.36882e-05	-5.81984e-05	0.00223917	0.000398794	2.82942e-05	-0.000167624	-8.84116e-05	0.000370384	0.000669835	-0.000160149	-6.23645e-05	-0.00110556	-0.000490661	-0.00108056	-0.000442013	-8.66867e-05	0.00218558	-0.000656285	-0.000481378	0.000104382	0.000358192	-0.000270329	3.648e-05	0.000966859	0.0001078	0.000561247	-4.41805e-05	6.77707e-05	-6.86782e-05	0.00135108	0.000271763	-0.00189569	-0.00031093	-0.00089686	0.00055424	0.000187304	0.000189042	-0.000339019	0.000302324	0.000164299	-0.000461185	0.000289171
-0.000420129	4.36485e-05	0.000507405	0.000161837	0.000710693	0.000184146	-0.000582243	-0.000348492	-0.000117167	-7.43552e-05	0.00160446	0.000298306	3.64552e-05	-0.000130931	-5.3397e-05	0.000440058	0.000507516	-0.000131707	8.82395e-05	-0.000780978	-0.000573019	-0.000755852	-0.000530054	-3.96007e-05	0.00157691	-0.000457326	-0.000250239	0.000132733	0.000401164	-0.000126972	-2.35401e-06	0.000729457	0.000198432	0.000367102	-5.06743e-05	-0.000162094	-6.31041e-05	0.000783597	0.000199979	-0.00124109	-0.000372108	-0.000705657	0.000429856	0.000218397	0.00015332	-0.000201209	0.000207035	0.000306224	-0.000490374	0.000178545
-0.000191776	4.53982e-05	0.000327768	0.000160392	0.000637671	0.000172033	-0.000607905	-0.000136966	0.000141368	-0.000151616	0.00141725	0.000241068	9.53199e-06	-3.70709e-05	-0.000106088	0.000376924	0.000281775	-0.000101916	-3.12761e-05	-0.000649215	-0.000275211	-0.000730564	-0.000334259	-3.24605e-05	0.00121413	-0.000375376	-0.000488486	-5.22811e-05	0.000327253	-8.85294e-05	2.22029e-06	0.000493002	0.000227307	0.000351499	-7.57922e-06	0.000309237	-8.14601e-05	0.000728421	8.15001e-05	-0.000943571	-0.000130265	-0.000594033	0.000240562	3.74405e-05	0.000158708	-0.000204226	1.30798e-05	-5.02478e-05	-0.000356867	6.78947e-05
-0.000260333	3.34551e-05	0.000576361	0.000214818	0.00104742	0.000225093	-0.000788855	-0.000215498	-5.68043e-05	-0.000118201	0.00212526	0.000402466	3.7299e-05	-0.000129802	-0.000112351	0.000433381	0.000649193	-0.000121466	5.40908e-06	-0.00104917	-0.000404666	-0.00101448	-0.000585813	-3.43564e-05	0.0018658	-0.00053522	-0.000557483	8.44036e-05	0.000431312	-0.000205802	8.27121e-06	0.000862734	0.000281206	0.000414262	-4.8819e-05	9.41486e-05	-9.48737e-05	0.00115113	0.000177754	-0.00173116	-0.000293532	-0.000882287	0.000442499	0.000132328	0.000177692	-0.000296359	0.000122126	0.000126672	-0.000429881	0.000180461
-0.000333505	2.66584e-05	5.93512e-05	4.38429e-05	0.000634063	0.000223953	-0.000466371	-3.07995e-05	0.000504714	-0.000213802	0.00136199	7.33728e-05	-4.61226e-05	-0.000190824	-0.000145444	5.29952e-05	0.000473358	-0.000293362	-0.000153234	-0.000476014	5.24675e-06	-0.00055387	-2.83826e-05	-0.00010603	0.00134946	-0.000106544	-0.000197958	5.75175e-05	8.41498e-05	5.53607e-05	-5.55884e-05	0.000365028	6.74153e-05	0.000366724	2.27927e-05	0.000367121	-9.28021e-05	0.00114764	0.000193908	-0.00124783	-6.98147e-05	-0.000417886	0.000363576	3.52209e-05	0.000149371	-0.000226602	0.000484807	-0.000276975	-0.000449627	1.04937e-06
-0.000225038	4.92364e-06	0.000162609	0.000116714	0.000816593	0.000212263	-0.000506259	5.89124e-05	0.00042653	-0.000162932	0.00159363	0.000190103	-2.17591e-05	-0.000158191	-0.000127597	7.65926e-05	0.000488343	-0.00023001	-0.000190397	-0.000691523	-2.78496e-05	-0.000721799	-5.53555e-05	-0.000104523	0.00154673	-0.000309016	-0.000381084	2.37418e-05	0.000114226	-4.44658e-05	-1.5974e-05	0.000530565	0.000104767	0.000451608	1.52506e-05	0.000431685	-8.59325e-05	0.00123543	0.000192582	-0.00146062	-8.04938e-05	-0.00056847	0.000361417	4.74808e-05	0.000152856	-0.000263877	0.000395061	-0.00026951	-0.000384898	6.21326e-05
-0.000425289	-5.36292e-06	0.000280236	0.00025345	0.000974069	0.000180529	-0.000420051	-0.000187998	-3.20726e-05	5.71906e-06	0.00183939	0.000358431	1.90227e-05	-0.000263476	-4.62252e-05	0.000149521	0.000764398	-0.000229412	-0.000134649	-0.000938501	-0.000314542	-0.000782883	-0.000294097	-0.000122987	0.00207189	-0.000501009	-0.000118168	0.00022235	0.00015096	-0.000356303	1.54657e-05	0.000914775	-0.00015568	0.000493143	-3.04454e-05	-0.000164199	-3.73469e-05	0.00139062	0.000333454	-0.00194362	-0.000258906	-0.000699301	0.000586282	0.000169009	0.000155343	-0.000326832	0.000618638	0.000228242	-0.000438619	0.000356767
-0.000283656	-2.71596e-06	0.000448888	0.000155191	0.00142804	0.000344526	-0.000908878	9.61382e-06	0.000439293	-0.000228049	0.00271107	0.00030006	-2.24162e-05	-0.00027173	-0.000212836	0.000140636	0.000936409	-0.000304823	-0.000188722	-0.0011936	-8.3674e-05	-0.00116231	-0.000292167	-0.000109703	0.00238638	-0.000415792	-0.000627731	0.000128646	0.000254178	-4.0841e-05	-2.7559e-05	0.000872444	0.000273193	0.00054392	-2.73737e-05	0.000479554	-0.000140201	0.00195567	0.000288441	-0.00251331	-0.000239536	-0.000938504	0.000613995	0.000111855	0.000192104	-0.000403224	0.000463786	-0.000270764	-0.000502121	6.52976e-05
-0.000507156	3.0591e-06	0.000458156	8.18419e-05	0.00143428	0.000406703	-0.000936874	-0.000106951	0.000547814	-0.000267269	0.0028406	0.000191149	-4.68799e-05	-0.000369936	-0.000231156	0.000103244	0.0010792	-0.000417824	-0.00014384	-0.00114637	-0.000184463	-0.00112745	-0.000271149	-0.000137405	0.00259545	-0.000303324	-0.000425513	0.000240221	0.000245308	0.000113304	-6.50229e-05	0.000861329	0.000269196	0.000557719	-3.99511e-05	0.000348308	-0.000151257	0.00212916	0.000383487	-0.00267486	-0.000369865	-0.000919726	0.000766891	0.000215819	0.000194565	-0.000396393	0.000691468	-0.000215586	-0.000661849	1.75e-05
-0.000271916	5.43941e-05	0.000429865	0.000138563	0.000665614	0.000149562	-0.00054678	-0.000318465	-0.000158007	-0.000108312	0.00139313	0.000311758	3.71535e-05	-0.000115409	-7.60324e-05	0.000399208	0.00051484	-0.000106369	7.43832e-05	-0.000690255	-0.000322692	-0.000620115	-0.000590611	-3.22365e-06	0.0012254	-0.000288159	-0.000269613	0.000116649	0.000368141	-0.000175972	-2.66594e-05	0.000607904	0.000211411	0.000200893	-4.06705e-05	-0.000123992	-7.67346e-05	0.000681397	0.00010997	-0.0011553	-0.000244265	-0.000609781	0.000307612	8.47625e-05	0.000136014	-0.000189735	0.000110894	0.000223885	-0.000385967	0.000129861
-0.00025683	7.62968e-06	0.000364019	0.000183036	0.00115486	0.000296986	-0.000812732	2.1191e-05	0.000483418	-0.000209594	0.00229225	0.000252316	-2.26467e-05	-0.000162743	-0.000179606	0.00022216	0.000597811	-0.000243598	-0.000192161	-0.00101107	-0.000179237	-0.00107023	-0.000170527	-0.000107533	0.00205316	-0.000485086	-0.000654274	-4.29226e-06	0.000259378	-2.12288e-05	8.50901e-07	0.000721285	0.000243988	0.00058795	-6.1831e-06	0.000601566	-0.00011753	0.00156959	0.00022597	-0.00189305	-0.000181264	-0.000833598	0.000479098	9.111e-05	0.000195932	-0.000343462	0.000300161	-0.000286068	-0.000472181	5.12968e-05
-0.000284736	1.77044e-05	0.000636207	0.000244781	0.00114669	0.000254593	-0.000849249	-0.000170568	4.9828e-05	-0.000110139	0.0023331	0.000390233	3.29821e-05	-0.000114706	-0.000112211	0.000452724	0.000599429	-0.00012289	-2.44771e-05	-0.00115558	-0.00052557	-0.00114949	-0.000492793	-5.67581e-05	0.00208465	-0.000679783	-0.000663622	4.5209e-05	0.000449616	-0.000141999	3.40495e-05	0.000920115	0.000323421	0.000549081	-5.26568e-05	0.00023022	-9.33912e-05	0.00125702	0.000213828	-0.00180353	-0.000356421	-0.00097574	0.000491337	0.000198822	0.000187181	-0.000310459	0.000102826	9.32713e-05	-0.000463487	0.000164662
-0.0004765	4.66931e-06	0.000434603	0.000193316	0.00135879	0.00034379	-0.000857943	-0.000132663	0.000322001	-0.00017134	0.00271598	0.000304035	-2.03414e-05	-0.000317717	-0.000176987	0.000186414	0.000979889	-0.000340997	-0.000152394	-0.00118256	-0.000282815	-0.00115881	-0.000324703	-0.000137188	0.00261112	-0.00047365	-0.00042961	0.000200884	0.000261937	-0.000122916	-1.92472e-05	0.000976031	0.000109362	0.000605143	-3.60518e-05	0.000221656	-0.000113909	0.00197352	0.000373752	-0.00253565	-0.0003171	-0.000930171	0.000733471	0.000188321	0.00020788	-0.000416574	0.000631839	-6.28776e-05	-0.000594651	0.000196823
-0.000161692	4.40881e-05	0.000389031	0.000241886	0.000670477	9.8463e-05	-0.00049039	-0.000242284	-0.000260771	-3.83539e-05	0.0013379	0.000413472	5.57745e-05	-5.48502e-05	-4.30445e-05	0.000424742	0.000407162	-3.29553e-05	1.08594e-05	-0.000760867	-0.000314085	-0.000682799	-0.000562235	-7.38198e-06	0.00123695	-0.000456037	-0.000376186	4.00207e-05	0.000350922	-0.000366012	1.98931e-05	0.000690871	0.000102676	0.000268531	-2.86423e-05	-7.22513e-05	-5.11864e-05	0.000621599	8.3871e-05	-0.00109337	-0.000151861	-0.000637355	0.000246269	2.85353e-05	0.000145749	-0.000220262	2.32768e-05	0.000238621	-0.000285476	0.000250043
-0.000187912	2.47266e-05	0.000278761	0.000230146	0.000734525	0.000155152	-0.000528706	-9.04982e-05	0.000124246	-9.27056e-05	0.0014859	0.000297969	1.49338e-05	-6.02991e-05	-8.20071e-05	0.000317487	0.000319456	-0.000107795	-0.000111923	-0.000749187	-0.000257825	-0.00076363	-0.000257463	-6.22076e-05	0.00141429	-0.000484297	-0.000468517	-3.982e-05	0.000259616	-0.000207151	2.68948e-05	0.000605048	9.70738e-05	0.000436328	-3.18193e-06	0.000296159	-6.2372e-05	0.000877903	0.000127501	-0.00114218	-0.000114282	-0.000630028	0.000285209	3.9372e-05	0.000161962	-0.000245381	0.000115059	-2.2418e-05	-0.000335094	0.000159403
-0.00042839	4.60365e-05	0.000575189	0.000119296	0.000937187	0.000227583	-0.000690035	-0.000385456	-0.000162542	-0.000120415	0.00194433	0.000337086	3.47913e-05	-0.000229044	-9.8868e-05	0.00038284	0.000825044	-0.000190771	0.000105851	-0.000910982	-0.000430639	-0.000802548	-0.00069121	-2.70586e-05	0.00177775	-0.000321976	-0.000226124	0.00025287	0.000411184	-0.000138544	-4.38958e-05	0.000821815	0.000251225	0.000268179	-6.82787e-05	-0.00027021	-9.44224e-05	0.00109661	0.000228097	-0.00176609	-0.000400869	-0.000777813	0.000522742	0.000199932	0.000150986	-0.00024979	0.000324263	0.000303108	-0.000517425	0.000162192
-0.0004876	-2.1104e-05	0.000444292	9.3093e-05	0.00177358	0.00048059	-0.00107826	5.23788e-05	0.000756439	-0.000310836	0.00340908	0.000220376	-6.81257e-05	-0.000447904	-0.000288914	-3.21858e-05	0.00131103	-0.000501155	-0.000265693	-0.00137237	-2.00718e-05	-0.00135933	-0.000172292	-0.000181833	0.00310708	-0.000342558	-0.000567285	0.000260497	0.000179745	0.000106001	-6.77975e-05	0.00100576	0.000258932	0.000683517	-3.06387e-05	0.000566368	-0.000177106	0.00271371	0.000458739	-0.00333567	-0.000328658	-0.00105545	0.000896133	0.000198667	0.000220404	-0.000504198	0.00087703	-0.000430869	-0.000688197	3.05716e-05
-0.000317654	3.37879e-05	0.000620796	0.000201309	0.000900008	0.000156881	-0.000581515	-0.000352887	-0.000337085	-3.05698e-05	0.00175928	0.000445901	7.0793e-05	-0.000150766	-3.7594e-05	0.000447085	0.00067824	-8.34585e-05	9.7276e-05	-0.000974585	-0.000509214	-0.000800502	-0.00071433	-1.1934e-05	0.00166149	-0.000513025	-0.000302216	0.000195214	0.000432492	-0.000275269	2.21163e-06	0.000899143	0.000232933	0.000301305	-7.00597e-05	-0.000309388	-6.49521e-05	0.000848795	0.000185665	-0.00157343	-0.000394147	-0.00082172	0.000428513	0.000200132	0.000141042	-0.000229813	0.000169956	0.000410116	-0.000424116	0.000239283
-0.000101659	-5.69706e-06	0.000509403	0.000222119	0.00129179	0.000238588	-0.000786497	1.4413e-05	9.1902e-05	-0.000120529	0.00235806	0.000428111	2.58122e-05	-0.000167099	-0.000142334	0.000229303	0.000783617	-0.000141708	-0.000133205	-0.00118239	-0.000128623	-0.0010914	-0.000431552	-5.7844e-05	0.00202753	-0.000533955	-0.000685703	8.04577e-05	0.000301614	-0.000233225	1.50682e-05	0.000905099	0.000260078	0.000449752	-3.67547e-05	0.000316	-0.000104591	0.00152341	0.000193351	-0.00217239	-0.000192358	-0.00091818	0.000455764	7.03991e-05	0.000163214	-0.000358906	0.000204166	-9.95686e-05	-0.00032191	0.00016509
-0.000267075	1.11233e-05	0.000275788	0.000191061	0.000681827	0.000131047	-0.000363002	-0.000123496	4.49315e-05	-3.92218e-05	0.00131122	0.000295171	2.63914e-05	-0.000116559	-3.61034e-05	0.000232135	0.000403643	-0.00013018	-8.64447e-05	-0.000706905	-0.000291832	-0.000626904	-0.00024389	-7.36948e-05	0.0014133	-0.000456584	-0.000250169	6.64095e-05	0.000200431	-0.000201786	1.60917e-05	0.000643942	4.71569e-05	0.000408954	-1.22984e-05	5.27772e-05	-4.36594e-05	0.000834577	0.000181675	-0.00119133	-0.000195895	-0.000588656	0.000331544	0.000119849	0.000135567	-0.000211803	0.000287207	0.000103276	-0.000363511	0.000187538
-0.000432824	5.2559e-06	0.000355934	0.000111006	0.00136851	0.000363191	-0.000843748	-7.28903e-05	0.000495358	-0.000246855	0.00264135	0.000230678	-4.14959e-05	-0.000353068	-0.000219052	7.17453e-05	0.00103844	-0.000395712	-0.000186961	-0.00109109	-5.88071e-05	-0.00104479	-0.00025748	-0.00013378	0.00244059	-0.000277384	-0.000402707	0.000216242	0.000192862	-4.47442e-06	-6.11092e-05	0.000834003	0.000173386	0.000516872	-2.42039e-05	0.000343944	-0.000140869	0.00205427	0.000347985	-0.00258474	-0.000263767	-0.000851887	0.00069593	0.000132658	0.000193209	-0.000402266	0.000685514	-0.000233741	-0.00059348	6.70368e-05
-0.00027497	-9.02036e-06	0.000397597	0.000226312	0.00141459	0.000310608	-0.000829634	1.65198e-05	0.000364753	-0.000170288	0.00264504	0.000356651	-1.23975e-05	-0.000258697	-0.000181723	0.000145907	0.000891135	-0.000281981	-0.000232098	-0.00122404	-0.000106311	-0.00116505	-0.00026214	-0.000123944	0.00244253	-0.000515831	-0.000608133	0.000111436	0.000223818	-0.000175332	-1.213e-06	0.000940711	0.000147464	0.00059743	-2.06322e-05	0.000438679	-0.000117359	0.00193669	0.00030034	-0.00249582	-0.000203931	-0.000939408	0.000609903	9.54867e-05	0.00019924	-0.000423453	0.00048645	-0.000208833	-0.000471575	0.00016519
-0.000184814	-4.80162e-06	0.000184924	0.000171206	0.00115918	0.000259754	-0.000659125	9.69321e-05	0.000440647	-0.000186352	0.00212538	0.000271746	-2.88575e-05	-0.00023129	-0.000180103	2.66482e-05	0.000752969	-0.000277499	-0.000269247	-0.000940382	0.000122577	-0.000911629	-0.000123459	-0.000117166	0.00195605	-0.00031943	-0.000500284	6.87543e-05	0.000101869	-0.000157787	-2.01477e-05	0.000697358	6.48869e-05	0.000477664	8.88637e-06	0.000503512	-0.000108938	0.00171622	0.000232697	-0.00210467	-4.2657e-05	-0.000703324	0.000469943	-1.22477e-05	0.000173583	-0.00037347	0.000483392	-0.000339272	-0.000374251	0.000114391
-0.00033306	2.02494e-05	0.00034267	0.000123448	0.0013779	0.000355921	-0.000911933	-8.47456e-05	0.000470424	-0.000285612	0.00262487	0.000244038	-4.34824e-05	-0.000322016	-0.000250475	0.000117473	0.00101568	-0.000368385	-0.000187948	-0.00107635	5.61168e-05	-0.00103214	-0.00033693	-0.000102814	0.00225596	-0.000200382	-0.000502019	0.000171659	0.000224057	-3.72381e-05	-6.98903e-05	0.000762441	0.000209654	0.000425715	-2.18052e-05	0.000432689	-0.000156762	0.00200054	0.000275169	-0.0025215	-0.000184501	-0.000831065	0.000618809	3.34978e-05	0.000194754	-0.000408873	0.000536727	-0.000286662	-0.000532516	2.89983e-05
-0.000460241	2.73433e-06	0.000395426	0.000191918	0.00109596	0.000261953	-0.000623766	-0.000168461	0.000202525	-9.98068e-05	0.00216066	0.000295769	1.41016e-06	-0.000259809	-0.000103875	0.000204017	0.000772161	-0.000273562	-0.000115408	-0.00101089	-0.000363951	-0.000931253	-0.000284407	-0.000122626	0.00221566	-0.000497133	-0.000287006	0.000183683	0.000235625	-0.000134858	-4.85407e-06	0.000881804	7.40445e-05	0.000556204	-3.35027e-05	7.61454e-05	-7.96531e-05	0.00152693	0.000332724	-0.00203547	-0.000336057	-0.000812207	0.000616782	0.000216499	0.00017621	-0.000326279	0.000559531	7.26759e-05	-0.000548672	0.000200666
-0.000272126	-2.26005e-05	0.000354032	0.000298696	0.00124513	0.000263729	-0.000714568	6.19389e-05	0.000355502	-8.62505e-05	0.00239289	0.000347622	-4.59474e-06	-0.000170474	-0.00012184	0.00019274	0.000610679	-0.000213309	-0.000257968	-0.00116264	-0.000292945	-0.00116718	-0.00010041	-0.000144867	0.00236989	-0.000720014	-0.000632151	9.83792e-06	0.000207379	-0.000212923	5.61213e-05	0.000925845	5.39194e-05	0.000732296	-9.95273e-06	0.000496811	-7.50874e-05	0.00168991	0.000300595	-0.00208692	-0.000197352	-0.000903928	0.000557344	0.000140158	0.000199311	-0.000392554	0.000396675	-0.000155409	-0.000428887	0.000234909
-0.000365353	-7.88862e-06	0.000511245	0.000299225	0.00106507	0.000198665	-0.000596222	-0.000157185	-6.36553e-05	1.46955e-05	0.00210838	0.000424919	4.32885e-05	-0.000160461	-3.68338e-05	0.000335028	0.000618365	-0.000134231	-8.03183e-05	-0.00112317	-0.000569283	-0.00104222	-0.00036691	-0.000102706	0.00221101	-0.000769528	-0.000419013	0.000116032	0.000316599	-0.000305011	6.15251e-05	0.00102448	5.47517e-05	0.00062195	-4.60774e-05	-1.03826e-05	-4.1838e-05	0.00127385	0.000301725	-0.00184554	-0.000354512	-0.000901969	0.000557355	0.000247904	0.000174074	-0.000319817	0.000347433	0.000243961	-0.000443653	0.000338267
-0.000243771	2.07353e-05	0.000323249	0.000158389	0.00097228	0.000238026	-0.000679299	-5.5394e-05	0.000271641	-0.000172391	0.00193204	0.000274652	-5.68288e-06	-0.000163233	-0.000145287	0.000220313	0.000603959	-0.000209547	-0.000126399	-0.00086803	-0.000137531	-0.00088015	-0.000284014	-7.85007e-05	0.00175022	-0.00037265	-0.000482821	4.99514e-05	0.000246876	-0.000109834	-1.44026e-05	0.000672056	0.000178721	0.000436894	-9.2633e-06	0.000342578	-0.000101114	0.00131235	0.000190097	-0.00168559	-0.000150512	-0.00071469	0.000416087	5.82518e-05	0.000172958	-0.000300906	0.000301128	-0.000150321	-0.000418998	0.00010076
-0.000108625	2.04797e-05	0.000522626	0.000294684	0.00138921	0.000245574	-0.000904111	-0.000104878	-3.70201e-05	-0.000139608	0.00256177	0.000511415	3.05582e-05	-0.000178469	-0.000170167	0.00034497	0.000874346	-0.000144194	-0.000129105	-0.00128208	-0.000107334	-0.00117157	-0.000619308	-4.10371e-05	0.00214434	-0.000526429	-0.000735892	8.47687e-05	0.000373974	-0.000392432	1.0071e-05	0.000990648	0.000199928	0.000410325	-4.14784e-05	0.000261552	-0.000116722	0.00161797	0.000173938	-0.00234168	-0.00015006	-0.000978464	0.000477969	-1.38041e-05	0.000195176	-0.000418369	0.000157099	-2.31504e-05	-0.000336117	0.00024095
-0.000284174	2.98896e-05	0.000320267	0.000166039	0.000676325	0.000136139	-0.000416775	-0.000213661	-5.54581e-05	-6.50442e-05	0.00133405	0.000310031	3.12112e-05	-0.000135247	-5.08472e-05	0.000281354	0.00049089	-0.000133769	-2.32439e-05	-0.000695022	-0.000278577	-0.000601962	-0.000398295	-4.79543e-05	0.00135469	-0.000363505	-0.000212839	0.000111214	0.000253621	-0.000215022	-7.97421e-06	0.000642912	8.50762e-05	0.000310599	-2.28812e-05	-6.74487e-05	-5.65835e-05	0.00080048	0.000162306	-0.0012284	-0.000209951	-0.000586556	0.000334816	9.98254e-05	0.000136004	-0.000208416	0.000266783	0.000166713	-0.000380736	0.00018135
-7.01245e-05	3.16272e-05	0.000420517	0.000193508	0.00104449	0.000224276	-0.000809569	-6.14213e-05	0.000163747	-0.000195884	0.00200445	0.000332402	8.1329e-06	-9.14617e-05	-0.000171785	0.000332283	0.00055499	-0.000122519	-9.65294e-05	-0.000942477	-8.31601e-05	-0.000943296	-0.000440085	-2.3569e-05	0.00154757	-0.000376036	-0.000707818	-2.13774e-05	0.000344476	-0.000148999	-5.68863e-06	0.000642593	0.000307228	0.00033861	-2.10315e-05	0.000452478	-0.000118461	0.00118924	8.52788e-05	-0.00161767	-0.000104109	-0.000768892	0.000308829	-2.88933e-05	0.000167534	-0.000301713	-2.01781e-06	-0.000168348	-0.000311006	5.23035e-05
-0.00048023	-7.89723e-06	0.000416134	0.000119393	0.00149567	0.000409393	-0.000935957	-2.32797e-05	0.00061324	-0.000255293	0.00293536	0.000218646	-4.96645e-05	-0.000364252	-0.000231389	6.89428e-05	0.00106417	-0.00042186	-0.000210889	-0.001207	-0.00015131	-0.00120553	-0.000185732	-0.000160212	0.00273916	-0.000386882	-0.000491934	0.000204103	0.000208687	6.22901e-05	-4.67673e-05	0.000913542	0.000216521	0.000645931	-2.73229e-05	0.000456611	-0.000146444	0.00225283	0.000401156	-0.00277357	-0.000322889	-0.000953568	0.000777912	0.000199817	0.000208578	-0.00043143	0.000730119	-0.000289004	-0.000648824	6.0038e-05
-0.000287671	3.39282e-06	0.000606743	0.000145363	0.00159687	0.000378997	-0.00106565	-5.29529e-05	0.000324016	-0.000247235	0.00304726	0.000354313	-1.13892e-05	-0.000302279	-0.000237085	0.000202362	0.00111612	-0.00030093	-0.000121287	-0.00134492	-0.0001265	-0.00129052	-0.000488213	-8.4793e-05	0.00256798	-0.000413181	-0.000698222	0.000189194	0.000349271	-4.6287e-05	-3.92727e-05	0.000986869	0.000379871	0.000496689	-5.32663e-05	0.000383544	-0.00016029	0.00209029	0.000296595	-0.00281929	-0.000313218	-0.00105922	0.000680002	0.000137022	0.000195697	-0.000430911	0.000425787	-0.000203668	-0.000521435	6.77356e-05
-0.000364027	-1.91686e-05	0.000328274	0.000212361	0.00129009	0.000287384	-0.000680873	-1.06416e-05	0.000328635	-0.000115679	0.00242792	0.000311176	-1.49223e-05	-0.000289995	-0.000142126	7.50312e-05	0.000881842	-0.000301905	-0.000224237	-0.00111829	-0.000164938	-0.00104262	-0.000178619	-0.000145389	0.00241431	-0.000495425	-0.000406774	0.000167843	0.000152017	-0.000177657	1.16148e-06	0.000922653	2.66018e-05	0.000602029	-2.13874e-05	0.000270608	-9.01648e-05	0.00187318	0.000351101	-0.00239959	-0.000236083	-0.000844591	0.000650384	0.000151235	0.000180737	-0.000396849	0.000627756	-0.000113045	-0.000481964	0.000213611
-0.000221622	-1.64827e-05	0.000492513	0.000233084	0.00159647	0.000329075	-0.000923354	4.32077e-05	0.00030143	-0.000172785	0.00292537	0.000422481	-2.40167e-06	-0.000281576	-0.00019846	0.000140723	0.00103977	-0.000272716	-0.000226667	-0.00137858	-6.68171e-05	-0.00128052	-0.000362013	-0.000112513	0.00261318	-0.000542604	-0.000701772	0.000145751	0.000256613	-0.000213511	-1.77069e-06	0.0010515	0.000209293	0.000583347	-3.41401e-05	0.000424874	-0.000130327	0.00210902	0.000306669	-0.00281749	-0.000222543	-0.0010432	0.000648818	9.42706e-05	0.000199115	-0.000460609	0.000472928	-0.000212615	-0.000447168	0.000180127
-0.000212086	1.54279e-06	0.000630401	0.000198846	0.00134252	0.000264438	-0.000828895	-9.45817e-05	4.85596e-05	-0.000128685	0.00248818	0.000436915	3.51086e-05	-0.000200816	-0.000136145	0.000295658	0.000866523	-0.000165993	-6.6332e-05	-0.0012492	-0.000273609	-0.00111901	-0.000536349	-5.40869e-05	0.00217108	-0.000556134	-0.000628488	0.000145983	0.000373573	-0.000171559	1.15291e-06	0.000981461	0.000343304	0.000458963	-5.61832e-05	0.000180406	-0.000113236	0.00153191	0.000230368	-0.00227586	-0.000329265	-0.00100079	0.000526071	0.000159397	0.000167781	-0.000345521	0.000248494	1.7937e-05	-0.000427156	0.000144641
-0.000368448	-1.56074e-05	0.000252292	0.000186228	0.000907533	0.000203604	-0.000421387	-2.72874e-05	0.000282359	-5.64638e-05	0.00173027	0.000258648	4.70256e-07	-0.000201897	-6.40395e-05	0.000102828	0.000558272	-0.000233945	-0.000184538	-0.000850343	-0.000278222	-0.000782319	-6.43923e-05	-0.000134683	0.00191262	-0.000517273	-0.000260479	0.000107478	0.000123659	-0.000131661	1.77915e-05	0.000753574	6.05348e-06	0.000577392	-7.22341e-06	0.000184567	-5.24094e-05	0.00131129	0.000298224	-0.00167067	-0.000240932	-0.000680999	0.000496688	0.000191141	0.00015499	-0.000280092	0.000537188	-2.37785e-05	-0.000452166	0.000191659
-0.000129455	2.68234e-05	0.000360967	0.000260813	0.00110685	0.000220016	-0.000763505	-7.44097e-05	0.000152935	-0.00015987	0.00209157	0.000383326	9.27149e-06	-0.000122848	-0.000156805	0.000319214	0.000597199	-0.0001523	-0.000159655	-0.00101815	-9.90334e-05	-0.000983502	-0.000402359	-5.57125e-05	0.00178451	-0.000462711	-0.000656706	-5.63926e-06	0.000304636	-0.000271479	8.73477e-06	0.000754259	0.000162867	0.000428233	-1.33303e-05	0.000412543	-0.000104852	0.001338	0.000137593	-0.00178714	-9.07865e-05	-0.000803014	0.000371689	-3.12499e-05	0.000188686	-0.000348867	0.000129756	-0.000121708	-0.000346287	0.000155033
-0.000267983	2.97952e-05	0.000224193	0.000172266	0.000571164	0.00012807	-0.000379375	-0.000155519	5.94566e-05	-7.30915e-05	0.00118274	0.000260639	1.77743e-05	-9.78773e-05	-5.1432e-05	0.000263877	0.000345673	-0.000132587	-6.61133e-05	-0.000597749	-0.000256178	-0.000572723	-0.000264341	-6.22838e-05	0.00124775	-0.000370393	-0.000235319	3.88441e-05	0.000212904	-0.000189068	2.51344e-06	0.00054884	4.18757e-05	0.00035627	-3.52805e-06	7.53265e-05	-4.97364e-05	0.0007313	0.000145756	-0.00100331	-0.00014304	-0.000517504	0.000286045	7.09628e-05	0.000141825	-0.000198009	0.000243914	7.33156e-05	-0.000364985	0.000165817
-0.000316502	-1.56996e-05	0.000299127	0.000317554	0.00122237	0.000253848	-0.000673469	4.73949e-06	0.000304558	-7.48748e-05	0.00234503	0.000358419	-6.01062e-06	-0.000198208	-0.000117219	0.000188123	0.000653023	-0.00023505	-0.000265936	-0.00113891	-0.000272145	-0.0011164	-0.000126154	-0.000150734	0.00238757	-0.000682468	-0.000537991	4.23442e-05	0.000185272	-0.000284267	4.94077e-05	0.000940356	-4.1895e-05	0.000710016	-8.01627e-06	0.000400884	-6.90339e-05	0.00171265	0.00031571	-0.00212132	-0.000179185	-0.000868681	0.000580323	0.000117598	0.000204329	-0.000406054	0.000470672	-9.62699e-05	-0.000443319	0.000284556
-9.13837e-05	-5.93044e-06	0.000266189	0.000299775	0.000987488	0.000174093	-0.000583029	0.000102955	0.00022499	-7.1214e-05	0.00185685	0.000386492	1.53867e-05	-6.71385e-05	-9.39198e-05	0.000230219	0.000393751	-0.00011003	-0.000241364	-0.000972558	-0.000158217	-0.000984598	-0.000142209	-9.89035e-05	0.00179761	-0.000659151	-0.000661907	-8.32681e-05	0.000202016	-0.00030961	6.12293e-05	0.000771822	5.14522e-05	0.000595292	1.06936e-05	0.000509187	-6.25227e-05	0.00124082	0.000167048	-0.00156189	-4.42511e-05	-0.0007646	0.0003323	1.49231e-05	0.000183055	-0.0003334	0.000180541	-0.000178289	-0.000287499	0.000234474
-0.000312408	2.59999e-06	0.00037466	0.000179359	0.00111002	0.000264957	-0.000700028	-5.14684e-05	0.000290759	-0.000143974	0.0021735	0.000284811	-6.46072e-06	-0.000207306	-0.000138346	0.000189149	0.000700753	-0.000239243	-0.000145575	-0.000993131	-0.000223848	-0.000975712	-0.000248324	-0.000104781	0.00205656	-0.000462722	-0.000468287	9.70963e-05	0.000235833	-0.000103524	-2.44455e-06	0.000790789	0.000154695	0.000526909	-2.10286e-05	0.000306629	-9.57248e-05	0.00151733	0.000263434	-0.00195863	-0.000231667	-0.000797987	0.000524952	0.000134121	0.000175145	-0.00033077	0.000409481	-0.000106845	-0.000462009	0.000136008
-7.37303e-05	1.63868e-05	0.000332499	0.00029771	0.000533368	4.02517e-05	-0.000323229	-8.64315e-05	-0.000192611	4.19591e-05	0.00103083	0.000420196	6.8172e-05	4.76065e-05	2.09248e-05	0.000405571	0.000101226	4.752e-05	-6.05658e-05	-0.000716325	-0.000402625	-0.000668257	-0.000325253	-3.09688e-05	0.00110367	-0.000679947	-0.000459292	-8.76141e-05	0.00029204	-0.000377417	7.9194e-05	0.000662085	6.26892e-05	0.000419343	-7.63041e-06	9.7111e-05	-1.28416e-05	0.000376949	6.50472e-05	-0.00069911	-0.000115963	-0.000613564	0.000140434	6.09527e-05	0.00013663	-0.000180113	-7.4382e-05	0.000188899	-0.000208825	0.00027657
-0.000213042	2.41662e-05	0.000121679	0.000206126	0.000653808	0.000121225	-0.000361299	-9.9903e-05	6.20898e-05	-6.93419e-05	0.00124899	0.000296967	1.06164e-05	-0.000130664	-6.82691e-05	0.000180759	0.000439566	-0.000154469	-0.000142851	-0.000631484	-7.81887e-05	-0.000575584	-0.000238866	-7.4195e-05	0.00131867	-0.000326488	-0.000234333	4.94252e-05	0.000138557	-0.000309577	5.80345e-07	0.000578144	-7.79382e-05	0.000340324	8.34629e-06	0.000106761	-4.98485e-05	0.000923124	0.000151213	-0.00122449	-3.70882e-05	-0.000493168	0.000296886	-1.49313e-05	0.000147058	-0.000251561	0.000325475	7.89015e-06	-0.000310331	0.000225165
-0.000309315	-4.03106e-05	0.000380331	0.00025443	0.00135529	0.000281707	-0.00068103	9.36342e-05	0.000362167	-7.63512e-05	0.00252101	0.000352713	-3.72758e-06	-0.000245568	-0.000119422	8.07081e-05	0.00079589	-0.000258541	-0.000262469	-0.00122442	-0.000243865	-0.00116233	-9.33062e-05	-0.000159638	0.0025439	-0.00068259	-0.000540902	0.000108483	0.000156735	-0.000186026	3.94946e-05	0.00100233	5.86553e-05	0.000726188	-1.90082e-05	0.000390082	-7.83837e-05	0.00188627	0.000360711	-0.00240948	-0.000253131	-0.000932998	0.000641097	0.000193959	0.000184315	-0.000404937	0.000570436	-0.000148993	-0.000453686	0.000237483
-0.000501004	-2.77138e-05	0.000216833	0.000247508	0.00133474	0.000299436	-0.000598446	-3.49592e-05	0.000381999	-8.59873e-05	0.00250351	0.000306936	-2.80909e-05	-0.000369602	-0.000131158	-7.58795e-06	0.000983254	-0.000384953	-0.00029551	-0.00114146	-0.000166109	-0.00103224	-7.816e-05	-0.000197266	0.00271035	-0.000513653	-0.000239952	0.000232085	6.0824e-05	-0.000253428	7.66016e-07	0.00100984	-0.000169194	0.000694441	-1.23674e-05	0.000183487	-7.52843e-05	0.00211575	0.00044779	-0.00263751	-0.000241005	-0.000829938	0.000771115	0.000175514	0.000197224	-0.000443978	0.000896611	-7.2409e-05	-0.000558079	0.000309136
-0.000269736	-5.02229e-06	0.000306866	0.000176331	0.00113979	0.000260822	-0.000667668	3.07213e-06	0.000330607	-0.000147551	0.00215733	0.000279001	-1.39651e-05	-0.000226446	-0.000148628	0.000110373	0.000741758	-0.000254808	-0.000191512	-0.000980591	-9.83886e-05	-0.000942085	-0.000196839	-0.000111376	0.00203552	-0.000409277	-0.000456625	0.000103847	0.000174283	-0.000126689	-7.93656e-06	0.000767063	0.000108375	0.000505014	-1.3427e-05	0.000348118	-9.70567e-05	0.00160796	0.000262604	-0.00204945	-0.000173808	-0.000760156	0.00051844	9.12063e-05	0.000168317	-0.000346338	0.00045739	-0.000173526	-0.000422651	0.000134912
-0.00022658	4.25651e-06	0.000260788	0.000261786	0.000940989	0.000163677	-0.000492499	-8.06648e-05	4.17836e-05	-4.64882e-05	0.00174438	0.000370183	1.86878e-05	-0.00016408	-7.74173e-05	0.000199075	0.000591196	-0.000160265	-0.000164997	-0.000903366	-0.000171763	-0.000807924	-0.000283963	-8.95136e-05	0.0017686	-0.000490657	-0.000363231	8.07471e-05	0.000183384	-0.000344605	2.34647e-05	0.000787924	-4.16728e-05	0.00045152	-1.21935e-05	0.000127693	-5.53951e-05	0.00123413	0.000214262	-0.00168846	-0.000125982	-0.000685807	0.000418549	4.94162e-05	0.000159864	-0.000316139	0.000353094	4.20031e-05	-0.000335043	0.000273215
-0.000321161	-2.32101e-05	9.9975e-05	0.00018347	0.000873802	0.000206782	-0.000388969	9.45948e-05	0.00045895	-8.14345e-05	0.00165988	0.000206234	-2.31187e-05	-0.000198942	-8.53651e-05	-1.76738e-06	0.000503635	-0.000264067	-0.000271901	-0.000769445	-0.000122954	-0.000761579	0.00010815	-0.000161794	0.00187435	-0.000467566	-0.00028047	5.35998e-05	2.42388e-05	-0.000121297	1.70981e-05	0.000662064	-7.49012e-05	0.000616289	1.95491e-05	0.000379812	-5.3497e-05	0.0014143	0.000294933	-0.00163615	-0.000119375	-0.000596547	0.000469171	0.000121306	0.000158845	-0.000299048	0.000598828	-0.000205167	-0.000418958	0.000176774
-2.9849e-05	3.06573e-05	0.000578399	0.000140686	0.00112929	0.000246413	-0.0008998	-3.81447e-05	0.000157528	-0.00022652	0.0021534	0.000358613	2.26061e-05	-7.95336e-05	-0.000181089	0.000369596	0.000605342	-9.91898e-05	-3.68126e-05	-0.00102862	-0.000120574	-0.00102029	-0.000536016	9.44625e-07	0.00156521	-0.000399127	-0.000815535	-1.11279e-05	0.00042382	-5.0243e-05	-1.55679e-05	0.000681816	0.000511951	0.000320309	-3.5084e-05	0.000472175	-0.000139558	0.0011688	6.55907e-05	-0.00170155	-0.000182478	-0.000872699	0.000296666	2.17432e-05	0.000161695	-0.00028088	-8.55163e-05	-0.00019131	-0.000331132	-2.46141e-05
-0.000439245	-1.64161e-05	0.000296728	0.000223886	0.00143757	0.00032925	-0.000748696	-4.41997e-05	0.000386133	-0.000145484	0.00269992	0.000315796	-3.01815e-05	-0.000365174	-0.000175938	3.76527e-05	0.00105458	-0.000378602	-0.000264569	-0.00120201	-0.000102546	-0.00110534	-0.00019439	-0.000167709	0.00269053	-0.000448243	-0.000368278	0.000224216	0.00012878	-0.000210565	-1.68702e-05	0.000994771	-4.04384e-05	0.000625545	-2.14898e-05	0.000261632	-0.000104433	0.0021793	0.000405658	-0.00275616	-0.000235001	-0.000884625	0.000755347	0.00013561	0.000200678	-0.000456881	0.000783945	-0.000134063	-0.000546195	0.00024118
-0.000244429	-2.32001e-05	0.000295971	0.000290396	0.0011764	0.000217081	-0.000578754	4.21662e-05	0.000216951	-4.8536e-05	0.00216185	0.000384031	8.12094e-06	-0.000195123	-9.52152e-05	0.000133169	0.00067091	-0.000202799	-0.000251279	-0.00109815	-0.000192997	-0.00101959	-0.000150932	-0.000133998	0.00221093	-0.00063958	-0.000491271	6.93932e-05	0.000153371	-0.000310765	4.45477e-05	0.000923008	-2.95195e-05	0.000631248	-9.37021e-06	0.000312244	-6.20088e-05	0.00160141	0.000289993	-0.00207806	-0.00015986	-0.000825599	0.000525811	0.000105224	0.000178998	-0.000378718	0.000461741	-7.7318e-05	-0.000377487	0.000284654
-0.000214608	1.73439e-05	0.000452848	8.05689e-05	0.00104676	0.000271988	-0.000766239	-3.30008e-05	0.000340704	-0.000223185	0.00204957	0.000240819	-4.71867e-06	-0.000164237	-0.000168454	0.000220974	0.000651043	-0.000208986	-7.34984e-05	-0.00090458	-0.000142613	-0.00090864	-0.000327343	-5.63265e-05	0.00170712	-0.000326868	-0.000562612	6.59868e-05	0.000300011	6.19578e-05	-3.48281e-05	0.000637326	0.000393079	0.000395484	-2.40978e-05	0.000405245	-0.000127341	0.00131236	0.000171733	-0.00174547	-0.000234004	-0.00077445	0.000408424	0.000109107	0.000156523	-0.00026802	0.000227928	-0.000211058	-0.000441515	-3.27973e-05
-0.000208608	1.51522e-05	0.000534576	0.000203288	0.00130331	0.000254491	-0.000814016	-0.000132231	9.0134e-06	-0.00014379	0.00241417	0.000436174	2.65856e-05	-0.000225122	-0.000153032	0.00027315	0.000920054	-0.000188186	-7.95894e-05	-0.00118129	-0.00015116	-0.00104721	-0.000576833	-4.92057e-05	0.002088	-0.000437636	-0.000557613	0.000165584	0.000340702	-0.000251685	-1.65048e-05	0.00093901	0.00024588	0.000379615	-4.83379e-05	0.000128355	-0.000115713	0.00156306	0.000215474	-0.00229527	-0.000245688	-0.000922434	0.000516651	7.80143e-05	0.000171928	-0.000365208	0.000293127	1.44445e-05	-0.000404876	0.00017789
-0.000219556	1.16909e-05	0.000366092	0.000187684	0.00112048	0.000227365	-0.000662894	-8.63431e-05	0.000132452	-0.000138694	0.0020643	0.000353251	9.26051e-06	-0.000211976	-0.000138506	0.000190981	0.000775012	-0.000208265	-0.000132905	-0.000992978	-8.16695e-05	-0.000885232	-0.000389566	-7.08052e-05	0.00186952	-0.000372836	-0.000447464	0.000127855	0.000237395	-0.000216317	-1.74872e-05	0.000789689	0.000142483	0.000387609	-2.48723e-05	0.000198013	-0.000100064	0.00144281	0.000209152	-0.002001	-0.000173759	-0.000770247	0.000460892	5.00016e-05	0.000162209	-0.000332031	0.000353691	-5.70927e-05	-0.000389219	0.000154516
-0.000187107	3.42411e-05	0.000483411	0.000105617	0.00101652	0.000204182	-0.000676333	-0.000211581	-9.53057e-05	-0.00015607	0.00187753	0.000359615	2.97368e-05	-0.000209252	-0.000135923	0.000257046	0.000848195	-0.000162135	1.86735e-05	-0.000901888	-7.86124e-05	-0.000749143	-0.000644678	-4.61276e-06	0.00152361	-0.000201749	-0.000368693	0.000202258	0.000327191	-0.000177226	-5.43099e-05	0.000721107	0.00028345	0.000158582	-5.06931e-05	-5.36926e-05	-0.000112484	0.00116463	0.000141542	-0.00185379	-0.000227022	-0.000722174	0.000397192	4.77854e-05	0.000129866	-0.00026714	0.000226639	7.96302e-05	-0.000356754	9.53635e-05
-0.000117199	1.42907e-05	0.000513691	0.000235284	0.00127145	0.000215678	-0.000755113	-0.000104927	-4.20395e-05	-0.000123881	0.00226128	0.000480068	3.91146e-05	-0.000183276	-0.000137267	0.000289801	0.000837656	-0.000140699	-0.000101758	-0.00117491	-9.90163e-05	-0.00100151	-0.000582283	-3.52184e-05	0.00192561	-0.00046914	-0.000605141	0.000122157	0.000334525	-0.000317184	-4.45508e-06	0.000920639	0.000240007	0.000355794	-4.20464e-05	0.000163377	-0.000109094	0.00142889	0.000166948	-0.00216502	-0.000195292	-0.000909293	0.000431821	2.94608e-05	0.000166207	-0.000353998	0.000196447	1.32475e-05	-0.000341726	0.000184871
-0.000326162	-1.55861e-05	0.000359967	0.000217824	0.000850941	0.000132317	-0.000318064	-0.000135491	-0.00010158	4.68409e-05	0.0015418	0.000368978	4.39228e-05	-0.000181391	-5.52407e-07	0.000176104	0.000583157	-0.000136656	-9.7368e-05	-0.000881349	-0.000375543	-0.000694504	-0.000267803	-8.5779e-05	0.00173535	-0.00056703	-0.000183686	0.0001722	0.000184016	-0.000292012	3.80642e-05	0.000849089	-1.29583e-05	0.000450116	-3.55255e-05	-0.000169166	-2.22108e-05	0.00103733	0.000267952	-0.0015871	-0.000299813	-0.000692138	0.00045631	0.000222234	0.000127888	-0.000248136	0.000424285	0.000253764	-0.000351535	0.000296783
-0.00029315	1.45317e-05	9.58587e-05	0.000200055	0.000936505	0.000191958	-0.000462008	-0.000103404	0.000181964	-0.000114781	0.00170668	0.000286773	-1.47097e-05	-0.000258447	-0.000124551	6.52483e-05	0.000745419	-0.000272681	-0.000211675	-0.000782142	5.82708e-05	-0.000667855	-0.000230691	-0.000107159	0.00173921	-0.000234577	-0.000190955	0.000153634	7.87955e-05	-0.000308549	-2.94997e-05	0.000678628	-0.000137256	0.000361285	2.23108e-06	0.000120003	-7.52553e-05	0.00144876	0.000239635	-0.00186245	-5.34913e-05	-0.000560195	0.000464728	-2.22226e-05	0.000159922	-0.000337838	0.000568127	-6.09026e-05	-0.000380782	0.000226852
-0.000297266	2.314e-05	0.000265942	0.000191173	0.000848859	0.000133575	-0.00039255	-0.000264113	-0.000226243	-3.29156e-05	0.00152235	0.000377434	3.15029e-05	-0.000252007	-6.32387e-05	0.000167323	0.000816315	-0.000184678	-5.17202e-05	-0.000788859	-0.000101316	-0.000571959	-0.000517155	-5.235e-05	0.0015587	-0.000241232	-6.01641e-05	0.00025754	0.000178604	-0.000401511	-2.95835e-05	0.000769999	-9.12697e-05	0.000205284	-3.58173e-05	-0.000315012	-5.46531e-05	0.00112419	0.000216559	-0.00176234	-0.000171005	-0.000574121	0.000446308	4.23745e-05	0.000125928	-0.000281665	0.000473876	0.000261914	-0.000337868	0.000299623
-0.000304301	8.79424e-07	0.000385258	0.000106721	0.00105561	0.000238096	-0.000576717	-7.57954e-05	0.000214661	-0.000139146	0.00194896	0.000286098	6.4374e-06	-0.000245092	-0.000118456	0.000118622	0.000789191	-0.000245245	-0.00010227	-0.000921121	-0.000139013	-0.000798978	-0.000309211	-8.55722e-05	0.00185552	-0.000337055	-0.000316392	0.000184378	0.000202706	-6.94739e-05	-3.42483e-05	0.000754613	0.000201942	0.000401443	-2.82709e-05	0.000126303	-9.79362e-05	0.00140275	0.000252808	-0.0019558	-0.000268731	-0.000740968	0.000494449	0.000150451	0.000142933	-0.000282713	0.000477301	-5.0329e-05	-0.000457054	9.03972e-05
-0.000330635	-1.66999e-05	0.000204217	0.000135135	0.00154311	0.000358967	-0.000783372	7.44321e-05	0.000574653	-0.000246403	0.00275594	0.000276724	-5.32703e-05	-0.000418672	-0.000244173	-0.000121821	0.00121026	-0.000443644	-0.000328987	-0.00116345	0.000260749	-0.00103659	-0.000156881	-0.000160469	0.0025719	-0.000208463	-0.0004033	0.000245531	4.308e-05	-0.000133006	-6.90317e-05	0.00087887	3.36808e-05	0.00050927	-4.2129e-06	0.00043895	-0.000145619	0.00240725	0.000368568	-0.00300813	-0.000119721	-0.000829297	0.000715384	2.40706e-05	0.000191169	-0.000477142	0.000857534	-0.000392171	-0.000514008	0.000115106
-0.000415396	-1.61596e-05	0.000311193	0.000180663	0.00117287	0.000224954	-0.000462406	-0.000133118	7.96929e-05	-5.19102e-05	0.00207549	0.000354743	1.08131e-05	-0.000348719	-8.60356e-05	2.70089e-05	0.000999971	-0.000300551	-0.000160617	-0.00102764	-0.000138736	-0.00079091	-0.000307976	-0.000127282	0.00221681	-0.00038231	-0.000107892	0.000308555	0.000109394	-0.000271196	-2.49616e-05	0.000946683	-5.88809e-05	0.000448508	-3.50289e-05	-0.000136243	-6.95733e-05	0.00168268	0.000362913	-0.00237593	-0.000287357	-0.000753213	0.000645771	0.000173362	0.000146031	-0.000350135	0.000761735	0.000117077	-0.000477162	0.000271637
-0.00037287	-1.3967e-05	0.000270259	6.65575e-05	0.00120948	0.000289194	-0.0005893	-3.92575e-05	0.00035459	-0.000172223	0.0021823	0.000216988	-2.84362e-05	-0.000371923	-0.000165239	-7.56312e-05	0.00104919	-0.000364576	-0.000174196	-0.000932832	5.61817e-05	-0.00078211	-0.000214326	-0.000122569	0.00210208	-0.000163879	-0.000184741	0.000291322	7.54149e-05	-4.44785e-05	-6.8188e-05	0.000755735	8.36179e-05	0.00038006	-2.62772e-05	0.000118399	-0.000111223	0.00184848	0.00033664	-0.00243446	-0.000237186	-0.000688946	0.000633777	0.00013014	0.000136586	-0.000343107	0.000756956	-0.000150718	-0.0004807	8.70072e-05
-1.26194e-05	-1.79174e-05	-9.52401e-05	0.000131949	0.000905351	0.000188441	-0.000464218	0.000229174	0.000395035	-0.000142085	0.0016126	0.000184758	-5.15877e-05	-0.000231304	-0.000179408	-0.000200583	0.000718386	-0.000243411	-0.00032458	-0.0006349	0.00047304	-0.00065457	-6.82093e-06	-0.000114133	0.00147839	-7.11396e-05	-0.00032097	7.11358e-05	-0.000109029	-0.000279199	-2.70229e-05	0.000477717	-0.000214172	0.000294247	3.26546e-05	0.000456695	-8.04598e-05	0.00161218	0.000182544	-0.00185958	0.000201408	-0.000385271	0.000367704	-0.000203835	0.00011908	-0.000355489	0.000523227	-0.000457153	-0.000148465	0.000172506
-0.000246936	5.73607e-06	4.36305e-05	2.6628e-05	0.000520792	0.000137715	-0.000241452	-6.20701e-05	9.97294e-05	-6.86279e-05	0.00103048	0.000129051	-1.59458e-05	-0.000240522	-7.90172e-05	-8.13301e-05	0.000642149	-0.000213845	-8.97638e-05	-0.000402501	0.00010764	-0.000353608	-0.000191574	-7.94757e-05	0.00113942	-1.17961e-05	9.24582e-05	0.000219851	-1.8326e-05	-0.000169829	-5.03064e-05	0.000443834	-0.00015437	0.000163209	-2.28239e-06	-0.000131157	-4.75672e-05	0.00100427	0.000207396	-0.00131215	-7.11808e-05	-0.000283459	0.000371086	-1.5065e-05	8.04662e-05	-0.000199716	0.000566161	-3.06885e-05	-0.000276483	0.000164567
-0.000279955	-3.29715e-05	0.000236277	0.000223211	0.00145781	0.000289563	-0.00064627	8.38458e-05	0.00041119	-0.000135034	0.00253201	0.000349741	-2.24115e-05	-0.000343475	-0.000169049	-5.84841e-05	0.00102493	-0.00034461	-0.000331749	-0.00119427	9.63807e-05	-0.00102262	-0.000126372	-0.000158866	0.0024911	-0.000425856	-0.000422626	0.000193293	5.2698e-05	-0.000246952	-1.41144e-05	0.000948466	-2.93879e-05	0.000579805	-8.46637e-06	0.000365814	-0.000103857	0.0021388	0.000354951	-0.00274514	-0.00014612	-0.000849438	0.000653656	6.56118e-05	0.000178739	-0.00044779	0.000738079	-0.00024109	-0.000440518	0.00020801
-7.48569e-05	4.06871e-05	0.000444406	0.00022394	0.000760296	5.92061e-05	-0.000413371	-0.000290067	-0.000483385	-1.27103e-05	0.00127083	0.000502442	8.23824e-05	-0.000102719	-3.04852e-05	0.000376988	0.000604984	-8.6503e-06	4.53659e-05	-0.000818599	-0.000163476	-0.000557207	-0.00075208	3.21152e-05	0.00109585	-0.000345854	-0.000289141	0.000150282	0.00034111	-0.000462619	-5.74253e-06	0.000746429	0.000128359	8.7347e-05	-4.86566e-05	-0.00030879	-5.62692e-05	0.000597254	5.42489e-05	-0.00132377	-0.000165818	-0.000641271	0.000219665	-8.81415e-06	0.000110921	-0.000212173	2.93224e-05	0.000354536	-0.000213914	0.000256363
-0.000239964	-2.32044e-05	0.000449806	0.000183395	0.00146151	0.000305262	-0.000775454	6.09434e-05	0.000369354	-0.000160572	0.00261781	0.000367456	-2.32143e-06	-0.000267745	-0.000169368	9.24527e-05	0.000923542	-0.000273923	-0.000236236	-0.00125509	-7.05954e-05	-0.00112137	-0.000241559	-0.000112183	0.00238658	-0.000513338	-0.000613397	0.000140026	0.000211179	-0.000120266	-4.03476e-06	0.000948448	0.000239323	0.000568323	-2.71051e-05	0.000417129	-0.00011928	0.00192135	0.000297112	-0.00255982	-0.000252856	-0.000969561	0.000591284	0.00014055	0.000181459	-0.000399799	0.000485627	-0.000221164	-0.000448522	0.00011428
-0.000383906	7.53894e-06	0.000314393	0.000173234	0.00141649	0.000320213	-0.000775397	-0.000129792	0.000292439	-0.000193478	0.00259791	0.000324584	-2.6109e-05	-0.000368849	-0.000203782	7.41491e-05	0.00111082	-0.000369747	-0.000222584	-0.00114272	3.74409e-05	-0.000983157	-0.000349958	-0.000112023	0.00238893	-0.000263405	-0.000366279	0.000250582	0.000176422	-0.000210953	-5.04977e-05	0.000901781	5.01106e-05	0.000427121	-2.89086e-05	0.000186193	-0.000125699	0.00206357	0.000328363	-0.00270746	-0.000207494	-0.000844319	0.000677959	6.69342e-05	0.000193574	-0.000436562	0.000670072	-0.000120815	-0.000501589	0.000171239
-0.000377584	1.79123e-05	0.000432819	5.18963e-05	0.00137225	0.000389294	-0.000953444	-6.57002e-05	0.000587296	-0.000323138	0.0026708	0.000190647	-4.59796e-05	-0.000318026	-0.000255571	0.000125172	0.000992506	-0.000384301	-0.000144595	-0.00106858	-3.12524e-05	-0.00105814	-0.000305385	-0.00010349	0.00227234	-0.000208319	-0.000528069	0.000172838	0.000262744	0.000142249	-8.16772e-05	0.000732386	0.000371235	0.000461275	-2.70012e-05	0.000491192	-0.000171223	0.0019665	0.000286729	-0.00246875	-0.000279666	-0.000874398	0.000630048	0.000120018	0.000191001	-0.000369715	0.000532415	-0.000335418	-0.000606206	-7.35242e-05
-0.0002259	3.97306e-05	0.000455996	0.000182911	0.000705221	0.000119147	-0.000485024	-0.000284598	-0.000255564	-4.92221e-05	0.00138153	0.000380669	5.59163e-05	-0.000102372	-4.2887e-05	0.000392259	0.000510569	-6.53892e-05	5.6645e-05	-0.000766849	-0.00034896	-0.00064216	-0.000594793	-4.97326e-06	0.00127561	-0.00039625	-0.000287665	0.000118405	0.000356966	-0.000266167	-2.34622e-06	0.000697714	0.00017587	0.000232564	-4.43817e-05	-0.000178278	-5.95168e-05	0.000658709	0.000116221	-0.00120793	-0.000250942	-0.000651779	0.000299886	9.89947e-05	0.000128931	-0.000196686	9.89678e-05	0.000285417	-0.000338525	0.000194848
-0.000264595	3.11531e-07	0.000208774	0.000256972	0.00100238	0.000171004	-0.000461148	-8.40667e-05	3.66234e-05	-4.31415e-05	0.00181353	0.000381606	1.33459e-05	-0.000226879	-8.34765e-05	0.000122133	0.000730633	-0.000208207	-0.000193814	-0.000923848	-8.67077e-05	-0.000785323	-0.000283844	-0.000105326	0.00189557	-0.000432342	-0.000268	0.000146633	0.000127987	-0.000396301	8.76376e-06	0.000835508	-0.000125334	0.000437201	-1.05144e-05	4.51563e-05	-5.60539e-05	0.00140967	0.000255315	-0.00192561	-0.000110457	-0.000672597	0.000479716	3.72284e-05	0.000160822	-0.000347185	0.000508897	4.74015e-05	-0.000351337	0.000314849
-0.000156036	1.37797e-05	0.000400101	0.000205416	0.00133926	0.00025911	-0.00079435	-5.30714e-05	0.000144382	-0.00018114	0.00240328	0.000420852	8.2234e-06	-0.000244464	-0.000183952	0.000181962	0.000942184	-0.000229128	-0.000170779	-0.00115048	5.70545e-05	-0.00101254	-0.000480559	-6.45983e-05	0.00206342	-0.00035366	-0.000573802	0.000140605	0.000256435	-0.000278668	-2.93963e-05	0.000879095	0.000179071	0.000373457	-2.59743e-05	0.000280552	-0.000126582	0.00171326	0.000203592	-0.00238801	-0.000129773	-0.000869166	0.000492044	-1.43734e-05	0.000179777	-0.000397569	0.000359909	-0.000141046	-0.000380304	0.000159266
-8.03514e-05	4.14832e-06	0.000345947	0.000234242	0.00097317	0.000159182	-0.000557676	-1.42322e-05	6.05443e-05	-8.14638e-05	0.00173454	0.000383941	2.81806e-05	-0.000103268	-9.44907e-05	0.000234777	0.000521597	-0.000100554	-0.000146866	-0.000927776	-0.000108799	-0.000828985	-0.000326829	-5.10273e-05	0.00155498	-0.000485761	-0.000546	1.78859e-05	0.000237824	-0.00027188	2.35807e-05	0.000723464	0.000143327	0.000392799	-1.53322e-05	0.000279981	-7.42073e-05	0.00110757	0.000132264	-0.00158183	-0.000111218	-0.000725232	0.000310878	1.88581e-05	0.00014729	-0.000287526	0.000138605	-5.28646e-05	-0.000266261	0.000168186
-0.000426995	2.86877e-06	0.000538509	0.000215389	0.00155394	0.000327613	-0.000867068	-0.000212949	7.64815e-05	-0.000142898	0.00288651	0.000427434	7.12649e-06	-0.000378212	-0.000173889	0.000187471	0.00123446	-0.000325941	-0.000120928	-0.00135072	-0.000200467	-0.00115256	-0.000562048	-0.000105309	0.00269459	-0.000435424	-0.000394013	0.000316813	0.000292227	-0.00026227	-3.5199e-05	0.00112812	0.000120884	0.000479345	-6.31714e-05	-1.74255e-05	-0.000121836	0.00208388	0.000372425	-0.00294186	-0.000359454	-0.0010166	0.00077	0.000165951	0.000191716	-0.000447231	0.000648592	8.87197e-05	-0.000555532	0.000248017
-0.000123986	2.61407e-05	0.000385765	0.000209533	0.00102587	0.000204866	-0.000699041	-7.614e-05	0.000136532	-0.000158391	0.00191607	0.000363158	1.66455e-05	-0.000115412	-0.000140085	0.000304073	0.000568704	-0.00013924	-0.000121332	-0.000948723	-0.000105801	-0.000890724	-0.000407109	-4.18582e-05	0.00161562	-0.000420666	-0.000603308	1.23781e-05	0.000305309	-0.00020467	-1.7206e-06	0.000702053	0.000231285	0.000377249	-1.64763e-05	0.000352401	-0.000103844	0.00118733	0.000120717	-0.00164857	-0.00012624	-0.000768958	0.000331424	7.13459e-07	0.000170341	-0.000301645	0.000114084	-0.000102866	-0.000344356	0.000105705
-0.00045885	8.04591e-06	0.000451684	0.000238794	0.00118941	0.000236505	-0.000622415	-0.000278009	-8.72053e-05	-4.74714e-05	0.00226408	0.000407551	2.51415e-05	-0.000306242	-8.84107e-05	0.000235593	0.000966953	-0.000252619	-7.28102e-05	-0.00111802	-0.000354567	-0.000933009	-0.000506179	-0.000100183	0.00231197	-0.000484601	-0.000207428	0.000282806	0.000266763	-0.000328105	-7.64765e-06	0.00103128	-1.1739e-05	0.000458463	-5.55475e-05	-0.000214065	-7.12543e-05	0.00158341	0.000344399	-0.00230908	-0.000351068	-0.000853228	0.000667199	0.000192861	0.000170931	-0.000362507	0.000592212	0.000271234	-0.000509777	0.000324435
-0.00036947	-2.04447e-05	8.58051e-05	0.00011329	0.00124255	0.000327074	-0.000639581	0.000118681	0.000682045	-0.00021784	0.00232202	0.000161169	-6.66747e-05	-0.00035426	-0.000205935	-0.000143093	0.000928311	-0.000423943	-0.000330645	-0.000922831	0.000159116	-0.000907055	6.10638e-05	-0.000180531	0.00230409	-0.000227645	-0.000317217	0.0001661	-1.51397e-05	-3.82216e-05	-4.85529e-05	0.000706112	-3.13374e-05	0.000567216	1.54203e-05	0.000506243	-0.000115648	0.00211134	0.000361071	-0.00245362	-9.31429e-05	-0.000671776	0.000645589	6.05173e-05	0.000179547	-0.000408048	0.000836467	-0.000423049	-0.000502213	9.48241e-05
-0.000331974	-6.45994e-07	0.000349426	7.64923e-05	0.00115488	0.000283472	-0.000650769	-3.55362e-05	0.000350344	-0.000189307	0.00215414	0.000249702	-1.44925e-05	-0.000294503	-0.000159698	4.93884e-05	0.000901673	-0.000310004	-0.000139088	-0.000946784	-4.22835e-05	-0.000852939	-0.000263562	-0.000103527	0.00201641	-0.000263872	-0.000327797	0.000206399	0.000168851	-1.96911e-05	-5.40142e-05	0.000751201	0.00020287	0.000418539	-2.22918e-05	0.000216916	-0.000117057	0.00165401	0.000284324	-0.00219647	-0.000246033	-0.00075087	0.000556056	0.000134991	0.000153718	-0.00031946	0.000586265	-0.000166809	-0.000494546	5.99439e-05
-0.000110004	2.30579e-05	0.000562009	0.000214596	0.00099977	0.000141625	-0.000602504	-0.000199718	-0.00028035	-5.56847e-05	0.00178109	0.000483272	6.83606e-05	-0.000121834	-6.93331e-05	0.000369085	0.000680873	-5.01883e-05	1.50147e-05	-0.00101281	-0.00024705	-0.000815385	-0.000676176	3.7948e-06	0.00152029	-0.000468832	-0.000474681	0.000131649	0.00038006	-0.000327857	4.5524e-06	0.00084909	0.000259988	0.000247927	-5.53061e-05	-9.06688e-05	-7.92288e-05	0.000932243	0.000115391	-0.00167067	-0.000248908	-0.000812356	0.000330122	7.44577e-05	0.000132145	-0.000257934	6.19228e-05	0.000221088	-0.000290453	0.000201193
-0.00048281	-6.37453e-06	0.000426027	0.000224173	0.00138104	0.000281756	-0.000665238	-0.000223888	4.78544e-05	-7.5535e-05	0.00254229	0.000394456	7.5616e-06	-0.000376707	-0.000122848	0.000130546	0.00112535	-0.000324879	-0.000148646	-0.00121762	-0.000239068	-0.000991229	-0.000429455	-0.000122765	0.00255678	-0.000446376	-0.000221939	0.000326809	0.000209647	-0.000299536	-1.94536e-05	0.00107893	-2.20231e-05	0.000491898	-5.42053e-05	-0.000133895	-8.64889e-05	0.00192662	0.000395919	-0.00270131	-0.000354138	-0.000903113	0.000753541	0.000198127	0.000178396	-0.000413638	0.000733983	0.00016914	-0.000533561	0.000302098
-2.62831e-05	-1.68716e-05	0.000313318	0.00025829	0.00126616	0.000213163	-0.000677428	0.000138849	0.000218911	-0.000114747	0.00220685	0.000422141	1.06496e-05	-0.000162931	-0.000146177	0.000112214	0.000718311	-0.000160315	-0.00026199	-0.00112113	7.32813e-05	-0.0010276	-0.000248977	-8.64817e-05	0.00196385	-0.000513745	-0.00068556	2.43698e-05	0.000171439	-0.000316119	2.39049e-05	0.000843476	0.00011014	0.000486923	-4.74907e-06	0.000482123	-9.5129e-05	0.00160937	0.000183582	-0.00215002	-3.87172e-05	-0.000828677	0.000404212	-2.83263e-05	0.000167903	-0.000387973	0.000277421	-0.000250078	-0.00025736	0.000194556
-0.000433448	-1.42905e-05	0.000223005	0.000260555	0.00122132	0.000242555	-0.000517236	-0.000106671	0.000199492	-6.02374e-05	0.00221816	0.000354111	-6.5288e-06	-0.000331634	-0.000105106	5.51626e-05	0.000920554	-0.00032286	-0.000249938	-0.00107403	-0.000143965	-0.000899089	-0.000200686	-0.000158256	0.00239854	-0.000472837	-0.000199917	0.000229505	9.11928e-05	-0.000334975	-1.41182e-06	0.000966054	-0.000167642	0.000572538	-1.71475e-05	5.26875e-05	-6.67046e-05	0.00183182	0.000378863	-0.0024011	-0.000217143	-0.000776356	0.000669103	0.000126954	0.00018118	-0.000404904	0.000768369	3.86777e-05	-0.000494608	0.000320112
-0.000385733	6.91568e-08	0.000446281	0.000108531	0.00133261	0.000344983	-0.00083412	-6.05303e-05	0.000443983	-0.000222891	0.00256371	0.000245494	-2.50892e-05	-0.000298929	-0.000194821	0.000127529	0.000934077	-0.000334755	-0.000150086	-0.00110478	-0.000156557	-0.00105382	-0.000272384	-0.000113397	0.00232467	-0.000360979	-0.000477585	0.000180539	0.000244427	3.65174e-05	-4.22702e-05	0.000829739	0.000274621	0.000521042	-3.30828e-05	0.000352301	-0.000134059	0.00186681	0.00031635	-0.00240708	-0.000314463	-0.000888381	0.000640702	0.000177766	0.000181568	-0.00036328	0.000544538	-0.000195465	-0.000560836	3.71612e-05
-0.000314431	2.53713e-05	0.000562481	0.000225427	0.00141155	0.000309132	-0.000950551	-0.000219377	7.92579e-05	-0.000182123	0.00270881	0.000404656	8.55795e-06	-0.000261356	-0.000189305	0.000330383	0.000989908	-0.000243931	-8.01086e-05	-0.00125555	-0.000229507	-0.00115372	-0.00060326	-6.32104e-05	0.00233697	-0.000438032	-0.000577317	0.000179648	0.000384964	-0.000217033	-2.33055e-05	0.000976209	0.000236849	0.000430529	-5.6888e-05	0.000166914	-0.000130427	0.00176315	0.000257391	-0.00247629	-0.000295709	-0.000982244	0.000616729	9.6566e-05	0.000196404	-0.000405079	0.000332606	2.82505e-05	-0.000492707	0.000170465
-0.000430605	1.19396e-05	0.000263762	0.000165956	0.00104535	0.000240865	-0.000568018	-0.000197696	0.000102389	-0.000106235	0.002021	0.000283457	-9.41205e-06	-0.000317533	-0.000123437	0.000103263	0.000919063	-0.00030247	-0.000118512	-0.000894732	-0.000138688	-0.000782533	-0.000347785	-0.00010939	0.00204807	-0.000269595	-0.000134641	0.000257956	0.000156268	-0.000237021	-3.7273e-05	0.000811505	-6.34783e-05	0.000385096	-2.97944e-05	-7.45008e-05	-8.00891e-05	0.00158929	0.000317991	-0.00213522	-0.000222238	-0.000667312	0.000612565	0.000110184	0.000159221	-0.00034464	0.000656572	7.78651e-05	-0.000473975	0.000243314
-0.000158874	-1.30597e-05	0.000309492	0.000282692	0.00112889	0.000225041	-0.000660292	9.62455e-05	0.000344261	-0.000103764	0.00211667	0.00035212	1.77553e-06	-0.000115438	-0.00012031	0.000204364	0.000493402	-0.000167307	-0.000257238	-0.00105884	-0.000181588	-0.00105915	-0.000110293	-0.000116969	0.00202668	-0.000656999	-0.00067454	-4.83258e-05	0.000203892	-0.00021801	5.01461e-05	0.000809332	9.93273e-05	0.000647383	2.57168e-06	0.000566872	-7.86686e-05	0.00146262	0.000216613	-0.00181131	-0.000115221	-0.000832179	0.000421773	6.39339e-05	0.000188919	-0.000355406	0.000263079	-0.000216142	-0.000360348	0.000184289
-0.000346917	3.55596e-05	0.000334619	8.51349e-05	0.000755755	0.000235603	-0.000619218	-0.000159855	0.000303904	-0.000192693	0.00163073	0.000165827	-1.18952e-05	-0.000149324	-0.000129716	0.000265632	0.000484017	-0.000219808	-3.95298e-05	-0.000678763	-0.000267191	-0.000721798	-0.000270417	-6.71197e-05	0.00148937	-0.000281496	-0.000341849	6.24241e-05	0.000276066	5.65095e-05	-3.50701e-05	0.000521739	0.000248754	0.000383742	-1.51972e-05	0.000256849	-9.91725e-05	0.00102814	0.000179286	-0.00129483	-0.000237947	-0.000617101	0.000387476	0.000126642	0.000156404	-0.000215967	0.000275985	-7.90007e-05	-0.000489348	4.87314e-06
-0.000459988	1.65607e-05	0.000420611	0.000164519	0.000861742	0.000201109	-0.000507462	-0.000258378	-3.10334e-05	-5.04845e-05	0.00177176	0.000310379	2.56181e-05	-0.000223821	-5.38025e-05	0.000262683	0.000694387	-0.000207597	-7.67864e-06	-0.00086241	-0.000448329	-0.000771952	-0.0004064	-8.69082e-05	0.00188472	-0.000453417	-0.000151019	0.000212111	0.000272769	-0.000177444	-6.93545e-06	0.000832085	6.87613e-05	0.000435023	-4.28518e-05	-0.000185878	-5.76162e-05	0.00114219	0.000290282	-0.001674	-0.000355962	-0.000717608	0.000540254	0.000233005	0.000152053	-0.000257008	0.000482693	0.000248471	-0.000506261	0.00023885
-0.000639263	-5.49248e-06	0.000589813	0.000131806	0.00157558	0.000429939	-0.000989181	-0.000203694	0.000410581	-0.000207927	0.00315887	0.000252438	-3.20612e-05	-0.000418116	-0.000205221	0.000162837	0.00121626	-0.000429889	-0.000103732	-0.00132906	-0.000411667	-0.00127286	-0.000365201	-0.000155241	0.0030122	-0.000457176	-0.000377702	0.000322653	0.000304101	5.114e-05	-4.54228e-05	0.00108056	0.00022906	0.000651401	-6.68007e-05	0.000142422	-0.000137617	0.00229074	0.000475981	-0.00298124	-0.000514106	-0.00105809	0.000920413	0.000331635	0.000206229	-0.000432761	0.000793075	-1.75164e-05	-0.000738246	0.000126314
-0.000360469	-4.62998e-06	0.000670218	0.000223729	0.00156304	0.00036571	-0.00104003	-8.13135e-05	0.000276471	-0.000175756	0.00306712	0.000390081	4.0849e-06	-0.000253203	-0.000186111	0.000306648	0.000964801	-0.000259614	-0.000116432	-0.00141885	-0.000399563	-0.0013938	-0.000439186	-0.000106866	0.0027491	-0.000662608	-0.000731042	0.000140745	0.000398569	-8.5358e-05	9.6571e-06	0.00109731	0.000339545	0.000662211	-5.76384e-05	0.000362302	-0.000131016	0.00198174	0.000335655	-0.0026667	-0.00039752	-0.00114201	0.000711069	0.000232209	0.000212381	-0.000425977	0.000387439	-7.72212e-05	-0.000563859	0.00015166
-0.000423394	-2.29531e-05	0.000404215	0.000200124	0.0013915	0.000337111	-0.000789164	1.594e-05	0.000439723	-0.000143358	0.00270318	0.000300858	-2.10793e-05	-0.000300385	-0.000159081	9.63306e-05	0.000913977	-0.000331779	-0.000223633	-0.00121432	-0.000258644	-0.0011925	-0.000150809	-0.000163885	0.00267601	-0.00057626	-0.000488596	0.00016042	0.000192101	-9.42704e-05	4.56279e-06	0.00099124	0.000106068	0.00070826	-2.39328e-05	0.000362921	-0.000102791	0.00203111	0.00039344	-0.00255378	-0.000301017	-0.000947414	0.000721097	0.000216623	0.000200594	-0.000417138	0.000666355	-0.000166768	-0.000561328	0.000191156
-0.000232894	3.19463e-05	0.000442144	0.0001891	0.000654275	0.00013426	-0.00051561	-0.000228533	-0.00012529	-5.20886e-05	0.00138029	0.000312216	4.14743e-05	-5.87426e-05	-4.51847e-05	0.000402571	0.000362445	-5.61907e-05	3.83849e-05	-0.000728598	-0.000436913	-0.000698571	-0.000455558	-2.10013e-05	0.00128033	-0.000466281	-0.00036557	4.37124e-05	0.000354871	-0.000175709	1.98825e-05	0.000634223	0.000191863	0.000323616	-3.80882e-05	-1.15418e-05	-5.31619e-05	0.000627109	0.000120341	-0.00102571	-0.000253121	-0.000639285	0.000293285	0.000130262	0.000132204	-0.000184589	3.67317e-05	0.000210592	-0.000337282	0.000160498
-0.000431464	-3.95347e-06	0.000207517	0.000252526	0.0010589	0.000245961	-0.000568894	-9.05463e-05	0.000269274	-7.78812e-05	0.00209797	0.000281701	-1.82007e-05	-0.00025811	-0.000109523	0.000125097	0.000718145	-0.000290226	-0.000219619	-0.000954595	-0.000244823	-0.000925534	-0.000132797	-0.000154312	0.00224629	-0.000497255	-0.000276656	0.000133593	0.000130546	-0.00025455	1.4272e-05	0.000849023	-0.000135151	0.000607833	-8.47317e-06	0.000184013	-6.19588e-05	0.0016468	0.00034409	-0.00202521	-0.000188695	-0.000720882	0.00061419	0.000128547	0.000188476	-0.000373833	0.000631849	-1.73124e-05	-0.00048425	0.000287986
-0.000410496	2.12189e-05	0.000137323	0.000163906	0.000441656	0.000141892	-0.000299434	-0.000154964	0.000213124	-5.46592e-05	0.0010632	0.000153492	-3.94062e-06	-0.000106544	-3.085e-05	0.000223459	0.00022784	-0.000181031	-9.02705e-05	-0.000485386	-0.000392745	-0.00053481	-5.84367e-05	-0.000108199	0.00132775	-0.000410797	-0.000112586	2.64269e-05	0.000152707	-9.30109e-05	1.43612e-05	0.000490826	-5.26796e-05	0.000477865	6.78804e-06	0.00010424	-2.91373e-05	0.000723647	0.000213387	-0.000816512	-0.000185474	-0.000445905	0.000345978	0.000152436	0.000145864	-0.000177066	0.000375779	7.06503e-05	-0.000440861	0.000168615
-0.000354564	-1.16945e-05	0.000432338	0.000246166	0.00124172	0.000299728	-0.000797942	-2.36681e-06	0.000368217	-0.000121628	0.00250021	0.000308966	-9.09113e-06	-0.000191582	-0.000137178	0.000232972	0.000666783	-0.000239987	-0.000188498	-0.00115372	-0.000381018	-0.00119854	-0.000168212	-0.000138231	0.00243026	-0.000674998	-0.000605565	4.76394e-05	0.000266337	-0.000112913	3.68284e-05	0.0009228	0.000141831	0.000716587	-2.1838e-05	0.000438141	-8.8874e-05	0.00170271	0.000319534	-0.00211302	-0.000275726	-0.000929732	0.000607382	0.000196455	0.000203106	-0.000378427	0.000415853	-0.000127325	-0.000503002	0.00019196
-0.000404625	1.26501e-06	0.000606803	0.000131098	0.00130241	0.000365149	-0.000960383	-4.73091e-05	0.000466026	-0.000215298	0.00269908	0.000248369	-1.35156e-05	-0.00020816	-0.000178414	0.000285808	0.000747936	-0.000270747	-8.64134e-05	-0.00117478	-0.000447449	-0.0012515	-0.000274165	-0.000112242	0.00243712	-0.000586111	-0.000665226	8.34125e-05	0.000373805	0.000128552	-3.4032e-06	0.000880407	0.000419333	0.000668321	-4.08863e-05	0.000472296	-0.000130135	0.00171138	0.0003112	-0.00217329	-0.000407518	-0.00101029	0.000633326	0.000275713	0.000200205	-0.000339252	0.000363819	-0.000176666	-0.000607258	2.47609e-05
-0.000333099	2.78411e-05	0.000195355	0.00023841	0.000787028	0.000190378	-0.000541267	-0.000150756	0.000166702	-9.85949e-05	0.00165521	0.000268503	-6.14191e-06	-0.000148103	-9.93174e-05	0.000260866	0.000471674	-0.000199986	-0.000142476	-0.00075625	-0.000248961	-0.000781422	-0.000228777	-9.92058e-05	0.00169649	-0.000425638	-0.000322315	3.60585e-05	0.000207126	-0.000248991	1.1504e-05	0.000661659	-5.73224e-05	0.000474334	-8.87954e-07	0.000201612	-6.11443e-05	0.00115307	0.000212675	-0.0014123	-0.000116908	-0.000608897	0.000420991	4.83277e-05	0.000180722	-0.000297757	0.000350121	5.74545e-06	-0.000415514	0.000230487
-8.22482e-05	2.55982e-05	0.000281157	0.000285713	0.000732881	0.000116163	-0.000528072	-6.62188e-05	-3.75542e-05	-5.15658e-05	0.00145548	0.000382482	3.24904e-05	-1.98681e-05	-6.80555e-05	0.000353268	0.000297664	-4.01293e-05	-0.000113552	-0.000788514	-0.000221818	-0.000799327	-0.000337547	-4.25668e-05	0.00134843	-0.00054009	-0.000545118	-7.15601e-05	0.000277137	-0.000360742	4.92019e-05	0.000656155	4.67715e-05	0.0004035	-2.67063e-06	0.00026116	-5.01315e-05	0.000804393	8.60358e-05	-0.00111747	-3.82307e-05	-0.000638388	0.00023039	-2.36289e-05	0.000162342	-0.000265045	8.83524e-06	1.60901e-05	-0.000234126	0.000246713
-0.000287248	-8.24631e-06	0.000453133	0.000277705	0.0010957	0.000221357	-0.000659682	-5.41193e-05	0.000118037	-4.65016e-05	0.00215674	0.000381798	2.39516e-05	-0.000140449	-7.88414e-05	0.000291568	0.000572528	-0.000149547	-0.000136207	-0.00109746	-0.000428722	-0.00107327	-0.00027238	-0.000105538	0.00214693	-0.000715717	-0.000543551	4.76406e-05	0.000288478	-0.000235135	5.40089e-05	0.000929022	0.00010807	0.000631281	-2.87995e-05	0.000239946	-6.18233e-05	0.0013589	0.000266695	-0.00183343	-0.000269758	-0.000883081	0.000509221	0.000183722	0.000180944	-0.000331812	0.000298191	4.27712e-05	-0.000418746	0.000257611
-0.000481681	1.99953e-05	0.00029191	9.62075e-05	0.00105367	0.000319348	-0.000727032	-0.000138503	0.000452344	-0.000220013	0.00218884	0.000158391	-4.13933e-05	-0.000289984	-0.000179178	0.000134244	0.000802026	-0.00035727	-0.000128299	-0.000859458	-0.000188686	-0.000887641	-0.000207072	-0.000125664	0.002102	-0.000258671	-0.000286766	0.000168426	0.000200163	3.35484e-05	-5.23273e-05	0.000685732	0.000127291	0.000490878	-1.66634e-05	0.000268682	-0.000115426	0.00166	0.000314462	-0.00201335	-0.000259011	-0.000707341	0.000613926	0.000151229	0.000183406	-0.000327121	0.000607463	-0.00015021	-0.00058954	6.62238e-05
-8.74267e-05	-3.49663e-06	0.000364575	0.000227694	0.00127827	0.000278491	-0.000861391	0.000129656	0.000399253	-0.00019137	0.00242465	0.000337527	-1.29478e-05	-0.000140783	-0.000192802	0.000188098	0.00065386	-0.000190556	-0.000236541	-0.00111548	-2.71231e-05	-0.00116045	-0.000214976	-9.14359e-05	0.00206322	-0.000516031	-0.000810218	-3.5807e-05	0.000245627	-0.000154394	1.86299e-05	0.000780586	0.000226813	0.000555444	-3.99562e-06	0.000678524	-0.000118732	0.00167503	0.000185639	-0.0020816	-7.33261e-05	-0.000871331	0.000436114	1.8319e-06	0.000192342	-0.000390535	0.00020762	-0.000358102	-0.000338156	0.000105979
-0.000163477	3.24715e-05	0.000232054	9.41821e-05	0.000661833	0.000170475	-0.000505965	-5.123e-05	0.000231955	-0.000171656	0.00132522	0.000215	-3.03588e-07	-0.000100475	-0.000116552	0.000203398	0.000407422	-0.000156112	-8.13714e-05	-0.000592303	-5.39225e-05	-0.000608612	-0.000254725	-4.46832e-05	0.00115597	-0.000229431	-0.000379716	1.11037e-05	0.000211676	-5.83546e-05	-2.93772e-05	0.000445103	0.000202927	0.000289041	3.96108e-06	0.000301851	-8.99086e-05	0.000863251	9.7008e-05	-0.00112105	-8.12967e-05	-0.000521161	0.000241542	7.71356e-06	0.000138653	-0.000203911	0.000183162	-0.00015802	-0.00034083	2.66003e-05
-0.00020215	2.48936e-05	0.00040596	0.000134543	0.000972256	0.00022198	-0.000684004	-0.000114011	0.000132447	-0.000166364	0.0018774	0.000294246	8.91254e-06	-0.000161819	-0.000140207	0.000250575	0.000654808	-0.000173739	-5.85812e-05	-0.000869452	-0.000136799	-0.000823105	-0.000418972	-4.22741e-05	0.00159573	-0.000313092	-0.000466336	9.16231e-05	0.000291727	-0.000104212	-2.6028e-05	0.000661875	0.000254962	0.000321214	-2.8389e-05	0.000215996	-0.00010545	0.00119204	0.000155648	-0.00167071	-0.000191361	-0.000714493	0.000386669	6.0749e-05	0.000149723	-0.00027235	0.000212002	-6.22127e-05	-0.00038017	7.14397e-05
-4.72309e-05	4.75854e-05	0.00035296	0.000204305	0.000569724	7.3886e-05	-0.000451257	-0.000182959	-0.000203877	-6.93221e-05	0.00108797	0.000379894	5.46062e-05	-2.38741e-06	-5.04447e-05	0.000410681	0.000283908	3.4616e-06	8.40383e-06	-0.000649094	-0.000200196	-0.000577509	-0.000525464	1.75834e-05	0.000889402	-0.000376911	-0.000434801	-2.14468e-05	0.000337982	-0.000300052	1.12728e-05	0.000539891	0.000187106	0.000190649	-1.7897e-05	5.50823e-05	-5.94768e-05	0.000422854	4.36144e-06	-0.000822262	-8.73555e-05	-0.000562054	0.000117508	-2.96876e-05	0.000128102	-0.000174498	-0.000114525	0.00013475	-0.000219373	0.00015279
-0.000335425	7.08354e-06	0.000316945	0.000134514	0.00142963	0.000362937	-0.000905453	-3.12805e-05	0.000494688	-0.000266579	0.00271586	0.000245689	-4.84039e-05	-0.000342135	-0.000249518	5.78626e-05	0.00106063	-0.000381913	-0.000221834	-0.00111219	7.54624e-05	-0.00107677	-0.000276506	-0.00012144	0.00239	-0.000229532	-0.000499544	0.000183493	0.000181963	-6.19902e-05	-6.06072e-05	0.000805538	0.000153907	0.000469749	-1.96223e-05	0.000445575	-0.000150036	0.00213449	0.000309334	-0.00266115	-0.000170134	-0.000838487	0.000662354	4.27358e-05	0.000194637	-0.000434217	0.000610613	-0.000314089	-0.000516927	6.79447e-05
-0.000245974	-1.46839e-05	0.000427503	0.000321327	0.00140441	0.000272254	-0.000799925	-4.92962e-06	0.000216605	-9.43413e-05	0.00261952	0.000428869	7.1943e-06	-0.000208243	-0.000141902	0.000228497	0.000790911	-0.000213088	-0.000236885	-0.00129478	-0.000235682	-0.00122323	-0.000286329	-0.00012227	0.00248296	-0.000687254	-0.000661219	6.88697e-05	0.000255885	-0.000308903	4.27229e-05	0.00102962	7.05695e-05	0.000657086	-2.62812e-05	0.000390699	-9.00686e-05	0.00182351	0.000294517	-0.00239571	-0.000206966	-0.000982318	0.000593204	0.000102763	0.000203656	-0.00043324	0.000385182	-8.56331e-05	-0.000418855	0.000268682
-0.000437902	2.77078e-05	0.000292113	9.906e-05	0.000828702	0.000253953	-0.000599203	-0.000184613	0.00031541	-0.000174928	0.00176343	0.000160291	-2.14272e-05	-0.000217231	-0.000130268	0.000202977	0.000609364	-0.000277649	-7.04954e-05	-0.000720316	-0.000267522	-0.000736126	-0.000236647	-9.64734e-05	0.00172427	-0.000273099	-0.000234165	0.000129608	0.000224923	1.69431e-05	-3.91914e-05	0.000594693	0.000136387	0.000422876	-1.76238e-05	0.000169288	-9.29553e-05	0.00124217	0.000250865	-0.00154531	-0.00025954	-0.000620778	0.000493029	0.000151854	0.000161699	-0.000253208	0.000455838	-3.93247e-05	-0.000532398	6.42123e-05
-0.000526072	-8.36246e-06	0.000459909	0.000143977	0.00113129	0.000284483	-0.000637748	-0.000170335	0.000170887	-8.41202e-05	0.00227898	0.00027371	1.43508e-06	-0.000306743	-9.73857e-05	0.00015234	0.000894046	-0.000296014	-6.82711e-05	-0.00103367	-0.000429349	-0.000961049	-0.000300613	-0.000129968	0.00236221	-0.000482868	-0.000211228	0.000262709	0.000233077	-7.84749e-05	-1.20346e-05	0.000937665	9.67539e-05	0.000556393	-4.8925e-05	-5.54965e-05	-7.70417e-05	0.00162623	0.000389035	-0.00220671	-0.000415844	-0.000831429	0.000704275	0.000299394	0.000162791	-0.000323208	0.000666072	0.000121185	-0.000574985	0.000212401
-0.000218935	5.05086e-05	0.000582743	0.000256504	0.00088556	0.000155424	-0.000694591	-0.000343637	-0.000309203	-6.67389e-05	0.00178461	0.000447653	6.13319e-05	-8.02502e-05	-7.26016e-05	0.000539495	0.000545519	-4.26827e-05	7.084e-05	-0.000962228	-0.000457775	-0.00086662	-0.000730375	7.26939e-06	0.00152926	-0.000517941	-0.000484703	7.98489e-05	0.000478001	-0.000321566	1.64201e-05	0.000819712	0.000234322	0.000289782	-5.92952e-05	-0.000101237	-7.44928e-05	0.000790227	0.000110058	-0.00139881	-0.000283242	-0.000809733	0.000345409	9.09215e-05	0.000160265	-0.00025144	-3.7694e-05	0.000320826	-0.000359667	0.000225721
-0.000411166	-4.09328e-06	0.000498813	0.000150286	0.00146541	0.000373991	-0.000937408	-4.27977e-05	0.000438777	-0.00021657	0.00287298	0.000293385	-2.36949e-05	-0.000312397	-0.000204584	0.000154959	0.00101026	-0.000343783	-0.000162263	-0.0012455	-0.000221094	-0.00123036	-0.000301584	-0.000131254	0.00264024	-0.000468895	-0.000558251	0.0001813	0.000275333	-1.63418e-05	-2.74095e-05	0.000963882	0.000256396	0.000615587	-3.66448e-05	0.000378334	-0.000136489	0.00206625	0.000358514	-0.00265413	-0.000329865	-0.000993124	0.000719538	0.000197125	0.000204031	-0.000416045	0.000585645	-0.000195166	-0.000592123	0.000104303
-0.000279023	4.62298e-06	0.000310867	0.0002178	0.0010387	0.00021067	-0.000581455	-8.014e-05	0.000120854	-8.90876e-05	0.00196808	0.000347274	9.19679e-06	-0.00020778	-0.000105873	0.000177005	0.000708986	-0.000208851	-0.000151316	-0.000956258	-0.000169355	-0.000877155	-0.000302481	-9.67365e-05	0.00194061	-0.00045185	-0.000372131	0.000121715	0.000200013	-0.000262664	3.77885e-06	0.000818629	2.83899e-05	0.000465414	-1.79753e-05	0.000145302	-7.49698e-05	0.00141178	0.000248502	-0.00190657	-0.000174106	-0.000738752	0.000488447	8.50098e-05	0.000167013	-0.000332564	0.000431063	-5.61751e-06	-0.000399515	0.000232093
-0.000129377	-7.7581e-06	0.000576237	0.000284327	0.00132632	0.000236551	-0.000808108	-3.61766e-06	6.97345e-05	-8.90207e-05	0.00245156	0.000478684	3.9142e-05	-0.000130704	-0.000118738	0.000323394	0.000698616	-0.000112906	-0.000138558	-0.00128348	-0.00029123	-0.00119794	-0.000432117	-6.78238e-05	0.00218359	-0.000716036	-0.000763929	3.69107e-05	0.000356837	-0.000269154	4.58439e-05	0.00100294	0.000268657	0.000565377	-3.93246e-05	0.000345433	-9.43764e-05	0.0014851	0.000207829	-0.00213357	-0.000245883	-0.00101708	0.000468663	0.000118172	0.000182612	-0.000367339	0.000150117	-3.56952e-05	-0.000359183	0.000209576
-0.000193725	3.35744e-05	0.000501187	8.83565e-05	0.000848722	0.000202316	-0.000665382	-0.000164267	4.43522e-05	-0.000163003	0.00168665	0.000282416	2.52594e-05	-0.000119547	-0.000117482	0.000322469	0.000571758	-0.00012363	3.62487e-05	-0.00079837	-0.000241056	-0.000756048	-0.000502354	-9.73505e-06	0.00136375	-0.000303322	-0.000453279	9.00795e-05	0.00036151	-2.52325e-05	-3.05898e-05	0.000607289	0.000380524	0.000255359	-4.06227e-05	0.0001259	-0.000104313	0.00090586	0.000114183	-0.00139682	-0.000259464	-0.00070131	0.000323368	0.00010814	0.000131631	-0.000205342	8.79581e-05	1.67665e-05	-0.000379531	1.64226e-05
-0.000339852	-4.07877e-06	0.000270536	9.69863e-05	0.00122963	0.000318668	-0.000716133	3.3607e-05	0.00052913	-0.00022541	0.00232758	0.000217063	-3.81803e-05	-0.000304763	-0.000194449	9.00678e-06	0.000896508	-0.000356255	-0.000219307	-0.000974492	2.45415e-05	-0.000941409	-0.000142295	-0.000133114	0.0021829	-0.000274878	-0.00040311	0.000160398	0.000127608	-5.24001e-06	-5.02769e-05	0.000739229	0.000154861	0.000506144	-5.69542e-06	0.000418007	-0.000126497	0.00187224	0.000306343	-0.00231676	-0.000184197	-0.000760967	0.000590491	9.93396e-05	0.000176543	-0.000365635	0.000642652	-0.000311975	-0.000515541	5.34593e-05
-0.000289924	-3.98428e-05	0.000422718	0.000300818	0.00163376	0.000314805	-0.000810609	6.64879e-05	0.000296275	-9.43441e-05	0.0029486	0.000442358	-2.68559e-06	-0.000314299	-0.000160205	7.29186e-05	0.00105124	-0.000293924	-0.000298373	-0.00143478	-0.000131106	-0.00129699	-0.000232729	-0.00015799	0.00285816	-0.000667435	-0.000606182	0.000171602	0.000173118	-0.000310174	2.83498e-05	0.00115824	2.76317e-05	0.000704708	-3.06401e-05	0.000360684	-9.90348e-05	0.00224514	0.000386971	-0.00295291	-0.00023746	-0.00104923	0.000732028	0.000139687	0.000201533	-0.000492896	0.000635673	-0.000142167	-0.000454117	0.000293763
-0.00030129	-3.5001e-06	0.000421529	0.000151675	0.00112349	0.000248801	-0.000635293	-5.55634e-05	0.000223801	-0.000126596	0.0021078	0.000316042	8.98599e-06	-0.000225258	-0.000118088	0.000161496	0.0007612	-0.000230722	-0.000121222	-0.00101146	-0.000210778	-0.000917056	-0.000296966	-9.49478e-05	0.0020138	-0.000451173	-0.000411568	0.000148211	0.000231554	-9.92818e-05	-1.18728e-05	0.000824631	0.000200039	0.000484433	-2.89433e-05	0.000195852	-9.49446e-05	0.00146771	0.000265288	-0.00201478	-0.000277646	-0.000813647	0.000517244	0.000164646	0.000158359	-0.000308551	0.000440939	-5.38974e-05	-0.000461701	0.000125106
-0.000126514	-6.4411e-06	0.000440024	0.000174662	0.00146893	0.000325459	-0.000932214	0.000104687	0.000447773	-0.000239588	0.00269367	0.000340412	-1.6834e-05	-0.000222774	-0.000226332	0.000135698	0.000881499	-0.000254989	-0.00022739	-0.00122329	4.67833e-05	-0.00118686	-0.000290867	-9.01852e-05	0.00224495	-0.000426957	-0.000784293	5.94731e-05	0.000251802	-8.02286e-05	-1.77579e-05	0.000840009	0.000322167	0.000514174	-1.85834e-05	0.0006368	-0.000147866	0.00192076	0.000221723	-0.00248	-0.00014902	-0.000948891	0.000518631	3.09646e-05	0.000188339	-0.000410955	0.000320831	-0.00037864	-0.000405836	3.9151e-05
-0.000305319	3.69564e-07	0.000288962	0.000317272	0.00118487	0.000208875	-0.000588801	-0.000123373	5.74013e-05	-5.15134e-05	0.00216655	0.000424463	1.33178e-05	-0.000238078	-0.000101919	0.000198042	0.000786327	-0.000223528	-0.000214601	-0.00110273	-0.000178962	-0.000955634	-0.000327797	-0.000116369	0.00220548	-0.000548233	-0.000377025	0.000137865	0.000188191	-0.000421783	2.25056e-05	0.000958474	-0.000107065	0.000530768	-2.03079e-05	0.000110376	-6.5935e-05	0.00160312	0.000287471	-0.0021709	-0.000165007	-0.000810696	0.000556399	6.03577e-05	0.000187061	-0.000397378	0.000495024	7.14881e-05	-0.000407899	0.000337475
-0.000204617	-1.1349e-05	0.000343447	0.00027108	0.00113107	0.000229344	-0.000659031	4.8468e-05	0.00029775	-9.6639e-05	0.00213678	0.000351747	5.14177e-06	-0.00013599	-0.00011404	0.000214194	0.00054177	-0.000176242	-0.000225526	-0.0010657	-0.000229749	-0.00104845	-0.000155076	-0.00011492	0.00206498	-0.000645693	-0.000618813	-7.84907e-06	0.000219472	-0.000209176	4.3943e-05	0.000835444	0.00010435	0.000631909	-6.51286e-06	0.000470598	-7.76311e-05	0.00146216	0.000235223	-0.00185376	-0.000162431	-0.000841168	0.00045503	9.66132e-05	0.000185386	-0.000349438	0.000297689	-0.000151145	-0.00038705	0.000192004
-0.000350975	1.67486e-05	0.00018875	0.000110759	0.000948084	0.000249216	-0.000577751	-8.89923e-05	0.00032434	-0.0001777	0.00185586	0.000203225	-2.83293e-05	-0.000266114	-0.000153703	7.05258e-05	0.000763164	-0.000305251	-0.00015413	-0.00076509	-1.69303e-05	-0.000733352	-0.000213629	-0.000106179	0.00179441	-0.000192967	-0.000235052	0.000160237	0.000128989	-9.93508e-05	-4.92749e-05	0.000628276	3.43869e-05	0.000380611	-5.38842e-06	0.000200611	-9.83104e-05	0.00149211	0.000255918	-0.00186614	-0.000138762	-0.000595785	0.000503775	5.59634e-05	0.000159699	-0.000311553	0.000566187	-0.000143476	-0.000457881	0.000112948
-0.000149126	2.58401e-05	0.000505506	0.000254677	0.000636498	5.77395e-05	-0.00038982	-0.000247826	-0.000414393	4.54186e-05	0.0012122	0.000462484	8.71842e-05	-2.32303e-05	2.08569e-05	0.00045463	0.000348219	3.7509e-05	6.26307e-05	-0.000808089	-0.000483007	-0.000663621	-0.000589465	2.75821e-06	0.00119982	-0.000600264	-0.00035093	6.04294e-05	0.000380469	-0.000373496	4.82398e-05	0.000770971	0.000150438	0.000291896	-4.71661e-05	-0.000224972	-2.53738e-05	0.000414813	9.20739e-05	-0.000981552	-0.000259726	-0.000686415	0.000230334	0.000128638	0.000119823	-0.000173303	-3.64972e-05	0.000394982	-0.000256898	0.000280846
-0.000218808	2.9931e-05	0.00035771	0.0002102	0.000847226	0.00016924	-0.000581501	-0.000187641	-2.29385e-05	-9.55942e-05	0.00165467	0.000332001	2.22828e-05	-0.000126936	-9.53145e-05	0.000316632	0.000539687	-0.000127932	-5.47706e-05	-0.000823233	-0.00023317	-0.000759361	-0.000435666	-4.15645e-05	0.00150313	-0.000391133	-0.000393233	7.08124e-05	0.000292247	-0.000242533	1.40713e-06	0.000680431	0.000113777	0.000329035	-2.75786e-05	8.97982e-05	-7.378e-05	0.000995844	0.000147051	-0.00144014	-0.0001717	-0.000665604	0.000356167	4.74289e-05	0.000150879	-0.000263242	0.000169256	9.02197e-05	-0.000345023	0.000175929
-0.000281137	-5.72505e-07	0.000510691	0.000320281	0.000849753	0.000125793	-0.000477488	-0.000182202	-0.000209732	6.29694e-05	0.00168508	0.000446212	6.62867e-05	-6.81491e-05	1.16345e-05	0.00041723	0.000396673	-3.55183e-05	-3.47117e-05	-0.00100144	-0.000632138	-0.000911367	-0.000398491	-6.9373e-05	0.00181187	-0.000810313	-0.000418129	5.04905e-05	0.000347148	-0.000348995	8.25492e-05	0.000937076	6.59787e-05	0.000559216	-4.43773e-05	-6.67478e-05	-1.88241e-05	0.000839099	0.000220611	-0.00135634	-0.000329411	-0.000825949	0.000411089	0.000226668	0.000154817	-0.000251508	0.000147629	0.00033723	-0.00036032	0.000343489
-0.00028763	1.33706e-05	0.000513077	0.000192058	0.00102425	0.000235678	-0.000725802	-0.000134203	9.27493e-05	-0.000109433	0.00207633	0.000327233	2.057e-05	-0.000142568	-0.00010682	0.000332648	0.000605941	-0.00015187	-4.08515e-05	-0.000997973	-0.000401056	-0.000988177	-0.00040109	-6.50129e-05	0.00190208	-0.000541342	-0.00051612	7.79615e-05	0.00035129	-0.000116496	1.47824e-05	0.000811113	0.000248431	0.000482042	-4.09075e-05	0.000182063	-8.58881e-05	0.00122018	0.000217138	-0.00170865	-0.000300544	-0.000835419	0.000469787	0.00017442	0.000166024	-0.000285798	0.000211901	4.77679e-05	-0.000434288	0.000148639
-0.000199921	5.12552e-05	0.000419026	0.000147619	0.000925446	0.000213839	-0.000746018	-0.000216782	5.87938e-06	-0.00018563	0.00185506	0.000323496	1.40952e-05	-0.000149808	-0.000153732	0.000346563	0.000669235	-0.000156162	-6.69069e-06	-0.000841614	-0.000133781	-0.000809979	-0.000577962	-1.33473e-05	0.00149118	-0.000248987	-0.000466235	9.24503e-05	0.00035826	-0.000175713	-3.79155e-05	0.000648536	0.000248499	0.000232199	-3.28653e-05	0.000129919	-0.000112657	0.00109727	0.000113937	-0.00159575	-0.000160172	-0.000698462	0.000358789	2.84781e-06	0.000160913	-0.000277123	0.000129113	7.63254e-06	-0.000375078	9.76554e-05
-0.000199276	1.17971e-05	0.000450644	0.000257122	0.000986408	0.000178661	-0.000627668	-0.000119464	-3.83785e-05	-5.74224e-05	0.00190058	0.000404968	3.71324e-05	-0.000112663	-7.87157e-05	0.000336761	0.000554514	-0.000100775	-7.77551e-05	-0.000998053	-0.00033107	-0.000932088	-0.000423375	-5.6392e-05	0.00177861	-0.000583991	-0.000515948	5.21027e-05	0.00032086	-0.000283658	3.40522e-05	0.000836658	0.000142991	0.000453688	-3.2857e-05	0.00013619	-6.69716e-05	0.00111208	0.000180787	-0.00162934	-0.000216774	-0.000803997	0.000399632	0.000103146	0.00016273	-0.000294992	0.000161194	9.7502e-05	-0.000346371	0.000232194
-0.000309975	6.33627e-06	0.000482989	0.000251213	0.00131115	0.000259108	-0.000764228	-0.000141472	3.95011e-05	-0.000102513	0.00247085	0.000438237	2.15839e-05	-0.0002499	-0.000131069	0.000256182	0.000913745	-0.000221588	-0.00012406	-0.00121334	-0.00024619	-0.00108866	-0.000482275	-8.96512e-05	0.00232776	-0.000538889	-0.000483941	0.000176302	0.0003004	-0.000304888	3.0134e-06	0.00102041	0.000112624	0.000500789	-4.26656e-05	9.37116e-05	-9.60298e-05	0.00167494	0.000285968	-0.00236809	-0.000267714	-0.000937039	0.000597657	0.000123242	0.000188367	-0.000393145	0.000433387	6.40069e-05	-0.000458065	0.000264266
-0.000116611	2.67034e-05	0.000258287	0.000217164	0.000935585	0.000184084	-0.000618868	-4.79925e-05	0.000161577	-0.000149926	0.00174523	0.000340882	6.81762e-06	-0.000119667	-0.000136367	0.000244552	0.000534206	-0.000152884	-0.000161196	-0.000849957	-1.61903e-05	-0.000809866	-0.000331236	-5.54732e-05	0.00152527	-0.00036546	-0.00052916	1.66174e-06	0.000232695	-0.000256373	-3.46834e-06	0.000643044	0.000113253	0.000365324	-2.60687e-07	0.000359736	-9.33677e-05	0.00117513	0.000118849	-0.00155884	-4.07909e-05	-0.000670745	0.000308933	-5.22863e-05	0.000169168	-0.000306043	0.000178362	-0.000140186	-0.000315088	0.000140017
-0.000309517	-4.03673e-05	-7.79585e-06	0.000167439	0.00116621	0.000287326	-0.000515894	0.000242243	0.00074325	-0.000161059	0.00213634	0.000172417	-6.38133e-05	-0.000299357	-0.000168083	-0.000187687	0.000747256	-0.000385652	-0.000413094	-0.000894548	0.000153401	-0.00090168	0.00024914	-0.000207505	0.00226557	-0.000368558	-0.00035934	8.10133e-05	-8.87681e-05	-9.44662e-05	-7.75949e-06	0.000697996	-0.000126118	0.000680651	3.67921e-05	0.000634293	-8.74534e-05	0.00202836	0.000359326	-0.00225777	-2.54833e-05	-0.00063942	0.000587896	5.30702e-05	0.000179757	-0.000404367	0.000823206	-0.000482034	-0.000441553	0.000146313
5.30668e-05	1.09564e-05	0.000612525	0.000260324	0.00140464	0.000223197	-0.00090564	-5.7373e-06	-5.60763e-05	-0.000146255	0.00248047	0.000544332	4.93616e-05	-0.00011999	-0.000165205	0.000344258	0.000813963	-7.10088e-05	-0.000107908	-0.00130574	-4.39711e-05	-0.00116689	-0.000650071	-5.91253e-06	0.0019197	-0.00054576	-0.000882355	4.04799e-05	0.000404326	-0.000335896	1.43218e-05	0.00095299	0.00037596	0.000354933	-4.49102e-05	0.00035758	-0.000126417	0.00145723	0.000100808	-0.00223926	-0.000143827	-0.00101311	0.000364626	-2.44317e-05	0.000171303	-0.0003785	-2.27723e-05	-9.62327e-05	-0.000250633	0.000156617
-0.000220589	-1.14132e-05	0.00031975	0.000269009	0.00121916	0.000201148	-0.000567141	-4.90858e-05	4.41315e-05	-5.46371e-05	0.00213892	0.000432252	1.99623e-05	-0.000244461	-0.000103532	0.000124793	0.000847655	-0.000206425	-0.000205331	-0.00110653	-7.66022e-05	-0.000922296	-0.000339728	-0.000100856	0.00210638	-0.000494373	-0.000396543	0.000162937	0.000164915	-0.00038605	1.20934e-05	0.000941838	-2.96998e-05	0.00046506	-2.42499e-05	0.000106258	-7.27528e-05	0.00160349	0.00026734	-0.00224768	-0.00015768	-0.000805425	0.00052382	5.64613e-05	0.00016286	-0.000381314	0.000481234	1.93055e-05	-0.000350922	0.000293394
-0.000128301	1.9908e-05	0.000547065	0.00011474	0.00151914	0.000320618	-0.000984418	-7.42463e-05	0.000168791	-0.000266922	0.00272673	0.000397451	1.95957e-06	-0.00029312	-0.000245814	0.000175036	0.00115806	-0.000258631	-0.000100452	-0.00123488	0.000139639	-0.00108017	-0.000638372	-2.96874e-05	0.0021062	-0.000201843	-0.00065515	0.000209889	0.000327933	-0.000136366	-7.30709e-05	0.000870191	0.000394086	0.000254051	-5.02464e-05	0.000291716	-0.0001714	0.00188892	0.000188653	-0.00270661	-0.000195739	-0.000944468	0.000534249	-5.93354e-06	0.000167234	-0.000402436	0.000317215	-0.000205089	-0.000401074	3.07064e-05
-0.000165307	3.46308e-06	0.000348353	0.000265401	0.000911342	8.96726e-05	-0.000357576	-0.000185116	-0.000338498	3.75442e-05	0.00151948	0.000481029	6.18674e-05	-0.00018148	-2.25786e-05	0.000212182	0.000715666	-8.66952e-05	-7.38741e-05	-0.000920227	-0.000161141	-0.000652774	-0.000524219	-4.06099e-05	0.00155293	-0.000446374	-0.000216387	0.000195083	0.000206338	-0.000496893	1.71454e-05	0.000869602	-5.7363e-05	0.000264722	-4.06809e-05	-0.000267246	-3.61673e-05	0.00100735	0.000183477	-0.00171906	-0.000173332	-0.00066818	0.000378935	5.09486e-05	0.000117853	-0.000280467	0.000312901	0.000302776	-0.000243417	0.000348945
-4.83266e-05	5.58256e-06	0.00011669	4.64143e-05	0.000765283	0.000183486	-0.000504334	0.000110613	0.000286448	-0.000170839	0.00145091	0.000179863	-2.41318e-05	-0.000177844	-0.000157247	-3.81314e-05	0.000635688	-0.000188163	-0.000154993	-0.000574857	0.000265363	-0.000603558	-0.000200219	-6.16145e-05	0.00121906	-6.48485e-05	-0.000327271	8.16121e-05	5.3192e-05	-0.000114938	-4.69914e-05	0.00042969	5.77628e-05	0.000210543	9.89846e-06	0.000323294	-9.47428e-05	0.00121187	0.000126149	-0.00151596	4.74528e-05	-0.000434719	0.000295728	-0.000105716	0.000106847	-0.000255538	0.000341994	-0.000332512	-0.000221355	5.87882e-05
-0.000117969	-1.39224e-05	1.19719e-05	0.000127607	0.000850043	0.000188118	-0.000413492	0.000154061	0.000361166	-0.000111496	0.00155885	0.000208051	-3.04496e-05	-0.000216622	-0.000134509	-0.000109548	0.000644164	-0.000231421	-0.000274544	-0.000674357	0.000251699	-0.000669091	-3.85745e-05	-0.000119877	0.00156996	-0.000210287	-0.000266852	8.75341e-05	-4.44051e-05	-0.000240487	-1.47816e-05	0.000572296	-0.000150049	0.000380187	2.49545e-05	0.000341475	-7.03434e-05	0.00145459	0.000214806	-0.00172788	4.86301e-05	-0.000468187	0.00038922	-9.91048e-05	0.000130868	-0.000316863	0.000539764	-0.000323032	-0.000257566	0.00017982
-0.000368791	2.59925e-05	0.000344988	0.000119815	0.00108085	0.000225073	-0.000557399	-0.000269093	3.88062e-06	-0.000142334	0.00193392	0.000331785	1.01751e-05	-0.00032939	-0.00013119	0.000135482	0.00100852	-0.000287266	-6.54474e-05	-0.000908841	-3.62494e-05	-0.000671153	-0.000530594	-6.32907e-05	0.00182653	-0.000153331	-0.00011837	0.000309173	0.000205613	-0.000220942	-7.37472e-05	0.000789993	7.69137e-05	0.0002282	-4.21818e-05	-0.000173462	-0.000103993	0.00146452	0.000256416	-0.00216836	-0.000255938	-0.00068855	0.000542934	7.6968e-05	0.000142023	-0.000310712	0.000579929	0.000124064	-0.000474213	0.000157564
-0.000427763	-9.53115e-06	0.000136255	8.41915e-05	0.000884528	0.000206336	-0.000316635	-8.99402e-05	0.000258387	-9.31232e-05	0.0015843	0.00020142	-1.56679e-05	-0.000332451	-8.73929e-05	-7.33665e-05	0.000834511	-0.000331957	-0.000166299	-0.000711309	-2.65628e-05	-0.000542795	-0.000123682	-0.000132763	0.00179054	-0.000186176	4.05093e-05	0.000276296	1.08197e-05	-0.000117242	-5.29324e-05	0.000672576	-7.75013e-05	0.000376435	-9.75209e-06	-5.79336e-05	-6.69252e-05	0.00145355	0.00032779	-0.0019186	-0.000213807	-0.000527397	0.000550197	0.000143871	0.000123687	-0.000274347	0.000800909	-1.0854e-05	-0.000471262	0.000159949
-0.000221936	-3.46195e-05	-0.000107877	8.44342e-05	0.000886946	0.000215183	-0.000366157	0.000182745	0.000447393	-0.000106554	0.00163796	0.000112517	-6.26623e-05	-0.000325823	-0.000150544	-0.00030246	0.000837596	-0.000330495	-0.000309213	-0.000602456	0.000339622	-0.00060359	9.49127e-05	-0.000160725	0.00173634	-6.21286e-05	-6.9243e-05	0.000193925	-0.00017664	-0.000191868	-3.83981e-05	0.000533896	-0.000297852	0.000366898	2.29431e-05	0.000255866	-6.37378e-05	0.00175959	0.000309099	-0.00202325	6.94439e-05	-0.000362691	0.000526011	-6.04024e-05	0.000108969	-0.000344641	0.000819161	-0.000357456	-0.000265558	0.000201822
-0.000183148	-3.24539e-05	0.000659281	0.000225206	0.00186404	0.000361966	-0.0010279	5.03256e-05	0.000254449	-0.000178356	0.00329394	0.000481881	1.06363e-05	-0.000325265	-0.0002158	0.000129571	0.00124088	-0.000272932	-0.000209477	-0.00159646	-6.0239e-05	-0.00139897	-0.000476269	-9.82069e-05	0.00283796	-0.000576879	-0.00079506	0.000214419	0.000303224	-0.000184906	-8.02768e-06	0.00118586	0.000344327	0.000567381	-6.15482e-05	0.000396615	-0.000150538	0.00232398	0.000328119	-0.00325176	-0.000321629	-0.00119741	0.000716949	0.000141081	0.000186985	-0.000487096	0.000461376	-0.000188551	-0.000448347	0.00014259
-0.000311219	2.70839e-05	0.000238543	0.000102948	0.000912186	0.000196566	-0.000478396	-0.000207253	6.79162e-05	-0.000138447	0.00164177	0.000275579	6.43013e-08	-0.000270547	-0.000124633	0.000111393	0.000814482	-0.000258578	-0.000103964	-0.000751414	2.51772e-05	-0.000567178	-0.000389776	-5.23797e-05	0.00151985	-0.000115728	-0.00014757	0.000226302	0.000165809	-0.000196559	-5.90084e-05	0.000634471	5.60155e-05	0.000199742	-2.37564e-05	-6.15685e-05	-9.05808e-05	0.00127601	0.000203813	-0.00181079	-0.000168634	-0.000576224	0.000437862	4.17564e-05	0.000138658	-0.000278491	0.000479738	3.53737e-05	-0.00038842	0.000128697
-0.000194965	-4.24855e-06	0.000393755	0.000214344	0.0010426	0.00018868	-0.000565365	-5.84045e-05	6.1398e-05	-6.91927e-05	0.0018942	0.00036599	2.52058e-05	-0.000166564	-8.89061e-05	0.000201867	0.000650229	-0.000148998	-0.000122806	-0.000981375	-0.000198721	-0.000860954	-0.000332969	-7.19322e-05	0.00179275	-0.000494289	-0.000442674	0.000102077	0.000231862	-0.000229479	1.50804e-05	0.000804848	0.00012921	0.000431626	-2.93867e-05	0.000155356	-7.27663e-05	0.00125953	0.000208288	-0.00180276	-0.00021029	-0.000764838	0.000426828	0.000104175	0.000144484	-0.000297023	0.000290322	2.08625e-05	-0.000342421	0.000186136
-0.000264644	-1.15251e-06	0.000386823	0.000148189	0.00111769	0.000241966	-0.000644115	-6.81935e-05	0.00016919	-0.000128372	0.00208163	0.000303628	3.33072e-06	-0.000237311	-0.000131852	0.000133652	0.000809644	-0.000227204	-0.000115024	-0.000973919	-0.000127403	-0.000874956	-0.000333202	-8.18388e-05	0.00192147	-0.0003595	-0.00038817	0.000167102	0.000212789	-0.000133272	-2.00722e-05	0.000782555	0.000159339	0.000401354	-3.26555e-05	0.000157106	-9.57e-05	0.00148561	0.000247872	-0.00204413	-0.000231085	-0.000756931	0.000509873	0.000115752	0.000146424	-0.00031608	0.000422936	-5.09567e-05	-0.000404269	0.000132204
-0.000627642	-1.69781e-06	0.000423954	8.11183e-05	0.00145015	0.000378116	-0.000784612	-0.00024093	0.000294741	-0.000190713	0.00278023	0.000239519	-3.39142e-05	-0.000491588	-0.000192607	1.10547e-05	0.00135207	-0.000465497	-0.000109357	-0.00114905	-0.000163157	-0.000981399	-0.000395404	-0.000145542	0.00272111	-0.000201191	-9.54975e-05	0.000434968	0.000175719	-4.22223e-05	-8.75794e-05	0.000988002	7.36004e-05	0.000452891	-5.99763e-05	-0.000107681	-0.000128265	0.00223916	0.000466699	-0.0029948	-0.000425249	-0.000864338	0.000889535	0.000248738	0.000172054	-0.000413808	0.000965818	3.44634e-05	-0.00067672	0.000156129
-0.000482441	1.15569e-05	0.00013792	5.81994e-05	0.00104678	0.000278693	-0.000520556	-0.000152246	0.00033833	-0.00018847	0.00196636	0.000176995	-4.14705e-05	-0.000403767	-0.000166471	-6.70105e-05	0.00104565	-0.000416289	-0.000164802	-0.000773565	8.48937e-05	-0.000642606	-0.000229695	-0.000130863	0.00199975	-3.35093e-05	6.48659e-06	0.000322139	4.45311e-05	-9.30806e-05	-9.33146e-05	0.000681562	-5.58107e-05	0.000325883	-1.35284e-05	-8.0828e-06	-0.000106318	0.00178243	0.000345184	-0.002283	-0.000189965	-0.000565507	0.000642111	8.6054e-05	0.000150245	-0.00033876	0.000874416	-9.39665e-05	-0.000538879	0.000126821
-0.000342993	-2.40538e-05	0.00027318	0.000168231	0.00135766	0.000306385	-0.000663563	6.08567e-05	0.00047791	-0.000163767	0.00245929	0.000292304	-2.65161e-05	-0.000328003	-0.00016805	-2.22425e-05	0.000955797	-0.000354355	-0.000279252	-0.00111611	-4.44765e-07	-0.00100649	-0.000110688	-0.000157372	0.0024277	-0.0004104	-0.000400942	0.00018305	9.07732e-05	-0.000121594	-2.43425e-05	0.000887974	5.91284e-05	0.000593903	-8.32295e-06	0.000375231	-0.000109545	0.00202085	0.000355374	-0.00255635	-0.000201921	-0.000836474	0.000647358	0.000121913	0.000180874	-0.000406765	0.000726663	-0.000251131	-0.000505843	0.00014675
-0.000287746	2.29605e-05	0.00042918	0.000155335	0.00106614	0.000223341	-0.000650778	-0.000212477	1.11551e-05	-0.000133473	0.00198843	0.000338631	1.68688e-05	-0.000235761	-0.000127553	0.00023522	0.000830988	-0.00020973	-4.75433e-05	-0.000950763	-0.000161631	-0.000803211	-0.000511244	-4.96983e-05	0.00178477	-0.000300193	-0.000328369	0.000198447	0.000282357	-0.000186737	-3.62726e-05	0.00077971	0.000173106	0.000298239	-4.44531e-05	-4.6546e-06	-9.99379e-05	0.00132698	0.000212484	-0.00195253	-0.000256476	-0.00074866	0.000482875	9.17449e-05	0.000147471	-0.000298415	0.000354813	8.68574e-05	-0.000422357	0.00014069
-0.00035925	-1.02661e-05	0.000342121	0.000264351	0.00157008	0.000323638	-0.000817663	-6.24646e-05	0.000274994	-0.00015062	0.00285916	0.000406413	-1.70573e-05	-0.000368195	-0.00019256	7.79524e-05	0.00115249	-0.000354789	-0.000270802	-0.00132163	-1.86355e-05	-0.00116546	-0.000336078	-0.000144914	0.00273363	-0.000451298	-0.000458039	0.000231803	0.000168044	-0.000323928	-1.85682e-05	0.00107379	-2.58838e-05	0.000571491	-2.81592e-05	0.000245694	-0.000116257	0.00225663	0.00037381	-0.00296116	-0.000199442	-0.000954583	0.000741007	6.97452e-05	0.000207818	-0.00049532	0.000714695	-0.000114209	-0.000503311	0.000273412
-0.000156907	-6.15572e-06	6.0425e-05	0.000249583	0.000758178	0.000117838	-0.000306099	4.14033e-05	0.00016991	-3.39688e-05	0.00133151	0.000311045	5.4601e-06	-0.000133326	-5.9533e-05	7.59855e-05	0.000424635	-0.000158484	-0.000249601	-0.000711967	-1.33254e-05	-0.00063425	-6.45278e-05	-0.000108472	0.00147694	-0.000431411	-0.000296862	1.78896e-05	4.79978e-05	-0.000343668	2.81965e-05	0.000627996	-0.000149384	0.000450742	2.01754e-05	0.000254169	-3.76827e-05	0.00109982	0.0001841	-0.00138273	4.47136e-06	-0.000519833	0.000314392	-1.61729e-05	0.000144762	-0.00028534	0.000389816	-9.1075e-05	-0.000262951	0.000254665
-0.000304348	-3.16597e-05	0.000285981	0.000232167	0.0014491	0.000290167	-0.000677002	6.08555e-05	0.000329656	-0.000112625	0.00259171	0.000369971	-1.50519e-05	-0.00033751	-0.000157808	-2.0162e-05	0.00103663	-0.000326241	-0.000294081	-0.00122021	6.49721e-06	-0.00107869	-0.00017775	-0.000156063	0.00256519	-0.000475461	-0.000425641	0.000203892	8.93912e-05	-0.000274407	-3.87826e-06	0.00100374	-3.36775e-05	0.000595046	-1.63398e-05	0.000287738	-9.64004e-05	0.00212073	0.000368941	-0.00275237	-0.000174	-0.000877293	0.000681354	9.69984e-05	0.000182262	-0.000451737	0.000727693	-0.000176277	-0.000442375	0.000256587
-0.000303325	1.63594e-05	0.000529269	5.53426e-05	0.000999331	0.000252169	-0.000674477	-0.00014798	0.000178458	-0.000176088	0.00193322	0.00025299	1.39459e-05	-0.000201352	-0.000126847	0.000234666	0.000724943	-0.000206404	6.31525e-06	-0.000892001	-0.000264104	-0.000807584	-0.000426316	-4.62534e-05	0.00168575	-0.000313945	-0.000384548	0.000167891	0.000320429	6.67133e-05	-4.46777e-05	0.000689489	0.00039631	0.000338731	-4.66888e-05	0.000117887	-0.000113717	0.00118941	0.000204924	-0.0017435	-0.000356821	-0.000770964	0.000451518	0.000196614	0.000133944	-0.000227738	0.000296207	-8.0691e-06	-0.000481144	-1.08954e-05
-0.000163313	3.00499e-05	0.000371756	0.000170288	0.000873213	0.000162966	-0.00056279	-0.000155767	-3.19766e-05	-0.000115953	0.00161844	0.00035546	2.94093e-05	-0.000139048	-0.000101665	0.000277036	0.00060435	-0.000127372	-4.92695e-05	-0.00082462	-0.000123519	-0.000713693	-0.000481199	-2.66969e-05	0.00141396	-0.000325172	-0.0003941	9.52679e-05	0.000282967	-0.000231277	-1.78238e-05	0.000670676	0.000179092	0.000263235	-2.64272e-05	7.6394e-05	-8.62041e-05	0.000990729	0.00012287	-0.00150965	-0.000156969	-0.000667103	0.000320157	2.44178e-05	0.000141017	-0.0002535	0.000175432	4.89045e-05	-0.000328851	0.000137359
-0.000119154	6.05468e-06	0.000198281	0.000136079	0.000951966	0.000195884	-0.000540788	4.02843e-05	0.000257427	-0.000157392	0.00170209	0.000275707	-7.6515e-06	-0.000184836	-0.000143305	6.3226e-05	0.000656714	-0.000205046	-0.000184588	-0.00078704	0.000124092	-0.000718851	-0.000223676	-7.19201e-05	0.00151503	-0.000236609	-0.000413099	7.59326e-05	0.000124184	-0.000169045	-2.78131e-05	0.000592123	0.000103703	0.000322525	1.92665e-06	0.000333513	-9.61213e-05	0.00132111	0.00015809	-0.00172805	-3.70133e-05	-0.000597066	0.000347997	-3.04185e-05	0.000139985	-0.000296454	0.000348694	-0.000227898	-0.000298859	9.30285e-05
-0.000204748	-8.31158e-06	0.000313701	0.0001361	0.00119629	0.000246301	-0.000618633	3.01677e-05	0.000275035	-0.00015629	0.0021185	0.000323039	-2.89419e-06	-0.000262078	-0.000151339	3.80237e-05	0.00087362	-0.000259174	-0.000190597	-0.000998237	5.9345e-05	-0.000866464	-0.000269326	-9.45331e-05	0.00195338	-0.000315431	-0.000415696	0.000164191	0.000143913	-0.000153073	-3.29213e-05	0.000782034	0.000147675	0.00040593	-1.53778e-05	0.000268599	-0.000108181	0.00164159	0.000244824	-0.0022189	-0.000155377	-0.000756462	0.000492866	5.8705e-05	0.000151096	-0.000343467	0.000505148	-0.000189175	-0.000390989	0.000114241
-0.000243796	4.6984e-06	7.08884e-05	0.00012933	0.000611411	0.000115043	-0.000207363	-5.41619e-05	0.000153612	-5.63561e-05	0.00105624	0.000229785	3.57057e-06	-0.000171154	-5.01269e-05	4.0604e-05	0.000453935	-0.000192362	-0.000175186	-0.000543841	-7.62879e-06	-0.000412063	-9.10197e-05	-8.15659e-05	0.00119507	-0.000242225	-0.000102247	0.000103731	4.63865e-05	-0.000201607	-1.19747e-05	0.000501337	-6.25949e-05	0.000304466	9.95099e-06	6.0849e-05	-4.22536e-05	0.000915596	0.000177584	-0.00121087	-8.06622e-05	-0.000422784	0.000297307	4.78414e-05	0.000119523	-0.000210242	0.00044251	-2.42179e-05	-0.000302213	0.000155771
-0.000281961	8.08307e-06	0.000582207	0.00023866	0.00123169	0.000201486	-0.000649834	-0.00023592	-0.000222793	-4.29613e-05	0.00221945	0.000500674	5.72918e-05	-0.00023896	-7.90054e-05	0.000303067	0.000929437	-0.000154358	-3.03386e-05	-0.00119495	-0.000313096	-0.000951256	-0.000649917	-4.88182e-05	0.002094	-0.000531001	-0.000376835	0.000243164	0.000344535	-0.000354447	1.36897e-08	0.0010496	0.000160229	0.000375133	-6.5593e-05	-0.00018877	-8.10195e-05	0.00138276	0.000253014	-0.00223485	-0.000346097	-0.000926752	0.000543771	0.0001603	0.000154303	-0.000334098	0.000356888	0.000274928	-0.000415789	0.000280948
-0.000134256	-3.13598e-05	0.000473098	0.000333512	0.0014367	0.000213553	-0.000684827	2.48377e-05	-1.77998e-05	-1.89962e-05	0.00249878	0.000530244	3.97611e-05	-0.000212574	-9.95279e-05	0.000176864	0.000879726	-0.000147342	-0.000218239	-0.00135041	-0.000164518	-0.0011538	-0.000388485	-9.6935e-05	0.00237528	-0.000704347	-0.000620144	0.000129164	0.000231439	-0.000439766	5.15998e-05	0.00111523	5.26521e-05	0.000562275	-3.95471e-05	0.000191414	-7.2648e-05	0.00173579	0.000274533	-0.00250159	-0.000201788	-0.000988142	0.000552573	9.291e-05	0.000169879	-0.000423184	0.000365114	2.49373e-05	-0.000305133	0.000336265
-0.000223499	-9.3539e-06	0.000244934	0.000289275	0.000576989	3.37887e-05	-0.000128468	-0.000118251	-0.000222275	0.00011456	0.000998084	0.000407039	6.39629e-05	-7.58677e-05	6.00745e-05	0.000233221	0.000295905	-3.79268e-05	-0.000107315	-0.000720797	-0.00038955	-0.000544674	-0.000225732	-7.6998e-05	0.00133971	-0.000644372	-0.000156186	6.77912e-05	0.000154143	-0.000429834	7.02734e-05	0.00075967	-0.000133891	0.000441784	-1.39283e-05	-0.000173345	1.37685e-05	0.000598294	0.000188709	-0.00102168	-0.000186359	-0.000565352	0.000286641	0.000143531	0.000117775	-0.000197543	0.00027653	0.00031554	-0.000255744	0.000366204
-0.000190628	4.08338e-06	8.82525e-05	0.000225509	0.00093543	0.000155267	-0.0004112	-4.05844e-05	8.81368e-05	-7.38514e-05	0.00162551	0.000339283	-8.49563e-07	-0.000231746	-0.000105512	3.94626e-05	0.00072636	-0.000220301	-0.000227139	-0.000800296	0.000116907	-0.00065867	-0.000238926	-9.61119e-05	0.00165122	-0.000272027	-0.00023273	0.000136989	5.69201e-05	-0.000395874	-1.23106e-05	0.000701141	-0.000164196	0.000335551	3.58248e-06	0.000105894	-6.29124e-05	0.0013887	0.000211743	-0.00184647	-8.12615e-07	-0.000551499	0.000412856	-5.6477e-05	0.000146731	-0.000339747	0.000508633	-5.64976e-05	-0.000285643	0.000271175
-2.65585e-05	-1.07034e-05	0.000235423	0.000262335	0.00124475	0.000211228	-0.000661712	0.00012063	0.000248303	-0.000131769	0.00214746	0.000397908	-8.11593e-07	-0.000177178	-0.000161332	8.82337e-05	0.000725761	-0.000183259	-0.000287805	-0.00106785	0.000157511	-0.000968144	-0.000230373	-8.82453e-05	0.00189629	-0.00043353	-0.000645152	2.48188e-05	0.00013728	-0.000335725	1.2782e-05	0.000786468	5.02375e-05	0.000448662	2.0376e-06	0.000501449	-9.81346e-05	0.0016377	0.000174218	-0.00213813	1.2212e-05	-0.00076929	0.000395205	-8.0078e-05	0.000168807	-0.000396688	0.000301509	-0.000276883	-0.000248358	0.000188007
-0.000269982	3.34777e-05	0.000449965	8.85403e-05	0.000950806	0.000206495	-0.00060582	-0.000234073	-2.31527e-05	-0.000154326	0.00177133	0.000319371	2.44956e-05	-0.000223657	-0.000120764	0.000240364	0.000807536	-0.00019491	1.25393e-05	-0.000845655	-0.000133945	-0.000687879	-0.000568858	-2.4012e-05	0.00153404	-0.00020471	-0.000273101	0.000214768	0.000300583	-0.000121232	-5.925e-05	0.000696679	0.000261915	0.000201691	-4.55299e-05	-7.476e-05	-0.00010671	0.00112887	0.000171859	-0.00176482	-0.000268802	-0.000694486	0.000416865	9.37556e-05	0.000131228	-0.000245313	0.000314463	9.63623e-05	-0.000422435	7.79767e-05
-0.000299498	-3.29669e-06	0.000195249	0.00010118	0.00116085	0.000263059	-0.00057385	-1.66614e-05	0.000336363	-0.000178794	0.0020716	0.000252607	-2.66203e-05	-0.00033694	-0.000170267	-5.36141e-05	0.000980072	-0.000340668	-0.000209309	-0.000897735	0.000152801	-0.000760285	-0.000222697	-0.000114379	0.00197389	-0.000154163	-0.000235852	0.000234749	6.58812e-05	-0.000138563	-6.35597e-05	0.000721729	3.22672e-05	0.000357732	-9.96383e-06	0.000188197	-0.000110587	0.00178006	0.000287742	-0.00231984	-0.000130971	-0.000653046	0.000558287	3.91149e-05	0.000148555	-0.000355887	0.00069191	-0.000198461	-0.000432403	0.000116056
-0.000385702	1.32788e-05	0.000255341	0.000171591	0.00101177	0.000184006	-0.000420988	-0.000249844	-7.44669e-05	-6.56312e-05	0.00177938	0.000357326	1.58083e-05	-0.00033287	-8.81753e-05	8.62481e-05	0.000972654	-0.000275131	-0.000104487	-0.000879569	-5.7718e-05	-0.000622182	-0.000452485	-8.67902e-05	0.00185967	-0.000221359	-1.53101e-05	0.000318276	0.000133126	-0.000343769	-4.89452e-05	0.000835586	-9.74058e-05	0.00027337	-3.48669e-05	-0.000275452	-7.07053e-05	0.0014389	0.000289907	-0.0021244	-0.000219746	-0.000633995	0.000556747	8.04515e-05	0.000137542	-0.00032032	0.000671026	0.000200136	-0.000433215	0.000273511
-0.000169751	-2.59811e-05	0.000347782	0.000344013	0.000983726	8.66452e-05	-0.000314006	-7.17428e-05	-0.000254512	0.00010805	0.0016399	0.000517129	6.65303e-05	-0.000142243	1.40069e-05	0.000202775	0.000581754	-6.33137e-05	-0.000171999	-0.0010458	-0.000291941	-0.000794956	-0.000323772	-7.93909e-05	0.0018134	-0.000714645	-0.000334985	0.000119224	0.00017777	-0.000538627	7.80539e-05	0.000984084	-0.000114884	0.000477977	-3.11589e-05	-0.000123448	-7.98852e-06	0.00109453	0.000232974	-0.00174254	-0.000194725	-0.000766416	0.00040849	0.000125015	0.000137082	-0.000309499	0.000319933	0.000274358	-0.000228263	0.000423402
-0.000172579	2.7773e-05	0.000451148	0.00015238	0.000944319	0.000184202	-0.000626844	-0.000177925	-4.11526e-05	-0.000127455	0.00175292	0.00034742	3.01088e-05	-0.000151843	-0.000112602	0.000291922	0.000663187	-0.000129348	-1.71556e-05	-0.000877788	-0.000162427	-0.000755812	-0.000530214	-1.75046e-05	0.00147214	-0.000318944	-0.000422054	0.000121049	0.000319234	-0.000176107	-2.32462e-05	0.000691147	0.000253274	0.000247883	-4.09e-05	6.04297e-05	-9.55747e-05	0.00103867	0.000130476	-0.00161265	-0.000215944	-0.000713166	0.000352193	5.85034e-05	0.000134431	-0.000251491	0.00014998	6.83628e-05	-0.000341989	0.000101699
-4.80322e-06	4.63664e-06	0.000133518	0.000190691	0.000998249	0.000183804	-0.000569203	0.000124276	0.000300186	-0.000165183	0.00173404	0.00031353	-1.07534e-05	-0.000144947	-0.000160583	6.22428e-05	0.000591962	-0.0001785	-0.000258759	-0.000823233	0.000242137	-0.00077397	-0.000179502	-7.18029e-05	0.00148429	-0.000274979	-0.000555673	-5.94703e-06	0.000103269	-0.000253825	-1.07824e-05	0.000580208	6.56412e-05	0.000346321	1.83723e-05	0.000517301	-9.8627e-05	0.00136808	0.000115115	-0.00172654	7.94302e-05	-0.000603025	0.000285552	-0.000125092	0.000152956	-0.000331601	0.00026023	-0.00033993	-0.000225692	0.000111797
-0.000222712	2.19413e-05	0.000440093	0.000120548	0.00109069	0.000231515	-0.000676408	-0.00013756	9.40914e-05	-0.000170621	0.00200042	0.000338918	1.62891e-05	-0.000220659	-0.000144181	0.00021139	0.000821232	-0.000206726	-6.07467e-05	-0.00095393	-7.72786e-05	-0.00081714	-0.000492298	-4.27448e-05	0.00172272	-0.000278145	-0.000410839	0.000169654	0.000282168	-0.000131268	-4.55083e-05	0.000745605	0.000266826	0.000290624	-3.63212e-05	0.000114627	-0.000115611	0.00133338	0.000183143	-0.00195568	-0.000228915	-0.000765696	0.00043625	7.09821e-05	0.000147553	-0.000291577	0.000318052	-2.76601e-05	-0.000413231	7.8107e-05
-0.000257197	-2.57711e-06	0.000387268	6.38426e-05	0.00144266	0.000347289	-0.000849246	2.98836e-05	0.000467219	-0.000271758	0.00261746	0.000269431	-3.09911e-05	-0.000344818	-0.000237613	1.74208e-07	0.00111411	-0.000358666	-0.000189592	-0.00111395	0.000154782	-0.00100757	-0.00031858	-9.88298e-05	0.00224002	-0.000183827	-0.00049813	0.000220784	0.000177164	2.5597e-06	-7.81856e-05	0.000796416	0.00029222	0.00039415	-2.52144e-05	0.000400815	-0.000159644	0.00204773	0.000281548	-0.00268943	-0.000202356	-0.000852494	0.000607794	6.5524e-05	0.000167063	-0.000393066	0.000594648	-0.000340941	-0.000488275	-2.38496e-06
-0.000378161	-2.37605e-05	9.62457e-05	-3.67957e-05	0.000944268	0.000279257	-0.000472846	3.85041e-05	0.000430358	-0.000159131	0.00183519	5.40302e-05	-6.04906e-05	-0.000395927	-0.000166393	-0.000256758	0.00101761	-0.000383708	-0.000161516	-0.000635729	0.000176858	-0.000610208	-6.66251e-05	-0.000141417	0.00185291	3.47016e-05	3.87057e-05	0.000323994	-7.28791e-05	2.40478e-05	-8.42212e-05	0.000565628	-8.4569e-05	0.000301722	-1.2955e-05	4.83083e-05	-9.13964e-05	0.00178664	0.000357931	-0.0021866	-0.000153755	-0.000437758	0.000636568	8.78784e-05	9.59557e-05	-0.00030072	0.000888533	-0.000241853	-0.000415621	8.94183e-05
9.65532e-05	-8.57138e-06	-1.09941e-05	0.000176405	0.000774571	0.000133015	-0.000417913	0.000227968	0.00027259	-0.000101173	0.00135785	0.000259945	-1.69152e-05	-0.000108894	-0.000133317	-4.86116e-05	0.000463576	-0.000121768	-0.000288975	-0.00063695	0.0003548	-0.00065655	-7.26989e-05	-7.89757e-05	0.00121943	-0.000236945	-0.000456209	-3.46967e-05	-1.85697e-05	-0.000335853	1.0669e-05	0.000486409	-0.000122984	0.00030958	3.53622e-05	0.000489536	-6.58377e-05	0.00120573	9.51579e-05	-0.00142579	0.000186411	-0.000429231	0.000215606	-0.000220809	0.000123179	-0.00030377	0.000254368	-0.000387815	-9.55066e-05	0.000178233
-0.00016581	-2.68164e-05	-7.80962e-05	0.000152227	0.000885592	0.000193608	-0.000360034	0.000186837	0.000419405	-8.79266e-05	0.00160583	0.000194423	-4.27226e-05	-0.0002583	-0.000130782	-0.000193641	0.000691538	-0.000275013	-0.000338912	-0.00068404	0.000285697	-0.000671463	7.00143e-05	-0.000154758	0.00173692	-0.000223469	-0.00019358	0.000110923	-0.000125132	-0.000285364	-8.26932e-06	0.000607731	-0.000282691	0.000442827	3.31736e-05	0.000340718	-5.85299e-05	0.00163013	0.000270645	-0.00187776	7.34046e-05	-0.000443753	0.000454603	-9.6579e-05	0.000135282	-0.00035037	0.00069169	-0.000340999	-0.000266966	0.000236473
-0.000179545	3.9955e-06	7.13892e-05	0.00017547	0.000825294	0.000139294	-0.000327959	-3.54144e-05	0.00014409	-8.69051e-05	0.00137628	0.000286092	-1.64317e-06	-0.000214758	-9.45584e-05	1.66392e-05	0.000640305	-0.000215459	-0.000210578	-0.000688783	0.000134418	-0.000527059	-0.000187336	-8.7017e-05	0.00141035	-0.000209155	-0.000179658	0.00012889	3.7444e-05	-0.000294467	-2.50649e-05	0.000587581	-0.000100478	0.000290538	6.78014e-06	0.000122536	-6.39818e-05	0.00120934	0.000183311	-0.0016166	-1.9214e-05	-0.000484413	0.00034859	-4.20133e-05	0.000126748	-0.000282574	0.000477488	-7.82666e-05	-0.000287818	0.000183839
-0.000222239	-2.21694e-05	0.000310998	0.000175083	0.00115587	0.000233873	-0.000568634	5.27901e-05	0.000300203	-0.000110154	0.00205811	0.000305249	-1.85225e-06	-0.000228422	-0.000121862	5.11853e-05	0.000746397	-0.000234582	-0.000211479	-0.00100002	-6.37775e-05	-0.000886385	-0.000160386	-0.000111756	0.00198509	-0.000438929	-0.000430613	0.000122298	0.000131885	-0.000141346	-8.08166e-07	0.000788592	0.000110273	0.000498727	-1.514e-05	0.000311949	-8.6865e-05	0.00157095	0.000263744	-0.00207461	-0.000186929	-0.000760558	0.000495192	0.000109165	0.000148092	-0.000330261	0.000474731	-0.000157265	-0.00038187	0.000135249
-0.000228351	4.51821e-06	0.000114877	0.000185614	0.000632504	9.33111e-05	-0.000216029	-9.10498e-05	-1.95412e-06	-1.41939e-05	0.00109732	0.000295524	2.03058e-05	-0.000165529	-2.96429e-05	8.94591e-05	0.000491486	-0.000155018	-0.000139348	-0.000609425	-7.67193e-05	-0.000463725	-0.000200488	-8.12101e-05	0.00128197	-0.000315417	-9.12575e-05	0.000121909	7.33626e-05	-0.000310888	6.48934e-08	0.00059858	-0.000119882	0.00031352	-7.83439e-08	-5.08379e-05	-3.15424e-05	0.000888904	0.000184563	-0.00126711	-8.73578e-05	-0.000454448	0.000316842	3.83569e-05	0.000115771	-0.000224458	0.0004271	9.04691e-05	-0.000288784	0.000241078
-0.000306315	5.11592e-06	0.000121939	0.000241264	0.000763752	0.000125071	-0.000286776	-0.0001314	3.22054e-05	-1.51525e-05	0.00136881	0.000322369	1.39487e-05	-0.000198649	-4.25646e-05	0.000121366	0.000560464	-0.000196115	-0.000177978	-0.000731655	-0.000136317	-0.000582354	-0.000201513	-0.000106439	0.00159507	-0.000394156	-0.00011243	0.00013215	8.70037e-05	-0.00036223	8.45203e-06	0.000707578	-0.000183233	0.000408257	-1.75799e-06	-2.94336e-05	-3.42166e-05	0.00110682	0.000236976	-0.00150542	-0.000114119	-0.000538748	0.000409608	5.23378e-05	0.00014362	-0.000279065	0.00050751	0.000114974	-0.00035587	0.000294844
-0.000216714	-1.79022e-05	0.000535912	0.000137977	0.00167588	0.000400436	-0.00105969	0.000127019	0.000594206	-0.000281112	0.00311269	0.0003174	-2.91314e-05	-0.000287304	-0.000258347	9.99488e-05	0.00104389	-0.000326633	-0.000233946	-0.00137137	-6.24794e-06	-0.00134317	-0.000267463	-0.000115932	0.00262989	-0.000459066	-0.000826976	0.000112269	0.000270307	4.17225e-05	-3.04351e-05	0.000939306	0.000417683	0.000607746	-2.95293e-05	0.000699154	-0.000170681	0.00224595	0.000298835	-0.00287347	-0.000254475	-0.00107713	0.000652211	0.000119223	0.000201315	-0.000445945	0.000451396	-0.000440403	-0.000512708	-8.77099e-06
-0.000230546	-1.91572e-05	0.000415764	0.000197167	0.00140934	0.000284807	-0.000750516	4.17272e-05	0.00027183	-0.000141246	0.00254216	0.000383898	1.28493e-06	-0.000275285	-0.000161079	8.42019e-05	0.000958681	-0.000262892	-0.000212375	-0.00121609	-4.87278e-05	-0.00109201	-0.00029836	-0.000111857	0.00235362	-0.00047902	-0.000545667	0.000163508	0.000194794	-0.000196735	-7.80333e-06	0.000957452	0.000159064	0.000529162	-2.72274e-05	0.000317658	-0.000111297	0.00189023	0.000296308	-0.00254882	-0.000212556	-0.000918967	0.000592775	0.000104912	0.000174363	-0.000404647	0.000515687	-0.000169756	-0.000424095	0.000173216
-0.000436888	1.70864e-06	0.000433449	6.44194e-05	0.00149805	0.000380197	-0.000874743	-0.000112909	0.0004105	-0.000258296	0.00279473	0.000252186	-3.55182e-05	-0.000422754	-0.000233779	2.13919e-05	0.00126238	-0.000421238	-0.000145667	-0.00116258	1.17627e-05	-0.00102668	-0.000385695	-0.000116578	0.00250793	-0.000173806	-0.00034037	0.000326299	0.000199323	8.85544e-06	-9.0697e-05	0.000890617	0.000231425	0.000414669	-4.52645e-05	0.000189824	-0.000156479	0.00219297	0.000367085	-0.00290659	-0.000322058	-0.000887417	0.000754243	0.000149959	0.000173913	-0.000410598	0.000757195	-0.000181664	-0.000597274	4.44917e-05
-0.000448442	2.24261e-05	0.000383617	0.000147284	0.0010668	0.000220227	-0.000536524	-0.000319914	-8.98448e-05	-9.25058e-05	0.00197169	0.000352854	1.9128e-05	-0.000339528	-0.000100901	0.00016793	0.00102128	-0.000281815	-3.58444e-05	-0.000943782	-0.000185619	-0.000709021	-0.000552463	-7.54538e-05	0.0019763	-0.000242114	-5.31466e-05	0.000341448	0.000224609	-0.000264659	-5.72246e-05	0.000880123	1.86774e-05	0.000281748	-5.21221e-05	-0.000313525	-8.53034e-05	0.00145603	0.000303293	-0.00219109	-0.00031889	-0.000717989	0.000605883	0.000143598	0.000145608	-0.000314519	0.000635248	0.000251027	-0.000503833	0.000237572
-0.000329392	3.18854e-05	0.000466439	0.000109777	0.00102617	0.00023562	-0.000665186	-0.000254971	2.99684e-05	-0.000161184	0.00195305	0.000308959	1.6123e-05	-0.000242397	-0.000132336	0.000257434	0.000837108	-0.000223859	-2.8903e-06	-0.000909606	-0.000195488	-0.000768261	-0.000547464	-4.09019e-05	0.00172732	-0.000249427	-0.00029217	0.000218135	0.000312718	-0.000106489	-5.42545e-05	0.000743285	0.000246381	0.000267764	-4.88828e-05	-3.92857e-05	-0.000109749	0.00126349	0.000208812	-0.00188906	-0.000303548	-0.000743645	0.000482283	0.000121099	0.000145194	-0.000271221	0.000356001	9.90454e-05	-0.000470719	8.763e-05
-0.000327201	-9.13297e-06	0.000251338	0.000232547	0.00153768	0.000318175	-0.000774699	-2.32744e-05	0.00032295	-0.000173472	0.00275596	0.000380749	-2.76265e-05	-0.000389636	-0.000207887	-3.28422e-06	0.00118889	-0.000379897	-0.000299206	-0.00124322	0.000135948	-0.00108129	-0.00029851	-0.000145782	0.00262084	-0.000333613	-0.00040756	0.000244121	0.000105361	-0.000325543	-3.80002e-05	0.00100201	-6.30044e-05	0.000510744	-1.6542e-05	0.000267362	-0.000121997	0.00229423	0.000360449	-0.00297511	-0.000126544	-0.000875757	0.000715503	1.32565e-05	0.000200567	-0.000496915	0.000773042	-0.000193788	-0.000475328	0.00025314
-2.45774e-05	3.09576e-05	0.000375185	0.000193224	0.000857008	0.000141386	-0.000591884	-9.35825e-05	-2.99522e-05	-0.00012483	0.00154311	0.000372962	3.417e-05	-6.76946e-05	-0.000109835	0.000315814	0.000479204	-6.40113e-05	-6.61391e-05	-0.000819186	-6.2623e-05	-0.000727939	-0.000477498	-2.13409e-06	0.00121113	-0.000350137	-0.000553177	5.42602e-06	0.000305908	-0.000243671	-2.19145e-06	0.000604563	0.00023992	0.000236553	-2.03396e-05	0.000235157	-8.98001e-05	0.000860384	4.65911e-05	-0.00133294	-8.57493e-05	-0.000663628	0.000211621	-4.13069e-05	0.000136993	-0.000243353	-2.31161e-05	-2.89207e-05	-0.000237977	9.9217e-05
-0.000258882	-2.49227e-05	0.000260122	0.000228133	0.00130658	0.000249638	-0.000606595	4.00903e-05	0.000241137	-9.29139e-05	0.00232357	0.00036495	-6.9747e-06	-0.000298224	-0.000137555	3.39575e-06	0.00093964	-0.000280664	-0.000262159	-0.00111334	1.16362e-05	-0.000972646	-0.00020283	-0.000134542	0.0022979	-0.000438944	-0.000389932	0.000183023	9.19517e-05	-0.000298105	-1.22134e-06	0.000925672	-4.54928e-05	0.00052198	-1.49856e-05	0.000229692	-8.49811e-05	0.00188626	0.000321441	-0.002482	-0.000141202	-0.000797527	0.000601115	6.89795e-05	0.000167019	-0.000412881	0.000636415	-0.000130529	-0.000385524	0.000257255
-0.000347738	1.29395e-05	0.000270195	8.92628e-05	0.000906103	0.000211954	-0.000474285	-0.00014554	0.000165756	-0.000133945	0.00168034	0.000244032	-1.791e-06	-0.000269236	-0.000111062	8.35811e-05	0.000787543	-0.000268292	-9.13865e-05	-0.000763096	-7.41791e-05	-0.00062796	-0.000309768	-8.35323e-05	0.00166145	-0.000198014	-0.000139289	0.000221749	0.00015007	-0.000105858	-5.3814e-05	0.000661314	8.62815e-05	0.00030915	-2.22196e-05	-5.40726e-06	-8.80917e-05	0.00130175	0.000247052	-0.00180447	-0.000222237	-0.000601732	0.000477689	0.000108862	0.000132718	-0.000263217	0.000549721	3.9138e-06	-0.000449097	0.000110602
-0.000488316	-5.2114e-05	0.000337441	9.17875e-05	0.00170441	0.000443704	-0.000857212	0.000164496	0.000842378	-0.000248105	0.00315219	0.000197869	-6.74754e-05	-0.000457446	-0.000239461	-0.000177026	0.0012376	-0.000510656	-0.000343743	-0.00131148	1.19566e-05	-0.00124291	4.95042e-05	-0.000220113	0.00307817	-0.000401014	-0.000449851	0.000265985	4.49955e-05	0.000112529	-5.0659e-05	0.000992019	0.000159586	0.000761619	-1.51553e-05	0.00057257	-0.00014849	0.00268688	0.000500467	-0.00326156	-0.000322109	-0.00098803	0.000885415	0.000242598	0.000198592	-0.000479187	0.00102137	-0.000459278	-0.00066593	4.90309e-05
-0.000239075	-2.62086e-05	0.000462883	8.25825e-05	0.00175847	0.000423781	-0.00102888	0.000168376	0.000681015	-0.000311703	0.00318484	0.000288014	-4.50339e-05	-0.000373732	-0.000284198	-4.84185e-05	0.00123168	-0.000403915	-0.000274569	-0.00136002	0.000175072	-0.00128373	-0.000225221	-0.000133006	0.00271446	-0.000313161	-0.000719891	0.000195734	0.000179247	6.70751e-05	-6.47603e-05	0.000931087	0.000378985	0.000560739	-2.46432e-05	0.000670835	-0.000184333	0.00249097	0.000339293	-0.00317638	-0.000229046	-0.0010368	0.000712042	0.000100012	0.000192224	-0.000470167	0.000650653	-0.000523192	-0.000530622	-3.22508e-05
-0.000219618	4.13049e-06	0.000398126	0.000131515	0.00134548	0.000280503	-0.000757136	-6.53361e-05	0.000198861	-0.000194137	0.00239001	0.00034501	-4.23635e-06	-0.00030791	-0.000190531	8.26796e-05	0.00105289	-0.000281491	-0.000148225	-0.00109608	8.66482e-05	-0.000925467	-0.00044285	-7.15836e-05	0.00206228	-0.000232385	-0.000439142	0.0002262	0.000207716	-0.000163271	-5.65423e-05	0.000831981	0.000200508	0.000321892	-3.62486e-05	0.000194299	-0.000131846	0.00179573	0.000244771	-0.00250037	-0.000192826	-0.000818991	0.000552097	3.90777e-05	0.000154436	-0.000375322	0.000486589	-0.000139027	-0.000410958	9.74702e-05
-0.000127489	-1.69071e-05	0.000243507	0.000222774	0.00132447	0.000261791	-0.000697331	0.000125321	0.000415049	-0.000169025	0.00232117	0.000339346	-1.83387e-05	-0.000230248	-0.000181465	3.8499e-05	0.000800555	-0.000258157	-0.000306659	-0.00109775	0.000132154	-0.00100496	-0.000149855	-0.000116674	0.00210387	-0.000415469	-0.000606299	6.1504e-05	0.000116329	-0.000214573	-3.72864e-06	0.000797117	8.57023e-05	0.000517121	1.6145e-06	0.00055623	-0.000111849	0.00183288	0.000234883	-0.00231758	-5.71317e-05	-0.000804885	0.000483573	-1.70242e-05	0.0001764	-0.000405988	0.000440937	-0.000334943	-0.000348895	0.000131409
-0.000297087	-3.90942e-05	0.000188304	0.000177825	0.00130709	0.000292946	-0.00059603	0.000170882	0.000586721	-0.000148311	0.00234357	0.000261583	-3.51464e-05	-0.000299875	-0.000158531	-8.96087e-05	0.000844978	-0.000346267	-0.000342396	-0.00106549	4.34288e-05	-0.000991614	5.45182e-05	-0.000177791	0.00237616	-0.00045183	-0.000431793	0.000125191	2.11516e-05	-0.000107629	-5.98898e-06	0.000834498	1.24495e-05	0.00065704	8.75923e-06	0.000514673	-9.75259e-05	0.00200919	0.000353602	-0.00243671	-0.00014232	-0.000788578	0.000610232	0.000109243	0.000176781	-0.000402379	0.000732212	-0.000352656	-0.000462426	0.000143399
-0.000396142	-1.18243e-05	0.000184735	0.000194491	0.00100241	0.000209054	-0.00041856	-9.36436e-05	0.000193583	-5.76281e-05	0.00183514	0.000276958	-8.06003e-06	-0.000289651	-8.68901e-05	3.02155e-05	0.000781649	-0.000287499	-0.000202684	-0.000872427	-0.000129631	-0.00072912	-0.000150035	-0.000135522	0.0020045	-0.000372482	-0.000132183	0.000208399	7.07832e-05	-0.000241669	-8.49098e-06	0.000793113	-0.000124337	0.00047715	-1.40058e-05	2.67922e-05	-5.71877e-05	0.00153426	0.000328017	-0.00200342	-0.000200089	-0.000639758	0.000571048	0.000129825	0.000150777	-0.000329266	0.000682259	2.84569e-05	-0.00043694	0.000250635
-0.00026075	4.35157e-05	0.000574352	0.000143961	0.000971815	0.00020758	-0.000714741	-0.000298397	-0.000121458	-0.000140721	0.00189393	0.000365806	3.97203e-05	-0.000162577	-0.000113781	0.000402051	0.000716333	-0.000133692	6.31041e-05	-0.000936081	-0.000314607	-0.000814382	-0.000674943	-3.66061e-06	0.00157994	-0.00034358	-0.000411651	0.000159186	0.00042057	-0.000146244	-3.22682e-05	0.000757977	0.000332407	0.000243287	-5.94258e-05	-5.85878e-05	-0.000104886	0.00100897	0.000145133	-0.00165392	-0.000320839	-0.000792064	0.000402525	0.000118243	0.000146253	-0.000245017	0.000128088	0.000185862	-0.000425523	9.93432e-05
-0.000213892	-1.44993e-05	0.000327719	0.000312972	0.00146061	0.000258715	-0.000748664	-4.11621e-06	0.00012947	-9.21428e-05	0.00261657	0.000462738	3.38534e-06	-0.00028247	-0.000157817	0.000113143	0.000995124	-0.000250609	-0.000268986	-0.00128205	-7.97086e-06	-0.00113631	-0.000347594	-0.00012005	0.00247815	-0.000528218	-0.000542088	0.000155964	0.000172808	-0.000436893	1.56842e-05	0.00104868	-5.59822e-05	0.000538589	-2.31916e-05	0.000254836	-9.29542e-05	0.00199965	0.000303363	-0.00268003	-0.000115866	-0.000912923	0.000619084	1.50786e-05	0.000193725	-0.000474157	0.000530056	-8.73779e-05	-0.000364267	0.000329469
-0.000146984	3.69675e-06	0.000379868	0.000250677	0.00091196	0.000108853	-0.000428347	-0.000139916	-0.000266584	1.3905e-05	0.00159274	0.00045877	5.67531e-05	-0.000152908	-3.62334e-05	0.000233804	0.00066221	-7.70678e-05	-6.68325e-05	-0.0009244	-0.000192289	-0.000726121	-0.000494593	-3.98921e-05	0.00156693	-0.000476622	-0.000312092	0.00015032	0.000235094	-0.000432292	2.29048e-05	0.00084681	1.32044e-05	0.000302097	-3.79202e-05	-0.000152768	-4.35902e-05	0.00100648	0.000172578	-0.00166288	-0.000172216	-0.000693438	0.000367111	6.2184e-05	0.000124588	-0.000277489	0.000251302	0.000229105	-0.000246937	0.000313737
-0.000368394	-1.53428e-05	0.00042693	0.000136717	0.00120799	0.000260424	-0.000603233	-8.77594e-05	0.000168142	-0.000101047	0.00221839	0.000316076	7.26098e-06	-0.000304208	-0.000113405	7.973e-05	0.000943146	-0.000274589	-0.000116224	-0.00105563	-0.000196583	-0.000895978	-0.000319001	-0.000108093	0.00218361	-0.000402554	-0.000278441	0.000255205	0.000187333	-0.000120191	-2.43618e-05	0.000898816	0.000134747	0.000460186	-4.27887e-05	2.54851e-05	-9.0334e-05	0.00164708	0.000329612	-0.00230584	-0.000329428	-0.000815309	0.000618612	0.0002058	0.000144642	-0.00032844	0.000606494	2.27466e-05	-0.000479324	0.000165346
-0.000147916	-1.78569e-05	9.49633e-05	0.000218712	0.000941906	0.000147709	-0.000348306	8.14261e-05	0.00018849	-5.28095e-05	0.0015807	0.000338325	3.86897e-06	-0.000204308	-8.33464e-05	-1.50868e-05	0.00064159	-0.00020262	-0.000268899	-0.000823157	0.000101398	-0.000682435	-0.000102316	-0.000113814	0.00167253	-0.00037695	-0.000291699	9.66043e-05	1.87689e-05	-0.000340494	7.41403e-06	0.000710629	-0.000118735	0.000427122	1.24997e-05	0.000223683	-5.48946e-05	0.00137013	0.000220849	-0.00179771	-1.35437e-05	-0.000580626	0.000386132	-1.13541e-05	0.00013952	-0.00032263	0.000512188	-0.000135856	-0.000272664	0.000245467
-0.000406119	2.61768e-07	0.000108554	0.000113123	0.000988254	0.000236388	-0.000438857	-0.00010203	0.00031384	-0.000138482	0.00179323	0.000198159	-3.18751e-05	-0.000341955	-0.000134749	-5.12393e-05	0.000882768	-0.000356014	-0.000202652	-0.000762576	5.64932e-05	-0.000620164	-0.000149034	-0.000130389	0.0018727	-0.000140916	-5.31228e-05	0.000250577	2.53218e-05	-0.000145147	-5.88268e-05	0.000662055	-9.47264e-05	0.000366425	-7.01344e-06	6.3447e-05	-8.4889e-05	0.00162524	0.00031419	-0.00206741	-0.000155359	-0.00054821	0.000568122	7.23145e-05	0.000142539	-0.000322686	0.000763868	-8.49983e-05	-0.000464126	0.000150663
-0.000312032	-1.5516e-05	0.000252672	0.000207262	0.00122702	0.000239154	-0.000561775	-4.90491e-05	0.000175307	-8.91475e-05	0.00218725	0.000339316	-6.41327e-06	-0.000316621	-0.000128629	1.65462e-05	0.000955719	-0.000290394	-0.000218204	-0.00103774	-1.43728e-05	-0.000869981	-0.000254677	-0.000124546	0.00218734	-0.000360823	-0.000270221	0.000227596	9.65915e-05	-0.000286968	-1.66517e-05	0.000884665	-6.60669e-05	0.000452497	-2.25404e-05	9.29957e-05	-8.15076e-05	0.00178691	0.00032161	-0.00239216	-0.000172714	-0.000740678	0.000605209	7.98136e-05	0.000156269	-0.000386708	0.000659128	-4.01197e-05	-0.000405003	0.000250449
-0.000236552	1.27809e-06	0.000448479	0.0001418	0.0016241	0.000368903	-0.00099036	-6.32918e-06	0.000404473	-0.000272559	0.00295423	0.000340531	-2.77645e-05	-0.000346686	-0.000261824	7.9015e-05	0.00118983	-0.00034885	-0.000208764	-0.00128885	0.000130238	-0.00117394	-0.000418559	-9.47204e-05	0.00247697	-0.000267177	-0.000631825	0.000206812	0.000237724	-0.000100152	-6.25324e-05	0.000915579	0.00027539	0.000430023	-3.525e-05	0.000442651	-0.000167949	0.00222848	0.000285413	-0.00294542	-0.00019703	-0.000966833	0.000656601	3.2042e-05	0.000190156	-0.000457094	0.000529849	-0.000311326	-0.000480549	5.45696e-05
-0.000144806	1.53887e-05	0.000133815	0.000158996	0.000716235	0.000127112	-0.000357741	-4.45974e-05	0.000114032	-9.67029e-05	0.00125385	0.000281367	8.22688e-06	-0.000147902	-8.57639e-05	0.000108082	0.000504199	-0.000161688	-0.000152315	-0.000635649	4.80145e-05	-0.000531354	-0.000231034	-6.24587e-05	0.00122804	-0.000242174	-0.000255753	7.0546e-05	0.000110036	-0.000243134	-1.79461e-05	0.000532463	3.96524e-06	0.000276005	5.87162e-06	0.000157607	-6.51173e-05	0.000971127	0.000131372	-0.00132555	-3.1815e-05	-0.000485911	0.000271619	-3.10284e-05	0.00012673	-0.000240228	0.000318478	-7.1719e-05	-0.000278006	0.000144983
-0.000204212	-1.155e-06	0.000606021	0.000166433	0.0015751	0.000307074	-0.000914409	-9.52297e-05	4.57617e-05	-0.000174528	0.00281653	0.000452994	1.98415e-05	-0.000317881	-0.000193804	0.000169743	0.00120729	-0.000246775	-9.66696e-05	-0.00134667	-3.22981e-05	-0.00114058	-0.000629847	-5.41233e-05	0.0023743	-0.000368565	-0.000578113	0.0002662	0.000319662	-0.000217583	-4.15738e-05	0.00104105	0.000305723	0.000351788	-6.51756e-05	0.000112121	-0.000141318	0.00194643	0.00026678	-0.00286126	-0.000291094	-0.00101602	0.000628893	9.52556e-05	0.000163407	-0.000416726	0.00042184	-4.00799e-05	-0.000418637	0.000147627
3.7139e-05	9.45674e-06	-3.63802e-05	0.000102293	0.000149361	-1.45671e-05	-3.57073e-05	4.11216e-05	-0.000107872	1.6931e-05	0.000261879	0.000203164	2.25428e-05	-2.7434e-05	-1.36186e-06	2.56819e-05	0.000171205	-4.05015e-06	-8.03444e-05	-0.000187834	0.000120856	-0.000173494	-0.000158549	-2.54493e-05	0.000371414	-0.000131118	-5.37229e-05	1.05627e-05	-5.26974e-06	-0.000314939	6.08477e-06	0.000255924	-0.000166075	8.75339e-05	2.21244e-05	-3.16721e-05	-4.07658e-06	0.000257056	2.11649e-05	-0.000406455	0.000124129	-0.000132898	3.51035e-05	-0.000125435	5.14378e-05	-0.000104967	0.000141731	-1.67177e-05	-3.16726e-05	0.000200611
-0.000235879	-3.6542e-07	0.000139973	1.25133e-05	0.000681104	0.000181321	-0.000370033	-2.98348e-05	0.000158717	-0.000100519	0.00133496	0.00013631	-1.87319e-05	-0.000255234	-0.000107936	-7.5802e-05	0.00073121	-0.000226505	-8.54769e-05	-0.000526745	9.64005e-05	-0.000488603	-0.000221414	-7.83945e-05	0.00132801	-4.16494e-05	-2.30957e-05	0.000226701	2.31479e-05	-0.000105809	-5.30776e-05	0.000503249	-4.70623e-05	0.000196003	-1.2488e-05	-4.5621e-05	-6.7233e-05	0.00118108	0.000222521	-0.00155204	-0.000117228	-0.000386837	0.000420287	1.36381e-05	8.63497e-05	-0.000224376	0.000548274	-8.92882e-05	-0.000299577	0.000122378
-0.000166985	1.31624e-06	0.000257669	-1.46013e-05	0.000921265	0.000251222	-0.000609905	3.09953e-05	0.000291649	-0.000190253	0.00178584	0.000142444	-2.91634e-05	-0.000260746	-0.00017807	-5.20075e-05	0.000844189	-0.000244784	-9.14449e-05	-0.000689294	0.000170967	-0.000686703	-0.000284924	-6.41751e-05	0.00150917	-2.75088e-05	-0.000262417	0.000200502	9.56422e-05	-4.1855e-06	-6.79523e-05	0.000532592	0.000146687	0.000205839	-1.97541e-05	0.000183397	-0.000111543	0.00143842	0.000202951	-0.00186971	-0.000126864	-0.000525886	0.000445428	-7.11045e-06	0.000102115	-0.000266563	0.000455607	-0.000256799	-0.000317478	1.89953e-05
-0.000267368	3.7773e-05	0.000107556	0.000154861	0.000624734	8.67472e-05	-0.000237435	-0.00029752	-0.000208373	-5.08782e-05	0.00104172	0.00031027	2.17996e-05	-0.000238978	-5.82403e-05	0.000122595	0.000706165	-0.000188858	-5.91028e-05	-0.000548177	4.86086e-05	-0.000304243	-0.000468784	-3.7214e-05	0.00110904	-5.28189e-05	8.66237e-05	0.000245009	0.00010682	-0.000389649	-5.55466e-05	0.000562032	-0.00015641	7.05014e-05	-1.8881e-05	-0.000337426	-5.03558e-05	0.000872346	0.000154551	-0.00139622	-8.01322e-05	-0.000379169	0.000331119	-4.2985e-05	0.000105185	-0.000227055	0.00045827	0.000240275	-0.000296695	0.000242039
-0.000287574	4.38865e-05	0.00057247	7.243e-05	0.000917007	0.000196359	-0.000624625	-0.000335189	-0.000162704	-0.000145132	0.00172524	0.000340098	4.33455e-05	-0.000207542	-0.000103914	0.000335599	0.000805847	-0.000156981	0.000105331	-0.00085473	-0.000254105	-0.000663017	-0.000715209	7.80001e-06	0.00143506	-0.000210474	-0.00025578	0.000244021	0.000388603	-9.38475e-05	-6.41958e-05	0.000712202	0.000360126	0.000137391	-6.64885e-05	-0.000219017	-0.000108072	0.000944547	0.000149403	-0.00166181	-0.000360029	-0.000728403	0.000400931	0.000140312	0.000120101	-0.000206036	0.000215115	0.000232626	-0.00043911	5.56439e-05
-0.000168995	1.23463e-06	0.000271246	0.000247577	0.000937105	0.000150237	-0.000460087	-4.7312e-05	5.29941e-05	-4.86899e-05	0.00166253	0.00038106	2.49863e-05	-0.000141584	-7.31402e-05	0.00019242	0.000545534	-0.0001384	-0.000179049	-0.000898733	-0.000125076	-0.000768509	-0.000266509	-7.43497e-05	0.0016392	-0.000489712	-0.000410158	5.83212e-05	0.000183798	-0.000325311	2.56203e-05	0.000755557	1.9494e-05	0.000424093	-9.83424e-06	0.000173406	-5.75907e-05	0.00115633	0.000180866	-0.00161888	-0.000118891	-0.000690143	0.00035993	4.29617e-05	0.000153584	-0.000297712	0.000285657	7.54304e-06	-0.000299449	0.000232032
-0.0002053	1.70469e-05	0.000412619	0.000225402	0.000848266	0.000126114	-0.000462299	-0.000189887	-0.000194002	-2.20916e-05	0.00155477	0.000417463	5.25995e-05	-0.00013318	-4.18767e-05	0.000302991	0.000581838	-8.82588e-05	-3.32178e-05	-0.000879574	-0.00028262	-0.00072	-0.000494928	-3.71331e-05	0.00151895	-0.000476334	-0.000319352	0.000124433	0.000285502	-0.000333169	1.43769e-05	0.000794448	9.31238e-05	0.000323504	-3.70929e-05	-0.000107072	-5.31031e-05	0.000903148	0.000163247	-0.00149055	-0.00022174	-0.000701619	0.000354117	9.53545e-05	0.000134853	-0.000247962	0.000210382	0.000225348	-0.000320734	0.000249955
-0.000109698	2.68677e-05	0.000587948	0.00016281	0.00128057	0.000281311	-0.000945809	-7.12887e-05	0.000194778	-0.000231591	0.00241686	0.000376111	1.56057e-05	-0.000139228	-0.000196131	0.000352582	0.000737033	-0.000156138	-7.36386e-05	-0.00114331	-0.000130619	-0.00109623	-0.000536671	-2.06246e-05	0.0018575	-0.000423108	-0.000794694	3.75909e-05	0.000416289	-7.49854e-05	-1.92598e-05	0.00078276	0.000468689	0.00037561	-4.00968e-05	0.00045032	-0.000145804	0.00142296	0.000125432	-0.00201882	-0.000224046	-0.000946043	0.000399511	4.75401e-05	0.000179244	-0.000329299	4.04798e-05	-0.000173454	-0.000394123	6.67559e-06
-0.000490512	-1.96129e-06	0.00035015	0.000115215	0.00148931	0.00037405	-0.000834835	-0.000117736	0.000393847	-0.000221329	0.00281603	0.000263271	-4.16178e-05	-0.000443096	-0.000221838	-3.25298e-06	0.0012725	-0.000442221	-0.000189486	-0.0011664	-6.25156e-06	-0.00104769	-0.000328194	-0.000144667	0.00266002	-0.000219258	-0.000275982	0.000333013	0.000151978	-9.27716e-05	-7.52806e-05	0.00094466	7.05897e-05	0.000477323	-3.73964e-05	0.000146474	-0.000138136	0.0022944	0.000411445	-0.00297156	-0.000285237	-0.00086449	0.000807988	0.000141167	0.000187435	-0.000447033	0.000864792	-0.000146765	-0.000601091	0.000146315
-0.000365262	1.3436e-05	0.000393465	0.000107154	0.00099628	0.000234754	-0.000581546	-0.000175012	0.000121513	-0.000131599	0.00190501	0.000275854	7.15549e-06	-0.000257427	-0.000113842	0.000164505	0.000810509	-0.00024864	-5.28011e-05	-0.000878426	-0.000202009	-0.000760765	-0.000387722	-7.64386e-05	0.0018247	-0.000293905	-0.000232745	0.000218708	0.000231773	-9.14309e-05	-4.14611e-05	0.000749345	0.000164729	0.000354127	-3.74949e-05	-9.45787e-06	-9.32631e-05	0.00133917	0.000258463	-0.00189973	-0.000294572	-0.000709715	0.000517992	0.000158597	0.00014253	-0.000274971	0.000483214	5.37475e-05	-0.000476572	0.000118336
-0.00015587	8.72435e-06	0.00018647	0.000195808	0.000541073	7.35496e-05	-0.000240818	-5.88859e-05	-1.12519e-05	-1.00632e-05	0.000980595	0.000307266	3.42847e-05	-6.98259e-05	-1.25849e-05	0.000192917	0.000290442	-7.7307e-05	-0.000105371	-0.000591533	-0.000184221	-0.000504888	-0.00020246	-6.00551e-05	0.0011099	-0.000425244	-0.000236755	2.28429e-05	0.000147531	-0.000268212	2.47208e-05	0.000557403	-4.87116e-06	0.000346134	2.07003e-06	6.14077e-05	-2.79543e-05	0.000628204	0.000123729	-0.000935025	-9.37468e-05	-0.000484328	0.000216557	5.13435e-05	0.000117548	-0.000183211	0.000215585	7.48344e-05	-0.000258298	0.000204104
-0.000272997	4.12048e-05	0.000401627	0.00016988	0.00107111	0.000215426	-0.000683585	-0.000281575	-9.34133e-05	-0.000148874	0.00199652	0.000374746	1.83639e-05	-0.000252494	-0.000145265	0.000265991	0.000909573	-0.000212883	-3.28895e-05	-0.000942209	-7.69889e-05	-0.000775911	-0.000637463	-3.08622e-05	0.00173167	-0.000210924	-0.000302055	0.000222594	0.000300243	-0.000285133	-5.24688e-05	0.000782986	0.000123221	0.000206454	-4.54416e-05	-8.86161e-05	-0.000107331	0.00134198	0.000186734	-0.00201681	-0.000200445	-0.000723894	0.000473702	1.63982e-05	0.00015502	-0.000321603	0.000344677	0.000126206	-0.000403421	0.000179008
-0.000350205	2.21618e-05	0.000406523	0.000219459	0.00101951	0.000202534	-0.000588171	-0.000247776	-4.29575e-05	-8.02595e-05	0.00193834	0.000375885	2.57498e-05	-0.00022151	-9.10332e-05	0.000283027	0.000756798	-0.00019894	-6.50751e-05	-0.000971825	-0.000287635	-0.000825266	-0.000480813	-7.05775e-05	0.0018981	-0.000431076	-0.000285397	0.000182291	0.000282728	-0.000277655	-9.64308e-06	0.00085651	6.62246e-05	0.000391473	-4.01188e-05	-6.71686e-05	-7.6359e-05	0.00127605	0.000243777	-0.00187293	-0.000272299	-0.000767094	0.0005056	0.000121394	0.000163491	-0.000307784	0.00039407	0.000184294	-0.000451429	0.00023584
-0.000209813	8.66904e-06	0.000156571	0.000122332	0.00128806	0.000322344	-0.000802695	8.1227e-05	0.000582643	-0.000284386	0.00238547	0.000220851	-5.6994e-05	-0.000295907	-0.000253824	-1.58369e-05	0.000921589	-0.000361527	-0.000287053	-0.000955944	0.000282745	-0.000947089	-0.000158087	-0.000117409	0.00205693	-0.000143181	-0.000521441	0.000103903	9.70533e-05	-8.47376e-05	-6.35553e-05	0.000649081	0.000107697	0.000419583	1.08581e-05	0.000604241	-0.000147691	0.00199637	0.000238985	-0.00239098	-9.68829e-06	-0.000705412	0.000525794	-6.98534e-05	0.000187254	-0.000414988	0.000558301	-0.000472552	-0.000425639	3.54174e-05
-0.000363837	1.87596e-05	0.000180609	0.000185655	0.000832168	0.000180651	-0.000433878	-0.000194374	8.68106e-05	-8.38334e-05	0.0015873	0.000266795	-2.73101e-06	-0.000238389	-9.12895e-05	0.000141681	0.000677462	-0.000243954	-0.000128342	-0.000739641	-0.000133083	-0.000628988	-0.00028135	-9.47663e-05	0.00166579	-0.000276114	-0.000122931	0.000173007	0.000138474	-0.000254444	-2.26786e-05	0.000675258	-9.14759e-05	0.000353723	-1.44027e-05	-2.40176e-05	-6.21272e-05	0.00123905	0.000246053	-0.00165405	-0.000158875	-0.000559237	0.000469933	6.35316e-05	0.000148621	-0.000287997	0.000516463	8.46059e-05	-0.000413583	0.000222054
-0.00058719	9.77726e-06	0.000287897	0.000142726	0.000889988	0.000235267	-0.000458592	-0.000280903	0.000123286	-7.01061e-05	0.00181621	0.000216981	-7.17174e-06	-0.000316563	-7.53266e-05	0.000136058	0.000805987	-0.000317021	-6.8244e-05	-0.000803209	-0.000373294	-0.000696684	-0.000270629	-0.000129227	0.00203832	-0.000332472	2.65276e-05	0.000282454	0.00016364	-0.000128949	-3.09043e-05	0.000789929	-6.73064e-05	0.000455508	-3.64123e-05	-0.000199671	-5.87661e-05	0.00139841	0.000368631	-0.00187068	-0.000356995	-0.00063746	0.000649708	0.000241883	0.000151677	-0.000282745	0.000727643	0.000209946	-0.00057442	0.000229253
-0.00036283	-7.23243e-06	0.000535072	0.000138934	0.00106098	0.000263374	-0.000675991	-6.64809e-05	0.000244658	-0.000110008	0.00213121	0.00028146	1.48157e-05	-0.000179306	-9.45377e-05	0.000243744	0.000636211	-0.000199988	-5.92024e-05	-0.00101657	-0.000452944	-0.000998614	-0.000266748	-9.79822e-05	0.00206766	-0.000583013	-0.0004613	0.000113402	0.00030504	1.61971e-05	1.06343e-05	0.000837809	0.000300709	0.00057767	-3.95262e-05	0.000211207	-8.61488e-05	0.00132826	0.000283222	-0.00181511	-0.000388527	-0.000869316	0.000533763	0.000279103	0.000159685	-0.000269362	0.000363564	-3.92034e-06	-0.000511531	0.000100284
-0.000324803	2.31312e-05	0.000542915	0.000157914	0.00119191	0.000282477	-0.000833604	-0.0001896	0.00011245	-0.000170473	0.00235378	0.000333684	1.04875e-05	-0.000223019	-0.00015611	0.000305526	0.000839087	-0.000220249	-3.42695e-05	-0.00107847	-0.000288151	-0.00102025	-0.000515479	-5.92466e-05	0.00206297	-0.000409323	-0.000493289	0.000161011	0.000364234	-0.000101658	-2.50577e-05	0.000852621	0.000286482	0.00041185	-5.0701e-05	0.00013949	-0.000117029	0.00148254	0.000238732	-0.00209203	-0.000318339	-0.00088219	0.000547449	0.000148594	0.000173677	-0.000326886	0.000310894	2.37485e-05	-0.000488875	0.000114527
-0.0003108	-1.81921e-05	0.000343293	0.000196834	0.00150933	0.000358524	-0.00087914	9.94324e-05	0.000565314	-0.000214782	0.00284189	0.000307862	-3.63911e-05	-0.000303649	-0.00021653	5.14532e-05	0.000967023	-0.000353561	-0.000294287	-0.00124883	-2.32666e-05	-0.00123146	-0.000139962	-0.000156843	0.00264592	-0.000482954	-0.000626627	0.000116707	0.00016623	-0.000102236	-1.33593e-05	0.000938156	0.000141053	0.000668458	-8.43625e-06	0.000584012	-0.000132315	0.00220822	0.00034683	-0.00271935	-0.000183093	-0.000952708	0.000676059	9.9341e-05	0.000212068	-0.000459048	0.000625698	-0.000362023	-0.000519729	0.000131576
-0.000237366	-7.78712e-06	0.000263246	0.000297358	0.000951746	0.000166363	-0.000490246	-4.24265e-05	9.1215e-05	-1.95301e-05	0.00178982	0.000361235	1.6502e-05	-0.000140867	-6.41828e-05	0.000206765	0.000510167	-0.000148454	-0.000193724	-0.000938074	-0.000260163	-0.00087342	-0.000191143	-0.000108353	0.00187002	-0.000603476	-0.000412481	4.04018e-05	0.000176567	-0.000336016	5.02146e-05	0.000813839	-6.61521e-05	0.00054927	-1.02934e-05	0.00020542	-4.303e-05	0.00125115	0.000236181	-0.00164749	-0.000142962	-0.000714003	0.000435908	8.52725e-05	0.000164577	-0.000321902	0.000338208	3.41989e-05	-0.00033435	0.00029325
-0.000172243	1.40922e-05	0.000270588	0.000269239	0.000918574	0.000191725	-0.000615605	-9.80318e-06	0.000252031	-0.000113527	0.00179886	0.000326671	4.9596e-06	-7.78585e-05	-0.00011049	0.000288108	0.000379129	-0.00014058	-0.000194259	-0.000892821	-0.00020561	-0.000918373	-0.000190047	-8.88197e-05	0.00170415	-0.00056424	-0.000593766	-6.78885e-05	0.000241452	-0.000229474	3.74028e-05	0.000690654	8.59519e-05	0.000544777	5.43646e-06	0.0004728	-7.42391e-05	0.00116293	0.000158739	-0.00143508	-8.63514e-05	-0.000725869	0.000338689	2.25464e-05	0.000186282	-0.000308088	0.000167493	-0.000138626	-0.000355399	0.000173154
-0.00025997	2.90018e-05	0.000661143	0.000222653	0.00123879	0.000272191	-0.000922918	-0.000194364	2.54904e-05	-0.000154247	0.0024688	0.000421119	3.32599e-05	-0.000147196	-0.000144633	0.000452924	0.000734608	-0.000144159	-1.29695e-05	-0.00120239	-0.000415049	-0.0011648	-0.000607959	-3.95618e-05	0.00210659	-0.000587335	-0.000685537	8.19458e-05	0.000472936	-0.000160739	7.4345e-06	0.000939725	0.00037108	0.000472993	-5.61772e-05	0.000210645	-0.000116359	0.00136577	0.000197112	-0.00200504	-0.000336692	-0.00100559	0.000498456	0.000151549	0.00019275	-0.000333641	0.000113342	6.50733e-05	-0.000471744	0.000143651
-0.0004953	3.89061e-06	0.000315256	3.31672e-05	0.00121578	0.000378958	-0.000806414	-3.71677e-05	0.000644182	-0.000272422	0.00247236	0.000115732	-5.94412e-05	-0.000346378	-0.000218173	2.31986e-05	0.000943676	-0.000423793	-0.000164117	-0.000933865	-0.000102827	-0.000976229	-0.000124002	-0.000147807	0.00232609	-0.000216887	-0.000333216	0.000203008	0.000161791	0.000161635	-7.19852e-05	0.000705972	0.00021413	0.000537694	-1.55193e-05	0.000397854	-0.000139737	0.00196235	0.000361933	-0.00234653	-0.000286311	-0.000764733	0.000690459	0.000187469	0.000183879	-0.000353354	0.00073336	-0.000308775	-0.00063551	-8.81456e-06
-0.000276548	-2.61368e-06	0.000193198	0.000239848	0.00111444	0.000246834	-0.000636012	4.73416e-06	0.000336865	-0.000127874	0.00212315	0.000289716	-2.2669e-05	-0.00022309	-0.000147513	0.000104741	0.000698074	-0.000263992	-0.000253408	-0.000961807	-6.22599e-05	-0.000943736	-0.000136169	-0.000130829	0.00208154	-0.000434117	-0.000440297	7.09027e-05	0.000129042	-0.000239233	7.02984e-06	0.00077138	-4.69658e-05	0.000546655	1.07049e-06	0.000384136	-8.37128e-05	0.00166189	0.000270703	-0.00202798	-9.04067e-05	-0.000717756	0.000522287	3.29611e-05	0.00018483	-0.000381891	0.000495343	-0.000180817	-0.000402145	0.00021366
-0.000203611	-1.33844e-05	0.000511147	0.000260363	0.00124494	0.000267313	-0.000811806	4.25423e-05	0.000289262	-0.000113408	0.00241829	0.000363155	1.19189e-05	-0.000118614	-0.000128258	0.000292074	0.000570773	-0.000152832	-0.000168936	-0.00118977	-0.000360883	-0.00120817	-0.000234747	-0.000100612	0.00221507	-0.000728674	-0.000759795	-1.51505e-05	0.000319615	-0.000126242	5.21529e-05	0.00090305	0.000260446	0.0006683	-2.64336e-05	0.000512695	-9.17411e-05	0.00150742	0.000239047	-0.00196024	-0.000255959	-0.000966902	0.000492411	0.000163199	0.000189263	-0.000351388	0.000192981	-0.000140659	-0.000412243	0.000151839
-0.000445349	-9.07323e-06	0.000238793	0.000164246	0.000989574	0.000252432	-0.000526941	-5.60837e-05	0.000331401	-9.69935e-05	0.00197733	0.000226183	-1.89765e-05	-0.000265634	-0.000103484	7.09885e-05	0.000716835	-0.000300705	-0.000177669	-0.000874209	-0.000245768	-0.000852568	-9.64669e-05	-0.000149849	0.00212798	-0.000432184	-0.000220678	0.000161818	0.000118605	-0.000114415	-4.84274e-06	0.000781591	-2.92849e-05	0.000575602	-1.03798e-05	0.000162821	-6.80021e-05	0.00156215	0.00034568	-0.00193545	-0.000239973	-0.000687372	0.000598865	0.000185738	0.000167999	-0.000323353	0.000664766	-5.55271e-05	-0.00050788	0.000204595
-0.000439286	2.09834e-05	0.000185887	7.70096e-05	0.000765869	0.000238684	-0.000494968	-0.000137018	0.000362143	-0.000167019	0.0016038	0.000133346	-2.93843e-05	-0.000241407	-0.000122764	0.00010305	0.000619053	-0.00030423	-0.000108946	-0.000634095	-0.000165024	-0.000637776	-0.000145578	-0.000112272	0.00165584	-0.000205753	-0.000133881	0.000148799	0.000137719	6.17767e-06	-4.80429e-05	0.000547058	5.51517e-05	0.000407478	-4.35653e-06	0.000153219	-8.51455e-05	0.00126223	0.000263897	-0.00152849	-0.000207525	-0.000535453	0.000484987	0.000130582	0.00015246	-0.000248685	0.000567328	-8.50721e-05	-0.000515882	7.42544e-05
-0.000221217	-9.10014e-06	0.000540825	0.000135695	0.00143432	0.000366215	-0.00100171	0.000108098	0.00057355	-0.000257379	0.00278806	0.000273943	-2.22281e-05	-0.000197024	-0.000221455	0.0001933	0.000783205	-0.000262937	-0.000179994	-0.00122519	-0.000170964	-0.00128267	-0.000220318	-0.000104483	0.00236298	-0.000526905	-0.000833413	2.87369e-05	0.000314386	9.81119e-05	-7.96883e-06	0.000834804	0.000449594	0.000630402	-2.43571e-05	0.000716226	-0.000150787	0.0018725	0.000255632	-0.00234457	-0.0002676	-0.00101138	0.00055971	0.000153821	0.000196947	-0.000377419	0.000299426	-0.000394149	-0.000501764	-2.56402e-05
-0.000180678	6.12271e-06	0.00051223	0.000335947	0.0012298	0.000202181	-0.000744827	-0.000119614	-9.78576e-05	-4.51683e-05	0.00230538	0.00050398	4.41162e-05	-0.000139552	-9.68835e-05	0.000368834	0.000697126	-0.000104617	-0.000120187	-0.00122561	-0.000327479	-0.00112017	-0.000507303	-6.41619e-05	0.00212976	-0.000692843	-0.000634365	6.53939e-05	0.000353684	-0.00041236	5.03599e-05	0.00101812	0.000108207	0.000516572	-4.17472e-05	0.00015548	-7.37309e-05	0.00139329	0.000211332	-0.00204199	-0.000217133	-0.000948659	0.000478432	8.34329e-05	0.000186221	-0.000375556	0.000175989	0.000119015	-0.000344705	0.000315095
-3.73795e-05	3.22252e-05	0.000344045	0.000206613	0.000877548	0.000177077	-0.000687018	-3.01736e-05	0.000136264	-0.000161392	0.00169454	0.000335182	1.53727e-05	-4.41936e-05	-0.000137244	0.000330821	0.000403808	-8.46777e-05	-0.000108417	-0.000831357	-8.47197e-05	-0.000849894	-0.000373846	-2.47264e-05	0.00134452	-0.000405648	-0.00066872	-6.92201e-05	0.000310754	-0.000194408	9.25084e-06	0.000584898	0.000245496	0.000344118	-5.7657e-06	0.000447235	-9.77632e-05	0.000971816	5.63401e-05	-0.00131397	-4.81197e-05	-0.000689348	0.000227293	-4.9767e-05	0.000163041	-0.000270098	-3.47694e-05	-0.000160372	-0.000269697	8.4221e-05
-0.000224959	6.19816e-05	0.000329179	0.000152572	0.000323795	7.33404e-05	-0.000364765	-0.000308697	-0.000174077	-6.63842e-05	0.000796071	0.000267944	4.50997e-05	-3.26976e-06	-2.1314e-05	0.000455324	0.000160391	-2.71247e-05	8.48885e-05	-0.000452771	-0.000397109	-0.000436139	-0.000473893	7.15018e-06	0.000753302	-0.000329293	-0.000229347	2.12732e-06	0.000350293	-0.000170418	-6.24184e-07	0.000430792	0.000168812	0.000197063	-2.02107e-05	-8.34363e-05	-4.47837e-05	0.000180417	3.48633e-05	-0.00044049	-0.000183587	-0.000457514	0.000138239	6.45112e-05	0.000123074	-0.000103394	-5.08443e-05	0.000249326	-0.000325797	0.000119141
-0.000207375	4.22448e-05	0.000132696	0.00024008	0.000702581	0.0001277	-0.000457039	-0.000187638	-4.39672e-05	-8.54717e-05	0.00137373	0.00032902	9.73856e-06	-0.000140033	-9.39769e-05	0.00024939	0.00051311	-0.000151594	-0.000120492	-0.000667964	-5.18258e-05	-0.000612954	-0.000379246	-5.43682e-05	0.00133908	-0.000274195	-0.000259487	6.14146e-05	0.000187986	-0.000398032	-6.853e-06	0.000600769	-0.000113018	0.00027222	1.69934e-07	5.1738e-05	-5.87636e-05	0.000974378	0.000130614	-0.00132015	-4.25079e-06	-0.000503912	0.000311338	-7.73975e-05	0.000158998	-0.000285377	0.000270275	6.20122e-05	-0.000294808	0.00026363
-0.000158643	1.4012e-05	0.000630004	0.000166491	0.00150518	0.000376638	-0.00116256	2.83615e-05	0.000479585	-0.000297817	0.00294727	0.000320888	-1.53967e-05	-0.00016236	-0.000255798	0.000331226	0.000793409	-0.000224455	-0.000135469	-0.00129867	-0.000172316	-0.00136549	-0.000406458	-6.36859e-05	0.00230735	-0.00051168	-0.000982502	-6.73049e-06	0.000427947	5.81657e-05	-1.20867e-05	0.000840956	0.000538832	0.000558251	-3.61283e-05	0.000755696	-0.000172159	0.0018316	0.000190782	-0.00235292	-0.000252723	-0.0010767	0.00052033	8.93595e-05	0.000210975	-0.000394623	0.000101222	-0.000370291	-0.000480475	-4.68792e-05
-0.000378875	-4.25052e-06	0.000372351	0.00012388	0.00113473	0.00029817	-0.000714988	-3.52297e-05	0.00037414	-0.000163774	0.00226267	0.000226738	-2.06248e-05	-0.000256949	-0.000151928	0.000114801	0.000792553	-0.000291393	-0.000137315	-0.000973013	-0.000216922	-0.000977067	-0.000199286	-0.000120869	0.00216356	-0.000398633	-0.000399236	0.000149839	0.00020405	-1.26204e-05	-1.97246e-05	0.00078087	0.000167884	0.000534175	-2.41599e-05	0.000284965	-0.000102301	0.00165563	0.000310768	-0.0020958	-0.0002706	-0.000783856	0.000595649	0.00018121	0.000169078	-0.000331691	0.000534257	-0.000144643	-0.00050599	0.000105575
-0.000336419	-1.08245e-05	0.000408338	0.000244674	0.00122723	0.000261156	-0.00069775	-6.23125e-05	0.000188114	-8.50324e-05	0.00235698	0.000354222	4.6803e-06	-0.000232314	-0.000117834	0.000189757	0.000784858	-0.000232953	-0.000167122	-0.00113038	-0.000291526	-0.00106769	-0.000274531	-0.000120564	0.00231682	-0.000581028	-0.000463349	0.000132692	0.000232329	-0.000220098	2.14002e-05	0.00094573	6.5819e-05	0.000591498	-3.11839e-05	0.000210696	-7.98517e-05	0.00166018	0.000314043	-0.0022004	-0.00026299	-0.000874682	0.000602152	0.000164235	0.000180827	-0.000373992	0.000473324	-8.6241e-06	-0.000454377	0.000243075
-0.000386418	-5.31445e-06	0.000396011	0.00019907	0.000944905	0.000226075	-0.00056887	-0.000101257	0.000195101	-6.35181e-05	0.00192079	0.000270344	8.21206e-06	-0.000173503	-7.27581e-05	0.000230981	0.000554719	-0.000197919	-0.000101172	-0.000923577	-0.000443859	-0.000908216	-0.000197845	-0.000113503	0.00198992	-0.000580135	-0.000356658	9.68445e-05	0.00024156	-0.000100831	2.65634e-05	0.00080081	0.000102872	0.00058214	-2.84025e-05	0.000156875	-5.95229e-05	0.00126272	0.00028901	-0.00165599	-0.000315538	-0.000763684	0.000523089	0.000231322	0.000161094	-0.0002781	0.000402223	5.72826e-05	-0.000472825	0.000187779
-0.000403946	1.89309e-05	0.000299477	0.000188206	0.000809677	0.000218469	-0.000561165	-0.000163148	0.000219398	-0.00010336	0.00173279	0.000226145	-4.97368e-06	-0.000162315	-9.10293e-05	0.000262975	0.000488315	-0.000214729	-9.45461e-05	-0.000781639	-0.000380474	-0.000807375	-0.000211146	-0.000104046	0.00178383	-0.000458629	-0.00030213	7.0559e-05	0.000238942	-0.000104916	7.14845e-06	0.000677996	5.69335e-05	0.000513629	-1.55987e-05	0.000173065	-6.54333e-05	0.00115048	0.000249612	-0.00143506	-0.000244279	-0.000660755	0.000471742	0.000159097	0.000170246	-0.000265555	0.000377328	3.43161e-05	-0.000483139	0.000166305
-0.000353084	7.17108e-06	0.000215294	0.000226879	0.00115438	0.00031659	-0.000809629	1.63236e-06	0.00055762	-0.000202137	0.00237258	0.000201341	-5.12747e-05	-0.000211059	-0.000195943	0.000164742	0.000635196	-0.000310728	-0.000259435	-0.000973181	-0.000154205	-0.00108411	-5.92907e-05	-0.000148482	0.00224504	-0.000452551	-0.000558786	7.62559e-06	0.000180962	-8.79848e-05	5.1054e-06	0.000718854	3.21087e-05	0.000647839	5.32004e-06	0.000612506	-0.000105666	0.00179164	0.000288288	-0.00200773	-0.00011952	-0.000764066	0.000572519	6.0317e-05	0.00021399	-0.000397723	0.00046231	-0.000301857	-0.000494284	0.000133236
-0.000379189	1.82945e-05	0.000720749	0.000176408	0.00114493	0.000318859	-0.000968481	-0.000158427	0.000245721	-0.00016761	0.00249847	0.000288779	1.46095e-05	-0.000109536	-0.000136432	0.000480946	0.00055181	-0.000160609	1.75401e-05	-0.00114211	-0.000673054	-0.00124657	-0.000416455	-7.0128e-05	0.0022033	-0.000698925	-0.000722214	2.33479e-05	0.00050287	8.59656e-05	2.66658e-05	0.00087187	0.000476829	0.000636035	-5.70995e-05	0.00036414	-0.000111012	0.00129985	0.000245809	-0.00174493	-0.000458313	-0.00102311	0.000544958	0.000300535	0.000196139	-0.000285377	0.000101077	9.32623e-06	-0.00056858	5.50466e-05
-0.000426536	-1.68243e-05	0.00032971	0.000187156	0.00133969	0.000387612	-0.000909027	0.000117989	0.000764163	-0.000224699	0.00277581	0.000189391	-5.70057e-05	-0.00024291	-0.000206539	0.000115231	0.000714079	-0.000361715	-0.000283112	-0.0011393	-0.000264993	-0.00129853	5.41499e-05	-0.000189577	0.00268598	-0.00059983	-0.000661241	1.80307e-05	0.000192203	6.3168e-05	1.28338e-05	0.000849405	0.000162914	0.000837527	3.43189e-06	0.000754211	-0.00011988	0.00208195	0.000376254	-0.00232909	-0.000234108	-0.000929242	0.000689883	0.000193822	0.000231301	-0.000422466	0.000593809	-0.000416831	-0.000604906	9.29349e-05
-0.000352247	5.5585e-05	0.000571503	5.6621e-05	0.000901228	0.000281782	-0.00086052	-0.000262075	0.000157259	-0.000237869	0.00201001	0.000222012	4.23936e-06	-0.000152526	-0.000163599	0.000411837	0.000637209	-0.000194622	8.72399e-05	-0.000831134	-0.000379192	-0.000895171	-0.000555867	-2.12996e-05	0.00162635	-0.000281129	-0.000474416	0.000104827	0.000450965	9.37151e-05	-5.12063e-05	0.000626257	0.000452705	0.000314955	-4.788e-05	0.000162287	-0.000129976	0.00107104	0.000160384	-0.00150984	-0.000340973	-0.000771623	0.000434057	0.000163536	0.000166874	-0.000228402	0.000140148	3.39828e-06	-0.00052933	-2.25232e-05
-0.000544985	1.13612e-05	0.000358484	0.000149846	0.00104506	0.000282548	-0.00064117	-0.000217842	0.000204309	-0.000117899	0.00217018	0.000241679	-1.31442e-05	-0.000305289	-0.000118201	0.000171611	0.000854661	-0.000320134	-8.25821e-05	-0.000932899	-0.000359244	-0.000896586	-0.00029984	-0.000128806	0.00224599	-0.000386659	-0.000171202	0.000238991	0.000220063	-0.000106395	-2.63689e-05	0.000849851	2.58526e-05	0.000514621	-3.57121e-05	-2.39845e-05	-8.19996e-05	0.00159441	0.000364586	-0.00207942	-0.00033983	-0.000749968	0.00067636	0.000226037	0.000176251	-0.000329655	0.000667683	9.02928e-05	-0.000584636	0.000211616
-0.000355511	4.07414e-05	0.000338732	0.000125667	0.000531028	0.000148203	-0.000434134	-0.000257659	1.04605e-06	-8.50138e-05	0.00121416	0.000229884	2.27373e-05	-0.000105618	-4.76691e-05	0.000337117	0.000370664	-0.000134261	3.41913e-05	-0.00058136	-0.000410169	-0.000574779	-0.000366064	-4.59162e-05	0.00124679	-0.000349601	-0.00018503	8.38252e-05	0.000294053	-9.21961e-05	-1.07938e-05	0.000550223	0.000141681	0.000324181	-2.36507e-05	-5.46469e-05	-5.55426e-05	0.000634085	0.000158021	-0.000940437	-0.000258462	-0.000542935	0.000323736	0.000151884	0.000136618	-0.000162414	0.000220382	0.000177688	-0.000431815	0.000127799
-0.000459454	1.34603e-05	0.000639856	0.000122757	0.00130307	0.000328176	-0.000875613	-0.000224649	0.000129506	-0.000165796	0.00261483	0.000326239	1.04733e-05	-0.000292867	-0.000152489	0.000280872	0.000998596	-0.000275775	6.2937e-07	-0.0011773	-0.000413508	-0.00110478	-0.000534818	-8.19074e-05	0.00239415	-0.000448431	-0.000416268	0.000254609	0.000381643	-3.04395e-05	-3.43994e-05	0.000975971	0.000323173	0.00047833	-6.76811e-05	1.57607e-05	-0.000120922	0.00168031	0.000329495	-0.00238906	-0.000453359	-0.000972679	0.000687368	0.000268373	0.000177199	-0.000340019	0.000480296	8.99376e-05	-0.000595084	0.000125869
-0.000469859	1.5813e-05	0.00041074	9.10514e-05	0.00125258	0.000328435	-0.000785251	-0.000197586	0.00025165	-0.000202563	0.002458	0.000248193	-2.26681e-05	-0.000362794	-0.000186023	0.000116371	0.00108485	-0.000360828	-8.11536e-05	-0.0010217	-0.000142188	-0.000935887	-0.000418351	-0.000103219	0.00228105	-0.000215444	-0.000253339	0.000294074	0.000233456	-5.35805e-05	-7.0028e-05	0.000841834	0.000153915	0.000393079	-4.52286e-05	4.05325e-05	-0.000125782	0.0018467	0.000340099	-0.0024696	-0.000318527	-0.000798767	0.000695017	0.000161974	0.000170292	-0.000363507	0.000667331	-2.99417e-05	-0.000572029	0.000115423
-0.000327402	-2.35669e-05	0.000544439	0.000172824	0.00167729	0.000382584	-0.000974865	3.84398e-05	0.000420815	-0.000205051	0.00312402	0.00036471	-1.56705e-05	-0.000341097	-0.00021577	9.16817e-05	0.00115305	-0.000340055	-0.000209978	-0.00141316	-0.00011857	-0.00132537	-0.000324269	-0.000132872	0.00282401	-0.000512905	-0.000650593	0.000208163	0.000253672	-7.6078e-05	-2.15305e-05	0.00107697	0.00027602	0.00062692	-4.2912e-05	0.000416219	-0.000144332	0.00229258	0.000371905	-0.00302514	-0.000320083	-0.00108686	0.000751112	0.000181292	0.000199274	-0.000462139	0.000609918	-0.000240195	-0.000543545	0.000124112
-8.8442e-05	9.86418e-06	0.000194619	0.000174267	0.000955801	0.000181072	-0.00053769	4.21402e-05	0.000228063	-0.000148197	0.00168915	0.000320185	4.18586e-07	-0.00015929	-0.000136514	0.000105112	0.000610422	-0.000182507	-0.000202238	-0.000818703	0.000121393	-0.000742598	-0.0002423	-6.92926e-05	0.00151093	-0.000294465	-0.000463318	4.1488e-05	0.000140285	-0.000232807	-1.63932e-05	0.000620695	8.85738e-05	0.000344541	7.2626e-06	0.000363775	-9.32705e-05	0.00127964	0.000138969	-0.00168739	-9.80037e-06	-0.000622727	0.000316311	-5.74255e-05	0.000150995	-0.000306037	0.000300389	-0.000220639	-0.000287668	0.000122093
-0.000438531	9.69073e-06	0.000587202	5.70586e-05	0.00139146	0.000341324	-0.000840335	-0.000211854	0.000183144	-0.000209894	0.00262361	0.000301445	-8.31817e-07	-0.000374172	-0.00018416	0.000146734	0.00119295	-0.000338982	-2.43458e-05	-0.00115654	-0.00018303	-0.000986339	-0.000549572	-7.73722e-05	0.00233729	-0.000246566	-0.000315975	0.000344186	0.000305491	7.45748e-06	-8.00749e-05	0.000927361	0.000334726	0.000357459	-6.85043e-05	-2.29873e-05	-0.000142807	0.00185284	0.000333907	-0.00265856	-0.000430398	-0.000921992	0.000705112	0.000223415	0.000156232	-0.000346916	0.000610939	1.99418e-05	-0.000590673	5.54131e-05
-0.000141141	-1.03322e-05	0.000298694	0.000247616	0.00117576	0.000181597	-0.000537901	-1.34737e-06	3.75762e-05	-6.43303e-05	0.00201188	0.000439922	2.41031e-05	-0.00022242	-0.000104784	0.000101785	0.000817863	-0.00018232	-0.000206947	-0.00105907	1.70002e-05	-0.00087034	-0.000344246	-8.54623e-05	0.00193234	-0.000448424	-0.000423857	0.000142303	0.000151411	-0.000388181	6.35945e-06	0.000887815	3.91381e-06	0.000410156	-1.73885e-05	0.000141307	-7.63086e-05	0.00151587	0.000224407	-0.00215734	-0.000105307	-0.000768836	0.000453509	1.40715e-05	0.000153303	-0.000364821	0.000427087	-3.52952e-05	-0.000300231	0.000266525
-0.000416687	1.32359e-05	0.000559407	0.000126743	0.00126371	0.000250044	-0.000658239	-0.000324971	-0.000174238	-9.73931e-05	0.00229251	0.000401633	3.30377e-05	-0.000366111	-0.000115415	0.000184089	0.0011908	-0.000266622	1.70347e-05	-0.00111464	-0.000218177	-0.000830543	-0.000692947	-5.3484e-05	0.00214542	-0.000267119	-0.000143258	0.000401211	0.000294805	-0.000231443	-6.22966e-05	0.000993632	0.000160222	0.000249792	-8.00719e-05	-0.000374036	-0.000102363	0.00159268	0.000314834	-0.00251669	-0.000411781	-0.000849188	0.000662619	0.00019423	0.000134327	-0.000329662	0.000591845	0.000291215	-0.000498085	0.000212361
-0.000215751	1.56787e-05	0.000187413	0.000203471	0.00111281	0.000206561	-0.000559283	-0.00010312	0.000126499	-0.000135014	0.00193777	0.000354208	-4.75799e-06	-0.000262795	-0.000150731	9.42143e-05	0.000846031	-0.000255674	-0.000221335	-0.00092333	0.000137007	-0.000741794	-0.000339227	-7.46515e-05	0.00177796	-0.000231028	-0.000330478	0.000161262	0.000134709	-0.000340752	-3.1434e-05	0.000740054	-3.27095e-05	0.000301662	-9.68655e-06	0.000147909	-9.42219e-05	0.00155576	0.000207169	-0.00210136	-6.03139e-05	-0.000663767	0.000453694	-4.6434e-05	0.000165847	-0.00036727	0.000468423	-8.06055e-05	-0.000335943	0.000202273
-0.00021365	-9.89178e-06	0.000311631	0.000286256	0.00112803	0.000184896	-0.000541769	-5.14275e-05	4.96576e-05	-4.00217e-05	0.00200785	0.000413931	2.14154e-05	-0.000198602	-8.78074e-05	0.000168897	0.00071206	-0.000175564	-0.000199384	-0.00105594	-0.000149465	-0.000905649	-0.000297007	-9.91496e-05	0.00200112	-0.000545159	-0.000419796	0.000111294	0.000178809	-0.000371055	2.83742e-05	0.00089601	-3.04991e-05	0.000492073	-2.08035e-05	0.00014923	-6.22061e-05	0.00145182	0.000247275	-0.0020131	-0.000156055	-0.000780988	0.000480719	6.44289e-05	0.000162405	-0.000356974	0.000399339	3.27963e-05	-0.000338226	0.000288082
-0.000255331	3.9121e-05	0.000597964	0.000125301	0.00127874	0.000297817	-0.000939957	-0.000238203	6.73265e-05	-0.000231112	0.00245601	0.000347244	1.04824e-05	-0.000236825	-0.000200575	0.000334777	0.000950831	-0.000219614	1.66638e-06	-0.00110597	-0.000159093	-0.00100584	-0.000674484	-1.82424e-05	0.00193863	-0.000267432	-0.000556007	0.00018526	0.000416537	-8.41873e-05	-5.69439e-05	0.000811087	0.000395401	0.000268894	-6.19903e-05	0.00014337	-0.000147656	0.00151215	0.000182561	-0.00221557	-0.000301144	-0.000897866	0.000514755	8.11456e-05	0.000167738	-0.000331998	0.000211643	-3.71391e-06	-0.000462984	3.94566e-05
-0.000363696	1.20587e-05	0.000250906	0.000109829	0.000974474	0.000233108	-0.000540302	-0.0001396	0.000176079	-0.000138227	0.00185461	0.000243685	-1.19985e-05	-0.000291218	-0.000130641	6.98039e-05	0.000853513	-0.000289319	-0.000111267	-0.000806521	-5.6697e-05	-0.000704944	-0.000307909	-9.44355e-05	0.00181562	-0.000196343	-0.000161537	0.00022904	0.000142179	-0.000144068	-5.06832e-05	0.000698835	2.96512e-05	0.000331747	-2.25341e-05	1.41734e-05	-8.99445e-05	0.00146705	0.000271773	-0.00196709	-0.000195968	-0.000615954	0.000532424	9.14633e-05	0.000143599	-0.000304149	0.000592052	-1.73938e-05	-0.000445461	0.000151509
-0.000482287	1.04306e-05	0.000394237	0.000151524	0.00125375	0.00028453	-0.000673557	-0.000257859	7.19594e-05	-0.000128404	0.00236465	0.000321262	-3.75709e-06	-0.000380846	-0.00014459	0.000118579	0.00112593	-0.000339468	-8.82916e-05	-0.00106133	-0.000169145	-0.000877438	-0.000474159	-0.000104799	0.00231094	-0.000268219	-0.00014686	0.000342741	0.000209782	-0.000208195	-5.57244e-05	0.000935853	2.57704e-05	0.00037758	-5.25272e-05	-0.000156166	-0.000101407	0.00180608	0.000359387	-0.00252776	-0.000328173	-0.000795399	0.000711458	0.000161611	0.000162774	-0.000373539	0.000718509	0.000132445	-0.000542569	0.000223074
-0.000209821	3.93133e-05	0.000301452	0.00013296	0.000677376	0.000149767	-0.000489686	-0.000193821	1.87157e-05	-0.000125741	0.00132631	0.000265683	1.75937e-05	-0.000119411	-9.25313e-05	0.000277932	0.000476325	-0.000133994	-2.3003e-05	-0.000641962	-0.00015577	-0.000576765	-0.000410678	-2.59237e-05	0.00117414	-0.000244052	-0.000292162	7.65947e-05	0.000262276	-0.000148361	-2.69587e-05	0.000523909	0.000160635	0.000228685	-1.94789e-05	6.67019e-05	-7.85155e-05	0.000790386	0.000106318	-0.00116996	-0.000152464	-0.00054515	0.000277029	3.12147e-05	0.0001305	-0.000201585	0.000163415	5.37421e-05	-0.000343081	8.91562e-05
-0.000170201	1.91265e-05	0.000441659	0.000147917	0.000938074	0.000203435	-0.000655914	-8.60476e-05	0.000104728	-0.000139765	0.00180785	0.000314591	2.06222e-05	-0.000122329	-0.000116964	0.000278997	0.000568892	-0.000132396	-5.04282e-05	-0.000879608	-0.000201998	-0.000837554	-0.000402864	-3.83967e-05	0.00154974	-0.000398283	-0.0005116	5.80874e-05	0.000309689	-0.000104925	-7.47418e-06	0.000675152	0.000286431	0.000354101	-2.87644e-05	0.000232329	-9.56907e-05	0.00107499	0.000141792	-0.00154584	-0.000207351	-0.000735942	0.000350039	8.53887e-05	0.000145807	-0.000252913	0.000142685	-4.32112e-05	-0.000358879	7.74595e-05
-0.000345521	1.40102e-05	0.000408037	0.000151215	0.00111606	0.000239626	-0.000642207	-0.000191092	2.84541e-05	-0.000119303	0.00210592	0.000339755	1.15986e-05	-0.000281992	-0.000125781	0.000173236	0.000927846	-0.000248206	-6.65054e-05	-0.000984538	-0.000162341	-0.000842509	-0.00047463	-7.40535e-05	0.00198548	-0.000310719	-0.000267064	0.000244866	0.00024315	-0.000207659	-3.71143e-05	0.00084837	0.000107695	0.000343794	-4.36468e-05	-5.97652e-05	-9.50077e-05	0.00149693	0.000270065	-0.00215079	-0.000267367	-0.000761202	0.000561773	0.000121844	0.000152523	-0.000326473	0.0005012	8.81669e-05	-0.000450624	0.000192181
-0.000162305	2.80631e-05	0.000415874	0.000176396	0.000975962	0.000202396	-0.000670303	-0.000113801	0.00010107	-0.000151455	0.00184341	0.000345982	2.05022e-05	-0.000121809	-0.000128043	0.000309641	0.000570481	-0.000139372	-8.41277e-05	-0.000910567	-0.000154023	-0.000840613	-0.000426412	-3.27479e-05	0.00155484	-0.000395535	-0.000544614	4.17048e-05	0.000319992	-0.00016421	-7.50191e-06	0.000686782	0.000263556	0.000345147	-2.36039e-05	0.000261484	-0.000100588	0.00110841	0.000125514	-0.00158428	-0.000174996	-0.000755115	0.000335203	4.364e-05	0.000162474	-0.000275248	0.000121663	-4.98316e-05	-0.000358397	9.03896e-05
-0.000460019	1.83019e-06	0.000159061	0.000126352	0.000950544	0.000228248	-0.000436239	-0.000152758	0.000189875	-9.79113e-05	0.00180647	0.000223813	-2.0327e-05	-0.000342744	-0.00010918	-7.84635e-06	0.000898668	-0.000337191	-0.000151025	-0.000777245	-7.18827e-05	-0.000653177	-0.000213561	-0.000130456	0.00195499	-0.000200536	-1.96193e-06	0.000280605	6.02748e-05	-0.000190678	-4.75347e-05	0.000735298	-0.000127577	0.000382718	-1.74835e-05	-8.80978e-05	-7.01218e-05	0.00157312	0.000340831	-0.002054	-0.000202602	-0.000567134	0.000608471	0.000121212	0.000143686	-0.000320256	0.000783419	3.49034e-05	-0.000477992	0.000223942
-0.000228908	2.43468e-05	0.000286247	0.00011527	0.00091291	0.000185884	-0.000529902	-0.000164291	1.17024e-06	-0.000131678	0.0016672	0.000299773	8.76613e-06	-0.000239266	-0.000124349	0.000131147	0.000810255	-0.00020992	-6.353e-05	-0.000772135	1.68969e-05	-0.000630396	-0.00045619	-4.35481e-05	0.00149393	-0.000144961	-0.000218312	0.000205719	0.000190176	-0.000216507	-5.27675e-05	0.000649867	8.62274e-05	0.000189989	-2.84735e-05	-4.16596e-05	-9.16974e-05	0.00122561	0.00017895	-0.00178866	-0.00014244	-0.000585404	0.000411811	1.55773e-05	0.000126337	-0.000276125	0.000396518	2.91661e-05	-0.000342338	0.000141852
-0.000252861	3.66034e-05	0.00041182	0.000157943	0.000875705	0.00014401	-0.000502425	-0.000325693	-0.000303028	-6.82685e-05	0.00158656	0.000388695	4.37254e-05	-0.000223039	-7.94609e-05	0.000267597	0.00082554	-0.000143804	3.62323e-05	-0.000822437	-0.000150383	-0.000598324	-0.000679641	-7.7287e-06	0.00143005	-0.00020959	-0.000154465	0.000256331	0.000288982	-0.000328194	-4.2335e-05	0.000748866	8.97335e-05	0.000117371	-5.57007e-05	-0.000331736	-7.51604e-05	0.000994221	0.000162351	-0.00170667	-0.000232801	-0.000631037	0.000404902	5.2814e-05	0.000117294	-0.000251323	0.000297161	0.000299574	-0.000334458	0.000218412
-0.000200766	-1.22515e-05	0.000235059	0.000189864	0.00108909	0.000228405	-0.000568106	7.12995e-05	0.000369154	-0.000130252	0.00196793	0.000290028	-1.08925e-05	-0.000193779	-0.000132643	7.3816e-05	0.000635638	-0.000232366	-0.000251399	-0.000939146	-1.89737e-05	-0.000871067	-9.93148e-05	-0.000111448	0.00188121	-0.000431773	-0.000481988	5.41145e-05	0.000125188	-0.000156539	5.16814e-06	0.000718571	8.32379e-05	0.000511294	1.87513e-06	0.000431456	-8.72502e-05	0.00151632	0.0002311	-0.00190635	-0.000113922	-0.000722266	0.000440114	5.79568e-05	0.00016504	-0.000333965	0.000420176	-0.000231607	-0.000366654	0.000128302
-0.000412587	1.62648e-06	0.000371876	0.000188659	0.00106683	0.000198164	-0.000473245	-0.000226225	-9.55992e-05	-3.34527e-05	0.00195089	0.000385351	2.79126e-05	-0.000310614	-6.74453e-05	0.000136167	0.000947304	-0.000246834	-7.77506e-05	-0.000986483	-0.000234963	-0.000763605	-0.000450872	-9.53527e-05	0.00206105	-0.000386554	-9.5727e-05	0.00030529	0.00018851	-0.000317852	-2.15088e-05	0.000943136	-3.57006e-05	0.000379763	-4.57979e-05	-0.000274756	-6.24537e-05	0.00145178	0.000323372	-0.00216811	-0.000305475	-0.000741612	0.000601936	0.000171983	0.000143992	-0.000322014	0.000641634	0.000244778	-0.000459109	0.000302871
-0.000237861	2.11779e-05	0.000548583	0.00018756	0.00086925	0.000146244	-0.000520531	-0.000233139	-0.000191216	-4.28221e-05	0.00162474	0.000412411	6.25844e-05	-0.000120481	-3.97579e-05	0.000374904	0.000572597	-7.74189e-05	3.24647e-05	-0.00092187	-0.000406102	-0.000756468	-0.000562753	-2.11282e-05	0.00152766	-0.000512066	-0.000361015	0.000133056	0.000368452	-0.000220066	7.99728e-06	0.000810154	0.000253868	0.000329052	-5.20559e-05	-0.000122379	-6.55077e-05	0.000818171	0.000158801	-0.00145179	-0.000333232	-0.000779078	0.000357815	0.000171408	0.000132862	-0.000213836	0.000142156	0.00026479	-0.000381164	0.000177672
-0.00031983	4.40208e-05	0.000473944	7.29082e-05	0.00117602	0.000304508	-0.000856993	-0.000231128	0.000203526	-0.000260232	0.0022816	0.000271049	-9.82552e-06	-0.000264019	-0.000208919	0.000258408	0.000920517	-0.000279859	-3.9421e-05	-0.000966534	-7.32607e-05	-0.000879412	-0.00054761	-3.25642e-05	0.00183213	-0.000153069	-0.000444755	0.000192243	0.00034626	-2.10576e-05	-7.64818e-05	0.000700409	0.000348542	0.000252335	-4.42433e-05	0.000170206	-0.000148414	0.00151936	0.000194247	-0.00211104	-0.000267247	-0.000798222	0.000507883	7.53373e-05	0.000172363	-0.000317126	0.000326336	-8.13309e-05	-0.000496334	-1.13547e-06
-0.000386713	4.07633e-06	0.000353838	9.40741e-05	0.00138464	0.000374079	-0.000884064	-2.39937e-05	0.000565366	-0.000274258	0.00267032	0.000209779	-4.82466e-05	-0.000338524	-0.000237818	5.78189e-05	0.00101687	-0.000393089	-0.000198578	-0.00108356	-7.04106e-06	-0.00106526	-0.000228042	-0.000129382	0.00239373	-0.000254331	-0.000473843	0.000185664	0.000191855	4.27547e-05	-6.39278e-05	0.000788281	0.000224709	0.000511474	-2.0039e-05	0.000453882	-0.00015088	0.00207319	0.000326804	-0.00257008	-0.000236805	-0.000849863	0.000669641	0.000111854	0.000192041	-0.00040136	0.000637614	-0.000320768	-0.000573938	1.99707e-05
-0.000413074	-1.84474e-05	0.000503906	0.000194327	0.00132917	0.000318219	-0.000777432	-4.01491e-05	0.000359835	-0.000128943	0.00258399	0.000309408	-3.56498e-06	-0.000255725	-0.000134845	0.000185886	0.000821245	-0.000280053	-0.00015839	-0.00120573	-0.000382913	-0.00116118	-0.000219865	-0.000138273	0.00252501	-0.000624848	-0.000510239	0.000145212	0.000263481	-4.5635e-05	1.14828e-05	0.000974498	0.000209778	0.000683008	-3.73151e-05	0.000310732	-9.9464e-05	0.0017936	0.000359377	-0.00233821	-0.000377085	-0.000972374	0.000670045	0.000262399	0.000188427	-0.000366723	0.000529682	-7.44622e-05	-0.000563584	0.000149675
-0.000273686	3.2651e-05	0.000317089	0.000106627	0.00103277	0.000287182	-0.000777012	-6.78509e-05	0.000433156	-0.000258997	0.00206644	0.000215613	-2.67746e-05	-0.000193998	-0.000196971	0.000209403	0.000665247	-0.00027131	-0.000132869	-0.000855149	-5.51408e-05	-0.000888847	-0.00028133	-7.84135e-05	0.00177107	-0.000254966	-0.000510381	5.44559e-05	0.000257137	8.08833e-06	-4.82426e-05	0.000601009	0.000264784	0.000412545	-5.52769e-06	0.000465376	-0.000133268	0.00144478	0.000185589	-0.0017847	-0.000152456	-0.000719928	0.000434422	3.70571e-05	0.00018362	-0.000308219	0.000328303	-0.000267024	-0.000486214	-4.48878e-06
-0.000440104	-2.27263e-05	0.00038296	9.22297e-05	0.0014438	0.000391828	-0.000852059	6.39209e-05	0.000650078	-0.000235551	0.00279718	0.000200911	-4.84835e-05	-0.00035526	-0.00021356	-9.19067e-06	0.00102486	-0.000410141	-0.000228655	-0.00115593	-0.000109523	-0.00115496	-9.30057e-05	-0.000167308	0.00265352	-0.000388901	-0.00047081	0.000198009	0.000153237	9.22658e-05	-4.16241e-05	0.000879235	0.000216953	0.000653212	-2.02003e-05	0.000479126	-0.000136975	0.00220534	0.000401346	-0.00270224	-0.000304476	-0.000911084	0.000747329	0.000213978	0.000191613	-0.000409329	0.000757119	-0.000339683	-0.000609596	4.77846e-05
-0.000208982	3.76585e-05	0.000512496	0.000236569	0.000793635	0.000126486	-0.000562668	-0.000299723	-0.000306239	-3.28382e-05	0.00155974	0.000418226	6.07103e-05	-8.56867e-05	-4.63871e-05	0.000452653	0.000511127	-4.02173e-05	5.43016e-05	-0.00087073	-0.000416642	-0.000752335	-0.00063752	-1.95546e-06	0.00140366	-0.000486784	-0.00038314	9.63007e-05	0.000401852	-0.000316141	1.8279e-05	0.000768758	0.000174173	0.000272235	-5.34727e-05	-0.000150606	-5.75631e-05	0.000715128	0.00011814	-0.00129388	-0.000265082	-0.000723865	0.000323368	0.000100601	0.000138135	-0.000224427	2.43247e-05	0.000322446	-0.000321283	0.000231536
-0.000348909	6.69287e-06	0.000523707	0.000159685	0.00157001	0.000373362	-0.00100684	-9.38236e-05	0.000314971	-0.000236071	0.00299359	0.000347895	-1.8322e-05	-0.0003401	-0.000232789	0.000168411	0.0011596	-0.000338728	-0.00014599	-0.00130712	-9.53497e-05	-0.00123164	-0.000467386	-0.00010138	0.00261348	-0.000370313	-0.000581378	0.000224693	0.000301794	-0.000104832	-4.66302e-05	0.000993266	0.000260948	0.000493654	-4.75506e-05	0.000303877	-0.000152481	0.00215099	0.000326378	-0.00286815	-0.000290818	-0.00100968	0.000716732	0.000120248	0.00020098	-0.000447044	0.000544349	-0.000166004	-0.00054509	0.000116955
-0.000284369	3.52779e-05	0.000376762	0.000135601	0.000824061	0.000208242	-0.000613384	-0.000178142	0.000152511	-0.000158179	0.0016701	0.000260577	9.04294e-06	-0.000139852	-0.000115256	0.00030458	0.000526393	-0.000177455	-3.92456e-05	-0.000773428	-0.000251389	-0.000748448	-0.000378445	-5.05325e-05	0.00150669	-0.000339021	-0.000382758	7.07517e-05	0.000302586	-7.15089e-05	-2.32841e-05	0.000613558	0.000230211	0.000356227	-2.22613e-05	0.000179953	-9.40112e-05	0.0010096	0.000159079	-0.00139277	-0.00022506	-0.000671065	0.000367334	9.58633e-05	0.000156583	-0.000235228	0.000219244	-1.16005e-06	-0.000441146	6.77694e-05
-0.000330828	-4.37875e-06	0.000411473	0.000275876	0.0010356	0.000193184	-0.000555214	-0.000126832	2.4272e-06	-1.52714e-05	0.00199692	0.000397757	3.12217e-05	-0.00017731	-5.57514e-05	0.00026583	0.000636082	-0.000161343	-0.00011842	-0.00104489	-0.000407682	-0.000951511	-0.000324616	-0.00010325	0.00208188	-0.000651279	-0.000379405	0.000116508	0.000256065	-0.000305882	4.16151e-05	0.000940353	1.81884e-05	0.000563488	-3.26438e-05	4.03924e-05	-4.9813e-05	0.00130392	0.000280936	-0.00183832	-0.00027639	-0.00082358	0.000521907	0.000180087	0.000169731	-0.000321863	0.000389865	0.000157001	-0.000420925	0.000306763
-0.000312218	3.21251e-06	0.000180963	0.000245029	0.000696626	0.00014825	-0.000378776	-7.83096e-05	0.000158549	-2.69085e-05	0.00141483	0.000263786	6.31669e-06	-0.00011781	-4.30948e-05	0.000205687	0.00034973	-0.000160095	-0.000160588	-0.000716211	-0.000319351	-0.000709829	-9.66298e-05	-0.000113582	0.00160943	-0.000530687	-0.000271989	2.09726e-05	0.000150159	-0.000235751	3.94949e-05	0.00065852	-8.51018e-05	0.000532786	1.80377e-06	0.000176108	-3.15219e-05	0.000994523	0.000226242	-0.00122588	-0.000147608	-0.000577365	0.000386133	0.000112006	0.000156436	-0.000254992	0.000359508	4.2484e-05	-0.000374734	0.000246508
-0.000470441	-7.56551e-06	0.000422134	0.000130847	0.00116028	0.000305569	-0.000691986	-8.13839e-05	0.000345004	-0.000138413	0.00232996	0.000247364	-1.22544e-05	-0.000282443	-0.000129164	0.00013436	0.00083254	-0.000309423	-0.000119995	-0.0010287	-0.000337166	-0.00100522	-0.000213755	-0.000136211	0.00233867	-0.00047335	-0.000333248	0.000192592	0.000220538	-1.35876e-05	-1.56276e-05	0.000873314	0.000158154	0.0005954	-3.17307e-05	0.00017858	-9.48905e-05	0.00168713	0.000361442	-0.00218013	-0.000356091	-0.000840068	0.000660655	0.000256298	0.000175741	-0.000332246	0.000623887	-5.27548e-05	-0.000577337	0.000141932
-0.000261644	9.07632e-06	0.000142694	0.000327838	0.000952066	0.000159295	-0.000477361	-0.000106804	3.7045e-05	-3.18121e-05	0.00177901	0.000384632	7.04489e-06	-0.000186762	-8.41732e-05	0.000187447	0.000610544	-0.000190548	-0.000228036	-0.00090453	-0.000123165	-0.000816536	-0.000249353	-0.000112231	0.00188475	-0.000490907	-0.000317146	7.5495e-05	0.000135648	-0.000475136	3.12618e-05	0.00081601	-0.000222221	0.000484319	-4.01138e-07	0.000125301	-4.51941e-05	0.00136494	0.000238516	-0.00177194	-4.7906e-05	-0.000649944	0.000456452	-1.24059e-05	0.00018019	-0.000367355	0.000438173	5.26831e-05	-0.0003323	0.000366327
-0.000229282	3.14845e-05	0.000195816	0.000219103	0.000475727	9.36472e-05	-0.000337648	-0.000163261	-2.18677e-06	-3.77044e-05	0.00101947	0.00026896	2.36168e-05	-4.38276e-05	-2.96107e-05	0.000314416	0.000205789	-8.17401e-05	-6.85967e-05	-0.000552481	-0.000306739	-0.00054787	-0.000244748	-5.53751e-05	0.00111084	-0.000429375	-0.000261638	-1.82431e-05	0.000220553	-0.000246196	2.68751e-05	0.00051542	-9.66292e-06	0.00036366	-7.86604e-08	8.98864e-05	-3.18714e-05	0.000559393	0.000113674	-0.000762202	-0.000107584	-0.000479518	0.00022771	4.7678e-05	0.000139807	-0.000183632	0.0001354	0.000116036	-0.000310706	0.000200796
-0.000234613	1.03267e-05	0.000508571	0.000367094	0.000672348	6.40161e-05	-0.000403146	-0.000240607	-0.000397859	0.000118925	0.00138607	0.000482965	8.65531e-05	5.47712e-06	5.38523e-05	0.000516982	0.000230652	5.05241e-05	1.20874e-05	-0.000918379	-0.000722815	-0.00083752	-0.00046589	-4.27018e-05	0.00154887	-0.000865102	-0.000407377	2.27102e-06	0.000388533	-0.000449219	0.000107261	0.0009043	1.78655e-05	0.000512884	-4.60099e-05	-0.000170249	6.64586e-06	0.000501258	0.000163831	-0.000980312	-0.00030078	-0.000768502	0.000316292	0.000201754	0.000147264	-0.000213997	-1.35258e-05	0.000468395	-0.000288533	0.000405477
-0.000270356	2.03957e-06	0.000230012	0.000257525	0.000998295	0.000219144	-0.000605438	-7.70268e-06	0.000264085	-9.59912e-05	0.00197447	0.000310521	-7.50187e-06	-0.000163953	-0.000114658	0.000184559	0.000558737	-0.000209019	-0.000215326	-0.000927689	-0.000188776	-0.000947225	-0.000151257	-0.000121758	0.001983	-0.000529966	-0.000465892	2.42103e-05	0.00017577	-0.000255394	2.85152e-05	0.000773381	-2.7446e-05	0.000576609	1.75654e-06	0.000355678	-6.84105e-05	0.00143751	0.000247493	-0.00176127	-0.000106958	-0.000721284	0.000470736	6.07997e-05	0.000187397	-0.000350258	0.00039753	-0.000117059	-0.000393305	0.000241788
-0.000312729	1.25435e-05	0.000220857	0.000266807	0.000901383	0.000166836	-0.000481621	-0.000158331	-2.0537e-05	-3.448e-05	0.00174226	0.00035647	1.25636e-05	-0.000202332	-7.55024e-05	0.000198049	0.000655925	-0.000191084	-0.00014554	-0.000863841	-0.000201117	-0.000778894	-0.000318803	-9.78091e-05	0.00183461	-0.000440666	-0.000242641	0.000131202	0.000172649	-0.000392929	1.54304e-05	0.000804797	-0.00014364	0.000430762	-1.55812e-05	-1.1863e-05	-4.7594e-05	0.00127921	0.000248714	-0.00173303	-0.000129883	-0.000642794	0.000478268	5.2833e-05	0.000164783	-0.000330001	0.000450425	0.000123928	-0.00036362	0.00033378
-0.000332553	2.60635e-06	0.000171859	0.000154286	0.000931431	0.000248229	-0.000559959	1.26907e-05	0.000471209	-0.000160511	0.00184741	0.000194704	-3.05067e-05	-0.000204149	-0.000136246	8.86368e-05	0.000570218	-0.000282438	-0.000218183	-0.000793172	-0.000108722	-0.000820492	-3.84539e-05	-0.000134187	0.00186813	-0.000372953	-0.000358747	5.43904e-05	0.000117664	-6.33358e-05	-1.12357e-05	0.000631657	4.18338e-05	0.000546377	1.08734e-05	0.000419628	-8.64542e-05	0.00145579	0.000261169	-0.00169875	-0.0001324	-0.000639179	0.000473612	8.81004e-05	0.000174879	-0.000308964	0.000512638	-0.000231988	-0.000466153	0.000107756
-7.85485e-05	1.23994e-05	0.00048112	0.000209475	0.00107423	0.000223828	-0.00078423	1.55105e-05	0.000194862	-0.000154745	0.00206967	0.00036059	2.00081e-05	-6.77441e-05	-0.000139531	0.000330375	0.000495493	-9.97217e-05	-0.000110605	-0.00102257	-0.000207129	-0.00103836	-0.000358882	-4.44644e-05	0.00171205	-0.000550321	-0.000765266	-4.61524e-05	0.000348688	-0.000129146	2.40388e-05	0.000733927	0.000339424	0.000468603	-2.04284e-05	0.000492649	-0.000104717	0.00119208	0.000120445	-0.00162615	-0.000161215	-0.000850628	0.000329374	5.41062e-05	0.000171215	-0.000297804	1.38641e-05	-0.000168015	-0.000328807	8.02794e-05
-0.000394082	4.40015e-05	0.000414584	7.44609e-05	0.000777557	0.000239968	-0.000646839	-0.000250648	0.000192907	-0.000187583	0.00168907	0.000190688	-1.19109e-06	-0.00016981	-0.00012457	0.000317157	0.000561027	-0.000218505	1.918e-05	-0.000714372	-0.000336242	-0.000721425	-0.000394016	-5.04226e-05	0.00152295	-0.000267491	-0.000297231	0.000116492	0.000331295	4.80908e-05	-4.44821e-05	0.000573147	0.000285148	0.000337092	-3.17651e-05	0.000106419	-0.000102057	0.00100256	0.000187558	-0.00136238	-0.00030656	-0.000654564	0.000420091	0.000161523	0.00015521	-0.000210025	0.000274832	3.22961e-05	-0.00051961	1.64492e-05
-0.000154634	3.65211e-06	0.000597695	0.000294318	0.0011467	0.000229048	-0.000830728	-3.84359e-05	9.84854e-05	-8.71224e-05	0.00228109	0.000418603	3.65258e-05	-4.55514e-05	-0.000103694	0.000442104	0.000453051	-6.57837e-05	-9.1652e-05	-0.001179	-0.000478797	-0.00120522	-0.000384846	-6.05029e-05	0.00201719	-0.000791599	-0.000821681	-5.83081e-05	0.000423056	-0.000188475	6.89223e-05	0.000904851	0.000313202	0.000614825	-3.71952e-05	0.000428717	-8.31186e-05	0.00120752	0.000173816	-0.00168013	-0.00026948	-0.000983717	0.000409419	0.000152408	0.000188604	-0.000318772	-1.76309e-05	-1.29873e-05	-0.000370559	0.00017793
-0.000347157	-5.97385e-06	0.000533975	0.00033343	0.0011932	0.000250204	-0.000772109	-0.000107211	0.000104204	-3.86243e-05	0.002423	0.000406535	2.50551e-05	-0.000133486	-8.37787e-05	0.000387694	0.000572976	-0.000148096	-0.000127926	-0.00122251	-0.000586804	-0.00122989	-0.000310913	-0.000114766	0.00240209	-0.00084364	-0.000626692	3.02637e-05	0.000359379	-0.000253505	7.48978e-05	0.00103062	0.000112456	0.000726141	-3.96886e-05	0.000263014	-6.16703e-05	0.00145483	0.000298241	-0.00193864	-0.000331415	-0.000990038	0.000578921	0.000226479	0.000204197	-0.000364481	0.000263243	0.000102992	-0.000468816	0.000297776
-0.000142164	2.90971e-05	0.000415611	0.000295827	0.00079479	0.000178397	-0.00071177	-5.8636e-05	0.00015797	-0.000100881	0.0017368	0.000337529	2.35777e-05	4.07505e-05	-8.94342e-05	0.000492763	0.000142454	-3.76914e-05	-9.82012e-05	-0.000885086	-0.000459406	-0.00101459	-0.000274674	-5.47842e-05	0.00155348	-0.000717069	-0.000761209	-0.000174625	0.00039362	-0.000184379	7.17764e-05	0.000669072	0.000224322	0.000579827	-5.67386e-06	0.000521998	-6.69773e-05	0.000815718	9.54047e-05	-0.0010079	-0.000142578	-0.000783039	0.000256566	6.7565e-05	0.000194307	-0.000259543	-0.000127817	-5.99298e-05	-0.0003422	0.000156803
-0.000327097	1.36042e-05	0.000308403	0.00018243	0.00107537	0.000304463	-0.00082237	-1.31878e-05	0.000466265	-0.000200924	0.00227755	0.000209391	-3.558e-05	-0.000177819	-0.00018174	0.000215627	0.000602012	-0.000264384	-0.000175847	-0.00093666	-0.000221304	-0.00106887	-0.000150839	-0.000119465	0.00209401	-0.000447932	-0.000575764	1.00015e-05	0.000244464	-3.99612e-05	1.55317e-06	0.000700754	0.000145867	0.000591348	-4.57575e-06	0.000534773	-0.000107037	0.00159649	0.000254631	-0.00184773	-0.000160991	-0.000769859	0.000526135	9.40568e-05	0.000201576	-0.000353839	0.000364629	-0.000256026	-0.000480741	0.000105353
-0.000320115	-2.83358e-05	0.000465223	0.000247886	0.00135362	0.000327878	-0.000860458	0.000114912	0.000492657	-0.000131844	0.00270992	0.000314626	-1.33523e-05	-0.00018209	-0.000149129	0.000197637	0.000665139	-0.00024371	-0.000233491	-0.00125054	-0.000380854	-0.00133503	-7.72614e-05	-0.000157104	0.00261689	-0.000771147	-0.000738167	9.08642e-06	0.000258557	-6.55377e-05	5.22346e-05	0.000973782	0.000199712	0.000821134	-1.61985e-05	0.000608131	-9.55081e-05	0.00185972	0.000340106	-0.00225845	-0.000277357	-0.00101106	0.00063049	0.000222932	0.000212443	-0.000402925	0.000422296	-0.000247532	-0.000505708	0.00017463
-0.000386428	8.1959e-06	0.000422113	0.000101721	0.00144431	0.000433929	-0.00108304	4.23186e-05	0.00078143	-0.000337758	0.0029489	0.000162921	-6.54472e-05	-0.00027635	-0.000278075	0.000150748	0.000878266	-0.000391471	-0.00021276	-0.00114934	-0.000122218	-0.00128301	-0.000144023	-0.000140442	0.00255069	-0.000374517	-0.000722671	6.37796e-05	0.000272979	0.000179775	-4.46144e-05	0.00076575	0.00036253	0.000657382	-1.24509e-05	0.000777695	-0.000171176	0.00214567	0.000317002	-0.00249185	-0.000250205	-0.000951274	0.000672051	0.000137434	0.000225403	-0.000416652	0.000500965	-0.00048289	-0.000628195	-5.66614e-05
-0.000150463	3.27888e-05	0.000249576	0.000159373	0.00103025	0.000269415	-0.000820663	6.71277e-06	0.000418919	-0.000254506	0.00206695	0.000236929	-3.18172e-05	-0.000144142	-0.000213503	0.000214385	0.000589312	-0.000226345	-0.000179827	-0.000850506	4.4471e-05	-0.000941861	-0.000256075	-7.01011e-05	0.00168425	-0.000270525	-0.000644763	-2.76691e-05	0.000242861	-8.92376e-05	-2.65751e-05	0.00056475	0.000202694	0.000403951	6.50381e-06	0.000607694	-0.000129039	0.00144852	0.000135552	-0.00171821	-2.00702e-05	-0.000688055	0.000370573	-6.3862e-05	0.000189558	-0.000339536	0.000204313	-0.000354049	-0.000374465	3.60235e-05
-0.000345213	-2.46619e-06	0.000288964	0.000249764	0.000994667	0.000224368	-0.000577737	-4.83845e-05	0.000254666	-7.61163e-05	0.00198216	0.000305616	-6.39491e-07	-0.000174834	-9.20734e-05	0.00020556	0.000557166	-0.000216375	-0.000187194	-0.000951788	-0.000315117	-0.00094861	-0.00014882	-0.000130256	0.00206786	-0.000589086	-0.000411246	5.41154e-05	0.000195896	-0.000208915	3.19677e-05	0.000818362	2.39848e-07	0.000621118	-7.62748e-06	0.000277817	-6.20806e-05	0.00140402	0.000282649	-0.00175541	-0.000201449	-0.000759224	0.000511387	0.000141775	0.000184939	-0.000330554	0.000440256	-3.77676e-05	-0.000452278	0.000239001
-0.000374513	-1.55926e-06	0.000348631	0.000217189	0.00153451	0.000368603	-0.000936028	-2.10104e-05	0.000457033	-0.000219711	0.00294178	0.000322333	-3.86785e-05	-0.000340374	-0.000230711	0.000101839	0.00107082	-0.00037543	-0.000260156	-0.00126498	-4.21607e-05	-0.00123671	-0.000266491	-0.000148289	0.00272002	-0.000421731	-0.000560011	0.000168132	0.000200868	-0.000173583	-2.61999e-05	0.000975448	7.64666e-05	0.000612033	-1.95067e-05	0.000444947	-0.000135601	0.00227289	0.000360218	-0.00283543	-0.000191428	-0.000950407	0.000731886	7.70854e-05	0.000221831	-0.000485658	0.000657044	-0.000259228	-0.000544984	0.000182438
-0.000417824	6.13267e-06	0.000524029	0.000129455	0.00143346	0.000372706	-0.000951892	-0.000106091	0.000392764	-0.000232192	0.00281876	0.000277944	-2.26871e-05	-0.000314416	-0.000210885	0.000186688	0.00102303	-0.000340198	-0.00011957	-0.00120774	-0.000224179	-0.00117781	-0.000373946	-0.000111817	0.00252644	-0.000399546	-0.000527739	0.000200564	0.000305168	1.02648e-05	-4.18074e-05	0.00092096	0.000294234	0.00054306	-4.495e-05	0.000319355	-0.000142978	0.00198651	0.000337044	-0.00259228	-0.000350089	-0.000970069	0.000704283	0.000190994	0.000196081	-0.000396251	0.000540923	-0.000152318	-0.000595453	7.03759e-05
-0.000367056	1.5591e-05	0.000232445	0.000172956	0.000703594	0.000183679	-0.000448948	-0.000136862	0.000201631	-8.4491e-05	0.00147945	0.000212304	-2.52724e-06	-0.000151186	-7.16246e-05	0.000213395	0.000433011	-0.000199552	-0.000103175	-0.000682277	-0.000315831	-0.000685483	-0.000164813	-0.000100356	0.00158341	-0.000410685	-0.000232406	6.81703e-05	0.000187347	-0.000116929	5.00643e-06	0.000608803	1.85582e-05	0.000466666	-7.7603e-06	0.00014107	-5.44221e-05	0.0010197	0.000227785	-0.00127371	-0.000203529	-0.000574956	0.000413915	0.000136351	0.000152961	-0.00023634	0.000381968	3.08582e-05	-0.000437669	0.000162178
-0.000597684	1.11882e-05	0.000395754	0.000126923	0.000918506	0.00026394	-0.000554539	-0.000250885	0.000198527	-9.54699e-05	0.00195955	0.000218305	-2.52273e-06	-0.000278045	-7.98484e-05	0.000209133	0.000738953	-0.000301439	-3.97931e-05	-0.000865591	-0.00049739	-0.00082351	-0.00026989	-0.000128723	0.00213558	-0.000438718	-0.00010431	0.000233831	0.000240295	-3.24641e-05	-2.1041e-05	0.000821138	7.49155e-05	0.000541285	-3.81844e-05	-8.65665e-05	-6.97903e-05	0.001371	0.000366564	-0.00181956	-0.000419178	-0.000736084	0.000648389	0.000302477	0.000167172	-0.000271512	0.000650319	0.000163958	-0.000628957	0.000182587
-0.000494733	-1.22128e-06	0.000361783	0.000227787	0.000813543	0.000198225	-0.000460471	-0.000191324	9.81231e-05	-6.65486e-06	0.00173855	0.000270559	1.5343e-05	-0.000178237	-2.79235e-05	0.00026489	0.000498904	-0.000198155	-7.67501e-05	-0.000858706	-0.000585531	-0.000836444	-0.000190627	-0.00012805	0.00199963	-0.000630325	-0.000198947	0.00012448	0.000233444	-0.00016115	3.84714e-05	0.000830023	-1.77504e-05	0.000613811	-2.98135e-05	-2.53282e-05	-3.18444e-05	0.001131	0.00032589	-0.00149402	-0.00035701	-0.0007181	0.000552939	0.000279701	0.000163342	-0.00025995	0.000479397	0.000214943	-0.000512916	0.000272464
-0.000345898	-2.81745e-05	0.000619076	0.000347312	0.00142657	0.000285258	-0.000844304	-3.55042e-05	0.000126483	-2.56104e-05	0.00280078	0.000462528	2.99174e-05	-0.000178442	-9.16976e-05	0.000335184	0.000736406	-0.000168896	-0.000161341	-0.00142457	-0.000592085	-0.00139671	-0.000310027	-0.000134463	0.00276967	-0.000944156	-0.000704621	7.32352e-05	0.000355597	-0.000268289	8.47062e-05	0.00119717	0.000143118	0.000812159	-4.9581e-05	0.000283866	-6.82594e-05	0.00175647	0.000358862	-0.00237655	-0.000383257	-0.00112923	0.000677923	0.000277613	0.000210156	-0.000416934	0.000356888	7.5583e-05	-0.000485467	0.00033091
-0.000344401	-4.27221e-07	0.000562857	0.000291179	0.0014062	0.000307628	-0.000923173	-0.000115236	0.00014649	-0.000111234	0.00278639	0.000410108	1.00356e-05	-0.000216583	-0.000149432	0.00033041	0.000841111	-0.000216269	-0.000132303	-0.00132232	-0.000417784	-0.00130312	-0.000417524	-0.000107477	0.00258818	-0.000692425	-0.000655189	0.000107693	0.00036329	-0.000234547	3.44466e-05	0.00106947	0.000163774	0.000647542	-4.86975e-05	0.00027381	-9.86543e-05	0.00179814	0.000315592	-0.00240809	-0.000319148	-0.00104176	0.000660027	0.000180919	0.000210261	-0.000421078	0.000352712	1.89612e-05	-0.000492456	0.000257538
-0.000299583	3.46298e-05	0.000617484	0.000166277	0.000843088	0.000208669	-0.000719736	-0.000233574	-2.73258e-05	-0.000106899	0.00183505	0.000327279	4.14438e-05	-7.28314e-05	-7.77523e-05	0.000481156	0.000452503	-8.61073e-05	7.35712e-05	-0.000909388	-0.00057289	-0.000927071	-0.000521761	-2.6593e-05	0.00163228	-0.000565079	-0.000515802	4.74054e-05	0.000463316	-5.87184e-05	1.5622e-05	0.000753284	0.000373339	0.000427783	-5.133e-05	8.38719e-05	-8.23984e-05	0.000828496	0.000159232	-0.00129409	-0.000371072	-0.000827649	0.000384066	0.000217381	0.000160436	-0.000211278	3.29297e-05	0.000167979	-0.000455404	0.00010828
-8.69582e-05	4.09881e-05	0.000406736	0.000300439	0.000611316	6.32112e-05	-0.000476574	-0.000211526	-0.000338738	6.70517e-06	0.00124379	0.000454514	6.99445e-05	2.06522e-05	-1.61547e-05	0.000494402	0.00025188	4.39052e-05	9.35905e-06	-0.000772274	-0.000392323	-0.000725919	-0.000553285	2.27218e-06	0.00114886	-0.000585638	-0.000479374	-3.90093e-05	0.000382	-0.000435267	5.71059e-05	0.000702277	8.96712e-05	0.000308516	-2.63443e-05	-2.27002e-05	-3.26861e-05	0.000448737	4.59743e-05	-0.000875401	-0.000121077	-0.000650478	0.000178429	1.61968e-05	0.000147037	-0.000211347	-0.000131039	0.000269281	-0.000215205	0.000297096
-0.00020773	-4.41643e-06	0.000373946	0.000280529	0.00121147	0.000261341	-0.000774958	5.57809e-05	0.000350137	-0.00013207	0.00234904	0.000361948	-1.03984e-06	-0.000133906	-0.000142768	0.000253826	0.000569011	-0.000189419	-0.000232404	-0.00113306	-0.000234599	-0.00116332	-0.000182167	-0.000116891	0.00220262	-0.000669105	-0.000718058	-3.25736e-05	0.000259946	-0.000201476	4.33582e-05	0.000868338	0.000142887	0.000670022	-4.91418e-06	0.000565378	-9.2607e-05	0.00158091	0.000236455	-0.00196499	-0.00015321	-0.000903713	0.00047966	8.3146e-05	0.000206802	-0.000380732	0.000275027	-0.000209076	-0.000415645	0.000186723
-0.000377393	5.0284e-05	0.000620131	4.90377e-05	0.000935626	0.000259254	-0.000780087	-0.000322985	-6.46032e-06	-0.000194251	0.00197529	0.000276819	2.39656e-05	-0.000199583	-0.000134421	0.000386036	0.000772167	-0.00019265	0.000124028	-0.000873743	-0.000386047	-0.000825538	-0.000661526	-1.20281e-05	0.00165262	-0.000262212	-0.000346079	0.000204009	0.000444454	3.02658e-05	-6.11333e-05	0.000713867	0.000430485	0.000250072	-6.43067e-05	-7.90995e-05	-0.000121503	0.00106236	0.00018532	-0.00166818	-0.000403258	-0.000786803	0.000469426	0.000198806	0.0001483	-0.000220839	0.000223947	0.000148686	-0.000529702	2.32873e-05
-0.000417714	6.23336e-06	0.000513147	0.00012654	0.00129231	0.000336516	-0.000852979	-0.00011701	0.000337943	-0.000197645	0.00256418	0.000272422	-1.21439e-05	-0.000279312	-0.000174541	0.0002058	0.000908454	-0.000304396	-9.40144e-05	-0.00112201	-0.000289708	-0.00109154	-0.000351857	-0.000106425	0.00235524	-0.000428316	-0.000471099	0.000183912	0.000302486	9.95655e-06	-3.16471e-05	0.000881187	0.000282979	0.000535853	-4.27517e-05	0.0002549	-0.000125415	0.00176306	0.000320075	-0.00232773	-0.000360887	-0.000919003	0.00065121	0.000213758	0.000184726	-0.000352597	0.000502341	-9.10861e-05	-0.000579201	7.99015e-05
-0.000187084	-5.03007e-06	0.000565488	0.000264604	0.00119552	0.000245078	-0.000800452	-9.1892e-06	0.000173364	-9.68915e-05	0.00232766	0.000397167	2.79239e-05	-9.14045e-05	-0.000110843	0.000359735	0.000534205	-0.000111903	-0.000122733	-0.00118369	-0.000415674	-0.00118108	-0.000325329	-7.63915e-05	0.00209999	-0.000746681	-0.000764048	-1.68449e-05	0.000371419	-0.000154527	5.60578e-05	0.000910814	0.00029906	0.000622654	-3.42883e-05	0.000425799	-8.7381e-05	0.00134432	0.00020848	-0.00183698	-0.000279454	-0.000977223	0.000451756	0.000169769	0.000185659	-0.000328394	0.000103796	-5.6583e-05	-0.000395428	0.000161318
-0.000156571	3.25394e-05	0.000377153	0.000189774	0.00100527	0.000219783	-0.000744824	-9.85621e-05	0.000119099	-0.000171142	0.00196601	0.000337457	8.29772e-06	-0.000134652	-0.000154173	0.000297576	0.000622662	-0.000156337	-9.25184e-05	-0.000914442	-0.000105508	-0.000904773	-0.000439393	-4.17203e-05	0.0016459	-0.000360717	-0.000567609	3.68545e-05	0.000310088	-0.000198997	-1.18349e-05	0.00069045	0.000208272	0.000349565	-1.92457e-05	0.000304039	-0.000106696	0.00123684	0.000133355	-0.00168644	-0.000116373	-0.000739867	0.000366468	-3.96097e-06	0.000171692	-0.000310666	0.000150291	-9.86733e-05	-0.000351547	0.000121613
-5.52479e-05	2.00196e-05	0.00052071	0.000261298	0.0014074	0.000286369	-0.00101315	-1.93789e-06	0.000212759	-0.000215029	0.00264885	0.000435202	8.811e-06	-0.000132211	-0.000213403	0.000347317	0.000752565	-0.000153121	-0.000164159	-0.0012611	-6.99047e-05	-0.00124961	-0.000493647	-4.50342e-05	0.00209649	-0.000525236	-0.000917409	-1.6759e-05	0.000387057	-0.000228317	9.34389e-06	0.000875124	0.000335157	0.000470415	-2.75054e-05	0.000587861	-0.000140567	0.00165115	0.000139316	-0.00222563	-0.000119335	-0.000994061	0.000429841	-2.9064e-05	0.000205483	-0.000410303	4.88136e-05	-0.000240617	-0.000347816	0.000110268
-0.000342685	4.60916e-05	0.000395282	0.000141173	0.000917098	0.000242247	-0.000720396	-0.000261574	0.000113378	-0.000183091	0.00189833	0.000256438	-1.4031e-06	-0.000189916	-0.000147996	0.000325084	0.000671127	-0.000217213	-1.86026e-05	-0.000823856	-0.000244612	-0.000803312	-0.000476111	-4.78236e-05	0.00166196	-0.000268456	-0.000358665	0.000123839	0.000330713	-9.70285e-05	-3.95809e-05	0.000653181	0.000198902	0.000317617	-3.42926e-05	0.000109993	-0.000106505	0.00118838	0.000184607	-0.00162427	-0.000238393	-0.000692701	0.000449438	8.06814e-05	0.00016684	-0.000274958	0.000267546	3.96925e-05	-0.000471917	8.99534e-05
-0.000561193	3.06416e-05	0.000600358	8.45781e-05	0.00129437	0.000346536	-0.000885022	-0.000353417	7.56793e-05	-0.000194853	0.00262894	0.000289125	-2.28416e-06	-0.000373348	-0.000175526	0.000256467	0.00116859	-0.000342854	4.01123e-05	-0.00111406	-0.000356149	-0.00100892	-0.000634906	-7.72144e-05	0.00240133	-0.000262815	-0.000236571	0.000358232	0.000369476	-3.65174e-05	-7.51997e-05	0.000950556	0.000258197	0.000365966	-7.70243e-05	-0.000172138	-0.00013123	0.00177644	0.000357015	-0.00253584	-0.000468166	-0.00090565	0.000758556	0.00025067	0.000174365	-0.000349726	0.000614522	0.000166749	-0.000646592	0.000130137
-0.000178506	-2.46725e-05	0.000276333	0.000242837	0.00138819	0.000302165	-0.000790086	0.000192031	0.000541698	-0.000174717	0.00256956	0.000331912	-2.66985e-05	-0.000215854	-0.000188399	6.07437e-05	0.000757965	-0.000274007	-0.000334591	-0.00118244	1.27042e-05	-0.00118987	-5.51057e-05	-0.000148649	0.00239632	-0.00056222	-0.000716616	1.17679e-05	0.000138536	-0.00017261	2.00233e-05	0.000872277	0.000102317	0.000682629	8.40689e-06	0.000700869	-0.000111779	0.00198152	0.000282164	-0.00239413	-8.25451e-05	-0.0008954	0.000546956	4.01612e-05	0.000204706	-0.000437292	0.000473259	-0.000409146	-0.000406894	0.000155455
-0.000114951	1.00099e-05	0.000140516	0.000273677	0.000693997	9.19993e-05	-0.000349339	-4.09248e-05	-7.02994e-06	-1.8433e-05	0.00125859	0.000352584	2.36348e-05	-8.13052e-05	-4.81585e-05	0.0002015	0.000361105	-8.91101e-05	-0.000174668	-0.000706926	-9.8851e-05	-0.00063749	-0.000218385	-6.9767e-05	0.00131542	-0.000453882	-0.000348067	-5.47731e-06	0.000141068	-0.000396181	3.74974e-05	0.000626474	-0.000103481	0.000380338	6.97393e-06	0.000167151	-3.39416e-05	0.000878498	0.000128589	-0.00119308	-5.82611e-06	-0.000530879	0.000256369	-3.31097e-05	0.000142164	-0.00026371	0.000208622	2.13137e-05	-0.00022088	0.000274427
-0.000538727	1.1203e-06	0.000233449	0.000184048	0.000899234	0.000219445	-0.000427909	-0.00022145	0.000136895	-4.6715e-05	0.00179685	0.000237024	-7.78556e-06	-0.000298191	-6.8672e-05	0.000111181	0.000758262	-0.000300998	-0.000120904	-0.000818631	-0.000333628	-0.000717056	-0.000203251	-0.000140094	0.00205338	-0.000386353	-1.61443e-05	0.000244056	0.00012597	-0.000193797	-1.19097e-05	0.000801091	-0.00013492	0.000496186	-2.66804e-05	-0.000128153	-4.84617e-05	0.00142569	0.000364652	-0.001864	-0.000298643	-0.000629123	0.00062998	0.000209041	0.000154819	-0.000301683	0.000717548	0.000171968	-0.000526998	0.000269439
-0.00020981	4.76113e-05	0.000198508	0.000207436	0.000532704	9.57358e-05	-0.000382137	-0.00022756	-9.86797e-05	-6.76407e-05	0.00108332	0.000309389	2.66449e-05	-8.23867e-05	-5.52046e-05	0.0003212	0.000354178	-9.78389e-05	-4.60879e-05	-0.000571233	-0.000185828	-0.000516825	-0.000398914	-3.20304e-05	0.00107833	-0.000306158	-0.000230045	3.658e-05	0.000239163	-0.00031513	-2.10101e-06	0.000531145	-1.17818e-05	0.000246415	-5.6462e-06	-1.07765e-05	-4.88404e-05	0.000626271	9.17934e-05	-0.000936636	-7.38565e-05	-0.000476025	0.000230454	-1.85697e-05	0.000141799	-0.000206019	0.000151078	0.000142791	-0.000302932	0.000209975
-0.000269283	2.0442e-06	0.000615824	0.000265736	0.00132615	0.000282875	-0.000886235	-8.58011e-05	0.000157626	-0.000121038	0.00258943	0.000416858	2.4889e-05	-0.000153361	-0.000133223	0.000377687	0.000702891	-0.000163372	-0.000105486	-0.00128155	-0.000436062	-0.00125018	-0.000422879	-8.34562e-05	0.00234381	-0.000721769	-0.000727741	5.22201e-05	0.000401997	-0.000164507	3.68903e-05	0.00100306	0.00029942	0.000626168	-4.5972e-05	0.000345311	-0.000102696	0.00154649	0.000253315	-0.0021374	-0.000334712	-0.00104756	0.000549731	0.000188093	0.000199501	-0.000365276	0.000204783	-7.39985e-06	-0.00047472	0.000177283
-0.000312991	1.52625e-05	0.000277664	0.00021536	0.00069184	0.000133034	-0.000386783	-0.000167536	-4.70348e-05	-1.66206e-05	0.0013977	0.000321088	2.84466e-05	-0.000137153	-3.17141e-05	0.000250608	0.000468535	-0.000135519	-6.89414e-05	-0.000733483	-0.000337168	-0.000671142	-0.000301751	-7.87525e-05	0.001541	-0.000472785	-0.000207426	9.82696e-05	0.000212158	-0.000281054	2.07202e-05	0.000713721	-3.01181e-05	0.000414928	-1.73721e-05	-5.82229e-05	-3.55038e-05	0.000898893	0.000210262	-0.00128893	-0.000196073	-0.000597659	0.00038604	0.000123711	0.000144646	-0.000238456	0.00034051	0.000177866	-0.000370497	0.000270116
-0.000301192	3.31468e-05	0.000615444	0.000159675	0.000949916	0.000226824	-0.000749509	-0.000243733	-7.98269e-06	-0.000128144	0.00196656	0.000332874	3.57977e-05	-0.000117243	-0.000100013	0.000442212	0.000572567	-0.000120496	5.44297e-05	-0.000961697	-0.000488999	-0.000930833	-0.000550773	-2.75667e-05	0.00171473	-0.000504238	-0.00050308	8.96366e-05	0.000446203	-6.28529e-05	-8.96454e-07	0.000775463	0.00037255	0.000396418	-5.55671e-05	7.81846e-05	-9.52936e-05	0.000985682	0.000172536	-0.00151868	-0.000371955	-0.00084703	0.000421688	0.00019778	0.000159363	-0.000235881	9.1174e-05	0.000148146	-0.000465498	9.19319e-05
-0.000429045	7.10667e-07	0.00042631	0.000163608	0.00126081	0.000335283	-0.000823539	-6.21167e-05	0.000439436	-0.000187718	0.00253705	0.00025444	-2.31661e-05	-0.000261305	-0.000170589	0.00018629	0.000812499	-0.000315221	-0.000158551	-0.00110125	-0.000295121	-0.00111939	-0.000217624	-0.000134644	0.00241914	-0.000494633	-0.000493434	0.000127783	0.000257416	-1.19276e-05	-1.25325e-05	0.000868541	0.000197448	0.000631766	-2.53954e-05	0.000375587	-0.000114564	0.00180351	0.000335924	-0.00225298	-0.000310377	-0.000898135	0.000650729	0.000200495	0.000199709	-0.000369768	0.000536028	-0.00015623	-0.000582335	0.000111019
-0.000161687	4.42435e-05	0.00031092	0.00018842	0.000738421	0.000150451	-0.000569837	-0.000170174	-2.53599e-05	-0.00012177	0.00147857	0.000328897	2.25805e-05	-9.25117e-05	-0.000102481	0.00033208	0.000469188	-0.000107547	-4.42076e-05	-0.00072528	-0.000152148	-0.000699368	-0.000456607	-2.39126e-05	0.00128318	-0.000323632	-0.000413377	3.0225e-05	0.000296945	-0.000251378	-8.46534e-06	0.000594658	0.000132858	0.000268475	-1.46219e-05	0.00013076	-7.90817e-05	0.000854182	9.16212e-05	-0.00124114	-9.51814e-05	-0.000603446	0.000270927	-1.51912e-05	0.000153078	-0.000244638	0.000100331	3.27665e-05	-0.000313523	0.000155408
-0.00028513	-1.58636e-05	0.00072558	0.000250693	0.00147274	0.00032405	-0.000971354	-2.50565e-05	0.000237658	-0.000125552	0.0028742	0.000416038	2.50308e-05	-0.000165588	-0.000140494	0.000362689	0.000760247	-0.000173325	-0.00010532	-0.00141354	-0.000518335	-0.00139574	-0.000387948	-9.69637e-05	0.00259388	-0.00081919	-0.000822739	6.1001e-05	0.000427741	-7.37982e-05	4.67704e-05	0.00108885	0.000402791	0.000718092	-5.68635e-05	0.000420754	-0.000111158	0.00171153	0.000296547	-0.00235442	-0.00042052	-0.0011638	0.000618791	0.000271555	0.000200905	-0.000378739	0.000224503	-4.97256e-05	-0.000511128	0.000145736
-0.0003397	-5.5921e-07	0.000208378	0.000283893	0.000911233	0.0001904	-0.000488524	-5.9723e-05	0.000203383	-4.39992e-05	0.001805	0.000320487	2.21279e-06	-0.000163904	-7.12136e-05	0.00019977	0.000499858	-0.000204181	-0.000211149	-0.000894645	-0.000294177	-0.000877613	-0.000122154	-0.000135266	0.00198146	-0.000594908	-0.000349298	4.1783e-05	0.00015873	-0.000296342	4.10972e-05	0.000803413	-0.000107574	0.000615288	1.4871e-06	0.000231926	-4.54074e-05	0.00132019	0.000274995	-0.00163454	-0.000150234	-0.000698876	0.000481275	0.000107026	0.000185138	-0.000329473	0.000455854	1.62676e-06	-0.000422872	0.00029536
-0.000379729	2.10853e-05	0.000271893	0.00034487	0.00052193	5.82948e-05	-0.000246309	-0.000307612	-0.000307506	0.000108248	0.00112605	0.0003963	5.73182e-05	-7.63408e-05	5.19997e-05	0.000400973	0.000276104	-5.6207e-05	-4.1668e-05	-0.000718812	-0.000604527	-0.000627513	-0.000346112	-8.13934e-05	0.0015027	-0.000679869	-0.000110377	6.82543e-05	0.000253279	-0.000479287	7.39362e-05	0.000802917	-0.000214542	0.000480759	-2.39134e-05	-0.000282044	1.71023e-05	0.000577957	0.000216953	-0.000939623	-0.000233159	-0.000584223	0.000366826	0.000159513	0.000152017	-0.000219894	0.000265113	0.000471217	-0.000355444	0.000442381
-0.000225241	3.42659e-05	0.000382939	0.000128695	0.000934706	0.00024949	-0.0007647	-9.339e-05	0.00025508	-0.000207324	0.00193554	0.000247512	-6.98882e-06	-0.000135779	-0.000164077	0.000286304	0.000571858	-0.000188543	-6.69348e-05	-0.000832376	-0.000167856	-0.000890127	-0.000360568	-5.16691e-05	0.00162296	-0.000322428	-0.000540466	3.01881e-05	0.000313495	-4.30146e-05	-2.3863e-05	0.000608743	0.000277993	0.000377838	-1.7186e-05	0.000364557	-0.000114066	0.00120906	0.000149906	-0.00156118	-0.00016432	-0.00071119	0.000383053	5.2146e-05	0.000170369	-0.000278493	0.000178682	-0.0001553	-0.000414603	4.28003e-05
-0.000326398	1.84027e-05	0.000270502	0.000205648	0.000815525	0.000175304	-0.000483853	-0.000153416	5.87476e-05	-6.86376e-05	0.00163027	0.000310183	1.33291e-05	-0.000173524	-7.38591e-05	0.000227517	0.000568162	-0.000185905	-0.000101118	-0.000795033	-0.000258129	-0.000743588	-0.000301141	-8.79706e-05	0.00169695	-0.000425369	-0.000257806	0.000107391	0.000209503	-0.000252526	4.10587e-06	0.000727964	-8.18489e-06	0.000428993	-1.43784e-05	4.03926e-05	-5.76332e-05	0.00112141	0.00022602	-0.00152263	-0.000180509	-0.000638718	0.000433186	9.80996e-05	0.00016024	-0.000277789	0.000395031	8.50021e-05	-0.000409139	0.000238581
-0.000324921	-8.74482e-06	0.000349947	0.000187136	0.000815523	0.000160241	-0.000401349	-9.29352e-05	2.14674e-05	-6.52245e-06	0.00158642	0.000314595	2.90218e-05	-0.000167595	-2.86297e-05	0.000179173	0.000551445	-0.000153059	-7.91265e-05	-0.000830746	-0.000369612	-0.000747823	-0.000240381	-9.58079e-05	0.00174132	-0.000532097	-0.000232281	0.000134954	0.000193123	-0.000200692	2.52144e-05	0.000785669	3.70162e-05	0.000480035	-2.65941e-05	-3.46083e-05	-3.80781e-05	0.00105949	0.000260919	-0.00151845	-0.000272163	-0.000672704	0.000452511	0.000205004	0.00013377	-0.000243932	0.000416843	0.000142974	-0.000389873	0.000244139
-0.000273139	-7.48937e-06	0.000319096	0.000169829	0.00141832	0.000325083	-0.000819372	3.82073e-05	0.000429761	-0.000210098	0.00262374	0.00030817	-2.97949e-05	-0.000310763	-0.000211564	4.25209e-05	0.00100211	-0.000333787	-0.000247499	-0.00115036	6.16149e-05	-0.00108488	-0.000241571	-0.000125641	0.00238204	-0.000345212	-0.000528524	0.000159438	0.000159737	-0.000140965	-3.38672e-05	0.000867564	0.000123999	0.000515017	-1.48011e-05	0.000433122	-0.000130816	0.00205793	0.000304541	-0.00261682	-0.000152772	-0.000860796	0.000623833	5.10073e-05	0.000189099	-0.000430754	0.000590489	-0.000291975	-0.000463816	0.000126449
-0.000157342	-7.46452e-06	0.000359471	0.000283344	0.00135358	0.000224786	-0.000691682	-1.80303e-05	5.48272e-05	-8.95381e-05	0.00237994	0.000473562	1.89346e-05	-0.000243435	-0.000138939	0.000146613	0.000920328	-0.000203503	-0.000220666	-0.00120945	-3.0613e-06	-0.00103814	-0.000407123	-9.03402e-05	0.00220814	-0.000496569	-0.000534063	0.000143728	0.000200869	-0.000415912	9.53661e-06	0.000986288	2.21323e-05	0.000459116	-2.50517e-05	0.000205055	-9.22141e-05	0.00174975	0.000247563	-0.00244555	-0.000119801	-0.000877985	0.000527006	7.76038e-06	0.000177039	-0.000422591	0.000424283	-5.44015e-05	-0.00033186	0.000287736
-0.000281481	-1.07201e-05	0.000193394	0.00019804	0.000757298	0.000120476	-0.000252338	-6.87658e-05	2.88531e-05	4.87416e-06	0.00133424	0.000318249	2.45886e-05	-0.000189116	-2.12037e-05	8.34363e-05	0.000554431	-0.000171544	-0.000148513	-0.000740266	-0.000180218	-0.000583372	-0.000175149	-0.000102962	0.00157024	-0.000433608	-0.000121402	0.000146738	8.66932e-05	-0.000287419	1.35738e-05	0.00072049	-9.3122e-05	0.000418219	-8.90349e-06	-5.23167e-05	-2.99446e-05	0.00104538	0.000243958	-0.00148641	-0.000171131	-0.000561662	0.00040125	0.000119966	0.00012331	-0.000246053	0.000499728	0.000111416	-0.000340872	0.000263039
-0.00037049	-2.24788e-05	0.000360776	0.000278543	0.00150231	0.000277996	-0.000680926	-8.6208e-05	0.000116472	-7.1093e-05	0.00267441	0.00044332	4.06011e-06	-0.000369359	-0.000137367	6.09307e-05	0.00114519	-0.000317562	-0.000242763	-0.00130848	-9.64944e-05	-0.00108489	-0.000353184	-0.000143361	0.00268173	-0.000508093	-0.00034205	0.000278567	0.00014673	-0.000390119	-3.08106e-06	0.00112855	-8.60651e-05	0.000557278	-3.81388e-05	4.34486e-05	-8.80606e-05	0.00211499	0.000392328	-0.00289287	-0.000246274	-0.000932746	0.000740688	0.000121013	0.0001853	-0.000467306	0.000747839	3.58709e-05	-0.000469977	0.000342161
-0.00019981	-1.12272e-05	0.000397416	6.43855e-05	0.00167439	0.000413778	-0.00102362	0.000160366	0.000710658	-0.000349101	0.0030316	0.000262572	-5.25673e-05	-0.000355554	-0.000302255	-4.13287e-05	0.00117966	-0.000403859	-0.000276668	-0.00125999	0.000274892	-0.00120354	-0.000233809	-0.000118235	0.00250206	-0.000210965	-0.000720218	0.00016469	0.000172576	7.43005e-05	-8.09312e-05	0.000823294	0.00038287	0.000489833	-1.35354e-05	0.000726666	-0.000193577	0.00239628	0.000289441	-0.00301502	-0.000157707	-0.000962858	0.000642756	2.91364e-05	0.000193072	-0.000456399	0.000596449	-0.000582386	-0.000510205	-7.35051e-05
-5.4332e-05	2.7363e-07	0.000119037	5.04702e-05	0.000604325	0.000137873	-0.000362379	0.000104928	0.000221684	-0.000112953	0.00114255	0.000182189	-6.78921e-06	-0.000130314	-0.00010074	-1.11373e-05	0.000472092	-0.00013798	-0.000127915	-0.000500329	0.000144597	-0.000512969	-0.000149125	-6.1288e-05	0.00105717	-0.0001545	-0.000258774	5.68154e-05	4.86549e-05	-0.000115435	-2.5467e-05	0.00041433	4.49501e-05	0.000239014	1.18467e-05	0.000238905	-6.78557e-05	0.000930069	0.000117566	-0.00118981	6.18191e-06	-0.000393378	0.000238032	-5.05612e-05	9.29318e-05	-0.000199889	0.000302446	-0.000238456	-0.000212301	7.92487e-05
-0.000213135	1.99443e-06	0.000249879	-3.88802e-06	0.000761117	0.000210755	-0.000473777	4.295e-06	0.000244919	-0.000142328	0.00150435	0.000153785	-1.29219e-05	-0.000223814	-0.000123555	-1.05323e-05	0.000697642	-0.00021511	-7.18932e-05	-0.000616901	3.9649e-05	-0.000603946	-0.000244303	-7.10383e-05	0.0014028	-0.000119973	-0.000177761	0.00018149	9.76007e-05	-1.46625e-05	-5.17469e-05	0.000532221	0.000120737	0.00025441	-1.39369e-05	9.67488e-05	-8.77985e-05	0.00118621	0.00020484	-0.00157102	-0.000167285	-0.000499805	0.00040285	4.68888e-05	0.000100778	-0.000219008	0.0004578	-0.000161071	-0.000347663	5.0114e-05
-0.000124175	-9.0639e-06	-8.04596e-05	0.000132064	0.000394123	5.7418e-05	-7.55235e-05	4.79485e-05	4.58152e-05	2.08847e-05	0.000714952	0.000192911	-8.92891e-07	-0.000149371	-2.3845e-05	-8.46683e-05	0.00039695	-0.000127462	-0.000179958	-0.000363249	0.000122061	-0.000318641	-4.79502e-05	-9.26503e-05	0.000979842	-0.00018435	3.09615e-05	0.000102331	-8.6617e-05	-0.000345013	6.05072e-06	0.000440869	-0.000312979	0.000246701	2.2797e-05	-3.53824e-05	-6.57582e-06	0.000796686	0.00016684	-0.000994738	5.62173e-05	-0.000227424	0.000252966	-7.84948e-05	8.12151e-05	-0.000198686	0.000468685	-3.8614e-05	-0.000151252	0.00027475
-0.000167161	9.07954e-06	0.000134143	6.91813e-05	0.0012371	0.000316331	-0.000778152	7.52763e-05	0.000486135	-0.000269478	0.0023132	0.000201306	-5.89178e-05	-0.000334494	-0.000261866	-9.36998e-05	0.00104156	-0.000351641	-0.000255757	-0.000888914	0.000411799	-0.000880109	-0.000256873	-0.000104479	0.00196666	-1.07499e-05	-0.000397134	0.000180882	4.70591e-05	-0.00014377	-8.1069e-05	0.000644722	1.85973e-05	0.000300236	4.48626e-06	0.00043814	-0.000145841	0.00201776	0.000240223	-0.0024637	1.02538e-05	-0.000627405	0.000541556	-0.000146941	0.000162572	-0.000411805	0.000611216	-0.000454589	-0.000372343	7.02273e-05
-0.000193596	-5.35163e-06	0.000178576	2.82842e-05	0.000866786	0.000227435	-0.000506522	5.71432e-05	0.000315652	-0.000151034	0.00166592	0.000158994	-2.71658e-05	-0.000251692	-0.000148388	-7.1294e-05	0.000764272	-0.000247575	-0.000145221	-0.000671651	0.000145293	-0.000662251	-0.000183585	-9.09894e-05	0.00155497	-0.000112177	-0.00021442	0.0001758	4.46423e-05	-7.00547e-05	-4.87584e-05	0.000559333	3.73858e-05	0.000289244	-5.13876e-06	0.000191661	-9.15579e-05	0.00141397	0.000226077	-0.0017882	-0.000100916	-0.000505973	0.000441811	-2.98519e-06	0.000111679	-0.00027218	0.000526163	-0.000243956	-0.000327609	8.1371e-05
0.000119943	1.43354e-05	0.000179875	0.0001087	0.000691483	0.000130911	-0.000496242	0.000136699	0.000169363	-0.000140231	0.00126494	0.000267661	6.51316e-06	-5.16184e-05	-0.000129851	0.000103605	0.0003979	-5.99742e-05	-0.000146081	-0.000609317	0.000227078	-0.000635306	-0.000271069	-2.15002e-05	0.000960208	-0.000214335	-0.000524764	-4.39106e-05	0.000134567	-0.000209811	-7.172e-06	0.000436056	0.000134533	0.000208289	1.50983e-05	0.000421279	-8.56115e-05	0.000875412	2.05752e-05	-0.00115591	8.22823e-05	-0.000479968	0.000130403	-0.000173155	0.000112692	-0.000227767	3.46319e-05	-0.000310891	-0.000126104	6.73542e-05
-0.000240402	1.1389e-05	0.00026509	0.000229808	0.000948691	0.000131032	-0.000388629	-0.000204021	-0.000175497	-2.61169e-05	0.00160354	0.000414197	3.48082e-05	-0.000241159	-6.39412e-05	0.000152452	0.000800899	-0.000175795	-0.000112014	-0.00087848	-5.95044e-05	-0.00062024	-0.000467474	-6.07724e-05	0.00163176	-0.0003174	-0.00014849	0.000224783	0.000160419	-0.000429514	-1.53924e-05	0.000810948	-8.57851e-05	0.000259422	-3.0985e-05	-0.000200268	-5.61598e-05	0.00120118	0.000212513	-0.00186022	-0.000154378	-0.000629683	0.000432189	2.57601e-05	0.000129945	-0.000302044	0.000450471	0.000209576	-0.000317797	0.000295544
-4.26116e-05	-6.61555e-06	6.21851e-05	5.68379e-05	0.000766665	0.000176885	-0.000459191	0.000145638	0.000290765	-0.00014405	0.00142892	0.000162836	-3.05756e-05	-0.000193071	-0.000151114	-0.000103798	0.000649497	-0.000194416	-0.000184811	-0.000560297	0.000298386	-0.000585214	-0.000130349	-7.50784e-05	0.00124646	-5.94974e-05	-0.000285915	9.33215e-05	-4.0809e-06	-0.000142179	-3.87684e-05	0.000428014	-2.33935e-05	0.000219852	1.16738e-05	0.000311055	-8.28105e-05	0.00127625	0.000148133	-0.00156311	7.18773e-05	-0.000393559	0.000318097	-0.000109132	9.70837e-05	-0.000266702	0.000397061	-0.000338375	-0.000183931	9.09994e-05
-0.000231377	-2.51539e-05	2.22831e-05	8.46333e-05	0.000866501	0.000212802	-0.000384653	0.000124924	0.000382958	-9.79306e-05	0.00162305	0.000153203	-3.98082e-05	-0.000283013	-0.000127802	-0.000182953	0.000756105	-0.000284895	-0.000251947	-0.000661814	0.000191692	-0.000644712	7.91973e-07	-0.000140957	0.00172026	-0.000169088	-0.000122476	0.000176509	-8.1204e-05	-0.000169537	-2.70229e-05	0.00059769	-0.000179774	0.000392483	1.31527e-05	0.000211382	-6.50321e-05	0.00157746	0.000289105	-0.00188192	-3.62836e-05	-0.000452131	0.000494836	-1.45657e-05	0.00011774	-0.00031225	0.000706475	-0.000268319	-0.00031302	0.000181799
-3.65734e-05	1.56654e-05	0.000365589	-3.2749e-05	0.000796951	0.000211093	-0.00063346	1.57763e-05	0.000159488	-0.000194419	0.00156144	0.000170698	-4.6465e-06	-0.000160699	-0.000164157	7.15298e-05	0.000684128	-0.000136664	-1.64685e-06	-0.000632471	0.00012515	-0.000646574	-0.000416448	-5.63413e-06	0.00112349	-3.68851e-05	-0.000388095	0.000130406	0.000200183	2.56407e-05	-6.11939e-05	0.00044828	0.00031616	0.000102602	-2.81476e-05	0.000194249	-0.00011511	0.00104962	9.24698e-05	-0.00148477	-0.000125605	-0.000522197	0.000292146	-3.00824e-05	8.51649e-05	-0.000200661	0.00015955	-0.000222941	-0.000238552	-4.57273e-05
-0.000304386	-1.44354e-05	0.000212191	-6.94927e-06	0.000691595	0.000196495	-0.000327062	6.46521e-06	0.00025361	-8.30218e-05	0.00136096	0.000127206	-9.68076e-06	-0.00024749	-7.63292e-05	-7.51377e-05	0.000661574	-0.000233742	-8.0175e-05	-0.000582633	-6.37917e-05	-0.000539381	-0.000118061	-0.000102997	0.00148577	-0.000188073	-2.65101e-05	0.000220596	3.46411e-05	2.80804e-06	-3.7975e-05	0.000570069	3.5244e-05	0.000329319	-1.30511e-05	-1.98739e-05	-6.04802e-05	0.00115519	0.000271088	-0.00151985	-0.000236382	-0.000464529	0.000453218	0.0001373	9.01972e-05	-0.000198057	0.00060799	-7.75254e-05	-0.00038545	9.48031e-05
-0.00021904	9.28345e-06	0.000437389	0.00024708	0.00104322	0.00013024	-0.000466558	-0.000256888	-0.000354629	5.47052e-06	0.00177724	0.000484875	5.9533e-05	-0.000229257	-4.98341e-05	0.000239162	0.000866622	-0.000121496	-3.71631e-05	-0.00101258	-0.000186578	-0.000717641	-0.000632721	-3.30578e-05	0.00171868	-0.000405452	-0.000219047	0.000256367	0.000257586	-0.000458202	-2.57904e-06	0.000928345	8.34977e-06	0.000237714	-5.86075e-05	-0.000325682	-5.57799e-05	0.00116193	0.00020863	-0.00197468	-0.000246109	-0.000741597	0.000455698	7.88472e-05	0.00012233	-0.000300897	0.000344163	0.000341413	-0.000300173	0.000322253
-0.000140974	-1.23155e-05	-1.02227e-05	6.7248e-05	0.00106308	0.000262079	-0.000595551	0.000151491	0.000461359	-0.000203185	0.00196148	0.000144504	-6.64615e-05	-0.000326393	-0.000222764	-0.000220846	0.000955414	-0.000334018	-0.000281905	-0.000714533	0.000454561	-0.000721754	-8.97281e-05	-0.000121202	0.00175393	3.04753e-05	-0.000260004	0.000178594	-7.55049e-05	-0.000165432	-6.69105e-05	0.000533226	-0.000134057	0.000276689	1.40097e-05	0.000381467	-0.000110152	0.0018944	0.000248359	-0.00224306	9.36306e-05	-0.000456298	0.000507789	-0.000141024	0.000125999	-0.000380431	0.000673558	-0.000450543	-0.000268399	0.000116971
-3.13596e-05	1.31913e-05	0.000344744	0.000156194	0.00110297	0.000199221	-0.000656951	-8.36891e-06	0.000131872	-0.000173769	0.00189531	0.000356639	1.22495e-05	-0.000169011	-0.000160741	0.000157053	0.000733973	-0.000158378	-0.000141856	-0.00093371	0.00013146	-0.000795237	-0.000418693	-2.99694e-05	0.00150717	-0.000254946	-0.000552909	8.14439e-05	0.000223782	-0.000200787	-3.10582e-05	0.000659731	0.000238319	0.000249028	-1.90527e-05	0.00032111	-0.000116163	0.00131318	0.000108172	-0.00187955	-7.38039e-05	-0.000710848	0.000320537	-5.49371e-05	0.000137519	-0.000306468	0.000181134	-0.00017739	-0.000267381	6.16357e-05
-0.000258858	4.64654e-05	0.000355379	8.31942e-05	0.000860566	0.000184734	-0.000543465	-0.000272387	-3.73225e-05	-0.000163655	0.00157273	0.000304131	1.85554e-05	-0.000219265	-0.000125523	0.0002349	0.000761358	-0.000200822	-1.23233e-05	-0.000742468	-3.34125e-05	-0.000561308	-0.00055738	-8.35501e-06	0.0013167	-0.000103726	-0.000221905	0.000203298	0.000275095	-0.000162412	-6.82746e-05	0.000603724	0.000207201	0.000117799	-3.56069e-05	-9.31579e-05	-0.000104281	0.00103717	0.000134034	-0.00161782	-0.000202727	-0.000607524	0.000358631	3.34423e-05	0.000133745	-0.000236996	0.000291259	8.99668e-05	-0.000385472	7.23957e-05
1.6157e-05	1.90965e-05	0.000438694	0.000275848	0.00117641	0.000164704	-0.000709229	-7.33926e-05	-0.000132485	-0.000102974	0.00203508	0.000506564	4.47834e-05	-0.000123725	-0.000131118	0.000304539	0.000724251	-7.47159e-05	-0.000120936	-0.00110063	5.06925e-06	-0.000933848	-0.000593971	-1.10989e-05	0.00164308	-0.000445042	-0.00066138	5.58848e-05	0.000317503	-0.000424567	1.02647e-05	0.000841945	0.000179654	0.000280408	-3.21616e-05	0.000207237	-9.79395e-05	0.00125261	9.06923e-05	-0.00193771	-7.22597e-05	-0.000827062	0.000316693	-7.52253e-05	0.000156826	-0.000347606	4.55413e-05	-4.64381e-06	-0.000215154	0.000214013
-0.000360335	4.06717e-05	0.000474554	6.074e-05	0.00102526	0.000238305	-0.000658481	-0.000326286	-6.13159e-05	-0.000175188	0.00193481	0.00030326	1.66083e-05	-0.000298069	-0.000142277	0.000224077	0.000989908	-0.000251396	4.74974e-05	-0.000871719	-0.000127354	-0.000683578	-0.000660747	-2.40755e-05	0.00167255	-0.000102355	-0.000168855	0.00031002	0.000309435	-0.000110145	-8.71835e-05	0.000734319	0.000245114	0.000145678	-6.03441e-05	-0.000218092	-0.000118376	0.00129197	0.000214519	-0.00201415	-0.000320406	-0.000701881	0.000512216	0.000112389	0.000131005	-0.00026584	0.000430833	0.000161679	-0.000478307	8.24906e-05
-0.000222553	3.08623e-05	0.000339946	0.000153776	0.00102719	0.000199827	-0.000608967	-0.000198027	-1.86964e-05	-0.000146036	0.00185513	0.000353921	1.48349e-05	-0.000239498	-0.000138478	0.000196256	0.000851654	-0.000209033	-7.25008e-05	-0.00088676	2.42435e-06	-0.000717916	-0.000534013	-3.83853e-05	0.00162288	-0.000197484	-0.000301524	0.000196791	0.000240855	-0.000260616	-5.03243e-05	0.000724739	0.000116179	0.00021293	-3.29478e-05	-8.24127e-06	-0.000103149	0.0013068	0.000174034	-0.00193148	-0.000156259	-0.000675344	0.000427193	-2.40252e-08	0.000144377	-0.000306277	0.000356125	4.40626e-05	-0.000367796	0.000151743
-0.000110555	2.6389e-05	0.000452372	0.000284206	0.000898851	8.44809e-05	-0.000468667	-0.000253101	-0.000440317	1.2181e-05	0.00155027	0.000530262	7.74719e-05	-0.000120138	-3.28795e-05	0.000368717	0.000647105	-2.74459e-05	-9.81748e-06	-0.000955138	-0.000226207	-0.00071196	-0.000689876	9.16752e-08	0.00143141	-0.000477735	-0.000351964	0.000142147	0.000330094	-0.000515069	1.99916e-05	0.000868609	5.8669e-05	0.000217231	-4.89178e-05	-0.000246225	-4.93287e-05	0.000830409	0.000113079	-0.00156542	-0.000179014	-0.000728428	0.000308564	1.9612e-05	0.000130469	-0.00026838	9.87112e-05	0.000345215	-0.000234231	0.000327234
-9.98357e-05	-2.69473e-05	0.00030904	0.000210999	0.00130231	0.000250743	-0.000686168	0.000158314	0.000359518	-0.000138562	0.00229454	0.000347796	-6.88433e-06	-0.000205824	-0.000159864	4.26012e-05	0.000768948	-0.0002175	-0.000271851	-0.00110864	6.0223e-05	-0.00102791	-0.00015413	-0.00010878	0.00207675	-0.000474198	-0.000633423	5.89783e-05	0.000135699	-0.000191212	1.0596e-05	0.000817804	0.000136356	0.000525221	-6.71081e-06	0.00052051	-0.00010244	0.00174556	0.000232842	-0.00225553	-9.43254e-05	-0.000823946	0.000471957	2.99944e-05	0.000162399	-0.000383514	0.000389102	-0.000303668	-0.000316463	0.000135836
-0.000182723	-4.78707e-05	0.000201727	0.0002707	0.00153518	0.000283098	-0.000667624	0.000209252	0.000437833	-0.000114476	0.0026437	0.000395379	-2.19895e-05	-0.000317757	-0.000172626	-9.83317e-05	0.00100386	-0.000317527	-0.000401071	-0.00127028	0.000168356	-0.00112915	-5.54286e-05	-0.000171012	0.00259103	-0.000517081	-0.000553754	0.000136971	1.82523e-05	-0.000330044	1.30513e-05	0.000999949	-7.58692e-05	0.000646563	3.3514e-06	0.000504478	-9.7638e-05	0.00225597	0.00034971	-0.00284894	-6.05375e-05	-0.000883312	0.000637723	2.1057e-05	0.000187017	-0.000490044	0.000710912	-0.000339225	-0.000364846	0.000262753
-0.000257617	4.19347e-06	0.000472509	8.89189e-05	0.00127203	0.000288297	-0.000756297	-7.78007e-05	0.000237311	-0.00019507	0.00231974	0.000302784	-1.09429e-06	-0.000271807	-0.000175847	0.000131213	0.00093858	-0.00026291	-0.000109655	-0.00105811	-4.64198e-05	-0.000916385	-0.000401293	-5.91642e-05	0.00197136	-0.000276808	-0.00046999	0.000199847	0.000259475	-4.00244e-05	-4.73325e-05	0.000786252	0.000319315	0.000342519	-4.2355e-05	0.000210732	-0.00012901	0.00163643	0.000236646	-0.00228576	-0.000276961	-0.00083916	0.000528699	0.000125519	0.000152636	-0.000327622	0.000403779	-0.000124788	-0.000434689	3.35562e-05
-0.000176187	2.36046e-05	0.000340771	0.000241643	0.000750737	9.25838e-05	-0.000385541	-0.000208891	-0.000233779	-7.34159e-06	0.00133895	0.000418667	5.41054e-05	-0.000108617	-3.004e-05	0.000311543	0.000495842	-6.82102e-05	-5.21747e-05	-0.000798206	-0.000235472	-0.000619878	-0.000476204	-2.58288e-05	0.00132056	-0.000444539	-0.00028884	9.72317e-05	0.000265034	-0.000387833	1.91124e-05	0.000729156	3.58973e-05	0.000276025	-2.88341e-05	-0.000121612	-4.25596e-05	0.000764162	0.000127113	-0.00129996	-0.000167053	-0.000631583	0.000288836	5.00756e-05	0.000132874	-0.000233605	0.000160416	0.000242859	-0.000273579	0.000263298
-0.000299863	2.97593e-05	0.000260352	5.21496e-05	0.00110647	0.000283765	-0.000699851	-0.000118412	0.000320999	-0.000257636	0.00206546	0.000224961	-2.94815e-05	-0.000315248	-0.000208625	6.04718e-05	0.000969182	-0.000336744	-0.000124761	-0.000835558	0.000152776	-0.000740924	-0.000380982	-7.30248e-05	0.00177916	-2.94803e-05	-0.000283926	0.000220656	0.000170231	-5.73818e-05	-9.56119e-05	0.00062547	0.000173293	0.000245574	-1.67237e-05	0.000199387	-0.000139919	0.00164229	0.000222912	-0.00216644	-0.000140566	-0.000645873	0.000506959	2.50364e-06	0.000156391	-0.000328943	0.000550653	-0.000204288	-0.000469274	2.30769e-05
-0.000143573	1.06149e-07	0.000392781	0.000289944	0.000893579	0.000108779	-0.000432467	-0.000105228	-0.000167461	1.84557e-05	0.00158028	0.000455525	5.77923e-05	-9.54403e-05	-2.41063e-05	0.000295945	0.000491047	-5.40255e-05	-0.000100065	-0.000950866	-0.000297533	-0.000788611	-0.000397661	-5.29025e-05	0.00159285	-0.00061926	-0.000418694	6.152e-05	0.000259324	-0.000394833	5.02657e-05	0.000842631	4.78419e-05	0.000420132	-2.89e-05	1.18276e-05	-3.82115e-05	0.000924988	0.000163761	-0.00148214	-0.000188592	-0.000741562	0.000332678	8.88003e-05	0.000139871	-0.000267373	0.000165298	0.000190181	-0.000271564	0.000292505
-0.000272961	2.06926e-05	0.000523469	0.000156867	0.00138829	0.000285939	-0.00084479	-0.000192525	1.57102e-05	-0.000181427	0.00254477	0.000412976	1.46335e-05	-0.000311712	-0.000183865	0.000210132	0.00112708	-0.000259455	-6.72776e-05	-0.00118818	-5.36199e-05	-0.00100463	-0.000644477	-5.00325e-05	0.00217994	-0.00028297	-0.000444028	0.000266051	0.000316965	-0.000229328	-5.56707e-05	0.000946618	0.000233359	0.000299152	-5.7003e-05	1.98007e-05	-0.000133865	0.00176069	0.000250025	-0.00258194	-0.000267478	-0.000907331	0.000595355	7.05797e-05	0.000167704	-0.000386307	0.000438415	2.35085e-05	-0.000451782	0.000156155
-0.000319494	1.08688e-05	0.000232997	0.000221517	0.000725817	9.75816e-05	-0.00024781	-0.000219793	-0.000181014	2.13942e-05	0.00128026	0.000378726	4.19687e-05	-0.000202377	-8.58513e-06	0.000176334	0.000619466	-0.000155711	-8.36992e-05	-0.000745472	-0.000224576	-0.00052975	-0.000371181	-7.64655e-05	0.0015146	-0.000396103	-3.38265e-05	0.00020031	0.00014829	-0.000395644	2.13624e-06	0.000770682	-0.000128331	0.000325039	-2.25915e-05	-0.000278427	-2.73725e-05	0.000934175	0.000228266	-0.00147832	-0.000196038	-0.000563855	0.000402964	0.00010065	0.000126734	-0.000244307	0.000477206	0.000288358	-0.000355639	0.000322701
-0.000257288	1.60724e-05	0.000147306	0.000105531	0.00099552	0.000213785	-0.000504015	-9.2482e-05	0.000190649	-0.000167521	0.00175897	0.000262922	-1.72143e-05	-0.000303894	-0.000155677	-2.85323e-06	0.000905315	-0.000297612	-0.000166499	-0.00076747	0.0001931	-0.000614567	-0.000315797	-8.20914e-05	0.00164511	-6.51707e-05	-0.000166788	0.000225269	7.96203e-05	-0.00021233	-7.11549e-05	0.000632443	-1.01029e-05	0.000231618	-8.28464e-06	7.44484e-05	-0.000102047	0.00151436	0.000223007	-0.0020335	-7.26273e-05	-0.000549402	0.000464742	-2.87983e-05	0.000137645	-0.000321698	0.000592966	-0.000117227	-0.000375086	0.000132632
-0.00027142	-3.59575e-06	0.000107867	-8.45228e-06	0.00109983	0.000308312	-0.00066765	5.67311e-05	0.000475544	-0.000242904	0.00211339	0.000105782	-6.80328e-05	-0.00038138	-0.000234909	-0.00019531	0.00108756	-0.000385956	-0.000196695	-0.000730849	0.00034584	-0.000734189	-0.000184767	-0.000116872	0.00187597	9.36284e-05	-0.000178454	0.000267652	-1.25787e-05	-2.59423e-05	-9.95714e-05	0.000558456	-1.06875e-05	0.000253658	-5.84227e-06	0.000256052	-0.000129352	0.00194952	0.000291758	-0.00237702	-4.4992e-05	-0.000510782	0.000594906	-4.39706e-05	0.000125125	-0.000358678	0.000758153	-0.000387118	-0.000388254	5.19518e-05
-0.000103526	-1.19876e-05	-9.31813e-05	0.000152832	0.000440635	6.38713e-05	-9.58496e-05	8.92117e-05	0.000102162	1.37548e-05	0.000786953	0.000208447	-2.9455e-06	-0.000140286	-3.07856e-05	-8.57736e-05	0.000378348	-0.000130179	-0.000217751	-0.000406155	0.000143013	-0.00037093	-9.66928e-06	-0.000102002	0.0010507	-0.000230284	-3.31182e-05	7.08855e-05	-9.27918e-05	-0.000358783	1.38175e-05	0.000461765	-0.000314976	0.000296098	3.02553e-05	5.90569e-05	-9.59882e-06	0.000860792	0.000167031	-0.00104087	8.0145e-05	-0.000259608	0.000249439	-9.33967e-05	9.25216e-05	-0.000217438	0.000464849	-9.43035e-05	-0.000153505	0.000278209
-6.1269e-05	1.62788e-05	0.000299446	6.76232e-06	0.000871601	0.000224429	-0.00064324	3.28528e-05	0.000236069	-0.000205612	0.00167996	0.000193634	-1.31025e-05	-0.000183461	-0.000177563	5.37627e-05	0.000716307	-0.000176383	-7.12816e-05	-0.000687283	0.000178649	-0.000695764	-0.000367751	-3.05595e-05	0.00129687	-6.66482e-05	-0.000401109	0.000118744	0.000167346	-3.56784e-05	-5.94265e-05	0.000497214	0.000237177	0.000170678	-1.48928e-05	0.00026975	-0.000118498	0.00122069	0.000117988	-0.00163832	-8.27619e-05	-0.000549804	0.000326371	-6.37414e-05	0.000109253	-0.000246281	0.000248212	-0.000274591	-0.000273661	-7.64344e-06
-0.000247717	-1.59505e-05	0.000119002	0.000298238	0.0009113	0.00010227	-0.000231503	-8.04498e-05	-7.46069e-05	4.51315e-05	0.00148603	0.000417568	2.91739e-05	-0.000230364	-2.32104e-05	5.37437e-05	0.000682308	-0.000182317	-0.000233436	-0.000870399	-6.27453e-05	-0.000621536	-0.000217197	-0.000116014	0.00176523	-0.000467944	-0.00011345	0.000174785	3.59227e-05	-0.000513199	2.57675e-05	0.000849262	-0.000275083	0.000424723	-6.05451e-06	-0.000105015	-2.11159e-05	0.00126995	0.000265039	-0.00181565	-9.22936e-05	-0.000593982	0.000444571	3.59056e-05	0.000136747	-0.000324931	0.000579542	0.000159486	-0.000292484	0.000391266
0.000122691	-1.11637e-05	-0.000169741	0.000186221	0.00081286	0.000134546	-0.000417552	0.000261816	0.000309011	-0.000120842	0.00138828	0.000228348	-4.29267e-05	-0.000162221	-0.00017028	-0.000166203	0.000582621	-0.000173354	-0.000352876	-0.000576268	0.00056693	-0.000601462	-1.9127e-05	-9.18531e-05	0.00121178	-7.83439e-05	-0.000397625	-1.05792e-05	-0.000117724	-0.000403367	-8.29746e-06	0.000414228	-0.000274423	0.000240493	4.58807e-05	0.00052143	-6.9185e-05	0.00142366	0.000102443	-0.00161594	0.000328965	-0.000320861	0.000243071	-0.000312808	0.000116999	-0.00035246	0.000362525	-0.000477001	-3.13499e-05	0.000209614
-0.000132505	1.24419e-05	6.93287e-06	9.53005e-05	0.000441646	8.29013e-05	-0.000192079	-4.06183e-05	1.72232e-06	-3.66897e-05	0.000834554	0.00020032	1.30683e-06	-0.000162764	-5.6792e-05	-1.0664e-05	0.000486584	-0.000136555	-0.000113479	-0.000387624	0.000133848	-0.000334149	-0.000216004	-6.10123e-05	0.000941235	-9.0757e-05	7.46695e-07	0.000132286	-2.03202e-06	-0.000301801	-2.37091e-05	0.000431095	-0.000195583	0.000154403	9.80448e-06	-7.79467e-05	-3.37989e-05	0.000792604	0.000136495	-0.00106534	2.10365e-05	-0.0002674	0.000252947	-9.42779e-05	8.64475e-05	-0.000195275	0.00040377	-1.75057e-05	-0.000190517	0.000215692
-0.000315405	-9.65867e-06	0.000171515	1.20861e-05	0.000897015	0.000252295	-0.000481761	2.37347e-05	0.000371199	-0.000148557	0.00175029	0.000134793	-3.43469e-05	-0.000308312	-0.000143034	-0.000109147	0.000844711	-0.000308378	-0.000151048	-0.000688629	8.62012e-05	-0.00066445	-0.000141392	-0.000119496	0.00175714	-0.000116316	-0.000102191	0.000235831	1.84813e-05	-3.41761e-05	-5.83364e-05	0.000611868	-3.01369e-06	0.000346901	-7.15109e-06	0.00011621	-8.97607e-05	0.00154693	0.00029607	-0.00193635	-0.000168009	-0.000522742	0.000535166	6.23529e-05	0.000118463	-0.00028152	0.000697529	-0.000208248	-0.000417855	9.63993e-05
-0.000210594	-7.52359e-06	0.000553466	0.000188104	0.00168818	0.000336702	-0.0009572	-5.56208e-05	0.000186343	-0.000202299	0.0029878	0.000433635	1.96512e-06	-0.000343469	-0.000223136	0.000125662	0.00124354	-0.000292675	-0.000170628	-0.00140316	3.97584e-05	-0.00119575	-0.00054317	-7.72268e-05	0.00252981	-0.000368118	-0.000625072	0.000250665	0.000279316	-0.000205793	-4.27089e-05	0.0010458	0.000271432	0.000410025	-5.69166e-05	0.000258844	-0.000151744	0.00216231	0.000290009	-0.00304235	-0.000262235	-0.00103958	0.000668775	6.90537e-05	0.000176399	-0.000456921	0.000480761	-0.000138733	-0.000439441	0.00012866
-0.00013102	6.1778e-06	0.000202453	0.000220392	0.000739112	7.85971e-05	-0.000273237	-9.67949e-05	-0.000140108	-3.24292e-06	0.00121255	0.000388798	4.11513e-05	-0.000145931	-3.15378e-05	0.00014547	0.000545463	-0.000102945	-0.000123137	-0.000728566	-4.64169e-05	-0.000527455	-0.000343047	-5.17427e-05	0.00127956	-0.000358728	-0.000202048	0.000118994	0.000130637	-0.000400779	7.39918e-06	0.000678365	-6.35279e-05	0.000265295	-1.13367e-05	-7.67314e-05	-3.80778e-05	0.000878989	0.000144504	-0.00138972	-7.90711e-05	-0.000535475	0.000283358	1.51395e-06	0.000114653	-0.000242352	0.000307422	0.000131804	-0.000230964	0.00026456
-0.000180586	2.61634e-05	0.000425969	0.000145995	0.00135664	0.00026961	-0.000819597	-0.000160593	5.158e-05	-0.000213177	0.00240126	0.000391535	4.17847e-06	-0.000305835	-0.000208621	0.000159875	0.00111424	-0.000259667	-0.000103875	-0.00110473	0.000140793	-0.000904261	-0.000627136	-3.51725e-05	0.00194717	-0.00015011	-0.000453527	0.000242484	0.000267984	-0.00024659	-7.21149e-05	0.000829936	0.000210604	0.000201574	-4.53263e-05	0.00010406	-0.000143392	0.0017368	0.000194914	-0.00251723	-0.000160768	-0.00081675	0.000519409	-3.2958e-05	0.000157438	-0.000385122	0.000391345	-7.08911e-05	-0.000381686	0.000111203
-7.30657e-05	-4.85364e-06	0.000159765	7.88456e-06	0.000568535	0.000140033	-0.000356906	9.10054e-05	0.000182035	-0.000103729	0.00110721	0.000142839	-7.28239e-06	-0.000143171	-9.483e-05	-3.71889e-05	0.000508028	-0.000133986	-7.71598e-05	-0.00045545	0.000106475	-0.000475994	-0.000167018	-5.21008e-05	0.000997669	-0.000103437	-0.000203673	9.93755e-05	5.19844e-05	-5.01534e-05	-3.25871e-05	0.000383116	8.12164e-05	0.000189541	-1.30681e-06	0.000151289	-6.50115e-05	0.000887745	0.000127059	-0.00116979	-3.97714e-05	-0.00036374	0.000257258	-6.971e-06	7.12481e-05	-0.000172849	0.000306146	-0.000198518	-0.00019839	5.49057e-05
-0.000109016	-7.13791e-07	0.000129944	4.38093e-05	0.000605194	0.000140174	-0.000342443	2.90655e-05	0.000111682	-8.09427e-05	0.00115952	0.000167549	-6.95257e-06	-0.000176409	-9.33306e-05	-3.60363e-05	0.000576051	-0.000149762	-9.47051e-05	-0.000494981	0.00012183	-0.000475666	-0.000211768	-5.76666e-05	0.00110293	-9.69794e-05	-0.000136039	0.000140403	3.64189e-05	-0.000153531	-2.9969e-05	0.000452794	-2.63219e-05	0.000180238	-4.3729e-06	4.87469e-05	-5.82624e-05	0.000977683	0.000152427	-0.00129895	-4.61627e-05	-0.000364621	0.00030454	-3.9461e-05	8.03082e-05	-0.000204425	0.00037043	-0.00012148	-0.000204353	0.000123557
-0.000314763	-3.50596e-05	9.01674e-06	7.12222e-05	0.000763669	0.00019584	-0.000264385	0.000110109	0.000369896	-5.04304e-05	0.00145476	0.000125641	-3.53945e-05	-0.000292615	-8.48912e-05	-0.000212878	0.000709638	-0.000291269	-0.000235937	-0.000600134	7.863e-05	-0.000573252	7.60045e-05	-0.000160339	0.00172693	-0.000213939	1.3311e-05	0.000208254	-0.000115285	-0.00014095	-1.86538e-05	0.00060608	-0.000229146	0.000438035	1.18492e-05	9.28891e-05	-4.2524e-05	0.00148129	0.000333426	-0.00176029	-0.000100314	-0.000414975	0.000522909	6.69833e-05	0.000106442	-0.000278508	0.000802856	-0.000183796	-0.000348266	0.000209198
-0.000233966	-7.49178e-08	0.0002613	0.000164732	0.00109684	0.000209082	-0.0005237	-6.55917e-05	0.00015471	-0.000120597	0.00190369	0.000327915	2.57018e-06	-0.000265632	-0.000127131	6.17267e-05	0.00084587	-0.000248476	-0.000175161	-0.000924341	4.23799e-05	-0.000741984	-0.000310951	-8.68427e-05	0.00181265	-0.000276145	-0.000288967	0.00018949	0.000129662	-0.000232201	-3.34111e-05	0.000755243	4.44201e-05	0.000344133	-1.86793e-05	0.000117805	-9.15087e-05	0.00150109	0.000236059	-0.00207817	-0.00014841	-0.000681441	0.000474991	3.7273e-05	0.000142012	-0.000326986	0.000508456	-6.10281e-05	-0.000374317	0.000159561
-0.000259322	9.36199e-06	0.000331206	0.000161519	0.00111933	0.000227225	-0.000606439	-0.00011893	0.000127491	-0.000137767	0.00201032	0.000328309	4.0909e-06	-0.000259377	-0.000138185	0.000130339	0.000857042	-0.000243584	-0.00013324	-0.000956037	-3.02361e-05	-0.000796081	-0.000385812	-7.46368e-05	0.00185082	-0.000284484	-0.000328988	0.000190041	0.000194019	-0.000204297	-3.59039e-05	0.0007707	0.000103975	0.000337097	-2.86447e-05	0.000103579	-9.99218e-05	0.00148994	0.000231289	-0.00208332	-0.000190231	-0.000724226	0.000491768	5.62805e-05	0.000149267	-0.000326629	0.000452042	-2.65951e-05	-0.000402151	0.000144625
-0.000107173	-1.27021e-05	0.000451763	0.0001765	0.00129102	0.000256737	-0.000752487	8.34472e-05	0.000279452	-0.000160117	0.00231317	0.000368249	1.00564e-05	-0.000182573	-0.000157672	0.000148601	0.000765448	-0.000186392	-0.000179499	-0.00113316	-4.42335e-05	-0.00104421	-0.000302551	-7.57107e-05	0.00199933	-0.000480486	-0.000673827	6.92506e-05	0.000243352	-0.000124538	-3.9762e-07	0.0008289	0.000296658	0.000476428	-2.32663e-05	0.00045057	-0.000115969	0.00158715	0.000201255	-0.00216881	-0.000181988	-0.000887723	0.000446318	7.38172e-05	0.000160442	-0.000346506	0.000274819	-0.00023037	-0.000355595	8.09413e-05
-0.000514555	-9.38999e-06	0.000419874	8.40971e-05	0.00130336	0.000316362	-0.000660622	-0.000177044	0.000221111	-0.000144662	0.00243849	0.000261056	-1.37783e-05	-0.000414613	-0.000148787	1.81897e-05	0.00117499	-0.000379966	-9.82173e-05	-0.00106722	-0.000167261	-0.000885823	-0.000360048	-0.000125167	0.00240794	-0.00025605	-0.000125394	0.000375224	0.000166285	-5.90481e-05	-6.57545e-05	0.000923915	0.000104752	0.000424319	-5.40392e-05	-9.87734e-05	-0.00010859	0.00192426	0.000404315	-0.00264646	-0.000392508	-0.000811262	0.000759513	0.00023944	0.000148503	-0.000357329	0.000822733	4.68185e-05	-0.000582591	0.00014826
-0.000266709	-7.61817e-06	0.000362693	0.000280526	0.00140412	0.000261453	-0.000725963	-6.84194e-05	0.000141977	-0.000104322	0.00252073	0.000429148	4.67965e-06	-0.000281286	-0.000150709	0.000148167	0.000957393	-0.000258211	-0.000232433	-0.00123547	-7.49247e-05	-0.00106887	-0.000360416	-0.000110501	0.0023838	-0.000500541	-0.000491202	0.000169547	0.000201837	-0.000355477	5.01467e-06	0.00100297	7.92768e-06	0.000514577	-2.94995e-05	0.000210219	-9.60156e-05	0.00188257	0.000298601	-0.00255077	-0.000183494	-0.000904159	0.000609322	5.92431e-05	0.000188775	-0.000436043	0.000511138	-4.04484e-05	-0.000410651	0.000272089
-7.15186e-05	-3.49029e-06	0.000206809	0.000337119	0.000982255	9.98429e-05	-0.000408621	-2.97572e-05	-0.000151374	1.54456e-05	0.00164838	0.000492251	4.11406e-05	-0.000145505	-5.54467e-05	0.000169359	0.000622085	-9.51255e-05	-0.000214915	-0.0009617	-1.56002e-05	-0.000777578	-0.00035166	-7.22827e-05	0.0016708	-0.000521314	-0.000398915	7.26919e-05	0.000140423	-0.000577004	4.33938e-05	0.000857192	-0.000157191	0.000385927	-7.29837e-06	6.36607e-05	-3.85998e-05	0.00120815	0.000169391	-0.00177279	-6.68427e-06	-0.000673333	0.000347034	-5.67085e-05	0.000150394	-0.000348942	0.000296917	7.97766e-05	-0.000190893	0.000384548
-0.000195842	-4.41578e-06	0.000367053	0.000149286	0.00136411	0.000274422	-0.000742188	-1.94182e-05	0.000191132	-0.000173535	0.00241413	0.000357418	-5.29023e-06	-0.000310251	-0.000186642	4.45089e-05	0.00106464	-0.00027669	-0.000175711	-0.00111179	0.000116804	-0.000949489	-0.000405366	-8.07373e-05	0.00211332	-0.000256364	-0.000448633	0.000222262	0.000175517	-0.000209777	-4.58504e-05	0.000856625	0.000145928	0.000342669	-3.25039e-05	0.000205357	-0.000123936	0.00185737	0.000255839	-0.0025607	-0.00015821	-0.000812356	0.00056197	2.66413e-05	0.000153649	-0.00039367	0.000513521	-0.00015823	-0.000375532	0.000138647
-0.000425313	7.69776e-06	0.000325563	0.000178749	0.0014378	0.000309791	-0.000730425	-0.000190486	0.000191635	-0.00016956	0.00259286	0.000355843	-1.72206e-05	-0.000410267	-0.000188977	6.19177e-05	0.00121365	-0.000382948	-0.000200894	-0.00116596	2.98298e-05	-0.000941004	-0.000424415	-0.000113348	0.0024477	-0.000241442	-0.000256896	0.000321359	0.000167253	-0.000266974	-6.05472e-05	0.000963754	-3.43425e-09	0.000393702	-3.81177e-05	2.0143e-05	-0.000120752	0.00209025	0.000354954	-0.00283213	-0.000241377	-0.000845665	0.000719732	7.98978e-05	0.000186297	-0.000440912	0.000757016	-1.68959e-05	-0.000522299	0.00021514
-0.000476884	4.84866e-06	0.000307277	0.000209566	0.00112676	0.000213896	-0.000472803	-0.000270837	-6.56595e-05	-4.2755e-05	0.00204393	0.000380681	1.57836e-05	-0.000363542	-8.27161e-05	0.000105801	0.0010396	-0.00030269	-0.000116741	-0.00100684	-0.000185997	-0.000754571	-0.000441436	-0.000114168	0.00220119	-0.000341	-2.08093e-05	0.00034444	0.000151346	-0.000364058	-3.30118e-05	0.000970611	-0.000133914	0.000388214	-4.29591e-05	-0.00030501	-6.53497e-05	0.00162374	0.00036061	-0.00234982	-0.000291738	-0.000731855	0.000665884	0.000149264	0.00015575	-0.000358714	0.000763986	0.000255375	-0.000499601	0.000334433
-7.28885e-05	1.72069e-06	0.000400839	0.000269986	0.00108136	0.000168957	-0.000616726	-2.03509e-05	1.94818e-05	-7.31671e-05	0.00192088	0.000434774	3.541e-05	-0.000108703	-9.79959e-05	0.00026707	0.00057786	-9.34071e-05	-0.000151063	-0.00104125	-0.000139597	-0.000925243	-0.000382401	-5.24409e-05	0.00171773	-0.000555372	-0.000607553	2.30135e-05	0.000268765	-0.000321193	3.25437e-05	0.000816738	0.000149595	0.000427698	-2.21859e-05	0.00027908	-7.72485e-05	0.00120528	0.000144907	-0.00175036	-0.000129951	-0.000805731	0.000344857	2.29506e-05	0.000156741	-0.000317337	0.00012858	-2.6157e-05	-0.000273181	0.000202602
-4.03291e-05	-1.94906e-05	0.000310605	0.000369061	0.000903836	7.41521e-05	-0.000370254	3.05415e-05	-0.00015491	7.3908e-05	0.00154141	0.000507593	6.2297e-05	-4.76361e-05	-1.96079e-06	0.000254455	0.000381316	-8.15019e-06	-0.000193544	-0.000992827	-0.000250186	-0.000850996	-0.000267186	-7.39567e-05	0.00163463	-0.000762605	-0.000521058	-2.05262e-05	0.000195911	-0.000520459	9.37029e-05	0.000885071	-6.45564e-05	0.000518283	-1.01746e-05	0.00014801	-1.50757e-05	0.000949297	0.000156449	-0.00144809	-8.43229e-05	-0.000743029	0.000288477	4.16516e-05	0.00014584	-0.000299197	0.000133622	0.000119746	-0.000176248	0.00037996
-0.000270797	2.62942e-06	0.000321624	0.000212727	0.00100581	0.00016734	-0.000465663	-0.000142355	-7.78314e-05	-3.83903e-05	0.00179915	0.000396909	2.95324e-05	-0.00023805	-7.19304e-05	0.000149326	0.000800878	-0.000188189	-0.000112017	-0.000938524	-0.00013988	-0.00074998	-0.000409618	-7.82354e-05	0.00182677	-0.000398248	-0.000227425	0.000206951	0.000180899	-0.000351966	-5.58301e-06	0.000856999	-2.15532e-05	0.000357742	-3.09579e-05	-0.000108001	-6.116e-05	0.00131143	0.000247228	-0.00194493	-0.000196233	-0.000700125	0.000481448	8.69919e-05	0.000141391	-0.000313138	0.00047523	0.000144046	-0.000359379	0.000282695
-0.000146607	2.08323e-05	0.000558798	0.000168523	0.00123075	0.000252358	-0.000832027	-0.00010816	9.45851e-05	-0.000183534	0.00227513	0.000389747	2.42319e-05	-0.000169279	-0.00016336	0.000311304	0.000782314	-0.000158735	-6.09131e-05	-0.00111037	-0.000144797	-0.00100418	-0.00054925	-2.80838e-05	0.00184278	-0.000409741	-0.000645295	9.89821e-05	0.00037302	-0.000133215	-2.1033e-05	0.000813672	0.000377746	0.000349858	-4.48151e-05	0.000273247	-0.000127898	0.00137875	0.000153508	-0.0020292	-0.000244343	-0.000899634	0.000422708	6.74103e-05	0.000162979	-0.000317595	0.000137958	-6.43846e-05	-0.00039079	6.26841e-05
-0.000307447	-1.48375e-05	7.41221e-05	0.000120132	0.00113988	0.000292813	-0.000596487	0.000106253	0.000619286	-0.000206165	0.00210985	0.000160351	-5.94228e-05	-0.00030758	-0.000192925	-0.00010674	0.000821525	-0.000375447	-0.000310593	-0.000849061	0.00016605	-0.000830281	4.04278e-05	-0.00015821	0.00205874	-0.000211223	-0.000330151	0.000128454	-2.44212e-06	-5.31545e-05	-4.26658e-05	0.000632	-2.03472e-05	0.000508705	1.62961e-05	0.000504161	-0.000108714	0.00190123	0.000307255	-0.00220716	-6.20391e-05	-0.000617671	0.000561209	2.72211e-05	0.000167213	-0.000375186	0.000712783	-0.000398475	-0.000444579	7.91982e-05
1.82758e-05	-1.38697e-05	0.000367658	0.000385869	0.000897044	7.91462e-05	-0.000447019	6.06832e-05	-9.37688e-05	4.9145e-05	0.00156658	0.000511925	6.57754e-05	2.38389e-05	-1.02429e-05	0.000346541	0.000235085	3.52439e-05	-0.000190176	-0.00101888	-0.000311239	-0.00093026	-0.000259156	-6.11929e-05	0.00156682	-0.000849319	-0.00069218	-0.000115869	0.000263215	-0.000468494	0.000110026	0.000852889	4.67032e-05	0.000566117	-6.19482e-06	0.000327127	-2.37588e-05	0.000833554	0.000107689	-0.00126295	-8.22701e-05	-0.000797655	0.000220392	3.54833e-05	0.000157942	-0.00028514	-4.2732e-05	5.58411e-05	-0.000172034	0.000325218
-0.000212006	-3.30731e-05	9.17561e-05	0.000273935	0.00123164	0.000257556	-0.000597649	0.000201835	0.000552008	-0.000120102	0.00224187	0.000290858	-3.69485e-05	-0.000224695	-0.000154225	-2.75413e-05	0.000667955	-0.000289588	-0.000397232	-0.00103647	5.77362e-05	-0.00102957	0.000102059	-0.00017762	0.00227708	-0.000535334	-0.000542877	1.08478e-05	1.6588e-05	-0.000249045	3.12648e-05	0.000802227	-0.00011188	0.000695792	2.59723e-05	0.000644823	-7.94912e-05	0.00191004	0.000304487	-0.00220687	-1.10078e-05	-0.000746006	0.00053343	1.2661e-05	0.000194175	-0.000427979	0.000590201	-0.000379975	-0.000371291	0.000223563
-0.000127608	2.79179e-05	0.000371412	0.00022507	0.000657077	9.36761e-05	-0.000426897	-0.000145228	-0.000137209	-3.55598e-05	0.00125149	0.000388984	5.43046e-05	-3.37599e-05	-3.09376e-05	0.000369462	0.000321007	-2.889e-05	-3.04362e-05	-0.000746016	-0.000299183	-0.000664373	-0.000427316	-2.1691e-05	0.00119553	-0.000505403	-0.000410979	2.29701e-06	0.000307679	-0.000290696	2.89961e-05	0.000654651	0.00014673	0.000329366	-1.85196e-05	5.3861e-05	-4.83241e-05	0.000590776	8.35492e-05	-0.00101019	-0.000155797	-0.000636171	0.000210956	5.55709e-05	0.000137259	-0.000197456	2.56363e-05	0.0001496	-0.000280529	0.000197427
-0.000358538	-2.10896e-05	5.66572e-05	0.000131648	0.00129401	0.000333967	-0.000661552	0.000132797	0.000703165	-0.000224569	0.00240089	0.000171276	-7.19132e-05	-0.00036579	-0.00021884	-0.000159017	0.000961755	-0.000437208	-0.000361696	-0.000952975	0.000209809	-0.000935485	7.05826e-05	-0.000186837	0.0023698	-0.000222298	-0.000338887	0.000162631	-3.13173e-05	-7.35814e-05	-4.83305e-05	0.000722323	-6.74187e-05	0.000576928	1.92449e-05	0.000545325	-0.000118855	0.00221011	0.000366023	-0.00255449	-6.0217e-05	-0.000679335	0.000659721	3.07507e-05	0.000186751	-0.000434258	0.00085877	-0.000455014	-0.000494764	0.000111277
-0.000295477	4.18881e-06	0.000361891	0.000162656	0.000988545	0.000202585	-0.000537217	-0.000127565	6.05902e-05	-8.57355e-05	0.00184507	0.000318445	1.55207e-05	-0.000223661	-9.38563e-05	0.000162702	0.000744827	-0.00020391	-8.83433e-05	-0.000900903	-0.000190841	-0.000776775	-0.000355686	-7.78657e-05	0.00179764	-0.000374129	-0.00028095	0.00017859	0.000209648	-0.000190063	-1.40111e-05	0.000776333	9.42064e-05	0.000379351	-3.25967e-05	1.50311e-05	-7.5876e-05	0.00129601	0.000243119	-0.00184713	-0.000240896	-0.000704539	0.000481812	0.000127393	0.000140256	-0.000287031	0.00042786	6.45135e-05	-0.000401515	0.00018076
-0.00040225	-3.61759e-06	0.000467872	0.000179928	0.00132223	0.000261017	-0.000663933	-0.000210798	-5.31886e-05	-7.93756e-05	0.00242088	0.000398817	1.81018e-05	-0.000361708	-0.000121075	0.000121004	0.00115197	-0.000283051	-8.09704e-05	-0.00116099	-0.000186042	-0.000936216	-0.000527677	-9.30121e-05	0.00235056	-0.000364245	-0.00021528	0.000346541	0.000226168	-0.000283852	-3.39762e-05	0.00103171	4.66404e-05	0.000380754	-6.21144e-05	-0.000207234	-9.11946e-05	0.00178918	0.000351517	-0.00262087	-0.000337662	-0.000859256	0.000697744	0.000173975	0.000151905	-0.000380788	0.000659015	0.000180269	-0.00047416	0.000274114
-0.000207421	2.23586e-05	0.000591928	4.32318e-05	0.00116979	0.000275067	-0.000815268	-0.000138708	0.000122223	-0.000221663	0.00219124	0.00030061	1.521e-05	-0.000224642	-0.000174783	0.000233092	0.00089628	-0.000203068	1.82508e-05	-0.00099649	-0.000113988	-0.000884335	-0.000577512	-1.56539e-05	0.00171832	-0.000223114	-0.000498164	0.000194855	0.000359352	3.24023e-05	-6.51142e-05	0.000722854	0.000476036	0.000236342	-5.74371e-05	0.000142432	-0.000142094	0.00135752	0.000169843	-0.00204455	-0.000316936	-0.000829012	0.000453277	0.000124962	0.000133099	-0.000267807	0.000230806	-6.405e-05	-0.00043046	-3.56919e-05
-0.000342997	-1.01462e-05	0.000402419	0.00010938	0.0015241	0.000342124	-0.000817895	-5.8418e-05	0.000294144	-0.00020641	0.00275065	0.000317688	-2.29872e-05	-0.000412155	-0.00021512	-1.79975e-05	0.00128081	-0.000377941	-0.00017749	-0.00120036	8.87431e-05	-0.00102371	-0.000397084	-0.000111571	0.00247956	-0.000211196	-0.000360592	0.000324025	0.000160814	-0.00012623	-7.16001e-05	0.000941055	0.00014928	0.000391786	-4.38545e-05	0.00014773	-0.00014056	0.00219682	0.000352765	-0.00297148	-0.000254987	-0.000876982	0.000725338	0.000102866	0.000163393	-0.000431316	0.000735821	-0.000159784	-0.000496067	0.000123817
-0.000101219	9.46887e-06	0.000451746	0.000185512	0.0012306	0.000228062	-0.000733375	-4.2188e-05	0.000107088	-0.00015563	0.00217603	0.000404368	2.0975e-05	-0.000179203	-0.000154916	0.000221575	0.000779685	-0.000163902	-0.00013963	-0.00108839	-1.47532e-05	-0.000940793	-0.000451961	-3.67922e-05	0.00179531	-0.000393202	-0.000619263	9.39582e-05	0.000288633	-0.000213723	-1.16813e-05	0.000802011	0.000276073	0.000341243	-3.14156e-05	0.00029165	-0.000115044	0.00143516	0.000153505	-0.00207029	-0.000166045	-0.000849294	0.000399508	2.48883e-05	0.000160353	-0.000336211	0.000193527	-0.000111933	-0.000322044	0.000103601
-0.000295121	4.0796e-06	0.000557668	0.000137496	0.00140949	0.00032073	-0.000871254	-9.02849e-05	0.000257861	-0.000200209	0.00262548	0.000349187	2.88953e-06	-0.000271005	-0.00018485	0.000205977	0.000970347	-0.000268597	-0.000114758	-0.00121487	-0.000159676	-0.00109452	-0.000440553	-7.39741e-05	0.00227185	-0.00041324	-0.000575398	0.000183113	0.000320875	-5.72008e-05	-3.25064e-05	0.000913131	0.000349067	0.000454735	-4.80549e-05	0.000272102	-0.00013641	0.00178117	0.000269012	-0.00247009	-0.000327766	-0.000972565	0.000593942	0.00015888	0.000178694	-0.000367251	0.000399744	-0.000110965	-0.000499137	6.46499e-05
-9.89866e-05	2.84046e-06	0.000235072	0.000343398	0.000966948	8.85584e-05	-0.000397155	-0.000103902	-0.000268926	3.44302e-05	0.00162397	0.000514706	4.99319e-05	-0.000158935	-4.42101e-05	0.000200933	0.000668502	-8.69215e-05	-0.000175098	-0.000963551	-5.43527e-05	-0.000747487	-0.000442684	-6.06359e-05	0.00165675	-0.000503357	-0.000335245	0.000113975	0.000164609	-0.000622234	3.92712e-05	0.000888014	-0.000179583	0.000338202	-1.80227e-05	-7.88947e-05	-3.36461e-05	0.00115978	0.000172458	-0.00178595	-3.49536e-05	-0.000670127	0.000362698	-4.86311e-05	0.000145852	-0.000344763	0.000300577	0.000185251	-0.000193027	0.000418744
-0.000403983	-2.08633e-05	0.000389128	0.000189567	0.00118789	0.000249964	-0.000560549	-8.95029e-05	0.000175557	-6.31582e-05	0.00219817	0.000324375	6.99047e-06	-0.000289808	-9.24185e-05	9.68321e-05	0.000864951	-0.000270298	-0.000154693	-0.00107036	-0.000273585	-0.000919302	-0.000242568	-0.000128024	0.00226944	-0.000503027	-0.000272534	0.000225681	0.000170712	-0.000172042	1.05977e-06	0.000933627	4.70098e-05	0.000544408	-3.72606e-05	4.10918e-05	-7.20498e-05	0.00164391	0.000353484	-0.00224617	-0.000328813	-0.000821704	0.000634975	0.0002236	0.000156058	-0.000340415	0.00062482	5.81563e-05	-0.000484852	0.000223129
-0.000125238	2.08652e-05	0.0002285	0.000170322	0.000640331	0.000126502	-0.000416992	-4.16226e-05	0.000141001	-9.83409e-05	0.00121469	0.000271148	1.68485e-05	-5.58267e-05	-7.28572e-05	0.000238482	0.000290824	-9.89664e-05	-0.000114502	-0.000634706	-0.000131169	-0.0006072	-0.000214801	-4.68469e-05	0.00113394	-0.000377593	-0.000408813	-3.07308e-05	0.000205961	-0.000161233	1.03272e-05	0.000498807	0.000133223	0.000344333	4.09978e-06	0.000284065	-6.24653e-05	0.00074169	8.94764e-05	-0.000998658	-7.97867e-05	-0.000541182	0.000204875	1.77158e-05	0.000136669	-0.000201152	0.000110555	-7.38382e-05	-0.000284152	9.75764e-05
-0.000199408	2.72052e-05	0.000232558	0.000179915	0.000626884	0.00012136	-0.000390482	-0.000120144	4.43525e-05	-7.77242e-05	0.00121546	0.000294981	2.30666e-05	-9.15518e-05	-5.84965e-05	0.000253011	0.000369892	-0.000116818	-8.34736e-05	-0.000639748	-0.000181058	-0.000585835	-0.000289926	-5.26141e-05	0.00122168	-0.000368259	-0.000294222	2.9568e-05	0.000211142	-0.000220374	2.39534e-06	0.000561748	6.60879e-05	0.000332631	-2.45433e-06	0.000114833	-5.57413e-05	0.000756102	0.00012244	-0.0010738	-0.000111856	-0.000538981	0.000256929	3.57563e-05	0.000139398	-0.000208334	0.000204312	3.81025e-05	-0.000327026	0.000159355
-0.000458611	-2.28356e-06	0.000465072	7.23966e-05	0.00110492	0.000279824	-0.000622069	-0.000149948	0.000198799	-0.000131417	0.00215018	0.000254636	2.34357e-06	-0.000309422	-0.000114854	0.000114376	0.000923661	-0.000296652	-4.52377e-05	-0.000966074	-0.000291141	-0.000856879	-0.000342906	-0.000103313	0.00212426	-0.00034471	-0.000206192	0.000277415	0.000227852	-2.11058e-06	-4.3987e-05	0.00084145	0.000208077	0.00044118	-4.73972e-05	-3.64454e-05	-9.71477e-05	0.00154369	0.000338184	-0.00215771	-0.000396595	-0.000788997	0.0006332	0.000263444	0.000144485	-0.000288433	0.000626356	4.98096e-05	-0.000555231	0.000111975
-6.08572e-05	-2.30209e-05	0.00027952	0.000369653	0.0011408	0.000144482	-0.000519328	8.13328e-05	2.86797e-05	4.92044e-06	0.00197058	0.000492993	3.48958e-05	-0.000116951	-6.85715e-05	0.000184602	0.000562385	-9.5941e-05	-0.000272289	-0.00111982	-0.000112054	-0.000993208	-0.000225871	-0.00010061	0.00196757	-0.000710717	-0.000603694	-2.15626e-06	0.000164392	-0.000497594	7.48908e-05	0.000934975	-7.21307e-05	0.000570487	-4.30262e-06	0.000320563	-4.55241e-05	0.00138962	0.000201639	-0.00190839	-4.94014e-05	-0.000814599	0.000389747	2.231e-06	0.000170863	-0.000379827	0.0002592	-4.08457e-05	-0.000225575	0.000354745
-0.00017911	1.88027e-05	0.000333795	9.82515e-05	0.000865591	0.00017924	-0.000526262	-0.000100472	5.56016e-05	-0.000133738	0.00158878	0.000290052	1.55255e-05	-0.000184041	-0.000112343	0.000155914	0.000683717	-0.000169948	-5.2918e-05	-0.000758474	-3.66565e-05	-0.000650207	-0.000405228	-3.70805e-05	0.00139303	-0.00021563	-0.000310848	0.000145759	0.000215609	-0.000138399	-3.9416e-05	0.000613251	0.000190956	0.000228917	-2.50275e-05	6.6664e-05	-9.14257e-05	0.00108348	0.000149654	-0.00159727	-0.000160393	-0.000607134	0.000349821	4.58969e-05	0.000121458	-0.000240864	0.000291548	-2.38085e-05	-0.000330005	8.76736e-05
-0.000112799	2.08568e-05	0.000265737	0.000147548	0.00113507	0.00025863	-0.000756583	1.66142e-05	0.000386269	-0.000245498	0.00207495	0.000274645	-2.21863e-05	-0.000187254	-0.000208681	0.000144024	0.000710617	-0.000237911	-0.000200642	-0.00091342	0.000149814	-0.000876747	-0.000287409	-6.46907e-05	0.00168345	-0.000228359	-0.000597515	3.5736e-05	0.000203861	-0.000107008	-4.12218e-05	0.000604392	0.000221517	0.000349125	-8.17226e-07	0.000540985	-0.000134652	0.00152307	0.000140603	-0.0019312	-4.31193e-05	-0.000709864	0.000375087	-6.74715e-05	0.000170239	-0.00034065	0.000263685	-0.000335769	-0.000358238	1.35406e-05
-0.000294586	1.51341e-05	0.000187711	0.000125889	0.000596442	0.000143788	-0.00032471	-0.000101073	0.000180447	-8.10665e-05	0.0011743	0.000209909	5.88958e-06	-0.000133253	-5.47832e-05	0.000161588	0.000378917	-0.000175651	-0.000106286	-0.000574505	-0.000198713	-0.000523161	-0.000143201	-7.79072e-05	0.0012707	-0.000326405	-0.000185772	6.64079e-05	0.000148602	-0.000104147	-6.09766e-06	0.00051422	5.37705e-05	0.000369611	3.00348e-07	0.0001123	-5.13383e-05	0.000831735	0.000176931	-0.00108687	-0.000164369	-0.000495831	0.000312662	0.000108852	0.000132121	-0.000190663	0.000345604	2.97763e-06	-0.000377363	0.000115786
-0.000592297	-1.05164e-05	0.00032243	5.52905e-05	0.00129467	0.000355457	-0.000677254	-0.000132924	0.000419446	-0.000185269	0.00250534	0.000181987	-4.23922e-05	-0.000449867	-0.00017541	-5.55482e-05	0.00118609	-0.000454972	-0.00014831	-0.0010098	-0.000124427	-0.000900994	-0.000217198	-0.00016121	0.00253555	-0.000204454	-8.44136e-05	0.000370063	0.000105199	1.59876e-05	-7.78522e-05	0.000873742	5.24823e-05	0.000493115	-3.74266e-05	1.64108e-05	-0.000115612	0.00210266	0.000449649	-0.00270458	-0.000363491	-0.000769144	0.000816002	0.000242925	0.000164012	-0.000377617	0.000967509	-7.65864e-05	-0.000645697	0.000125533
-0.000227956	1.64144e-05	0.000370415	0.000149589	0.00101214	0.000191721	-0.000569823	-0.000158637	-4.61354e-05	-0.000106317	0.00183926	0.000355591	2.17357e-05	-0.000233861	-0.000112909	0.000169678	0.00083657	-0.000190018	-6.1397e-05	-0.000898422	-6.84762e-05	-0.000737494	-0.000492602	-4.6534e-05	0.00167094	-0.000265266	-0.000287151	0.000206638	0.000229057	-0.000249683	-3.43956e-05	0.000762478	0.000114411	0.000252859	-3.76206e-05	-5.28365e-05	-8.86906e-05	0.00128356	0.000198781	-0.00192145	-0.000192384	-0.000686333	0.000445545	5.60267e-05	0.000133554	-0.000294605	0.000377347	7.48424e-05	-0.000352147	0.000178435
-0.00026689	9.62121e-06	0.00061288	0.000219104	0.00121313	0.000201347	-0.000663847	-0.000240248	-0.000237456	-4.95175e-05	0.00219487	0.000490192	5.93177e-05	-0.000228977	-8.03926e-05	0.000314582	0.000919803	-0.000141247	-3.32047e-06	-0.00117801	-0.000323318	-0.000940802	-0.000674632	-3.71365e-05	0.00202503	-0.000511528	-0.000389377	0.000242943	0.000363813	-0.000319954	-3.4909e-06	0.00102463	0.000208509	0.000345746	-7.02177e-05	-0.000195713	-8.41638e-05	0.00132605	0.000237951	-0.00218349	-0.000360028	-0.000922392	0.000526879	0.00016776	0.000146925	-0.00031776	0.000312192	0.000277822	-0.000405922	0.000253569
-0.000367423	-1.12391e-06	0.00058945	0.000143869	0.00141378	0.000279792	-0.000746267	-0.000216417	-7.28791e-05	-0.000110691	0.00255986	0.000424808	2.85825e-05	-0.000362133	-0.000136166	0.000155376	0.00122155	-0.00027052	-3.55741e-05	-0.00123933	-0.000188329	-0.000986189	-0.000633074	-6.89532e-05	0.00235842	-0.000354583	-0.000294837	0.000365069	0.000291447	-0.000221046	-4.75659e-05	0.00106158	0.000201725	0.000340646	-7.54863e-05	-0.000203498	-0.000111955	0.00179634	0.000330817	-0.00273127	-0.000394616	-0.000940822	0.000690744	0.000195671	0.000147304	-0.000371135	0.00058967	0.000172322	-0.00048847	0.000209892
-0.000338443	-1.10717e-05	0.000502929	9.31214e-05	0.00169208	0.000411672	-0.000994777	1.41186e-05	0.000549885	-0.000285029	0.00309912	0.000298596	-3.49058e-05	-0.000379224	-0.000260682	4.36096e-05	0.00121419	-0.000400519	-0.000225339	-0.0013389	4.21801e-05	-0.00121647	-0.000313007	-0.000115564	0.00266721	-0.000317053	-0.000622346	0.000233092	0.000237138	3.68358e-05	-6.34366e-05	0.000950241	0.00035993	0.000519952	-3.86115e-05	0.000477992	-0.000172955	0.00235053	0.000345387	-0.00306339	-0.000308146	-0.00103884	0.000729148	0.000147958	0.000198216	-0.000449713	0.000631868	-0.000345637	-0.000568965	-1.26685e-06
-0.000467313	-2.6597e-06	0.000233867	8.94431e-05	0.00103997	0.000270609	-0.000522947	-0.000123306	0.000334812	-0.000145256	0.00197412	0.000183586	-2.87799e-05	-0.000341094	-0.000134549	-2.40776e-07	0.000895467	-0.000357376	-0.000152326	-0.000831986	-9.99998e-05	-0.00072118	-0.000173362	-0.00013069	0.00202413	-0.000213698	-0.000100078	0.000262098	9.36777e-05	-4.51507e-05	-5.40405e-05	0.000714934	1.66706e-05	0.000422897	-2.21895e-05	5.70643e-05	-9.07962e-05	0.001649	0.000343807	-0.00211725	-0.000266106	-0.000636946	0.000623181	0.000167097	0.00014641	-0.000312048	0.00074444	-5.2908e-05	-0.000525136	0.000118674
-0.000372494	2.95768e-06	0.000462527	0.000175537	0.00123909	0.000266488	-0.000687927	-0.000154609	0.000116167	-0.000119832	0.0023212	0.000361425	1.26482e-05	-0.000285815	-0.000126749	0.000184925	0.000935605	-0.000263252	-0.000101505	-0.0011101	-0.000233436	-0.000962603	-0.000424173	-9.54174e-05	0.00222756	-0.000434255	-0.000348058	0.000228959	0.000258167	-0.000178895	-2.28479e-05	0.000938108	0.000147946	0.000461499	-4.42224e-05	3.63152e-05	-9.92361e-05	0.00163413	0.000306734	-0.0023076	-0.000321075	-0.000869357	0.000610675	0.00017245	0.000168029	-0.000349409	0.000530582	5.72807e-05	-0.000503974	0.000188226
-0.000150668	1.60014e-05	0.000586662	0.000196418	0.00146583	0.000312737	-0.000996574	-5.78395e-05	0.00021696	-0.000222109	0.00272863	0.000412458	9.2439e-06	-0.000195463	-0.000211956	0.000308522	0.000882096	-0.000201449	-0.000134455	-0.0012864	-0.000102632	-0.00120567	-0.000516946	-4.2197e-05	0.0021803	-0.000467524	-0.000815294	7.75427e-05	0.000392928	-0.00014022	-1.22179e-05	0.000906649	0.000403156	0.000436402	-4.32575e-05	0.000449564	-0.000147662	0.00173277	0.00018495	-0.00240245	-0.000233267	-0.00102754	0.00050163	5.99679e-05	0.00019721	-0.000395735	0.000159553	-0.000182794	-0.000411009	6.72982e-05
-8.33383e-05	2.92931e-06	0.00032079	0.000236173	0.000949136	0.00017141	-0.000583793	3.61303e-05	0.000156172	-9.50529e-05	0.00175636	0.000358086	1.93133e-05	-8.23152e-05	-0.000101226	0.000234649	0.000452621	-0.000105462	-0.000167391	-0.000910181	-0.000128649	-0.000879658	-0.000249621	-6.57838e-05	0.00159507	-0.000524165	-0.000597609	-2.91577e-05	0.000231482	-0.000236869	3.18707e-05	0.00070117	0.000144961	0.000458809	-4.78375e-06	0.000396085	-7.4741e-05	0.0011259	0.000136269	-0.0015124	-8.79856e-05	-0.00072447	0.000307083	2.02549e-05	0.000158128	-0.000291662	0.000134855	-0.000128532	-0.000280607	0.000159817
-8.85355e-05	1.35947e-05	0.000337383	0.000218502	0.000880029	0.00017829	-0.000619333	1.16929e-05	0.000205545	-0.00012471	0.0016896	0.000317419	1.45195e-05	-4.88967e-05	-0.000110146	0.000290793	0.000358061	-9.61785e-05	-0.000140323	-0.000852714	-0.000174583	-0.000866846	-0.00024743	-5.50691e-05	0.0014752	-0.000507955	-0.000635163	-7.03965e-05	0.000271211	-0.000160232	2.83652e-05	0.000623709	0.000212575	0.000451351	-3.64007e-06	0.000465407	-8.18888e-05	0.00100549	0.000106553	-0.00131504	-9.93353e-05	-0.000708506	0.000268111	2.2748e-05	0.00016082	-0.000264188	4.51867e-05	-0.000151433	-0.000300182	9.96508e-05
-8.19564e-05	3.43956e-05	0.000428165	0.000256131	0.000663673	0.000102993	-0.000539626	-0.000151446	-0.000140993	-4.75838e-05	0.00134168	0.000384046	5.31065e-05	2.42983e-05	-4.59401e-05	0.000465804	0.000220285	1.56313e-05	-1.07534e-05	-0.000775076	-0.000375178	-0.00076132	-0.000455484	-5.00051e-06	0.00116236	-0.000565926	-0.000562769	-7.14176e-05	0.000379926	-0.000272926	4.81485e-05	0.000630891	0.000207336	0.000347639	-2.35731e-05	0.000171372	-5.23555e-05	0.000523491	4.50755e-05	-0.000883612	-0.000149527	-0.000673114	0.000178696	4.17381e-05	0.000145591	-0.00019919	-0.000154445	0.000132912	-0.000249491	0.000177942
-1.3791e-05	-3.40513e-07	0.000436784	0.000411227	0.000868023	0.000102615	-0.00057388	2.19153e-05	-6.63213e-05	2.96718e-05	0.00167994	0.000495668	6.29406e-05	7.95336e-05	-2.05451e-05	0.000479917	0.000112139	6.01392e-05	-0.00015347	-0.00103855	-0.000477941	-0.00105554	-0.00028115	-5.65118e-05	0.00162114	-0.000944583	-0.000816455	-0.000190093	0.000359547	-0.000422961	0.000128393	0.000849526	0.00011028	0.000637745	-8.89481e-06	0.000427773	-2.73911e-05	0.00075725	9.36377e-05	-0.00109215	-0.000112837	-0.000853484	0.000218556	6.09057e-05	0.000181512	-0.000283607	-0.000177781	6.03582e-05	-0.000210765	0.000315493
-9.46985e-05	-2.54953e-06	0.000500574	0.000321779	0.00120216	0.00023733	-0.00084961	6.91237e-05	0.00022376	-0.000106332	0.00235901	0.000422457	2.24115e-05	-3.98017e-05	-0.000127282	0.000382966	0.000435145	-8.31256e-05	-0.000182309	-0.00119884	-0.000347302	-0.00126234	-0.00027611	-8.10122e-05	0.00208841	-0.000804214	-0.000910423	-0.000114238	0.000364506	-0.000230533	7.69079e-05	0.000894074	0.000253197	0.000671947	-1.59519e-05	0.000618586	-8.75935e-05	0.00136582	0.0001699	-0.00176794	-0.000162702	-0.000977523	0.000395448	8.30921e-05	0.000204603	-0.000361737	9.73567e-06	-0.000166345	-0.000338261	0.000191877
-0.000229367	-7.34136e-06	0.000475894	0.000303921	0.00129972	0.000260271	-0.000813949	-5.27315e-06	0.00016923	-9.01688e-05	0.00251676	0.000427533	1.64453e-05	-0.000158933	-0.000128066	0.000290451	0.000693932	-0.000168799	-0.000182004	-0.00124433	-0.000319943	-0.00123273	-0.000320315	-0.000105885	0.00236173	-0.000720609	-0.000700261	3.29658e-05	0.000308333	-0.000280398	5.08533e-05	0.0010017	0.000134833	0.000650751	-2.72322e-05	0.000379735	-8.5816e-05	0.00163639	0.000264404	-0.00217035	-0.000217313	-0.000976939	0.000544545	0.000123112	0.000202889	-0.000400572	0.000285249	-6.6468e-05	-0.000407799	0.000262779
-0.000309109	-6.34023e-06	0.000651651	0.000306534	0.00118708	0.000219385	-0.000724654	-0.00014108	-7.63466e-05	-7.8377e-06	0.00233525	0.000477315	5.64258e-05	-0.000128016	-5.12866e-05	0.000418471	0.000626512	-9.8322e-05	-5.3186e-05	-0.0012591	-0.000623978	-0.00118324	-0.000459366	-8.27366e-05	0.00229719	-0.000857469	-0.000596806	8.34096e-05	0.000409609	-0.000275258	6.93147e-05	0.0010929	0.000208066	0.000646934	-5.66904e-05	7.65302e-05	-5.93803e-05	0.00128983	0.000275477	-0.00193623	-0.000399119	-0.00103293	0.000544055	0.000265181	0.000183759	-0.000327821	0.000213254	0.000222243	-0.000449239	0.00030114
-0.000278673	1.83488e-05	0.000142364	0.000265705	0.000563871	0.000118595	-0.000355914	-0.000108374	0.00011283	-2.52258e-05	0.00121037	0.000264905	9.8678e-06	-6.33672e-05	-3.47732e-05	0.000275279	0.000211755	-0.000120584	-0.000147357	-0.000627512	-0.000331233	-0.000655747	-0.000115398	-9.68537e-05	0.00139518	-0.000527105	-0.000291806	-3.86672e-05	0.000175193	-0.00027433	4.71587e-05	0.000585365	-0.000104176	0.000500911	1.00982e-05	0.000195788	-2.47034e-05	0.000784366	0.000173034	-0.000931887	-9.40709e-05	-0.000521552	0.000303409	6.446e-05	0.000161431	-0.000233266	0.000242824	5.8988e-05	-0.000342272	0.000254042
-0.000322882	2.26519e-05	0.00055257	0.000230632	0.00121806	0.000284341	-0.000892149	-0.000182178	0.000101965	-0.000146593	0.0024744	0.000363867	1.16579e-05	-0.000183687	-0.000151581	0.000377569	0.000755146	-0.00019279	-5.82803e-05	-0.00114798	-0.000387549	-0.00114556	-0.000493719	-7.01108e-05	0.0022015	-0.000548057	-0.000597897	9.74567e-05	0.000397734	-0.000168901	8.18234e-06	0.000913043	0.000237805	0.000509312	-4.8002e-05	0.000219749	-0.000106403	0.00150486	0.000244247	-0.00206055	-0.000301764	-0.000936379	0.000559353	0.000146151	0.000195303	-0.000357202	0.000242753	3.62939e-05	-0.000479866	0.000179666
-0.00021314	1.99216e-05	0.000354005	0.000235421	0.000835915	0.000187344	-0.000630532	-8.50826e-05	0.000124252	-9.4647e-05	0.00173975	0.000306255	1.34857e-05	-7.25245e-05	-9.43942e-05	0.00033646	0.000386209	-0.000113467	-9.61843e-05	-0.000845159	-0.000329338	-0.000894136	-0.000285449	-6.74083e-05	0.00162365	-0.000540182	-0.000532977	-2.77243e-05	0.00029768	-0.000189795	3.45164e-05	0.000681888	0.00013168	0.00048408	-1.38006e-05	0.000305932	-6.73595e-05	0.0010169	0.00015886	-0.00132032	-0.000158217	-0.000707745	0.000352557	7.96018e-05	0.000170159	-0.000271781	0.000121013	-1.88322e-05	-0.000354771	0.000176053
-0.000274902	3.82943e-06	0.000603394	0.000233225	0.00116992	0.000292519	-0.000896428	-2.11602e-05	0.000338244	-0.000149686	0.00243386	0.000326186	1.23571e-05	-7.83045e-05	-0.000131404	0.000414965	0.000462166	-0.000145863	-9.97228e-05	-0.00116293	-0.00053825	-0.00125996	-0.000270338	-9.18366e-05	0.00219782	-0.000774719	-0.00081093	-5.55011e-05	0.00041989	-5.27485e-06	5.06561e-05	0.000871065	0.000388533	0.000711006	-3.09012e-05	0.000554663	-0.00010169	0.00135777	0.000227703	-0.00173711	-0.000337244	-0.00101061	0.000483804	0.000225864	0.000205132	-0.000315406	0.000100867	-0.000121663	-0.000500629	9.02804e-05
-0.000215492	8.47229e-05	0.00058968	0.000165175	0.00055655	0.000154547	-0.00074633	-0.000398656	-0.00021826	-0.000144541	0.00140061	0.000304552	4.73451e-05	2.3904e-05	-8.91217e-05	0.000666153	0.000253407	-8.94126e-07	0.000183072	-0.000677099	-0.000551401	-0.00074803	-0.000727252	4.85827e-05	0.00100631	-0.000392215	-0.000525097	-2.85254e-05	0.000569753	-9.99485e-05	-1.29505e-06	0.000528687	0.000407855	0.000199505	-5.22249e-05	2.32624e-05	-8.73863e-05	0.000324409	6.39945e-06	-0.000678441	-0.000275271	-0.000672683	0.000197033	8.32923e-05	0.000153854	-0.00014631	-0.000292161	0.00025491	-0.000373081	6.23901e-05
-0.000493931	1.48832e-05	0.000614431	0.000175803	0.00104617	0.000299618	-0.000827435	-0.000212994	0.000188225	-0.000118805	0.00233397	0.000263557	9.23948e-06	-0.000168644	-0.000105793	0.000403715	0.0006105	-0.000205707	1.11286e-05	-0.00104914	-0.000687235	-0.00112735	-0.000366116	-9.72711e-05	0.00224942	-0.000647539	-0.000482761	0.000103333	0.000419638	2.11463e-05	2.0798e-05	0.00088559	0.000293407	0.000630781	-5.43895e-05	0.000152907	-8.61583e-05	0.00132508	0.000309824	-0.00176041	-0.000462281	-0.000924908	0.000613402	0.000326472	0.000189064	-0.000285932	0.00030976	0.000116303	-0.000595352	0.000144448
-0.000463158	6.21717e-07	0.000239513	0.000195782	0.000669566	0.000196949	-0.000430879	-9.03766e-05	0.000265745	-3.87886e-05	0.00155082	0.000193952	-4.94703e-06	-0.000139984	-4.0291e-05	0.000212764	0.00035204	-0.000206429	-0.000117154	-0.000706452	-0.000506998	-0.000793584	-2.98053e-05	-0.000141821	0.0018335	-0.0005825	-0.000224902	4.47047e-05	0.000176962	-9.46278e-05	3.86269e-05	0.000686859	-3.7165e-05	0.000641259	-3.01036e-06	0.000159283	-3.1303e-05	0.00106354	0.000299964	-0.00123309	-0.000257491	-0.00061472	0.000486898	0.000237128	0.000168043	-0.000242848	0.00047109	4.81233e-05	-0.000491546	0.000230804
-0.000276945	2.20277e-05	0.000215936	0.000286532	0.000605557	0.000107063	-0.000386012	-0.00016537	-7.99636e-05	8.87453e-06	0.00130179	0.000334853	2.78045e-05	-7.61285e-05	-2.21618e-05	0.000317905	0.000312916	-9.18942e-05	-9.4879e-05	-0.000698321	-0.000377656	-0.000699241	-0.000267519	-7.99039e-05	0.00147017	-0.000550437	-0.000274524	1.19453e-05	0.000221754	-0.000374615	5.07999e-05	0.00068934	-0.000122025	0.00045611	-6.04145e-06	1.72722e-05	-1.88623e-05	0.000786483	0.000179252	-0.00106263	-0.000118302	-0.000565129	0.000334839	7.11409e-05	0.000159418	-0.00024944	0.000232797	0.00018411	-0.000319821	0.000333753
-0.00030624	6.44828e-05	0.000600547	8.1293e-05	0.000867601	0.000259797	-0.000861825	-0.000291543	9.21833e-05	-0.00023379	0.00192655	0.000256798	1.63886e-05	-0.000110348	-0.000155152	0.000486474	0.000561149	-0.000151958	0.000104302	-0.000833873	-0.00040251	-0.000883315	-0.000617489	-1.085e-06	0.00150197	-0.000313575	-0.000528304	6.7338e-05	0.000496055	5.99071e-05	-4.388e-05	0.000615987	0.000486933	0.000291027	-4.88903e-05	0.000170317	-0.000129494	0.000920741	0.000115362	-0.00136428	-0.000332492	-0.000784841	0.00037123	0.000138651	0.000168824	-0.000213525	1.97802e-05	3.92621e-05	-0.000507323	-2.67297e-05
-0.000322044	7.51568e-06	0.000454536	0.000248542	0.00118197	0.000260861	-0.000763634	-9.96933e-05	0.000157431	-0.000109877	0.00234716	0.000375157	1.16921e-05	-0.000189546	-0.000124438	0.000291896	0.000715387	-0.000204627	-0.000128515	-0.00112368	-0.000341075	-0.00110396	-0.000357005	-0.000100832	0.00224058	-0.000601462	-0.000539991	8.78633e-05	0.000308522	-0.000219669	2.14088e-05	0.000932327	0.000134619	0.000580993	-2.99474e-05	0.000242208	-8.84436e-05	0.00153385	0.00027239	-0.00205069	-0.000257756	-0.00090221	0.00055447	0.000146382	0.000196151	-0.000363608	0.000358713	-2.77805e-06	-0.000470421	0.000229786
-0.000435163	8.51004e-06	0.00041265	7.14592e-05	0.00128878	0.000391143	-0.000926609	-2.40495e-05	0.000655973	-0.00028995	0.00263418	0.000154832	-5.11493e-05	-0.000286288	-0.000230461	0.00013441	0.000858871	-0.000377367	-0.000157735	-0.00103752	-0.000178673	-0.00111406	-0.000170777	-0.000132536	0.0023669	-0.000333414	-0.000533443	0.000124199	0.000251272	0.000173315	-5.18764e-05	0.000739334	0.000324501	0.000590615	-1.9122e-05	0.000547577	-0.000150527	0.00192367	0.000323184	-0.00230192	-0.000299704	-0.000870132	0.000652926	0.000183297	0.000200409	-0.000361563	0.000554316	-0.000339783	-0.000630207	-3.58617e-05
-0.000311863	5.5552e-06	0.000625757	0.000284457	0.00134903	0.000293047	-0.000924303	-0.000133805	0.00011592	-0.0001137	0.0026812	0.000417779	2.2055e-05	-0.000168895	-0.000137323	0.000401799	0.000742917	-0.00017294	-9.27718e-05	-0.0013054	-0.00048268	-0.0012858	-0.000458609	-8.63048e-05	0.00243852	-0.000726826	-0.000707823	7.15291e-05	0.000418482	-0.000193761	3.92054e-05	0.00103707	0.0002582	0.000631241	-5.27027e-05	0.000290923	-0.000100144	0.00160418	0.000273774	-0.00220615	-0.000349993	-0.00105823	0.000595848	0.000195515	0.000205501	-0.000383137	0.000224534	4.4749e-05	-0.000488143	0.000213629
-0.000211572	4.00568e-05	0.000454753	0.000251984	0.00097458	0.00023181	-0.000824649	-0.000146435	0.000152608	-0.000161539	0.00204571	0.000337532	1.21802e-05	-6.3234e-05	-0.000140686	0.000458451	0.000430506	-0.000120903	-7.55601e-05	-0.000967116	-0.000355237	-0.00103639	-0.000417491	-4.88836e-05	0.00174946	-0.000554769	-0.000692053	-5.68446e-05	0.000407475	-0.000166913	2.43345e-05	0.000722908	0.000251955	0.000489557	-2.13921e-05	0.000414425	-9.89882e-05	0.00111357	0.000132765	-0.00145609	-0.000182417	-0.000826468	0.000365452	5.43694e-05	0.000199151	-0.000303074	1.06303e-05	-4.92007e-05	-0.000411503	0.000128714
-0.000355988	-6.18449e-07	0.000469849	0.000310937	0.000751877	0.000118148	-0.000422159	-0.000210746	-0.000255387	9.36454e-05	0.00159088	0.00041897	6.30497e-05	-8.63152e-05	3.16798e-05	0.000393713	0.000399905	-4.86977e-05	-1.19553e-05	-0.00092673	-0.000693571	-0.000871121	-0.000373409	-8.26216e-05	0.00183294	-0.000796794	-0.000295891	8.45247e-05	0.000320729	-0.000367423	8.45743e-05	0.000938139	-2.41061e-05	0.000565736	-4.43533e-05	-0.000193676	-1.51042e-06	0.000811054	0.00025706	-0.00129341	-0.000338565	-0.000766042	0.00045166	0.000259355	0.000151919	-0.000244408	0.000240819	0.000403819	-0.00037364	0.000402234
-0.00017018	4.47769e-05	0.000439186	0.000317298	0.000701454	7.77555e-05	-0.000504078	-0.000307338	-0.000442051	2.12731e-05	0.00141457	0.000487221	7.28691e-05	-4.18806e-05	-1.79251e-05	0.000503644	0.000415674	9.57661e-06	3.14432e-05	-0.000848909	-0.000427751	-0.000751256	-0.000657636	-1.79245e-06	0.00134906	-0.000567231	-0.000387796	4.73765e-05	0.000396521	-0.000502421	4.69354e-05	0.000806091	2.78023e-05	0.000289265	-4.14834e-05	-0.000199275	-3.26889e-05	0.000596348	9.4706e-05	-0.00113743	-0.000172341	-0.000689752	0.000275036	3.76359e-05	0.000152413	-0.000244002	-2.30621e-05	0.000388134	-0.000258672	0.000360536
-0.000465817	-5.10946e-06	0.000332707	0.000178883	0.00124053	0.000312385	-0.00070941	-7.14758e-05	0.000379717	-0.000148014	0.002443	0.000274147	-2.27937e-05	-0.000309695	-0.000150615	0.000106206	0.000892449	-0.000343482	-0.000191983	-0.00107311	-0.000229359	-0.00103803	-0.000192608	-0.000153166	0.00246659	-0.000459194	-0.000343297	0.000187198	0.000178065	-0.000114967	-1.62215e-05	0.000907451	4.56305e-05	0.000617579	-1.98916e-05	0.000235615	-9.8156e-05	0.00187443	0.000374086	-0.00236115	-0.000277077	-0.000840253	0.00068775	0.00018495	0.000195214	-0.000388031	0.000695179	-0.000100713	-0.000573302	0.000194446
-0.000111468	1.5732e-05	0.000104172	0.000203608	0.00064794	0.000142487	-0.000432495	6.55276e-05	0.0003324	-0.000120906	0.00126893	0.000241999	-5.08085e-06	-4.27375e-05	-9.3684e-05	0.000189065	0.000213331	-0.000130361	-0.000210881	-0.000620452	-5.80997e-05	-0.000676124	-4.52443e-05	-8.47759e-05	0.00124569	-0.000418751	-0.000480573	-0.000108522	0.000140229	-0.000171526	2.27834e-05	0.000469019	4.71457e-05	0.000459668	3.14856e-05	0.000517501	-6.30178e-05	0.000889632	0.000102872	-0.00099794	2.10877e-05	-0.000519675	0.000205325	-3.41613e-05	0.000160153	-0.000239888	0.000165847	-0.000240559	-0.000290651	0.000111702
-0.000198414	-3.60994e-06	0.000153587	0.000197719	0.00096949	0.000211636	-0.000543295	6.99756e-05	0.000352072	-0.000127947	0.00182133	0.00026762	-1.75467e-05	-0.000178863	-0.000130958	7.19397e-05	0.000581496	-0.000226846	-0.0002446	-0.000835826	3.18253e-06	-0.000829696	-8.57474e-05	-0.000116171	0.00178213	-0.000389688	-0.000434206	3.27567e-05	0.000101012	-0.000197387	4.27281e-06	0.000661232	-2.18792e-06	0.000494716	1.25594e-05	0.000421634	-7.90472e-05	0.00144087	0.000218455	-0.00174693	-4.3189e-05	-0.000635355	0.000415367	1.09416e-05	0.000166087	-0.000330887	0.000427195	-0.000238941	-0.000347232	0.000165188
-0.000535436	2.0791e-05	0.000306771	0.000181518	0.000801383	0.00018834	-0.00040318	-0.000314751	-6.77165e-06	-3.73017e-05	0.00162614	0.000287657	1.60919e-05	-0.000254241	-4.37345e-05	0.000231788	0.000678894	-0.000250455	-5.53568e-05	-0.000792424	-0.000417237	-0.000658428	-0.000336135	-0.00010318	0.00185775	-0.000407848	-1.73661e-05	0.000232388	0.000213715	-0.000222623	-1.14335e-05	0.000799775	-5.91626e-05	0.000433125	-3.31796e-05	-0.00024463	-4.59468e-05	0.00115003	0.000312908	-0.00162834	-0.000336791	-0.000647922	0.000555314	0.000219772	0.000159026	-0.000261194	0.0005893	0.000287185	-0.000532446	0.000268494
-0.000457438	1.98239e-05	0.000276057	8.62036e-05	0.00115864	0.000338621	-0.000770304	-0.000117399	0.000496897	-0.000252665	0.00232438	0.000167638	-4.85958e-05	-0.000325	-0.000208529	8.96404e-05	0.000909918	-0.000389072	-0.000158294	-0.000906588	-6.87603e-05	-0.000906341	-0.000225483	-0.000126139	0.00216903	-0.000194004	-0.000309156	0.000191194	0.000180003	2.65877e-05	-6.91747e-05	0.000696918	0.000135569	0.000462631	-1.49073e-05	0.000312908	-0.000131923	0.00182565	0.000316196	-0.00222881	-0.000229121	-0.000725211	0.000633461	0.000111281	0.00018669	-0.000356687	0.000653082	-0.000217196	-0.00058942	4.58103e-05
-0.000195803	1.57272e-06	0.000467563	0.000242757	0.00114154	0.00021124	-0.000683678	-6.49469e-05	2.56668e-05	-7.83277e-05	0.00214474	0.000420251	3.12119e-05	-0.000160162	-0.00010282	0.000269452	0.000697883	-0.00014019	-0.000111112	-0.00109727	-0.000252556	-0.00101153	-0.000415041	-6.94168e-05	0.00198619	-0.000572334	-0.000549475	8.91873e-05	0.000297129	-0.000273835	2.41113e-05	0.000904718	0.000162627	0.000477474	-3.39931e-05	0.000178254	-8.11752e-05	0.00136144	0.000215125	-0.0019543	-0.000220167	-0.000864907	0.000461836	0.000106703	0.000167372	-0.000334245	0.000256507	2.52268e-05	-0.000362966	0.000226893
-0.000221206	1.18848e-05	0.000385834	0.000171166	0.000753108	0.000142632	-0.000459844	-0.000135077	-5.04431e-05	-4.61713e-05	0.00145917	0.000317926	3.51505e-05	-0.000114703	-4.91881e-05	0.00026293	0.000485362	-0.000100033	-2.65635e-05	-0.000770174	-0.000306107	-0.000692227	-0.000367491	-4.61292e-05	0.00141908	-0.000439377	-0.000320015	9.10824e-05	0.000261819	-0.000187158	1.20122e-05	0.00067738	0.000142515	0.000346255	-3.08297e-05	3.14659e-06	-5.41475e-05	0.000847157	0.00016395	-0.00130129	-0.000228321	-0.00063921	0.000339622	0.000129186	0.000124887	-0.000212837	0.000200732	0.00013161	-0.000328677	0.000172575
-0.00024544	3.37307e-05	0.000335135	0.00018893	0.000771675	0.000143519	-0.000490193	-0.000234729	-0.000123138	-7.30325e-05	0.00148656	0.000343153	3.08888e-05	-0.000151418	-7.35771e-05	0.000291649	0.000586092	-0.000130783	-2.45707e-05	-0.000760163	-0.000213953	-0.000649104	-0.000486167	-3.49005e-05	0.00140691	-0.000327878	-0.000257493	0.000128307	0.000270519	-0.000282143	-1.18977e-05	0.000678522	6.83833e-05	0.000260495	-3.03073e-05	-8.40639e-05	-6.49409e-05	0.000910296	0.000151569	-0.00140637	-0.000179019	-0.000610556	0.000352387	5.10196e-05	0.000138308	-0.00024341	0.000237045	0.000175414	-0.000343781	0.000205897
5.79415e-05	-1.3635e-07	0.000344373	0.0003105	0.000918477	0.000101885	-0.000513333	6.68012e-05	-5.55955e-05	-2.47661e-05	0.00159959	0.000481855	5.31369e-05	-1.27999e-05	-5.88108e-05	0.000293735	0.00036345	-9.17156e-07	-0.000170095	-0.000961046	-0.000121321	-0.000879523	-0.000334233	-3.94204e-05	0.00144524	-0.000645662	-0.000683114	-7.8584e-05	0.000255601	-0.00041841	6.611e-05	0.000769514	0.000112448	0.000434188	-3.89443e-06	0.000341567	-5.33149e-05	0.000917282	7.49436e-05	-0.00137911	-2.59496e-05	-0.000748488	0.000202783	-3.30417e-05	0.000152332	-0.000289265	-2.27861e-05	-4.73549e-05	-0.000162256	0.000252551
-0.000418934	2.14765e-05	0.000481636	6.33105e-05	0.00141146	0.000366024	-0.000916232	-0.000192139	0.000306796	-0.000268798	0.002697	0.000259801	-2.66938e-05	-0.000382156	-0.000233839	0.000125666	0.00119846	-0.000379364	-7.81328e-05	-0.00111445	-4.27089e-05	-0.00100192	-0.000505106	-8.38327e-05	0.00232621	-0.000147088	-0.000365798	0.000304014	0.000276237	2.82241e-06	-9.3869e-05	0.000845473	0.000284801	0.000342027	-5.25212e-05	0.000138261	-0.000159572	0.00199238	0.000314945	-0.0026975	-0.000325291	-0.000872354	0.000698064	0.000129144	0.000174014	-0.000383964	0.000614838	-0.000115116	-0.000583639	3.11386e-05
-0.000348131	1.55389e-06	0.000473561	0.000206621	0.00122617	0.000259992	-0.000698171	-0.000135129	0.000132235	-0.00010658	0.00231383	0.000371232	1.54796e-05	-0.000239905	-0.000118943	0.000233597	0.000821489	-0.000232024	-0.000122907	-0.00112946	-0.000289765	-0.00100512	-0.00037907	-9.22128e-05	0.00220551	-0.000522929	-0.000440264	0.000166436	0.000283218	-0.000186703	1.41145e-06	0.0009352	0.000163515	0.000510237	-4.06628e-05	0.000123512	-9.2112e-05	0.00156575	0.00028806	-0.00218232	-0.00031556	-0.000897407	0.000576236	0.000179003	0.000178072	-0.000347873	0.000433319	4.43928e-05	-0.000480454	0.000192354
-7.86941e-05	2.31316e-05	0.000281568	0.000254377	0.00102495	0.000164123	-0.00061396	-7.60257e-05	-2.2369e-05	-0.000108322	0.00183528	0.000422808	2.19198e-05	-0.000149108	-0.000127772	0.000233704	0.000672364	-0.000132706	-0.000154469	-0.000937467	3.24834e-05	-0.000826088	-0.000452185	-4.30988e-05	0.00160045	-0.000365165	-0.000503837	6.02455e-05	0.000231631	-0.000401996	-1.11213e-08	0.000748602	4.38201e-05	0.000305435	-1.25162e-05	0.000201021	-8.62057e-05	0.00125548	0.000125213	-0.00178887	-2.46119e-05	-0.00069781	0.000337485	-8.20932e-05	0.00016225	-0.000340061	0.000199909	-4.22985e-05	-0.000256835	0.000230564
-0.00011876	2.07971e-05	0.00042791	0.000235653	0.00133977	0.000272008	-0.000898815	-6.00739e-05	0.000186589	-0.000203544	0.00247242	0.000395529	6.13734e-07	-0.000190485	-0.000204844	0.000266925	0.000828083	-0.000198616	-0.000166829	-0.00115934	1.09212e-06	-0.00108848	-0.000476174	-5.30145e-05	0.00201467	-0.0003937	-0.000714358	6.08037e-05	0.000312839	-0.000243231	-1.39077e-05	0.000826228	0.000228061	0.00039538	-2.7478e-05	0.000433356	-0.000132655	0.00165957	0.000165684	-0.0022441	-0.000115051	-0.000887916	0.000458299	-3.73223e-05	0.000188757	-0.000398703	0.000192664	-0.000180718	-0.000358605	0.00012165
-0.000287114	-6.13451e-06	0.00040189	0.000285528	0.00121653	0.000243774	-0.000693134	-5.0384e-05	0.000193345	-8.4142e-05	0.00230496	0.000391071	1.20876e-05	-0.00018754	-0.000112297	0.000245897	0.00068481	-0.000202099	-0.000192893	-0.00115109	-0.000293587	-0.00108403	-0.000271112	-0.000115639	0.00225749	-0.000649502	-0.000546419	6.98993e-05	0.000253425	-0.000261932	3.53056e-05	0.000944724	7.54077e-05	0.000621512	-2.26038e-05	0.000301086	-7.90346e-05	0.00157186	0.000278127	-0.00208137	-0.000230155	-0.000899178	0.000541612	0.000130096	0.000192443	-0.000374137	0.000380879	-2.68741e-05	-0.000440998	0.00024511
-0.000437078	-1.00027e-05	0.000424679	0.000157254	0.00129298	0.000330044	-0.000776108	-5.08213e-05	0.000410485	-0.000164358	0.00254144	0.00026262	-2.01281e-05	-0.000290863	-0.000159274	0.000131403	0.000880051	-0.000324654	-0.000164961	-0.00112048	-0.000276071	-0.00109465	-0.000207511	-0.000141096	0.00246793	-0.000487828	-0.000434335	0.000172453	0.000222955	-2.69429e-05	-1.4028e-05	0.000903367	0.000168389	0.000623859	-3.00786e-05	0.000301887	-0.000108536	0.00186026	0.000361504	-0.0023675	-0.000329211	-0.000895523	0.000680869	0.000221098	0.000188002	-0.000372608	0.000608403	-0.000126931	-0.000573039	0.000130266
-0.000382462	3.62634e-05	0.000427293	0.000103583	0.000902405	0.00024291	-0.000660197	-0.000235833	0.000136472	-0.000169252	0.00185834	0.000252344	5.40525e-06	-0.000205937	-0.000125752	0.000285635	0.000688487	-0.000228573	-4.88598e-06	-0.000823109	-0.000291513	-0.000782496	-0.000439586	-5.88392e-05	0.00170857	-0.000297645	-0.000299425	0.000157478	0.000315329	-4.08355e-05	-4.2685e-05	0.000683535	0.000237957	0.000350869	-3.56495e-05	5.37951e-05	-0.000102322	0.00117247	0.000215818	-0.00164121	-0.000299767	-0.000710184	0.000470309	0.000150162	0.000159081	-0.000251925	0.000349795	5.37166e-05	-0.000512057	7.77756e-05
-0.000253446	8.24674e-06	0.000614409	0.000204489	0.00121394	0.000260447	-0.00082261	-0.000114719	8.0206e-05	-0.000123618	0.00236699	0.000392599	3.02497e-05	-0.000158961	-0.000123981	0.000351186	0.000720803	-0.000151227	-4.66302e-05	-0.00116704	-0.000388279	-0.001114	-0.000481805	-5.91195e-05	0.0020994	-0.000598667	-0.000627709	9.48672e-05	0.000395383	-0.000130644	1.45907e-05	0.000924021	0.0003336	0.000504288	-5.10404e-05	0.000216378	-0.000102719	0.00138486	0.000224636	-0.00200317	-0.00033691	-0.000964265	0.000504991	0.000183774	0.000174615	-0.000319985	0.000195585	3.13768e-05	-0.000446966	0.000142823
-0.000381855	-3.94848e-06	0.000343134	0.000203315	0.00131019	0.000331831	-0.00082425	-2.45932e-05	0.000472115	-0.000186377	0.00257485	0.000257444	-3.39165e-05	-0.000266693	-0.00018678	0.000144133	0.000821174	-0.000323312	-0.000223983	-0.0011143	-0.000187868	-0.00112632	-0.000164519	-0.000143141	0.00243677	-0.000476273	-0.000525677	0.000105103	0.000207509	-7.99082e-05	-5.79508e-06	0.000854512	0.000108863	0.000633118	-1.67901e-05	0.000459798	-0.000112962	0.00191744	0.00033033	-0.00233632	-0.000229811	-0.000870648	0.000646999	0.000133424	0.000203173	-0.000405221	0.000541829	-0.000215165	-0.000530689	0.0001364
-0.000178957	-7.91282e-06	0.000537687	0.00025449	0.00119396	0.000272459	-0.000854915	6.8955e-05	0.000357568	-0.000136242	0.00238587	0.000343681	1.10049e-05	-6.59228e-05	-0.000132775	0.000349378	0.00044509	-0.000128097	-0.000158842	-0.00116567	-0.000413611	-0.00124618	-0.000205255	-9.44847e-05	0.00213669	-0.000774264	-0.000858846	-8.53429e-05	0.00036127	-6.09125e-05	6.06899e-05	0.000852753	0.000341779	0.000704711	-2.0512e-05	0.000641113	-9.69656e-05	0.00139592	0.000206871	-0.00176492	-0.000254204	-0.000981806	0.000441047	0.000168087	0.000197406	-0.000330708	8.32855e-05	-0.000199232	-0.000420089	0.000103636
-0.000315326	7.10761e-05	0.000690788	0.000170397	0.0007759	0.000195286	-0.00079506	-0.000433054	-0.000244541	-0.000128512	0.00176833	0.000354012	5.37256e-05	-6.11147e-05	-8.87763e-05	0.000637151	0.000480698	-5.45053e-05	0.000183988	-0.000869504	-0.00062226	-0.000864051	-0.000785686	2.63103e-05	0.00142661	-0.000458264	-0.000479328	7.72199e-05	0.000580566	-0.000111235	-6.61064e-06	0.000721503	0.000413451	0.000265356	-7.1478e-05	-0.000105098	-9.31602e-05	0.000623255	9.85079e-05	-0.00115698	-0.000393954	-0.000809787	0.000348229	0.00017207	0.000161208	-0.000191301	-0.000115579	0.000336082	-0.000459189	0.000106758
-0.00029636	1.2157e-05	0.000438272	0.000327169	0.000850543	0.000180459	-0.000628724	-0.000126514	5.90227e-05	-2.12804e-05	0.00184573	0.000363421	3.14098e-05	-3.28537e-05	-4.56341e-05	0.000454026	0.00027123	-7.64586e-05	-9.31259e-05	-0.000967516	-0.000615843	-0.00103413	-0.000264181	-9.11469e-05	0.00188794	-0.000812264	-0.00057797	-6.61271e-05	0.000359736	-0.000251516	8.48235e-05	0.00083638	8.85196e-05	0.000662992	-2.12535e-05	0.0002701	-3.99251e-05	0.000962265	0.000208229	-0.00125614	-0.000254867	-0.000825273	0.000406172	0.000178997	0.000192686	-0.000281474	9.4962e-05	0.000125693	-0.00040963	0.000277164
-0.000270444	5.41684e-05	0.000722798	0.000263385	0.000899012	0.000214275	-0.000894666	-0.000318536	-0.000144474	-0.000104688	0.00204973	0.000396208	5.28699e-05	-8.50552e-07	-8.92714e-05	0.000688378	0.000359109	-2.00718e-05	0.000107127	-0.00103184	-0.000730415	-0.00110877	-0.00066705	-2.34315e-06	0.00171611	-0.000710907	-0.000717627	-3.79887e-05	0.000605241	-0.000150934	4.79021e-05	0.000826895	0.000405054	0.000470024	-6.23282e-05	0.000149164	-8.47021e-05	0.000759049	0.000116209	-0.00121639	-0.000373688	-0.000938922	0.000366848	0.000187933	0.000191626	-0.00024264	-0.00020276	0.000246757	-0.000443172	0.000160588
-0.000130813	1.97179e-05	0.000541388	0.000323762	0.00104786	0.000236251	-0.0009162	-1.91912e-05	0.000181204	-0.000118784	0.00225284	0.000381072	2.15135e-05	2.26481e-05	-0.00012577	0.000521618	0.000278166	-4.49018e-05	-0.000105456	-0.00110666	-0.000507035	-0.00127099	-0.000331616	-6.0407e-05	0.00193408	-0.000818541	-0.000944726	-0.000172636	0.000456732	-0.000183547	8.49795e-05	0.000815882	0.000298136	0.000660784	-2.04201e-05	0.000619002	-8.46439e-05	0.00112447	0.000131583	-0.00141066	-0.000183818	-0.000948677	0.000354369	9.55708e-05	0.00021355	-0.000325822	-0.000148353	-0.000105954	-0.000355634	0.000175041
-0.000368147	1.65005e-05	0.000342143	0.000225659	0.00117106	0.000347167	-0.000949521	-5.72874e-06	0.000593376	-0.00023007	0.00254373	0.000206157	-4.61393e-05	-0.000158808	-0.000205238	0.000288917	0.000550264	-0.000282489	-0.000209834	-0.00103768	-0.00031784	-0.00123714	-0.000104557	-0.00013943	0.00233399	-0.000565364	-0.000714642	-5.36598e-05	0.000293263	-7.6157e-06	1.84383e-05	0.000749669	0.000175326	0.000723959	-2.93454e-07	0.000716	-0.000117156	0.00173137	0.000274992	-0.00191247	-0.000181316	-0.000868754	0.000569494	0.000112106	0.000235121	-0.000389766	0.000331442	-0.000318207	-0.000546458	9.81857e-05
-0.000199483	4.79086e-05	0.000623557	0.000275551	0.000745071	0.000173148	-0.000781195	-0.000214498	-7.8954e-05	-8.19781e-05	0.00175527	0.000383802	5.37896e-05	6.45541e-05	-6.2789e-05	0.000660305	0.000158222	1.92243e-05	5.94048e-05	-0.00092207	-0.000696732	-0.0010454	-0.000520827	-1.1845e-05	0.00151309	-0.000764651	-0.000746753	-0.000128019	0.000550743	-0.000164344	6.98561e-05	0.000742673	0.000362666	0.000516244	-3.78983e-05	0.000274095	-6.67801e-05	0.000572949	7.983e-05	-0.000890753	-0.000287314	-0.000862392	0.00026423	0.000156462	0.000189545	-0.000214506	-0.000255246	0.000162015	-0.000386694	0.000166192
-0.00014131	5.17484e-05	0.000332733	0.000226449	0.000277607	8.84163e-05	-0.000480739	-0.000125241	5.3898e-05	-6.88446e-05	0.000892412	0.000244795	3.53616e-05	0.000145317	-2.26182e-05	0.000555525	-0.000205199	4.44966e-05	1.34371e-05	-0.000489416	-0.000561592	-0.000687926	-0.000241826	-1.92623e-05	0.000835143	-0.000620512	-0.000575205	-0.000233918	0.000397476	-0.000107859	6.9282e-05	0.000400515	0.00022982	0.000452912	6.70768e-06	0.00037495	-3.47277e-05	9.78841e-05	2.14873e-06	-7.79419e-05	-0.000118682	-0.000535668	6.06966e-05	7.51098e-05	0.000160593	-0.000112708	-0.000283226	4.32923e-05	-0.000296856	0.000109987
-0.000213898	4.5005e-05	0.00045495	0.000231522	0.000662386	0.000182152	-0.00071929	-0.000157315	8.82601e-05	-0.000115682	0.00160699	0.000279845	2.22874e-05	3.24083e-05	-8.71302e-05	0.000530022	0.000150617	-4.15386e-05	2.01738e-06	-0.000766235	-0.000538159	-0.000930508	-0.000359983	-3.40718e-05	0.0014014	-0.000609056	-0.000649672	-0.000127901	0.000437688	-0.000103731	4.92135e-05	0.000596338	0.000271924	0.000488596	-1.83442e-05	0.000365723	-6.88238e-05	0.00065793	8.97998e-05	-0.000837763	-0.000199643	-0.00071856	0.000262272	0.00010679	0.000181322	-0.000213411	-0.000137503	2.63733e-05	-0.000374916	0.000122771
-0.000348533	4.12447e-05	0.000419579	0.000177904	0.000751199	0.000223946	-0.000707157	-0.000196674	0.000147683	-0.00013741	0.00176771	0.000242658	5.99609e-06	-8.42002e-05	-0.000105359	0.000417304	0.000385839	-0.000147389	-5.84876e-06	-0.000778231	-0.000479216	-0.00089888	-0.00035164	-6.25697e-05	0.00164341	-0.000489052	-0.000466812	-1.44857e-07	0.000374814	-6.72177e-05	1.25156e-05	0.000646245	0.000211199	0.000477163	-2.30344e-05	0.000227726	-7.89042e-05	0.000945955	0.000178001	-0.00120404	-0.000250211	-0.000708272	0.000399136	0.000148408	0.000181411	-0.000241991	0.0001398	3.7048e-05	-0.000468168	0.000129672
-0.000373472	5.33524e-05	0.000449193	0.000181997	0.000580586	0.000156465	-0.000554781	-0.000329429	-0.000122128	-7.13747e-05	0.00141232	0.000296836	3.73497e-05	-7.26252e-05	-4.51604e-05	0.000482247	0.000357375	-9.4094e-05	8.15758e-05	-0.000693235	-0.000567655	-0.000725061	-0.000501234	-3.25721e-05	0.00139617	-0.00047413	-0.000290307	5.84559e-05	0.000405577	-0.000163272	1.02443e-05	0.00065962	0.000169392	0.000367212	-3.61387e-05	-9.3723e-05	-5.4652e-05	0.000608924	0.000153393	-0.000959309	-0.000297825	-0.000649295	0.000347229	0.000169421	0.000160376	-0.000185904	0.000111208	0.000276509	-0.000451114	0.00019283
-0.000177024	5.32623e-05	0.000687778	0.00025103	0.000534018	0.000102848	-0.000629715	-0.000304809	-0.000309624	-2.05274e-05	0.00132221	0.000399686	8.49337e-05	0.000110959	-1.94395e-07	0.000722171	4.90071e-05	0.000102187	0.000166117	-0.000799007	-0.000805804	-0.000855579	-0.000629079	2.95096e-05	0.00112852	-0.000751737	-0.000623402	-0.000101368	0.000591054	-0.000169756	7.25468e-05	0.000686972	0.000407171	0.000394839	-5.41409e-05	2.46744e-05	-4.34086e-05	0.000126392	2.85391e-05	-0.000496114	-0.000352323	-0.000788483	0.000166974	0.000198645	0.000151583	-0.000122985	-0.000378968	0.000361319	-0.000336801	0.000162568
-0.000270315	-2.59223e-06	0.000773423	0.000332107	0.00120207	0.000250057	-0.000898835	-9.31683e-05	1.73155e-05	-3.47456e-05	0.00252181	0.000467338	5.6769e-05	-2.97123e-05	-6.54674e-05	0.00056234	0.000433771	-4.08573e-05	-2.95302e-05	-0.00133081	-0.000806396	-0.00139208	-0.00043568	-7.51533e-05	0.00235761	-0.00103325	-0.000864943	-4.93986e-05	0.000527702	-0.000177524	0.000103804	0.00109045	0.000366439	0.000770311	-5.74018e-05	0.000328178	-6.80532e-05	0.00120203	0.00024045	-0.00173349	-0.000430784	-0.00114465	0.000506586	0.000303096	0.000207324	-0.000321515	-1.99075e-05	0.00014242	-0.000461337	0.000250157
-0.000286503	1.59596e-05	0.000144591	0.000251863	0.000876228	0.000228208	-0.000630264	-2.74604e-06	0.000390735	-0.000136213	0.00186108	0.000238495	-2.76456e-05	-0.000127863	-0.000134244	0.000212641	0.000417274	-0.000221657	-0.000231216	-0.000806453	-0.000184794	-0.000926499	-6.4292e-05	-0.000128329	0.00186039	-0.000490169	-0.000492138	-5.03813e-05	0.000171856	-0.000199915	2.72059e-05	0.00064809	-4.55632e-05	0.000598476	1.91041e-05	0.000503125	-7.19283e-05	0.00136056	0.000221808	-0.00150166	-4.58013e-05	-0.000647314	0.000428508	2.21628e-05	0.000202114	-0.000339481	0.000350105	-0.000208926	-0.000409541	0.000203063
-0.000303836	6.22496e-05	0.000389341	0.000294707	0.00043308	5.53642e-05	-0.000400079	-0.000436288	-0.00047333	3.89963e-05	0.00105686	0.000402519	6.82382e-05	-2.39797e-05	1.62324e-05	0.000564974	0.000263029	4.54228e-06	9.90528e-05	-0.000644086	-0.000592878	-0.000592743	-0.000630457	-3.62008e-06	0.00113786	-0.00052399	-0.00019836	5.1598e-05	0.000407121	-0.000443643	4.25139e-05	0.000692501	-3.1693e-05	0.000270548	-4.10667e-05	-0.00034565	-1.21268e-05	0.00029914	0.000100283	-0.000700087	-0.000222972	-0.000565509	0.000260217	8.9181e-05	0.000147289	-0.000178263	-9.07765e-06	0.000519867	-0.000320418	0.000358556
-0.000234047	2.33518e-05	0.000547246	0.000213119	0.000858505	0.000191793	-0.000688783	-0.000139199	1.70188e-06	-8.12335e-05	0.00183012	0.000356545	4.04232e-05	-4.95782e-05	-7.14764e-05	0.00044207	0.000398586	-6.78139e-05	4.03079e-06	-0.000932498	-0.000512507	-0.000969597	-0.000431322	-4.24996e-05	0.00167207	-0.000637047	-0.000581575	-4.21812e-06	0.000413847	-0.000140893	3.93426e-05	0.000774751	0.000292747	0.000488202	-3.63798e-05	0.000187853	-7.0777e-05	0.00088257	0.000156044	-0.00130386	-0.000288299	-0.000822776	0.000360149	0.000174697	0.000167432	-0.000239446	3.13267e-05	9.84165e-05	-0.000396859	0.000163152
-0.000328179	1.61388e-05	0.000591964	0.000186888	0.00122389	0.000311204	-0.000922436	-0.000111138	0.000263947	-0.000181002	0.00251581	0.00032065	5.62389e-06	-0.000164423	-0.000159366	0.000367346	0.000689299	-0.000204025	-6.35849e-05	-0.00114869	-0.000425646	-0.00119106	-0.000401751	-8.01842e-05	0.0022267	-0.000587459	-0.000672036	5.91311e-05	0.000407766	-2.66382e-05	7.33187e-06	0.000878537	0.000358878	0.000580263	-4.21843e-05	0.000371781	-0.000117921	0.00150519	0.000247906	-0.00200048	-0.000342293	-0.000974732	0.000549204	0.000197478	0.000198353	-0.00033475	0.000229417	-7.15662e-05	-0.000526921	9.29203e-05
-0.000368888	1.60832e-05	0.000574792	0.00021523	0.00144419	0.000378379	-0.0010859	-0.000101575	0.000411101	-0.000236348	0.00294936	0.000307923	-2.02585e-05	-0.000219294	-0.000219667	0.000346782	0.000830273	-0.000278609	-0.000130651	-0.00128266	-0.000359528	-0.00135144	-0.000377036	-0.000105415	0.00257222	-0.00057431	-0.000761647	6.41883e-05	0.000401912	-2.29617e-05	-9.18477e-07	0.000938116	0.0003308	0.000648322	-4.06305e-05	0.000526989	-0.000142103	0.00190194	0.000293324	-0.00239801	-0.000323091	-0.00105377	0.000656464	0.00016634	0.000227511	-0.000415514	0.000314374	-0.000179503	-0.000579547	8.84141e-05
-0.000203046	1.54297e-05	0.000378333	0.000311575	0.00063055	0.00012797	-0.000521809	-7.69028e-05	5.5352e-05	-8.56827e-06	0.00143352	0.000331814	3.69476e-05	5.00726e-05	-1.98367e-05	0.000465868	4.66289e-05	-1.05408e-05	-8.20651e-05	-0.000797162	-0.000593012	-0.000901849	-0.00019656	-7.14729e-05	0.00148398	-0.000796227	-0.000592594	-0.0001492	0.000343939	-0.000226067	9.57163e-05	0.000684039	0.000109417	0.000616235	-6.99009e-06	0.000336449	-2.61383e-05	0.000617375	0.000131776	-0.000782422	-0.000187197	-0.000712307	0.000259088	0.000141628	0.000174663	-0.000217367	-5.53645e-05	8.75889e-05	-0.000330047	0.000236462
-0.000424649	2.07929e-05	0.000356631	0.000291708	0.000881253	0.00021819	-0.000633331	-0.000181312	0.000143888	-6.09429e-05	0.00194436	0.000317681	9.4841e-06	-0.000123239	-7.31762e-05	0.000383655	0.000429855	-0.000178441	-0.000111954	-0.000932928	-0.000545314	-0.000995825	-0.000248935	-0.000117486	0.0020556	-0.000682393	-0.000423474	1.49306e-05	0.000307955	-0.000234749	4.95558e-05	0.000838283	3.34319e-06	0.000653551	-1.59413e-05	0.000197723	-5.16956e-05	0.00119122	0.00027011	-0.00148465	-0.000256088	-0.000786103	0.00050657	0.000176613	0.000206158	-0.000312415	0.000322555	0.000108193	-0.000503687	0.000284763
-0.000202665	2.82145e-05	0.000528428	0.000246724	0.0011058	0.000256235	-0.000905058	-0.000111348	0.000110366	-0.000151279	0.00230518	0.000363917	1.46336e-05	-9.23617e-05	-0.000150855	0.000428281	0.000563315	-0.000122514	-6.22798e-05	-0.0010766	-0.000364837	-0.0011526	-0.000461654	-5.03817e-05	0.00195484	-0.000583487	-0.000739216	-1.5318e-05	0.000420648	-0.000177622	2.85523e-05	0.000819484	0.000276122	0.000502352	-3.44943e-05	0.000377703	-0.000102666	0.00129518	0.000166415	-0.00173541	-0.000211314	-0.000896981	0.000436117	8.50493e-05	0.000196369	-0.000335442	4.57998e-05	-4.75134e-05	-0.000394656	0.000160713
-0.000374629	-1.51631e-05	0.000284406	0.00024436	0.00097535	0.00023616	-0.000573529	9.93921e-06	0.000327026	-5.96666e-05	0.00201443	0.000270025	-7.53017e-06	-0.000167302	-8.26458e-05	0.000174322	0.000509358	-0.00022075	-0.000199112	-0.000944317	-0.000386596	-0.00100016	-4.24051e-05	-0.00015189	0.00216441	-0.000654675	-0.000422053	3.58545e-05	0.00017452	-0.000159574	4.81367e-05	0.000824403	-1.1464e-05	0.000704214	-4.44135e-06	0.000330193	-5.20364e-05	0.00144093	0.000316619	-0.00172639	-0.000219897	-0.000761408	0.000543304	0.000193087	0.00018531	-0.000328844	0.000478157	-7.25664e-05	-0.000461049	0.000248494
-0.000367247	6.39742e-06	0.000232165	9.18807e-05	0.000880932	0.000273686	-0.000618013	6.60152e-06	0.000519528	-0.000190371	0.0018612	0.0001327	-3.69089e-05	-0.000197148	-0.000146589	0.000103983	0.000552637	-0.000287073	-0.000157807	-0.000740674	-0.00017982	-0.000833388	-4.20198e-05	-0.000126119	0.00182448	-0.000334479	-0.000365471	5.77768e-05	0.000156772	6.89667e-05	-2.21048e-05	0.000575608	0.000146599	0.000533803	3.77525e-06	0.00042951	-9.55329e-05	0.0014005	0.000261512	-0.00160406	-0.00018644	-0.000632706	0.000482626	0.000140468	0.000168463	-0.000277159	0.000483042	-0.000254259	-0.000498291	4.10057e-05
-0.00028473	-7.78494e-06	0.000404459	0.000312893	0.00123088	0.000226263	-0.000676461	-7.0957e-05	5.15544e-05	-4.26275e-05	0.00233316	0.000442241	2.22793e-05	-0.000203443	-9.7194e-05	0.000241774	0.000757902	-0.000186045	-0.000180103	-0.00118456	-0.000297644	-0.00109895	-0.000340309	-0.000112892	0.00232289	-0.000666255	-0.000503841	0.000108046	0.000250063	-0.000374622	4.31749e-05	0.00102222	-4.48172e-06	0.000598424	-2.88369e-05	0.000161963	-6.63191e-05	0.00160202	0.000293168	-0.00218668	-0.000215763	-0.000901561	0.000569903	0.000121579	0.000190684	-0.000395933	0.000416254	5.8183e-05	-0.000404855	0.000337355
-0.000283861	4.16943e-05	0.00021662	0.000188327	0.000456775	8.57829e-05	-0.000301578	-0.000257528	-0.000128199	-3.30632e-05	0.000968606	0.00028897	3.25368e-05	-9.24341e-05	-2.16854e-05	0.000311611	0.000333099	-0.000101087	-1.39619e-05	-0.000530036	-0.000295473	-0.000463855	-0.000370326	-4.19092e-05	0.00108433	-0.000336402	-0.000120305	7.2734e-05	0.000230234	-0.000279066	1.19872e-06	0.000544288	-2.50589e-05	0.000270082	-1.14273e-05	-0.000131201	-3.35366e-05	0.000537816	0.000126458	-0.000849194	-0.00014599	-0.00045824	0.000258038	5.79314e-05	0.00013127	-0.000174287	0.000217761	0.000229556	-0.000339539	0.00022358
-0.000289424	2.1457e-05	0.000218691	0.000290002	0.000664782	0.000111716	-0.000374889	-0.000191067	-6.544e-05	3.61986e-07	0.00133777	0.000343747	2.79587e-05	-0.000100589	-2.70252e-05	0.000308197	0.000362992	-0.000112662	-0.000110344	-0.000733874	-0.000347037	-0.000675973	-0.000281451	-8.1376e-05	0.00150358	-0.000531169	-0.000251087	3.67861e-05	0.000213644	-0.0003734	4.12834e-05	0.000704693	-0.000117445	0.000445797	-8.82431e-06	6.78518e-06	-2.531e-05	0.00084185	0.000186424	-0.00116365	-0.000139101	-0.000584293	0.00034918	6.88667e-05	0.0001586	-0.000254999	0.00026597	0.000195975	-0.000343267	0.000314112
-0.000587852	3.62363e-06	0.000403425	6.42874e-05	0.000909673	0.000312963	-0.000634521	-0.00013519	0.000496413	-0.000166333	0.00201928	0.000106137	-2.74032e-05	-0.000242053	-0.000113361	0.000181622	0.00060856	-0.00032534	-6.48557e-05	-0.000818618	-0.000509184	-0.000885677	-8.84938e-05	-0.000143797	0.00211309	-0.000444077	-0.00024033	0.000148645	0.000238295	0.000200992	-2.31496e-05	0.000694969	0.000229257	0.000629823	-2.57231e-05	0.000225428	-9.00829e-05	0.00139896	0.000358163	-0.00167822	-0.0004335	-0.000743576	0.000624274	0.000340568	0.000170592	-0.000244726	0.000594293	-5.39719e-05	-0.000670426	3.00719e-05
-0.000175095	4.39027e-05	0.000210466	0.000219718	0.000450623	7.75391e-05	-0.000368018	-0.000187432	-0.000117268	-4.18962e-05	0.000986271	0.0003077	3.25955e-05	-2.88713e-05	-3.53011e-05	0.000351958	0.000229596	-5.03904e-05	-3.3847e-05	-0.000539332	-0.000258934	-0.000539584	-0.000359628	-2.90617e-05	0.000999856	-0.000383521	-0.000285321	-1.78096e-05	0.000254963	-0.000312639	2.10453e-05	0.00051239	-5.76451e-07	0.000281982	-2.54837e-06	2.96764e-05	-3.5531e-05	0.000486329	7.27906e-05	-0.000732579	-6.31289e-05	-0.000466405	0.000186792	-3.71174e-06	0.000139424	-0.000186002	6.22868e-05	0.000141715	-0.000264905	0.000225142
-0.000157591	2.81897e-05	0.000515262	0.000301825	0.00106499	0.000165433	-0.000707342	-0.000215353	-0.000266177	-4.65147e-05	0.00203007	0.000501161	5.48046e-05	-0.000119622	-8.7456e-05	0.000422395	0.000673594	-6.61067e-05	-3.24449e-05	-0.00108928	-0.000309324	-0.000976878	-0.000651641	-2.21374e-05	0.00179803	-0.000564507	-0.000546989	8.80202e-05	0.00039303	-0.000437428	3.07466e-05	0.000927881	0.000123676	0.000355593	-4.88225e-05	-1.57275e-05	-7.19269e-05	0.00112284	0.000150785	-0.00178758	-0.000197261	-0.000852685	0.000402642	4.34516e-05	0.000169002	-0.000329197	8.21154e-05	0.000217761	-0.000303398	0.000308192
-0.000334984	1.20489e-05	0.000630161	0.000211112	0.00148574	0.000334477	-0.000987534	-0.000158251	0.000151883	-0.000180816	0.002872	0.000407202	1.04564e-05	-0.000263901	-0.000185846	0.000315684	0.00100456	-0.000251103	-8.42322e-05	-0.00133556	-0.000301897	-0.00125634	-0.000553152	-7.91945e-05	0.00252116	-0.00053069	-0.000636608	0.000177446	0.000396692	-0.000151907	-1.34499e-05	0.00104265	0.000305651	0.000521719	-5.927e-05	0.000225057	-0.000132997	0.00185672	0.000293104	-0.00258847	-0.000354044	-0.00106345	0.000659946	0.000166181	0.000201279	-0.000410035	0.000368072	-1.14148e-05	-0.000530547	0.00015761
-0.000303222	2.82949e-05	0.000280782	0.000137731	0.00078312	0.000199343	-0.000544741	-0.000148908	0.000171557	-0.00013844	0.00159303	0.000236866	-7.60414e-07	-0.00016443	-0.000109275	0.000226234	0.000543795	-0.000201018	-7.4645e-05	-0.000715797	-0.000194727	-0.000699119	-0.000298406	-6.97339e-05	0.00151904	-0.000302521	-0.000296699	8.86128e-05	0.000228869	-0.000108993	-2.25858e-05	0.000595716	0.000116677	0.000361597	-1.3466e-05	0.000151107	-8.17528e-05	0.00107198	0.000185445	-0.00141438	-0.000178403	-0.000600844	0.000389484	8.03016e-05	0.00015234	-0.000246842	0.000323606	-1.71729e-05	-0.000421199	0.000111026
-0.000310682	-1.87726e-05	0.000538209	0.000187236	0.00143585	0.000342899	-0.000904183	4.37852e-05	0.000431023	-0.000175908	0.00277687	0.000321415	-8.93267e-06	-0.000232866	-0.000175108	0.000187684	0.000839361	-0.000266059	-0.000178274	-0.0012733	-0.000286503	-0.00127109	-0.000234766	-0.000125213	0.00254224	-0.000617582	-0.000691884	9.50875e-05	0.00029019	-1.88328e-05	1.05425e-05	0.000963098	0.000306256	0.000677694	-3.38923e-05	0.000495193	-0.00012153	0.00189955	0.000321355	-0.00244744	-0.00032328	-0.00102531	0.000639271	0.000211383	0.000195636	-0.000392118	0.000427755	-0.000215982	-0.000521083	0.000100512
-0.000311482	4.47986e-05	0.00037695	0.000151022	0.000782324	0.000191843	-0.000607268	-0.000276384	-1.46028e-05	-0.000127195	0.00162703	0.000273031	1.32944e-05	-0.000151488	-0.000107368	0.000339914	0.000567274	-0.000162497	-6.47618e-07	-0.000745132	-0.000279243	-0.000701973	-0.000474271	-2.98365e-05	0.0014432	-0.000289678	-0.000310073	0.000111453	0.000325207	-0.000155216	-2.15358e-05	0.000621336	0.000158792	0.000270519	-3.51574e-05	1.04783e-06	-8.19736e-05	0.00095461	0.000155161	-0.00137555	-0.000226426	-0.000632138	0.000383378	8.60197e-05	0.000152237	-0.000239356	0.00019583	0.000128194	-0.000400348	0.000130603
-0.000276317	1.69866e-05	0.000231234	0.00028261	0.000767136	0.00016216	-0.000500397	-0.000103046	0.000139973	-5.51938e-05	0.00158245	0.000307294	9.51846e-06	-8.83607e-05	-6.70583e-05	0.000302712	0.00033681	-0.000139998	-0.000156598	-0.000796842	-0.000332911	-0.000817642	-0.000185283	-9.86462e-05	0.00166257	-0.000573801	-0.000410066	-2.61365e-05	0.000224037	-0.000274928	4.50385e-05	0.00069236	-3.70759e-05	0.00054281	6.92038e-07	0.000262288	-4.54812e-05	0.00101773	0.000193546	-0.00125903	-0.00012672	-0.000650134	0.000368828	7.05142e-05	0.000178753	-0.00028201	0.000244034	2.5003e-05	-0.0003772	0.000249185
-0.000463482	1.27502e-05	0.000358444	0.000178833	0.00117348	0.000317368	-0.000794377	-0.000151017	0.000329341	-0.000170887	0.00241846	0.000236655	-2.87769e-05	-0.000278821	-0.000169177	0.000194275	0.000835638	-0.000319873	-0.000135288	-0.00101337	-0.000279566	-0.00103465	-0.000271647	-0.000127012	0.00232216	-0.000402312	-0.000377794	0.000160425	0.000242739	-8.88e-05	-1.94513e-05	0.000828322	7.68666e-05	0.000550634	-2.88502e-05	0.00023531	-0.000103604	0.00175493	0.000333422	-0.00218449	-0.00027268	-0.000804699	0.000661267	0.000159097	0.000194645	-0.0003732	0.000556536	-6.51619e-05	-0.000555031	0.000166457
-0.000375561	2.14802e-05	0.000345902	0.000199866	0.000680953	0.000184651	-0.000528801	-0.000185745	0.000112945	-6.51124e-05	0.00154583	0.000230667	9.79214e-06	-9.92079e-05	-5.8379e-05	0.000337832	0.000347206	-0.00014527	-3.96388e-05	-0.000726417	-0.000501671	-0.000781653	-0.000239942	-8.41262e-05	0.00160449	-0.000522985	-0.000321749	3.06324e-05	0.000286159	-0.000108161	2.83694e-05	0.000647856	8.48609e-05	0.000500612	-2.18097e-05	0.000122276	-4.82892e-05	0.000885414	0.000214017	-0.00113336	-0.000264671	-0.000638985	0.000409368	0.000183727	0.000159045	-0.000222349	0.00023673	0.000117594	-0.000439955	0.000179017
-0.000308069	2.12143e-05	0.000534736	0.000266469	0.000783758	0.000179722	-0.000651007	-0.000198631	-3.42138e-05	-3.19594e-05	0.00176391	0.000336098	3.97682e-05	-2.85032e-05	-4.20951e-05	0.000496863	0.000290053	-5.37665e-05	8.46139e-06	-0.000911669	-0.000680605	-0.000974665	-0.000379122	-5.80302e-05	0.00172028	-0.00073543	-0.000535115	-2.50045e-05	0.000421812	-0.00016611	6.69239e-05	0.000787976	0.000202047	0.000560358	-4.04356e-05	0.00014109	-4.62629e-05	0.000795728	0.000184091	-0.00113943	-0.00032817	-0.000807496	0.000389189	0.000220463	0.000171214	-0.000231912	1.95327e-05	0.000206211	-0.00041259	0.0002192
-0.000363323	1.62023e-05	0.000551872	0.000255809	0.00120592	0.000313416	-0.00093543	-9.20183e-05	0.000329781	-0.000162754	0.00256406	0.000331534	1.4145e-06	-0.000127286	-0.000149271	0.000422696	0.000560927	-0.000199518	-0.00011347	-0.00117923	-0.000527415	-0.00128717	-0.000308293	-0.000107801	0.00237356	-0.000734649	-0.000739043	-1.70679e-05	0.000413374	-7.44319e-05	3.90878e-05	0.000918622	0.00028291	0.000721079	-2.83758e-05	0.000488173	-0.000104816	0.00152062	0.000266625	-0.00190404	-0.000319487	-0.00100843	0.000559717	0.000202584	0.000227784	-0.000359647	0.000220095	-8.86206e-05	-0.000556073	0.000152649
-0.000445885	6.80375e-05	0.000474114	0.000191864	0.000393422	0.000132786	-0.000512645	-0.000450249	-0.000204591	-4.58289e-05	0.0011721	0.000257371	4.33036e-05	-2.66638e-05	-1.32791e-05	0.000596255	0.000195614	-5.90623e-05	0.00015463	-0.000582796	-0.000761052	-0.000646396	-0.000530994	-1.95274e-05	0.0012152	-0.000502434	-0.000217253	3.58642e-05	0.000464496	-0.000130857	2.06879e-05	0.000593846	0.000165816	0.000356044	-4.43949e-05	-0.000196489	-3.73435e-05	0.000307043	0.000136086	-0.000569653	-0.000360056	-0.000596733	0.000315171	0.000215463	0.000156111	-0.000130348	1.22206e-05	0.00042121	-0.00047859	0.000191589
-0.000161914	3.37342e-05	0.000529489	0.000307769	0.000430464	7.56571e-05	-0.000505499	-0.000164882	-0.000174735	2.96266e-05	0.0011509	0.000378424	7.42701e-05	0.000154553	3.07678e-05	0.000650759	-0.000145605	0.000109685	5.61511e-05	-0.000734738	-0.000809105	-0.000863818	-0.000366465	-1.84743e-05	0.00116365	-0.000887046	-0.000637515	-0.000196398	0.000485114	-0.000222803	0.000114492	0.0006637	0.000247076	0.000554344	-2.27602e-05	0.000193467	-1.19418e-05	0.000117911	5.23776e-05	-0.000298555	-0.0002569	-0.000725989	0.00013921	0.000188066	0.000163055	-0.000134629	-0.000319151	0.000260404	-0.000299879	0.000234716
-0.000417184	3.82631e-05	0.00038372	0.000156443	0.000742195	0.000255334	-0.000725298	-0.000184147	0.00029784	-0.000163265	0.00181322	0.000167776	-1.4114e-05	-0.000100291	-0.000120127	0.000386529	0.000361418	-0.000193777	-2.68519e-05	-0.000740829	-0.000508112	-0.000909754	-0.0002421	-8.58951e-05	0.00172108	-0.000472943	-0.000445361	-8.48599e-06	0.000349047	3.05084e-05	7.91851e-06	0.000598208	0.000207312	0.000535752	-1.76875e-05	0.000316855	-8.29434e-05	0.00103097	0.000211145	-0.00119354	-0.000270837	-0.000688975	0.000441821	0.000180287	0.000187053	-0.000241273	0.000206554	-2.69685e-05	-0.000522713	8.66028e-05
-0.000305882	7.237e-06	0.000548158	0.000289159	0.00105188	0.000265939	-0.000850091	-4.20365e-05	0.00027725	-0.000101932	0.00230959	0.000333259	1.44719e-05	-4.16796e-05	-0.00010275	0.000462819	0.000339361	-0.000118122	-0.00010521	-0.00111221	-0.00064053	-0.00126632	-0.000229412	-0.000104029	0.00219273	-0.000861978	-0.00078465	-9.84951e-05	0.000417633	-9.23704e-05	7.90639e-05	0.000880404	0.000267348	0.000769111	-2.33455e-05	0.000520121	-7.57327e-05	0.00124549	0.000234371	-0.00153102	-0.000304744	-0.000971038	0.000475732	0.00022434	0.000216653	-0.000317722	8.37658e-05	-5.41651e-05	-0.000484691	0.000183185
-0.000383245	1.83063e-05	0.000648933	0.000287499	0.00100406	0.000227168	-0.000772132	-0.000220594	-5.5545e-05	-3.61981e-05	0.00220215	0.000412045	4.76521e-05	-8.30631e-05	-5.44905e-05	0.000526225	0.000478875	-9.18226e-05	1.11236e-05	-0.00112621	-0.000758918	-0.00116869	-0.000472554	-7.47506e-05	0.00216349	-0.000838045	-0.000584243	3.32751e-05	0.000475623	-0.000204628	6.72634e-05	0.000994558	0.000232654	0.000650038	-5.28582e-05	8.70599e-05	-5.89126e-05	0.00108567	0.000253107	-0.00158017	-0.000409603	-0.000978458	0.00051667	0.000279439	0.000198634	-0.000292573	0.000131755	0.000246117	-0.000501294	0.000277931
-0.000422898	4.32194e-05	0.000591642	0.00014285	0.000965604	0.000268413	-0.000830957	-0.000316441	-1.74105e-06	-0.00014903	0.0021448	0.000285264	1.60451e-05	-0.000177829	-0.000126392	0.00043197	0.000697965	-0.000184037	7.98323e-05	-0.000943177	-0.00052202	-0.00097442	-0.000581027	-4.29187e-05	0.00190641	-0.000423983	-0.000410315	0.000150154	0.000447506	-5.68639e-05	-1.7687e-05	0.000794332	0.000296043	0.000392849	-6.13735e-05	-1.44054e-05	-9.97624e-05	0.00117195	0.000229461	-0.00168773	-0.000386697	-0.000824714	0.000534755	0.000212972	0.000172784	-0.000269713	0.000223423	0.000178516	-0.000525534	0.000132852
-0.000344758	5.36018e-07	0.000716164	0.000218199	0.00129046	0.000303948	-0.000921222	-0.000104453	0.000148009	-0.000116686	0.00264479	0.000389382	2.95091e-05	-0.000154192	-0.00011971	0.000406108	0.000706909	-0.000162506	-3.25051e-05	-0.00127956	-0.000594548	-0.00129921	-0.000442926	-8.44036e-05	0.00242448	-0.000763211	-0.000704923	7.9568e-05	0.000452666	-6.52379e-05	3.71258e-05	0.00103292	0.000385944	0.00066061	-5.82614e-05	0.000267784	-0.00010112	0.00149832	0.000285906	-0.00209919	-0.000435946	-0.00108554	0.00059629	0.000290188	0.000196522	-0.00033716	0.000223308	4.28523e-05	-0.000531528	0.00016265
-0.00036109	2.11448e-05	0.00018196	0.000163961	0.000744989	0.000237538	-0.000589012	-6.27049e-05	0.000451131	-0.000163476	0.00166317	0.000137844	-3.37912e-05	-0.000131573	-0.000127756	0.000214322	0.00036388	-0.000239647	-0.000157778	-0.000671692	-0.000266124	-0.000798008	-4.41267e-05	-0.000118039	0.00166303	-0.000394362	-0.000383063	-2.01275e-05	0.000188013	-1.16793e-05	2.60021e-06	0.000523696	6.363e-05	0.000545055	9.98812e-06	0.000446722	-7.74287e-05	0.00117668	0.000219409	-0.00126506	-0.000142598	-0.000583196	0.000416039	9.74487e-05	0.000179379	-0.000264587	0.000346576	-0.000179507	-0.000469895	8.57901e-05
-0.000649846	1.90789e-05	0.000378217	8.66094e-05	0.00106178	0.000338924	-0.00072531	-0.000247959	0.000356576	-0.00018143	0.0023083	0.000158905	-3.41446e-05	-0.00034328	-0.00015145	0.000164433	0.000905669	-0.000388675	-5.93122e-05	-0.000904711	-0.000396222	-0.00092367	-0.000270709	-0.000141527	0.00235342	-0.000312861	-0.000141476	0.000264389	0.000236999	4.58509e-05	-5.28157e-05	0.000805939	9.89462e-05	0.000536865	-3.73592e-05	2.57851e-05	-0.000102887	0.00171079	0.000399811	-0.00214382	-0.000399964	-0.000757951	0.000742967	0.000274462	0.000186143	-0.000325236	0.000749375	2.9311e-05	-0.000688684	0.000131199
-0.000316953	1.97109e-05	0.000234787	0.000210859	0.000550209	0.000116801	-0.000339969	-0.000157054	-3.46781e-06	-1.4011e-05	0.00119596	0.000281564	2.52165e-05	-9.31558e-05	-1.77196e-05	0.000274177	0.00031711	-0.00011726	-6.49157e-05	-0.000628839	-0.00038421	-0.000620969	-0.000229904	-8.0907e-05	0.00138863	-0.000488464	-0.000200909	4.39856e-05	0.00020843	-0.000244298	2.95374e-05	0.000631154	-3.62824e-05	0.00043675	-6.82452e-06	-4.67224e-06	-2.60527e-05	0.000726546	0.000188883	-0.000995754	-0.000176275	-0.000538582	0.000331939	0.000126022	0.000145198	-0.000205578	0.00028927	0.000158918	-0.000368733	0.000253277
-0.000367693	-4.60922e-06	0.000567579	0.000193678	0.00152896	0.000358401	-0.000972415	-7.64507e-05	0.000279795	-0.000181947	0.00296272	0.000362239	-7.07025e-06	-0.000301779	-0.000194854	0.000207213	0.00105371	-0.00029902	-0.000136892	-0.00133459	-0.000256586	-0.00128476	-0.000416406	-0.000112464	0.00267863	-0.000523573	-0.00060561	0.000193325	0.000320393	-0.000112517	-1.30514e-05	0.00104693	0.00025022	0.000587028	-5.09163e-05	0.000290463	-0.00013058	0.00205315	0.000346195	-0.00274161	-0.000339776	-0.00104578	0.000722456	0.000187829	0.000201059	-0.000432731	0.000508209	-0.000101228	-0.000542878	0.0001627
-0.000413483	2.80176e-05	0.000372699	0.000169494	0.000821166	0.00016339	-0.000458988	-0.000342322	-0.000233379	-3.24769e-05	0.00162177	0.000339266	3.19753e-05	-0.000251341	-5.46705e-05	0.000246215	0.000798365	-0.000191331	2.42662e-05	-0.000799738	-0.000319515	-0.000637324	-0.000550636	-5.50602e-05	0.00167927	-0.000299113	-3.84828e-05	0.000276641	0.000254469	-0.000302598	-2.61776e-05	0.000800431	-2.18069e-05	0.00025688	-5.21156e-05	-0.000387479	-5.33734e-05	0.00107802	0.000254437	-0.00170106	-0.000294489	-0.000623889	0.00051248	0.000148498	0.000131275	-0.000259245	0.000469995	0.000352028	-0.000422843	0.000285878
-0.000189136	2.43237e-05	0.000531071	0.000205576	0.000996901	0.00020382	-0.000717604	-0.000150804	9.8779e-06	-0.000116919	0.00194593	0.000374449	3.51397e-05	-0.00010001	-0.000105771	0.000389885	0.000551847	-0.000101368	-2.68532e-05	-0.000988767	-0.000337616	-0.000936894	-0.000493158	-3.1658e-05	0.00167808	-0.000520528	-0.000579993	4.33114e-05	0.000387887	-0.000164	1.25243e-05	0.000774399	0.000301383	0.000401281	-4.04042e-05	0.000195619	-9.17756e-05	0.00105064	0.000144329	-0.00157305	-0.000259271	-0.000830943	0.000370404	0.000110715	0.000161016	-0.000267884	6.47576e-05	5.80384e-05	-0.000380148	0.000124608
-0.000435857	5.00484e-05	0.000514336	0.000153094	0.000810162	0.000203533	-0.000622397	-0.000390958	-0.000110496	-0.000107083	0.00173102	0.000312317	3.28483e-05	-0.000176512	-7.85008e-05	0.000429074	0.000633145	-0.000170236	8.12393e-05	-0.000831224	-0.00049462	-0.000751494	-0.000598061	-3.55214e-05	0.00164661	-0.000383425	-0.000229762	0.000178625	0.00040388	-0.000134727	-2.56032e-05	0.00075285	0.000210973	0.000322476	-5.50859e-05	-0.000186934	-8.05854e-05	0.00091737	0.000206398	-0.00145201	-0.000379125	-0.000732009	0.000462593	0.000193131	0.00015782	-0.000223804	0.000260005	0.000302602	-0.000522322	0.000157458
-0.000164844	3.17058e-06	0.000609812	0.000235688	0.00140435	0.000293697	-0.000959393	-1.79087e-05	0.000168787	-0.000162166	0.00269065	0.00042968	2.00408e-05	-0.000162199	-0.000171284	0.000326896	0.000797691	-0.000161716	-0.000116065	-0.00129965	-0.000256983	-0.00127485	-0.000471781	-6.45666e-05	0.00228565	-0.000620884	-0.000812575	5.31035e-05	0.000392309	-0.000172492	1.95938e-05	0.00097513	0.000349972	0.000543815	-4.33613e-05	0.0004197	-0.000122921	0.00165556	0.000216087	-0.00229453	-0.000256803	-0.00104295	0.00052017	0.000113317	0.000194335	-0.000387876	0.000167948	-0.000122564	-0.000410151	0.000144733
-0.000399698	-1.58492e-05	0.000515995	0.000184527	0.00152349	0.000371079	-0.000933482	-2.15361e-05	0.000422465	-0.000186688	0.00294731	0.000314129	-2.00025e-05	-0.000309728	-0.000194205	0.000149337	0.00100995	-0.000330908	-0.000183864	-0.00131096	-0.000256128	-0.00127815	-0.000274942	-0.000139529	0.002737	-0.000544234	-0.000589204	0.000176692	0.000267809	-4.71871e-05	-9.39726e-06	0.00101711	0.000230908	0.000660742	-4.08181e-05	0.000389202	-0.000127836	0.00211779	0.00037556	-0.00272835	-0.00034427	-0.00102945	0.000741212	0.000214621	0.000202239	-0.000430233	0.00058143	-0.000173965	-0.000572471	0.000134373
-0.000308028	-4.04185e-07	0.000302723	0.000164942	0.00118543	0.000274824	-0.000698963	-4.43329e-05	0.000276568	-0.00015442	0.00225828	0.000280466	-1.86853e-05	-0.000275611	-0.000163431	8.68814e-05	0.000875696	-0.000285786	-0.000174406	-0.000993169	-5.99808e-05	-0.000940278	-0.000265754	-0.000109931	0.00211724	-0.0003316	-0.00038885	0.000166798	0.000168959	-0.000158913	-2.45482e-05	0.000796863	6.64429e-05	0.000453748	-2.10842e-05	0.000241354	-0.000102057	0.00172878	0.000286234	-0.0022326	-0.000175815	-0.000750757	0.000576136	8.10354e-05	0.000167915	-0.000369434	0.000536815	-0.000135262	-0.000432764	0.000163614
-0.000397395	6.58041e-06	0.000262597	0.000149459	0.00110926	0.00027507	-0.000633629	-9.89037e-05	0.000326184	-0.000161541	0.00213499	0.000247522	-2.32725e-05	-0.000293485	-0.000152502	8.93552e-05	0.000846434	-0.00032234	-0.000172878	-0.000926336	-0.000101082	-0.000860602	-0.000228423	-0.000123599	0.0020995	-0.000307111	-0.000277984	0.000184859	0.00015292	-0.000121364	-3.63922e-05	0.000766531	3.84513e-05	0.000471416	-1.5651e-05	0.000195336	-9.95321e-05	0.00167605	0.000307475	-0.00213445	-0.000209153	-0.00071561	0.000589253	0.000108813	0.000173037	-0.000348972	0.000620862	-0.000102252	-0.000506714	0.000148757
-8.74408e-05	2.03622e-05	0.000585131	0.000258096	0.00135264	0.000232976	-0.000875948	-0.00011285	-8.50781e-05	-0.000136961	0.00246359	0.000517054	4.31118e-05	-0.000166222	-0.000155882	0.000356735	0.000864655	-0.000119089	-8.25383e-05	-0.00126298	-0.0001305	-0.00112324	-0.000667964	-2.22193e-05	0.00202105	-0.000513408	-0.00072362	0.000100749	0.000400094	-0.000344858	3.13254e-06	0.000974837	0.000288339	0.00036369	-4.92126e-05	0.000202082	-0.000118646	0.00148483	0.000152986	-0.00225739	-0.000194289	-0.000982687	0.000442086	1.60563e-05	0.000179476	-0.000380292	0.000109916	1.07231e-05	-0.00033139	0.000200324
-0.000258438	2.23011e-05	1.18136e-05	0.000233247	0.000532384	7.04423e-05	-0.000170922	-0.000151395	-2.8572e-05	-1.01787e-05	0.000947659	0.000307886	1.7105e-05	-0.000151787	-2.42799e-05	0.000136932	0.000415714	-0.00016074	-0.000164696	-0.000539098	-6.40831e-05	-0.000407939	-0.000201763	-8.70483e-05	0.00121326	-0.000305513	-3.75796e-05	9.02293e-05	6.26228e-05	-0.000412339	2.5939e-06	0.000570906	-0.000243363	0.000315346	1.48406e-05	-6.72889e-05	-2.24135e-05	0.000810304	0.000169519	-0.00110808	-1.74422e-05	-0.000395105	0.000287588	-2.40467e-05	0.000135898	-0.000235535	0.000436371	0.000124075	-0.00030077	0.000300233
-5.87679e-06	-6.89485e-06	0.000481942	0.000325278	0.00130063	0.000210633	-0.000798302	6.07071e-05	9.48082e-05	-9.46622e-05	0.00234198	0.000484566	3.29469e-05	-8.5035e-05	-0.000132893	0.000312043	0.000600837	-7.90647e-05	-0.000198685	-0.00124292	-0.000153211	-0.00117255	-0.000381364	-5.87813e-05	0.00200215	-0.000694152	-0.000859615	-4.24941e-05	0.000321354	-0.000337145	5.75774e-05	0.000921158	0.000217458	0.000535785	-2.3867e-05	0.000500924	-9.30781e-05	0.00143969	0.0001469	-0.00200831	-0.000117501	-0.000958463	0.000377931	9.91028e-06	0.000182184	-0.000380035	3.53534e-05	-0.0001322	-0.000260058	0.000207821
-0.000365444	2.86155e-05	0.000732108	0.000198559	0.00110642	0.000224288	-0.000760195	-0.000359069	-0.000253339	-6.83872e-05	0.00219581	0.000434379	6.0026e-05	-0.00018521	-7.6847e-05	0.000470001	0.000800097	-0.000121045	0.000103	-0.0011332	-0.000577356	-0.000984103	-0.000742894	-2.09063e-05	0.00198338	-0.000555369	-0.000410901	0.000215681	0.000487635	-0.000193859	4.60932e-09	0.000983893	0.000324028	0.000366863	-8.61282e-05	-0.000225864	-8.67855e-05	0.00112002	0.000230574	-0.00190003	-0.000474786	-0.00095027	0.000535491	0.000252565	0.000154942	-0.000271049	0.000184348	0.000373548	-0.000485829	0.000202897
-0.000150737	-1.22438e-05	0.000160988	0.000315775	0.00103024	0.000187256	-0.000548048	9.85151e-05	0.000289882	-6.82241e-05	0.00191078	0.000354259	-3.5017e-06	-0.000125341	-0.000105692	0.000146138	0.0004753	-0.000171646	-0.000301153	-0.000962394	-8.66462e-05	-0.000956019	-5.99477e-05	-0.000128293	0.00193083	-0.000604677	-0.000563513	-4.41446e-05	0.000121297	-0.000343753	5.43125e-05	0.000774945	-8.47723e-05	0.00061531	1.67773e-05	0.000498557	-5.8285e-05	0.00144084	0.000217082	-0.0017371	-1.39311e-05	-0.0007182	0.000403438	-4.07307e-06	0.000186351	-0.000369254	0.000337321	-0.000195989	-0.000304611	0.000269174
-0.000265605	6.71147e-06	0.000596491	0.000239908	0.0010267	0.000209287	-0.00069881	-0.000143298	-6.98905e-06	-5.71774e-05	0.00205411	0.000389343	4.38106e-05	-9.76183e-05	-6.85104e-05	0.000407793	0.000522562	-9.21284e-05	-2.3399e-05	-0.00107386	-0.000536962	-0.00103474	-0.000432824	-5.85325e-05	0.00192362	-0.000698256	-0.000572925	5.02945e-05	0.00039982	-0.000162363	4.5044e-05	0.00089132	0.000275655	0.000536474	-4.92161e-05	0.000145155	-7.01638e-05	0.00108388	0.000209899	-0.00161696	-0.000353733	-0.000907321	0.000446075	0.00021946	0.000165277	-0.000271577	0.000118142	0.000144551	-0.000419963	0.00018803
-0.00054195	2.97134e-05	0.000314721	0.000160563	0.000904413	0.000260459	-0.000616379	-0.000286445	0.000191237	-0.000131123	0.00194274	0.000211026	-1.56884e-05	-0.000262236	-0.000116314	0.000245191	0.000716616	-0.000298976	-6.32678e-05	-0.000819487	-0.000378452	-0.00080343	-0.000313929	-0.000112279	0.00200141	-0.00034321	-0.000155138	0.000190472	0.000244551	-0.000101305	-2.85756e-05	0.000739686	1.61147e-05	0.000467264	-3.02918e-05	-4.8943e-06	-7.97525e-05	0.00137604	0.000313654	-0.00176117	-0.000309996	-0.000676703	0.000601459	0.000184517	0.000177639	-0.000297171	0.00055865	0.000117234	-0.00057881	0.00018225
-0.000163473	6.35402e-05	0.000259696	0.000244409	0.00044723	7.87692e-05	-0.000449079	-0.000264557	-0.000174219	-6.52771e-05	0.0010208	0.00033271	3.81826e-05	3.11355e-06	-4.82905e-05	0.00046771	0.000188495	-2.56714e-05	5.24647e-07	-0.000559583	-0.000302938	-0.000571662	-0.000471446	-5.42745e-06	0.000938788	-0.00039033	-0.000357534	-5.08746e-05	0.000336352	-0.000334252	2.00613e-05	0.000505799	4.82941e-05	0.000251425	-7.51405e-06	4.40585e-05	-4.55768e-05	0.000393573	3.07855e-05	-0.000640543	-6.46422e-05	-0.000499616	0.000152795	-3.50638e-05	0.000153182	-0.000185769	-6.65582e-05	0.000181281	-0.000275597	0.00021356
-0.000365074	1.04188e-05	0.000365726	0.000139355	0.000900109	0.000245773	-0.00062312	-7.6664e-05	0.000297879	-0.000135274	0.00188891	0.000231426	-3.96264e-06	-0.000169082	-0.000108318	0.000223309	0.000550846	-0.000221839	-9.22237e-05	-0.000844102	-0.000338189	-0.000883965	-0.000205116	-0.000102827	0.00186446	-0.000463801	-0.000389393	7.40827e-05	0.000249582	-2.48185e-05	-1.49461e-06	0.000703875	0.000179937	0.000531517	-1.59837e-05	0.000258045	-8.29726e-05	0.00125259	0.000252389	-0.00158695	-0.00026368	-0.000726083	0.000478587	0.000184301	0.000169162	-0.000268492	0.000385818	-6.8477e-05	-0.000493356	0.000111777
-0.000413374	3.6236e-05	0.000690009	0.000102058	0.000839798	0.000238997	-0.000731684	-0.000310625	-5.2996e-06	-0.000124865	0.00187662	0.000270083	3.7411e-05	-0.000118429	-7.80966e-05	0.000478596	0.000529399	-0.000128476	0.000138079	-0.000889436	-0.000670977	-0.000892093	-0.000551754	-2.7738e-05	0.0016876	-0.000507958	-0.000407157	0.000122814	0.000488344	7.14481e-05	-7.69604e-06	0.000746879	0.000448224	0.000409108	-6.79445e-05	-3.19766e-05	-9.03334e-05	0.000839449	0.000201178	-0.00134276	-0.00049374	-0.000836816	0.00045382	0.000309357	0.000149728	-0.000180665	0.000113792	0.000234339	-0.00054398	4.88255e-05
-0.000406314	4.21753e-05	0.000451731	0.000203985	0.000637473	0.000150174	-0.000495796	-0.000335296	-0.000146536	-3.76498e-05	0.0014459	0.000326478	4.39542e-05	-0.00010194	-2.52653e-05	0.000451393	0.000409983	-0.000107547	5.79748e-05	-0.000753382	-0.00058979	-0.000720723	-0.000482971	-4.80709e-05	0.00152261	-0.000525504	-0.000233208	9.70111e-05	0.00037691	-0.00020309	1.63102e-05	0.000736133	0.000120766	0.000405068	-3.97209e-05	-0.000163845	-4.53426e-05	0.00067996	0.000191885	-0.00109435	-0.000335149	-0.000680477	0.000390282	0.000202146	0.000158013	-0.000196976	0.0001993	0.000333004	-0.000469808	0.00023123
-0.000320462	1.40873e-05	0.000450498	0.000216793	0.000898101	0.000232863	-0.000695137	-0.000100371	0.000232902	-0.000108173	0.0019375	0.000272816	9.62162e-06	-8.43576e-05	-9.39007e-05	0.00037162	0.000384042	-0.000145326	-7.58505e-05	-0.000918384	-0.000503471	-0.000998077	-0.000241154	-8.84296e-05	0.00185941	-0.000636822	-0.000556264	-2.02293e-05	0.00034281	-6.17843e-05	3.88914e-05	0.000738653	0.000221966	0.000600159	-2.26346e-05	0.000346823	-7.35169e-05	0.001097	0.000214484	-0.00138916	-0.000283853	-0.000803479	0.000432652	0.00019266	0.000181958	-0.000265508	0.000168043	-1.09821e-05	-0.000464634	0.000134321
-0.000456356	2.09796e-05	0.00031412	0.000270788	0.000566845	0.000138746	-0.000401985	-0.000267731	-4.94386e-05	2.5273e-05	0.00136833	0.000273703	2.58981e-05	-8.92942e-05	1.72286e-06	0.000387455	0.000273582	-0.000118545	-2.94959e-05	-0.000704743	-0.000662409	-0.000736803	-0.000242486	-9.92534e-05	0.00164681	-0.000640919	-0.000189136	4.55362e-05	0.000278682	-0.000244958	5.79529e-05	0.000727206	-7.92796e-05	0.000553782	-2.38649e-05	-7.85877e-05	-9.70871e-06	0.000741099	0.000249369	-0.00098266	-0.000291965	-0.000613969	0.000432687	0.000223342	0.000162975	-0.000216788	0.000288109	0.000313727	-0.000447217	0.000316506
-0.000304069	4.03373e-05	0.000270854	0.000191325	0.000744433	0.000226969	-0.000689922	-0.000127212	0.000297235	-0.000169378	0.00171529	0.000199261	-1.7546e-05	-8.56903e-05	-0.000134513	0.000344327	0.000343889	-0.000179999	-9.55988e-05	-0.000714269	-0.000312374	-0.000860577	-0.000221851	-7.95734e-05	0.00158032	-0.000416946	-0.000489338	-4.96587e-05	0.00029311	-7.8584e-05	8.10884e-06	0.000550378	0.000126957	0.000484021	-5.47807e-07	0.000408667	-8.40886e-05	0.00104832	0.000162214	-0.00118809	-0.000132315	-0.00063074	0.000367947	5.89034e-05	0.000188313	-0.000266758	0.000168568	-0.000112627	-0.000435096	0.000107557
-0.000505405	1.35397e-05	0.000206582	0.000112396	0.000999013	0.000335669	-0.000735928	-5.21534e-05	0.000623759	-0.000226164	0.0021951	0.000101175	-6.14317e-05	-0.000261907	-0.000184729	0.000109525	0.00067225	-0.000374577	-0.000187322	-0.000812031	-0.000221087	-0.000952433	-2.43763e-05	-0.000160012	0.00218392	-0.000327182	-0.000340227	9.04643e-05	0.000159043	7.36274e-05	-3.15232e-05	0.000641635	6.97203e-05	0.000616725	3.66582e-06	0.000456781	-0.00010727	0.00171483	0.000336092	-0.0018901	-0.000209377	-0.000680105	0.000621331	0.000155603	0.000201432	-0.000340107	0.000635088	-0.000269877	-0.00060333	7.43114e-05
-0.000333417	2.53301e-05	0.00041236	0.000231322	0.000852627	0.00023011	-0.000711462	-0.000143567	0.000210703	-0.000115849	0.00190002	0.000261752	3.87428e-06	-7.94293e-05	-0.000102269	0.000401601	0.00036334	-0.000147731	-7.08569e-05	-0.000875142	-0.000497381	-0.000980092	-0.000264499	-8.43674e-05	0.00181013	-0.000599894	-0.00053961	-3.12944e-05	0.000350486	-9.40801e-05	3.64503e-05	0.000705789	0.000174687	0.000574956	-2.01124e-05	0.00033604	-7.27542e-05	0.00106918	0.000202252	-0.00131829	-0.000250465	-0.000765671	0.00042555	0.000157591	0.000188765	-0.000271588	0.000147947	4.9971e-06	-0.000460699	0.000151749
-0.000550452	-5.67471e-06	0.000318115	0.000242894	0.000962851	0.000269463	-0.000611662	-0.000121162	0.000323549	-5.95018e-05	0.00212448	0.000225727	-1.64796e-05	-0.00021026	-8.05926e-05	0.000228264	0.000555563	-0.000272011	-0.000152964	-0.000944102	-0.000563137	-0.00102365	-6.93935e-05	-0.000169351	0.00235806	-0.000661841	-0.000305042	9.12311e-05	0.000211787	-0.000114395	4.13928e-05	0.000864675	-4.92099e-05	0.000749002	-1.74867e-05	0.000201308	-4.8881e-05	0.00149851	0.000382778	-0.00176841	-0.000325243	-0.000778551	0.000654788	0.000274394	0.000198231	-0.000331205	0.000581171	4.83662e-05	-0.000575241	0.000270725
-0.000375761	2.15429e-05	0.000518844	0.000221904	0.000831503	0.000239406	-0.000739553	-0.000156302	0.000202125	-9.95919e-05	0.00193992	0.000255033	1.34262e-05	-5.09054e-05	-8.14589e-05	0.000464925	0.00029721	-0.000122334	-1.98958e-05	-0.000906261	-0.000678045	-0.00104529	-0.000268157	-8.38736e-05	0.00187105	-0.000706863	-0.000576073	-4.40324e-05	0.000412049	-1.80918e-05	5.1914e-05	0.000742249	0.000263297	0.000639339	-3.09612e-05	0.000320809	-6.73689e-05	0.000973051	0.000217404	-0.0012177	-0.000346873	-0.00082802	0.000441704	0.000249202	0.000188671	-0.00024354	9.54928e-05	5.95085e-05	-0.000500865	0.000136854
-0.000403846	1.09981e-05	0.000661855	0.000232764	0.00108395	0.000295752	-0.000896651	-0.000130966	0.000231319	-0.000114216	0.00242268	0.000310225	1.79932e-05	-8.69075e-05	-0.000103745	0.000484465	0.000457182	-0.000145469	-2.13568e-05	-0.00113662	-0.000748151	-0.00127047	-0.000327868	-9.55029e-05	0.00228446	-0.00081964	-0.000702992	-1.23091e-05	0.000471149	1.51203e-06	5.7451e-05	0.000918759	0.000356912	0.000734381	-4.59836e-05	0.000361921	-8.52869e-05	0.00126881	0.00027182	-0.00164729	-0.000432205	-0.00101305	0.000551804	0.000313186	0.000207783	-0.000297245	0.00014023	4.23922e-05	-0.000561224	0.000147726
-0.00039514	4.75199e-06	0.000366485	0.000252008	0.00125979	0.000355171	-0.000957362	-3.2737e-06	0.000557077	-0.00019885	0.00269368	0.000230983	-4.36622e-05	-0.000186619	-0.000197579	0.000267072	0.000626558	-0.000291018	-0.000222702	-0.00112318	-0.000357368	-0.00129976	-0.000102995	-0.000153193	0.00252603	-0.000623705	-0.000702672	-1.94014e-05	0.000282309	-4.97021e-05	2.97494e-05	0.000841329	0.000128991	0.000766907	-8.41374e-06	0.000661688	-0.000109469	0.0018642	0.000318561	-0.0021065	-0.000212935	-0.000915331	0.000636893	0.000144377	0.00023549	-0.000417188	0.000396534	-0.000272177	-0.000548635	0.000151353
-0.000155136	1.80957e-05	0.000372588	0.000288935	0.000614905	0.000150026	-0.000600839	2.48296e-06	0.000196684	-5.62294e-05	0.00147415	0.00029128	2.46163e-05	9.1399e-05	-4.70076e-05	0.000475312	-4.52011e-05	-5.38213e-06	-9.7198e-05	-0.000769294	-0.000565662	-0.000965672	-0.000127231	-7.11151e-05	0.00143455	-0.000798991	-0.000724675	-0.000226238	0.000359139	-0.000139302	9.76817e-05	0.000609631	0.000192309	0.00065207	5.12261e-06	0.000545537	-4.00209e-05	0.000614226	0.000101037	-0.000671509	-0.00014448	-0.000715457	0.000215338	0.000120775	0.000184756	-0.000213811	-0.000139407	-6.18869e-05	-0.000324742	0.00017012
-0.000465442	2.39281e-05	0.000436601	0.000158692	0.00103333	0.000340985	-0.000891939	-9.71781e-05	0.000534657	-0.000221532	0.00235737	0.000170114	-3.29611e-05	-0.000155999	-0.000170917	0.00034091	0.000510178	-0.000275359	-0.000104508	-0.000954305	-0.000490187	-0.00114497	-0.000161498	-0.000126179	0.0022145	-0.000554405	-0.000590152	-5.51175e-06	0.000348315	0.000110596	4.88767e-06	0.000723245	0.000277267	0.000694021	-1.48903e-05	0.000538511	-0.000112387	0.00148926	0.000284747	-0.00168897	-0.000314149	-0.000856558	0.000569469	0.000220942	0.000219566	-0.000316058	0.000335779	-0.000189867	-0.000622952	4.97911e-05
-0.000262339	4.50111e-05	0.000549261	0.000188254	0.000662394	0.000198888	-0.000744746	-0.000189569	8.28971e-05	-0.000123347	0.00164733	0.000261731	2.77732e-05	2.53875e-05	-8.1144e-05	0.000555319	0.000173092	-4.39809e-05	6.05443e-05	-0.000777822	-0.000637024	-0.000942285	-0.000400208	-2.73123e-05	0.00142779	-0.000616615	-0.000631495	-9.61572e-05	0.000483057	-9.83522e-06	4.11306e-05	0.000610188	0.000372586	0.000488016	-3.13656e-05	0.00030527	-7.43771e-05	0.000613639	0.000104681	-0.000833184	-0.000293638	-0.00075744	0.000288257	0.000181219	0.000174382	-0.000185119	-0.000138475	6.99638e-05	-0.000424634	7.90358e-05
-0.000360653	-5.57738e-06	0.000579919	0.000169409	0.00158307	0.000454558	-0.0012246	9.03428e-05	0.000734034	-0.00029834	0.00329437	0.000230606	-5.01302e-05	-0.00022419	-0.000267398	0.000251581	0.000834189	-0.000330734	-0.000200403	-0.00135194	-0.000327091	-0.00154888	-0.000168591	-0.000144605	0.00285113	-0.000627487	-0.000940374	5.15125e-06	0.000367539	0.000153301	4.88956e-06	0.000927991	0.000432035	0.0008047	-2.64162e-05	0.000863253	-0.000163629	0.00221687	0.000337788	-0.00260201	-0.000314666	-0.00112546	0.000717441	0.000208137	0.000243393	-0.000449827	0.000374686	-0.000453316	-0.000616581	4.32461e-06
-0.000451537	-7.86394e-06	0.000522378	0.000125624	0.00147232	0.00044064	-0.00108386	5.82373e-05	0.000750727	-0.000281835	0.0030726	0.000189512	-5.1656e-05	-0.000263047	-0.000239554	0.000186554	0.000844601	-0.000369894	-0.000190801	-0.00124548	-0.000340026	-0.00140386	-0.000110094	-0.00016093	0.00279072	-0.000567848	-0.000744672	6.54484e-05	0.000308441	0.000193143	-1.17626e-05	0.00089396	0.000379811	0.000792354	-2.26997e-05	0.000727014	-0.000152314	0.00214895	0.000374589	-0.00252082	-0.000354774	-0.001049	0.000737485	0.000256094	0.000230807	-0.000414437	0.000527532	-0.000399245	-0.000669875	9.01833e-07
-0.00052091	1.05013e-05	0.000602907	0.000198066	0.00140627	0.000395819	-0.00104757	-0.000161539	0.000420531	-0.000208067	0.00297016	0.000266376	-2.29956e-05	-0.000256479	-0.000194111	0.000342409	0.000852156	-0.000316659	-9.71327e-05	-0.00127026	-0.00053228	-0.00135087	-0.000334298	-0.000131541	0.00274534	-0.000619871	-0.000626526	0.000121543	0.000399779	3.70249e-05	1.12945e-06	0.000986579	0.000296699	0.000719624	-4.99943e-05	0.000393695	-0.000128322	0.00192548	0.000369995	-0.00241194	-0.000434185	-0.00106169	0.000754015	0.000278726	0.000227669	-0.00040101	0.000451737	-7.70008e-05	-0.000671069	0.000114773
-0.00046453	4.16954e-05	0.000411039	0.000138101	0.00078193	0.000257533	-0.000710611	-0.000257121	0.000207145	-0.000158357	0.00185009	0.000186042	-8.64257e-06	-0.0001531	-0.000118383	0.000371304	0.00050011	-0.000218278	6.15563e-06	-0.000761783	-0.000494955	-0.000864501	-0.000338431	-7.9129e-05	0.00176756	-0.000405854	-0.000339553	7.65496e-05	0.000351478	5.59908e-06	-1.20316e-05	0.000644267	0.000193301	0.000470827	-3.03681e-05	0.00014625	-8.61082e-05	0.00108487	0.000234321	-0.00135891	-0.000314763	-0.000692968	0.000490401	0.000195348	0.000179235	-0.000244942	0.000290317	6.34523e-05	-0.00054831	0.000103857
-0.000344692	2.88935e-05	0.000647946	0.000184006	0.000900634	0.000229433	-0.000766646	-0.000224322	-1.1816e-05	-9.51207e-05	0.00200419	0.000334696	3.95954e-05	-8.29216e-05	-7.70632e-05	0.000489799	0.000479578	-9.74406e-05	6.86301e-05	-0.000976851	-0.000651694	-0.00102718	-0.000502982	-4.34373e-05	0.00183703	-0.000641533	-0.000540826	5.12138e-05	0.000475637	-6.33191e-05	2.81682e-05	0.000827124	0.00035689	0.000504099	-5.44189e-05	8.93752e-05	-7.88382e-05	0.000940447	0.000199585	-0.00141022	-0.000402309	-0.000882597	0.000446477	0.000258004	0.000172329	-0.000235326	7.76017e-05	0.000178035	-0.000485247	0.00014707
-0.000420531	5.29594e-05	0.000379975	0.00021095	0.000485961	0.000139785	-0.000482735	-0.000364984	-0.000112553	-4.40131e-05	0.00125891	0.000259814	3.0653e-05	-6.30033e-05	-2.66763e-05	0.000487585	0.000263522	-9.69792e-05	6.50485e-05	-0.000619979	-0.00062477	-0.000660803	-0.000424819	-4.63773e-05	0.00134284	-0.000490379	-0.000215565	4.19002e-05	0.000374621	-0.000176992	2.20853e-05	0.000615313	7.35286e-05	0.000394804	-3.17949e-05	-0.000110777	-3.69315e-05	0.000528414	0.000165147	-0.000787561	-0.000293644	-0.000585304	0.000346848	0.000175618	0.000158859	-0.000173603	0.000127097	0.000324586	-0.000454427	0.000216939
-0.000481336	3.98871e-05	0.000357308	0.000163143	0.000763931	0.000246345	-0.000661928	-0.000255572	0.000206591	-0.000139855	0.00180325	0.0001954	-9.71074e-06	-0.00015924	-0.000108046	0.000354685	0.00048695	-0.000226859	-2.39644e-05	-0.000752139	-0.000485943	-0.000845555	-0.000299915	-9.2456e-05	0.00179911	-0.000425755	-0.000299588	7.5032e-05	0.000319198	-4.62071e-05	-5.75443e-06	0.000659171	0.000115166	0.000497581	-2.34925e-05	0.000132233	-7.66822e-05	0.00110242	0.000248363	-0.00135632	-0.000290884	-0.000673554	0.0004977	0.000184246	0.000184383	-0.000255889	0.000341609	7.60323e-05	-0.000549518	0.000145195
-0.000415668	8.54847e-06	0.000435526	0.000360114	0.000651079	0.000109515	-0.000402181	-0.000249548	-0.000217888	0.000107028	0.00149567	0.000408785	6.14473e-05	-4.19743e-05	5.0122e-05	0.000479873	0.000232799	-3.96084e-05	-2.52462e-05	-0.000889561	-0.000827316	-0.000887743	-0.000311731	-9.83835e-05	0.00184248	-0.000900889	-0.000304712	1.68966e-05	0.000344196	-0.00038269	0.000106503	0.000926479	-7.7435e-05	0.000661325	-3.36987e-05	-0.000137636	1.20489e-05	0.000688238	0.000259052	-0.00104382	-0.000341101	-0.00076235	0.000435632	0.000273582	0.000174459	-0.000236639	0.0002044	0.000436632	-0.000420264	0.000432851
-0.000454789	2.1188e-05	0.000585137	0.000156566	0.000939401	0.00029934	-0.000840728	-0.000175083	0.000306493	-0.00015367	0.00218691	0.000202316	-1.0707e-06	-0.000110222	-0.000116519	0.000433179	0.000440397	-0.000187027	7.74679e-06	-0.000950229	-0.000688343	-0.00110033	-0.000284736	-9.07822e-05	0.00204747	-0.000634357	-0.000560014	1.76228e-05	0.000430494	0.000117005	2.36382e-05	0.000753468	0.000359525	0.000639912	-4.24095e-05	0.000326982	-9.15935e-05	0.00117144	0.00026159	-0.00145972	-0.000427943	-0.000876691	0.000532431	0.000306126	0.000189807	-0.000251532	0.000189301	1.62112e-05	-0.000584732	6.27542e-05
-0.00044121	1.44385e-05	0.000394357	0.000232595	0.00118701	0.000348797	-0.000928902	-5.79101e-05	0.000534073	-0.000202493	0.00258852	0.000228396	-3.646e-05	-0.000179446	-0.0001832	0.000312662	0.000590428	-0.000289713	-0.000183271	-0.00108328	-0.00042613	-0.00125315	-0.000140284	-0.000147005	0.00246084	-0.000623068	-0.000651565	-1.04834e-05	0.000314077	-1.83669e-05	2.21117e-05	0.00082993	0.000166588	0.000757913	-1.0084e-05	0.000594901	-0.000109306	0.00173578	0.000313896	-0.00197658	-0.000257699	-0.00091284	0.000622268	0.000175373	0.000237238	-0.000387285	0.000393321	-0.000216635	-0.000596666	0.000134778
-0.000106812	5.92935e-05	0.000642854	0.00029215	0.00063325	0.000124211	-0.000751544	-0.000252678	-0.000248085	-5.84246e-05	0.00152928	0.000420003	7.16603e-05	0.000123142	-4.46041e-05	0.000732746	6.62919e-05	9.74714e-05	0.000109544	-0.000859794	-0.000693515	-0.00097195	-0.00062849	2.83042e-05	0.00121679	-0.000747485	-0.000772884	-0.000159949	0.000594686	-0.000233461	7.75703e-05	0.000690839	0.000378854	0.000412675	-4.27488e-05	0.000203193	-5.80274e-05	0.000300221	4.59121e-06	-0.000630111	-0.000246938	-0.000815063	0.000159975	0.000105417	0.000175112	-0.000181481	-0.000433618	0.000237534	-0.000298053	0.000179423
-0.00030422	-6.50085e-06	0.000739343	0.00019809	0.00141935	0.00040206	-0.00117874	8.17833e-05	0.000604859	-0.00023508	0.00304022	0.000275375	-1.19533e-05	-8.91902e-05	-0.000198932	0.000425085	0.000537299	-0.000196177	-0.000114742	-0.00134639	-0.000611284	-0.00157117	-0.000203496	-0.000114237	0.00262388	-0.000860598	-0.00106385	-9.66179e-05	0.000488377	0.000191114	5.26555e-05	0.000934123	0.000581915	0.000865484	-3.65379e-05	0.000859052	-0.000139377	0.00173075	0.000275762	-0.00207987	-0.00040877	-0.00118877	0.000594123	0.000298375	0.000233794	-0.000365285	9.13906e-05	-0.000326971	-0.000587926	-7.56561e-06
-0.000250726	-6.05171e-07	0.000731019	0.000333507	0.0012031	0.000269013	-0.000953147	-4.40293e-05	0.000140913	-6.90843e-05	0.00256992	0.000430373	4.13196e-05	-1.02582e-05	-9.04238e-05	0.00055915	0.000372972	-5.26388e-05	-6.45529e-05	-0.00131041	-0.000769613	-0.00143649	-0.000360034	-8.36373e-05	0.00235949	-0.0010284	-0.000945462	-0.000106222	0.00051932	-0.000136259	0.000106261	0.00103443	0.000375954	0.000808468	-4.56685e-05	0.000495343	-7.64893e-05	0.00125389	0.000228195	-0.00168557	-0.000382445	-0.00113417	0.000490962	0.000272391	0.000219175	-0.000333394	-5.21851e-05	2.92359e-05	-0.00046091	0.000216167
-0.000292182	3.62407e-05	0.000672062	0.000195278	0.00127897	0.000359486	-0.00116354	-0.000128026	0.000333638	-0.000254305	0.00277726	0.000294415	-7.67474e-06	-0.00011117	-0.000215778	0.000497998	0.000626991	-0.000185033	-3.0889e-05	-0.00119372	-0.00047599	-0.001362	-0.000473025	-5.75865e-05	0.00224926	-0.000596205	-0.000898743	-2.94751e-05	0.000523421	4.42517e-05	1.01517e-05	0.000832648	0.000486759	0.000590578	-4.60505e-05	0.00058111	-0.000145184	0.00153221	0.00019871	-0.00194449	-0.000324372	-0.00104075	0.000531712	0.000160316	0.000223618	-0.000354624	2.31837e-05	-0.000165167	-0.000533215	2.86508e-05
-0.000404286	8.03482e-06	0.000449669	0.000137937	0.00131386	0.000409693	-0.00105315	4.33791e-05	0.000735004	-0.000290081	0.00282043	0.000170246	-5.39214e-05	-0.000206693	-0.000237772	0.000236182	0.000691822	-0.000334921	-0.000186153	-0.00111778	-0.000310938	-0.00132377	-0.000103452	-0.000144793	0.00251922	-0.000527914	-0.000758821	-3.34416e-06	0.000314727	0.000166305	-8.33582e-06	0.000778872	0.000350373	0.000745625	-9.83444e-06	0.000778752	-0.000146993	0.00193237	0.000312374	-0.00218688	-0.000273425	-0.000958796	0.000639626	0.000187784	0.000232939	-0.000389589	0.000410215	-0.000417591	-0.000625326	-6.19291e-06
-0.000411113	8.48863e-06	0.000307832	0.000281101	0.000722275	0.00015974	-0.000449711	-0.0001688	1.35103e-05	1.48204e-05	0.00160299	0.000317382	2.3328e-05	-0.000115737	-1.80332e-05	0.000320217	0.000379342	-0.000139938	-9.01819e-05	-0.000819567	-0.000558896	-0.000844869	-0.000211549	-0.0001155	0.00185848	-0.000674894	-0.00027237	4.88397e-05	0.000245554	-0.000285197	6.02342e-05	0.000811989	-8.44761e-05	0.000605108	-1.67742e-05	1.50755e-05	-1.94421e-05	0.000987304	0.000272303	-0.00128839	-0.000250909	-0.000682474	0.000469293	0.00020093	0.000174323	-0.000268228	0.000361008	0.000209505	-0.000435441	0.000340929
-0.000220114	2.18518e-05	0.000612742	0.000383782	0.000968198	0.000163745	-0.000741517	-0.000215658	-0.00021759	9.11146e-06	0.00203492	0.000489609	6.43286e-05	-4.16052e-06	-3.94735e-05	0.000597321	0.000346672	5.57243e-06	-1.65164e-05	-0.00113424	-0.000696269	-0.00114391	-0.000531001	-4.34344e-05	0.00192019	-0.00089351	-0.000699744	-5.09466e-05	0.000489984	-0.000379504	9.92737e-05	0.000973074	0.000163462	0.000591162	-4.96902e-05	0.000129645	-4.29914e-05	0.000892017	0.00016527	-0.00138043	-0.000297198	-0.00094977	0.000393203	0.000165629	0.000192895	-0.000299329	-9.45954e-05	0.000287286	-0.000353014	0.00033743
-0.000346312	2.19504e-05	0.000481556	0.000161553	0.00100583	0.000287525	-0.000824394	-8.96669e-05	0.00033275	-0.000180378	0.00219023	0.000249318	-4.95499e-06	-0.000129391	-0.000143432	0.000347066	0.000525198	-0.000201613	-6.66298e-05	-0.000959187	-0.000428038	-0.00107364	-0.000284093	-8.87399e-05	0.00199806	-0.000544068	-0.000595884	1.17081e-05	0.000362613	1.60348e-05	8.33253e-06	0.000743186	0.000305237	0.000581937	-2.34935e-05	0.000407744	-0.000104082	0.00130886	0.000229285	-0.00163389	-0.000289061	-0.000845935	0.000486301	0.000185829	0.000194804	-0.000292736	0.000232127	-0.00011289	-0.000520752	7.84505e-05
-0.000396083	-6.88217e-06	9.06385e-05	0.000219626	0.000866966	0.000234042	-0.000499043	2.55455e-05	0.000459372	-9.71734e-05	0.00181399	0.000190662	-3.56558e-05	-0.000196074	-0.000105904	7.94605e-05	0.000490768	-0.000281931	-0.000259371	-0.00077675	-0.000213188	-0.000859302	7.65221e-05	-0.000170009	0.00201757	-0.000489146	-0.000306368	3.04595e-05	7.18707e-05	-0.000152967	2.36879e-05	0.000680817	-0.000134526	0.000660576	1.96755e-05	0.000395105	-5.45106e-05	0.00148423	0.000312546	-0.00163192	-0.000108537	-0.000609354	0.000522511	0.000111138	0.000187215	-0.000332674	0.000591041	-0.000180722	-0.000461203	0.00022682
-0.000216323	2.92469e-05	0.000323199	0.000207904	0.00120244	0.000297667	-0.000886107	-1.82689e-05	0.000415193	-0.000245	0.00238052	0.000309095	-2.33964e-05	-0.000175506	-0.000212819	0.000257092	0.000686807	-0.000252372	-0.000202865	-0.00103506	-4.41187e-05	-0.00109144	-0.000298898	-9.09158e-05	0.00204883	-0.000403856	-0.000689154	-3.25283e-06	0.000280503	-0.000143609	-1.60472e-05	0.000739612	0.000198549	0.000513861	4.27783e-07	0.000592564	-0.000133188	0.0016527	0.000191279	-0.00202081	-8.59751e-05	-0.000833868	0.000462192	-1.76454e-05	0.00021692	-0.000388915	0.00028484	-0.000306781	-0.000454169	9.38957e-05
-0.000258949	4.14807e-05	0.000332571	0.000133701	0.00073455	0.000218967	-0.000663855	-0.000127974	0.0002887	-0.000192376	0.00160937	0.000197847	-7.06843e-06	-8.17423e-05	-0.000133144	0.000337786	0.000357954	-0.000165756	-5.61958e-05	-0.000692304	-0.000268045	-0.00077976	-0.000277054	-5.3968e-05	0.0013992	-0.000352181	-0.000485683	-2.82754e-05	0.000312851	3.11131e-06	-1.27329e-05	0.000502749	0.00026017	0.000403027	-7.3442e-06	0.000385875	-9.75758e-05	0.000928094	0.000125341	-0.00113479	-0.000172273	-0.000632608	0.000312477	7.08788e-05	0.000168003	-0.000222701	0.000114651	-0.000119711	-0.000432913	1.69697e-05
-0.000470632	2.20451e-05	0.00029965	0.00016429	0.000870947	0.00026339	-0.00064758	-0.000183243	0.000308314	-0.00014245	0.00191887	0.000176065	-2.37093e-05	-0.000202175	-0.000123565	0.000245487	0.000569156	-0.000268153	-9.36375e-05	-0.000794064	-0.000381117	-0.000859093	-0.000198108	-0.000116094	0.00192937	-0.000402844	-0.000292364	9.63486e-05	0.000240801	-3.93537e-05	-7.98726e-06	0.000671242	6.41857e-05	0.000527873	-1.8776e-05	0.000206823	-7.92861e-05	0.00132418	0.00028393	-0.00158714	-0.000265768	-0.00067074	0.000544686	0.000173722	0.000179184	-0.00028753	0.000448256	-8.00862e-06	-0.000535861	0.000138994
-0.000303911	4.39931e-06	0.00035171	0.000266724	0.00069294	0.000156404	-0.000483758	-7.41856e-05	0.000117055	-1.09e-05	0.00153632	0.00030001	2.5976e-05	-3.66046e-05	-2.30645e-05	0.000354973	0.000211034	-8.76563e-05	-9.59191e-05	-0.000807494	-0.000562783	-0.000879214	-0.000147389	-0.000100448	0.00168583	-0.000734335	-0.000448558	-5.28281e-05	0.000278785	-0.000185008	7.42006e-05	0.000730548	6.25707e-05	0.000633811	-9.45494e-06	0.000237496	-2.81845e-05	0.000835126	0.000210194	-0.0010552	-0.000235605	-0.000706047	0.000366422	0.000195623	0.000170098	-0.000233385	0.000175391	8.77231e-05	-0.000396359	0.000244598
-0.000482493	-1.01158e-05	0.00065222	0.000198335	0.00138225	0.000387163	-0.00101012	-5.36046e-05	0.000492012	-0.000176574	0.00292486	0.000261855	-1.4326e-05	-0.000202285	-0.000163913	0.00033589	0.000711907	-0.000273626	-0.000110215	-0.00129368	-0.000634433	-0.00140722	-0.000211887	-0.000143358	0.00275414	-0.000772105	-0.000718948	6.03085e-05	0.000398951	0.000108683	3.23389e-05	0.000997879	0.000369805	0.000828198	-4.63241e-05	0.000509385	-0.000115577	0.00182961	0.000372942	-0.00226488	-0.00047269	-0.00110581	0.000721061	0.000348957	0.000220671	-0.000371856	0.000390033	-0.000123968	-0.000655278	9.19232e-05
-0.000355282	9.13205e-06	0.000191185	0.000234483	0.000465315	0.000121408	-0.00031354	-8.49025e-05	0.000140443	4.9161e-06	0.00114115	0.000230932	1.48057e-05	-4.58551e-05	8.04159e-07	0.000280152	0.000129374	-0.000112427	-0.000105677	-0.000588856	-0.00050949	-0.000678604	-4.06159e-05	-0.000114668	0.00145504	-0.000624075	-0.000247898	-4.02679e-05	0.000186538	-0.000186506	6.2006e-05	0.000604047	-6.9065e-05	0.000591349	8.43565e-06	0.000151968	-8.78122e-06	0.000680141	0.000213792	-0.000775491	-0.000177257	-0.000531489	0.000330819	0.000175757	0.000158224	-0.000195527	0.000286387	9.58274e-05	-0.000393423	0.000260656
-0.000373021	4.34559e-05	0.000420051	0.00020893	0.000466631	0.000132551	-0.000476105	-0.000297704	-7.55588e-05	-3.30489e-05	0.00122149	0.000260701	3.73792e-05	-1.76482e-05	-1.27069e-05	0.000499228	0.000163354	-5.95118e-05	6.39808e-05	-0.000630769	-0.000675076	-0.000696389	-0.000369887	-4.5126e-05	0.0012996	-0.000575148	-0.000301296	-8.27596e-06	0.000388169	-0.000129906	4.00815e-05	0.000606956	0.000143387	0.00044388	-2.95994e-05	-1.98034e-05	-3.27175e-05	0.000437648	0.000148746	-0.000664274	-0.000307385	-0.000613311	0.000304891	0.000204872	0.000154244	-0.000151878	4.63845e-05	0.000284579	-0.000433005	0.000189576
-0.000228406	6.94853e-06	0.000217749	0.000351169	0.000914303	0.000183125	-0.000597062	-2.45405e-06	0.000201272	-5.03946e-05	0.00187974	0.000362407	4.97102e-06	-7.5262e-05	-8.54533e-05	0.000300299	0.000348912	-0.000137125	-0.000234685	-0.000939914	-0.000308779	-0.00101552	-0.000129206	-0.000122143	0.00194502	-0.000706721	-0.000577694	-8.55432e-05	0.000218216	-0.000364663	7.41473e-05	0.000799335	-8.83893e-05	0.000666059	1.1841e-05	0.000434118	-4.6076e-05	0.00125393	0.000213193	-0.00148112	-5.97337e-05	-0.000742324	0.000404257	3.66444e-05	0.000207929	-0.000354032	0.000245082	-7.59135e-05	-0.000353048	0.000321854
-0.000365328	3.06246e-05	0.000428311	0.000181552	0.000982668	0.000254342	-0.000745877	-0.000192087	0.000141819	-0.000146406	0.00207829	0.00029057	2.90616e-06	-0.000178206	-0.000130951	0.000327928	0.000649283	-0.000208972	-4.90137e-05	-0.000928078	-0.000353867	-0.00095411	-0.000403957	-7.61625e-05	0.00193159	-0.0004409	-0.000431977	9.69552e-05	0.000333421	-0.000127271	-7.1111e-06	0.00077094	0.00017161	0.00046305	-3.14648e-05	0.000162856	-9.35407e-05	0.00130038	0.000232977	-0.00172854	-0.000261418	-0.000779107	0.000504304	0.000136909	0.000183663	-0.000305189	0.00030919	2.94851e-05	-0.000488507	0.000160706
-0.000281609	1.86343e-05	0.000329789	0.000271853	0.000701773	0.000160267	-0.000524912	-0.000109028	0.00013076	-4.80373e-05	0.00153785	0.000301841	2.11939e-05	-3.28728e-05	-4.7102e-05	0.000388325	0.000212818	-9.50419e-05	-0.000101807	-0.000794621	-0.000493321	-0.000860069	-0.000196381	-8.75429e-05	0.00160783	-0.000671039	-0.000478411	-6.98005e-05	0.000296865	-0.000197287	6.06386e-05	0.000687663	7.52699e-05	0.000586199	-5.72667e-06	0.000286025	-4.2027e-05	0.000830648	0.000176225	-0.00103886	-0.000196519	-0.000694875	0.000335268	0.00013653	0.000178492	-0.000241042	0.000126304	5.81762e-05	-0.000398338	0.00021543
-0.000439366	4.62268e-05	0.00080701	0.000137457	0.00127799	0.000367435	-0.00113738	-0.000314143	0.000162478	-0.000241304	0.00278029	0.000299594	9.50507e-06	-0.000182809	-0.000192532	0.000540485	0.000798739	-0.000213776	9.2402e-05	-0.0012062	-0.00061945	-0.00127351	-0.000663535	-3.90588e-05	0.00229412	-0.000524599	-0.000689952	0.000121385	0.000587368	9.54747e-05	-2.27722e-05	0.000903317	0.000550488	0.000497575	-7.92698e-05	0.000226924	-0.000147918	0.00146677	0.000244533	-0.0020595	-0.000503466	-0.00107113	0.000618718	0.000270238	0.000205672	-0.000315506	0.000124329	7.06976e-05	-0.000635124	1.89866e-05
-0.000374123	2.38811e-05	0.000351989	0.000245312	0.000940425	0.000234508	-0.000687353	-0.0001602	0.000155787	-0.000103811	0.00201795	0.000304568	1.51281e-06	-0.00015428	-0.000108616	0.000328405	0.000549094	-0.000198017	-0.000104831	-0.000924622	-0.000395821	-0.000977388	-0.000302723	-0.00010115	0.00199824	-0.000546198	-0.00043483	4.89535e-05	0.000295165	-0.000210208	2.25152e-05	0.000797528	4.80227e-05	0.000556381	-1.84285e-05	0.000208799	-7.16715e-05	0.00129469	0.000250394	-0.00164045	-0.000216972	-0.000763598	0.000503544	0.0001277	0.000196307	-0.00032344	0.00033109	3.50646e-05	-0.000472496	0.000238595
-0.000523828	-1.39874e-06	0.000631503	0.000325196	0.0013903	0.000324337	-0.000915302	-0.000219436	0.000119457	-6.64814e-05	0.00287932	0.000405471	1.52366e-05	-0.000231484	-0.000113127	0.000410985	0.000813483	-0.000237253	-9.6901e-05	-0.00137589	-0.000700209	-0.00137152	-0.000405593	-0.000136466	0.00286084	-0.00084457	-0.000566677	0.000137822	0.000409816	-0.000217879	5.45403e-05	0.00118159	0.000120699	0.000780833	-6.1085e-05	0.000143629	-7.95591e-05	0.00179459	0.000397281	-0.00239506	-0.000460377	-0.001112	0.000768716	0.0003107	0.000227243	-0.000417671	0.000443386	0.000184056	-0.000612744	0.000321387
-0.000293624	1.99358e-05	0.000440369	0.000215449	0.00085596	0.000232785	-0.00073324	-9.14412e-05	0.000229627	-0.000118675	0.00191852	0.000258262	5.46399e-06	-6.04789e-05	-0.000103752	0.000392644	0.000341395	-0.000128986	-6.4131e-05	-0.000881069	-0.00049681	-0.00101334	-0.000248003	-7.99507e-05	0.00178905	-0.000618968	-0.000598549	-5.1145e-05	0.000358051	-6.04865e-05	4.16661e-05	0.000697329	0.000227004	0.000582691	-2.00629e-05	0.000387708	-7.4647e-05	0.00105349	0.000191313	-0.00129617	-0.000247508	-0.000778523	0.000407286	0.000166694	0.000184068	-0.000264347	0.000105188	-3.95244e-05	-0.000436723	0.000132167
-0.000247749	8.04882e-06	0.000370409	0.000277509	0.00103392	0.00028571	-0.000853229	8.18378e-05	0.000573016	-0.000176709	0.00224846	0.000253599	-2.01038e-05	-2.85803e-05	-0.000150578	0.000374707	0.0002393	-0.000169204	-0.000223426	-0.00101663	-0.000428073	-0.00123479	-2.20452e-05	-0.000128357	0.00209422	-0.000773637	-0.000863116	-0.000192642	0.000324873	-2.5219e-05	6.77424e-05	0.000721586	0.000237477	0.000807957	1.22771e-05	0.000856715	-9.34941e-05	0.00136103	0.00020456	-0.00144897	-0.00016218	-0.000888071	0.000414829	0.000122125	0.000231753	-0.000335933	0.000102794	-0.000324167	-0.000476188	9.54491e-05
-0.000312411	4.58976e-06	0.000439892	0.000279947	0.00130726	0.000328586	-0.000966106	-3.34156e-07	0.000406663	-0.000171042	0.00271683	0.000321618	-1.95632e-05	-0.000161677	-0.000182586	0.000312714	0.000649833	-0.0002337	-0.000200341	-0.00120587	-0.000352975	-0.00133563	-0.000220876	-0.00012859	0.00249596	-0.000682349	-0.000773063	-2.06538e-05	0.000326672	-0.000142285	4.07876e-05	0.000918756	0.00016601	0.000730707	-1.64897e-05	0.000598437	-0.00010718	0.00179446	0.000285328	-0.00215188	-0.000207647	-0.000974669	0.000596731	0.000125299	0.000231896	-0.000421828	0.000302629	-0.000213275	-0.00049327	0.000192313
-0.000288854	6.71181e-05	0.000709935	0.000292274	0.00079568	0.00017136	-0.000817015	-0.00042056	-0.000327945	-6.38562e-05	0.0018518	0.000438326	6.88635e-05	6.30625e-06	-5.86144e-05	0.00074551	0.000341431	9.89415e-06	0.000147998	-0.000981049	-0.000771474	-0.00101366	-0.000771902	1.45459e-05	0.00158398	-0.00069823	-0.000612618	-1.14588e-05	0.000624118	-0.000260547	4.92258e-05	0.000839847	0.000327157	0.000401964	-6.7572e-05	-4.51883e-05	-6.83145e-05	0.000578462	9.85829e-05	-0.0010753	-0.000370955	-0.000893259	0.000339326	0.000169691	0.000187437	-0.000226337	-0.000223303	0.000401777	-0.000426097	0.000230096
-0.000421393	2.66218e-05	0.000387264	0.000191357	0.000870701	0.00027976	-0.000767827	-0.000115254	0.00040315	-0.000166078	0.00203331	0.00019494	-1.79408e-05	-0.000107066	-0.000128597	0.000369681	0.000377609	-0.000215003	-9.19679e-05	-0.000858802	-0.000514047	-0.0010353	-0.000165707	-0.000113157	0.00197275	-0.000581684	-0.000536055	-3.55411e-05	0.000335562	1.93694e-05	2.32132e-05	0.000683332	0.000200208	0.000655713	-1.00879e-05	0.000448959	-8.6566e-05	0.0012234	0.000245695	-0.00138569	-0.00027075	-0.000777134	0.000485797	0.00019396	0.00020732	-0.000282704	0.000258444	-0.000101669	-0.000553802	0.000105131
-0.000312642	5.28774e-07	0.000324136	0.000238455	0.00106146	0.000308478	-0.000847016	7.38043e-05	0.000586759	-0.000177487	0.0023235	0.000199517	-3.71444e-05	-0.000101729	-0.00016482	0.000270323	0.000389532	-0.000226274	-0.000221363	-0.000982113	-0.000372909	-0.00120169	4.66309e-06	-0.000143611	0.00219564	-0.000660181	-0.000734599	-0.000108151	0.000263101	-3.02949e-06	4.87465e-05	0.000715773	0.00016281	0.00076934	6.04288e-06	0.000754934	-9.29117e-05	0.00154639	0.000259452	-0.0016569	-0.000169181	-0.000830921	0.000505635	0.000138471	0.000218865	-0.000353519	0.000263934	-0.000320721	-0.000482837	0.000110861
-0.000480111	3.8908e-05	0.000483086	0.00012286	0.000881527	0.000288286	-0.000790805	-0.000240692	0.000239017	-0.000177361	0.00205982	0.000199008	-7.95088e-06	-0.000169002	-0.000132523	0.000377804	0.000572513	-0.000232549	1.68125e-05	-0.000848046	-0.000523294	-0.000961698	-0.000367127	-8.20125e-05	0.00193169	-0.000437206	-0.000397242	9.1732e-05	0.00038363	4.52144e-05	-1.53555e-05	0.000706616	0.000264407	0.000505447	-3.65596e-05	0.000172369	-9.83418e-05	0.00120579	0.000255469	-0.00153282	-0.000357727	-0.000772078	0.000535435	0.000229635	0.000187215	-0.000261455	0.0003103	3.75199e-05	-0.000584686	8.9056e-05
-0.000191238	6.21762e-05	0.00024174	0.000274785	0.000393486	6.39077e-05	-0.000416573	-0.000277001	-0.000230495	-2.74241e-05	0.000973264	0.00034382	4.19203e-05	1.46157e-05	-2.65016e-05	0.0004856	0.000145473	-1.07712e-05	3.21248e-06	-0.000546627	-0.000376117	-0.000582953	-0.0004554	-1.44509e-05	0.000976299	-0.000450433	-0.000326086	-5.79971e-05	0.000333057	-0.00039028	3.74533e-05	0.000536874	-2.60636e-05	0.000288482	-6.48245e-06	-1.30729e-05	-2.81009e-05	0.000349843	4.72946e-05	-0.000569413	-6.16939e-05	-0.000486784	0.000166021	-1.98488e-05	0.000157332	-0.000189111	-5.23547e-05	0.000240781	-0.000268221	0.000280525
-0.000452522	8.21859e-06	0.000516881	0.000220333	0.00131389	0.00036603	-0.000979081	-8.9515e-05	0.000473723	-0.000198846	0.00277388	0.000262468	-2.44636e-05	-0.00020683	-0.000183205	0.000328677	0.00070581	-0.000288421	-0.000145653	-0.00119989	-0.000477639	-0.00130801	-0.000234076	-0.00013625	0.00258849	-0.000649565	-0.000669425	4.55205e-05	0.00035973	9.21421e-06	1.67183e-05	0.000918046	0.000255935	0.000745218	-3.06779e-05	0.000515212	-0.000118357	0.00180946	0.00033335	-0.00219045	-0.000350616	-0.00100591	0.000670904	0.000230001	0.000229115	-0.000389801	0.000393772	-0.00015217	-0.000620362	0.000116688
-0.000469303	2.37781e-05	0.000598949	0.000111824	0.0011588	0.000385963	-0.00103483	-0.000120252	0.000550345	-0.000262464	0.00261385	0.000157607	-3.07386e-05	-0.000165749	-0.000197393	0.000384825	0.000596876	-0.000275805	-4.0141e-05	-0.00105146	-0.000557367	-0.00124217	-0.000257279	-0.000105443	0.00230283	-0.000547442	-0.000683945	2.19212e-05	0.000433883	0.00023922	-8.29167e-06	0.00075063	0.000464086	0.000672937	-3.76732e-05	0.000558535	-0.000136991	0.00155524	0.000284842	-0.00184397	-0.000418573	-0.00095788	0.000607693	0.000281125	0.000213319	-0.000307227	0.000262151	-0.000193792	-0.000659661	-3.98996e-05
-0.000317181	5.94159e-05	0.000654684	0.000149224	0.000742876	0.000218762	-0.000807364	-0.000296773	-2.98161e-05	-0.000148767	0.001793	0.00030237	3.95253e-05	-2.81356e-05	-9.30163e-05	0.00059527	0.000357692	-6.81711e-05	0.000134803	-0.000843093	-0.000648821	-0.000945348	-0.000595638	-5.21529e-06	0.00150712	-0.000541838	-0.000570222	-8.02102e-07	0.000549	-7.87097e-06	8.96539e-06	0.000685377	0.000450825	0.000402735	-5.07436e-05	0.00011951	-9.33147e-05	0.000667853	0.000116173	-0.00105411	-0.000372276	-0.000819673	0.00034046	0.000206242	0.000175316	-0.000188301	-9.05846e-05	0.000168669	-0.000487477	7.03343e-05
-0.000471564	1.15157e-05	0.00063518	0.000279341	0.00102864	0.000246619	-0.000744888	-0.000233055	2.10194e-05	-3.39531e-05	0.00225489	0.000381411	3.95391e-05	-0.000120419	-5.00044e-05	0.00049085	0.000512145	-0.00013839	-6.87067e-06	-0.00113701	-0.000806697	-0.00116734	-0.000403695	-0.000100427	0.00231005	-0.000853288	-0.000510293	6.58917e-05	0.000446329	-0.000159253	6.3703e-05	0.00101959	0.000203668	0.000710379	-5.29277e-05	6.99711e-05	-5.6578e-05	0.00118528	0.000306354	-0.00166835	-0.000462203	-0.000988726	0.000582685	0.000332504	0.000202161	-0.000296465	0.000253181	0.000256473	-0.000568144	0.000274866
-0.000354657	3.0442e-05	0.000129243	0.00010039	0.000691716	0.000256753	-0.000615536	-2.53823e-05	0.000564756	-0.000222681	0.00161425	8.14012e-05	-4.98581e-05	-0.00013958	-0.000158239	0.000170159	0.0003704	-0.000272849	-0.00015736	-0.000575979	-0.000159616	-0.000758046	-1.09542e-05	-0.000116213	0.00155796	-0.000271749	-0.000377678	-2.90054e-05	0.000167217	6.94463e-05	-2.36304e-05	0.000423198	0.0001068	0.000502661	2.24075e-05	0.000529475	-9.48216e-05	0.0011956	0.000200908	-0.00121449	-9.28197e-05	-0.000523574	0.000390928	6.30969e-05	0.00018156	-0.000255154	0.000374295	-0.000303034	-0.000484773	1.98389e-05
-0.000299787	3.15084e-05	0.000701245	0.000194541	0.00108167	0.000294449	-0.000971169	-0.000153246	0.000225042	-0.000183483	0.00236578	0.000315719	2.1152e-05	-5.57994e-05	-0.000139595	0.00054073	0.000446957	-0.000120027	1.43376e-05	-0.00110447	-0.000624114	-0.00122084	-0.000452169	-4.92459e-05	0.00200884	-0.000696751	-0.000801368	-4.25543e-05	0.000531122	4.76564e-05	2.96636e-05	0.000816773	0.00050428	0.000600945	-4.70365e-05	0.000442478	-0.000115128	0.00114304	0.00017937	-0.00154634	-0.000391973	-0.00100511	0.000447381	0.000232893	0.000202864	-0.000273717	-3.16058e-05	-2.47591e-05	-0.000529996	3.95192e-05
-0.000362226	2.29884e-05	0.000424254	0.000275786	0.000965873	0.000256486	-0.000790592	-0.000140747	0.000243516	-0.000117299	0.00214364	0.000284982	-1.56958e-06	-9.2633e-05	-0.000116803	0.000422329	0.000406279	-0.000167073	-0.000104502	-0.000980409	-0.000532219	-0.00110556	-0.000256405	-0.000101915	0.00205418	-0.000674422	-0.000604001	-4.11338e-05	0.000363645	-0.000134098	4.86615e-05	0.000789395	0.000138569	0.000654593	-2.03923e-05	0.000394631	-7.54394e-05	0.00125052	0.000235018	-0.00150673	-0.00025316	-0.000837892	0.000488332	0.000160385	0.000210122	-0.000319004	0.000179422	-8.1012e-06	-0.000488104	0.000194235
-0.000429293	4.71278e-05	0.000518736	0.00017928	0.000599156	0.000190307	-0.00063528	-0.000327582	-4.33715e-05	-7.48435e-05	0.00155824	0.000245707	2.89306e-05	-5.57445e-05	-4.88544e-05	0.000522386	0.000299106	-9.55718e-05	0.000103063	-0.000724685	-0.000725174	-0.000828035	-0.000444334	-4.4203e-05	0.00152797	-0.000556861	-0.000353176	3.19324e-05	0.000447022	-5.75502e-05	2.60219e-05	0.00066528	0.000229084	0.000455274	-4.4774e-05	-1.7104e-05	-5.41038e-05	0.00063612	0.000182734	-0.00092171	-0.000373639	-0.000698507	0.00039629	0.000246757	0.000164937	-0.000179333	7.43145e-05	0.000270827	-0.000492325	0.00016221
-0.000485666	2.04615e-05	0.000497355	0.000180034	0.000758058	0.000229706	-0.000622412	-0.000204224	0.00015045	-7.24352e-05	0.00181213	0.000249709	1.90401e-05	-0.000107402	-5.02137e-05	0.000408692	0.00038205	-0.00016259	9.94164e-06	-0.000847606	-0.000713721	-0.00094434	-0.000273415	-9.93155e-05	0.00191555	-0.000664792	-0.000368166	4.87475e-05	0.000371861	-2.03632e-05	3.45154e-05	0.00077994	0.000203862	0.00062692	-3.2771e-05	0.000101208	-5.55095e-05	0.000959049	0.000272411	-0.00125732	-0.000403527	-0.000787776	0.000497119	0.000311475	0.000181119	-0.000223987	0.000286887	0.000157071	-0.000565014	0.000178027
-0.000392397	4.32752e-05	0.000369241	0.000160085	0.000669727	0.000198525	-0.000594432	-0.000251208	7.05389e-05	-0.000112809	0.00157595	0.000236613	9.65823e-06	-0.000118196	-8.34324e-05	0.000375469	0.000429489	-0.000163215	1.08162e-05	-0.000698911	-0.000453364	-0.000763525	-0.000370752	-6.2584e-05	0.00154827	-0.000412412	-0.000299829	6.2562e-05	0.000332409	-0.000101741	-1.8557e-06	0.000628873	0.000136216	0.000412804	-2.45756e-05	5.5505e-05	-6.77314e-05	0.000877697	0.000191667	-0.00116848	-0.000257237	-0.000633296	0.000405061	0.000151893	0.000166996	-0.000222424	0.000234882	0.000123766	-0.000472482	0.000156895
-0.000176018	6.79093e-05	0.000470733	0.000184077	0.000363337	8.36925e-05	-0.000512679	-0.000314617	-0.000251757	-6.4165e-05	0.00097682	0.000310398	5.8667e-05	6.3636e-05	-2.49519e-05	0.000590861	8.82198e-05	4.18464e-05	0.000140641	-0.000549332	-0.000542993	-0.000604745	-0.000574007	3.12428e-05	0.000803358	-0.000458042	-0.000421516	-6.15611e-05	0.000470772	-0.000170293	2.57289e-05	0.000487181	0.000281603	0.000233442	-3.30885e-05	-2.18933e-05	-4.83662e-05	9.83008e-05	1.4587e-06	-0.000370291	-0.000216529	-0.000562642	0.000118135	8.57696e-05	0.000135203	-0.000106711	-0.000253435	0.000276539	-0.000302894	0.000127881
-0.000256633	4.81505e-05	0.000230263	0.000165986	0.000320878	0.00012735	-0.000441156	-0.000147663	0.000197448	-0.00010894	0.000942494	0.000158211	6.43841e-06	3.7903e-05	-5.14536e-05	0.00041479	-3.28689e-05	-7.12892e-05	-2.32854e-05	-0.000429224	-0.000441371	-0.000591352	-0.000158224	-5.00319e-05	0.000950481	-0.000444905	-0.000386651	-0.000134929	0.000298497	-3.0834e-05	2.7913e-05	0.000354933	0.000154708	0.00042498	1.02353e-05	0.000326942	-4.68573e-05	0.000354465	7.11106e-05	-0.000330273	-0.000131408	-0.000462822	0.00016249	8.43694e-05	0.000154821	-0.000129186	-2.65323e-05	-7.96389e-06	-0.000373664	6.9008e-05
-0.000405586	5.23889e-05	0.000686844	0.000240511	0.000800009	0.000205724	-0.000776858	-0.000393105	-0.00017931	-6.89273e-05	0.00189994	0.000359479	5.1942e-05	-4.84093e-05	-5.58943e-05	0.000650662	0.000390609	-5.98981e-05	0.000133594	-0.000952065	-0.000819582	-0.00100146	-0.000634958	-2.28073e-05	0.00175227	-0.000684003	-0.000500945	3.91001e-05	0.000564566	-0.000137765	3.91776e-05	0.000836536	0.000315413	0.000476878	-6.63915e-05	-5.1803e-05	-6.63572e-05	0.00072018	0.000176824	-0.00117612	-0.000442459	-0.000879041	0.000431329	0.000259956	0.000182903	-0.000218576	-3.50275e-05	0.000367749	-0.000508736	0.000199097
-0.000321605	4.41013e-05	0.000506705	0.000224967	0.000482047	0.000137914	-0.000557743	-0.000253116	-6.50791e-05	-3.76601e-05	0.00131001	0.000290075	4.73054e-05	4.45754e-05	-1.14826e-05	0.000581152	6.35897e-05	-9.86393e-06	8.07963e-05	-0.000692835	-0.000764578	-0.000817424	-0.000384643	-3.52486e-05	0.00132109	-0.000695906	-0.000466464	-8.1247e-05	0.000459855	-0.000105344	6.19376e-05	0.000635286	0.000246769	0.000506527	-2.96862e-05	9.80691e-05	-3.62082e-05	0.000360727	0.000120035	-0.000564552	-0.000319884	-0.000694324	0.000265508	0.000223013	0.000166233	-0.000147147	-9.55033e-05	0.000248228	-0.000424554	0.000176179
-0.000276406	3.11951e-05	0.000336273	0.000252449	0.000530116	0.000130778	-0.000491585	-0.000150772	2.15174e-05	-3.19211e-05	0.00130968	0.000290839	2.99253e-05	7.10836e-06	-2.62716e-05	0.000441088	0.000122566	-5.0938e-05	-3.30975e-05	-0.000678603	-0.000554751	-0.000790529	-0.000253567	-6.53856e-05	0.00138722	-0.000643618	-0.000434907	-8.2894e-05	0.000331324	-0.00020365	6.22082e-05	0.000626509	8.13043e-05	0.000523786	-7.4218e-06	0.000185054	-3.07388e-05	0.000582135	0.000140354	-0.000747708	-0.000187564	-0.00062646	0.000277967	0.000136563	0.000169812	-0.000199431	4.405e-05	0.000127246	-0.000369105	0.000230641
-0.000365107	1.58346e-05	0.000327478	0.000114733	0.000799406	0.000265546	-0.000671602	-2.77774e-05	0.000467754	-0.000178279	0.00182392	0.000144601	-2.35747e-05	-0.000120092	-0.000127677	0.00024357	0.000388796	-0.000223978	-9.98584e-05	-0.000744333	-0.000368663	-0.000903603	-8.6092e-05	-0.000109611	0.00176127	-0.000459136	-0.000468552	-1.35121e-05	0.000256685	9.65489e-05	2.8785e-06	0.000577417	0.000231151	0.000581211	-2.00302e-06	0.000460766	-8.8957e-05	0.00117562	0.000228958	-0.0013233	-0.000233552	-0.000681495	0.000436181	0.000181634	0.00017797	-0.000246192	0.000307749	-0.000195443	-0.000507399	3.78437e-05
-0.000434464	1.86924e-05	0.000488294	7.96134e-05	0.000992085	0.000310621	-0.000786461	-0.000117263	0.00038833	-0.000201814	0.00216545	0.000184432	-1.40667e-05	-0.000192805	-0.00014713	0.000269247	0.000633276	-0.000260349	-3.31733e-05	-0.000900495	-0.000418456	-0.00098794	-0.000267402	-9.64568e-05	0.00201064	-0.000430017	-0.00044903	9.90685e-05	0.000329997	0.000133159	-2.36875e-05	0.000709466	0.000341839	0.000540445	-3.08715e-05	0.000303112	-0.000111994	0.00136653	0.000272004	-0.00172432	-0.000362034	-0.000808628	0.000544881	0.000247621	0.000178007	-0.000266731	0.000377354	-0.000103353	-0.000585406	1.95068e-05
-0.000281378	3.68714e-05	0.000299182	0.000200477	0.000896278	0.000233558	-0.000704881	-0.000125788	0.000259827	-0.000174983	0.0018794	0.0002663	-9.10711e-06	-0.000129827	-0.000144824	0.000314645	0.000496638	-0.000199506	-0.000119351	-0.00083088	-0.000220917	-0.000889287	-0.000296685	-7.77056e-05	0.00171452	-0.000406123	-0.000496673	1.30378e-06	0.000286577	-0.000140546	-4.081e-06	0.000644624	0.000134772	0.000462268	-5.12679e-06	0.000366358	-9.59657e-05	0.00121228	0.000174285	-0.00149491	-0.000136348	-0.000699336	0.000399073	3.87179e-05	0.000191297	-0.000300951	0.000232912	-0.00010808	-0.000441968	0.000123648
-0.000311362	2.96606e-05	0.000617298	0.000286866	0.00115299	0.000252491	-0.00088053	-0.000238253	-1.98919e-05	-0.000105283	0.00238178	0.000416614	3.28179e-05	-0.000120053	-0.000117389	0.000504541	0.000619735	-0.000125738	-2.31718e-05	-0.0011732	-0.000541728	-0.00117059	-0.000557611	-5.49603e-05	0.00213696	-0.000681207	-0.000650893	4.77504e-05	0.000471414	-0.000228607	3.63845e-05	0.000952529	0.000250829	0.000540566	-5.37738e-05	0.000178672	-9.09689e-05	0.00128164	0.000214705	-0.00183321	-0.000333931	-0.000978063	0.000510542	0.000165282	0.000201843	-0.000336429	9.98746e-05	0.000152612	-0.000469939	0.000221906
-0.000213872	-9.29828e-06	0.000218052	0.000288067	0.000920628	0.000202512	-0.000574944	0.00010371	0.000368675	-7.49906e-05	0.001865	0.000302887	-4.69985e-06	-7.86482e-05	-9.12376e-05	0.000212094	0.000327492	-0.000158362	-0.000255787	-0.000911195	-0.000271323	-0.00100512	1.65109e-06	-0.000135754	0.0019295	-0.00069209	-0.000598976	-9.48336e-05	0.00017435	-0.000220291	6.71945e-05	0.000742283	1.764e-06	0.000703629	1.83239e-05	0.000559426	-5.41147e-05	0.00129391	0.000225069	-0.00147737	-8.16145e-05	-0.000736295	0.000397725	8.05017e-05	0.000194936	-0.00032909	0.000286588	-0.000203789	-0.000366791	0.000231415
-0.000194222	6.85782e-05	0.000392106	0.000139149	0.000604645	0.000145921	-0.000607188	-0.000291025	-0.000125487	-0.000146741	0.00133146	0.000298613	3.01259e-05	-6.6496e-05	-0.000101373	0.000438967	0.000423552	-8.06167e-05	7.12294e-05	-0.000627326	-0.000249447	-0.000627468	-0.000600137	1.48294e-05	0.00105078	-0.000242459	-0.000373063	4.2449e-05	0.000390581	-0.000177744	-2.78186e-05	0.00051554	0.000239429	0.000162218	-2.89702e-05	1.04966e-05	-8.67574e-05	0.000596497	4.70753e-05	-0.000979905	-0.000153487	-0.000569749	0.000227879	5.65882e-06	0.000144573	-0.000188665	-1.90335e-05	0.000129938	-0.000339531	9.95769e-05
-0.000324296	-1.43436e-06	9.76837e-05	0.000286705	0.000977633	0.000215002	-0.000523508	-3.75909e-06	0.000342101	-8.55611e-05	0.0019086	0.000287524	-2.21394e-05	-0.000195781	-0.000111872	0.000121175	0.000554623	-0.000257586	-0.000287955	-0.000885766	-0.000133421	-0.000891891	-3.71428e-05	-0.000154365	0.00205145	-0.000513457	-0.000369278	2.92327e-05	9.18153e-05	-0.000304638	2.89268e-05	0.000760687	-0.000176194	0.000623333	1.71262e-05	0.000373328	-5.80353e-05	0.00153917	0.00028368	-0.0017933	-5.96654e-05	-0.000662354	0.000502091	3.52289e-05	0.000196524	-0.00037342	0.000534593	-0.00013831	-0.000415895	0.000282929
-0.000256236	5.30262e-06	0.000297528	0.000170588	0.000963154	0.000227163	-0.00061845	-2.55139e-05	0.000252378	-0.000128536	0.00190163	0.000265529	-6.20021e-06	-0.000174523	-0.000124573	0.000165605	0.000607265	-0.000207185	-0.000142786	-0.000864191	-0.000162943	-0.000869845	-0.000216276	-9.39379e-05	0.00180351	-0.000407918	-0.000430563	6.83572e-05	0.000200191	-0.000131614	-1.60253e-09	0.000695567	0.00010709	0.00046701	-1.11517e-05	0.00029467	-8.34447e-05	0.00134327	0.000222812	-0.00171365	-0.000157781	-0.000691495	0.00044723	8.75847e-05	0.000161395	-0.000303094	0.000360264	-0.000120054	-0.000391685	0.000144084
[truncated: 11,352 more rows]
[truncated: 14 more columns]
