# Supplementary material for: Self-supervised predictive learning accounts for cortical layer-specificity
Source: Nat Commun. 2025 Jul 4;16:6178. doi: 10.1038/s41467-025-61399-5 (PMC12227776; doi:10.1038/s41467-025-61399-5)
Supplement: Supplementary file 4 — Source Data [file 41467_2025_61399_MOESM4_ESM.zip › paper_figures/supp_figures/Figure S12.xlsx]

## Sheet: a
category	input range	number of units	seed
L2/3_pMM	1	31.1113	1
L2/3_pMM	5	32.6426	1
L2/3_pMM	10	34.5389	1
L2/3_pMM	15	37.1207	1
L2/3_pMM	20	37.0931	1
L2/3_nMM	1	1.19523	1
L2/3_nMM	5	10.8376	1
L2/3_nMM	10	10.3658	1
L2/3_nMM	15	11.2734	1
L2/3_nMM	20	9.70274	1
L5_pMM	1	0.482845	1
L5_pMM	5	10.1167	1
L5_pMM	10	14.5598	1
L5_pMM	15	14.7406	1
L5_pMM	20	15.7594	1
L5_nMM	1	26.6894	1
L5_nMM	5	30.9859	1
L5_nMM	10	35.9328	1
L5_nMM	15	39.8172	1
L5_nMM	20	38.6295	1
L2/3_pMM	1	30.9072	2
L2/3_pMM	5	32.6982	2
L2/3_pMM	10	34.3781	2
L2/3_pMM	15	37.392	2
L2/3_pMM	20	36.8272	2
L2/3_nMM	1	1.34121	2
L2/3_nMM	5	10.7134	2
L2/3_nMM	10	10.3174	2
L2/3_nMM	15	11.1357	2
L2/3_nMM	20	9.63678	2
L5_pMM	1	0.391779	2
L5_pMM	5	10.552	2
L5_pMM	10	14.5961	2
L5_pMM	15	14.6672	2
L5_pMM	20	15.7	2
L5_nMM	1	26.7398	2
L5_nMM	5	31.0012	2
L5_nMM	10	36.1381	2
L5_nMM	15	39.7382	2
L5_nMM	20	38.5721	2
L2/3_pMM	1	31.1277	3
L2/3_pMM	5	32.7474	3
L2/3_pMM	10	34.6013	3
L2/3_pMM	15	37.0416	3
L2/3_pMM	20	36.9789	3
L2/3_nMM	1	1.38991	3
L2/3_nMM	5	10.6548	3
L2/3_nMM	10	10.3792	3
L2/3_nMM	15	11.2371	3
L2/3_nMM	20	9.67996	3
L5_pMM	1	0.205247	3
L5_pMM	5	10.4112	3
L5_pMM	10	14.6801	3
L5_pMM	15	14.9499	3
L5_pMM	20	15.651	3
L5_nMM	1	26.759	3
L5_nMM	5	30.9486	3
L5_nMM	10	35.8659	3
L5_nMM	15	39.9112	3
L5_nMM	20	38.4611	3
L2/3_pMM	1	30.9539	4
L2/3_pMM	5	32.7538	4
L2/3_pMM	10	34.4921	4
L2/3_pMM	15	37.2973	4
L2/3_pMM	20	36.9648	4
L2/3_nMM	1	1.26693	4
L2/3_nMM	5	10.5983	4
L2/3_nMM	10	10.5018	4
L2/3_nMM	15	11.2747	4
L2/3_nMM	20	9.61293	4
L5_pMM	1	0.398501	4
L5_pMM	5	10.3139	4
L5_pMM	10	14.6345	4
L5_pMM	15	14.8122	4
L5_pMM	20	15.5304	4
L5_nMM	1	26.8345	4
L5_nMM	5	30.9424	4
L5_nMM	10	36.1753	4
L5_nMM	15	39.8853	4
L5_nMM	20	38.5758	4
L2/3_pMM	1	30.993	5
L2/3_pMM	5	32.6707	5
L2/3_pMM	10	34.8348	5
L2/3_pMM	15	37.2028	5
L2/3_pMM	20	37.0176	5
L2/3_nMM	1	1.58364	5
L2/3_nMM	5	10.5722	5
L2/3_nMM	10	10.3827	5
L2/3_nMM	15	11.2602	5
L2/3_nMM	20	9.69469	5
L5_pMM	1	0.217357	5
L5_pMM	5	10.3022	5
L5_pMM	10	14.5561	5
L5_pMM	15	14.8393	5
L5_pMM	20	15.4796	5
L5_nMM	1	26.7294	5
L5_nMM	5	31.1182	5
L5_nMM	10	36.2063	5
L5_nMM	15	39.6619	5
L5_nMM	20	38.6357	5

## Sheet: b
category	input range	number of units	seed
L2/3_pMM	3	31.1191	1
L2/3_pMM	4	28.7503	1
L2/3_pMM	5	30.1729	1
L2/3_pMM	6	31.4055	1
L2/3_pMM	7	32.6967	1
L2/3_nMM	3	1.23486	1
L2/3_nMM	4	0.384135	1
L2/3_nMM	5	6.25146	1
L2/3_nMM	6	11.8413	1
L2/3_nMM	7	9.19473	1
L5_pMM	3	0.785185	1
L5_pMM	4	0.448792	1
L5_pMM	5	2.67219	1
L5_pMM	6	4.84278	1
L5_pMM	7	8.06185	1
L5_nMM	3	26.5243	1
L5_nMM	4	26.3794	1
L5_nMM	5	26.8958	1
L5_nMM	6	20.2672	1
L5_nMM	7	24.2779	1
L2/3_pMM	3	30.915	2
L2/3_pMM	4	28.8058	2
L2/3_pMM	5	30.0121	2
L2/3_pMM	6	31.6768	2
L2/3_pMM	7	32.4308	2
L2/3_nMM	3	1.38084	2
L2/3_nMM	4	0.259942	2
L2/3_nMM	5	6.20305	2
L2/3_nMM	6	11.7036	2
L2/3_nMM	7	9.12876	2
L5_pMM	3	0.694119	2
L5_pMM	4	0.884027	2
L5_pMM	5	2.70859	2
L5_pMM	6	4.76939	2
L5_pMM	7	8.00238	2
L5_nMM	3	26.5746	2
L5_nMM	4	26.3947	2
L5_nMM	5	27.1011	2
L5_nMM	6	20.1882	2
L5_nMM	7	24.2206	2
L2/3_pMM	3	31.1355	3
L2/3_pMM	4	28.8551	3
L2/3_pMM	5	30.2354	3
L2/3_pMM	6	31.3264	3
L2/3_pMM	7	32.5824	3
L2/3_nMM	3	1.42954	3
L2/3_nMM	4	0.20138	3
L2/3_nMM	5	6.26488	3
L2/3_nMM	6	11.8051	3
L2/3_nMM	7	9.17194	3
L5_pMM	3	0.507588	3
L5_pMM	4	0.743268	3
L5_pMM	5	2.79257	3
L5_pMM	6	5.05214	3
L5_pMM	7	7.95347	3
L5_nMM	3	26.5938	3
L5_nMM	4	26.3421	3
L5_nMM	5	26.8289	3
L5_nMM	6	20.3612	3
L5_nMM	7	24.1096	3
L2/3_pMM	3	30.9617	4
L2/3_pMM	4	28.8614	4
L2/3_pMM	5	30.1261	4
L2/3_pMM	6	31.5821	4
L2/3_pMM	7	32.5683	4
L2/3_nMM	3	1.30656	4
L2/3_nMM	4	0.144884	4
L2/3_nMM	5	6.38744	4
L2/3_nMM	6	11.8427	4
L2/3_nMM	7	9.10492	4
L5_pMM	3	0.700841	4
L5_pMM	4	0.646007	4
L5_pMM	5	2.74694	4
L5_pMM	6	4.91441	4
L5_pMM	7	7.83279	4
L5_nMM	3	26.6693	4
L5_nMM	4	26.336	4
L5_nMM	5	27.1383	4
L5_nMM	6	20.3353	4
L5_nMM	7	24.2243	4
L2/3_pMM	3	31.0008	5
L2/3_pMM	4	28.7784	5
L2/3_pMM	5	30.4688	5
L2/3_pMM	6	31.4875	5
L2/3_pMM	7	32.6211	5
L2/3_nMM	3	1.62327	5
L2/3_nMM	4	0.118731	5
L2/3_nMM	5	6.26841	5
L2/3_nMM	6	11.8282	5
L2/3_nMM	7	9.18668	5
L5_pMM	3	0.519698	5
L5_pMM	4	0.634318	5
L5_pMM	5	2.66855	5
L5_pMM	6	4.94153	5
L5_pMM	7	7.78199	5
L5_nMM	3	26.5642	5
L5_nMM	4	26.5118	5
L5_nMM	5	27.1693	5
L5_nMM	6	20.1119	5
L5_nMM	7	24.2842	5

## Sheet: c
non-linear			linear
speed	input dim		speed	input dim		L2/3
0.01	4.99133		0.01	-0.0881977		non-linear (pMM)	25.72	30.54	21.93	26.97	23.34
0.01	5.11201		0.01	-0.00469039		non-linear(nMM)	7.66	3.25	10.56	5.12	8.24
0.01	5.19245		0.01	0.0579401		linear (pMM)	30.95	34.98	32.87	28.68	29.81
0.01	5.27293		0.01	0.141447		linear(nMM)	1.35	4.45	2.89	2.65	1.04
0.01	5.3937		0.01	0.204078
0.05	9.80514		0.05	1.85891
0.05	9.90579		0.05	2.0468
0.05	10.0265		0.05	2.10943		L5
0.05	10.0869		0.05	2.23469		non-linear (pMM)	9.97	4.82	13.78	11.26	6.89
0.05	10.2076		0.05	2.38083		non-linear(nMM)	19.95	18.1	24.7	17.37	22.84
0.1	8.4218		0.1	3.97303		linear (pMM)	0.68	1.57	0.34	0.98	1.07
0.1	8.30111		0.1	4.09843		linear(nMM)	26.62	27.78	24.06	29.23	22.45
0.1	8.28099		0.1	4.14019
0.1	8.22063		0.1	4.24443
0.1	8.07987		0.1	4.34868
0.15	2.59192		0.15	6.02411
0.15	2.41083		0.15	6.1285
0.15	2.29019		0.15	6.23274
0.15	2.20971		0.15	6.29537
0.15	2.12918		0.15	6.37874
0.2	0.765998		0.2	7.90749
0.2	0.58491		0.2	8.09566
0.2	0.52459		0.2	8.17916
0.2	0.383745		0.2	8.24179
0.2	0.26302		0.2	8.32516
0.25	4.97628		0.25	9.91737
0.25	5.03668		0.25	10.0218
0.25	5.05672		0.25	10.0635
0.25	5.03655		0.25	10.1261
0.25	4.97623		0.25	10.2304
