# Supplementary material for: Self-supervised predictive learning accounts for cortical layer-specificity
Source: Nat Commun. 2025 Jul 4;16:6178. doi: 10.1038/s41467-025-61399-5 (PMC12227776; doi:10.1038/s41467-025-61399-5)
Supplement: Supplementary file 4 — Source Data [file 41467_2025_61399_MOESM4_ESM.zip › paper_figures/supp_figures/Figure S3.xlsx]

## Sheet: a
x1	x2	cue	preds_l23	preds_l5
7	8	1	4	1
7	6	-1	4	5
6	6	0	4	1
1	0	-1	0	0
6	6	0	4	3
4	4	0	2	1
6	7	1	6	1
6	6	0	0	5
3	4	1	6	0
2	1	-1	1	1
4	5	1	5	5
2	3	1	0	5
4	3	-1	0	3
6	7	1	8	0
4	5	1	8	5
3	4	1	4	4
0	0	0	4	0
3	4	1	4	4
4	3	-1	0	0
8	8	0	6	5
7	6	-1	4	6
7	8	1	2	5
1	0	-1	0	0
0	1	1	6	0
0	0	0	0	0
4	5	1	7	5
2	1	-1	8	5
7	6	-1	2	0
5	6	1	6	6
2	2	0	2	2
7	6	-1	2	0
2	2	0	0	6
4	5	1	5	5
7	8	1	6	0
5	4	-1	0	5
6	7	1	8	1
8	7	-1	0	3
7	6	-1	0	1
8	8	0	2	0
3	2	-1	2	2
1	2	1	8	5
4	4	0	4	4
4	4	0	0	0
6	7	1	8	5
5	6	1	4	6
1	0	-1	0	0
0	1	1	3	5
8	8	0	0	0
3	2	-1	2	2
4	3	-1	1	2
1	0	-1	0	0
1	0	-1	0	0
2	3	1	5	5
3	2	-1	0	5
1	2	1	4	0
2	1	-1	0	1
7	6	-1	0	1
4	5	1	5	5
5	6	1	4	0
2	3	1	7	5
6	5	-1	5	5
5	6	1	4	4
7	7	0	6	0
5	5	0	5	5
2	3	1	7	5
3	2	-1	0	6
7	8	1	4	5
2	3	1	3	3
7	7	0	3	1
3	4	1	6	1
6	5	-1	0	4
7	6	-1	0	6
6	5	-1	0	0
2	2	0	4	0
6	6	0	8	1
2	3	1	5	2
5	6	1	2	0
4	4	0	0	1
5	6	1	6	6
8	7	-1	0	1
3	2	-1	0	0
1	0	-1	0	0
0	0	0	0	7
6	5	-1	0	5
6	6	0	0	1
6	5	-1	1	2
4	5	1	5	5
2	3	1	7	1
0	0	0	2	4
6	6	0	0	1
1	1	0	2	0
6	6	0	0	0
8	7	-1	8	1
4	4	0	0	0
4	4	0	0	6
4	4	0	2	1
7	7	0	3	6
3	4	1	6	0
4	5	1	8	0
6	7	1	6	1
7	6	-1	0	1
5	5	0	5	5
8	8	0	6	1
5	5	0	5	5
4	4	0	0	0
8	7	-1	0	5
5	4	-1	0	2
0	1	1	7	1
2	1	-1	0	0
5	6	1	6	6
4	4	0	0	3
1	2	1	4	3
1	0	-1	0	6
5	6	1	6	6
5	5	0	3	1
7	6	-1	0	5
2	2	0	4	5
2	1	-1	1	1
8	8	0	8	8
6	5	-1	0	0
8	8	0	2	1
6	7	1	8	1
0	1	1	3	3
2	1	-1	0	6
8	8	0	4	5
1	1	0	1	1
6	5	-1	2	5
4	3	-1	0	6
8	8	0	6	3
8	8	0	0	6
6	6	0	2	0
7	6	-1	0	1
7	8	1	8	8
8	8	0	8	8
0	0	0	2	5
5	6	1	8	3
6	5	-1	3	0
5	4	-1	2	0
8	8	0	6	5
0	1	1	8	6
4	4	0	0	0
5	6	1	6	6
0	0	0	2	0
8	8	0	4	0
2	2	0	2	2
6	6	0	4	1
8	7	-1	0	0
0	1	1	3	5
7	7	0	0	0
8	7	-1	0	6
0	0	0	2	5
7	6	-1	4	6
6	6	0	4	1
6	7	1	6	1
0	0	0	2	1
1	1	0	1	1
2	3	1	3	5
5	5	0	5	5
8	8	0	0	5
4	3	-1	0	0
8	8	0	4	6
2	3	1	8	6
7	8	1	4	1
0	0	0	2	1
5	6	1	6	6
4	3	-1	0	0
2	3	1	5	5
0	1	1	8	1
5	4	-1	2	1
6	5	-1	3	2
4	4	0	2	6
7	6	-1	2	5
6	6	0	0	0
5	5	0	3	1
1	2	1	6	2
6	7	1	7	7
3	2	-1	0	6
2	2	0	2	2
0	1	1	8	6
1	2	1	2	2
8	8	0	0	1
4	4	0	4	4
7	8	1	6	3
8	7	-1	0	1
5	6	1	8	0
1	1	0	5	0
4	4	0	4	4
7	7	0	8	0
6	6	0	0	5
5	6	1	6	6
3	3	0	3	3
3	2	-1	0	3
8	7	-1	0	0
6	6	0	2	0
7	7	0	1	1
1	1	0	3	0
6	6	0	0	0
6	5	-1	1	1
7	8	1	0	0
1	2	1	6	6
1	1	0	1	1
0	1	1	3	0
5	6	1	0	1
8	8	0	2	6
3	3	0	1	1
5	6	1	8	2
3	2	-1	2	2
1	2	1	6	1
7	8	1	4	5
1	0	-1	0	0
8	8	0	2	2
5	6	1	0	5
4	4	0	4	4
6	5	-1	0	0
5	4	-1	0	0
7	6	-1	0	0
3	3	0	5	0
6	5	-1	0	6
4	3	-1	0	0
1	1	0	3	6
2	2	0	2	2
0	0	0	0	0
6	7	1	7	7
2	1	-1	0	6
5	5	0	3	7
6	6	0	8	6
1	0	-1	2	6
0	0	0	2	0
1	1	0	3	1
0	1	1	8	6
0	0	0	0	0
1	1	0	1	1
2	3	1	5	0
3	3	0	1	0
8	8	0	2	0
6	7	1	8	1
5	4	-1	0	0
7	7	0	5	2
8	7	-1	0	5
7	7	0	0	1
5	6	1	8	1
4	5	1	7	5
4	4	0	2	0
5	5	0	5	5
4	4	0	2	0
5	5	0	3	0
1	1	0	1	1
0	1	1	3	5
3	2	-1	0	4
6	5	-1	0	0
8	8	0	4	6
0	0	0	0	0
3	3	0	0	0
8	8	0	6	6
3	2	-1	0	6
7	8	1	6	1
7	8	1	0	3
4	5	1	3	6
7	6	-1	0	5
0	0	0	0	0
0	0	0	2	6
2	1	-1	1	1
3	3	0	5	4
6	5	-1	1	5
8	8	0	2	6
5	5	0	1	1
4	5	1	8	6
7	7	0	0	5
1	0	-1	0	0
5	4	-1	4	4
1	1	0	5	0
7	7	0	7	7
8	8	0	8	8
0	1	1	5	2
6	7	1	8	0
3	4	1	6	0
3	2	-1	0	0
7	7	0	1	4
8	7	-1	0	1
5	4	-1	2	5
1	0	-1	0	0
2	2	0	2	2
2	3	1	5	6
0	1	1	1	1
5	4	-1	0	0
6	5	-1	0	5
7	8	1	8	8
1	0	-1	0	0
5	6	1	8	6
7	7	0	3	6
6	6	0	0	5
7	7	0	7	7
0	1	1	8	1
4	3	-1	0	6
6	7	1	3	1
6	6	0	2	1
1	1	0	3	1
3	2	-1	0	6
7	8	1	8	8
3	4	1	4	4
3	4	1	8	6
3	4	1	4	4
3	3	0	1	1
4	4	0	4	4
1	1	0	1	1
0	0	0	0	0
8	8	0	4	1
3	3	0	3	3
8	8	0	4	6
4	4	0	4	4
0	0	0	2	0
0	0	0	0	0
8	8	0	2	1
4	5	1	7	3
0	0	0	4	1
8	8	0	2	6
5	4	-1	4	4
1	0	-1	0	0
3	3	0	3	3
1	0	-1	0	0
2	3	1	5	5
5	5	0	3	0
7	6	-1	0	5
6	7	1	8	6
1	1	0	1	1
4	4	0	2	5
3	3	0	3	3
0	1	1	3	1
2	3	1	8	1
3	2	-1	2	6
0	0	0	0	6
3	2	-1	0	1
2	1	-1	0	1
4	5	1	5	5
3	3	0	1	6
0	1	1	8	6
5	5	0	5	5
0	1	1	5	5
2	3	1	3	5
7	6	-1	0	0
2	2	0	2	2
3	4	1	4	4
3	2	-1	0	1
5	5	0	7	1
3	2	-1	0	5
3	2	-1	0	0
3	4	1	8	5
1	1	0	1	6
2	1	-1	1	1
7	8	1	6	0
2	3	1	8	5
0	0	0	8	6
3	2	-1	2	2
4	3	-1	0	0
4	5	1	8	1
4	4	0	4	4
7	6	-1	0	0
4	5	1	5	5
2	1	-1	0	6
5	6	1	8	4
6	7	1	7	7
6	5	-1	0	1
0	0	0	4	6
4	3	-1	1	1
1	0	-1	0	0
6	7	1	8	1
4	3	-1	0	5
2	2	0	2	2
3	3	0	1	0
7	6	-1	2	0
6	7	1	5	0
2	2	0	0	4
3	4	1	6	5
4	5	1	5	5
2	2	0	4	6
7	7	0	1	2
0	1	1	8	1
7	7	0	0	1
3	4	1	4	4
4	5	1	8	7
5	6	1	6	6
4	4	0	2	0
6	7	1	6	4
2	3	1	5	6
0	1	1	5	6
5	5	0	7	2
7	6	-1	2	5
6	5	-1	0	5
2	1	-1	1	1
4	5	1	5	5
1	1	0	1	1
8	8	0	4	0
5	6	1	6	6
8	8	0	0	1
3	2	-1	0	0
8	8	0	4	5
2	2	0	2	2
7	6	-1	4	1
8	8	0	8	8
0	0	0	2	6
1	1	0	7	6
1	1	0	3	6
1	1	0	8	1
5	5	0	5	5
7	6	-1	0	0
2	2	0	2	2
2	3	1	7	2
8	8	0	0	6
6	6	0	0	1
2	2	0	4	5
5	4	-1	0	6
1	1	0	3	0
0	1	1	5	0
2	1	-1	1	1
0	0	0	0	0
5	6	1	6	6
7	7	0	1	0
0	0	0	0	7
7	6	-1	0	6
4	3	-1	0	0
6	7	1	4	0
7	6	-1	8	5
3	2	-1	0	1
0	0	0	4	4
4	5	1	5	5
4	5	1	7	0
6	5	-1	5	5
8	8	0	2	6
1	2	1	6	6
0	0	0	0	0
7	6	-1	0	0
1	0	-1	0	0
6	5	-1	0	6
6	5	-1	0	5
4	5	1	5	5
0	1	1	7	1
1	0	-1	0	0
6	7	1	3	3
5	6	1	0	1
0	0	0	0	0
1	1	0	1	1
5	6	1	6	6
8	7	-1	0	0
6	5	-1	0	1
6	7	1	8	1
6	5	-1	1	1
8	8	0	2	6
0	0	0	0	0
2	1	-1	0	8
7	6	-1	0	6
3	4	1	4	4
1	2	1	8	0
3	3	0	3	3
1	0	-1	0	0
5	6	1	6	6
4	5	1	5	5
5	5	0	5	5
1	2	1	8	5
7	6	-1	6	6
8	8	0	6	0
0	1	1	5	0
6	7	1	8	0
2	2	0	2	2
2	2	0	2	2
0	1	1	3	6
5	5	0	0	0
3	2	-1	0	4
3	2	-1	0	0
5	4	-1	0	0
5	6	1	8	5
0	0	0	0	0
8	7	-1	0	0
3	2	-1	0	1
2	2	0	2	2
5	5	0	7	0
4	5	1	5	5
1	1	0	1	1
5	6	1	4	1
3	2	-1	0	1
8	8	0	0	6
4	3	-1	0	6
1	0	-1	0	0
4	5	1	8	4
7	8	1	8	8
4	5	1	8	0
3	2	-1	0	1
6	5	-1	0	1
7	7	0	0	6
3	3	0	0	6
4	4	0	4	4
2	1	-1	1	1
3	4	1	6	0
0	0	0	0	0
5	4	-1	0	1
7	8	1	4	6
5	5	0	3	0
5	5	0	1	5
5	6	1	6	6
4	3	-1	0	5
4	4	0	0	3
6	5	-1	0	0
4	5	1	5	5
0	0	0	4	0
4	3	-1	0	2
6	7	1	6	3
4	4	0	2	1
7	7	0	5	1
6	7	1	6	0
4	5	1	5	5
6	6	0	4	1
7	6	-1	0	6
4	5	1	5	5
1	1	0	3	6
5	4	-1	0	1
0	1	1	3	1
0	0	0	0	0
3	4	1	4	4
7	6	-1	4	0
5	6	1	8	6
0	1	1	8	1
0	0	0	2	1
5	4	-1	0	5
6	5	-1	2	5
7	7	0	3	6
2	2	0	8	0
8	8	0	4	0
1	2	1	2	2
8	8	0	6	0
1	1	0	3	0
8	7	-1	0	1
4	5	1	5	5
5	5	0	5	5
5	5	0	5	5
1	2	1	4	6
1	2	1	6	1
7	7	0	5	1
0	0	0	4	1
6	6	0	4	0
8	8	0	0	5
5	4	-1	0	1
0	1	1	5	0
3	3	0	3	3
4	4	0	0	6
4	3	-1	0	0
5	5	0	1	0
8	8	0	0	2
6	5	-1	0	4
5	5	0	3	6
4	3	-1	1	0
2	1	-1	1	1
1	2	1	2	2
0	0	0	2	6
8	7	-1	0	6
7	6	-1	0	0
6	5	-1	0	0
6	6	0	0	0
5	4	-1	0	4
3	3	0	1	6
3	2	-1	0	2
5	6	1	6	6
1	0	-1	0	0
4	4	0	2	0
6	5	-1	0	5
4	5	1	7	0
2	1	-1	8	5
5	6	1	4	2
3	3	0	5	5
5	6	1	8	5
5	5	0	8	0
3	2	-1	0	0
0	0	0	0	0
3	3	0	3	3
7	8	1	8	8
0	1	1	3	1
6	6	0	6	6
7	6	-1	4	5
2	1	-1	0	6
0	0	0	0	0
0	0	0	4	0
8	8	0	0	1
6	7	1	8	1
4	4	0	0	0
7	7	0	5	6
0	0	0	0	0
6	5	-1	0	4
5	5	0	5	5
8	8	0	0	1
3	3	0	2	5
8	7	-1	0	1
7	6	-1	0	2
5	5	0	1	1
5	4	-1	0	7
5	4	-1	2	1
5	4	-1	0	0
6	5	-1	0	5
7	8	1	4	5
6	5	-1	0	1
6	7	1	8	0
1	0	-1	0	6
6	6	0	0	7
2	3	1	5	0
8	8	0	0	6
6	5	-1	1	5
4	4	0	4	4
3	4	1	4	4
8	8	0	0	5
4	3	-1	3	5
5	4	-1	2	5
1	0	-1	0	0
1	1	0	1	1
7	6	-1	0	6
0	1	1	5	1
2	2	0	2	2
8	8	0	8	8
5	4	-1	2	6
7	8	1	8	8
4	4	0	4	4
6	5	-1	1	6
3	4	1	6	3
0	0	0	2	1
7	7	0	3	0
7	6	-1	0	1
1	2	1	6	5
6	6	0	0	5
5	5	0	5	5
6	7	1	4	5
2	2	0	2	2
5	5	0	5	5
0	1	1	3	6
7	6	-1	0	1
2	2	0	2	2
5	6	1	8	0
8	8	0	0	4
1	0	-1	0	2
4	4	0	2	3
6	7	1	8	0
1	0	-1	0	0
8	8	0	0	1
8	8	0	0	0
4	5	1	5	5
5	4	-1	8	5
4	4	0	4	4
5	4	-1	0	5
2	2	0	2	5
3	3	0	5	5
5	4	-1	2	6
5	6	1	4	4
1	0	-1	0	0
0	0	0	0	0
2	2	0	2	2
6	6	0	4	6
4	5	1	8	6
7	8	1	8	8
5	6	1	8	0
1	2	1	4	0
1	2	1	6	0
7	7	0	0	0
7	7	0	5	5
1	2	1	8	1
4	4	0	4	4
3	2	-1	0	0
6	7	1	7	7
8	7	-1	0	4
8	8	0	2	0
6	6	0	2	6
7	6	-1	0	1
8	8	0	2	6
5	5	0	3	5
8	8	0	0	5
3	2	-1	2	2
5	5	0	3	6
5	5	0	1	0
5	5	0	3	4
5	4	-1	0	5
0	1	1	7	6
5	5	0	5	5
5	4	-1	2	5
5	5	0	0	2
7	7	0	8	6
2	1	-1	1	1
3	4	1	6	0
4	5	1	7	1
4	3	-1	0	5
5	6	1	6	6
4	5	1	7	0
8	8	0	0	5
8	8	0	4	4
6	5	-1	0	0
8	7	-1	0	0
3	2	-1	0	6
0	0	0	0	7
6	5	-1	1	0
2	2	0	2	2
3	4	1	8	2
7	8	1	8	8
8	8	0	0	0
8	8	0	4	1
6	7	1	7	7
3	4	1	4	4
2	3	1	5	5
2	3	1	3	3
3	3	0	3	5
0	0	0	0	0
6	5	-1	1	2
8	7	-1	3	2
5	4	-1	0	6
6	6	0	4	1
0	0	0	6	0
8	8	0	0	0
3	3	0	1	5
5	4	-1	0	0
4	3	-1	0	3
7	7	0	6	6
5	4	-1	0	0
0	0	0	0	0
8	8	0	2	1
5	6	1	6	7
0	0	0	2	0
3	4	1	4	5
5	6	1	6	6
8	8	0	2	6
6	5	-1	0	6
3	3	0	3	5
6	7	1	7	7
3	2	-1	0	5
5	5	0	1	3
5	4	-1	0	0
0	1	1	5	6
0	1	1	3	0
1	1	0	3	1
7	7	0	0	0
1	2	1	6	6
8	8	0	0	6
4	3	-1	0	5
4	5	1	7	5
2	3	1	5	5
6	7	1	8	1
5	4	-1	0	1
7	7	0	7	7
0	1	1	5	1
2	2	0	2	2
2	2	0	2	2
1	2	1	8	3
4	3	-1	0	1
1	2	1	4	6
3	4	1	6	1
7	7	0	5	1
0	0	0	4	1
5	4	-1	0	6
7	6	-1	0	6
0	0	0	2	5
6	7	1	7	7
1	1	0	5	0
1	2	1	6	0
0	0	0	2	0
5	6	1	6	6
8	8	0	6	5
7	6	-1	0	1
2	2	0	2	5
2	2	0	8	0
0	1	1	5	0
6	5	-1	1	0
6	5	-1	0	1
2	3	1	5	0
2	1	-1	0	1
4	4	0	4	4
6	5	-1	0	0
6	5	-1	3	0
6	7	1	8	5
6	5	-1	0	5
2	2	0	2	2
8	7	-1	5	1
7	7	0	1	1
0	1	1	7	0
1	2	1	8	1
2	2	0	2	2
5	6	1	6	6
2	3	1	5	6
7	7	0	5	6
5	5	0	5	5
2	1	-1	1	1
5	6	1	4	0
6	5	-1	0	1
2	3	1	3	5
6	6	0	2	0
5	4	-1	2	0
6	5	-1	0	1
2	2	0	2	2
5	5	0	5	5
6	6	0	4	5
7	8	1	6	0
1	1	0	1	1
3	4	1	4	4
6	7	1	5	6
4	3	-1	0	1
3	3	0	3	3
6	6	0	4	5
4	3	-1	1	5
5	5	0	5	5
2	2	0	2	2
0	1	1	5	5
4	4	0	4	5
6	6	0	2	1
4	5	1	5	5
6	6	0	0	4
5	5	0	3	0
0	0	0	2	4
6	6	0	4	6
2	1	-1	1	1
8	8	0	4	1
7	7	0	8	1
1	1	0	1	1
0	1	1	1	1
4	5	1	8	6
3	2	-1	0	4
7	7	0	8	2
6	6	0	2	0
4	3	-1	0	0
6	6	0	0	6
1	0	-1	2	6
8	8	0	8	8
2	3	1	5	0
7	8	1	4	0
5	4	-1	2	1
6	6	0	4	6
4	5	1	5	5
0	1	1	8	1
1	2	1	6	6
7	6	-1	2	1
5	5	0	5	5
1	1	0	5	1
2	3	1	5	6
5	4	-1	2	0
7	8	1	0	1
5	4	-1	0	5
8	7	-1	0	2
5	6	1	6	6
2	1	-1	0	1
5	5	0	5	5
1	2	1	4	6
7	6	-1	0	1
0	0	0	2	5
8	8	0	6	5
6	7	1	7	7
1	1	0	1	1
1	2	1	8	0
0	1	1	7	2
0	0	0	4	1
8	7	-1	0	0
0	0	0	0	0
4	3	-1	0	1
4	4	0	2	1
1	0	-1	0	0
1	0	-1	0	0
2	1	-1	1	1
7	7	0	4	0
3	2	-1	0	1
6	6	0	4	0
4	5	1	8	0
0	1	1	3	6
6	5	-1	0	6
1	0	-1	0	0
7	7	0	6	0
3	4	1	6	1
5	5	0	5	5
2	1	-1	1	1
1	0	-1	0	0
2	2	0	2	2
3	2	-1	0	0
0	0	0	2	0
4	4	0	2	6
3	4	1	4	4
1	1	0	3	1
5	5	0	3	0
3	4	1	4	4
0	0	0	4	2
6	6	0	4	1
1	0	-1	8	3
1	1	0	1	1
8	8	0	6	5
1	0	-1	0	0
0	0	0	4	0
8	8	0	2	2
0	0	0	0	0
5	5	0	5	5
2	1	-1	1	1
0	1	1	0	0
4	4	0	4	4
2	2	0	0	0
6	5	-1	1	6
1	1	0	1	1
4	4	0	2	0
6	7	1	7	7
5	6	1	6	6
2	2	0	4	1
4	4	0	4	5
7	8	1	6	0
8	7	-1	0	4
2	1	-1	0	0
7	8	1	8	8
5	4	-1	0	2
8	7	-1	0	6
7	7	0	5	5
7	8	1	6	0
7	8	1	4	6
0	1	1	5	0
6	5	-1	3	8
1	1	0	1	1
5	4	-1	0	0
2	1	-1	1	1
8	8	0	0	0
1	2	1	8	1
2	1	-1	0	1
1	2	1	8	1
0	1	1	5	1
3	2	-1	0	6
0	1	1	5	0
7	8	1	8	8
0	0	0	2	1
2	2	0	2	6
6	5	-1	0	6
1	1	0	7	6
2	1	-1	1	1
2	1	-1	0	6
4	4	0	0	0
7	8	1	6	5
6	5	-1	2	1
4	5	1	7	5
0	1	1	8	5
1	0	-1	0	0
5	4	-1	4	4
6	5	-1	0	5
2	2	0	8	1
2	2	0	2	2
0	1	1	8	1
7	6	-1	0	5
1	1	0	1	1
6	6	0	4	5
1	1	0	1	1
6	6	0	0	6
3	2	-1	2	6
5	6	1	4	1
4	5	1	5	5
5	4	-1	0	6
8	8	0	4	6
7	6	-1	0	6
3	4	1	6	6
6	7	1	8	0
1	2	1	2	2
8	8	0	0	1
5	5	0	3	1
7	7	0	0	5
8	8	0	4	5
7	7	0	1	1
4	3	-1	0	1
2	1	-1	0	0
4	3	-1	0	0
2	2	0	2	2
7	6	-1	0	0
2	2	0	2	2
8	7	-1	0	5
4	3	-1	0	0
6	7	1	8	1
2	3	1	3	3
8	8	0	0	1
6	7	1	6	0
5	4	-1	0	5
4	5	1	5	5
5	6	1	6	6
2	2	0	2	2
8	8	0	2	1
7	8	1	0	6
0	0	0	2	5
1	2	1	2	2
4	4	0	4	4
6	6	0	0	1
3	4	1	4	4
5	4	-1	0	0
5	5	0	5	5
2	3	1	5	0
1	1	0	3	5
8	8	0	4	1
0	1	1	7	1
0	0	0	2	5
1	0	-1	2	6
0	0	0	0	0
8	8	0	0	0
5	4	-1	4	4
8	8	0	0	1
1	1	0	1	1
7	8	1	6	5
8	7	-1	1	0
3	4	1	8	0
5	6	1	8	0
1	0	-1	0	0
8	8	0	2	0
6	7	1	6	0
0	0	0	2	0
6	6	0	6	6
8	7	-1	0	5
2	3	1	5	0
5	4	-1	0	5
7	7	0	0	5
1	0	-1	0	0
7	6	-1	0	0
4	4	0	4	4
1	0	-1	0	0
6	5	-1	1	6
5	5	0	3	0
5	4	-1	2	0
3	2	-1	2	2
6	7	1	8	4
5	5	0	5	5
4	3	-1	0	0
6	5	-1	0	0
8	7	-1	3	0
1	1	0	1	1
1	0	-1	0	0
5	6	1	2	5
6	7	1	6	6
2	3	1	3	3
4	5	1	7	1
8	7	-1	0	6
6	5	-1	3	0
6	7	1	3	3
6	6	0	6	6
4	5	1	5	5
0	1	1	5	1
7	7	0	5	0
2	2	0	2	6
0	1	1	5	1
4	3	-1	0	5
2	3	1	8	0
5	5	0	3	0
2	1	-1	1	1
8	7	-1	0	1
2	2	0	2	2
0	0	0	2	1
7	8	1	6	0
3	3	0	1	0
0	1	1	7	1
5	4	-1	0	0
4	4	0	2	0
5	5	0	5	5
8	8	0	0	0
4	3	-1	1	3
5	4	-1	0	0
7	8	1	4	1
1	2	1	4	6
6	5	-1	1	3
8	8	0	0	0
1	1	0	3	6
7	7	0	0	6
6	7	1	7	7
3	3	0	1	1
5	5	0	5	5
6	6	0	4	5
4	5	1	5	5
8	8	0	4	0
1	1	0	1	1
7	7	0	5	1
1	0	-1	0	0
7	8	1	6	0
6	5	-1	3	5
8	7	-1	0	1
1	2	1	6	0
8	8	0	0	1
6	7	1	8	0
8	7	-1	0	5
5	4	-1	0	6
1	1	0	3	5
7	7	0	3	1
5	4	-1	0	5
6	6	0	4	2
1	2	1	2	6
8	8	0	2	0
4	4	0	2	1
6	7	1	8	2
2	3	1	8	5
0	0	0	0	0
8	8	0	0	6
8	7	-1	0	0
5	5	0	5	5
7	7	0	5	6
4	3	-1	3	3
1	1	0	1	1
7	7	0	8	0
5	6	1	6	6
2	2	0	2	2
0	0	0	4	3
8	7	-1	1	1
5	6	1	8	1
1	0	-1	0	0
1	0	-1	2	0
0	0	0	4	4
2	1	-1	0	6
1	1	0	8	0
1	2	1	6	5
1	1	0	8	1
7	8	1	2	0
5	5	0	5	5
4	3	-1	0	0
1	0	-1	0	0
7	7	0	8	1
4	3	-1	0	1
6	5	-1	0	1
6	6	0	4	0
0	0	0	0	0
6	6	0	0	0
3	2	-1	0	5
2	3	1	5	0
2	3	1	7	5
1	2	1	8	0
1	0	-1	0	0
1	2	1	4	0
8	7	-1	0	1
2	3	1	8	1
6	5	-1	0	0
4	5	1	7	5
4	4	0	2	2
4	4	0	4	4
2	3	1	5	0
6	7	1	8	7
8	8	0	0	0
7	6	-1	4	5
5	6	1	6	6
6	7	1	7	7
1	0	-1	2	5
6	6	0	4	0
7	6	-1	2	3
7	7	0	3	6
8	7	-1	0	2
4	5	1	5	5
5	5	0	0	0
8	8	0	2	6
5	4	-1	2	0
7	8	1	0	0
5	5	0	3	0
3	4	1	4	4
4	4	0	4	5
0	0	0	0	0
0	1	1	0	1
2	2	0	0	6
5	5	0	7	6
3	4	1	4	4
8	8	0	0	2
5	6	1	6	6
1	0	-1	0	7
4	5	1	5	5
6	6	0	4	5
2	1	-1	1	1
2	2	0	2	6
8	7	-1	0	0
8	8	0	2	0
1	1	0	1	1
5	6	1	6	6
1	2	1	8	0
2	1	-1	0	6
6	5	-1	1	5
5	5	0	3	1
4	5	1	5	5
7	6	-1	0	1
1	2	1	4	6
7	6	-1	2	0
3	4	1	6	0
3	3	0	3	3
8	7	-1	0	3
2	1	-1	0	3
5	5	0	5	5
7	7	0	6	0
2	2	0	2	2
6	6	0	4	0
0	0	0	2	0
8	8	0	2	0
4	5	1	5	5
1	0	-1	0	0
0	0	0	2	0
6	6	0	0	1
3	2	-1	0	6
1	2	1	2	2
8	7	-1	0	5
0	1	1	3	0
4	4	0	4	4
5	6	1	6	6
4	4	0	2	6
2	3	1	5	0
7	7	0	4	1
3	2	-1	0	1
4	5	1	7	3
8	8	0	8	8
6	7	1	6	6
0	0	0	0	0
1	1	0	3	1
3	3	0	3	3
8	8	0	0	0
5	5	0	5	5
3	3	0	3	3
5	5	0	5	5
5	4	-1	0	1
5	6	1	4	0
1	1	0	3	6
5	4	-1	2	1
6	5	-1	0	4
7	6	-1	0	1
2	1	-1	1	1
5	6	1	8	4
2	2	0	2	6
8	8	0	2	6
5	6	1	0	1
8	7	-1	0	0
6	5	-1	0	0
5	5	0	3	1
2	1	-1	1	1
2	1	-1	0	1
2	2	0	4	5
5	4	-1	2	1
5	4	-1	0	0
4	3	-1	0	6
7	7	0	0	1
3	3	0	3	3
8	8	0	0	5
7	6	-1	0	0
6	6	0	2	1
6	7	1	5	0
1	0	-1	0	0
3	3	0	1	6
5	5	0	8	1
5	6	1	8	1
3	4	1	6	0
0	1	1	7	0
2	2	0	2	2
3	4	1	4	4
8	8	0	4	2
5	4	-1	0	4
7	7	0	2	0
3	2	-1	0	5
4	5	1	7	5
3	2	-1	0	2
5	6	1	8	0
5	6	1	6	6
5	6	1	8	1
5	5	0	5	5
2	1	-1	0	0
7	7	0	3	0
7	7	0	0	1
4	3	-1	3	3
6	7	1	7	5
5	5	0	7	0
1	0	-1	2	1
2	1	-1	1	1
6	6	0	6	6
5	4	-1	4	4
5	5	0	8	6
7	7	0	7	7
5	6	1	6	6
3	3	0	1	1
5	6	1	6	6
1	1	0	3	5
3	4	1	8	5
7	6	-1	2	1
8	7	-1	0	0
7	6	-1	0	0
8	7	-1	1	0
6	7	1	7	7
4	5	1	8	1
6	6	0	0	0
0	0	0	0	7
2	3	1	7	2
6	6	0	4	5
2	1	-1	0	5
5	4	-1	0	6
3	2	-1	0	5
4	5	1	5	5
2	3	1	7	0
3	4	1	4	4
3	3	0	3	3
5	5	0	5	5
8	8	0	4	1
0	0	0	2	6
3	2	-1	0	5
0	0	0	2	0
4	5	1	5	5
0	0	0	0	0
5	6	1	6	6
1	0	-1	0	0
1	2	1	6	6
1	2	1	2	2
5	6	1	0	5
5	5	0	5	5
0	0	0	0	0
4	5	1	5	5
2	1	-1	0	3
6	6	0	6	6
7	7	0	0	1
5	6	1	6	6
4	5	1	5	5
1	2	1	8	1
0	1	1	7	4
4	4	0	2	6
4	5	1	7	0
1	0	-1	0	0
3	2	-1	0	0
6	5	-1	0	2
6	5	-1	0	6
1	0	-1	0	0
5	4	-1	0	0
7	8	1	8	8
7	8	1	8	8
7	7	0	8	1
3	3	0	0	1
7	6	-1	2	5
5	4	-1	2	5
6	5	-1	5	5
5	5	0	5	5
3	4	1	6	5
2	2	0	4	3
8	8	0	0	0
7	7	0	6	6
5	4	-1	0	6
3	4	1	6	0
4	4	0	0	0
5	5	0	3	1
4	3	-1	1	6
4	3	-1	1	6
0	0	0	4	6
5	4	-1	0	1
4	5	1	7	0
4	5	1	7	6
5	6	1	6	6
4	5	1	5	5
8	8	0	4	0
8	8	0	4	0
0	1	1	5	0
1	2	1	2	6
7	7	0	6	1
8	8	0	4	0
5	6	1	4	5
3	2	-1	0	1
1	1	0	5	0
5	5	0	0	1
0	0	0	8	1
1	0	-1	0	6
0	0	0	0	7
4	3	-1	1	5
8	8	0	4	0
2	2	0	2	6
4	5	1	7	0
5	5	0	3	6
0	0	0	0	0
5	4	-1	0	5
5	5	0	8	1
8	7	-1	4	2
7	7	0	6	1
4	4	0	2	5
3	2	-1	0	1
5	6	1	4	5
5	4	-1	2	0
4	5	1	5	5
8	8	0	0	6
4	3	-1	0	6
7	7	0	3	2
7	8	1	0	0
5	4	-1	0	1
8	8	0	2	0
6	6	0	4	6
5	4	-1	0	1
7	7	0	3	5
2	3	1	3	3
0	1	1	2	0
4	3	-1	3	3
0	1	1	7	5
2	2	0	2	2
8	8	0	0	6
0	0	0	6	1
2	2	0	2	2
1	2	1	4	0
6	5	-1	0	1
8	8	0	6	6
5	5	0	8	6
8	8	0	2	6
5	6	1	6	6
2	3	1	7	1
2	2	0	2	2
6	7	1	7	7
1	1	0	1	1
5	5	0	3	6
1	1	0	1	1
6	7	1	5	1
5	4	-1	2	5
6	6	0	0	1
2	3	1	0	6
1	0	-1	0	0
2	1	-1	0	1
8	8	0	6	0
6	7	1	8	5
0	1	1	5	3
5	5	0	3	0
1	1	0	3	5
7	6	-1	0	1
6	6	0	4	6
4	4	0	4	4
4	3	-1	0	1
8	8	0	2	0
6	6	0	4	6
4	5	1	5	5
3	4	1	8	3
7	8	1	8	8
2	1	-1	0	0
0	0	0	0	0
3	4	1	4	4
7	6	-1	0	6
2	2	0	2	2
2	1	-1	0	0
4	5	1	3	6
0	0	0	4	4
6	5	-1	0	6
5	5	0	3	1
6	5	-1	5	5
4	3	-1	3	3
5	6	1	6	6
8	8	0	0	4
6	7	1	8	0
2	3	1	3	3
5	5	0	8	0
7	7	0	0	1
4	5	1	7	6
1	1	0	8	1
5	6	1	6	6
5	6	1	6	6
2	3	1	8	1
2	3	1	5	5
0	0	0	0	0
3	4	1	4	4
2	1	-1	1	1
4	5	1	5	5
4	5	1	7	0
2	2	0	2	2
6	6	0	6	6
7	6	-1	0	6
8	8	0	0	5
7	6	-1	2	6
6	6	0	4	6
2	1	-1	0	1
3	4	1	4	4
6	6	0	4	0
8	7	-1	0	0
5	5	0	8	5
3	2	-1	0	1
0	1	1	8	5
4	4	0	0	0
6	6	0	2	1
1	1	0	3	4
3	4	1	6	1
4	3	-1	0	2
5	6	1	6	6
7	7	0	0	6
3	2	-1	2	6
5	4	-1	4	4
5	4	-1	0	0
7	8	1	8	8
5	4	-1	0	0
2	3	1	3	5
8	7	-1	0	0
8	8	0	0	1
8	7	-1	1	5
8	8	0	2	3
0	1	1	0	2
6	7	1	7	7
6	6	0	0	1
0	1	1	5	1
4	3	-1	0	5
4	3	-1	1	6
3	4	1	4	4
1	0	-1	0	0
5	6	1	4	6
6	5	-1	3	1
3	4	1	6	6
8	8	0	8	8
2	1	-1	1	1
2	1	-1	1	1
8	7	-1	0	0
7	7	0	5	5
3	4	1	8	5
1	1	0	3	6
7	7	0	1	0
8	7	-1	3	6
8	7	-1	4	2
4	3	-1	0	0
5	4	-1	0	6
8	8	0	8	8
7	8	1	8	8
4	5	1	3	5
3	2	-1	2	2
4	4	0	0	5
1	2	1	6	1
4	3	-1	1	1
1	1	0	1	1
6	5	-1	1	1
5	4	-1	0	0
2	3	1	5	1
6	7	1	8	4
5	4	-1	0	4
8	7	-1	0	6
8	8	0	6	1
7	7	0	4	1
6	5	-1	0	5
4	4	0	4	4
6	5	-1	0	3
7	8	1	8	8
5	4	-1	4	4
3	3	0	1	1
2	2	0	2	5
8	7	-1	0	1
8	8	0	0	0
5	6	1	6	6
6	5	-1	3	0
4	5	1	5	5
2	1	-1	1	1
5	4	-1	4	4
3	4	1	4	4
2	2	0	2	2
6	5	-1	0	6
5	4	-1	2	6
1	2	1	6	6
7	7	0	0	0
7	6	-1	0	5
8	7	-1	3	1
1	1	0	3	6
5	6	1	4	0
5	6	1	6	6
5	4	-1	0	6
0	0	0	0	0
0	0	0	0	0
2	3	1	8	6
7	7	0	8	0
7	7	0	0	1
7	8	1	6	5
5	5	0	8	5
6	7	1	8	5
8	7	-1	0	1
2	2	0	2	2
1	0	-1	2	6
5	6	1	4	0
3	3	0	1	1
6	6	0	4	5
8	7	-1	0	0
1	1	0	8	1
1	2	1	0	1
1	0	-1	0	0
4	3	-1	3	3
5	6	1	4	0
6	6	0	2	5
5	4	-1	2	0
4	5	1	3	6
8	8	0	0	0
8	8	0	2	5
2	2	0	2	2
6	5	-1	3	6
5	4	-1	0	1
0	0	0	0	0
6	6	0	8	0
5	6	1	8	1
7	6	-1	0	1
3	3	0	3	3
2	1	-1	1	1
3	4	1	4	4
7	8	1	6	6
1	2	1	6	0
1	2	1	4	1
3	2	-1	0	1
6	6	0	6	6
7	8	1	8	8
5	5	0	8	6
3	3	0	5	1
2	3	1	3	3
4	5	1	7	0
5	5	0	8	0
7	7	0	0	6
4	4	0	0	5
3	4	1	6	0
6	6	0	2	4
1	0	-1	2	6
6	7	1	4	0
5	5	0	8	1
4	5	1	5	5
3	4	1	4	4
7	8	1	6	5
3	3	0	3	5
4	4	0	4	4
1	1	0	1	1
4	5	1	8	1
1	0	-1	0	0
8	8	0	0	0
1	2	1	4	1
1	2	1	6	1
8	8	0	4	1
2	1	-1	1	1
8	7	-1	0	6
1	1	0	3	0
4	5	1	5	5
3	3	0	3	3
5	4	-1	0	5
7	7	0	5	0
1	2	1	2	2
6	6	0	2	6
8	8	0	0	4
8	8	0	0	0
7	8	1	8	8
6	6	0	8	1
0	1	1	7	0
1	1	0	5	0
4	5	1	8	1
0	0	0	8	6
4	3	-1	3	3
3	3	0	3	3
6	6	0	2	0
1	0	-1	0	1
3	3	0	3	3
0	0	0	2	1
7	7	0	0	0
5	5	0	8	1
6	5	-1	0	6
1	1	0	3	5
2	3	1	7	3
1	1	0	1	1
8	8	0	0	0
6	5	-1	0	1
4	4	0	0	4
2	3	1	7	6
1	1	0	1	1
0	1	1	8	0
7	6	-1	0	2
0	0	0	2	2
7	7	0	5	6
7	7	0	1	2
4	3	-1	0	3
7	6	-1	0	0
5	6	1	6	6
6	6	0	0	1
6	7	1	8	6
6	5	-1	2	1
8	7	-1	0	6
0	0	0	0	0
7	6	-1	0	5
7	8	1	8	1
5	6	1	6	6
6	5	-1	3	1
4	5	1	5	5
3	4	1	8	1
2	2	0	2	2
3	4	1	4	5
6	7	1	6	5
7	8	1	8	8
3	4	1	6	0
3	3	0	0	1
6	7	1	8	1
0	1	1	0	6
4	4	0	4	4
5	6	1	4	0
8	8	0	6	0
0	0	0	2	6
3	3	0	1	0
7	6	-1	4	0
8	7	-1	3	1
7	8	1	8	8
6	5	-1	0	1
4	3	-1	1	1
3	4	1	4	4
5	6	1	6	6
0	0	0	6	1
8	7	-1	1	5
6	5	-1	3	5
3	2	-1	2	2
4	3	-1	1	1
1	1	0	5	4
8	8	0	8	8
0	0	0	2	0
0	0	0	2	0
1	0	-1	2	5
2	3	1	8	1
7	7	0	0	2
1	1	0	8	1
3	4	1	6	5
7	8	1	8	8
3	4	1	4	5
7	7	0	4	5
3	2	-1	0	0
0	0	0	0	1
5	6	1	4	0
8	8	0	0	0
5	4	-1	2	1
3	2	-1	0	0
3	3	0	5	5
8	8	0	4	6
7	8	1	8	8
0	1	1	7	5
5	5	0	6	1
7	8	1	6	0
1	2	1	8	6
5	6	1	4	1
6	6	0	6	6
2	3	1	5	0
4	3	-1	1	0
7	7	0	6	0
6	5	-1	0	5
0	0	0	6	3
7	8	1	4	3
3	3	0	3	3
0	1	1	8	1
0	1	1	8	1
5	5	0	8	1
6	7	1	8	0
3	2	-1	0	6
2	1	-1	0	0
6	5	-1	0	0
4	3	-1	0	0
1	2	1	4	1
8	8	0	0	0
8	8	0	2	0
0	0	0	2	6
7	7	0	3	5
3	4	1	4	4
7	7	0	8	1
7	8	1	6	1
4	5	1	5	5
7	7	0	3	3
2	1	-1	0	0
0	0	0	2	0
6	5	-1	1	6
3	3	0	3	3
8	8	0	0	3
6	5	-1	0	5
3	3	0	3	3
2	3	1	7	1
7	6	-1	0	1
6	7	1	7	7
8	8	0	4	4
5	6	1	4	1
6	6	0	0	1
0	0	0	2	6
5	5	0	8	0
8	7	-1	8	1
2	3	1	5	1
5	5	0	8	0
4	3	-1	0	1
5	5	0	8	0
5	4	-1	0	0
6	7	1	4	5
7	8	1	8	8
3	2	-1	2	2
4	4	0	0	0
1	2	1	4	5
6	7	1	6	4
3	2	-1	0	2
6	5	-1	5	5
6	5	-1	0	6
2	3	1	5	1
0	0	0	0	0
8	8	0	4	1
7	7	0	7	7
1	0	-1	0	0
8	7	-1	0	2
7	8	1	8	8
5	6	1	8	0
6	5	-1	0	0
8	7	-1	0	1
2	2	0	4	2
3	4	1	4	4
2	3	1	8	0
4	4	0	4	4
6	6	0	0	0
1	1	0	1	1
7	7	0	6	6
0	0	0	0	0
6	5	-1	0	1
8	7	-1	0	1
1	1	0	3	0
2	1	-1	1	1
3	2	-1	0	2
5	6	1	6	6
7	8	1	8	8
0	0	0	4	3
7	6	-1	0	0
2	1	-1	0	6
2	2	0	0	0
5	6	1	6	6
0	1	1	5	5
5	5	0	8	1
4	5	1	7	5
5	5	0	8	1
7	7	0	3	1
8	8	0	2	6
7	7	0	3	6
1	0	-1	0	0
7	8	1	6	4
2	2	0	2	2
6	7	1	5	5
2	3	1	3	3
8	7	-1	3	6
8	8	0	2	2
8	8	0	8	8
3	4	1	4	5
4	4	0	2	6
2	1	-1	1	1
6	5	-1	0	0
0	0	0	8	1
4	4	0	4	4
4	4	0	0	0
4	5	1	5	5
3	3	0	3	3
7	6	-1	4	5
2	3	1	8	6
7	8	1	8	8
1	2	1	6	5
1	1	0	1	1
6	7	1	8	1
8	8	0	6	0
1	1	0	3	1
1	2	1	6	5
4	5	1	5	5
3	2	-1	0	1
4	5	1	5	5
5	4	-1	0	0
4	3	-1	0	0
7	6	-1	0	1
8	8	0	8	5
7	8	1	6	0
2	3	1	0	4
2	1	-1	0	0
1	1	0	5	0
2	2	0	0	0
1	1	0	1	1
8	7	-1	0	1
7	6	-1	0	4
5	5	0	5	5
6	7	1	8	3
3	2	-1	0	0
4	4	0	0	7
5	6	1	4	1
5	6	1	8	1
5	4	-1	0	1
4	4	0	4	4
0	0	0	0	0
6	7	1	1	5
6	6	0	0	1
6	7	1	8	5
7	8	1	0	0
7	6	-1	0	0
4	4	0	0	5
8	8	0	4	0
7	6	-1	0	1
0	0	0	4	6
4	5	1	7	0
6	7	1	8	0
6	6	0	0	1
7	6	-1	0	5
0	0	0	2	1
2	1	-1	0	6
7	6	-1	0	5
7	8	1	8	8
5	5	0	5	5
0	0	0	0	0
6	5	-1	0	1
6	7	1	7	7
3	4	1	6	3
7	8	1	0	0
6	5	-1	0	5
3	4	1	8	0
1	0	-1	4	1
3	4	1	8	0
4	3	-1	1	0
6	7	1	6	6
2	2	0	2	2
4	5	1	7	5
6	6	0	4	6
2	1	-1	0	6
3	2	-1	2	2
6	5	-1	3	0
3	4	1	6	6
5	6	1	4	4
7	6	-1	2	1
5	5	0	1	1
1	2	1	2	2
4	3	-1	0	2
6	7	1	5	1
8	7	-1	0	0
0	0	0	4	6
1	1	0	3	0
8	7	-1	0	5
7	6	-1	0	0
5	6	1	6	6
1	2	1	6	0
7	7	0	6	6
3	3	0	5	6
5	6	1	6	6
1	1	0	1	1
8	8	0	4	2
4	5	1	7	6
2	3	1	8	6
4	5	1	7	0
0	0	0	2	1
6	5	-1	0	0
7	7	0	6	0
7	7	0	1	5
8	7	-1	0	5
5	4	-1	0	1
7	6	-1	0	5
4	3	-1	0	6
0	1	1	8	0
5	5	0	1	5
6	7	1	5	0
7	6	-1	4	1
1	0	-1	0	0
6	6	0	0	6
5	5	0	5	5
3	2	-1	0	0
7	6	-1	0	0
3	4	1	4	4
0	0	0	0	0
7	8	1	6	5
1	2	1	4	1
6	5	-1	0	5
1	2	1	8	5
7	7	0	5	6
4	3	-1	3	3
2	1	-1	1	1
0	1	1	1	1
5	4	-1	2	6
2	2	0	2	2
1	0	-1	0	0
8	8	0	0	5
3	4	1	4	4
5	5	0	5	5
7	7	0	0	1
3	2	-1	2	2
4	5	1	5	5
6	7	1	5	1
0	0	0	0	0
2	1	-1	0	5
4	5	1	3	0
4	4	0	2	0
5	6	1	6	6
6	5	-1	8	5
6	6	0	2	0
6	6	0	4	0
5	5	0	3	1
8	8	0	2	0
7	6	-1	0	3
1	0	-1	0	0
6	5	-1	0	5
1	0	-1	2	6
5	5	0	5	5
0	0	0	2	1
2	3	1	7	0
4	3	-1	0	0
7	7	0	3	6
7	7	0	1	6
2	1	-1	0	6
1	0	-1	0	0
2	1	-1	1	1
4	4	0	0	5
0	0	0	0	0
7	7	0	3	0
8	8	0	0	0
6	5	-1	0	4
0	0	0	0	0
5	4	-1	0	0
4	4	0	4	4
1	0	-1	8	0
7	6	-1	0	5
1	2	1	4	0
1	0	-1	0	0
6	6	0	6	6
1	2	1	4	0
2	2	0	2	2
4	4	0	2	6
4	3	-1	0	0
8	7	-1	0	1
8	8	0	6	0
1	2	1	8	6
1	2	1	4	0
4	3	-1	1	0
1	2	1	8	1
0	0	0	2	5
3	4	1	6	1
7	7	0	7	7
8	8	0	6	0
7	6	-1	0	5
0	0	0	0	0
0	1	1	5	6
6	7	1	6	1
3	3	0	3	5
3	2	-1	0	0
2	3	1	8	0
5	5	0	1	3
1	2	1	8	6
4	3	-1	0	0
2	3	1	7	5
2	2	0	8	3
[truncated: 7,996 more rows]

## Sheet: b
x1	x2	cue	preds_l23	preds_l5
7	8	1	8	2
7	6	-1	7	5
6	6	0	3	1
1	0	-1	0	0
6	6	0	7	6
4	4	0	0	4
6	7	1	7	7
6	6	0	1	8
3	4	1	2	4
2	1	-1	0	4
4	5	1	1	3
2	3	1	0	3
4	3	-1	3	3
6	7	1	8	7
4	5	1	6	8
3	4	1	4	4
0	0	0	0	7
3	4	1	4	4
4	3	-1	1	6
8	8	0	7	8
7	6	-1	8	6
7	8	1	8	8
1	0	-1	0	0
0	1	1	1	1
0	0	0	0	0
4	5	1	2	3
2	1	-1	3	1
7	6	-1	8	2
5	6	1	3	6
2	2	0	2	2
7	6	-1	7	0
2	2	0	1	3
4	5	1	1	5
7	8	1	8	8
5	4	-1	3	7
6	7	1	8	4
8	7	-1	7	7
7	6	-1	7	4
8	8	0	6	8
3	2	-1	2	2
1	2	1	2	2
4	4	0	4	4
4	4	0	6	4
6	7	1	7	7
5	6	1	2	6
1	0	-1	1	0
0	1	1	1	1
8	8	0	8	8
3	2	-1	4	2
4	3	-1	4	4
1	0	-1	0	0
1	0	-1	1	0
2	3	1	3	5
3	2	-1	2	2
1	2	1	2	2
2	1	-1	3	1
7	6	-1	6	6
4	5	1	3	0
5	6	1	4	8
2	3	1	3	3
6	5	-1	2	3
5	6	1	4	6
7	7	0	8	7
5	5	0	2	3
2	3	1	2	3
3	2	-1	3	3
7	8	1	2	3
2	3	1	3	3
7	7	0	8	2
3	4	1	2	3
6	5	-1	1	5
7	6	-1	6	6
6	5	-1	1	5
2	2	0	1	6
6	6	0	8	7
2	3	1	3	3
5	6	1	7	6
4	4	0	2	7
5	6	1	5	6
8	7	-1	8	7
3	2	-1	1	6
1	0	-1	1	0
0	0	0	0	7
6	5	-1	6	5
6	6	0	3	8
6	5	-1	4	1
4	5	1	5	5
2	3	1	2	3
0	0	0	0	0
6	6	0	4	7
1	1	0	1	1
6	6	0	6	6
8	7	-1	8	7
4	4	0	5	4
4	4	0	3	6
4	4	0	6	0
7	7	0	8	1
3	4	1	2	4
4	5	1	4	2
6	7	1	7	7
7	6	-1	7	1
5	5	0	4	5
8	8	0	8	8
5	5	0	5	5
4	4	0	1	4
8	7	-1	7	7
5	4	-1	3	4
0	1	1	0	1
2	1	-1	3	1
5	6	1	3	8
4	4	0	3	3
1	2	1	2	2
1	0	-1	0	6
5	6	1	1	8
5	5	0	3	8
7	6	-1	5	6
2	2	0	3	2
2	1	-1	2	1
8	8	0	6	6
6	5	-1	8	5
8	8	0	8	8
6	7	1	3	1
0	1	1	1	1
2	1	-1	4	4
8	8	0	8	8
1	1	0	0	1
6	5	-1	6	5
4	3	-1	3	5
8	8	0	8	1
8	8	0	7	8
6	6	0	7	8
7	6	-1	8	0
7	8	1	4	8
8	8	0	7	8
0	0	0	1	0
5	6	1	1	7
6	5	-1	8	4
5	4	-1	5	3
8	8	0	7	5
0	1	1	1	1
4	4	0	6	7
5	6	1	1	5
0	0	0	0	0
8	8	0	6	1
2	2	0	2	2
6	6	0	5	0
8	7	-1	7	7
0	1	1	1	1
7	7	0	4	7
8	7	-1	8	6
0	0	0	0	0
7	6	-1	8	6
6	6	0	2	3
6	7	1	3	1
0	0	0	1	0
1	1	0	0	1
2	3	1	2	3
5	5	0	3	5
8	8	0	0	8
4	3	-1	5	4
8	8	0	8	1
2	3	1	3	3
7	8	1	8	8
0	0	0	0	7
5	6	1	5	6
4	3	-1	4	3
2	3	1	2	6
0	1	1	0	1
5	4	-1	7	3
6	5	-1	3	7
4	4	0	5	4
7	6	-1	8	7
6	6	0	7	0
5	5	0	6	4
1	2	1	1	6
6	7	1	4	1
3	2	-1	4	1
2	2	0	2	2
0	1	1	1	5
1	2	1	1	2
8	8	0	8	6
4	4	0	2	4
7	8	1	7	8
8	7	-1	7	7
5	6	1	7	6
1	1	0	1	1
4	4	0	2	3
7	7	0	7	7
6	6	0	8	6
5	6	1	1	8
3	3	0	2	3
3	2	-1	2	2
8	7	-1	7	7
6	6	0	7	8
7	7	0	8	1
1	1	0	0	0
6	6	0	7	7
6	5	-1	3	5
7	8	1	2	8
1	2	1	2	2
1	1	0	1	1
0	1	1	1	1
5	6	1	4	7
8	8	0	8	8
3	3	0	4	8
5	6	1	6	6
3	2	-1	2	2
1	2	1	2	2
7	8	1	5	8
1	0	-1	0	0
8	8	0	7	8
5	6	1	3	6
4	4	0	2	4
6	5	-1	5	5
5	4	-1	6	4
7	6	-1	5	8
3	3	0	3	5
6	5	-1	2	5
4	3	-1	2	0
1	1	0	1	1
2	2	0	1	5
0	0	0	0	0
6	7	1	5	0
2	1	-1	1	1
5	5	0	4	5
6	6	0	8	3
1	0	-1	0	7
0	0	0	0	0
1	1	0	1	1
0	1	1	1	1
0	0	0	0	0
1	1	0	1	1
2	3	1	1	3
3	3	0	1	8
8	8	0	5	1
6	7	1	8	6
5	4	-1	7	4
7	7	0	5	1
8	7	-1	8	1
7	7	0	8	7
5	6	1	6	6
4	5	1	6	1
4	4	0	4	4
5	5	0	7	6
4	4	0	4	4
5	5	0	2	2
1	1	0	1	1
0	1	1	1	1
3	2	-1	1	7
6	5	-1	7	5
8	8	0	7	1
0	0	0	0	0
3	3	0	2	6
8	8	0	0	6
3	2	-1	4	8
7	8	1	7	5
7	8	1	0	8
4	5	1	5	5
7	6	-1	4	8
0	0	0	0	0
0	0	0	0	0
2	1	-1	1	1
3	3	0	4	3
6	5	-1	7	5
8	8	0	5	5
5	5	0	2	4
4	5	1	3	5
7	7	0	8	2
1	0	-1	0	0
5	4	-1	1	0
1	1	0	1	1
7	7	0	8	1
8	8	0	7	7
0	1	1	1	1
6	7	1	3	7
3	4	1	1	4
3	2	-1	1	4
7	7	0	8	7
8	7	-1	5	1
5	4	-1	1	6
1	0	-1	0	0
2	2	0	3	2
2	3	1	2	0
0	1	1	1	1
5	4	-1	6	4
6	5	-1	4	2
7	8	1	4	2
1	0	-1	0	0
5	6	1	7	4
7	7	0	8	3
6	6	0	2	8
7	7	0	7	7
0	1	1	1	1
4	3	-1	4	1
6	7	1	7	7
6	6	0	2	7
1	1	0	1	1
3	2	-1	1	6
7	8	1	6	8
3	4	1	3	7
3	4	1	3	6
3	4	1	2	4
3	3	0	4	3
4	4	0	5	4
1	1	0	1	1
0	0	0	0	0
8	8	0	7	8
3	3	0	2	3
8	8	0	6	1
4	4	0	5	1
0	0	0	0	6
0	0	0	0	0
8	8	0	8	8
4	5	1	3	5
0	0	0	0	0
8	8	0	7	8
5	4	-1	6	4
1	0	-1	0	0
3	3	0	1	8
1	0	-1	0	0
2	3	1	2	6
5	5	0	4	3
7	6	-1	7	8
6	7	1	1	2
1	1	0	0	1
4	4	0	5	4
3	3	0	4	3
0	1	1	1	1
2	3	1	2	3
3	2	-1	2	6
0	0	0	0	6
3	2	-1	3	2
2	1	-1	2	1
4	5	1	3	5
3	3	0	3	5
0	1	1	1	1
5	5	0	6	7
0	1	1	1	1
2	3	1	2	3
7	6	-1	4	5
2	2	0	2	2
3	4	1	2	4
3	2	-1	1	6
5	5	0	5	5
3	2	-1	3	1
3	2	-1	4	2
3	4	1	1	3
1	1	0	1	6
2	1	-1	4	1
7	8	1	8	6
2	3	1	3	3
0	0	0	0	0
3	2	-1	2	2
4	3	-1	5	3
4	5	1	5	5
4	4	0	6	6
7	6	-1	8	6
4	5	1	4	5
2	1	-1	1	1
5	6	1	6	6
6	7	1	6	4
6	5	-1	4	5
0	0	0	0	6
4	3	-1	3	3
1	0	-1	0	0
6	7	1	2	7
4	3	-1	5	3
2	2	0	2	2
3	3	0	4	3
7	6	-1	6	6
6	7	1	6	7
2	2	0	3	7
3	4	1	4	4
4	5	1	4	5
2	2	0	2	2
7	7	0	5	7
0	1	1	1	1
7	7	0	7	7
3	4	1	1	4
4	5	1	5	5
5	6	1	3	8
4	4	0	2	4
6	7	1	8	0
2	3	1	3	3
0	1	1	1	1
5	5	0	7	7
7	6	-1	4	6
6	5	-1	8	2
2	1	-1	2	1
4	5	1	4	4
1	1	0	1	1
8	8	0	6	8
5	6	1	7	1
8	8	0	7	8
3	2	-1	4	3
8	8	0	8	4
2	2	0	1	6
7	6	-1	3	3
8	8	0	6	8
0	0	0	0	0
1	1	0	1	1
1	1	0	1	1
1	1	0	1	1
5	5	0	7	5
7	6	-1	6	6
2	2	0	2	2
2	3	1	1	3
8	8	0	0	5
6	6	0	6	6
2	2	0	1	7
5	4	-1	1	4
1	1	0	1	1
0	1	1	1	1
2	1	-1	2	1
0	0	0	0	0
5	6	1	4	6
7	7	0	2	2
0	0	0	0	7
7	6	-1	6	6
4	3	-1	3	3
6	7	1	5	0
7	6	-1	7	7
3	2	-1	1	2
0	0	0	0	0
4	5	1	2	5
4	5	1	6	5
6	5	-1	8	5
8	8	0	8	8
1	2	1	1	2
0	0	0	0	0
7	6	-1	6	6
1	0	-1	0	0
6	5	-1	7	8
6	5	-1	4	5
4	5	1	4	5
0	1	1	1	1
1	0	-1	0	0
6	7	1	6	7
5	6	1	7	1
0	0	0	0	0
1	1	0	1	1
5	6	1	3	8
8	7	-1	8	3
6	5	-1	2	5
6	7	1	6	7
6	5	-1	8	4
8	8	0	3	1
0	0	0	0	0
2	1	-1	2	1
7	6	-1	6	6
3	4	1	4	4
1	2	1	1	6
3	3	0	2	5
1	0	-1	0	0
5	6	1	6	6
4	5	1	3	6
5	5	0	5	5
1	2	1	2	2
7	6	-1	8	8
8	8	0	6	8
0	1	1	1	1
6	7	1	5	7
2	2	0	2	2
2	2	0	1	7
0	1	1	1	1
5	5	0	2	2
3	2	-1	1	2
3	2	-1	3	2
5	4	-1	7	6
5	6	1	8	7
0	0	0	0	0
8	7	-1	8	7
3	2	-1	2	2
2	2	0	2	2
5	5	0	3	2
4	5	1	4	6
1	1	0	1	1
5	6	1	2	3
3	2	-1	1	3
8	8	0	7	8
4	3	-1	2	3
1	0	-1	0	0
4	5	1	2	2
7	8	1	6	3
4	5	1	6	3
3	2	-1	1	2
6	5	-1	1	3
7	7	0	4	7
3	3	0	3	3
4	4	0	4	4
2	1	-1	1	1
3	4	1	3	8
0	0	0	0	0
5	4	-1	7	4
7	8	1	8	8
5	5	0	5	5
5	5	0	2	5
5	6	1	3	6
4	3	-1	5	7
4	4	0	2	4
6	5	-1	7	7
4	5	1	3	3
0	0	0	0	0
4	3	-1	3	3
6	7	1	6	3
4	4	0	7	4
7	7	0	7	7
6	7	1	6	2
4	5	1	1	5
6	6	0	8	0
7	6	-1	4	7
4	5	1	4	4
1	1	0	1	1
5	4	-1	3	4
0	1	1	1	1
0	0	0	0	0
3	4	1	1	6
7	6	-1	8	4
5	6	1	2	6
0	1	1	1	1
0	0	0	0	0
5	4	-1	3	6
6	5	-1	3	5
7	7	0	3	3
2	2	0	2	2
8	8	0	0	3
1	2	1	2	2
8	8	0	8	8
1	1	0	1	1
8	7	-1	8	6
4	5	1	1	5
5	5	0	7	1
5	5	0	5	5
1	2	1	2	2
1	2	1	2	2
7	7	0	8	0
0	0	0	0	0
6	6	0	7	6
8	8	0	8	8
5	4	-1	8	4
0	1	1	1	1
3	3	0	1	5
4	4	0	3	0
4	3	-1	1	4
5	5	0	3	1
8	8	0	7	8
6	5	-1	4	5
5	5	0	3	5
4	3	-1	5	4
2	1	-1	1	1
1	2	1	2	2
0	0	0	0	0
8	7	-1	7	7
7	6	-1	0	0
6	5	-1	1	8
6	6	0	5	8
5	4	-1	1	1
3	3	0	4	2
3	2	-1	1	2
5	6	1	1	8
1	0	-1	0	0
4	4	0	2	4
6	5	-1	2	5
4	5	1	5	5
2	1	-1	1	1
5	6	1	2	6
3	3	0	3	5
5	6	1	1	4
5	5	0	7	4
3	2	-1	2	2
0	0	0	0	0
3	3	0	2	3
7	8	1	7	8
0	1	1	1	1
6	6	0	7	6
7	6	-1	0	6
2	1	-1	2	1
0	0	0	0	0
0	0	0	0	0
8	8	0	8	8
6	7	1	2	4
4	4	0	2	2
7	7	0	8	7
0	0	0	0	0
6	5	-1	3	5
5	5	0	8	0
8	8	0	6	8
3	3	0	1	1
8	7	-1	7	7
7	6	-1	7	6
5	5	0	2	5
5	4	-1	1	2
5	4	-1	3	4
5	4	-1	3	4
6	5	-1	8	0
7	8	1	5	5
6	5	-1	8	5
6	7	1	7	7
1	0	-1	0	6
6	6	0	5	6
2	3	1	1	3
8	8	0	8	8
6	5	-1	8	5
4	4	0	4	4
3	4	1	3	4
8	8	0	6	6
4	3	-1	1	5
5	4	-1	6	2
1	0	-1	0	0
1	1	0	1	1
7	6	-1	5	8
0	1	1	1	1
2	2	0	1	2
8	8	0	6	8
5	4	-1	4	4
7	8	1	4	8
4	4	0	3	4
6	5	-1	3	5
3	4	1	1	6
0	0	0	0	0
7	7	0	7	7
7	6	-1	8	3
1	2	1	2	2
6	6	0	3	5
5	5	0	4	5
6	7	1	3	3
2	2	0	2	2
5	5	0	0	1
0	1	1	1	1
7	6	-1	6	6
2	2	0	2	2
5	6	1	5	6
8	8	0	8	8
1	0	-1	0	2
4	4	0	3	7
6	7	1	7	7
1	0	-1	0	0
8	8	0	0	8
8	8	0	8	2
4	5	1	4	5
5	4	-1	4	4
4	4	0	5	0
5	4	-1	7	3
2	2	0	1	6
3	3	0	4	3
5	4	-1	4	4
5	6	1	8	6
1	0	-1	0	0
0	0	0	0	0
2	2	0	1	8
6	6	0	4	6
4	5	1	5	5
7	8	1	8	8
5	6	1	5	2
1	2	1	2	2
1	2	1	2	6
7	7	0	8	7
7	7	0	8	1
1	2	1	2	2
4	4	0	6	7
3	2	-1	4	2
6	7	1	5	7
8	7	-1	0	7
8	8	0	0	8
6	6	0	4	6
7	6	-1	8	5
8	8	0	8	8
5	5	0	5	5
8	8	0	7	1
3	2	-1	4	6
5	5	0	4	5
5	5	0	0	5
5	5	0	0	6
5	4	-1	3	1
0	1	1	1	1
5	5	0	5	5
5	4	-1	3	4
5	5	0	3	5
7	7	0	6	3
2	1	-1	2	1
3	4	1	1	4
4	5	1	4	5
4	3	-1	3	3
5	6	1	5	6
4	5	1	1	5
8	8	0	0	7
8	8	0	5	3
6	5	-1	4	5
8	7	-1	5	5
3	2	-1	3	0
0	0	0	0	7
6	5	-1	7	5
2	2	0	1	2
3	4	1	4	4
7	8	1	5	2
8	8	0	8	8
8	8	0	7	4
6	7	1	1	8
3	4	1	1	4
2	3	1	1	7
2	3	1	2	3
3	3	0	3	5
0	0	0	0	0
6	5	-1	1	6
8	7	-1	8	7
5	4	-1	2	4
6	6	0	7	6
0	0	0	0	0
8	8	0	0	2
3	3	0	4	5
5	4	-1	4	4
4	3	-1	4	3
7	7	0	8	1
5	4	-1	4	4
0	0	0	0	0
8	8	0	6	5
5	6	1	5	6
0	0	0	0	0
3	4	1	3	4
5	6	1	1	6
8	8	0	5	8
6	5	-1	7	5
3	3	0	2	5
6	7	1	1	7
3	2	-1	2	2
5	5	0	3	1
5	4	-1	3	0
0	1	1	1	1
0	1	1	1	1
1	1	0	1	1
7	7	0	4	7
1	2	1	2	2
8	8	0	6	8
4	3	-1	3	3
4	5	1	5	5
2	3	1	1	3
6	7	1	1	7
5	4	-1	5	4
7	7	0	7	7
0	1	1	1	1
2	2	0	2	2
2	2	0	2	2
1	2	1	2	2
4	3	-1	3	3
1	2	1	2	2
3	4	1	1	4
7	7	0	4	7
0	0	0	0	0
5	4	-1	3	7
7	6	-1	6	6
0	0	0	0	0
6	7	1	4	7
1	1	0	1	1
1	2	1	2	2
0	0	0	0	0
5	6	1	7	6
8	8	0	7	7
7	6	-1	7	8
2	2	0	2	5
2	2	0	2	2
0	1	1	1	1
6	5	-1	6	8
6	5	-1	4	5
2	3	1	1	8
2	1	-1	1	1
4	4	0	5	4
6	5	-1	4	5
6	5	-1	3	5
6	7	1	4	7
6	5	-1	6	7
2	2	0	2	2
8	7	-1	6	2
7	7	0	8	7
0	1	1	1	1
1	2	1	2	2
2	2	0	1	1
5	6	1	5	3
2	3	1	2	3
7	7	0	8	7
5	5	0	0	5
2	1	-1	2	1
5	6	1	2	6
6	5	-1	1	3
2	3	1	2	3
6	6	0	6	7
5	4	-1	2	4
6	5	-1	1	5
2	2	0	1	2
5	5	0	5	5
6	6	0	7	2
7	8	1	3	8
1	1	0	1	1
3	4	1	1	6
6	7	1	5	2
4	3	-1	4	3
3	3	0	2	5
6	6	0	6	6
4	3	-1	3	4
5	5	0	8	8
2	2	0	1	1
0	1	1	1	1
4	4	0	5	4
6	6	0	4	3
4	5	1	4	3
6	6	0	6	6
5	5	0	8	2
0	0	0	0	0
6	6	0	7	6
2	1	-1	4	1
8	8	0	7	0
7	7	0	8	7
1	1	0	1	1
0	1	1	1	1
4	5	1	1	8
3	2	-1	2	2
7	7	0	7	7
6	6	0	0	6
4	3	-1	3	3
6	6	0	5	4
1	0	-1	0	0
8	8	0	8	8
2	3	1	2	2
7	8	1	6	2
5	4	-1	5	4
6	6	0	7	8
4	5	1	4	8
0	1	1	1	1
1	2	1	2	2
7	6	-1	7	6
5	5	0	6	4
1	1	0	1	1
2	3	1	1	3
5	4	-1	4	4
7	8	1	8	8
5	4	-1	6	4
8	7	-1	5	6
5	6	1	2	4
2	1	-1	2	1
5	5	0	3	3
1	2	1	2	2
7	6	-1	4	8
0	0	0	0	0
8	8	0	6	8
6	7	1	8	7
1	1	0	1	1
1	2	1	2	2
0	1	1	1	1
0	0	0	0	0
8	7	-1	8	0
0	0	0	0	0
4	3	-1	5	3
4	4	0	1	8
1	0	-1	0	0
1	0	-1	0	0
2	1	-1	4	1
7	7	0	3	7
3	2	-1	1	1
6	6	0	4	6
4	5	1	4	5
0	1	1	1	1
6	5	-1	7	2
1	0	-1	0	0
7	7	0	7	7
3	4	1	2	5
5	5	0	2	7
2	1	-1	2	1
1	0	-1	0	0
2	2	0	2	2
3	2	-1	3	2
0	0	0	0	0
4	4	0	2	2
3	4	1	2	4
1	1	0	1	1
5	5	0	8	3
3	4	1	3	2
0	0	0	0	0
6	6	0	7	5
1	0	-1	0	0
1	1	0	1	1
8	8	0	7	8
1	0	-1	0	0
0	0	0	0	0
8	8	0	8	8
0	0	0	0	0
5	5	0	0	5
2	1	-1	2	1
0	1	1	1	1
4	4	0	6	5
2	2	0	1	2
6	5	-1	8	5
1	1	0	1	1
4	4	0	3	0
6	7	1	5	3
5	6	1	8	8
2	2	0	2	6
4	4	0	2	2
7	8	1	8	8
8	7	-1	8	7
2	1	-1	2	1
7	8	1	8	8
5	4	-1	6	3
8	7	-1	8	7
7	7	0	6	8
7	8	1	0	2
7	8	1	7	2
0	1	1	1	1
6	5	-1	2	5
1	1	0	1	1
5	4	-1	7	4
2	1	-1	2	1
8	8	0	8	8
1	2	1	2	2
2	1	-1	2	1
1	2	1	2	2
0	1	1	1	1
3	2	-1	4	6
0	1	1	1	1
7	8	1	7	2
0	0	0	0	0
2	2	0	2	6
6	5	-1	7	7
1	1	0	1	1
2	1	-1	2	2
2	1	-1	1	1
4	4	0	5	4
7	8	1	4	8
6	5	-1	4	5
4	5	1	4	1
0	1	1	1	1
1	0	-1	0	0
5	4	-1	3	5
6	5	-1	8	8
2	2	0	1	8
2	2	0	1	5
0	1	1	1	1
7	6	-1	6	6
1	1	0	1	1
6	6	0	7	8
1	1	0	1	1
6	6	0	7	4
3	2	-1	2	6
5	6	1	8	4
4	5	1	4	5
5	4	-1	2	4
8	8	0	6	1
7	6	-1	0	8
3	4	1	4	4
6	7	1	2	3
1	2	1	2	2
8	8	0	7	8
5	5	0	5	5
7	7	0	7	7
8	8	0	8	8
7	7	0	6	1
4	3	-1	4	8
2	1	-1	3	1
4	3	-1	3	3
2	2	0	2	2
7	6	-1	6	6
2	2	0	1	6
8	7	-1	8	2
4	3	-1	2	3
6	7	1	8	2
2	3	1	2	3
8	8	0	7	2
6	7	1	1	7
5	4	-1	3	7
4	5	1	3	5
5	6	1	2	4
2	2	0	1	2
8	8	0	8	8
7	8	1	4	8
0	0	0	0	0
1	2	1	2	2
4	4	0	4	4
6	6	0	7	6
3	4	1	3	7
5	4	-1	3	5
5	5	0	0	5
2	3	1	2	3
1	1	0	1	1
8	8	0	7	8
0	1	1	1	1
0	0	0	0	0
1	0	-1	0	0
0	0	0	0	0
8	8	0	6	8
5	4	-1	5	6
8	8	0	8	8
1	1	0	1	1
7	8	1	4	3
8	7	-1	8	7
3	4	1	2	4
5	6	1	0	6
1	0	-1	0	0
8	8	0	6	1
6	7	1	5	5
0	0	0	0	0
6	6	0	5	6
8	7	-1	8	0
2	3	1	2	6
5	4	-1	0	4
7	7	0	5	4
1	0	-1	0	0
7	6	-1	8	3
4	4	0	5	4
1	0	-1	0	0
6	5	-1	3	3
5	5	0	4	5
5	4	-1	3	3
3	2	-1	1	2
6	7	1	8	5
5	5	0	4	4
4	3	-1	2	6
6	5	-1	7	6
8	7	-1	6	7
1	1	0	1	1
1	0	-1	0	0
5	6	1	2	8
6	7	1	4	7
2	3	1	1	3
4	5	1	5	5
8	7	-1	8	7
6	5	-1	7	4
6	7	1	5	2
6	6	0	6	6
4	5	1	4	2
0	1	1	1	1
7	7	0	7	7
2	2	0	2	6
0	1	1	1	1
4	3	-1	3	3
2	3	1	1	3
5	5	0	4	5
2	1	-1	1	1
8	7	-1	8	5
2	2	0	1	2
0	0	0	0	0
7	8	1	7	5
3	3	0	4	3
0	1	1	1	1
5	4	-1	3	4
4	4	0	1	0
5	5	0	2	4
8	8	0	7	8
4	3	-1	4	7
5	4	-1	4	4
7	8	1	8	8
1	2	1	2	2
6	5	-1	8	1
8	8	0	7	8
1	1	0	1	1
7	7	0	8	7
6	7	1	3	1
3	3	0	2	5
5	5	0	4	5
6	6	0	6	4
4	5	1	1	2
8	8	0	7	3
1	1	0	1	1
7	7	0	8	5
1	0	-1	0	0
7	8	1	8	6
6	5	-1	8	5
8	7	-1	8	7
1	2	1	2	2
8	8	0	5	8
6	7	1	1	7
8	7	-1	7	7
5	4	-1	6	3
1	1	0	1	1
7	7	0	4	0
5	4	-1	5	5
6	6	0	4	2
1	2	1	2	6
8	8	0	8	8
4	4	0	6	2
6	7	1	3	6
2	3	1	2	3
0	0	0	0	0
8	8	0	8	8
8	7	-1	6	7
5	5	0	2	5
7	7	0	6	7
4	3	-1	1	8
1	1	0	1	1
7	7	0	7	7
5	6	1	8	3
2	2	0	2	2
0	0	0	0	0
8	7	-1	8	7
5	6	1	2	6
1	0	-1	0	0
1	0	-1	1	0
0	0	0	0	0
2	1	-1	2	1
1	1	0	1	1
1	2	1	2	2
1	1	0	1	1
7	8	1	8	8
5	5	0	6	3
4	3	-1	2	8
1	0	-1	0	0
7	7	0	8	7
4	3	-1	5	3
6	5	-1	3	6
6	6	0	4	6
0	0	0	0	0
6	6	0	3	6
3	2	-1	3	1
2	3	1	2	3
2	3	1	1	6
1	2	1	2	2
1	0	-1	0	0
1	2	1	2	2
8	7	-1	8	7
2	3	1	1	3
6	5	-1	2	7
4	5	1	2	5
4	4	0	2	5
4	4	0	4	4
2	3	1	2	3
6	7	1	1	2
8	8	0	8	8
7	6	-1	8	8
5	6	1	3	0
6	7	1	8	7
1	0	-1	0	0
6	6	0	6	6
7	6	-1	7	4
7	7	0	7	7
8	7	-1	8	1
4	5	1	5	5
5	5	0	3	5
8	8	0	8	8
5	4	-1	2	4
7	8	1	7	8
5	5	0	6	2
3	4	1	3	4
4	4	0	6	4
0	0	0	0	0
0	1	1	1	1
2	2	0	1	3
5	5	0	3	5
3	4	1	2	4
8	8	0	8	2
5	6	1	5	6
1	0	-1	0	7
4	5	1	4	5
6	6	0	5	1
2	1	-1	1	1
2	2	0	3	0
8	7	-1	8	7
8	8	0	8	8
1	1	0	1	1
5	6	1	8	6
1	2	1	2	2
2	1	-1	1	1
6	5	-1	3	5
5	5	0	5	5
4	5	1	1	3
7	6	-1	6	6
1	2	1	2	2
7	6	-1	7	8
3	4	1	4	4
3	3	0	3	3
8	7	-1	8	7
2	1	-1	1	1
5	5	0	6	5
7	7	0	5	8
2	2	0	1	2
6	6	0	7	6
0	0	0	0	0
8	8	0	8	8
4	5	1	4	5
1	0	-1	0	0
0	0	0	0	0
6	6	0	5	7
3	2	-1	1	2
1	2	1	2	2
8	7	-1	8	8
0	1	1	1	1
4	4	0	2	8
5	6	1	8	6
4	4	0	1	8
2	3	1	2	2
7	7	0	6	7
3	2	-1	3	2
4	5	1	3	3
8	8	0	7	8
6	7	1	6	7
0	0	0	0	0
1	1	0	1	5
3	3	0	4	7
8	8	0	8	8
5	5	0	6	5
3	3	0	4	3
5	5	0	8	5
5	4	-1	5	5
5	6	1	2	8
1	1	0	1	1
5	4	-1	0	4
6	5	-1	5	5
7	6	-1	8	6
2	1	-1	2	8
5	6	1	3	6
2	2	0	3	3
8	8	0	6	8
5	6	1	6	6
8	7	-1	6	7
6	5	-1	8	5
5	5	0	7	0
2	1	-1	2	1
2	1	-1	2	1
2	2	0	2	2
5	4	-1	2	2
5	4	-1	7	1
4	3	-1	5	8
7	7	0	7	7
3	3	0	1	3
8	8	0	0	8
7	6	-1	0	6
6	6	0	7	2
6	7	1	1	4
1	0	-1	0	0
3	3	0	2	8
5	5	0	5	5
5	6	1	2	6
3	4	1	2	4
0	1	1	1	1
2	2	0	1	6
3	4	1	1	6
8	8	0	8	8
5	4	-1	3	4
7	7	0	6	5
3	2	-1	3	2
4	5	1	5	5
3	2	-1	1	2
5	6	1	6	6
5	6	1	2	0
5	6	1	2	5
5	5	0	5	5
2	1	-1	2	1
7	7	0	7	7
7	7	0	8	7
4	3	-1	1	7
6	7	1	1	6
5	5	0	6	5
1	0	-1	0	0
2	1	-1	1	1
6	6	0	8	3
5	4	-1	7	4
5	5	0	6	5
7	7	0	4	3
5	6	1	1	6
3	3	0	3	3
5	6	1	3	6
1	1	0	1	1
3	4	1	1	4
7	6	-1	7	3
8	7	-1	7	7
7	6	-1	8	4
8	7	-1	8	7
6	7	1	6	7
4	5	1	5	5
6	6	0	2	7
0	0	0	0	7
2	3	1	2	6
6	6	0	5	6
2	1	-1	1	1
5	4	-1	6	3
3	2	-1	4	2
4	5	1	4	5
2	3	1	2	5
3	4	1	3	5
3	3	0	2	5
5	5	0	0	2
8	8	0	5	8
0	0	0	0	0
3	2	-1	1	8
0	0	0	0	0
4	5	1	3	3
0	0	0	0	0
5	6	1	7	6
1	0	-1	0	0
1	2	1	2	6
1	2	1	2	2
5	6	1	3	8
5	5	0	6	5
0	0	0	0	0
4	5	1	5	5
2	1	-1	2	1
6	6	0	8	0
7	7	0	7	7
5	6	1	2	2
4	5	1	4	7
1	2	1	2	2
0	1	1	1	1
4	4	0	4	5
4	5	1	4	5
1	0	-1	0	0
3	2	-1	1	2
6	5	-1	7	5
6	5	-1	7	6
1	0	-1	0	0
5	4	-1	6	5
7	8	1	8	8
7	8	1	5	0
7	7	0	8	7
3	3	0	1	3
7	6	-1	8	4
5	4	-1	6	2
6	5	-1	7	7
5	5	0	3	7
3	4	1	2	4
2	2	0	2	2
8	8	0	7	8
7	7	0	4	5
5	4	-1	5	3
3	4	1	2	4
4	4	0	1	4
5	5	0	8	5
4	3	-1	5	1
4	3	-1	1	5
0	0	0	0	0
5	4	-1	8	0
4	5	1	1	4
4	5	1	0	5
5	6	1	3	6
4	5	1	5	5
8	8	0	7	8
8	8	0	8	8
0	1	1	1	1
1	2	1	2	6
7	7	0	6	1
8	8	0	7	8
5	6	1	4	6
3	2	-1	4	2
1	1	0	1	1
5	5	0	2	4
0	0	0	0	0
1	0	-1	1	0
0	0	0	0	7
4	3	-1	3	5
8	8	0	7	8
2	2	0	1	8
4	5	1	4	6
5	5	0	0	5
0	0	0	0	0
5	4	-1	6	4
5	5	0	2	5
8	7	-1	7	7
7	7	0	8	7
4	4	0	3	4
3	2	-1	4	8
5	6	1	3	6
5	4	-1	6	2
4	5	1	4	4
8	8	0	0	8
4	3	-1	0	3
7	7	0	8	7
7	8	1	6	8
5	4	-1	8	3
8	8	0	6	4
6	6	0	4	2
5	4	-1	4	4
7	7	0	8	7
2	3	1	1	8
0	1	1	1	1
4	3	-1	2	1
0	1	1	1	1
2	2	0	2	2
8	8	0	7	6
0	0	0	0	0
2	2	0	2	2
1	2	1	1	2
6	5	-1	6	2
8	8	0	0	3
5	5	0	7	6
8	8	0	8	8
5	6	1	4	6
2	3	1	1	5
2	2	0	2	2
6	7	1	2	3
1	1	0	1	1
5	5	0	4	2
1	1	0	1	1
6	7	1	4	4
5	4	-1	8	4
6	6	0	2	6
2	3	1	1	3
1	0	-1	0	0
2	1	-1	2	1
8	8	0	8	8
6	7	1	8	1
0	1	1	1	1
5	5	0	2	5
1	1	0	1	1
7	6	-1	5	6
6	6	0	7	6
4	4	0	1	6
4	3	-1	4	3
8	8	0	8	8
6	6	0	6	6
4	5	1	1	4
3	4	1	1	4
7	8	1	8	8
2	1	-1	1	1
0	0	0	0	0
3	4	1	1	8
7	6	-1	7	8
2	2	0	2	2
2	1	-1	2	1
4	5	1	4	5
0	0	0	0	0
6	5	-1	7	7
5	5	0	7	5
6	5	-1	1	6
4	3	-1	0	5
5	6	1	6	6
8	8	0	6	8
6	7	1	7	7
2	3	1	2	3
5	5	0	2	4
7	7	0	8	0
4	5	1	5	5
1	1	0	1	1
5	6	1	4	3
5	6	1	3	6
2	3	1	4	0
2	3	1	4	3
0	0	0	0	0
3	4	1	2	0
2	1	-1	2	1
4	5	1	5	5
4	5	1	3	3
2	2	0	2	2
6	6	0	5	6
7	6	-1	5	6
8	8	0	8	8
7	6	-1	7	5
6	6	0	3	6
2	1	-1	2	1
3	4	1	3	8
6	6	0	5	6
8	7	-1	8	3
5	5	0	3	5
3	2	-1	4	2
0	1	1	1	1
4	4	0	3	6
6	6	0	6	6
1	1	0	0	0
3	4	1	3	0
4	3	-1	3	3
5	6	1	4	6
7	7	0	0	8
3	2	-1	3	2
5	4	-1	6	7
5	4	-1	8	0
7	8	1	7	1
5	4	-1	3	4
2	3	1	4	8
8	7	-1	8	1
8	8	0	8	8
8	7	-1	8	7
8	8	0	8	8
0	1	1	1	1
6	7	1	5	1
6	6	0	1	8
0	1	1	1	1
4	3	-1	4	2
4	3	-1	2	8
3	4	1	1	4
1	0	-1	0	0
5	6	1	5	6
6	5	-1	7	5
3	4	1	1	1
8	8	0	7	6
2	1	-1	2	1
2	1	-1	2	1
8	7	-1	8	4
7	7	0	7	7
3	4	1	4	4
1	1	0	1	1
7	7	0	7	7
8	7	-1	8	7
8	7	-1	7	7
4	3	-1	0	3
5	4	-1	3	6
8	8	0	8	8
7	8	1	7	8
4	5	1	3	5
3	2	-1	3	4
4	4	0	6	4
1	2	1	2	6
4	3	-1	5	2
1	1	0	1	1
6	5	-1	5	5
5	4	-1	2	0
2	3	1	2	4
6	7	1	1	2
5	4	-1	3	4
8	7	-1	8	2
8	8	0	8	8
7	7	0	7	7
6	5	-1	5	5
4	4	0	5	3
6	5	-1	8	5
7	8	1	2	3
5	4	-1	1	4
3	3	0	1	2
2	2	0	1	2
8	7	-1	6	2
8	8	0	8	8
5	6	1	6	6
6	5	-1	2	2
4	5	1	5	5
2	1	-1	1	1
5	4	-1	8	5
3	4	1	2	3
2	2	0	1	2
6	5	-1	7	7
5	4	-1	4	4
1	2	1	2	2
7	7	0	7	7
7	6	-1	8	6
8	7	-1	8	3
1	1	0	1	1
5	6	1	5	6
5	6	1	7	8
5	4	-1	3	4
0	0	0	0	0
0	0	0	0	0
2	3	1	4	2
7	7	0	8	2
7	7	0	5	1
7	8	1	5	8
5	5	0	7	2
6	7	1	7	7
8	7	-1	4	0
2	2	0	2	2
1	0	-1	0	0
5	6	1	6	6
3	3	0	3	3
6	6	0	2	3
8	7	-1	8	8
1	1	0	0	1
1	2	1	2	2
1	0	-1	0	0
4	3	-1	6	6
5	6	1	6	6
6	6	0	3	1
5	4	-1	6	8
4	5	1	4	6
8	8	0	8	8
8	8	0	8	8
2	2	0	1	3
6	5	-1	7	5
5	4	-1	4	4
0	0	0	0	0
6	6	0	3	6
5	6	1	1	8
7	6	-1	8	6
3	3	0	3	3
2	1	-1	2	1
3	4	1	2	8
7	8	1	6	3
1	2	1	2	6
1	2	1	2	2
3	2	-1	4	2
6	6	0	5	8
7	8	1	4	3
5	5	0	3	5
3	3	0	4	1
2	3	1	2	3
4	5	1	2	5
5	5	0	8	1
7	7	0	8	7
4	4	0	6	4
3	4	1	1	8
6	6	0	6	6
1	0	-1	1	8
6	7	1	1	4
5	5	0	7	5
4	5	1	1	8
3	4	1	4	4
7	8	1	7	8
3	3	0	2	1
4	4	0	5	3
1	1	0	1	1
4	5	1	6	7
1	0	-1	0	0
8	8	0	6	8
1	2	1	2	6
1	2	1	2	2
8	8	0	6	3
2	1	-1	1	1
8	7	-1	6	3
1	1	0	1	1
4	5	1	3	5
3	3	0	4	3
5	4	-1	6	4
7	7	0	8	7
1	2	1	2	2
6	6	0	6	6
8	8	0	6	8
8	8	0	7	1
7	8	1	3	3
6	6	0	2	6
0	1	1	1	1
1	1	0	0	1
4	5	1	6	8
0	0	0	0	0
4	3	-1	2	4
3	3	0	2	3
6	6	0	2	0
1	0	-1	0	1
3	3	0	2	4
0	0	0	0	0
7	7	0	4	7
5	5	0	5	5
6	5	-1	6	5
1	1	0	1	1
2	3	1	2	3
1	1	0	1	1
8	8	0	6	1
6	5	-1	2	5
4	4	0	6	4
2	3	1	1	7
1	1	0	1	1
0	1	1	1	1
7	6	-1	7	2
0	0	0	0	0
7	7	0	7	7
7	7	0	6	2
4	3	-1	5	6
7	6	-1	0	8
5	6	1	3	5
6	6	0	7	7
6	7	1	4	7
6	5	-1	3	8
8	7	-1	8	5
0	0	0	0	0
7	6	-1	8	6
7	8	1	5	5
5	6	1	1	6
6	5	-1	8	5
4	5	1	3	8
3	4	1	4	4
2	2	0	2	2
3	4	1	4	5
6	7	1	5	3
7	8	1	5	8
3	4	1	2	4
3	3	0	1	3
6	7	1	8	7
0	1	1	1	1
4	4	0	5	5
5	6	1	5	6
8	8	0	8	8
0	0	0	0	0
3	3	0	2	3
7	6	-1	7	6
8	7	-1	8	6
7	8	1	8	8
6	5	-1	6	5
4	3	-1	2	3
3	4	1	3	4
5	6	1	2	1
0	0	0	0	6
8	7	-1	7	7
6	5	-1	2	6
3	2	-1	3	2
4	3	-1	2	1
1	1	0	0	1
8	8	0	7	7
0	0	0	0	0
0	0	0	0	0
1	0	-1	0	0
2	3	1	1	3
7	7	0	7	7
1	1	0	1	1
3	4	1	2	5
7	8	1	6	6
3	4	1	3	4
7	7	0	4	7
3	2	-1	4	2
0	0	0	0	1
5	6	1	1	6
8	8	0	0	3
5	4	-1	2	4
3	2	-1	3	2
3	3	0	4	2
8	8	0	7	1
7	8	1	3	8
0	1	1	1	1
5	5	0	1	5
7	8	1	6	8
1	2	1	2	2
5	6	1	3	0
6	6	0	4	6
2	3	1	2	7
4	3	-1	7	6
7	7	0	7	7
6	5	-1	7	5
0	0	0	0	0
7	8	1	8	8
3	3	0	2	3
0	1	1	0	1
0	1	1	1	1
5	5	0	2	3
6	7	1	1	0
3	2	-1	4	3
2	1	-1	2	1
6	5	-1	8	7
4	3	-1	0	8
1	2	1	2	6
8	8	0	0	8
8	8	0	8	8
0	0	0	0	7
7	7	0	8	4
3	4	1	4	4
7	7	0	7	7
7	8	1	8	8
4	5	1	3	5
7	7	0	5	3
2	1	-1	2	6
0	0	0	0	0
6	5	-1	7	2
3	3	0	2	6
8	8	0	8	8
6	5	-1	8	5
3	3	0	1	1
2	3	1	2	3
7	6	-1	7	6
6	7	1	8	7
8	8	0	7	8
5	6	1	7	6
6	6	0	6	6
0	0	0	0	0
5	5	0	4	5
8	7	-1	7	7
2	3	1	2	3
5	5	0	6	8
4	3	-1	2	3
5	5	0	3	1
5	4	-1	4	4
6	7	1	8	4
7	8	1	7	8
3	2	-1	3	7
4	4	0	4	4
1	2	1	2	2
6	7	1	8	7
3	2	-1	3	8
6	5	-1	2	5
6	5	-1	4	8
2	3	1	2	3
0	0	0	0	0
8	8	0	5	8
7	7	0	8	7
1	0	-1	0	0
8	7	-1	8	7
7	8	1	5	8
5	6	1	3	6
6	5	-1	5	5
8	7	-1	8	0
2	2	0	2	6
3	4	1	2	4
2	3	1	2	3
4	4	0	2	3
6	6	0	5	6
1	1	0	1	1
7	7	0	6	7
0	0	0	0	0
6	5	-1	6	7
8	7	-1	8	7
1	1	0	1	1
2	1	-1	2	1
3	2	-1	1	6
5	6	1	4	8
7	8	1	8	8
0	0	0	0	0
7	6	-1	8	6
2	1	-1	2	1
2	2	0	1	2
5	6	1	7	6
0	1	1	1	1
5	5	0	6	5
4	5	1	4	2
5	5	0	7	5
7	7	0	6	0
8	8	0	8	8
7	7	0	7	7
1	0	-1	0	0
7	8	1	7	8
2	2	0	2	2
6	7	1	6	7
2	3	1	1	8
8	7	-1	8	5
8	8	0	8	8
8	8	0	7	3
3	4	1	2	4
4	4	0	3	8
2	1	-1	2	1
6	5	-1	3	1
0	0	0	0	0
4	4	0	5	0
4	4	0	1	4
4	5	1	3	3
3	3	0	2	3
7	6	-1	6	6
2	3	1	4	6
7	8	1	8	8
1	2	1	1	2
1	1	0	1	1
6	7	1	6	7
8	8	0	8	8
1	1	0	1	1
1	2	1	2	2
4	5	1	1	5
3	2	-1	2	2
4	5	1	4	1
5	4	-1	2	4
4	3	-1	3	3
7	6	-1	5	7
8	8	0	7	4
7	8	1	7	8
2	3	1	2	3
2	1	-1	1	1
1	1	0	1	1
2	2	0	3	2
1	1	0	1	1
8	7	-1	8	3
7	6	-1	3	4
5	5	0	4	5
6	7	1	1	3
3	2	-1	1	2
4	4	0	5	4
5	6	1	7	0
5	6	1	5	5
5	4	-1	6	4
4	4	0	3	5
0	0	0	0	0
6	7	1	8	0
6	6	0	6	6
6	7	1	1	7
7	8	1	5	1
7	6	-1	6	6
4	4	0	5	1
8	8	0	8	8
7	6	-1	6	6
0	0	0	0	0
4	5	1	1	5
6	7	1	1	7
6	6	0	4	6
7	6	-1	8	3
0	0	0	0	0
2	1	-1	2	1
7	6	-1	8	8
7	8	1	4	8
5	5	0	1	1
0	0	0	0	0
6	5	-1	3	3
6	7	1	4	8
3	4	1	4	4
7	8	1	8	8
6	5	-1	3	8
3	4	1	3	5
1	0	-1	1	0
3	4	1	3	4
4	3	-1	6	3
6	7	1	5	7
2	2	0	2	2
4	5	1	2	6
6	6	0	7	2
2	1	-1	1	1
3	2	-1	3	2
6	5	-1	4	1
3	4	1	2	4
5	6	1	6	6
7	6	-1	7	2
5	5	0	3	6
1	2	1	2	2
4	3	-1	5	4
6	7	1	4	3
8	7	-1	0	5
0	0	0	0	0
1	1	0	1	1
8	7	-1	8	3
7	6	-1	6	6
5	6	1	4	8
1	2	1	1	2
7	7	0	6	1
3	3	0	3	3
5	6	1	3	2
1	1	0	1	1
8	8	0	8	8
4	5	1	3	6
2	3	1	2	3
4	5	1	5	5
0	0	0	0	0
6	5	-1	8	5
7	7	0	8	1
7	7	0	7	7
8	7	-1	8	3
5	4	-1	3	4
7	6	-1	5	2
4	3	-1	5	3
0	1	1	1	1
5	5	0	4	5
6	7	1	4	7
7	6	-1	8	8
1	0	-1	1	0
6	6	0	1	2
5	5	0	2	5
3	2	-1	1	5
7	6	-1	8	2
3	4	1	4	4
0	0	0	0	0
7	8	1	7	4
1	2	1	1	1
6	5	-1	3	4
1	2	1	1	2
7	7	0	8	7
4	3	-1	5	3
2	1	-1	2	5
0	1	1	1	1
5	4	-1	5	4
2	2	0	2	2
1	0	-1	0	0
8	8	0	0	0
3	4	1	3	4
5	5	0	2	6
7	7	0	6	7
3	2	-1	3	6
4	5	1	3	4
6	7	1	5	0
0	0	0	0	0
2	1	-1	1	1
4	5	1	3	5
4	4	0	1	4
5	6	1	4	8
6	5	-1	7	3
6	6	0	5	6
6	6	0	2	0
5	5	0	1	5
8	8	0	8	2
7	6	-1	7	6
1	0	-1	1	0
6	5	-1	5	5
1	0	-1	0	0
5	5	0	4	6
0	0	0	1	0
2	3	1	2	7
4	3	-1	4	5
7	7	0	8	0
7	7	0	7	7
2	1	-1	2	7
1	0	-1	0	0
2	1	-1	2	1
4	4	0	1	3
0	0	0	0	0
7	7	0	8	4
8	8	0	0	8
6	5	-1	8	5
0	0	0	0	0
5	4	-1	2	1
4	4	0	3	3
1	0	-1	0	0
7	6	-1	2	0
1	2	1	2	2
1	0	-1	0	0
6	6	0	7	6
1	2	1	2	2
2	2	0	1	2
4	4	0	1	4
4	3	-1	2	8
8	7	-1	8	1
8	8	0	8	8
1	2	1	1	2
1	2	1	2	2
4	3	-1	6	3
1	2	1	2	2
0	0	0	0	7
3	4	1	3	3
7	7	0	7	7
8	8	0	7	8
7	6	-1	4	6
0	0	0	0	0
0	1	1	1	1
6	7	1	1	0
3	3	0	2	3
3	2	-1	5	8
2	3	1	1	8
5	5	0	8	5
1	2	1	1	2
4	3	-1	5	3
2	3	1	2	3
2	2	0	1	8
[truncated: 7,996 more rows]

## Sheet: c
x1	x2	cue	preds_l23	preds_l5
5	6	1	6	1
3	4	1	4	4
4	5	1	5	5
0	1	1	1	1
3	4	1	3	4
0	1	1	1	1
2	3	1	4	3
3	4	1	4	4
5	6	1	6	6
5	6	1	6	1
5	6	1	6	6
2	3	1	3	3
0	1	1	1	1
4	5	1	5	5
1	2	1	2	2
5	6	1	6	6
6	7	1	7	7
4	5	1	5	5
0	1	1	1	1
3	4	1	4	4
2	3	1	3	3
5	6	1	6	6
1	2	1	2	2
0	1	1	1	1
7	8	1	8	8
0	1	1	1	1
1	2	1	2	2
6	7	1	7	7
4	5	1	5	5
3	4	1	4	4
6	7	1	7	7
2	3	1	3	3
1	2	1	2	2
7	8	1	8	2
0	1	1	1	1
2	3	1	3	3
7	8	1	8	8
6	7	1	7	7
4	5	1	4	5
6	7	1	7	7
3	4	1	4	4
3	4	1	5	4
1	2	1	2	2
7	8	1	8	8
8	1	1	1	6
0	1	1	1	1
3	4	1	4	4
2	3	1	3	3
7	8	1	8	8
1	2	1	2	2
1	2	1	2	2
4	5	1	5	5
3	4	1	4	4
0	1	1	1	1
6	7	1	7	7
5	6	1	6	6
2	3	1	3	3
0	1	1	1	1
3	4	1	4	4
5	6	1	7	6
1	2	1	2	2
4	5	1	5	5
4	5	1	5	5
4	5	1	5	5
5	6	1	6	1
7	8	1	8	8
1	2	1	2	2
3	4	1	4	4
7	8	1	8	8
0	1	1	1	1
2	3	1	3	3
7	8	1	8	8
5	6	1	6	6
1	2	1	2	2
6	7	1	7	7
7	8	1	8	8
0	1	1	1	1
5	6	1	6	6
6	7	1	7	7
1	2	1	2	2
0	1	1	1	1
7	8	1	8	8
4	5	1	5	5
4	5	1	5	5
6	7	1	7	7
4	5	1	5	5
6	7	1	7	7
5	6	1	6	6
0	1	1	1	1
3	4	1	4	4
5	6	1	6	6
2	3	1	3	3
4	5	1	5	5
5	6	1	6	6
0	1	1	1	1
0	1	1	1	1
6	7	1	7	7
7	8	1	8	8
5	6	1	6	6
1	2	1	2	2
1	2	1	2	2
1	2	1	2	2
6	7	1	7	7
0	1	1	2	1
0	1	1	1	1
3	4	1	4	4
5	6	1	6	6
3	4	1	4	4
1	2	1	2	1
7	8	1	8	8
5	6	1	6	6
2	3	1	4	3
7	8	1	8	8
7	8	1	8	8
4	5	1	4	5
4	5	1	5	5
5	6	1	6	6
0	1	1	1	1
0	1	1	1	1
8	1	1	1	6
3	4	1	4	4
2	3	1	3	3
4	5	1	5	5
2	3	1	3	3
0	1	1	1	1
5	6	1	5	6
2	3	1	3	3
6	7	1	7	7
7	8	1	8	8
3	4	1	4	4
2	3	1	3	3
7	8	1	8	8
6	7	1	7	7
7	8	1	8	8
2	3	1	3	3
3	4	1	5	4
5	6	1	6	6
2	3	1	3	3
1	2	1	2	1
6	7	1	7	7
7	8	1	8	8
7	8	1	8	8
3	4	1	4	4
7	8	1	8	8
0	1	1	1	1
5	6	1	6	6
3	4	1	4	4
2	3	1	3	3
1	2	1	2	2
3	4	1	4	4
4	5	1	5	5
6	7	1	7	7
5	6	1	6	6
0	1	1	1	1
2	3	1	3	3
4	5	1	5	5
1	2	1	2	2
1	2	1	2	2
0	1	1	1	1
4	5	1	5	5
1	2	1	2	2
3	4	1	4	4
7	8	1	8	8
7	8	1	8	2
8	1	1	1	2
5	6	1	6	6
2	3	1	3	3
2	3	1	3	3
1	2	1	2	2
5	6	1	6	6
4	5	1	5	5
0	1	1	1	1
5	6	1	6	6
0	1	1	1	1
1	2	1	2	2
3	4	1	3	4
5	6	1	6	1
1	2	1	2	2
5	6	1	6	6
5	6	1	6	6
3	4	1	4	4
3	4	1	4	4
2	3	1	3	3
2	3	1	3	3
0	1	1	1	1
3	4	1	5	4
1	2	1	2	2
1	2	1	2	2
6	7	1	7	7
7	8	1	8	8
0	1	1	1	1
3	4	1	4	4
4	5	1	6	7
2	3	1	3	3
0	1	1	1	1
0	1	1	1	1
7	8	1	8	8
0	1	1	1	1
3	4	1	4	4
4	5	1	5	5
6	7	1	7	7
4	5	1	5	5
0	1	1	1	1
7	8	1	8	8
1	2	1	2	2
0	1	1	1	1
4	5	1	5	5
7	8	1	8	8
4	5	1	5	5
4	5	1	4	5
0	1	1	1	1
7	8	1	8	8
3	4	1	4	4
2	3	1	3	3
4	5	1	5	5
0	1	1	1	1
0	1	1	1	1
0	1	1	1	1
4	5	1	5	6
1	2	1	2	2
4	5	1	5	5
1	2	1	2	2
3	4	1	4	0
7	8	1	8	8
0	1	1	1	1
1	2	1	2	2
1	2	1	2	2
1	2	1	2	6
5	6	1	6	6
2	3	1	3	3
1	2	1	2	2
5	6	1	6	6
4	5	1	6	5
6	7	1	7	7
7	8	1	8	2
0	1	1	1	1
2	3	1	3	3
7	8	1	8	1
6	7	1	6	7
4	5	1	5	5
7	8	1	7	8
0	1	1	1	1
3	4	1	4	4
3	4	1	4	4
3	4	1	4	4
6	7	1	7	2
5	6	1	6	6
4	5	1	5	5
5	6	1	6	6
4	5	1	5	5
7	8	1	8	8
1	2	1	3	2
3	4	1	3	4
3	4	1	4	4
2	3	1	3	3
6	7	1	7	7
0	1	1	1	1
3	4	1	4	1
0	1	1	1	1
1	2	1	2	2
6	7	1	7	7
2	3	1	3	3
5	6	1	6	6
4	5	1	5	5
1	2	1	2	2
1	2	1	3	2
5	6	1	6	6
6	7	1	7	7
4	5	1	5	5
3	4	1	4	4
1	2	1	2	2
2	3	1	3	3
0	1	1	1	1
7	8	1	8	2
2	3	1	3	3
5	6	1	6	6
5	6	1	6	6
6	7	1	7	7
0	1	1	1	1
8	1	1	1	2
5	6	1	6	6
0	1	1	1	1
5	6	1	6	6
0	1	1	1	1
4	5	1	5	5
4	5	1	5	5
1	2	1	2	2
1	2	1	2	2
5	6	1	6	1
1	2	1	2	2
2	3	1	3	3
8	1	1	1	6
6	7	1	7	7
7	8	1	8	8
3	4	1	4	4
0	1	1	1	1
3	4	1	4	4
4	5	1	5	5
0	1	1	1	1
1	2	1	2	2
4	5	1	5	5
6	7	1	7	7
2	3	1	3	3
6	7	1	7	7
6	7	1	7	1
1	2	1	2	2
2	3	1	4	2
5	6	1	6	6
3	4	1	4	4
0	1	1	1	1
4	5	1	5	5
4	5	1	5	5
4	5	1	5	5
7	8	1	8	8
4	5	1	5	5
1	2	1	2	2
7	8	1	8	8
1	2	1	2	2
7	8	1	8	8
0	1	1	1	1
1	2	1	2	2
4	5	1	5	5
7	8	1	8	8
7	8	1	8	8
7	8	1	8	2
1	2	1	2	2
1	2	1	2	2
3	4	1	4	4
3	4	1	4	4
3	4	1	4	4
1	2	1	2	2
1	2	1	2	2
3	4	1	4	4
0	1	1	1	1
6	7	1	7	7
4	5	1	5	5
6	7	1	7	7
4	5	1	5	5
1	2	1	2	2
7	8	1	8	8
4	5	1	5	6
3	4	1	4	4
5	6	1	6	6
6	7	1	7	7
5	6	1	6	6
7	8	1	8	8
7	8	1	8	8
4	5	1	5	5
3	4	1	4	4
7	8	1	8	8
2	3	1	3	1
0	1	1	1	1
7	8	1	8	8
2	3	1	3	3
5	6	1	6	6
1	2	1	2	2
6	7	1	7	7
1	2	1	2	2
0	1	1	1	1
3	4	1	4	4
6	7	1	7	7
3	4	1	4	4
1	2	1	2	2
5	6	1	6	6
3	4	1	4	0
1	2	1	2	2
1	2	1	2	2
0	1	1	1	1
4	5	1	6	5
5	6	1	6	6
1	2	1	2	2
2	3	1	3	3
8	1	1	1	0
2	3	1	3	3
4	5	1	5	5
1	2	1	2	2
1	2	1	2	2
1	2	1	2	2
0	1	1	1	1
5	6	1	6	6
7	8	1	8	8
0	1	1	1	1
1	2	1	1	2
4	5	1	4	5
5	6	1	6	6
2	3	1	3	3
8	1	1	1	1
1	2	1	2	2
3	4	1	4	4
5	6	1	6	6
0	1	1	1	1
0	1	1	1	1
1	2	1	2	2
5	6	1	6	6
7	8	1	8	8
6	7	1	7	3
7	8	1	8	8
3	4	1	4	4
7	8	1	8	8
4	5	1	5	5
2	3	1	3	3
4	5	1	5	5
1	2	1	2	1
4	5	1	5	5
2	3	1	3	3
4	5	1	5	5
3	4	1	4	4
4	5	1	5	5
4	5	1	5	1
6	7	1	7	7
1	2	1	2	2
0	1	1	1	1
5	6	1	6	1
6	7	1	7	7
1	2	1	2	2
1	2	1	2	2
2	3	1	3	3
8	1	1	1	6
3	4	1	4	4
3	4	1	4	4
8	1	1	1	3
3	4	1	4	4
2	3	1	3	3
1	2	1	2	1
2	3	1	3	3
7	8	1	8	8
3	4	1	4	5
5	6	1	6	6
4	5	1	5	5
6	7	1	7	2
1	2	1	2	2
1	2	1	2	2
5	6	1	6	6
4	5	1	5	5
1	2	1	2	2
0	1	1	1	1
4	5	1	5	5
4	5	1	5	5
5	6	1	6	6
5	6	1	6	6
5	6	1	6	1
6	7	1	7	7
4	5	1	5	5
7	8	1	8	8
1	2	1	2	2
8	1	1	1	0
6	7	1	7	7
4	5	1	5	5
2	3	1	3	3
0	1	1	1	1
2	3	1	3	3
3	4	1	4	4
1	2	1	2	2
0	1	1	1	1
7	8	1	8	8
7	8	1	8	8
3	4	1	4	4
4	5	1	5	5
3	4	1	4	4
1	2	1	2	2
2	3	1	3	3
5	6	1	6	6
0	1	1	1	1
4	5	1	5	5
5	6	1	6	6
6	7	1	7	7
1	2	1	2	2
0	1	1	1	1
0	1	1	1	1
6	7	1	7	0
0	1	1	1	1
6	7	1	7	8
6	7	1	7	7
0	1	1	1	1
1	2	1	2	2
8	1	1	1	6
0	1	1	1	1
1	2	1	2	2
0	1	1	1	1
6	7	1	7	7
7	8	1	8	2
1	2	1	2	6
4	5	1	5	5
4	5	1	5	5
1	2	1	2	2
5	6	1	6	6
2	3	1	3	3
6	7	1	7	7
3	4	1	4	4
0	1	1	1	1
4	5	1	5	5
6	7	1	7	7
7	8	1	8	8
3	4	1	4	4
0	1	1	1	1
4	5	1	5	5
7	8	1	8	8
1	2	1	2	2
5	6	1	6	6
0	1	1	1	1
6	7	1	6	7
0	1	1	1	1
1	2	1	2	2
2	3	1	3	3
5	6	1	6	6
8	1	1	1	2
1	2	1	2	2
3	4	1	5	4
5	6	1	6	6
2	3	1	3	3
0	1	1	1	1
3	4	1	3	4
5	6	1	6	6
5	6	1	7	6
6	7	1	7	7
4	5	1	5	5
3	4	1	5	4
3	4	1	4	4
4	5	1	5	5
3	4	1	4	4
1	2	1	2	6
4	5	1	5	5
7	8	1	8	8
0	1	1	1	1
5	6	1	6	6
2	3	1	3	3
4	5	1	6	5
6	7	1	7	7
6	7	1	7	7
1	2	1	2	2
5	6	1	6	6
5	6	1	6	6
7	8	1	8	2
7	8	1	8	8
3	4	1	4	4
0	1	1	1	1
3	4	1	4	4
4	5	1	5	5
3	4	1	4	4
8	1	1	1	4
4	5	1	5	5
7	8	1	7	8
3	4	1	4	4
1	2	1	2	2
5	6	1	6	6
1	2	1	2	2
7	8	1	8	8
0	1	1	1	1
7	8	1	8	8
1	2	1	2	2
3	4	1	4	4
2	3	1	3	3
4	5	1	5	5
6	7	1	7	1
7	8	1	8	8
7	8	1	8	8
1	2	1	2	2
0	1	1	1	1
3	4	1	4	4
5	6	1	6	6
3	4	1	4	4
2	3	1	3	3
5	6	1	6	6
0	1	1	1	1
2	3	1	3	3
6	7	1	7	7
6	7	1	7	7
0	1	1	1	1
6	7	1	7	7
4	5	1	5	5
1	2	1	2	2
0	1	1	1	1
1	2	1	2	2
6	7	1	7	7
0	1	1	1	1
6	7	1	7	7
3	4	1	4	4
2	3	1	3	3
0	1	1	1	1
3	4	1	3	4
3	4	1	4	4
6	7	1	7	7
7	8	1	8	8
0	1	1	1	1
7	8	1	8	8
6	7	1	7	7
2	3	1	3	3
1	2	1	2	2
4	5	1	5	5
0	1	1	1	1
6	7	1	7	7
0	1	1	1	1
4	5	1	5	5
7	8	1	8	8
3	4	1	4	4
0	1	1	1	1
0	1	1	1	1
3	4	1	3	4
7	8	1	8	8
1	2	1	2	2
0	1	1	1	1
1	2	1	2	2
1	2	1	2	2
4	5	1	5	5
2	3	1	3	3
4	5	1	5	5
1	2	1	2	0
3	4	1	3	4
2	3	1	3	3
0	1	1	1	1
6	7	1	7	7
7	8	1	8	8
6	7	1	6	7
1	2	1	2	2
2	3	1	3	3
5	6	1	6	7
4	5	1	4	5
4	5	1	4	5
3	4	1	4	4
7	8	1	8	8
2	3	1	3	3
4	5	1	4	5
2	3	1	3	3
2	3	1	3	3
3	4	1	5	4
8	1	1	1	1
1	2	1	2	2
2	3	1	3	3
5	6	1	6	6
1	2	1	2	2
5	6	1	6	6
7	8	1	8	8
1	2	1	2	2
1	2	1	2	2
2	3	1	3	3
2	3	1	2	3
2	3	1	3	3
5	6	1	6	6
4	5	1	5	5
6	7	1	7	7
6	7	1	7	7
3	4	1	4	4
3	4	1	4	4
6	7	1	7	7
7	8	1	8	2
3	4	1	4	4
5	6	1	6	6
7	8	1	8	2
1	2	1	2	2
7	8	1	8	8
3	4	1	4	4
3	4	1	4	4
6	7	1	7	7
5	6	1	6	6
0	1	1	1	1
2	3	1	3	3
2	3	1	3	3
3	4	1	4	4
4	5	1	4	5
2	3	1	3	3
7	8	1	8	8
2	3	1	3	3
1	2	1	2	2
0	1	1	0	1
4	5	1	5	5
4	5	1	5	5
1	2	1	1	2
3	4	1	4	4
6	7	1	7	7
0	1	1	1	1
1	2	1	2	2
7	8	1	8	8
0	1	1	1	1
5	6	1	6	6
5	6	1	6	6
0	1	1	1	1
2	3	1	3	3
5	6	1	6	6
4	5	1	5	5
3	4	1	4	4
3	4	1	3	4
2	3	1	3	3
0	1	1	1	1
0	1	1	1	1
0	1	1	1	1
2	3	1	3	3
2	3	1	4	3
3	4	1	4	4
1	2	1	2	2
0	1	1	1	1
7	8	1	8	8
3	4	1	4	4
2	3	1	3	3
2	3	1	3	3
6	7	1	7	7
5	6	1	6	6
8	1	1	1	3
2	3	1	3	3
7	8	1	7	8
6	7	1	7	7
4	5	1	5	5
6	7	1	7	2
6	7	1	7	7
0	1	1	1	1
1	2	1	2	2
5	6	1	6	6
1	2	1	2	2
7	8	1	8	8
2	3	1	3	3
1	2	1	2	2
7	8	1	8	8
2	3	1	3	3
4	5	1	5	5
5	6	1	6	6
6	7	1	7	7
8	1	1	1	5
2	3	1	3	3
8	1	1	1	7
1	2	1	1	2
0	1	1	2	3
8	1	1	1	0
5	6	1	6	6
1	2	1	2	2
6	7	1	7	7
4	5	1	5	5
6	7	1	7	7
1	2	1	2	2
8	1	1	1	4
3	4	1	4	4
3	4	1	4	4
3	4	1	4	4
5	6	1	6	1
0	1	1	1	1
4	5	1	5	5
3	4	1	5	4
2	3	1	3	3
4	5	1	5	5
2	3	1	3	3
2	3	1	3	3
7	8	1	8	1
0	1	1	1	1
3	4	1	4	3
0	1	1	1	1
5	6	1	6	6
5	6	1	6	6
1	2	1	2	2
7	8	1	8	8
5	6	1	6	6
5	6	1	6	6
1	2	1	2	2
0	1	1	1	1
2	3	1	3	3
3	4	1	4	4
0	1	1	1	1
1	2	1	2	2
5	6	1	6	6
0	1	1	1	1
8	1	1	1	3
2	3	1	3	3
1	2	1	3	2
5	6	1	6	6
5	6	1	6	6
2	3	1	4	7
2	3	1	3	3
1	2	1	2	2
2	3	1	3	3
1	2	1	2	2
8	1	1	1	6
5	6	1	6	6
5	6	1	6	6
3	4	1	4	4
6	7	1	7	7
2	3	1	3	3
2	3	1	3	3
7	8	1	8	8
6	7	1	7	7
3	4	1	4	4
5	6	1	6	6
2	3	1	3	3
7	8	1	8	8
7	8	1	7	8
3	4	1	4	4
3	4	1	4	4
1	2	1	2	2
6	7	1	7	7
1	2	1	2	2
4	5	1	5	5
4	5	1	5	5
0	1	1	1	1
0	1	1	1	1
3	4	1	4	4
1	2	1	2	2
5	6	1	6	6
5	6	1	6	6
7	8	1	8	8
7	8	1	8	8
2	3	1	3	3
1	2	1	2	2
3	4	1	4	4
6	7	1	7	7
2	3	1	3	3
0	1	1	1	1
6	7	1	7	7
3	4	1	4	4
5	6	1	6	6
0	1	1	1	1
0	1	1	1	1
3	4	1	4	4
0	1	1	1	1
1	2	1	2	6
0	1	1	1	1
2	3	1	3	3
6	7	1	7	7
6	7	1	7	7
3	4	1	4	4
2	3	1	3	3
3	4	1	4	4
3	4	1	4	4
6	7	1	7	7
0	1	1	1	1
5	6	1	6	6
8	1	1	1	3
7	8	1	8	8
4	5	1	5	5
1	2	1	2	6
3	4	1	4	4
5	6	1	6	6
8	1	1	1	2
1	2	1	2	2
5	6	1	6	6
4	5	1	4	5
1	2	1	2	2
1	2	1	2	6
7	8	1	8	8
8	1	1	1	8
6	7	1	7	7
2	3	1	3	3
1	2	1	2	2
2	3	1	3	3
7	8	1	8	8
0	1	1	1	1
1	2	1	2	2
4	5	1	4	5
0	1	1	1	1
2	3	1	3	3
6	7	1	7	7
7	8	1	8	7
2	3	1	3	3
7	8	1	8	8
4	5	1	6	5
2	3	1	3	3
2	3	1	3	3
1	2	1	2	2
6	7	1	7	7
2	3	1	3	3
6	7	1	7	7
1	2	1	2	2
6	7	1	7	7
3	4	1	4	4
0	1	1	1	1
5	6	1	6	6
0	1	1	1	1
2	3	1	3	3
0	1	1	1	1
3	4	1	4	4
5	6	1	6	6
5	6	1	6	6
2	3	1	3	3
4	5	1	5	5
1	2	1	2	2
6	7	1	7	7
1	2	1	2	2
5	6	1	6	6
3	4	1	4	4
2	3	1	3	3
0	1	1	1	1
1	2	1	2	2
0	1	1	1	1
1	2	1	2	2
0	1	1	1	1
7	8	1	8	8
6	7	1	7	7
3	4	1	4	4
1	2	1	2	2
6	7	1	7	7
5	6	1	6	6
3	4	1	4	4
7	8	1	8	8
5	6	1	6	6
7	8	1	8	8
6	7	1	7	7
2	3	1	3	3
1	2	1	2	2
7	8	1	8	8
7	8	1	8	8
0	1	1	1	1
7	8	1	8	8
8	1	1	1	8
7	8	1	8	8
2	3	1	3	3
1	2	1	2	2
1	2	1	2	2
5	6	1	6	6
7	8	1	8	8
2	3	1	3	3
6	7	1	7	7
5	6	1	6	6
6	7	1	7	7
1	2	1	2	2
2	3	1	3	3
2	3	1	3	3
6	7	1	6	7
5	6	1	6	6
6	7	1	6	7
2	3	1	3	1
5	6	1	6	1
3	4	1	4	4
3	4	1	4	5
5	6	1	6	6
0	1	1	1	1
0	1	1	1	1
7	8	1	8	8
7	8	1	8	8
3	4	1	4	5
3	4	1	4	4
2	3	1	3	3
3	4	1	4	4
8	1	1	1	7
4	5	1	5	5
1	2	1	2	2
6	7	1	7	7
4	5	1	5	5
7	8	1	8	8
7	8	1	8	8
2	3	1	4	3
3	4	1	4	3
1	2	1	2	2
2	3	1	3	3
5	6	1	6	1
6	7	1	7	7
1	2	1	2	2
2	3	1	3	3
0	1	1	1	1
6	7	1	7	2
6	7	1	7	1
3	4	1	4	3
7	8	1	8	8
0	1	1	1	1
8	1	1	1	6
5	6	1	7	6
6	7	1	7	7
7	8	1	8	8
6	7	1	7	1
6	7	1	7	7
0	1	1	1	1
6	7	1	7	3
2	3	1	3	3
4	5	1	5	5
0	1	1	1	1
4	5	1	5	5
6	7	1	7	7
5	6	1	6	6
3	4	1	4	4
2	3	1	3	3
0	1	1	1	1
0	1	1	1	1
6	7	1	7	7
8	1	1	1	4
6	7	1	7	7
7	8	1	8	8
4	5	1	5	5
2	3	1	3	3
4	5	1	5	5
4	5	1	5	5
2	3	1	3	3
5	6	1	6	7
7	8	1	8	8
3	4	1	4	4
1	2	1	2	2
0	1	1	1	1
0	1	1	1	1
2	3	1	3	3
6	7	1	7	1
4	5	1	5	5
2	3	1	3	3
0	1	1	1	1
0	1	1	1	1
1	2	1	2	2
5	6	1	6	6
2	3	1	3	3
5	6	1	6	6
5	6	1	6	6
5	6	1	6	1
1	2	1	2	2
5	6	1	6	6
3	4	1	4	4
4	5	1	5	5
1	2	1	2	1
6	7	1	7	7
5	6	1	6	6
6	7	1	7	7
6	7	1	7	7
0	1	1	1	1
1	2	1	2	2
1	2	1	1	2
3	4	1	5	4
5	6	1	5	6
3	4	1	4	4
6	7	1	7	7
3	4	1	4	4
3	4	1	4	4
6	7	1	7	7
6	7	1	7	7
0	1	1	1	1
2	3	1	3	3
2	3	1	3	3
4	5	1	5	5
4	5	1	5	5
1	2	1	2	2
7	8	1	8	8
7	8	1	8	8
3	4	1	4	4
1	2	1	2	2
1	2	1	1	2
2	3	1	3	3
3	4	1	3	4
3	4	1	4	4
2	3	1	3	3
2	3	1	3	3
1	2	1	2	2
0	1	1	1	1
5	6	1	6	6
5	6	1	6	6
0	1	1	1	1
0	1	1	1	1
5	6	1	6	1
2	3	1	3	3
0	1	1	1	1
4	5	1	5	5
3	4	1	4	4
1	2	1	2	2
5	6	1	6	6
5	6	1	6	6
1	2	1	2	2
6	7	1	7	7
6	7	1	7	7
5	6	1	6	6
6	7	1	7	7
6	7	1	7	7
0	1	1	1	1
2	3	1	3	3
3	4	1	4	4
7	8	1	8	8
5	6	1	6	6
6	7	1	6	7
0	1	1	1	1
3	4	1	4	4
5	6	1	6	2
5	6	1	6	6
0	1	1	1	1
5	6	1	6	1
0	1	1	1	1
2	3	1	3	3
6	7	1	7	7
7	8	1	8	8
3	4	1	3	4
6	7	1	7	7
0	1	1	1	1
7	8	1	8	2
5	6	1	6	6
1	2	1	2	2
6	7	1	7	7
8	1	1	1	0
3	4	1	4	4
3	4	1	4	4
0	1	1	1	1
0	1	1	1	1
6	7	1	7	7
0	1	1	1	1
6	7	1	7	7
2	3	1	3	3
5	6	1	6	6
3	4	1	4	4
6	7	1	7	7
5	6	1	6	6
7	8	1	6	8
1	2	1	2	2
1	2	1	2	2
6	7	1	7	8
4	5	1	5	5
1	2	1	2	2
0	1	1	1	1
0	1	1	1	1
1	2	1	2	2
7	8	1	8	8
1	2	1	2	2
7	8	1	8	8
6	7	1	7	2
1	2	1	2	2
1	2	1	2	2
4	5	1	5	5
6	7	1	7	7
6	7	1	7	3
1	2	1	2	2
0	1	1	1	1
3	4	1	4	4
3	4	1	4	4
5	6	1	6	6
5	6	1	6	6
4	5	1	5	5
5	6	1	5	0
4	5	1	5	5
0	1	1	1	1
3	4	1	3	8
7	8	1	8	8
6	7	1	7	7
3	4	1	4	4
3	4	1	4	4
0	1	1	1	1
5	6	1	6	6
3	4	1	4	4
4	5	1	6	5
0	1	1	1	1
3	4	1	4	4
2	3	1	3	3
4	5	1	5	5
5	6	1	6	6
7	8	1	8	2
0	1	1	1	1
0	1	1	0	1
5	6	1	6	6
3	4	1	4	4
1	2	1	2	2
2	3	1	3	3
3	4	1	4	4
3	4	1	4	4
1	2	1	2	2
6	7	1	7	7
6	7	1	7	7
1	2	1	2	2
4	5	1	5	5
5	6	1	6	6
0	1	1	1	1
4	5	1	5	5
6	7	1	7	7
6	7	1	7	7
3	4	1	4	4
5	6	1	7	6
4	5	1	5	5
7	8	1	8	8
6	7	1	7	7
3	4	1	3	4
6	7	1	7	1
0	1	1	1	1
6	7	1	7	7
7	8	1	8	8
1	2	1	2	2
1	2	1	2	2
1	2	1	2	2
3	4	1	4	4
8	1	1	1	5
2	3	1	3	3
2	3	1	3	3
4	5	1	4	5
4	5	1	5	7
7	8	1	8	8
6	7	1	7	7
7	8	1	8	8
0	1	1	0	1
6	7	1	7	7
6	7	1	7	7
3	4	1	4	4
8	1	1	1	7
4	5	1	5	4
0	1	1	1	1
8	1	1	1	3
0	1	1	1	1
3	4	1	4	4
1	2	1	2	2
5	6	1	6	6
0	1	1	1	1
6	7	1	7	7
7	8	1	8	8
2	3	1	3	3
0	1	1	1	1
7	8	1	8	8
7	8	1	6	8
2	3	1	3	3
0	1	1	1	1
6	7	1	7	7
4	5	1	5	5
7	8	1	8	8
6	7	1	7	7
4	5	1	5	5
2	3	1	3	3
6	7	1	7	7
4	5	1	5	5
0	1	1	1	1
7	8	1	8	8
5	6	1	6	6
2	3	1	3	3
4	5	1	5	5
0	1	1	1	1
1	2	1	2	2
1	2	1	2	2
7	8	1	8	8
6	7	1	7	1
1	2	1	3	2
4	5	1	5	5
1	2	1	2	2
4	5	1	5	5
6	7	1	7	7
7	8	1	8	1
5	6	1	6	6
4	5	1	5	1
3	4	1	4	4
4	5	1	5	5
4	5	1	5	5
6	7	1	7	7
3	4	1	4	4
2	3	1	4	3
1	2	1	2	2
5	6	1	6	6
5	6	1	6	6
0	1	1	1	1
2	3	1	3	3
4	5	1	5	1
6	7	1	7	7
2	3	1	3	3
8	1	1	1	3
3	4	1	4	4
6	7	1	7	7
3	4	1	4	4
5	6	1	6	6
3	4	1	4	4
4	5	1	4	5
1	2	1	2	2
0	1	1	1	1
4	5	1	5	5
6	7	1	6	7
7	8	1	7	8
7	8	1	8	8
6	7	1	7	2
1	2	1	2	2
2	3	1	3	3
5	6	1	6	6
2	3	1	3	3
4	5	1	5	5
7	8	1	6	8
4	5	1	5	5
2	3	1	3	3
3	4	1	4	4
0	1	1	1	1
7	8	1	8	8
8	1	1	1	4
0	1	1	1	1
4	5	1	5	5
8	1	1	1	0
4	5	1	5	5
4	5	1	5	5
2	3	1	3	3
3	4	1	4	4
6	7	1	7	2
7	8	1	8	8
1	2	1	2	2
2	3	1	4	3
7	8	1	8	8
6	7	1	7	7
5	6	1	6	6
7	8	1	8	2
0	1	1	1	1
5	6	1	6	0
3	4	1	4	4
0	1	1	1	1
7	8	1	8	8
2	3	1	3	3
3	4	1	4	4
6	7	1	7	7
4	5	1	5	5
1	2	1	2	2
3	4	1	4	4
7	8	1	8	8
3	4	1	4	4
4	5	1	5	5
0	1	1	1	1
1	2	1	2	2
1	2	1	2	3
3	4	1	4	4
3	4	1	4	4
6	7	1	7	7
5	6	1	6	6
0	1	1	1	1
5	6	1	7	6
8	1	1	1	3
4	5	1	6	5
4	5	1	5	5
1	2	1	2	2
6	7	1	7	7
3	4	1	4	4
0	1	1	1	1
0	1	1	1	1
3	4	1	4	4
0	1	1	1	1
6	7	1	7	7
0	1	1	1	1
5	6	1	6	1
3	4	1	4	4
6	7	1	7	7
1	2	1	2	2
2	3	1	3	3
7	8	1	8	8
7	8	1	8	8
7	8	1	8	8
0	1	1	1	1
7	8	1	8	8
3	4	1	4	4
4	5	1	5	5
3	4	1	4	4
1	2	1	2	2
2	3	1	3	3
5	6	1	6	6
8	1	1	1	1
6	7	1	7	7
0	1	1	1	3
1	2	1	2	2
3	4	1	4	4
2	3	1	3	3
1	2	1	2	2
0	1	1	1	1
3	4	1	4	4
2	3	1	3	3
8	1	1	1	1
2	3	1	3	3
0	1	1	1	1
2	3	1	3	3
1	2	1	2	2
3	4	1	4	4
6	7	1	7	7
7	8	1	8	8
7	8	1	8	8
2	3	1	3	3
3	4	1	4	4
5	6	1	6	6
4	5	1	5	5
6	7	1	7	7
0	1	1	1	1
5	6	1	6	1
5	6	1	6	6
4	5	1	5	5
6	7	1	7	7
4	5	1	5	5
7	8	1	8	8
3	4	1	4	4
7	8	1	8	8
8	1	1	1	3
1	2	1	1	2
5	6	1	6	6
3	4	1	4	4
1	2	1	2	2
4	5	1	5	5
6	7	1	7	7
0	1	1	1	1
0	1	1	1	1
7	8	1	8	8
6	7	1	7	2
7	8	1	8	8
5	6	1	6	6
4	5	1	5	5
2	3	1	3	3
4	5	1	5	5
3	4	1	4	4
0	1	1	1	1
0	1	1	1	1
1	2	1	2	2
5	6	1	6	6
4	5	1	5	5
2	3	1	3	3
5	6	1	6	6
3	4	1	4	4
2	3	1	3	3
3	4	1	4	4
1	2	1	2	2
8	1	1	1	4
0	1	1	1	1
4	5	1	5	5
2	3	1	3	3
4	5	1	5	5
1	2	1	3	2
5	6	1	6	7
3	4	1	4	4
6	7	1	7	7
6	7	1	7	7
5	6	1	6	6
2	3	1	3	5
1	2	1	2	3
6	7	1	7	7
2	3	1	3	3
5	6	1	6	6
3	4	1	4	4
0	1	1	1	1
6	7	1	7	7
7	8	1	8	1
5	6	1	6	1
6	7	1	7	7
2	3	1	3	3
2	3	1	3	4
8	1	1	1	3
1	2	1	2	2
2	3	1	2	3
2	3	1	3	3
3	4	1	4	4
0	1	1	1	1
5	6	1	6	6
3	4	1	4	4
5	6	1	6	6
5	6	1	6	6
7	8	1	8	7
8	1	1	1	3
4	5	1	5	5
1	2	1	2	2
3	4	1	5	4
4	5	1	5	5
3	4	1	4	4
4	5	1	5	5
4	5	1	5	5
6	7	1	7	7
4	5	1	5	5
7	8	1	8	8
3	4	1	4	4
1	2	1	2	2
4	5	1	5	5
0	1	1	1	1
2	3	1	3	3
5	6	1	6	7
3	4	1	4	3
4	5	1	5	5
8	1	1	1	6
0	1	1	1	1
3	4	1	4	4
7	8	1	8	8
7	8	1	8	8
7	8	1	8	8
2	3	1	3	3
4	5	1	5	5
3	4	1	4	4
4	5	1	5	5
6	7	1	7	7
6	7	1	7	7
5	6	1	6	6
0	1	1	1	1
4	5	1	4	5
1	2	1	2	2
7	8	1	8	8
0	1	1	2	1
7	8	1	8	2
5	6	1	6	6
1	2	1	2	2
0	1	1	1	1
4	5	1	5	5
6	7	1	7	5
4	5	1	4	5
5	6	1	6	6
8	1	1	1	0
1	2	1	2	2
5	6	1	6	6
4	5	1	5	2
0	1	1	1	1
5	6	1	6	1
3	4	1	4	4
5	6	1	6	6
0	1	1	1	1
1	2	1	2	2
1	2	1	2	2
8	1	1	1	2
2	3	1	3	3
6	7	1	6	7
1	2	1	2	2
7	8	1	8	8
6	7	1	7	7
1	2	1	2	2
3	4	1	5	4
2	3	1	3	3
6	7	1	7	7
6	7	1	7	7
6	7	1	7	7
3	4	1	4	4
0	1	1	2	1
4	5	1	5	5
4	5	1	5	5
4	5	1	5	5
1	2	1	2	3
2	3	1	3	3
5	6	1	6	6
4	5	1	5	5
1	2	1	2	2
5	6	1	6	6
2	3	1	3	3
3	4	1	4	4
7	8	1	8	8
7	8	1	8	8
1	2	1	2	2
6	7	1	7	7
3	4	1	5	4
1	2	1	2	2
5	6	1	6	6
1	2	1	2	2
5	6	1	6	6
7	8	1	8	8
8	1	1	1	0
5	6	1	6	6
4	5	1	5	5
0	1	1	1	1
0	1	1	1	1
3	4	1	4	4
4	5	1	5	5
2	3	1	3	3
7	8	1	8	8
1	2	1	2	2
4	5	1	5	5
2	3	1	3	3
6	7	1	7	7
5	6	1	6	3
3	4	1	4	4
0	1	1	1	1
5	6	1	5	6
5	6	1	6	6
8	1	1	1	7
1	2	1	2	2
6	7	1	7	7
5	6	1	6	6
6	7	1	7	7
6	7	1	7	7
0	1	1	1	1
5	6	1	6	6
5	6	1	6	6
3	4	1	5	4
6	7	1	7	7
0	1	1	1	1
2	3	1	3	3
4	5	1	5	2
5	6	1	6	6
4	5	1	5	5
3	4	1	4	4
3	4	1	4	4
5	6	1	5	2
4	5	1	5	0
3	4	1	4	4
1	2	1	2	2
1	2	1	2	1
4	5	1	5	5
2	3	1	3	3
2	3	1	3	3
1	2	1	2	2
7	8	1	8	1
0	1	1	1	1
6	7	1	7	7
3	4	1	4	4
3	4	1	4	3
1	2	1	2	1
2	3	1	3	3
2	3	1	3	3
4	5	1	5	5
3	4	1	4	4
4	5	1	5	5
4	5	1	5	5
3	4	1	4	4
7	8	1	8	2
2	3	1	3	4
5	6	1	6	6
1	2	1	2	2
0	1	1	1	1
6	7	1	7	7
5	6	1	6	6
1	2	1	2	2
6	7	1	6	7
0	1	1	1	1
4	5	1	6	5
3	4	1	4	4
0	1	1	1	1
5	6	1	6	6
0	1	1	0	4
3	4	1	4	4
7	8	1	8	8
2	3	1	3	3
6	7	1	7	7
2	3	1	3	3
0	1	1	0	1
3	4	1	5	4
8	1	1	1	4
8	1	1	1	1
0	1	1	1	1
7	8	1	8	8
0	1	1	1	1
4	5	1	5	5
4	5	1	5	5
1	2	1	2	2
1	2	1	2	2
5	6	1	6	3
4	5	1	5	5
4	5	1	5	5
4	5	1	5	5
2	3	1	3	3
4	5	1	5	5
0	1	1	1	1
4	5	1	5	5
0	1	1	1	1
3	4	1	4	1
0	1	1	1	1
2	3	1	3	3
0	1	1	1	1
3	4	1	4	4
5	6	1	6	6
6	7	1	6	7
0	1	1	1	1
5	6	1	6	6
0	1	1	0	1
7	8	1	8	8
6	7	1	7	7
1	2	1	2	2
0	1	1	1	1
2	3	1	2	3
3	4	1	4	4
0	1	1	1	1
2	3	1	3	5
0	1	1	1	8
4	5	1	5	5
0	1	1	1	1
3	4	1	5	4
6	7	1	7	7
3	4	1	4	4
5	6	1	6	6
5	6	1	6	6
7	8	1	7	2
5	6	1	6	6
7	8	1	8	8
1	2	1	2	2
1	2	1	3	2
2	3	1	3	3
7	8	1	8	8
3	4	1	4	3
8	1	1	1	7
4	5	1	5	5
3	4	1	4	4
7	8	1	8	8
3	4	1	4	4
3	4	1	4	4
2	3	1	3	3
2	3	1	3	3
2	3	1	3	3
7	8	1	8	8
8	1	1	1	6
7	8	1	8	8
0	1	1	1	1
1	2	1	2	2
3	4	1	4	4
4	5	1	5	5
1	2	1	2	2
7	8	1	8	8
6	7	1	6	7
7	8	1	8	8
5	6	1	6	6
2	3	1	3	3
2	3	1	3	3
8	1	1	1	8
6	7	1	7	7
1	2	1	2	2
6	7	1	7	7
2	3	1	3	3
2	3	1	3	3
7	8	1	8	1
2	3	1	3	3
2	3	1	3	3
3	4	1	4	4
0	1	1	1	1
7	8	1	8	8
6	7	1	7	5
0	1	1	1	1
7	8	1	8	8
5	6	1	6	6
0	1	1	1	1
4	5	1	5	5
4	5	1	5	5
4	5	1	5	6
2	3	1	3	3
5	6	1	6	6
0	1	1	1	1
5	6	1	6	6
7	8	1	8	8
0	1	1	1	1
8	1	1	1	3
0	1	1	1	1
3	4	1	4	4
2	3	1	4	3
1	2	1	2	2
0	1	1	1	1
1	2	1	3	7
3	4	1	4	4
2	3	1	3	4
1	2	1	2	2
0	1	1	1	1
3	4	1	4	4
5	6	1	6	6
3	4	1	4	4
7	8	1	6	8
3	4	1	4	4
4	5	1	5	5
4	5	1	5	5
5	6	1	6	6
6	7	1	7	7
5	6	1	6	6
3	4	1	4	4
5	6	1	6	6
4	5	1	5	5
4	5	1	5	5
3	4	1	4	1
3	4	1	4	4
7	8	1	8	8
0	1	1	1	1
6	7	1	7	7
5	6	1	6	6
6	7	1	7	7
3	4	1	4	3
2	3	1	3	3
4	5	1	5	5
6	7	1	7	7
4	5	1	5	5
6	7	1	7	7
4	5	1	5	5
4	5	1	5	5
2	3	1	3	3
8	1	1	1	7
8	1	1	1	8
1	2	1	2	2
4	5	1	5	5
0	1	1	1	1
3	4	1	5	6
4	5	1	5	5
1	2	1	2	2
0	1	1	1	1
0	1	1	2	4
7	8	1	8	8
6	7	1	7	7
0	1	1	1	1
7	8	1	8	8
2	3	1	3	3
3	4	1	4	4
3	4	1	4	4
7	8	1	8	8
1	2	1	2	2
0	1	1	1	1
1	2	1	2	2
6	7	1	7	7
0	1	1	1	1
5	6	1	6	6
1	2	1	2	2
4	5	1	5	5
2	3	1	3	3
0	1	1	1	1
7	8	1	8	8
8	1	1	1	1
1	2	1	2	2
5	6	1	7	6
2	3	1	3	3
6	7	1	7	7
4	5	1	5	1
0	1	1	1	1
8	1	1	1	8
6	7	1	7	7
6	7	1	7	7
2	3	1	3	3
6	7	1	7	7
0	1	1	1	1
6	7	1	7	7
4	5	1	5	5
5	6	1	6	6
4	5	1	4	5
0	1	1	1	1
5	6	1	6	6
1	2	1	2	2
1	2	1	2	2
0	1	1	1	1
8	1	1	1	0
1	2	1	2	2
3	4	1	4	0
7	8	1	8	8
2	3	1	3	3
1	2	1	2	2
3	4	1	4	4
1	2	1	2	2
3	4	1	4	4
4	5	1	5	5
6	7	1	7	7
1	2	1	2	2
2	3	1	3	3
0	1	1	1	1
5	6	1	6	6
6	7	1	7	7
4	5	1	5	5
3	4	1	4	4
3	4	1	4	4
1	2	1	2	2
6	7	1	7	7
0	1	1	1	1
0	1	1	1	1
4	5	1	5	5
3	4	1	4	4
4	5	1	5	5
6	7	1	7	7
5	6	1	6	6
2	3	1	3	3
0	1	1	1	1
1	2	1	2	2
1	2	1	1	2
5	6	1	6	1
3	4	1	4	4
0	1	1	1	1
0	1	1	1	1
4	5	1	5	5
4	5	1	5	5
3	4	1	4	4
2	3	1	3	3
3	4	1	4	4
2	3	1	4	3
3	4	1	4	1
2	3	1	3	3
7	8	1	8	8
1	2	1	2	2
0	1	1	1	1
0	1	1	1	1
5	6	1	6	6
2	3	1	3	3
2	3	1	3	4
5	6	1	5	6
4	5	1	5	5
1	2	1	2	2
5	6	1	6	1
7	8	1	7	8
2	3	1	3	3
2	3	1	3	3
0	1	1	1	1
6	7	1	7	2
1	2	1	2	2
2	3	1	3	3
3	4	1	4	4
3	4	1	4	4
2	3	1	3	3
4	5	1	5	5
2	3	1	3	3
4	5	1	5	5
8	1	1	1	2
4	5	1	5	5
6	7	1	7	7
5	6	1	6	6
7	8	1	8	8
8	1	1	1	2
7	8	1	8	8
1	2	1	2	2
1	2	1	2	2
1	2	1	2	2
5	6	1	6	6
5	6	1	6	6
2	3	1	3	3
1	2	1	2	6
6	7	1	7	7
3	4	1	4	4
0	1	1	1	1
4	5	1	5	1
2	3	1	3	3
2	3	1	3	3
6	7	1	7	7
0	1	1	1	1
7	8	1	8	8
3	4	1	4	4
5	6	1	6	6
2	3	1	3	3
4	5	1	5	5
0	1	1	1	1
2	3	1	2	3
0	1	1	1	1
7	8	1	8	8
0	1	1	1	1
3	4	1	5	4
0	1	1	1	5
7	8	1	8	8
2	3	1	3	3
7	8	1	7	8
1	2	1	2	2
4	5	1	5	0
4	5	1	5	0
7	8	1	8	8
7	8	1	8	8
0	1	1	1	1
5	6	1	6	6
1	2	1	2	2
5	6	1	6	0
2	3	1	3	3
7	8	1	8	1
4	5	1	5	5
1	2	1	2	2
6	7	1	7	7
0	1	1	1	1
4	5	1	5	5
0	1	1	1	1
5	6	1	6	6
6	7	1	7	1
8	1	1	1	3
3	4	1	4	4
6	7	1	7	7
0	1	1	1	1
2	3	1	3	3
0	1	1	1	1
4	5	1	5	5
3	4	1	4	4
1	2	1	2	6
4	5	1	5	5
2	3	1	3	3
1	2	1	2	2
7	8	1	8	8
5	6	1	6	6
3	4	1	4	4
2	3	1	4	3
7	8	1	8	8
2	3	1	3	3
7	8	1	8	8
4	5	1	5	5
3	4	1	5	4
6	7	1	7	7
4	5	1	5	5
2	3	1	3	3
3	4	1	4	4
4	5	1	5	5
6	7	1	7	7
4	5	1	5	5
0	1	1	1	1
1	2	1	2	2
6	7	1	7	1
2	3	1	3	3
2	3	1	3	3
7	8	1	8	8
1	2	1	2	2
3	4	1	4	1
2	3	1	3	3
7	8	1	8	8
1	2	1	2	2
2	3	1	3	3
3	4	1	4	4
0	1	1	1	1
3	4	1	4	4
1	2	1	2	2
4	5	1	5	5
3	4	1	4	4
6	7	1	7	7
7	8	1	8	8
2	3	1	3	3
1	2	1	2	2
2	3	1	3	3
5	6	1	6	6
4	5	1	5	5
2	3	1	3	3
2	3	1	3	3
3	4	1	4	4
3	4	1	4	4
7	8	1	8	6
7	8	1	8	1
2	3	1	3	3
8	1	1	1	0
1	2	1	2	2
2	3	1	3	3
2	3	1	3	3
0	1	1	1	1
7	8	1	8	8
0	1	1	1	1
3	4	1	5	4
8	1	1	1	7
7	8	1	8	8
3	4	1	5	4
1	2	1	2	2
3	4	1	4	3
2	3	1	3	3
4	5	1	5	5
2	3	1	4	3
4	5	1	5	5
1	2	1	2	2
6	7	1	7	7
3	4	1	4	4
6	7	1	7	7
3	4	1	4	4
6	7	1	7	7
3	4	1	4	4
6	7	1	7	7
2	3	1	3	3
3	4	1	3	4
3	4	1	4	5
0	1	1	1	1
2	3	1	3	3
4	5	1	5	5
3	4	1	5	4
1	2	1	2	2
0	1	1	1	1
[truncated: 1,067 more rows]
