# Supplementary material for: Self-supervised predictive learning accounts for cortical layer-specificity
Source: Nat Commun. 2025 Jul 4;16:6178. doi: 10.1038/s41467-025-61399-5 (PMC12227776; doi:10.1038/s41467-025-61399-5)
Supplement: Supplementary file 4 — Source Data [file 41467_2025_61399_MOESM4_ESM.zip › paper_figures/supp_figures/Figure S11.xlsx]

## Sheet: b
x1	x2	cue	preds_l23	preds_l5
7	8	1	7	8
7	6	-1	6	6
6	6	0	6	6
1	0	-1	0	0
6	6	0	6	6
4	4	0	4	4
6	7	1	7	7
6	6	0	6	6
3	4	1	4	4
2	1	-1	1	1
4	5	1	5	5
2	3	1	3	3
4	3	-1	3	3
6	7	1	7	7
4	5	1	5	5
3	4	1	4	4
0	0	0	0	7
3	4	1	4	4
4	3	-1	3	3
8	8	0	8	8
7	6	-1	6	6
7	8	1	8	8
1	0	-1	0	0
0	1	1	1	1
0	0	0	0	0
4	5	1	5	5
2	1	-1	2	1
7	6	-1	6	6
5	6	1	6	6
2	2	0	2	2
7	6	-1	6	6
2	2	0	2	2
4	5	1	5	5
7	8	1	8	8
5	4	-1	4	4
6	7	1	7	7
8	7	-1	7	7
7	6	-1	6	6
8	8	0	8	5
3	2	-1	2	2
1	2	1	2	2
4	4	0	4	4
4	4	0	4	5
6	7	1	7	7
5	6	1	6	6
1	0	-1	0	0
0	1	1	1	1
8	8	0	8	8
3	2	-1	3	2
4	3	-1	3	3
1	0	-1	0	0
1	0	-1	0	0
2	3	1	3	5
3	2	-1	2	2
1	2	1	2	2
2	1	-1	1	1
7	6	-1	6	6
4	5	1	5	5
5	6	1	6	6
2	3	1	3	3
6	5	-1	5	5
5	6	1	6	6
7	7	0	7	7
5	5	0	5	5
2	3	1	3	3
3	2	-1	2	2
7	8	1	8	8
2	3	1	3	3
7	7	0	7	7
3	4	1	4	4
6	5	-1	6	5
7	6	-1	6	6
6	5	-1	6	5
2	2	0	2	2
6	6	0	6	6
2	3	1	3	3
5	6	1	6	6
4	4	0	5	4
5	6	1	6	6
8	7	-1	7	7
3	2	-1	2	2
1	0	-1	0	0
0	0	0	0	7
6	5	-1	5	5
6	6	0	6	6
6	5	-1	5	5
4	5	1	5	5
2	3	1	3	3
0	0	0	0	0
6	6	0	6	6
1	1	0	1	1
6	6	0	6	6
8	7	-1	7	7
4	4	0	4	5
4	4	0	4	4
4	4	0	4	4
7	7	0	7	7
3	4	1	4	4
4	5	1	5	5
6	7	1	7	7
7	6	-1	6	6
5	5	0	5	5
8	8	0	8	8
5	5	0	5	5
4	4	0	4	4
8	7	-1	8	7
5	4	-1	4	4
0	1	1	1	1
2	1	-1	2	1
5	6	1	6	6
4	4	0	4	4
1	2	1	2	2
1	0	-1	0	6
5	6	1	6	6
5	5	0	5	5
7	6	-1	6	6
2	2	0	2	2
2	1	-1	2	5
8	8	0	8	8
6	5	-1	5	5
8	8	0	8	8
6	7	1	7	7
0	1	1	1	1
2	1	-1	1	1
8	8	0	8	8
1	1	0	2	1
6	5	-1	5	5
4	3	-1	3	5
8	8	0	8	1
8	8	0	8	8
6	6	0	6	6
7	6	-1	6	6
7	8	1	8	8
8	8	0	8	8
0	0	0	1	0
5	6	1	6	6
6	5	-1	5	5
5	4	-1	4	4
8	8	0	8	8
0	1	1	1	1
4	4	0	4	4
5	6	1	6	6
0	0	0	1	5
8	8	0	8	8
2	2	0	2	2
6	6	0	6	6
8	7	-1	6	7
0	1	1	1	1
7	7	0	7	7
8	7	-1	7	6
0	0	0	0	0
7	6	-1	6	6
6	6	0	6	6
6	7	1	7	7
0	0	0	0	0
1	1	0	1	1
2	3	1	3	5
5	5	0	5	5
8	8	0	8	8
4	3	-1	3	3
8	8	0	8	1
2	3	1	3	3
7	8	1	8	8
0	0	0	0	7
5	6	1	6	6
4	3	-1	3	3
2	3	1	3	3
0	1	1	1	1
5	4	-1	4	4
6	5	-1	5	5
4	4	0	4	4
7	6	-1	6	6
6	6	0	6	6
5	5	0	5	5
1	2	1	2	2
6	7	1	7	7
3	2	-1	2	2
2	2	0	2	2
0	1	1	1	5
1	2	1	2	2
8	8	0	8	6
4	4	0	4	4
7	8	1	8	8
8	7	-1	7	7
5	6	1	6	6
1	1	0	1	1
4	4	0	4	4
7	7	0	7	7
6	6	0	6	6
5	6	1	6	6
3	3	0	3	3
3	2	-1	2	2
8	7	-1	6	8
6	6	0	6	6
7	7	0	7	7
1	1	0	1	1
6	6	0	6	6
6	5	-1	5	5
7	8	1	8	8
1	2	1	2	2
1	1	0	1	1
0	1	1	1	1
5	6	1	6	6
8	8	0	8	8
3	3	0	3	3
5	6	1	6	6
3	2	-1	2	2
1	2	1	2	2
7	8	1	8	8
1	0	-1	0	0
8	8	0	8	1
5	6	1	6	6
4	4	0	4	4
6	5	-1	5	5
5	4	-1	4	4
7	6	-1	6	6
3	3	0	4	3
6	5	-1	5	5
4	3	-1	3	3
1	1	0	1	1
2	2	0	2	2
0	0	0	0	0
6	7	1	7	7
2	1	-1	1	1
5	5	0	5	5
6	6	0	6	6
1	0	-1	0	7
0	0	0	0	0
1	1	0	1	1
0	1	1	1	1
0	0	0	0	0
1	1	0	1	1
2	3	1	3	3
3	3	0	3	3
8	8	0	8	8
6	7	1	7	7
5	4	-1	4	4
7	7	0	7	7
8	7	-1	7	7
7	7	0	7	7
5	6	1	6	6
4	5	1	5	5
4	4	0	4	4
5	5	0	5	5
4	4	0	4	4
5	5	0	5	5
1	1	0	1	1
0	1	1	1	1
3	2	-1	2	2
6	5	-1	5	5
8	8	0	8	8
0	0	0	0	0
3	3	0	3	3
8	8	0	8	6
3	2	-1	2	2
7	8	1	8	7
7	8	1	8	8
4	5	1	5	5
7	6	-1	6	6
0	0	0	0	0
0	0	0	0	0
2	1	-1	1	1
3	3	0	3	3
6	5	-1	5	5
8	8	0	8	8
5	5	0	5	5
4	5	1	5	5
7	7	0	7	7
1	0	-1	0	0
5	4	-1	4	4
1	1	0	1	1
7	7	0	7	7
8	8	0	8	8
0	1	1	1	1
6	7	1	7	7
3	4	1	4	4
3	2	-1	2	6
7	7	0	7	7
8	7	-1	7	7
5	4	-1	4	4
1	0	-1	0	0
2	2	0	2	2
2	3	1	3	3
0	1	1	1	1
5	4	-1	4	4
6	5	-1	5	5
7	8	1	8	8
1	0	-1	0	0
5	6	1	6	6
7	7	0	7	7
6	6	0	6	6
7	7	0	7	7
0	1	1	1	1
4	3	-1	3	5
6	7	1	7	7
6	6	0	6	4
1	1	0	1	1
3	2	-1	2	2
7	8	1	8	8
3	4	1	4	4
3	4	1	4	4
3	4	1	4	4
3	3	0	3	3
4	4	0	4	4
1	1	0	1	1
0	0	0	1	0
8	8	0	8	8
3	3	0	4	3
8	8	0	8	8
4	4	0	4	4
0	0	0	1	0
0	0	0	0	0
8	8	0	8	8
4	5	1	5	5
0	0	0	0	0
8	8	0	8	6
5	4	-1	4	4
1	0	-1	0	0
3	3	0	3	3
1	0	-1	0	0
2	3	1	3	3
5	5	0	5	5
7	6	-1	6	6
6	7	1	7	7
1	1	0	1	1
4	4	0	4	5
3	3	0	3	3
0	1	1	1	1
2	3	1	3	3
3	2	-1	2	6
0	0	0	0	6
3	2	-1	2	2
2	1	-1	1	1
4	5	1	5	5
3	3	0	3	5
0	1	1	1	1
5	5	0	5	5
0	1	1	1	1
2	3	1	3	5
7	6	-1	6	6
2	2	0	2	2
3	4	1	4	4
3	2	-1	2	2
5	5	0	5	5
3	2	-1	2	2
3	2	-1	2	2
3	4	1	4	4
1	1	0	1	6
2	1	-1	1	1
7	8	1	8	6
2	3	1	3	3
0	0	0	0	0
3	2	-1	2	2
4	3	-1	3	3
4	5	1	5	5
4	4	0	4	4
7	6	-1	6	6
4	5	1	5	5
2	1	-1	1	1
5	6	1	6	6
6	7	1	7	7
6	5	-1	5	5
0	0	0	0	6
4	3	-1	3	3
1	0	-1	0	0
6	7	1	7	7
4	3	-1	3	5
2	2	0	2	2
3	3	0	3	5
7	6	-1	6	6
6	7	1	7	7
2	2	0	2	3
3	4	1	4	4
4	5	1	5	5
2	2	0	2	2
7	7	0	7	7
0	1	1	1	1
7	7	0	7	7
3	4	1	4	4
4	5	1	5	5
5	6	1	6	6
4	4	0	4	4
6	7	1	7	7
2	3	1	3	3
0	1	1	1	1
5	5	0	5	5
7	6	-1	6	6
6	5	-1	5	5
2	1	-1	1	1
4	5	1	5	5
1	1	0	1	1
8	8	0	8	8
5	6	1	6	6
8	8	0	8	8
3	2	-1	2	2
8	8	0	8	4
2	2	0	2	2
7	6	-1	6	6
8	8	0	8	8
0	0	0	0	0
1	1	0	1	1
1	1	0	1	1
1	1	0	1	1
5	5	0	5	5
7	6	-1	6	6
2	2	0	2	2
2	3	1	3	3
8	8	0	8	8
6	6	0	6	6
2	2	0	2	2
5	4	-1	4	4
1	1	0	1	1
0	1	1	1	1
2	1	-1	1	1
0	0	0	0	0
5	6	1	6	6
7	7	0	7	7
0	0	0	0	7
7	6	-1	6	6
4	3	-1	3	3
6	7	1	7	7
7	6	-1	6	6
3	2	-1	2	5
0	0	0	0	0
4	5	1	5	5
4	5	1	5	5
6	5	-1	5	5
8	8	0	8	8
1	2	1	2	2
0	0	0	0	0
7	6	-1	6	6
1	0	-1	0	0
6	5	-1	5	5
6	5	-1	5	5
4	5	1	5	5
0	1	1	1	1
1	0	-1	0	0
6	7	1	7	7
5	6	1	6	6
0	0	0	0	0
1	1	0	1	1
5	6	1	6	6
8	7	-1	7	7
6	5	-1	5	5
6	7	1	7	7
6	5	-1	5	5
8	8	0	8	8
0	0	0	0	0
2	1	-1	1	1
7	6	-1	6	6
3	4	1	4	4
1	2	1	2	2
3	3	0	3	3
1	0	-1	0	0
5	6	1	6	6
4	5	1	5	5
5	5	0	5	5
1	2	1	2	2
7	6	-1	6	6
8	8	0	8	8
0	1	1	1	1
6	7	1	7	7
2	2	0	2	2
2	2	0	2	2
0	1	1	1	1
5	5	0	6	8
3	2	-1	2	2
3	2	-1	2	2
5	4	-1	4	4
5	6	1	6	6
0	0	0	0	0
8	7	-1	7	7
3	2	-1	2	2
2	2	0	2	2
5	5	0	5	5
4	5	1	5	5
1	1	0	1	1
5	6	1	6	6
3	2	-1	2	6
8	8	0	8	8
4	3	-1	3	3
1	0	-1	0	0
4	5	1	5	5
7	8	1	8	8
4	5	1	5	5
3	2	-1	2	2
6	5	-1	5	5
7	7	0	7	7
3	3	0	3	3
4	4	0	4	4
2	1	-1	1	1
3	4	1	4	4
0	0	0	0	0
5	4	-1	4	4
7	8	1	8	8
5	5	0	5	5
5	5	0	5	5
5	6	1	6	6
4	3	-1	3	3
4	4	0	4	4
6	5	-1	5	5
4	5	1	5	5
0	0	0	0	0
4	3	-1	3	3
6	7	1	7	7
4	4	0	4	4
7	7	0	7	7
6	7	1	7	7
4	5	1	5	5
6	6	0	6	6
7	6	-1	6	6
4	5	1	5	5
1	1	0	1	1
5	4	-1	4	4
0	1	1	1	1
0	0	0	0	0
3	4	1	4	4
7	6	-1	6	4
5	6	1	6	6
0	1	1	1	1
0	0	0	0	0
5	4	-1	4	4
6	5	-1	5	5
7	7	0	7	7
2	2	0	2	2
8	8	0	8	8
1	2	1	2	2
8	8	0	8	8
1	1	0	1	1
8	7	-1	7	7
4	5	1	5	5
5	5	0	5	5
5	5	0	5	5
1	2	1	2	2
1	2	1	2	2
7	7	0	7	7
0	0	0	0	0
6	6	0	6	6
8	8	0	8	8
5	4	-1	4	4
0	1	1	1	1
3	3	0	3	3
4	4	0	4	4
4	3	-1	3	3
5	5	0	5	5
8	8	0	8	8
6	5	-1	5	5
5	5	0	6	5
4	3	-1	3	3
2	1	-1	1	1
1	2	1	2	2
0	0	0	0	0
8	7	-1	7	7
7	6	-1	6	6
6	5	-1	5	5
6	6	0	6	6
5	4	-1	4	4
3	3	0	3	5
3	2	-1	2	2
5	6	1	6	6
1	0	-1	0	0
4	4	0	4	4
6	5	-1	5	5
4	5	1	4	5
2	1	-1	1	1
5	6	1	6	6
3	3	0	3	5
5	6	1	6	6
5	5	0	5	5
3	2	-1	2	2
0	0	0	0	0
3	3	0	3	3
7	8	1	8	8
0	1	1	1	1
6	6	0	6	6
7	6	-1	6	6
2	1	-1	1	1
0	0	0	0	0
0	0	0	0	0
8	8	0	8	8
6	7	1	7	7
4	4	0	4	4
7	7	0	7	7
0	0	0	0	0
6	5	-1	5	5
5	5	0	5	5
8	8	0	8	2
3	3	0	3	3
8	7	-1	7	7
7	6	-1	6	6
5	5	0	5	5
5	4	-1	4	4
5	4	-1	4	4
5	4	-1	4	4
6	5	-1	6	5
7	8	1	8	8
6	5	-1	5	5
6	7	1	7	7
1	0	-1	0	6
6	6	0	6	6
2	3	1	3	3
8	8	0	8	8
6	5	-1	5	5
4	4	0	5	4
3	4	1	4	4
8	8	0	8	8
4	3	-1	3	5
5	4	-1	4	4
1	0	-1	0	0
1	1	0	1	1
7	6	-1	6	6
0	1	1	1	1
2	2	0	2	2
8	8	0	8	8
5	4	-1	4	4
7	8	1	8	8
4	4	0	4	4
6	5	-1	5	5
3	4	1	4	4
0	0	0	0	0
7	7	0	7	7
7	6	-1	6	6
1	2	1	2	2
6	6	0	6	6
5	5	0	5	5
6	7	1	7	7
2	2	0	2	2
5	5	0	5	5
0	1	1	1	1
7	6	-1	6	6
2	2	0	2	2
5	6	1	6	6
8	8	0	8	8
1	0	-1	0	2
4	4	0	4	5
6	7	1	7	7
1	0	-1	0	0
8	8	0	8	8
8	8	0	8	2
4	5	1	5	5
5	4	-1	4	4
4	4	0	4	4
5	4	-1	4	4
2	2	0	2	5
3	3	0	3	3
5	4	-1	4	4
5	6	1	6	6
1	0	-1	0	0
0	0	0	0	0
2	2	0	2	2
6	6	0	6	6
4	5	1	4	5
7	8	1	8	8
5	6	1	6	6
1	2	1	2	2
1	2	1	2	6
7	7	0	7	7
7	7	0	7	7
1	2	1	2	2
4	4	0	4	4
3	2	-1	2	2
6	7	1	7	7
8	7	-1	8	7
8	8	0	8	8
6	6	0	6	6
7	6	-1	6	6
8	8	0	8	8
5	5	0	6	5
8	8	0	8	8
3	2	-1	2	2
5	5	0	5	5
5	5	0	5	5
5	5	0	5	5
5	4	-1	4	4
0	1	1	1	1
5	5	0	5	5
5	4	-1	4	4
5	5	0	5	5
7	7	0	7	7
2	1	-1	1	1
3	4	1	4	4
4	5	1	5	5
4	3	-1	3	3
5	6	1	6	6
4	5	1	5	5
8	8	0	8	8
8	8	0	8	8
6	5	-1	5	5
8	7	-1	6	7
3	2	-1	2	2
0	0	0	0	7
6	5	-1	6	5
2	2	0	2	2
3	4	1	4	4
7	8	1	8	8
8	8	0	8	8
8	8	0	8	8
6	7	1	7	7
3	4	1	4	4
2	3	1	3	3
2	3	1	3	3
3	3	0	3	5
0	0	0	0	0
6	5	-1	5	5
8	7	-1	7	7
5	4	-1	4	4
6	6	0	6	6
0	0	0	0	0
8	8	0	8	8
3	3	0	3	5
5	4	-1	4	4
4	3	-1	3	3
7	7	0	7	7
5	4	-1	4	4
0	0	0	0	0
8	8	0	8	8
5	6	1	6	7
0	0	0	0	0
3	4	1	4	5
5	6	1	6	6
8	8	0	8	8
6	5	-1	5	5
3	3	0	3	5
6	7	1	7	7
3	2	-1	2	2
5	5	0	5	5
5	4	-1	4	4
0	1	1	1	1
0	1	1	1	1
1	1	0	1	1
7	7	0	7	7
1	2	1	2	2
8	8	0	8	8
4	3	-1	3	3
4	5	1	5	5
2	3	1	3	3
6	7	1	7	7
5	4	-1	4	4
7	7	0	7	7
0	1	1	1	1
2	2	0	2	2
2	2	0	2	2
1	2	1	2	2
4	3	-1	3	3
1	2	1	2	2
3	4	1	4	4
7	7	0	7	7
0	0	0	0	0
5	4	-1	4	4
7	6	-1	6	6
0	0	0	0	0
6	7	1	7	7
1	1	0	1	1
1	2	1	2	2
0	0	0	0	0
5	6	1	6	6
8	8	0	8	8
7	6	-1	6	6
2	2	0	2	5
2	2	0	2	2
0	1	1	1	1
6	5	-1	5	5
6	5	-1	5	5
2	3	1	3	3
2	1	-1	1	1
4	4	0	4	4
6	5	-1	5	5
6	5	-1	6	5
6	7	1	7	7
6	5	-1	5	5
2	2	0	2	2
8	7	-1	7	7
7	7	0	7	7
0	1	1	1	1
1	2	1	2	2
2	2	0	2	2
5	6	1	6	6
2	3	1	3	3
7	7	0	7	7
5	5	0	5	5
2	1	-1	1	1
5	6	1	6	6
6	5	-1	6	5
2	3	1	3	5
6	6	0	6	7
5	4	-1	4	5
6	5	-1	5	5
2	2	0	2	2
5	5	0	5	5
6	6	0	6	6
7	8	1	8	8
1	1	0	1	1
3	4	1	4	4
6	7	1	7	7
4	3	-1	3	3
3	3	0	3	3
6	6	0	6	6
4	3	-1	3	4
5	5	0	5	5
2	2	0	2	2
0	1	1	1	1
4	4	0	4	5
6	6	0	6	6
4	5	1	5	5
6	6	0	6	6
5	5	0	5	5
0	0	0	0	0
6	6	0	6	6
2	1	-1	1	1
8	8	0	8	8
7	7	0	7	7
1	1	0	1	1
0	1	1	1	1
4	5	1	5	5
3	2	-1	2	2
7	7	0	7	7
6	6	0	6	6
4	3	-1	3	3
6	6	0	6	6
1	0	-1	0	0
8	8	0	8	8
2	3	1	3	3
7	8	1	8	8
5	4	-1	4	4
6	6	0	6	6
4	5	1	5	5
0	1	1	1	1
1	2	1	2	2
7	6	-1	6	6
5	5	0	5	5
1	1	0	1	1
2	3	1	4	3
5	4	-1	4	4
7	8	1	8	8
5	4	-1	4	4
8	7	-1	7	7
5	6	1	6	6
2	1	-1	1	1
5	5	0	5	5
1	2	1	2	2
7	6	-1	6	6
0	0	0	0	0
8	8	0	8	8
6	7	1	8	4
1	1	0	2	1
1	2	1	2	2
0	1	1	1	1
0	0	0	0	0
8	7	-1	7	7
0	0	0	0	0
4	3	-1	3	5
4	4	0	4	4
1	0	-1	0	0
1	0	-1	0	0
2	1	-1	1	1
7	7	0	7	7
3	2	-1	2	2
6	6	0	6	6
4	5	1	5	5
0	1	1	1	1
6	5	-1	5	5
1	0	-1	0	0
7	7	0	7	7
3	4	1	4	4
5	5	0	5	5
2	1	-1	1	1
1	0	-1	0	0
2	2	0	2	2
3	2	-1	2	2
0	0	0	0	0
4	4	0	4	4
3	4	1	4	4
1	1	0	1	1
5	5	0	5	5
3	4	1	4	4
0	0	0	0	0
6	6	0	6	6
1	0	-1	0	0
1	1	0	1	1
8	8	0	8	8
1	0	-1	0	0
0	0	0	0	0
8	8	0	8	8
0	0	0	0	0
5	5	0	5	5
2	1	-1	1	1
0	1	1	1	1
4	4	0	4	4
2	2	0	2	2
6	5	-1	5	5
1	1	0	1	1
4	4	0	4	4
6	7	1	7	7
5	6	1	6	6
2	2	0	2	6
4	4	0	4	5
7	8	1	8	8
8	7	-1	7	7
2	1	-1	1	1
7	8	1	8	8
5	4	-1	4	5
8	7	-1	7	7
7	7	0	7	7
7	8	1	8	8
7	8	1	8	8
0	1	1	1	1
6	5	-1	6	5
1	1	0	1	1
5	4	-1	4	4
2	1	-1	2	8
8	8	0	8	8
1	2	1	2	2
2	1	-1	1	1
1	2	1	2	2
0	1	1	1	1
3	2	-1	2	2
0	1	1	1	1
7	8	1	8	8
0	0	0	0	0
2	2	0	2	6
6	5	-1	5	5
1	1	0	1	1
2	1	-1	1	1
2	1	-1	1	1
4	4	0	4	4
7	8	1	8	8
6	5	-1	5	5
4	5	1	5	5
0	1	1	1	1
1	0	-1	0	0
5	4	-1	4	4
6	5	-1	5	5
2	2	0	2	2
2	2	0	2	2
0	1	1	1	1
7	6	-1	6	6
1	1	0	1	1
6	6	0	6	6
1	1	0	1	1
6	6	0	6	6
3	2	-1	2	6
5	6	1	6	6
4	5	1	4	5
5	4	-1	4	4
8	8	0	8	8
7	6	-1	6	6
3	4	1	4	4
6	7	1	7	7
1	2	1	2	2
8	8	0	8	8
5	5	0	5	5
7	7	0	7	7
8	8	0	8	8
7	7	0	7	7
4	3	-1	3	3
2	1	-1	1	5
4	3	-1	3	3
2	2	0	2	2
7	6	-1	6	6
2	2	0	2	2
8	7	-1	7	7
4	3	-1	3	5
6	7	1	7	7
2	3	1	3	3
8	8	0	8	2
6	7	1	7	7
5	4	-1	4	4
4	5	1	5	5
5	6	1	6	6
2	2	0	2	2
8	8	0	8	8
7	8	1	8	8
0	0	0	0	0
1	2	1	2	2
4	4	0	4	4
6	6	0	6	6
3	4	1	4	4
5	4	-1	4	4
5	5	0	5	5
2	3	1	3	3
1	1	0	1	1
8	8	0	8	8
0	1	1	1	1
0	0	0	0	0
1	0	-1	0	0
0	0	0	0	0
8	8	0	8	8
5	4	-1	4	4
8	8	0	8	8
1	1	0	1	1
7	8	1	8	8
8	7	-1	7	7
3	4	1	4	4
5	6	1	6	6
1	0	-1	0	0
8	8	0	8	8
6	7	1	7	7
0	0	0	0	0
6	6	0	6	6
8	7	-1	7	7
2	3	1	3	3
5	4	-1	4	4
7	7	0	7	7
1	0	-1	0	0
7	6	-1	6	6
4	4	0	4	4
1	0	-1	0	0
6	5	-1	5	5
5	5	0	5	5
5	4	-1	4	4
3	2	-1	2	2
6	7	1	7	7
5	5	0	6	5
4	3	-1	3	3
6	5	-1	5	5
8	7	-1	7	7
1	1	0	1	1
1	0	-1	0	0
5	6	1	6	6
6	7	1	7	7
2	3	1	3	3
4	5	1	5	5
8	7	-1	7	7
6	5	-1	5	5
6	7	1	7	7
6	6	0	6	6
4	5	1	5	5
0	1	1	1	1
7	7	0	7	7
2	2	0	2	6
0	1	1	1	1
4	3	-1	3	3
2	3	1	3	3
5	5	0	5	5
2	1	-1	1	1
8	7	-1	7	7
2	2	0	2	2
0	0	0	0	0
7	8	1	8	8
3	3	0	3	3
0	1	1	1	1
5	4	-1	4	5
4	4	0	4	4
5	5	0	5	5
8	8	0	8	8
4	3	-1	3	3
5	4	-1	4	4
7	8	1	8	8
1	2	1	2	2
6	5	-1	5	5
8	8	0	8	8
1	1	0	1	1
7	7	0	7	7
6	7	1	7	7
3	3	0	3	3
5	5	0	5	5
6	6	0	6	4
4	5	1	5	5
8	8	0	8	8
1	1	0	1	1
7	7	0	7	7
1	0	-1	0	0
7	8	1	8	6
6	5	-1	5	5
8	7	-1	7	7
1	2	1	2	2
8	8	0	8	8
6	7	1	7	7
8	7	-1	7	7
5	4	-1	4	4
1	1	0	1	1
7	7	0	7	7
5	4	-1	4	4
6	6	0	6	6
1	2	1	2	6
8	8	0	8	8
4	4	0	4	4
6	7	1	7	7
2	3	1	3	3
0	0	0	0	0
8	8	0	8	8
8	7	-1	7	7
5	5	0	5	5
7	7	0	7	7
4	3	-1	3	3
1	1	0	1	1
7	7	0	7	7
5	6	1	6	6
2	2	0	2	2
0	0	0	0	0
8	7	-1	7	7
5	6	1	6	6
1	0	-1	0	0
1	0	-1	0	0
0	0	0	0	0
2	1	-1	1	1
1	1	0	1	1
1	2	1	2	2
1	1	0	1	1
7	8	1	8	8
5	5	0	5	5
4	3	-1	3	3
1	0	-1	0	0
7	7	0	7	7
4	3	-1	3	3
6	5	-1	5	5
6	6	0	6	6
0	0	0	0	0
6	6	0	6	6
3	2	-1	2	2
2	3	1	3	3
2	3	1	3	5
1	2	1	2	2
1	0	-1	0	0
1	2	1	3	2
8	7	-1	7	7
2	3	1	3	3
6	5	-1	5	5
4	5	1	5	5
4	4	0	4	5
4	4	0	4	4
2	3	1	3	3
6	7	1	7	7
8	8	0	8	8
7	6	-1	6	6
5	6	1	6	6
6	7	1	7	7
1	0	-1	0	0
6	6	0	6	6
7	6	-1	6	6
7	7	0	7	7
8	7	-1	7	7
4	5	1	5	5
5	5	0	5	5
8	8	0	8	8
5	4	-1	4	5
7	8	1	8	8
5	5	0	5	5
3	4	1	4	4
4	4	0	4	5
0	0	0	0	0
0	1	1	1	1
2	2	0	2	2
5	5	0	5	5
3	4	1	5	4
8	8	0	8	2
5	6	1	6	6
1	0	-1	0	7
4	5	1	5	5
6	6	0	6	6
2	1	-1	1	1
2	2	0	2	6
8	7	-1	7	7
8	8	0	8	8
1	1	0	1	1
5	6	1	6	6
1	2	1	2	2
2	1	-1	1	1
6	5	-1	5	5
5	5	0	5	5
4	5	1	5	5
7	6	-1	6	6
1	2	1	2	2
7	6	-1	6	6
3	4	1	4	4
3	3	0	3	3
8	7	-1	7	7
2	1	-1	1	1
5	5	0	5	5
7	7	0	7	7
2	2	0	2	2
6	6	0	6	6
0	0	0	0	0
8	8	0	8	8
4	5	1	5	5
1	0	-1	0	0
0	0	0	0	0
6	6	0	6	6
3	2	-1	2	2
1	2	1	2	2
8	7	-1	7	7
0	1	1	1	1
4	4	0	4	4
5	6	1	6	6
4	4	0	4	4
2	3	1	3	3
7	7	0	7	7
3	2	-1	2	6
4	5	1	5	5
8	8	0	8	8
6	7	1	7	7
0	0	0	0	0
1	1	0	1	5
3	3	0	3	3
8	8	0	8	8
5	5	0	5	5
3	3	0	3	3
5	5	0	5	5
5	4	-1	4	5
5	6	1	6	7
1	1	0	1	1
5	4	-1	4	4
6	5	-1	5	5
7	6	-1	6	6
2	1	-1	1	1
5	6	1	6	6
2	2	0	2	6
8	8	0	8	8
5	6	1	6	6
8	7	-1	7	7
6	5	-1	5	5
5	5	0	6	5
2	1	-1	1	1
2	1	-1	1	1
2	2	0	2	2
5	4	-1	4	4
5	4	-1	4	4
4	3	-1	3	3
7	7	0	7	7
3	3	0	4	6
8	8	0	8	8
7	6	-1	6	6
6	6	0	6	6
6	7	1	7	7
1	0	-1	0	0
3	3	0	3	3
5	5	0	6	5
5	6	1	6	6
3	4	1	4	4
0	1	1	1	1
2	2	0	2	2
3	4	1	4	4
8	8	0	8	8
5	4	-1	4	4
7	7	0	7	7
3	2	-1	2	2
4	5	1	5	5
3	2	-1	2	2
5	6	1	6	6
5	6	1	6	6
5	6	1	6	6
5	5	0	5	5
2	1	-1	2	1
7	7	0	7	7
7	7	0	7	7
4	3	-1	3	3
6	7	1	7	5
5	5	0	5	5
1	0	-1	0	0
2	1	-1	1	1
6	6	0	6	6
5	4	-1	4	4
5	5	0	5	5
7	7	0	7	7
5	6	1	6	6
3	3	0	3	3
5	6	1	6	6
1	1	0	1	1
3	4	1	4	4
7	6	-1	6	6
8	7	-1	7	7
7	6	-1	6	6
8	7	-1	7	7
6	7	1	7	7
4	5	1	5	5
6	6	0	6	6
0	0	0	0	7
2	3	1	3	3
6	6	0	6	6
2	1	-1	1	1
5	4	-1	4	4
3	2	-1	2	2
4	5	1	5	5
2	3	1	3	4
3	4	1	4	4
3	3	0	3	3
5	5	0	5	5
8	8	0	8	8
0	0	0	0	0
3	2	-1	2	2
0	0	0	0	0
4	5	1	5	5
0	0	0	0	0
5	6	1	6	6
1	0	-1	0	0
1	2	1	2	6
1	2	1	2	2
5	6	1	6	6
5	5	0	5	5
0	0	0	0	0
4	5	1	5	5
2	1	-1	1	1
6	6	0	6	6
7	7	0	7	7
5	6	1	6	6
4	5	1	5	5
1	2	1	2	2
0	1	1	1	1
4	4	0	4	5
4	5	1	5	5
1	0	-1	0	0
3	2	-1	2	6
6	5	-1	5	5
6	5	-1	5	5
1	0	-1	0	0
5	4	-1	4	4
7	8	1	8	8
7	8	1	8	8
7	7	0	7	7
3	3	0	3	5
7	6	-1	6	6
5	4	-1	4	4
6	5	-1	5	5
5	5	0	5	5
3	4	1	4	4
2	2	0	2	2
8	8	0	8	8
7	7	0	7	7
5	4	-1	4	4
3	4	1	4	4
4	4	0	4	4
5	5	0	5	5
4	3	-1	3	3
4	3	-1	3	3
0	0	0	0	0
5	4	-1	4	4
4	5	1	5	5
4	5	1	5	5
5	6	1	6	6
4	5	1	4	2
8	8	0	8	5
8	8	0	8	8
0	1	1	1	1
1	2	1	2	6
7	7	0	7	7
8	8	0	8	8
5	6	1	6	6
3	2	-1	2	2
1	1	0	1	1
5	5	0	5	5
0	0	0	0	0
1	0	-1	0	6
0	0	0	0	7
4	3	-1	3	5
8	8	0	8	8
2	2	0	2	6
4	5	1	4	5
5	5	0	5	5
0	0	0	0	0
5	4	-1	4	4
5	5	0	5	5
8	7	-1	7	7
7	7	0	7	7
4	4	0	4	4
3	2	-1	2	2
5	6	1	6	6
5	4	-1	4	4
4	5	1	5	5
8	8	0	8	8
4	3	-1	3	3
7	7	0	7	7
7	8	1	8	8
5	4	-1	4	5
8	8	0	8	8
6	6	0	6	6
5	4	-1	4	4
7	7	0	7	7
2	3	1	3	3
0	1	1	1	1
4	3	-1	3	3
0	1	1	1	1
2	2	0	2	2
8	8	0	8	8
0	0	0	0	0
2	2	0	2	2
1	2	1	3	2
6	5	-1	5	5
8	8	0	8	8
5	5	0	5	5
8	8	0	8	8
5	6	1	6	6
2	3	1	3	3
2	2	0	2	2
6	7	1	7	7
1	1	0	1	1
5	5	0	6	5
1	1	0	1	1
6	7	1	7	7
5	4	-1	4	4
6	6	0	6	6
2	3	1	3	3
1	0	-1	0	0
2	1	-1	1	1
8	8	0	8	8
6	7	1	7	7
0	1	1	1	1
5	5	0	5	5
1	1	0	1	1
7	6	-1	6	6
6	6	0	6	6
4	4	0	4	4
4	3	-1	3	3
8	8	0	8	8
6	6	0	6	6
4	5	1	5	5
3	4	1	5	4
7	8	1	8	8
2	1	-1	1	1
0	0	0	0	0
3	4	1	4	4
7	6	-1	6	6
2	2	0	2	2
2	1	-1	1	1
4	5	1	5	5
0	0	0	0	0
6	5	-1	5	5
5	5	0	5	5
6	5	-1	5	5
4	3	-1	3	3
5	6	1	6	6
8	8	0	8	8
6	7	1	7	7
2	3	1	3	3
5	5	0	5	5
7	7	0	7	7
4	5	1	5	5
1	1	0	1	1
5	6	1	6	6
5	6	1	6	6
2	3	1	3	3
2	3	1	3	3
0	0	0	0	0
3	4	1	4	4
2	1	-1	1	1
4	5	1	5	5
4	5	1	5	5
2	2	0	2	2
6	6	0	6	6
7	6	-1	6	6
8	8	0	8	8
7	6	-1	6	6
6	6	0	6	6
2	1	-1	1	1
3	4	1	4	4
6	6	0	6	6
8	7	-1	7	7
5	5	0	5	5
3	2	-1	2	2
0	1	1	1	1
4	4	0	4	4
6	6	0	6	6
1	1	0	1	1
3	4	1	4	5
4	3	-1	3	3
5	6	1	6	6
7	7	0	7	7
3	2	-1	2	6
5	4	-1	4	4
5	4	-1	4	4
7	8	1	8	8
5	4	-1	4	4
2	3	1	3	5
8	7	-1	7	7
8	8	0	8	8
8	7	-1	8	7
8	8	0	8	8
0	1	1	1	1
6	7	1	7	7
6	6	0	6	6
0	1	1	1	1
4	3	-1	3	5
4	3	-1	3	5
3	4	1	4	4
1	0	-1	0	0
5	6	1	6	6
6	5	-1	5	5
3	4	1	4	4
8	8	0	8	8
2	1	-1	1	1
2	1	-1	1	1
8	7	-1	7	7
7	7	0	7	7
3	4	1	4	4
1	1	0	1	1
7	7	0	7	7
8	7	-1	7	7
8	7	-1	7	7
4	3	-1	3	5
5	4	-1	4	4
8	8	0	8	8
7	8	1	8	8
4	5	1	4	1
3	2	-1	2	2
4	4	0	4	4
1	2	1	2	6
4	3	-1	4	3
1	1	0	1	1
6	5	-1	5	5
5	4	-1	4	4
2	3	1	3	3
6	7	1	7	7
5	4	-1	4	4
8	7	-1	7	7
8	8	0	8	8
7	7	0	7	7
6	5	-1	5	5
4	4	0	4	4
6	5	-1	5	5
7	8	1	8	8
5	4	-1	4	4
3	3	0	3	3
2	2	0	2	5
8	7	-1	7	7
8	8	0	8	8
5	6	1	6	6
6	5	-1	5	5
4	5	1	5	5
2	1	-1	1	1
5	4	-1	4	4
3	4	1	4	4
2	2	0	2	2
6	5	-1	5	5
5	4	-1	4	4
1	2	1	2	2
7	7	0	7	7
7	6	-1	6	6
8	7	-1	7	7
1	1	0	1	1
5	6	1	6	6
5	6	1	6	6
5	4	-1	4	5
0	0	0	0	0
0	0	0	0	0
2	3	1	3	3
7	7	0	7	7
7	7	0	7	7
7	8	1	8	8
5	5	0	5	5
6	7	1	7	7
8	7	-1	7	7
2	2	0	2	2
1	0	-1	0	0
5	6	1	6	6
3	3	0	3	3
6	6	0	6	6
8	7	-1	8	7
1	1	0	1	1
1	2	1	2	2
1	0	-1	0	0
4	3	-1	3	3
5	6	1	6	6
6	6	0	6	6
5	4	-1	4	5
4	5	1	5	5
8	8	0	8	8
8	8	0	8	8
2	2	0	2	2
6	5	-1	5	5
5	4	-1	4	4
0	0	0	0	0
6	6	0	6	6
5	6	1	6	6
7	6	-1	6	6
3	3	0	3	3
2	1	-1	1	1
3	4	1	5	4
7	8	1	8	8
1	2	1	3	2
1	2	1	2	2
3	2	-1	2	2
6	6	0	6	6
7	8	1	8	8
5	5	0	5	5
3	3	0	3	3
2	3	1	3	3
4	5	1	5	5
5	5	0	6	5
7	7	0	7	7
4	4	0	4	4
3	4	1	4	4
6	6	0	6	6
1	0	-1	0	0
6	7	1	7	7
5	5	0	5	5
4	5	1	5	5
3	4	1	4	4
7	8	1	8	8
3	3	0	3	5
4	4	0	4	4
1	1	0	1	1
4	5	1	5	5
1	0	-1	0	0
8	8	0	8	8
1	2	1	2	6
1	2	1	2	2
8	8	0	8	8
2	1	-1	1	1
8	7	-1	7	7
1	1	0	1	1
4	5	1	5	5
3	3	0	3	3
5	4	-1	4	4
7	7	0	7	7
1	2	1	2	2
6	6	0	6	6
8	8	0	8	5
8	8	0	8	8
7	8	1	8	8
6	6	0	6	6
0	1	1	1	1
1	1	0	1	1
4	5	1	5	5
0	0	0	0	0
4	3	-1	3	3
3	3	0	3	3
6	6	0	6	6
1	0	-1	0	1
3	3	0	3	3
0	0	0	0	0
7	7	0	7	7
5	5	0	5	5
6	5	-1	5	5
1	1	0	1	1
2	3	1	3	3
1	1	0	1	1
8	8	0	8	8
6	5	-1	5	5
4	4	0	4	4
2	3	1	3	3
1	1	0	1	1
0	1	1	1	1
7	6	-1	6	6
0	0	0	0	0
7	7	0	7	7
7	7	0	7	7
4	3	-1	3	3
7	6	-1	7	6
5	6	1	6	6
6	6	0	6	6
6	7	1	7	7
6	5	-1	5	5
8	7	-1	7	7
0	0	0	0	0
7	6	-1	6	6
7	8	1	8	1
5	6	1	6	6
6	5	-1	5	5
4	5	1	5	5
3	4	1	4	4
2	2	0	2	2
3	4	1	4	5
6	7	1	7	7
7	8	1	8	8
3	4	1	4	4
3	3	0	3	3
6	7	1	7	7
0	1	1	1	1
4	4	0	4	4
5	6	1	6	6
8	8	0	8	8
0	0	0	0	0
3	3	0	3	3
7	6	-1	6	6
8	7	-1	7	7
7	8	1	8	8
6	5	-1	5	5
4	3	-1	3	5
3	4	1	4	4
5	6	1	6	6
0	0	0	0	6
8	7	-1	7	7
6	5	-1	5	5
3	2	-1	3	2
4	3	-1	3	3
1	1	0	1	1
8	8	0	8	8
0	0	0	0	0
0	0	0	0	0
1	0	-1	0	0
2	3	1	3	3
7	7	0	7	7
1	1	0	1	1
3	4	1	4	5
7	8	1	8	8
3	4	1	4	5
7	7	0	7	7
3	2	-1	2	2
0	0	0	0	1
5	6	1	6	6
8	8	0	8	8
5	4	-1	4	4
3	2	-1	2	6
3	3	0	3	7
8	8	0	8	8
7	8	1	8	8
0	1	1	1	1
5	5	0	6	5
7	8	1	8	8
1	2	1	2	2
5	6	1	6	6
6	6	0	6	6
2	3	1	3	3
4	3	-1	3	3
7	7	0	7	7
6	5	-1	5	5
0	0	0	0	0
7	8	1	8	8
3	3	0	3	3
0	1	1	1	1
0	1	1	1	1
5	5	0	5	5
6	7	1	7	7
3	2	-1	2	2
2	1	-1	1	1
6	5	-1	5	5
4	3	-1	3	3
1	2	1	2	6
8	8	0	8	8
8	8	0	8	8
0	0	0	0	7
7	7	0	7	7
3	4	1	4	4
7	7	0	7	7
7	8	1	8	8
4	5	1	5	5
7	7	0	7	7
2	1	-1	1	1
0	0	0	0	0
6	5	-1	5	5
3	3	0	3	3
8	8	0	8	8
6	5	-1	5	5
3	3	0	3	3
2	3	1	3	3
7	6	-1	6	6
6	7	1	7	7
8	8	0	8	8
5	6	1	6	6
6	6	0	6	6
0	0	0	0	0
5	5	0	5	5
8	7	-1	7	7
2	3	1	3	3
5	5	0	5	5
4	3	-1	3	3
5	5	0	5	5
5	4	-1	4	4
6	7	1	7	7
7	8	1	8	8
3	2	-1	2	2
4	4	0	4	4
1	2	1	2	2
6	7	1	7	7
3	2	-1	2	2
6	5	-1	5	5
6	5	-1	5	5
2	3	1	3	3
0	0	0	0	0
8	8	0	8	8
7	7	0	7	7
1	0	-1	0	0
8	7	-1	8	7
7	8	1	8	8
5	6	1	6	6
6	5	-1	5	5
8	7	-1	7	7
2	2	0	2	6
3	4	1	4	4
2	3	1	3	3
4	4	0	4	4
6	6	0	6	6
1	1	0	1	1
7	7	0	7	7
0	0	0	0	0
6	5	-1	5	5
8	7	-1	7	7
1	1	0	1	1
2	1	-1	1	1
3	2	-1	2	2
5	6	1	6	6
7	8	1	8	8
0	0	0	0	0
7	6	-1	6	6
2	1	-1	1	1
2	2	0	2	2
5	6	1	6	6
0	1	1	1	1
5	5	0	6	0
4	5	1	5	5
5	5	0	5	5
7	7	0	7	7
8	8	0	8	8
7	7	0	7	7
1	0	-1	0	0
7	8	1	8	8
2	2	0	2	2
6	7	1	7	7
2	3	1	3	3
8	7	-1	7	7
8	8	0	8	8
8	8	0	8	8
3	4	1	4	5
4	4	0	4	5
2	1	-1	1	1
6	5	-1	5	5
0	0	0	0	0
4	4	0	4	4
4	4	0	5	4
4	5	1	5	5
3	3	0	4	6
7	6	-1	6	6
2	3	1	3	3
7	8	1	8	8
1	2	1	2	2
1	1	0	1	1
6	7	1	7	7
8	8	0	8	8
1	1	0	1	1
1	2	1	3	2
4	5	1	5	5
3	2	-1	2	2
4	5	1	5	5
5	4	-1	4	4
4	3	-1	3	3
7	6	-1	6	6
8	8	0	8	5
7	8	1	8	8
2	3	1	3	3
2	1	-1	1	1
1	1	0	1	1
2	2	0	2	2
1	1	0	1	1
8	7	-1	7	7
7	6	-1	6	6
5	5	0	6	5
6	7	1	7	7
3	2	-1	3	2
4	4	0	5	4
5	6	1	6	6
5	6	1	6	6
5	4	-1	4	4
4	4	0	4	4
0	0	0	0	0
6	7	1	7	7
6	6	0	6	6
6	7	1	7	7
7	8	1	8	8
7	6	-1	6	6
4	4	0	5	4
8	8	0	8	8
7	6	-1	6	6
0	0	0	0	0
4	5	1	5	5
6	7	1	7	7
6	6	0	6	6
7	6	-1	6	6
0	0	0	0	0
2	1	-1	1	1
7	6	-1	6	6
7	8	1	8	8
5	5	0	5	5
0	0	0	0	0
6	5	-1	5	5
6	7	1	7	7
3	4	1	4	4
7	8	1	8	8
6	5	-1	5	5
3	4	1	4	5
1	0	-1	0	0
3	4	1	4	4
4	3	-1	3	3
6	7	1	7	7
2	2	0	2	2
4	5	1	5	5
6	6	0	6	6
2	1	-1	1	1
3	2	-1	2	2
6	5	-1	5	5
3	4	1	4	4
5	6	1	6	6
7	6	-1	6	6
5	5	0	5	5
1	2	1	2	2
4	3	-1	4	3
6	7	1	7	7
8	7	-1	7	7
0	0	0	0	0
1	1	0	1	1
8	7	-1	7	7
7	6	-1	6	6
5	6	1	6	6
1	2	1	2	2
7	7	0	7	7
3	3	0	3	3
5	6	1	6	6
1	1	0	1	1
8	8	0	8	8
4	5	1	5	5
2	3	1	3	3
4	5	1	5	5
0	0	0	1	1
6	5	-1	5	5
7	7	0	7	7
7	7	0	7	7
8	7	-1	7	7
5	4	-1	4	4
7	6	-1	6	6
4	3	-1	4	3
0	1	1	1	1
5	5	0	5	5
6	7	1	7	7
7	6	-1	6	6
1	0	-1	0	0
6	6	0	6	6
5	5	0	5	5
3	2	-1	2	2
7	6	-1	6	6
3	4	1	4	4
0	0	0	0	0
7	8	1	8	8
1	2	1	2	1
6	5	-1	5	5
1	2	1	2	2
7	7	0	7	7
4	3	-1	3	3
2	1	-1	1	1
0	1	1	1	1
5	4	-1	4	4
2	2	0	2	2
1	0	-1	0	0
8	8	0	8	8
3	4	1	4	4
5	5	0	5	5
7	7	0	7	7
3	2	-1	2	2
4	5	1	5	5
6	7	1	7	7
0	0	0	0	0
2	1	-1	1	1
4	5	1	5	5
4	4	0	4	4
5	6	1	6	6
6	5	-1	5	5
6	6	0	6	6
6	6	0	6	6
5	5	0	5	5
8	8	0	8	2
7	6	-1	6	6
1	0	-1	0	0
6	5	-1	5	5
1	0	-1	0	0
5	5	0	5	5
0	0	0	0	0
2	3	1	3	3
4	3	-1	3	3
7	7	0	7	7
7	7	0	7	7
2	1	-1	1	6
1	0	-1	0	0
2	1	-1	1	1
4	4	0	4	4
0	0	0	0	0
7	7	0	7	7
8	8	0	8	8
6	5	-1	5	5
0	0	0	0	0
5	4	-1	4	5
4	4	0	4	4
1	0	-1	0	0
7	6	-1	6	6
1	2	1	2	2
1	0	-1	0	0
6	6	0	6	6
1	2	1	2	2
2	2	0	2	2
4	4	0	4	4
4	3	-1	3	5
8	7	-1	7	7
8	8	0	8	8
1	2	1	2	2
1	2	1	2	2
4	3	-1	3	3
1	2	1	2	2
0	0	0	0	7
3	4	1	4	4
7	7	0	7	7
8	8	0	8	8
7	6	-1	6	6
0	0	0	0	0
0	1	1	1	1
6	7	1	7	7
3	3	0	3	5
3	2	-1	2	2
2	3	1	3	5
5	5	0	5	5
1	2	1	2	2
4	3	-1	3	5
2	3	1	3	3
2	2	0	2	2
[truncated: 7,996 more rows]

## Sheet: c
0	1	2	3	4	5	6	7	8	9	10	11	12	13	14	15	16	17	18	19	20	21	22	23	24	25	26	27	28	29	30	31
0.00191749	0.00119168	0.000827117	0.00101823	0.000701942	8.7232e-06	0.000461536	5.76028e-05	-0.000242976	0.000344334	-0.000190355	0.000101029	8.26236e-05	8.65495e-05	0.000159004	2.02758e-05	-5.12547e-05	4.61603e-05	0.000384152	-0.000168356	-6.13292e-05	-0.000163143	-0.000201197	0.00065555	-0.000199788	-0.000208302	-0.000264918	-0.000614296	-0.000645817	-0.000865086	-0.000667555	-0.000996118
0.00162215	0.00113011	0.0012503	0.000921062	0.000744299	0.000416141	0.000588012	0.000784464	0.000422367	0.000281695	4.21178e-05	0.000292573	9.16126e-05	0.000129352	0.000301501	0.000108205	-3.76467e-05	2.61785e-06	0.000170842	-0.000223594	-0.000284465	6.23811e-05	-8.54383e-05	0.000185352	-0.000152927	-0.00045058	-0.000442362	-0.000515924	-0.00065925	-0.00104116	-0.00109605	-0.00089284
-0.000295045	0.000300065	0.00123455	9.77445e-05	0.000160942	0.000466751	0.000300717	0.00138592	0.000965564	7.34559e-05	-0.000179408	0.000673264	2.67931e-05	-0.000144374	0.000250992	0.000241672	-8.94362e-05	7.65483e-05	-3.61527e-05	-0.00030692	-0.000313996	0.0012303	0.00013251	-0.000320804	0.000125867	-0.000973605	3.96018e-05	-8.28248e-05	-0.000201544	-0.000860104	-0.000949731	7.81913e-05
0.000439739	-0.000509447	-0.00110981	0.000278653	-0.000354734	9.1764e-05	-0.000327755	-0.0021515	-0.0012349	-0.000132663	0.000286319	-0.000414205	-0.000232591	-0.000353978	5.66259e-05	7.21635e-06	-0.000114044	0.000208306	2.0492e-05	0.000467425	4.34341e-05	-0.001853	-0.000434428	8.79442e-05	-0.000272323	-0.000488741	-0.000148525	-3.19598e-05	0.000149616	0.000487549	0.00103666	3.57122e-05
0.000810728	0.000584264	0.00120335	0.000447578	0.000455824	0.000862463	0.000353512	0.00205317	0.0019333	9.8011e-05	0.000485106	0.0002453	0.000196081	0.000284026	-3.41835e-05	0.00021511	-6.69638e-06	1.40199e-05	-0.000648611	-0.000421383	0.000312544	0.000867859	0.000108125	-0.00126559	-6.07433e-06	0.000121637	-0.00049135	-0.000285698	-0.000424972	-0.000452937	-0.00111243	-0.000820578
0.00122628	0.000752544	0.000712852	0.000692599	0.000496215	0.000221463	0.000198312	-0.000100871	-9.75866e-05	0.000228249	-0.0001027	0.000214256	0.000109721	-5.71199e-06	-4.17514e-05	4.75135e-05	8.22792e-06	4.44212e-07	4.15621e-05	-9.22298e-05	-0.000156278	0.000128221	-0.000170964	-5.09268e-05	-0.000126402	-0.000387183	-0.000127421	-0.000362266	-0.000435038	-0.000438743	-0.000603735	-0.000651654
-0.000670906	-0.000680213	-0.00142775	-0.000506396	-0.00046618	-0.000635879	-0.000383867	-0.00145792	-0.00122453	-0.000198728	0.000118225	-0.000425349	-0.000166581	-3.45352e-05	-1.33084e-05	-0.000194437	2.37704e-05	-6.0214e-05	0.000302535	0.000313337	-8.18095e-05	-0.00123435	-5.25487e-05	0.000821703	-5.84218e-05	0.000414669	0.00012202	0.000315003	0.000457657	0.000578979	0.00115614	0.000648629
-3.58067e-05	-0.000307528	-0.000179755	0.000174886	-0.000208022	0.000252568	-0.000155816	-0.00122768	-0.000700518	-4.93947e-05	-9.70066e-05	6.99911e-05	-0.000141784	-0.000416573	8.89213e-05	9.12956e-05	-8.80302e-05	0.000166402	1.23509e-05	0.000288334	-0.000221308	-0.000550856	-0.000257878	-0.000162392	-8.73196e-05	-0.000962093	9.23715e-05	8.40175e-06	5.59356e-05	0.000113988	0.000296579	0.000188971
-0.0022815	-0.00132821	-0.00140863	-0.00124299	-0.000911104	-0.00067698	-0.000619971	-0.00081318	-0.000691182	-0.000344903	-0.000160738	-0.000167857	-0.00016601	-0.000187809	-0.000156577	-0.000128819	2.26389e-05	-3.66307e-05	9.33111e-05	0.000223999	1.5113e-05	-1.32446e-05	0.000180372	0.000333637	0.000219515	0.000268273	0.000591591	0.00068307	0.000834219	0.000872203	0.00123882	0.00138565
-0.00129748	-0.000432278	-0.000293114	-0.0007586	-0.000305033	-0.000505953	-0.000130778	0.000547135	0.000156562	-9.24226e-05	-0.00033267	-5.39337e-05	2.78211e-05	0.000101981	-0.000130288	-0.000117091	7.03186e-05	-9.88296e-05	8.01231e-05	-6.27768e-05	0.000175728	0.000848361	0.000304092	0.000214919	0.000258828	0.000642694	0.000416372	0.000333689	0.000351498	0.000364435	0.000255919	0.000591262
-0.000536654	0.000260622	0.000824316	-0.000239655	0.000319487	0.000132564	-0.000128962	0.000235348	1.01667e-05	6.7136e-05	-0.000122351	0.000787354	0.000214737	3.09928e-05	-0.000253249	-3.89398e-06	0.00021206	-0.000343402	-0.000109361	-0.000164394	-0.000971734	0.00119781	0.000152912	-0.000381848	0.000117107	-0.00066078	0.00024518	0.00024849	-2.36487e-05	-0.000267111	-0.00090754	0.000424687
-0.00087644	-2.56406e-05	0.000369013	-0.000523284	-8.54811e-05	-0.000255837	0.000188575	0.00198779	0.00124988	-1.04355e-05	-0.0002175	3.35272e-05	9.10731e-05	0.000274676	-1.04479e-05	-8.92382e-07	2.71821e-06	-2.83217e-05	-4.29156e-05	-0.000376015	0.000495893	0.00140711	0.000415037	-5.0987e-07	0.000285613	0.000837244	0.000188877	0.000102981	0.000102597	-0.000119644	-0.000285133	0.000141215
-0.00136359	-0.000809607	-0.000554233	-0.000680071	-0.000503185	-2.10551e-05	-0.000411864	-0.00026635	-1.80744e-05	-0.000229603	0.000105372	0.000104599	-6.28685e-05	-0.000155258	-0.000144164	2.19883e-05	1.83879e-05	-2.35965e-05	-0.000223704	8.14616e-05	-0.000113592	0.000179245	8.37361e-05	-0.000390451	0.000115416	-0.000194035	0.000257651	0.00042431	0.000456634	0.000468197	0.000462707	0.000800058
0.000803715	7.99745e-05	-0.000332155	0.000259359	0.000226815	0.000432921	-0.000309171	-0.000766819	-0.0001157	-6.19102e-05	0.000879652	1.11113e-05	0.000107134	0.000180831	-0.000306518	-1.35476e-05	0.000136772	-0.000206884	-0.000490121	4.94728e-05	-0.000366099	-0.00100303	-0.000204291	-0.000739959	-0.000267677	9.33297e-06	-0.000480538	2.68488e-05	-6.11994e-05	0.000265439	-3.38948e-05	-0.000270749
0.00067169	0.00016933	-0.000133935	0.000223313	0.000221652	0.000291403	-0.000174904	-0.000315527	5.18437e-05	-1.76187e-05	0.0006315	3.56159e-05	9.89218e-05	0.000177719	-0.000219026	-3.59685e-06	9.51103e-05	-0.000154172	-0.000337586	-3.78546e-05	-0.000224846	-0.000594876	-0.00012274	-0.000486041	-0.000188236	7.74338e-05	-0.000365353	-2.50342e-05	-9.07947e-05	8.41309e-05	-0.00011886	-0.000270342
0.000530975	0.000532284	0.000800753	0.000304345	0.000275958	0.000145914	0.000398555	0.00150264	0.00105038	0.000150522	-0.000135047	4.22962e-05	8.62277e-05	0.000165213	0.0001009	9.12814e-05	-6.94874e-05	9.91636e-05	-3.92252e-05	-0.000315183	0.000461028	0.000819337	0.000122474	-0.000113913	6.86707e-05	0.000306673	-0.000115347	-0.000304964	-0.000314448	-0.000470496	-0.000596442	-0.000579001
0.00195313	0.0011316	0.00128812	0.00131967	0.000672369	0.000552382	0.000596757	-0.000372514	-0.000427342	0.000325364	-0.000213728	0.000425914	-6.94722e-05	-0.00030639	0.000530052	0.000212222	-0.00017651	0.000212942	0.00044195	-1.18185e-06	-0.000549677	-0.000487466	-0.000374351	0.000489554	-0.000271249	-0.00156096	-0.00035936	-0.000672458	-0.000751947	-0.00131041	-0.000930243	-0.000854913
0.00119503	0.000531522	-0.000222279	0.000201128	0.000455981	-1.48081e-05	3.92758e-05	0.000925055	0.000859879	4.88494e-05	0.000829116	-0.000425701	0.000247156	0.000731042	-0.000354452	-0.00015145	0.000174133	-0.000270038	-0.000420426	-0.000285922	0.000460036	-0.000429893	9.82248e-05	-0.000353745	-0.000152841	0.00167449	-0.000606731	-0.000160915	-0.000207426	0.000231234	-0.000183191	-0.000850766
-0.000496955	-0.000131825	-0.000183954	-0.000326184	-0.000179926	-0.00035344	7.15712e-05	0.000805972	0.000407193	-3.64225e-05	-0.000130333	-0.000165752	-2.34477e-05	0.000131267	5.70155e-05	-3.44437e-05	-4.4732e-05	4.14441e-05	0.000129822	-0.000151848	0.000416496	0.000383961	0.000193457	0.000372127	0.000127318	0.000620941	0.000112901	4.71402e-05	0.000132734	-9.06078e-06	0.000213412	0.000134681
-0.00138064	-0.000470422	-0.000383168	-0.000904308	-0.000289211	-0.000449012	-0.000214829	0.000987475	0.000589543	-0.000145881	-5.38496e-06	-5.28832e-05	9.41853e-05	0.000287961	-0.000256685	-0.000124017	0.00012289	-0.000195467	-0.000140419	-0.000189304	0.000222765	0.000908655	0.000385421	-6.36655e-05	0.000255333	0.000998503	0.000281154	0.000410699	0.000404748	0.000444775	0.00020537	0.000589469
-0.00149856	-0.000697637	-0.000524787	-0.000738453	-0.000494593	-0.000311164	-0.000319395	-0.00022754	-0.000302477	-0.000196153	-9.46819e-05	0.000193755	-0.000106732	-0.000171107	1.22766e-05	-4.86231e-06	-1.0076e-05	-3.36439e-05	0.000123592	3.38407e-05	-0.000282838	0.00023415	0.000134253	0.000276203	0.000141688	-0.000294278	0.000354686	0.000415355	0.000461841	0.0001425	0.000468239	0.00097721
-0.0009844	-0.000535555	-0.000318215	-0.000602432	-0.000395132	-0.00016474	-0.000150948	0.00111743	0.00102259	-0.000117859	-0.000106106	-0.000310772	5.95384e-05	0.000147764	-0.000288931	-2.00882e-05	6.17107e-07	7.25822e-05	-0.000389189	-0.000148574	0.0009244	0.000973009	0.000258634	-0.00062415	0.000246179	0.00105478	0.000265069	0.00018874	0.000296982	0.000685381	0.000354424	0.000126679
0.000173572	0.000164621	0.000295595	0.000176859	3.92657e-05	8.63299e-05	1.7545e-05	0.000212838	0.000182564	6.26788e-05	-0.000105354	0.00019073	1.38681e-05	-0.000101825	-2.09418e-05	9.57662e-05	-6.63978e-05	9.42117e-05	-1.21602e-05	-0.000133695	8.11963e-05	0.00037875	-5.40796e-05	-8.02498e-05	-4.06307e-06	-0.000332259	6.47864e-05	-0.000134392	-0.000103492	-0.000258957	-0.000162031	-0.00012138
0.000354654	-8.35386e-05	-0.000489311	-1.96255e-06	-3.022e-05	5.03055e-05	-0.000208118	0.00014469	0.000432693	-6.04997e-05	0.000502891	-0.000298849	8.11564e-05	0.000242751	-0.000307529	-3.10778e-05	4.04494e-05	-3.51067e-05	-0.000401931	-9.54994e-05	0.000477938	-0.000328071	-3.07181e-05	-0.000505054	-8.78518e-05	0.000789133	-0.000230589	-2.20044e-05	4.64648e-05	0.000428814	0.000293424	-0.000316855
0.00126414	0.000762492	0.00107609	0.000906184	0.000545254	0.000613954	0.000278621	-0.000597425	-0.000424548	0.000216239	-6.66026e-05	0.000545998	1.08548e-05	-0.00027726	0.000237376	0.000166013	-4.31168e-05	4.37291e-05	0.000131594	5.03618e-05	-0.000780451	-0.000216577	-0.000301111	-8.29735e-05	-0.000202929	-0.00150567	-0.000223635	-0.000361033	-0.000516971	-0.000836282	-0.000883763	-0.000463486
-0.00034834	0.000415276	0.00106336	-4.59559e-05	0.00013089	-0.000167036	0.000347275	0.00169586	0.000913545	0.000187695	-0.000766032	0.000329217	0.000105141	-4.16964e-06	3.79986e-05	8.65599e-05	-6.71458e-05	0.000107534	0.000168147	-0.000381779	0.00038272	0.00193274	0.00026048	0.00011747	0.000282202	3.78973e-05	0.000414908	-0.000168067	-0.000180901	-0.00051801	-0.00068154	-0.000128974
-0.000259169	-0.000100891	5.85808e-05	-5.30035e-05	-0.000155554	-0.000123557	-7.03942e-05	6.34754e-05	6.17889e-05	4.17219e-05	-0.000415329	5.62071e-06	8.35884e-06	-0.000157414	-0.000138957	3.41264e-05	-5.63714e-05	0.000139301	-1.43113e-05	-3.85529e-05	0.000388561	0.000674126	-6.60251e-06	-0.000123486	0.00010658	-2.39667e-05	0.000335725	-4.42852e-05	4.08817e-05	0.000164057	0.000132662	2.99928e-06
-0.00146482	-0.000811318	-0.000877349	-0.000731836	-0.000648472	-0.000654729	-0.000286814	-0.000623807	-0.000694073	-0.000159616	-0.000509612	-0.0001986	-0.000165422	-0.000242246	5.75486e-06	-9.22146e-05	-5.82156e-05	0.000101761	0.000320525	0.000187397	0.000217289	0.000139114	9.83262e-05	0.00062613	0.000190811	0.000137327	0.000572061	0.000337488	0.00050612	0.000493097	0.000934136	0.000855835
-0.000234521	0.000102673	-0.000483795	-0.000394784	-5.54981e-07	-0.00091307	-3.20248e-05	0.000330383	-0.00020428	7.06115e-05	-0.000392753	-0.000388645	0.000115869	0.000355925	-0.00026919	-0.000268081	0.000114279	-0.000152417	0.00029146	-0.000119163	0.000503832	0.00049842	0.000233887	0.000778967	0.000150984	0.00145935	0.000317415	5.74876e-05	0.000131665	0.000385556	0.000367264	-1.47632e-05
0.000778377	0.000469393	0.000205308	0.000367321	0.000257886	-0.000142852	7.38994e-05	-6.4929e-05	-0.000139326	0.000165376	-0.000194183	-3.62637e-05	8.95232e-05	6.15177e-05	-0.000141692	-3.37212e-05	7.37163e-06	1.41364e-05	8.87408e-05	-9.31017e-05	0.000204852	0.00018368	-8.50481e-05	0.000166561	-5.09275e-05	0.000203354	3.50062e-05	-0.000254878	-0.000230647	-0.000104116	-0.000141589	-0.000475661
-0.000924069	-0.000484165	-0.000894414	-0.000826115	-0.000263341	-0.000641727	-0.00037485	0.000351025	0.000246458	-0.000120055	2.03172e-05	-0.000470551	0.000164476	0.000418832	-0.000563594	-0.000266688	0.000204596	-0.000237608	-0.000273505	-5.70114e-05	0.000612817	0.000530446	0.000297258	-0.000207867	0.000198131	0.00175047	0.000288755	0.000368109	0.000416858	0.0010741	0.000593376	0.000259918
0.00250219	0.00161794	0.00153336	0.00127303	0.00116796	0.000596087	0.000487066	0.00055222	0.000392584	0.000405766	0.000277821	0.000441594	0.000294379	0.00030741	-5.45037e-05	6.75425e-05	0.000107017	-0.000185433	-9.37354e-05	-0.00031495	-0.000489287	0.000132952	-0.000188651	-0.000285677	-0.000273223	-0.000348225	-0.000592425	-0.000639532	-0.000893979	-0.000989189	-0.00152502	-0.00135517
-0.00153417	-0.000682744	-0.000278522	-0.0007482	-0.000507395	-0.00022378	-0.000186234	0.000562391	0.000375833	-0.000168734	-0.000230341	5.94936e-05	-6.37044e-05	-0.000103973	-2.62678e-05	2.47011e-05	-3.71079e-05	5.34978e-05	-4.59504e-05	-5.6527e-05	0.000212448	0.000793849	0.00023215	-8.26838e-05	0.000243983	0.000103788	0.000392934	0.000341526	0.000409861	0.00027003	0.000343468	0.000730664
-0.00101385	-0.000605199	-0.000822173	-0.000553998	-0.000494196	-0.00061907	-0.000391635	-0.000747604	-0.000667514	-8.89864e-05	-0.000458978	-0.000188501	-5.46191e-05	-0.000171806	-0.000260974	-0.000109643	-3.73105e-06	5.66782e-05	0.000142242	0.000121002	0.000333857	0.000297452	2.78054e-05	0.000316737	0.000143928	0.000312189	0.000571284	0.000243944	0.000405039	0.000638432	0.000840925	0.000560196
0.000867178	0.000147774	-0.000428189	0.000576083	-2.80837e-06	-0.00027693	-0.000142584	-0.00225898	-0.00178614	0.000134324	-0.000471055	-0.000113558	-0.000131411	-0.000435492	9.46777e-06	-4.55896e-05	-8.72772e-05	0.000178196	0.000471714	0.000365243	-0.000158627	-0.000974698	-0.000446473	0.000741738	-0.000204259	-0.000783263	0.000229988	-0.000253958	-0.000120272	5.04846e-05	0.00056777	-0.000161306
0.00195382	0.000911437	0.000841076	0.00111939	0.000559547	0.000640797	0.000290854	0.000199256	0.000429672	0.000233754	0.000291522	0.000172534	7.18383e-05	-2.25414e-05	5.62064e-05	0.000200118	-0.000111792	0.000164668	-0.000176049	-0.000193995	0.000113	-0.000292525	-0.000319278	-0.000411414	-0.000274638	-0.000579948	-0.000487004	-0.000611203	-0.000622884	-0.000697819	-0.000675194	-0.00110388
0.000955202	0.000304614	2.19329e-05	0.000517377	-4.17291e-07	3.62501e-05	0.000240003	0.000720248	0.00065881	9.15735e-05	4.67467e-05	-0.000331161	-6.36294e-05	2.27334e-05	0.000128349	0.000127089	-0.000223994	0.000334603	8.45903e-06	-0.000215312	0.00095277	-0.000164793	-0.000119371	0.0001321	-9.42986e-05	0.000377436	-0.00022112	-0.000464576	-0.000248885	-0.000300993	0.000196419	-0.00074742
0.000753991	0.000391166	0.000218619	0.000490016	7.13689e-05	-7.78735e-05	0.000144763	0.000121521	2.18092e-05	0.000145679	-0.000237317	1.2273e-05	-4.25345e-05	-0.000138136	8.3731e-05	0.000109062	-0.000172672	0.000247002	0.000207395	-0.000165104	0.00041621	0.000106361	-0.000159887	0.000373282	-7.4827e-05	-0.000235385	2.74806e-05	-0.000387133	-0.000241345	-0.000458092	2.62715e-05	-0.000451122
0.000717399	0.000247363	0.000428155	0.00058321	3.5091e-05	0.000307573	0.000277347	0.000106172	0.00018974	0.000103825	-0.000203228	-2.04013e-05	-0.000111579	-0.000262924	0.000275885	0.000178446	-0.000209893	0.000330035	9.2093e-05	-3.26103e-06	0.000356425	-0.000100706	-0.000192853	3.77884e-06	-7.41273e-05	-0.000592417	-8.99791e-05	-0.000378393	-0.00027733	-0.000419844	-9.97518e-05	-0.000475943
0.00142068	0.000349513	-0.000309061	0.000813805	0.000151881	-9.34488e-05	6.28797e-06	-0.00190039	-0.00140172	0.000165691	-0.000254822	-0.000275124	-0.0001031	-0.000293888	4.56482e-05	-3.33733e-05	-9.41556e-05	0.000195868	0.000343236	0.000324875	5.46745e-05	-0.00120526	-0.000461812	0.000549002	-0.000267117	-0.000481027	-3.16292e-05	-0.000399076	-0.000273819	1.54376e-05	0.000427475	-0.000565621
0.00172236	0.00101336	0.000671652	0.000821584	0.000605686	-1.94586e-05	0.000320285	0.000457705	0.000272033	0.000325313	-0.0002212	-0.000129853	0.000192719	0.000220594	-0.0001838	-2.5923e-05	7.77745e-06	4.18125e-05	2.20513e-05	-0.00022291	0.000517727	0.000379294	-0.000114987	2.60296e-05	-9.81958e-05	0.000540576	-0.000136591	-0.000560031	-0.000555654	-0.00027337	-0.000531614	-0.00116174
0.00128113	0.000294978	-0.000274701	0.000663281	0.00013716	7.15801e-05	2.84417e-05	-0.000965815	-0.000565774	9.27142e-05	0.000135103	-0.000289696	-6.113e-05	-8.57578e-05	2.76643e-05	1.22769e-05	-8.92155e-05	0.000157199	7.91588e-05	0.000133367	0.000238604	-0.00105753	-0.000329775	0.0001933	-0.000247446	-9.02239e-05	-0.000249859	-0.000352141	-0.000239439	-2.59947e-05	0.000301281	-0.000612746
0.00151115	0.00123724	0.00145212	0.00101954	0.000657219	1.3919e-05	0.000604555	0.000363905	-0.000159639	0.000440567	-0.000873331	0.000356814	7.31981e-05	-0.000181314	0.000231873	0.000102063	-0.000120328	0.000190683	0.000529867	-0.00019076	1.73881e-06	0.000889062	-0.000153952	0.000637717	-2.473e-05	-0.000752883	0.000144323	-0.000667241	-0.000704577	-0.00104752	-0.000961857	-0.000891855
0.000940726	0.000665348	0.000895218	0.000497685	0.000439214	0.000470619	0.00035332	0.00138317	0.001143	0.000132907	0.000306233	0.000188039	0.000118868	0.000221683	8.32746e-05	0.000141166	-3.53488e-05	1.81687e-05	-0.000229071	-0.000342569	0.000145481	0.000407793	3.66794e-05	-0.000426524	-6.32771e-05	3.6322e-05	-0.000407373	-0.000327389	-0.000407221	-0.000621173	-0.000818163	-0.000697475
-0.000380063	-0.000179847	0.000116038	-0.000120071	-0.000288986	-4.70087e-05	0.000194767	0.00131351	0.00102523	-1.41974e-05	-0.000275737	-0.000227149	-6.58936e-05	-3.08182e-05	0.000119802	0.00011418	-0.000183563	0.000299243	-5.72434e-05	-0.000199421	0.000955275	0.000757683	0.000142082	-0.00010637	0.000168774	0.000447051	0.000134891	-0.000133097	3.53599e-05	-2.47727e-05	0.000169535	-0.000156315
0.00167653	0.00111307	0.00169204	0.00105437	0.000739113	0.000896093	0.000514668	0.00133514	0.00123209	0.000296185	0.000100708	0.000471069	0.000176216	3.79539e-05	8.60781e-05	0.000266843	-7.24487e-05	0.000114823	-0.000316118	-0.00036437	3.22109e-05	0.00078739	-0.000124591	-0.000846353	-0.000115052	-0.000696811	-0.000417392	-0.000596347	-0.000743232	-0.000938178	-0.00139546	-0.00114164
-0.000586143	-0.000475739	-0.000811961	-0.000160592	-0.000490446	-0.000716456	-0.000242892	-0.00185778	-0.00169656	-2.46268e-06	-0.000867819	-0.000201693	-0.00022015	-0.000512751	5.71228e-05	-9.17394e-05	-0.00012196	0.000230425	0.00063165	0.000376813	9.82219e-05	-0.000337512	-0.000201242	0.00105379	4.86308e-05	-0.000473986	0.000664896	5.82781e-05	0.000277942	0.000337899	0.00102432	0.00053874
0.0037297	0.00196587	0.00159391	0.00202752	0.00128932	0.000744293	0.000709838	-9.72216e-05	-6.74026e-06	0.000537559	0.00015603	0.00020047	0.000179195	0.000100597	0.000166225	0.000146583	-6.32207e-05	9.63391e-05	0.0001031	-0.00018401	-0.000162881	-0.000652659	-0.00050016	-3.18026e-06	-0.000463044	-0.000708988	-0.000776352	-0.0010794	-0.00121005	-0.00123934	-0.00137271	-0.00200618
0.00121091	0.000955775	0.00140734	0.000804162	0.000479145	0.000325114	0.000554389	0.00156992	0.00113106	0.000324196	-0.000471305	0.000201031	0.000122581	-4.20398e-06	9.02631e-05	0.000196536	-0.00015133	0.000260548	-1.3224e-05	-0.000394224	0.000638856	0.00128892	-1.71911e-05	-0.000253008	4.5722e-05	-0.000148499	-2.71597e-05	-0.000618939	-0.000608867	-0.000767644	-0.000941974	-0.00103899
0.00142237	0.000969018	0.00084911	0.000939843	0.000481194	-6.83417e-05	0.000378852	-0.00047236	-0.000722533	0.000337112	-0.000600856	0.000298288	-1.70228e-05	-0.000256144	0.000243958	8.34359e-05	-0.00013404	0.000177629	0.000585844	-6.72283e-05	-0.000208702	8.03295e-05	-0.000272927	0.000861833	-0.000139449	-0.000936973	6.72316e-05	-0.000563298	-0.000544234	-0.000944367	-0.000503994	-0.00062675
-1.07673e-05	8.17208e-05	0.00033416	0.000122912	-0.000117541	-0.000125117	0.000243981	0.000756181	0.000478245	0.000103385	-0.000593333	-0.000147523	-4.10893e-05	-0.000135053	9.75398e-05	7.78448e-05	-0.000160252	0.000290948	0.000127754	-0.000109469	0.000770191	0.000813678	4.45134e-05	0.000109441	0.000145502	0.000161264	0.00026894	-0.000239809	-0.000103081	-9.62331e-05	3.04569e-05	-0.00028799
0.00286335	0.00143382	0.00130056	0.00181768	0.000691081	0.00034974	0.000645932	-0.000408292	-0.00033962	0.00052605	-0.000757481	3.18735e-05	-1.70791e-05	-0.000397277	0.000257456	0.000223872	-0.000298075	0.000519446	0.000409891	-6.80398e-05	0.000582041	-8.75653e-06	-0.000550551	0.000379192	-0.000265624	-0.00101812	-0.000107541	-0.00111753	-0.000983609	-0.00100975	-0.000637317	-0.00167824
0.00119867	0.000759406	0.000962614	0.000734788	0.000384068	0.000292222	0.000478384	0.00111858	0.000847355	0.000240842	-0.000231156	1.64644e-05	6.03273e-05	2.71673e-05	0.000144239	0.000148374	-0.000139993	0.000230718	5.12038e-07	-0.000261153	0.000565013	0.000588074	-5.88019e-05	-0.000129904	-2.64413e-05	-1.96388e-05	-0.000167978	-0.000537333	-0.00050701	-0.000596468	-0.000631181	-0.000935391
0.00264234	0.00115199	0.000211773	0.00122625	0.000712079	2.48675e-05	0.000244742	-0.000562668	-0.000358551	0.000334149	0.000145317	-0.00035494	0.000142803	0.000230534	-0.000173988	-6.09084e-05	-4.44357e-06	5.0268e-05	6.28817e-05	-7.17088e-05	0.000438669	-0.000852798	-0.000368302	0.000226797	-0.000343841	0.000513742	-0.000449049	-0.000715726	-0.000660912	-0.000233535	-0.000216159	-0.00147772
0.00103539	0.000138054	-0.000431816	0.000641084	-5.20899e-05	-0.000118957	3.24523e-05	-0.00144983	-0.00106738	9.00714e-05	-0.000197315	-0.000309339	-0.000180728	-0.000317284	0.000181676	2.53316e-05	-0.000179317	0.000290786	0.00036512	0.000251163	0.000244589	-0.00116626	-0.000393446	0.000648123	-0.000223781	-0.000448042	-4.23396e-05	-0.000360683	-0.000166878	-9.03222e-05	0.000595722	-0.000395863
0.002361	0.00136585	0.00107929	0.00105329	0.000877412	0.000463234	0.000658026	0.0020659	0.00164462	0.00029496	0.00057187	-0.00015678	0.000230087	0.000606487	5.91346e-05	9.00654e-05	-3.04597e-05	8.86868e-06	-0.000263066	-0.000536637	0.000653887	8.12952e-05	9.01113e-06	-0.000303388	-0.000201988	0.000953871	-0.000834724	-0.000727679	-0.000786322	-0.000819443	-0.00106006	-0.00164748
0.0018283	0.000983382	0.000485714	0.00101257	0.000603565	-3.77995e-05	9.81495e-05	-0.00132716	-0.00115627	0.000331829	-0.000310543	0.000207284	8.82632e-05	-0.000148438	-0.000104389	-1.74976e-05	6.93936e-06	9.34039e-06	0.000342417	4.3209e-05	-0.000359383	-0.000379168	-0.000396593	0.000494277	-0.000257907	-0.000693507	-2.00347e-05	-0.000503837	-0.000529414	-0.000483568	-0.000373604	-0.000763824
0.00139591	0.000706329	0.000401264	0.000908773	0.000200798	-0.000343583	0.000307529	-0.00062161	-0.000706367	0.0003569	-0.00102619	-0.000225067	-3.99903e-05	-0.000331375	4.29613e-05	2.99064e-05	-0.000207469	0.000405703	0.000517103	3.21192e-05	0.000778513	0.00031017	-0.000313341	0.000728945	-4.73144e-05	-0.000211698	0.000361386	-0.000669349	-0.000457636	-0.000276428	0.000113611	-0.000900877
0.00369497	0.00155566	0.000805153	0.00197616	0.000935593	0.000504263	0.000610815	-0.000694609	-0.000328657	0.000464329	5.10961e-05	-0.000358776	5.02118e-05	6.68186e-06	0.000164183	9.19937e-05	-0.000158353	0.0002988	0.000146388	2.5241e-05	0.00050497	-0.00127546	-0.000600292	0.000162175	-0.000479861	-0.000208867	-0.00069997	-0.00111139	-0.00104654	-0.000695433	-0.000542215	-0.00207444
0.000672104	0.000288687	-0.000106254	0.000368394	9.71225e-05	-0.000217817	-4.30118e-07	-0.000701203	-0.000647754	0.000115147	-0.00019669	-4.53673e-05	-2.76561e-05	-0.000107802	-6.9192e-06	-1.61544e-05	-5.78695e-05	8.63935e-05	0.000269467	2.76274e-05	5.39039e-05	-0.000330473	-0.000188986	0.000509076	-0.000111357	-0.00017559	5.68769e-05	-0.000228533	-0.000143582	-0.000169562	0.00017921	-0.000253411
-0.000360955	-0.00010701	-0.000104608	-0.000145581	-0.000314583	-0.000527076	0.000263964	0.000960178	0.00044646	5.39735e-05	-0.000694056	-0.000429183	-0.000101572	-4.20884e-05	0.000166978	-2.51866e-06	-0.000192758	0.000323325	0.000325296	-0.000118315	0.00109813	0.000716598	0.000154113	0.000618892	0.000210698	0.000752965	0.000350422	-0.000182997	5.1185e-05	2.8846e-05	0.000445033	-0.000144277
-0.000165882	7.61992e-05	7.45351e-05	-6.75871e-06	-6.33154e-05	-0.000330219	-5.00311e-05	-0.000240054	-0.000404824	8.79835e-05	-0.000510423	0.000140377	-5.39827e-06	-0.000175442	-6.40877e-05	-1.27536e-06	-4.66021e-05	7.96362e-05	0.000265012	-4.79179e-05	6.58712e-05	0.000547689	-2.81161e-05	0.000412413	7.16091e-05	-0.000241027	0.000378576	-6.07117e-05	7.78583e-06	-0.000114067	9.30107e-05	0.000117378
0.00106546	0.00103013	0.00116424	0.000583198	0.00062355	8.99213e-05	0.000388718	0.00109829	0.000553184	0.000286235	-0.000184901	0.000406467	0.000178535	0.000170451	2.13164e-05	7.29182e-05	1.98071e-06	-4.63159e-05	0.000137312	-0.000398291	-9.74037e-05	0.000903433	3.44244e-05	0.000178542	-2.12501e-05	-0.000147357	-0.000105605	-0.000404537	-0.000508809	-0.000879539	-0.00100423	-0.000666993
0.00356479	0.00159937	0.00113331	0.00206788	0.000900763	0.000601158	0.000636925	-0.000700496	-0.000380904	0.000497364	-0.000154313	-5.90807e-05	4.26955e-06	-0.000217572	0.00026967	0.000203764	-0.000240224	0.000401046	0.000253736	-2.57989e-05	0.000334894	-0.000943422	-0.000653268	0.000228325	-0.000461374	-0.000915992	-0.000563212	-0.00116488	-0.00109071	-0.00104516	-0.000702271	-0.00194004
0.00209953	0.00113475	0.000976629	0.00121876	0.000540616	0.000187277	0.000699968	0.00082739	0.000503571	0.000358761	-0.000340134	-0.000180693	-5.53541e-06	-3.24554e-06	0.000336334	0.000147108	-0.000236992	0.000365221	0.00029671	-0.000226941	0.000753749	3.02287e-05	-0.00021214	0.000437273	-0.000151526	-2.32715e-05	-0.000309983	-0.000852472	-0.000741615	-0.0008943	-0.000544471	-0.00138726
0.00122131	0.00111509	0.0013321	0.000667838	0.000714302	0.000274684	0.00037862	0.00122006	0.000749602	0.000294546	-4.18722e-05	0.000505162	0.000221182	0.000198134	-3.0578e-05	0.000108284	2.22117e-05	-7.66789e-05	-7.29581e-06	-0.00044562	-0.000175103	0.000963128	1.74939e-05	-0.000103443	-4.95824e-05	-0.000249901	-0.000195945	-0.00042452	-0.000569658	-0.000928406	-0.00119517	-0.00076187
0.00297381	0.00147995	0.00145203	0.00153405	0.000933711	0.000964653	0.000678194	0.00190187	0.00189915	0.000362682	0.000547659	-9.83383e-05	0.000231205	0.000379589	1.01626e-06	0.000248705	-0.00012409	0.000216932	-0.000550085	-0.000507855	0.00091436	0.000164542	-0.000206827	-0.00102208	-0.000277333	0.000408475	-0.000890763	-0.000969441	-0.000995115	-0.000814595	-0.00122728	-0.00209548
0.00192707	0.00129392	0.00142624	0.0010033	0.000787522	0.000541124	0.000646572	0.00203975	0.00156558	0.000309766	0.000258257	0.000178305	0.000192474	0.000350502	0.000129824	0.000186498	-8.59486e-05	8.73845e-05	-0.000175547	-0.000550207	0.000433976	0.000625874	1.87283e-08	-0.00032374	-0.000124016	0.000219787	-0.000584632	-0.000691421	-0.000763052	-0.00105	-0.00122859	-0.00136441
0.00103856	0.000302283	0.000159472	0.000589113	7.33663e-05	0.000355434	0.000214622	0.000641922	0.000752165	5.17036e-05	0.000343042	-0.000167846	-5.98993e-05	9.40851e-06	0.000165916	0.000183034	-0.000200189	0.000279025	-0.00014834	-0.000194441	0.000623604	-0.000406484	-0.000162578	-0.000186203	-0.000162188	7.4463e-06	-0.000408533	-0.000420189	-0.000280393	-0.000406215	-1.27687e-05	-0.000709949
0.00153753	0.00119789	0.00114556	0.000845064	0.000664125	1.42517e-06	0.000507672	0.000967374	0.000410113	0.000359204	-0.000341827	0.000227523	0.000142179	0.000132514	9.20166e-05	7.10829e-05	-6.65048e-05	7.29615e-05	0.000279596	-0.000371698	0.000183845	0.000711854	-5.07898e-05	0.00043595	-6.39014e-05	-4.91974e-05	-0.00011896	-0.000599528	-0.000629666	-0.000940606	-0.000884136	-0.000965624
0.00124449	0.000540959	0.000478334	0.000669098	0.000324737	0.000264276	0.000120443	0.000134615	0.000355769	0.000205977	-0.000139573	-0.000123912	0.000133815	1.70001e-05	-0.000246762	5.4392e-05	-2.65599e-05	0.000137576	-0.000260002	-8.96148e-05	0.000584569	0.000335458	-0.000179606	-0.0005861	-7.70006e-05	0.000190458	-6.50179e-05	-0.000418855	-0.000385408	7.62536e-05	-0.000301505	-0.000929361
0.00158808	0.00062509	0.000419848	0.000868518	0.000394401	0.000433486	0.000195527	-0.00015646	0.000134611	0.00016844	0.000218052	-5.16959e-05	4.09032e-05	-6.66371e-06	1.42005e-05	0.000103736	-7.26338e-05	0.000132607	-0.000135579	-4.50355e-05	0.000195056	-0.000497064	-0.000279405	-0.000297497	-0.000230192	-0.000243494	-0.000381898	-0.000465332	-0.000451221	-0.00031177	-0.000324907	-0.000905389
0.00145829	0.000828353	0.000544811	0.000659503	0.00066407	0.000269717	0.000160752	-0.000193971	-0.000128677	0.000191565	0.000309229	0.000139287	0.000174546	0.00023586	-0.000107825	-4.19107e-05	0.000129413	-0.000202431	-7.2591e-05	-6.48807e-05	-0.00042112	-0.000364871	-0.000138933	-0.000130875	-0.000207324	-2.79777e-05	-0.000394502	-0.000273576	-0.000437521	-0.000325317	-0.000688344	-0.000704143
-0.000131877	-1.96784e-05	-9.8623e-05	-0.000124765	-0.000184125	-0.000350649	0.000135908	0.00114175	0.000773907	3.87011e-05	-0.000312904	-0.00036528	7.95849e-06	0.000128949	-5.35375e-05	-2.14018e-06	-0.000111093	0.000199835	1.7379e-05	-0.000228012	0.00104904	0.000720115	0.00015561	0.000144574	0.000152603	0.000966624	0.000175739	-0.000157994	2.23549e-05	0.000131075	0.000280907	-0.00028956
0.00196202	0.00112294	0.00105962	0.00122534	0.000738858	0.000486172	0.000356113	-0.000857707	-0.00074886	0.000305092	-1.10694e-05	0.000518396	1.16781e-05	-0.000222645	0.000287721	0.000142889	-6.28922e-05	3.9334e-05	0.000334883	6.73976e-06	-0.000840904	-0.000628482	-0.000404752	0.000373991	-0.000325299	-0.00149694	-0.000359383	-0.000551998	-0.000682443	-0.00112136	-0.000894453	-0.000737482
0.0015761	0.000762415	0.000986109	0.00104524	0.000428434	0.000540392	0.00036595	1.46893e-05	0.000200875	0.000271444	-0.000280666	0.000114553	2.77532e-05	-0.000229835	0.000106934	0.000186914	-0.000144823	0.000279995	-3.66486e-05	-4.0426e-05	0.000274367	0.000164814	-0.000300496	-0.00036172	-0.000139052	-0.000736724	-0.000147884	-0.000594818	-0.000584836	-0.00050437	-0.000607959	-0.000996881
0.00296243	0.0014595	0.00121425	0.00175617	0.000836359	0.000522529	0.000620447	-0.000407917	-0.000279017	0.000453659	-0.000236903	7.77531e-05	1.81515e-05	-0.000193389	0.000283635	0.000183146	-0.000195298	0.000316371	0.000282769	-5.54338e-05	0.000143042	-0.000556131	-0.000511346	0.000260693	-0.000356421	-0.000925658	-0.000438091	-0.000989015	-0.000969656	-0.0010512	-0.000807433	-0.00160638
0.00105448	0.000705957	0.000253425	0.000370823	0.000380443	-0.000288311	0.000279198	0.000934612	0.000502872	0.000200084	-6.29784e-05	-0.000263229	0.000144546	0.000372609	-0.000107997	-7.74253e-05	7.87906e-06	-9.99455e-06	9.03207e-05	-0.000292988	0.000619088	0.000311912	6.62273e-05	0.000339045	-2.49756e-05	0.00104125	-0.000149435	-0.000366763	-0.000319577	-0.00021167	-0.000234939	-0.000803198
0.00151064	0.000646193	-0.000158909	0.000756338	0.000269588	-0.000370646	9.26086e-05	-0.000968961	-0.000912927	0.000234715	-0.000277486	-0.000241791	-1.32292e-05	-6.02603e-05	-3.13538e-05	-5.48756e-05	-9.07128e-05	0.000149308	0.000416467	1.66254e-05	0.000315753	-0.000641321	-0.00031466	0.000835869	-0.000212065	7.44812e-05	-1.68335e-05	-0.000490653	-0.000337801	-0.00024505	0.000268186	-0.000721497
0.00213301	0.00116286	0.00137574	0.00137246	0.000700721	0.000775414	0.000348074	-2.39308e-05	0.000194248	0.000341694	-1.34156e-05	0.000523859	8.48339e-05	-0.000240188	9.03894e-05	0.000281581	-0.000141555	0.000213151	-6.49054e-05	-0.000208282	-0.000184557	0.000117647	-0.000413331	-0.00040984	-0.00027469	-0.0013547	-0.000331256	-0.000721765	-0.000779985	-0.00103633	-0.00103639	-0.001129
0.00183236	0.00106117	0.000717986	0.000989792	0.00063836	0.000130918	0.000298306	-0.000215064	-0.000295549	0.000300199	-4.29849e-05	0.000193438	8.67115e-05	2.30222e-05	5.8657e-05	5.46922e-05	-4.23886e-05	3.64409e-05	0.00023742	-0.000153591	-0.000163624	-0.000244556	-0.000262406	0.000386052	-0.000235469	-0.000430119	-0.00026831	-0.000554246	-0.000586131	-0.000770604	-0.000602813	-0.000895629
0.00101634	0.000819115	0.00108458	0.000703853	0.000554065	0.000282264	0.000161379	-0.000370672	-0.000380896	0.000278574	-0.000375872	0.000562556	0.000132169	-0.000186683	-6.3755e-05	8.50544e-05	2.97194e-05	-2.73459e-05	0.000116198	-7.25244e-05	-0.000549017	0.000583346	-0.000197097	-8.96339e-05	-8.18329e-05	-0.00103838	8.93537e-05	-0.000318823	-0.000461994	-0.00060127	-0.000881367	-0.000447064
0.00255128	0.00122732	0.00108963	0.00149457	0.000775189	0.000609044	0.000535126	-0.000378051	-0.000179625	0.00036111	-4.35008e-05	8.12695e-05	3.38625e-05	-0.000119593	0.000246832	0.000148673	-0.000119445	0.000202112	0.000132228	4.5194e-06	-4.52616e-05	-0.000625871	-0.000427881	4.20215e-06	-0.000324237	-0.000818809	-0.000487286	-0.000787485	-0.000835226	-0.000836063	-0.000813281	-0.00136832
0.0014172	0.000935014	0.000526602	0.000574091	0.000607877	-0.000160906	0.000342789	0.000587071	0.000227421	0.000271322	-0.000113135	-0.000175193	0.000194798	0.000367601	-0.0001215	-0.000108392	7.68933e-05	-9.3994e-05	0.000103697	-0.000200428	0.000312264	0.000231705	9.55759e-06	0.000258852	-6.66183e-05	0.000823867	-0.000192818	-0.000406738	-0.000457071	-0.000242679	-0.000524788	-0.000944001
0.00131007	0.000718886	0.000399715	0.000608271	0.000483405	0.000115066	0.00014817	4.88973e-05	4.46709e-05	0.000187794	0.000147914	2.94069e-05	0.000131429	0.000175377	-0.00011157	-6.3444e-06	3.73132e-05	-5.58573e-05	-2.95302e-05	-0.000140564	1.01891e-05	-0.000138991	-0.000131246	-1.59037e-05	-0.000159286	0.000133923	-0.000263111	-0.00033849	-0.00038373	-0.000300255	-0.000427547	-0.000722759
0.000855221	0.000923048	0.00114465	0.000441786	0.000545071	4.99072e-05	0.000352573	0.00148765	0.000924107	0.000280056	-0.000284118	0.000288705	0.000229876	0.000230023	-0.000130704	5.82681e-05	1.6171e-05	-2.25086e-05	-2.81201e-05	-0.000450281	0.000275886	0.001353	0.000113488	-0.000123891	6.89694e-05	0.000265201	8.65391e-06	-0.000378564	-0.000455008	-0.000598062	-0.0009505	-0.000733465
0.0021142	0.000703428	0.00019802	0.00107117	0.000358146	0.000455784	0.000342668	0.000422417	0.000678178	0.000156268	0.000504677	-0.000400423	-1.24393e-05	0.000139032	0.000132561	0.000146985	-0.000187557	0.000285409	-0.000187706	-0.000163668	0.00080347	-0.000943978	-0.000300862	-0.0002117	-0.000310455	0.000309056	-0.00068261	-0.000679715	-0.000537306	-0.000403452	-9.12633e-05	-0.00133115
0.000765823	0.000508072	0.00059548	0.000539621	0.000245662	0.000160709	0.000127768	-7.04623e-06	-3.13772e-05	0.00017205	-0.000206715	0.000289984	2.66284e-05	-0.000165496	2.76539e-05	0.00012472	-8.99056e-05	0.000128284	9.99248e-05	-0.00013886	-3.2977e-05	0.0003099	-0.000167315	5.11522e-05	-7.81804e-05	-0.00065243	1.95714e-05	-0.000323268	-0.000309015	-0.000528218	-0.000382031	-0.000391926
0.00174807	0.000863935	0.000995001	0.00122304	0.000369362	0.000446873	0.000550368	8.20826e-05	6.53263e-05	0.000287002	-0.000338901	0.000132388	-0.00011579	-0.000349975	0.000454082	0.000263739	-0.000298599	0.000439916	0.000313272	-8.30925e-05	0.000277337	-0.000198123	-0.000357552	0.000313489	-0.000196516	-0.00109651	-0.000229073	-0.000751119	-0.000651598	-0.00103567	-0.000492647	-0.00098423
0.00220524	0.0010963	0.000658134	0.00124485	0.000667186	0.000290351	0.000335768	-0.000795709	-0.0006709	0.000296374	7.91892e-05	0.000187562	1.99956e-06	-0.000100999	0.000224166	9.33292e-05	-9.22389e-05	9.48227e-05	0.000326425	-2.1043e-05	-0.000374461	-0.000914263	-0.00041616	0.000516328	-0.000358293	-0.00087463	-0.000428943	-0.000634082	-0.00065925	-0.000922724	-0.000537281	-0.000956546
6.86219e-05	0.00024401	1.20712e-05	-4.85901e-05	1.0963e-05	-0.000581708	0.000179954	0.000717147	0.000195703	0.000130882	-0.000538152	-0.000281255	4.95463e-05	0.000151745	-6.38539e-05	-9.72465e-05	-3.77759e-05	8.26923e-05	0.000278185	-0.000175389	0.000715663	0.00072092	0.000146217	0.000591192	0.000142752	0.000906099	0.000275791	-0.000173253	-5.5484e-05	2.09674e-05	0.000138945	-0.000278016
0.000793714	0.000619626	0.000715424	0.000598583	0.000331033	1.10838e-06	0.000270565	-0.00044614	-0.000608965	0.000233705	-0.000542075	0.000285791	-1.2855e-05	-0.000245456	0.000187903	5.4995e-05	-7.04627e-05	0.000103592	0.000419562	2.22942e-05	-0.000301848	0.000196893	-0.000174715	0.000528379	-5.68331e-05	-0.000850193	0.000132021	-0.000328705	-0.000359556	-0.000618195	-0.000445212	-0.000315861
-1.60696e-05	0.000564107	0.00110525	4.39639e-05	0.000278647	3.30623e-05	0.000360369	0.00205469	0.00129376	0.000161809	-0.000290639	0.000377945	0.000150382	0.000180905	3.37404e-05	0.00011368	-3.70695e-05	1.73736e-05	-4.52303e-06	-0.000505051	0.000264944	0.00164198	0.000270103	-7.40173e-05	0.000188149	0.000163287	9.24533e-05	-0.000192315	-0.00025215	-0.000688809	-0.000872907	-0.000281822
0.000350232	0.000670598	0.000957146	5.57206e-05	0.000352522	-4.41257e-06	0.000497212	0.00291638	0.00202335	0.000158161	-1.65998e-05	-2.46491e-05	0.000213146	0.000523573	-2.25485e-05	5.63381e-05	-2.03576e-05	5.34447e-06	-0.000192143	-0.000632769	0.00086374	0.00154807	0.000385849	-0.000227434	0.000188379	0.00122566	-0.000168349	-0.000289834	-0.000310554	-0.000494784	-0.000819448	-0.000722891
0.000479836	0.000397402	0.000421838	0.000461767	1.39983e-05	-0.000231132	0.000342719	0.000146696	-0.000228563	0.000180559	-0.000652966	6.07298e-05	-0.000136096	-0.000290479	0.000355521	0.000116323	-0.000241029	0.000333938	0.000559681	-9.59568e-05	0.000321499	0.000273924	-0.000115717	0.000898536	6.11256e-06	-0.000548816	0.000200364	-0.000404773	-0.000249467	-0.000717009	-6.68762e-06	-0.000270247
0.00086419	0.000712464	0.00087652	0.000739749	0.000330803	9.26684e-05	0.000337132	-0.000456701	-0.000697096	0.000233031	-0.000466685	0.000533239	-9.92503e-05	-0.00038146	0.000418296	0.000161234	-0.000166061	0.000174742	0.00059906	-4.51761e-05	-0.000588801	-5.55301e-07	-0.000241776	0.000846739	-0.000124367	-0.00149813	4.57097e-05	-0.0003996	-0.000415606	-0.00114591	-0.000541106	-0.000194638
-0.00080941	-0.000507787	-0.000607273	-0.000493085	-0.000314246	-0.000205977	-0.000428867	-0.000437074	-0.000213464	-0.00013478	8.35694e-05	1.10972e-05	2.13637e-05	-2.54914e-05	-0.000313576	-5.40301e-05	6.81978e-05	-8.4549e-05	-0.00018207	2.78802e-05	-8.31475e-07	0.000134995	3.60613e-05	-0.000234678	5.8879e-05	0.000174766	0.000242989	0.000296566	0.000340036	0.000515078	0.000458057	0.000491158
-0.000206502	-0.000290019	-0.000570741	1.01376e-05	-0.000233923	-0.000303736	-0.000241882	-0.00192227	-0.00159325	-2.54542e-05	-0.000347516	3.38508e-05	-0.000168284	-0.000410119	8.63716e-05	-5.3912e-05	-4.09383e-05	6.41987e-05	0.000435578	0.000366629	-0.000476023	-0.000780726	-0.000249153	0.000705674	-8.48541e-05	-0.000836287	0.000300263	9.10878e-05	0.000164177	0.000110806	0.000602017	0.000479847
0.000497834	0.000514615	0.000925515	0.000392906	0.000348881	0.000329248	0.000192435	0.000416111	0.000296507	0.000160682	-0.000179343	0.000412343	9.75381e-05	-7.26686e-05	9.91275e-06	0.000110452	-1.5344e-06	5.51797e-06	-4.24427e-05	-0.000147944	-0.000244556	0.000687238	-3.84816e-05	-0.000288003	4.53656e-07	-0.000616881	2.26204e-06	-0.00020052	-0.000310474	-0.000483198	-0.000753206	-0.000309245
0.000862487	0.000864576	0.00117688	0.000455986	0.000638005	0.000423206	0.000362542	0.00120578	0.000802989	0.000176205	0.000251063	0.000492993	0.00017578	0.000247321	9.11822e-05	9.68207e-05	6.1693e-05	-0.000163415	-8.32741e-05	-0.000347718	-0.00046072	0.000561651	7.94314e-05	-0.000211542	-5.80986e-05	-0.000293435	-0.000361407	-0.000235943	-0.000445294	-0.000858507	-0.00117508	-0.000492213
-0.00107718	-0.000614607	-0.000110663	-0.000266745	-0.000470164	-6.55377e-06	-0.000250392	-0.00105338	-0.000761061	-7.97872e-05	-0.000594647	0.000274011	-0.000163355	-0.000592299	5.79615e-05	9.7771e-05	-0.000102951	0.00019834	0.000149838	0.000262037	-0.000240284	0.000348487	-0.000117385	-2.42591e-05	0.000118865	-0.00118341	0.0005641	0.000204325	0.00027154	0.000174209	0.000370813	0.000724489
0.000161323	-0.000212343	-0.000838429	-8.49995e-06	-0.000172847	-0.00051913	-0.000259616	-0.00149487	-0.00115518	2.71961e-05	-0.000377276	-0.000473802	-2.56569e-05	-9.818e-05	-0.000266833	-0.000191616	3.98952e-05	3.7214e-05	0.000176688	0.000310818	0.000346026	-0.000520272	-0.000168315	0.000365374	-3.10782e-05	0.000492957	0.000311898	2.37738e-06	0.000136079	0.000753172	0.000801664	-4.84112e-05
0.000288637	0.000530347	0.000975166	0.000279435	0.000309366	0.000208711	0.000290821	0.000918139	0.00052228	0.000148917	-0.000199791	0.000441209	6.90503e-05	-1.99877e-05	0.000139006	0.000124481	-4.03978e-05	2.02943e-05	8.68806e-05	-0.000257308	-0.000202271	0.000840464	6.00296e-05	6.50606e-06	4.5488e-05	-0.000520147	-2.24239e-06	-0.000195012	-0.000285605	-0.000716696	-0.00077901	-0.000208525
-0.00126992	-0.000542034	-0.000555361	-0.000761836	-0.000372303	-0.000611562	-0.000254496	-1.82341e-05	-0.000214879	-9.00811e-05	-0.000448937	-0.000190423	2.86971e-05	4.35531e-05	-0.000260544	-0.000170877	9.226e-05	-8.63784e-05	6.8923e-05	5.97371e-05	0.000279889	0.000713608	0.000232594	0.00018023	0.000249882	0.000743308	0.000534271	0.000351266	0.000404511	0.000684076	0.000508182	0.000580495
0.00082314	0.000491079	0.000636382	0.000404388	0.000362743	0.000387244	0.00019267	0.000846883	0.000826507	0.000119516	0.000190947	5.44022e-05	0.000146313	0.000186665	-0.000108422	6.96414e-05	2.32261e-05	-9.47604e-06	-0.000317402	-0.000203318	0.000231034	0.000391123	-7.23947e-07	-0.000618487	-4.18488e-05	0.000211309	-0.000257265	-0.000245582	-0.000316439	-0.000172659	-0.00059579	-0.000656867
-5.43026e-05	-4.8505e-06	0.000208492	0.000132894	-4.2668e-05	2.67732e-05	-9.69933e-05	-0.000643194	-0.000469126	7.05681e-05	-0.00042872	0.000211059	-1.05601e-05	-0.000307196	-8.41797e-05	5.17831e-05	-3.44265e-05	9.95255e-05	6.7272e-05	9.06816e-05	-0.000101552	0.000382126	-0.00013444	-8.79922e-05	2.72689e-05	-0.000673096	0.000319438	-4.66505e-05	-3.05915e-05	1.89589e-05	-2.07258e-05	7.55816e-05
0.000819651	0.000357397	0.000384103	0.000485315	0.000252968	0.000389906	6.68569e-05	-7.04535e-05	0.000139458	8.15227e-05	0.000219373	0.000159951	3.81713e-05	-3.83805e-05	-2.4988e-06	0.000102731	-2.80704e-05	3.9555e-05	-0.000150423	-5.84329e-05	-0.000112811	-0.000193279	-0.000165825	-0.000336992	-0.000141659	-0.00043831	-0.000240377	-0.000221646	-0.000258159	-0.000287691	-0.000346586	-0.000416523
0.00145929	0.000773909	0.000805098	0.000851278	0.000568984	0.00054728	0.000145216	-0.000345645	-9.15422e-05	0.000201874	0.000191122	0.000359162	0.000107584	-5.4821e-05	-3.01336e-05	0.00011375	1.46061e-05	-2.21351e-05	-0.000119119	-6.16533e-05	-0.00043373	-0.000199799	-0.000270529	-0.000376001	-0.000225011	-0.000808986	-0.000315143	-0.00036667	-0.000490165	-0.000532667	-0.000751558	-0.000685252
0.000811199	0.000493256	0.000122859	0.000322707	0.00036202	-0.000109103	5.31798e-05	-0.000350384	-0.000397933	0.000129529	4.81377e-05	1.87133e-05	9.70205e-05	0.000150814	-9.55258e-05	-8.79777e-05	8.68811e-05	-0.000139616	0.000120493	-2.24707e-05	-0.00022965	-0.000254794	-7.71219e-05	0.000273506	-0.000112781	0.000143738	-0.000123253	-0.000149245	-0.000211981	-0.000146632	-0.000227644	-0.000343574
-0.000500937	-0.000320389	-0.0004565	-0.000252595	-0.00019462	-0.000264356	-0.000219159	-0.000999346	-0.000855918	-6.33888e-05	-0.000172616	1.88655e-07	-6.40873e-05	-0.000153741	-3.66066e-05	-8.45616e-05	3.99048e-05	-5.35457e-05	0.000187607	0.000213547	-0.0003099	-0.000295327	-4.6298e-05	0.000328143	1.21878e-05	-0.000228674	0.000235215	0.000202187	0.000215218	0.000261268	0.000390136	0.000463205
2.11586e-05	7.14679e-05	0.000612006	0.000100069	0.000168369	0.000642724	-8.84898e-05	0.000349495	0.000612308	-1.16307e-05	0.00031869	0.000446024	0.000114816	-3.59552e-05	-0.000157342	0.000143502	6.19138e-05	-8.20148e-05	-0.000485544	-0.000107617	-0.000365631	0.000477739	-2.21283e-05	-0.00104148	-1.80681e-05	-0.000623024	-0.000132268	5.22844e-05	-9.77527e-05	-0.000100888	-0.00062875	-3.78467e-05
-0.00163481	-0.00102958	-0.00129879	-0.000923712	-0.000861192	-0.000892565	-0.000371893	-0.000230258	-0.000304881	-0.000194605	-0.000564344	-0.000577348	-0.000146643	-0.000124697	-0.000182556	-0.000139509	-8.51537e-05	0.000192058	0.000175164	0.000120732	0.000975832	0.000362983	0.000170824	0.000491539	0.000267552	0.000999872	0.000676724	0.000327762	0.000630081	0.000944683	0.00136621	0.00071263
-0.000536196	-0.000234081	6.3087e-05	-0.000199015	-0.000110255	8.47737e-05	-0.000315968	-0.000478735	-0.000213101	-2.17469e-05	-0.000175655	0.000306346	6.84159e-05	-0.000192118	-0.000303777	2.70356e-05	6.62882e-05	-5.00763e-05	-0.000212285	3.66733e-05	-0.000228513	0.000609518	-3.69305e-05	-0.000534569	7.15428e-05	-0.00047618	0.000330974	0.000178455	0.000136194	0.000291354	-4.04062e-05	0.000326869
0.0021108	0.000862695	0.00026669	0.000791621	0.00063417	0.000451481	0.000345192	0.00134358	0.00139507	0.000139244	0.000913645	-0.000511702	0.00021192	0.000667483	-0.000152899	-4.68078e-06	4.28962e-05	-5.28989e-05	-0.000539697	-0.0003214	0.000802141	-0.000620875	-3.94807e-05	-0.000680868	-0.000251299	0.00143432	-0.000904858	-0.00051437	-0.000531706	-7.78802e-05	-0.00047389	-0.00149827
0.000333016	0.000127475	7.52046e-05	0.00022937	1.2503e-05	7.77338e-06	8.44541e-05	-2.9113e-05	-2.58394e-05	5.34046e-05	-0.000107355	-4.09223e-05	-3.93279e-05	-8.42605e-05	7.58884e-05	4.78354e-05	-8.21455e-05	0.000125877	8.90347e-05	-1.82865e-05	0.000187131	-6.337e-05	-8.28746e-05	0.000137892	-3.67383e-05	-0.000130869	-7.11558e-06	-0.000166279	-0.000103171	-0.000157095	4.12736e-05	-0.000202114
-0.000863088	-0.000355716	-0.00017071	-0.000272327	-0.000426118	-0.000532945	0.000133823	-0.000162082	-0.000500793	7.90273e-06	-0.000915958	-0.000173772	-0.000195049	-0.000343732	0.000283709	-1.47493e-05	-0.000167025	0.000276887	0.000553145	0.000152336	0.000393672	0.000449346	6.47287e-05	0.000863141	0.000209714	-0.000149815	0.000561837	1.69343e-05	0.000184977	2.0548e-05	0.000520152	0.000408893
-0.00043752	-0.000659913	-0.00111951	-0.000320189	-0.000424825	-0.000253674	-0.000381218	-0.00119297	-0.000708914	-0.000171641	0.000141225	-0.00042119	-0.000107092	-8.51838e-05	-0.000151897	-0.000106889	9.674e-06	2.82941e-05	-5.61978e-05	0.000291916	0.000208377	-0.00088368	-0.000106282	3.95931e-05	-4.78613e-05	0.000346079	9.28225e-05	0.000219799	0.000352006	0.000760122	0.000951939	0.000332972
0.00161316	0.000375181	-0.000114703	0.000869082	0.000202599	0.000248014	0.000152962	-0.000908321	-0.000411537	0.000130521	8.92078e-05	-0.000422169	-6.33416e-05	-0.000103683	6.9483e-05	3.25911e-05	-0.00011259	0.000232686	-4.01153e-07	0.00019662	0.000438096	-0.00112021	-0.000374729	-3.07726e-05	-0.000260932	-4.48592e-05	-0.00032635	-0.000466435	-0.000354097	4.70869e-05	0.000219777	-0.000899212
0.00242046	0.00144224	0.00126941	0.00125104	0.00103839	0.000533596	0.000385386	4.29006e-05	6.16919e-05	0.00037995	0.000195567	0.000342838	0.000248552	0.000198342	-8.58726e-05	5.19176e-05	8.85628e-05	-0.000132572	-6.90851e-05	-0.000195412	-0.000425013	-7.99309e-05	-0.000261958	-0.00025773	-0.000285963	-0.000416862	-0.00050118	-0.000612936	-0.000818001	-0.000783701	-0.00124593	-0.0012773
0.00233674	0.00118114	0.000936492	0.00120645	0.000741145	0.000424993	0.000580042	0.000679399	0.000600401	0.000324571	9.91572e-05	-0.00018751	0.000117557	0.000214397	0.000120704	7.75807e-05	-7.42078e-05	0.000139001	-3.77719e-05	-0.000182953	0.00047877	-0.0002481	-0.000204081	-0.00012044	-0.000222356	0.000250184	-0.000549148	-0.000736547	-0.000757395	-0.00059963	-0.000757304	-0.0014961
0.000317272	-0.000302795	-0.00128082	1.17272e-05	-0.000301794	-0.000529157	-5.79906e-05	-0.00109283	-0.000929886	-0.000104295	0.00019793	-0.000708422	-0.000221625	3.07361e-05	0.000220382	-0.000141413	-0.000102969	0.000121931	0.000403335	0.000261434	0.00037099	-0.00171519	-0.000151527	0.00105495	-0.000173356	0.000641519	-0.000190978	-5.08279e-05	0.000175746	0.000267457	0.00112654	2.40811e-06
0.00159673	0.00064181	0.000190724	0.000828473	0.000416259	0.000219906	0.000192429	-0.000633402	-0.000410217	0.000160817	0.000219424	-8.46605e-05	-6.42554e-07	1.11923e-05	0.000108103	2.59817e-05	-4.37769e-05	5.54642e-05	0.000110379	4.84973e-05	-9.1365e-05	-0.000946475	-0.000293711	0.000212832	-0.000274515	-0.000262547	-0.000399867	-0.000412713	-0.000411235	-0.000379563	-0.000188053	-0.000745373
-0.00174202	-0.000355117	0.000356001	-0.000796856	-0.000278839	-0.000254645	-6.86064e-05	0.00100782	0.000398292	-9.20251e-05	-0.000385855	0.000564788	4.12911e-07	-9.19644e-05	6.55878e-05	5.19379e-05	1.20076e-05	-8.93822e-05	0.000159887	-0.000230673	-0.000391861	0.0014441	0.000348804	0.000212191	0.000306139	-0.000403417	0.000486514	0.000383962	0.000318128	-0.00031487	-0.000263159	0.000965912
0.000284352	0.000510272	0.00107285	0.000355425	0.000201909	0.000132418	0.000427226	0.00117661	0.000690666	0.000198139	-0.000571353	0.000271322	2.32461e-05	-0.000126518	0.000208484	0.000155719	-0.000137783	0.000210603	0.000167659	-0.000249583	0.000288931	0.00117292	6.28471e-05	6.89693e-05	0.000125164	-0.000402031	0.000160914	-0.000328302	-0.000326718	-0.000666819	-0.000660382	-0.000379743
0.00110531	0.00109153	0.00114943	0.00049181	0.000678646	4.19394e-06	0.000479782	0.00171534	0.00099388	0.000291164	-0.000119842	0.0002074	0.000238845	0.000395232	-3.16484e-05	1.41121e-05	4.18208e-05	-9.51372e-05	5.28451e-05	-0.000482765	0.000205534	0.00107163	0.000161836	0.000115249	2.91364e-05	0.000536568	-0.000182127	-0.000411632	-0.00052013	-0.000743182	-0.00104473	-0.000847637
-0.00127541	-0.000317351	-1.33855e-05	-0.000761451	-0.000152518	-0.00028722	-0.000172068	0.000781925	0.000412005	-9.23754e-05	-0.00011598	0.000188162	0.000113297	0.000180464	-0.000222846	-8.86664e-05	0.000142506	-0.00022356	-0.00010725	-0.000153899	-0.000122956	0.00105927	0.000336924	-0.000144326	0.000244966	0.0004787	0.000318449	0.000389824	0.000305267	0.000260504	-0.000107814	0.000605778
0.00107749	0.000741423	0.000627002	0.000330396	0.000578386	0.000294212	0.000190509	0.00153737	0.00131126	0.000134593	0.000546663	7.9933e-06	0.000289904	0.000566547	-0.000290918	-7.30334e-06	0.000133042	-0.000204598	-0.000474619	-0.000423208	0.000295563	0.000507623	0.000133826	-0.000696938	-5.92564e-05	0.000972896	-0.000464884	-0.000237387	-0.000362995	-0.000174052	-0.000799282	-0.000865414
-0.00146088	-0.000547345	-0.000436034	-0.000885245	-0.000469347	-0.000724735	-4.63713e-05	0.00118445	0.000624905	-8.40923e-05	-0.000582436	-0.000400423	2.61254e-05	0.00017846	-0.000179069	-0.00014457	1.19025e-05	3.80381e-05	5.22014e-05	-0.000128779	0.000936343	0.00126938	0.000411404	0.000209856	0.000379737	0.00138569	0.000556383	0.000265511	0.000400331	0.000642722	0.000518103	0.000403457
0.000486476	0.000453514	0.000612396	0.000213438	0.000295129	0.000284618	0.000212672	0.00133695	0.00105323	6.72445e-05	0.000332226	0.000191809	0.00011274	0.000248687	1.66215e-05	0.00010203	-9.49825e-06	-3.64557e-05	-0.000209743	-0.000356848	0.000106588	0.000459636	0.000101922	-0.000312038	-2.12003e-05	0.000182483	-0.000306785	-0.000177794	-0.000238635	-0.000494236	-0.0006137	-0.000408464
0.00121302	0.000650003	0.000594359	0.000518119	0.000610593	0.000612729	6.84204e-05	0.000310827	0.000514526	8.92061e-05	0.000735137	0.000254886	0.000205941	0.000312408	-0.000167555	3.91824e-05	0.000147703	-0.000246174	-0.000435818	-0.000164898	-0.000462904	-0.000292595	-8.26376e-05	-0.00075454	-0.00021163	-5.89386e-05	-0.000579842	-0.000159691	-0.000368013	-0.000286188	-0.000832136	-0.000620117
-0.000493831	9.13635e-05	0.00100667	8.93706e-05	-5.28189e-05	0.000275963	0.000281183	0.000783471	0.000447366	7.78517e-05	-0.000585091	0.000528133	-7.89341e-05	-0.000381894	0.000326949	0.000230655	-0.000168399	0.000233822	0.000178349	-0.000129757	-0.000130533	0.00114525	5.09374e-05	-2.25511e-05	0.000164269	-0.00116282	0.000293801	-0.000102498	-0.000123834	-0.000695991	-0.000566974	0.000198605
0.000514275	6.55442e-05	-0.00069779	-7.05948e-06	4.20713e-05	-0.000387794	2.07651e-05	-2.6955e-05	-8.11901e-05	-1.16972e-05	0.00027034	-0.000597781	2.15596e-05	0.000362447	-8.02151e-05	-0.000183064	5.25408e-05	-7.50686e-05	5.3846e-05	2.27628e-05	0.000478234	-0.000772738	3.46781e-05	0.000407421	-8.04473e-05	0.00126224	-0.000239233	-6.28724e-05	2.04452e-05	0.000360326	0.000471245	-0.000349749
-0.000612394	-0.000301664	-0.000261315	-0.00015803	-0.000296398	-0.000409395	-0.000129184	-0.00113504	-0.00110243	1.48606e-05	-0.000724281	4.5209e-05	-0.000130525	-0.000405613	6.07194e-05	-3.87249e-05	-6.44098e-05	0.000130665	0.000434848	0.000248502	-0.000123318	0.000128426	-9.38347e-05	0.000621985	8.98899e-05	-0.00059265	0.000544366	8.68264e-05	0.000176698	0.000135557	0.000459828	0.000483592
-0.00200146	-0.00138507	-0.00203788	-0.00125514	-0.00103985	-0.00113518	-0.000676201	-0.000941401	-0.000806596	-0.000316744	-0.000319994	-0.000735601	-0.000158018	-4.73505e-05	-0.000347397	-0.000258758	2.6929e-06	5.4203e-05	0.000142436	0.000247121	0.000831642	-0.000194488	0.000167616	0.000601165	0.000229125	0.00133121	0.000690762	0.000565996	0.000888438	0.00137834	0.00185653	0.00105384
0.000788481	0.000696505	0.000517178	0.000308698	0.000498898	-7.94238e-05	0.000115748	0.000257975	-2.53353e-06	0.000186837	-2.07608e-05	0.000201015	0.000188019	0.000236032	-0.000171384	-6.7549e-05	0.000119807	-0.000194425	5.69396e-05	-0.000191384	-0.000240846	0.000371916	1.7468e-05	0.000128023	-4.87753e-05	0.000198821	-7.47885e-05	-0.000172766	-0.000289766	-0.000309083	-0.000588016	-0.000414816
0.000225101	0.0003435	0.000324945	0.000185362	5.88683e-05	-0.000389107	0.000260331	0.000398026	-5.15061e-05	0.000173265	-0.000674392	-6.90756e-05	-1.05443e-05	-6.84825e-05	9.9056e-05	-9.63838e-06	-0.000100992	0.000167911	0.00039446	-0.000110725	0.000443621	0.000661171	3.36795e-05	0.000648482	0.000102279	0.00016154	0.000293758	-0.000258848	-0.000161921	-0.000282625	-3.98541e-05	-0.000261626
0.00085405	0.000411555	0.000342562	0.000634473	0.000165646	-9.4134e-05	6.01994e-05	-0.00115046	-0.00095025	0.000241006	-0.000754776	5.12494e-05	-9.94012e-06	-0.000379737	-6.47544e-05	2.00955e-05	-7.97895e-05	0.000208246	0.000297905	0.000165217	0.000106838	0.000178785	-0.000305726	0.000264708	-5.52454e-05	-0.000682076	0.000350658	-0.000356921	-0.000287299	-7.27889e-05	-1.42663e-05	-0.000430553
0.00143963	0.000710124	0.000478247	0.000802735	0.000503516	0.000308051	0.00010328	-0.000791755	-0.000546529	0.000189268	0.000135837	0.000237735	5.89699e-05	-6.69799e-05	7.31862e-06	4.85342e-05	1.25123e-05	-3.01357e-05	7.15604e-05	2.38335e-05	-0.000469825	-0.000560175	-0.000300224	3.81356e-05	-0.000251987	-0.000710845	-0.000273644	-0.000341868	-0.000423603	-0.000473061	-0.000470948	-0.000580535
0.000207454	6.4469e-05	-0.000418131	3.91251e-05	-0.00015167	-0.000657321	0.000169904	0.000122419	-0.000209219	8.98391e-05	-0.00053514	-0.000548926	-7.20633e-05	4.18619e-05	6.50989e-05	-0.000109187	-0.000115006	0.000206671	0.000407096	-3.40564e-06	0.000883712	2.48651e-05	2.81235e-05	0.000862683	7.13272e-05	0.000898556	0.00022783	-0.000221999	-5.21007e-06	0.000149598	0.000588562	-0.000296051
-0.000623653	-0.000335195	-0.000234502	-0.000200991	-0.000368836	-0.000189491	-6.17889e-05	9.48857e-06	-7.93759e-05	-6.83228e-05	-0.000233909	4.56401e-05	-0.000146935	-0.000243545	0.000157491	8.71248e-05	-0.000154448	0.000201148	0.000203894	-2.85116e-05	0.000190981	0.000143262	-3.38497e-06	0.000372442	6.61522e-05	-0.000348895	0.000233131	3.46341e-05	0.000178094	-0.000149662	0.000400128	0.000374552
0.00161835	0.000735466	0.000729838	0.000718166	0.000566886	0.000699212	0.000272674	0.00133528	0.00148356	0.000149602	0.000612425	-0.000148256	0.000232307	0.000411303	-0.000219513	9.73238e-05	3.65177e-05	-5.43435e-06	-0.00066965	-0.000307601	0.000601021	0.000156943	-4.34672e-05	-0.0011714	-0.000144454	0.000708859	-0.00062395	-0.000431195	-0.000506665	-8.68228e-05	-0.000763936	-0.00125928
-0.00038021	-0.000310383	-0.000306991	-0.000107586	-0.0002742	-0.000106069	-0.000153088	-0.000545241	-0.000388656	-5.48169e-05	-0.000171031	6.08895e-06	-0.000101903	-0.000237576	2.4545e-05	3.60577e-05	-7.84627e-05	0.000124185	9.9722e-05	9.71576e-05	4.47847e-05	-0.000101676	-8.33326e-05	0.000147015	1.17773e-05	-0.00035841	0.000202273	5.64716e-05	0.00015094	9.49647e-05	0.00039111	0.000284831
-0.000418238	0.000162269	0.000592627	-0.000259244	0.000253801	0.000268704	-9.83834e-05	0.000741459	0.000558805	-1.76492e-05	0.000317688	0.000588576	0.000186568	0.00019141	-0.000189171	3.00459e-05	0.000172607	-0.000312339	-0.000291217	-0.000246012	-0.000697878	0.000793995	0.000186329	-0.000551723	6.10437e-05	-0.000260641	-5.77244e-05	0.000229701	2.84099e-06	-0.000254084	-0.00077251	0.000286567
0.00113652	0.000990147	0.00105382	0.000278964	0.000626606	0.000216147	0.000637224	0.00378926	0.00288991	0.000189701	0.000480654	-0.000294495	0.000342119	0.000918466	-0.000145363	3.32475e-05	3.73012e-05	-7.02887e-05	-0.000545622	-0.000804584	0.00127822	0.00138646	0.000443325	-0.000704647	0.000111547	0.00212017	-0.000600902	-0.000450448	-0.00050256	-0.000405858	-0.00106461	-0.00136896
-0.000232465	0.000161304	0.000555523	-4.44498e-05	1.65113e-05	-4.48828e-06	0.000288693	0.00127641	0.000788473	5.50487e-05	-0.000262614	0.000105201	3.42323e-06	3.49011e-05	0.000178638	8.37858e-05	-8.55564e-05	0.000105491	8.50788e-05	-0.00023149	0.000293889	0.000856097	0.000180032	9.62654e-05	0.000145847	8.40813e-05	7.65497e-05	-0.000100205	-8.94009e-05	-0.000395814	-0.000346881	-7.48956e-05
-0.00104982	-0.00050801	-0.000352448	-0.00062274	-0.000290301	-0.000133032	-0.000385544	0.000171343	0.000266744	-0.000131574	3.42578e-05	6.92706e-05	8.64815e-05	5.11637e-05	-0.000380914	-4.2718e-05	0.000100699	-0.000116636	-0.000327657	-6.53241e-05	0.000105162	0.000689545	0.000155869	-0.000540437	0.000153708	0.000358426	0.000295039	0.000343011	0.00034322	0.00056724	0.000230501	0.000483969
-0.00115086	-0.000166203	0.000479018	-0.000379411	-0.000180754	-0.000164452	-4.91665e-05	0.000172291	-0.000184298	8.32809e-06	-0.000617616	0.000585981	-3.2561e-05	-0.000316809	8.11282e-05	8.15183e-05	-3.50784e-05	2.06028e-05	0.000272854	-8.22653e-05	-0.000455135	0.00118099	0.000126287	0.000271899	0.000213085	-0.000925863	0.000545596	0.000194233	0.000152666	-0.000366481	-0.000253496	0.000722508
0.00187768	0.00128787	0.00169955	0.00089769	0.000894446	0.00089971	0.000688146	0.00299312	0.00253856	0.000266253	0.000609104	0.000158202	0.00031398	0.000595071	-6.66277e-06	0.000209372	-2.76721e-06	-1.2604e-05	-0.000637823	-0.000675353	0.000596887	0.00100196	0.000146683	-0.00115162	-7.27293e-05	0.000683809	-0.000798425	-0.000622521	-0.000790482	-0.000856398	-0.0015979	-0.00155761
-0.000436812	-0.000732441	-0.00125416	-0.000309203	-0.00053662	-0.000367675	-0.000314901	-0.0011053	-0.000662023	-0.000167869	-1.27708e-05	-0.000628474	-0.000157816	-0.000116169	-9.20494e-05	-0.000110544	-5.53934e-05	0.000145707	1.73835e-05	0.000317518	0.000568014	-0.00090471	-0.00010598	0.000183911	-1.83687e-05	0.000571834	0.000147889	0.000150685	0.000365922	0.000847239	0.00117575	0.000240642
0.00155902	0.000873536	0.000518887	0.000693432	0.000548161	5.8185e-05	0.000434982	0.000770966	0.000494496	0.000226524	9.18811e-05	-0.000244282	0.00011707	0.000330404	5.64852e-05	-2.72552e-05	-7.21613e-06	1.28048e-05	4.92047e-05	-0.000194265	0.000418219	-0.000126399	-3.32822e-05	0.000172075	-0.000121586	0.000684971	-0.000394707	-0.000475379	-0.000490369	-0.000381294	-0.000481453	-0.00103604
-0.000538176	-9.50373e-05	0.000576293	-0.000210052	5.61419e-05	0.000530773	-9.58179e-05	0.000769851	0.000826698	-7.13968e-05	0.000304947	0.000496686	0.000107729	1.7811e-05	-0.000119547	0.000131458	7.45815e-05	-0.000127311	-0.000457582	-0.00017089	-0.000400562	0.000758465	0.000121297	-0.000951104	7.36883e-05	-0.000486605	-5.80334e-05	0.000196842	3.5213e-05	-0.000116381	-0.00062032	0.000247335
0.00176045	0.00118777	0.00103985	0.00098248	0.000771515	0.000204696	0.000433577	-5.36053e-05	-0.000306944	0.000319888	-7.62472e-05	0.000358603	9.44401e-05	4.27203e-05	0.000196923	5.10931e-05	-5.57602e-06	-4.59566e-05	0.000337892	-0.000144004	-0.000524299	-0.00015682	-0.000198201	0.000499848	-0.000212842	-0.000662932	-0.000310019	-0.000512217	-0.000642659	-0.00100628	-0.000929694	-0.000797961
-2.80982e-05	-0.000137469	-0.000105454	0.000112267	-0.000122604	-8.64858e-05	-5.51325e-05	-0.000994121	-0.000758665	4.07817e-05	-0.00046467	-6.83913e-05	-7.59917e-05	-0.000303216	8.65966e-06	-1.64593e-05	-4.10123e-05	0.00012731	0.000173816	0.000257471	1.05338e-05	-9.72899e-05	-0.000153443	0.000133601	1.19192e-05	-0.000428325	0.000286181	-3.09148e-05	2.00744e-05	0.000229422	0.000266678	6.70153e-05
0.0011491	0.000639974	0.000448893	0.000679172	0.000333346	-2.0528e-05	0.000345257	-0.000211255	-0.000355427	0.000212638	-0.000304181	-4.07436e-05	-2.73264e-05	-7.84854e-05	0.000220268	2.36006e-05	-9.26519e-05	0.000137225	0.000357822	9.03822e-06	6.42002e-05	-0.000248388	-0.000171672	0.000558685	-0.00011353	-0.000272837	-9.54902e-05	-0.000417011	-0.000389657	-0.000504679	-0.000248644	-0.000599357
0.00141912	0.000716428	0.000584733	0.000553273	0.000570833	0.000543338	0.000248149	0.00132141	0.00132156	0.000112067	0.000729634	-9.28184e-05	0.000223203	0.000497094	-0.000164741	4.95243e-05	7.45412e-05	-0.000112784	-0.000541385	-0.000329933	0.000336897	-2.00298e-05	2.07261e-05	-0.000841596	-0.000152091	0.000769075	-0.000665423	-0.000326425	-0.000430669	-0.00020234	-0.000736526	-0.00103401
-0.000119791	-0.000346037	-0.000366828	8.16422e-05	-0.000167759	0.000262685	-0.00030403	-0.00166779	-0.00105726	-0.000110932	0.000220723	0.000251848	-0.000143229	-0.000380588	8.53719e-05	6.72278e-05	-2.20808e-05	9.94742e-06	3.79107e-05	0.000311313	-0.000762163	-0.000998567	-0.000284901	-3.04305e-05	-0.000173913	-0.00122913	-3.0386e-05	0.000149392	0.000131776	2.20968e-06	0.000290139	0.000466596
-0.000275139	0.000158154	0.000125897	-0.000272327	9.062e-06	-0.000461243	0.000111838	0.00128583	0.000714629	7.93935e-05	-0.000349467	-0.000163125	0.00012562	0.000275666	-0.000184774	-8.18835e-05	2.269e-05	-1.39961e-05	3.4954e-05	-0.000297653	0.000684178	0.00112495	0.000270003	0.000177263	0.000204279	0.00107807	0.000247511	-4.40099e-05	1.45146e-05	9.41908e-05	-5.46544e-05	-0.00016723
-0.00110842	-0.000538357	-0.000896809	-0.000609659	-0.000438505	-0.000859233	-0.000329279	-0.00121417	-0.00132025	-7.8843e-05	-0.000573549	-0.000119214	-0.00010924	-0.000192181	-7.94535e-05	-0.000186961	2.64528e-05	-3.74819e-05	0.000509359	0.00022553	-0.000133217	-5.23522e-05	3.94228e-05	0.000997617	0.000124471	9.95446e-05	0.000601654	0.000313568	0.000429446	0.000420997	0.00085683	0.000821099
-0.000831014	-0.000633858	-0.000896442	-0.000474797	-0.000360282	-0.000181826	-0.000590307	-0.00141348	-0.000945383	-0.000194114	0.000262298	0.00014706	-5.5553e-05	-0.000166528	-0.000241341	-5.75692e-05	7.9299e-05	-0.000140941	-5.86232e-05	0.000186308	-0.000543867	-0.000577611	-0.000102355	2.79865e-06	-5.98468e-05	-0.00040838	0.000184	0.000395743	0.000418431	0.000437377	0.000635338	0.000792027
-0.00199288	-0.00108815	-0.00115187	-0.0010438	-0.000843829	-0.00078431	-0.000379823	-0.000435275	-0.000567743	-0.000248504	-0.000453802	-0.000251138	-0.000193183	-0.000208461	-5.45832e-06	-0.000108687	-5.99049e-05	8.92817e-05	0.000299891	0.000163494	0.000301941	0.000203375	0.000191612	0.00066869	0.000251506	0.000351288	0.000634699	0.000484281	0.00068694	0.000626137	0.0011564	0.00112879
-0.00126145	-0.00098411	-0.00113404	-0.000751856	-0.000774386	-0.000466308	-0.000299323	0.000302296	0.00041234	-0.000221482	-0.000173405	-0.00066843	-0.000108036	-6.6033e-06	-0.000200212	-6.532e-05	-9.22777e-05	0.000219937	-0.000194209	6.04549e-05	0.00120034	0.000231941	0.00016022	-0.000168662	0.000212422	0.00117862	0.000363484	0.000246943	0.00052329	0.00100161	0.00116828	0.000361495
0.000403646	-0.000107176	-0.000186473	0.000281955	-0.000183284	0.000143334	6.27605e-05	4.77837e-05	0.000291986	-2.44037e-06	-1.2544e-05	-0.000327133	-9.91734e-05	-0.000133332	7.18018e-05	0.000100252	-0.000169509	0.000299235	-0.000103841	2.78062e-05	0.000719038	-0.000285025	-0.000142837	-0.000192578	-5.1964e-05	9.7646e-05	-7.74638e-05	-0.000235363	-6.3193e-05	0.000116249	0.000368524	-0.000389599
-0.00181966	-0.000647062	-0.000321454	-0.000785946	-0.000544715	-0.000698287	-0.000240413	-0.000601909	-0.000927572	-8.11268e-05	-0.000910922	0.00025595	-0.000132867	-0.000398052	4.8229e-05	-6.10019e-05	-3.29956e-05	4.41772e-05	0.000526155	0.0001369	-0.000273392	0.00087724	0.000150258	0.000815848	0.000286749	-0.000538616	0.00085387	0.000390829	0.000463973	0.000135383	0.000503596	0.00114577
-0.00080694	-0.000466999	-0.000926227	-0.000730161	-0.000352744	-0.000642175	-0.000208832	0.000820931	0.000558387	-0.000138448	0.000104114	-0.000569468	6.26549e-05	0.00040856	-0.000312382	-0.000188872	7.01563e-05	-8.3537e-05	-0.00014677	-0.000149179	0.000874141	0.000300445	0.000299797	0.000100812	0.00016986	0.00176339	0.000141105	0.000236903	0.000378602	0.000748936	0.000712548	0.000166139
-0.00053378	-0.000619295	-0.00122046	-0.000416884	-0.00048283	-0.000470625	-0.000356552	-0.000705763	-0.000477479	-0.000176639	0.000169288	-0.000436431	-0.000118719	3.07454e-06	-0.000116305	-9.93005e-05	-3.85863e-05	5.45635e-05	5.283e-05	0.000119101	0.000399471	-0.000743872	-3.1561e-05	0.000373204	-2.6646e-05	0.000609676	9.48798e-05	0.000185733	0.000385259	0.000561412	0.00105313	0.000364221
-0.00195109	-0.000798007	-0.000839412	-0.00125279	-0.000593386	-0.000856686	-0.000273685	0.00116812	0.000616971	-0.000199901	-0.000270881	-0.000352486	4.53779e-05	0.000303383	-0.000297732	-0.000193029	8.23982e-05	-0.00010985	-3.50487e-05	-0.00018141	0.000741423	0.00113522	0.000495983	0.000216998	0.000381553	0.00160549	0.000529213	0.000494699	0.000616083	0.000781361	0.000707856	0.000769059
0.00188123	0.00131214	0.00132951	0.000877795	0.000916716	0.000370027	0.000536172	0.00146279	0.00106734	0.000345983	9.25991e-05	0.00010026	0.000301269	0.000447651	-0.000113267	2.01445e-05	8.73675e-05	-0.000111875	-0.000198617	-0.00038809	0.000227892	0.000709228	3.17677e-05	-0.000409665	-8.3772e-05	0.000555301	-0.000430511	-0.000553176	-0.000722778	-0.000590243	-0.00126226	-0.0013254
0.000671563	0.000745193	0.0013285	0.000509925	0.000486798	0.000527891	0.000279336	0.00108442	0.000822162	0.000191984	-1.05899e-05	0.000648756	0.000142907	-1.27242e-05	4.35045e-05	0.000204942	-2.60195e-05	2.15077e-07	-0.000136475	-0.00035907	-0.000313031	0.000999107	-4.17326e-06	-0.000451464	-1.4836e-05	-0.000800475	-0.000131496	-0.000285385	-0.000431879	-0.000869914	-0.00112945	-0.000430167
-0.00031021	0.000203774	0.000339874	-0.000430416	0.000175345	-0.000169644	6.68201e-05	0.00216991	0.00161213	3.78926e-05	9.2291e-05	-0.000123119	0.000298144	0.000596944	-0.000431991	-9.47495e-05	0.000161348	-0.000208124	-0.000456436	-0.00046551	0.000722387	0.00152173	0.000430097	-0.000647616	0.000239824	0.00163847	2.9609e-05	6.93957e-05	4.78321e-06	0.000314294	-0.000456606	-0.00032209
0.000944249	0.000465006	0.000215697	0.000467268	0.000416981	0.000220997	5.70673e-05	-0.000812542	-0.000628051	8.65868e-05	0.000295023	0.000179087	3.9793e-05	3.89347e-05	5.9501e-05	-2.90245e-05	8.55806e-05	-0.000164099	8.85179e-05	0.000105277	-0.000708863	-0.000800556	-0.000183146	0.000141258	-0.000215953	-0.00049378	-0.000319979	-0.000114242	-0.000250321	-0.000316446	-0.000368565	-0.000244724
-0.00185309	-0.00103554	-0.000480053	-0.000671303	-0.000680398	-0.000105487	-0.0005135	-0.00171044	-0.0012694	-0.000202858	-0.000561003	0.000398244	-0.000199576	-0.00068986	-2.76678e-06	4.59896e-05	-3.05083e-05	7.92154e-05	0.000163197	0.000413709	-0.000682956	0.000201357	-9.13955e-05	-3.98973e-06	0.000154981	-0.00145477	0.000727353	0.000517766	0.000544225	0.000427262	0.00060837	0.00132578
0.00264942	0.00151914	0.00162106	0.0012485	0.00108926	0.000964696	0.000833539	0.00252293	0.00220035	0.00031747	0.000739472	-8.36566e-05	0.000291375	0.000662459	0.000105031	0.000151923	9.40873e-06	-2.12605e-05	-0.000549828	-0.000522495	0.000561093	0.000212825	2.818e-05	-0.000969406	-0.000206788	0.000816549	-0.00105715	-0.000773913	-0.000957725	-0.000851842	-0.00157891	-0.00192519
-0.000687014	-0.000201054	5.47691e-05	-0.000324973	-0.000298437	-0.000268674	0.000200142	0.00139389	0.000889702	-2.53836e-05	-0.000356978	-0.000196178	-5.98351e-05	3.63749e-05	0.000145487	5.07191e-05	-0.000142133	0.000211318	9.36905e-05	-0.000215321	0.000804314	0.00086837	0.000241324	0.00021366	0.000222003	0.000592108	0.000216241	-3.11078e-05	0.000112265	-6.22914e-05	0.000176322	5.85159e-05
-0.00229042	-0.000924296	-0.000561304	-0.001128	-0.000766722	-0.000694443	-0.000160421	0.00065393	8.94874e-05	-0.000221123	-0.000542443	2.83424e-05	-0.000173534	-0.000164917	0.000166526	-2.2897e-05	-9.50012e-05	9.136e-05	0.000353607	-5.75392e-05	0.000214304	0.000922137	0.000363724	0.000710689	0.000359045	0.000176437	0.000642234	0.000473773	0.000617632	0.000143667	0.00067737	0.00121186
-0.000695955	-0.000299858	-0.000419873	-0.000516394	-0.00018055	-0.000328604	-0.000188196	0.000343676	0.000202907	-8.90292e-05	3.67908e-05	-0.000140098	6.239e-05	0.000197022	-0.000222764	-0.000109495	8.85045e-05	-0.000125579	-0.000102137	-7.25663e-05	0.000208392	0.000347947	0.000191551	-2.91763e-05	0.000121012	0.000758113	0.000154987	0.000236733	0.00025565	0.000413272	0.000268645	0.000289215
8.439e-05	0.000419903	0.0012596	9.17806e-05	0.000368949	0.000759458	0.000275903	0.00218778	0.00187085	3.75426e-05	0.000435079	0.000520232	0.000192858	0.000258768	-1.0588e-07	0.000210247	3.54342e-05	-9.50431e-05	-0.000557766	-0.000465233	-9.22964e-05	0.00121236	0.000234409	-0.0011112	8.22389e-05	-0.000140878	-0.000342643	-6.51831e-05	-0.000266791	-0.000585047	-0.00121511	-0.00031797
0.000828274	0.000992057	0.00165788	0.000613439	0.000561877	0.00039532	0.000644386	0.00194283	0.00122644	0.000272363	-0.00027554	0.000511957	0.000108809	6.55818e-05	0.000302387	0.000213866	-0.00010953	0.000108539	0.000106774	-0.000464558	2.53377e-05	0.00128738	0.00011308	-1.68685e-05	6.13279e-05	-0.000491944	-0.000153277	-0.000461424	-0.000573357	-0.00119802	-0.00129291	-0.000671579
0.000944348	0.000893372	0.000983383	0.000461389	0.000697693	0.00013816	0.000124106	9.02186e-05	-8.9876e-05	0.000261729	-0.000143622	0.000463201	0.000267251	0.000162798	-0.000259088	-4.43345e-05	0.000183512	-0.000262043	-2.86713e-05	-0.000167344	-0.000563837	0.000726341	-2.3406e-05	-0.00019982	-4.31248e-05	-0.000237559	-9.01541e-06	-0.000186998	-0.000413939	-0.000370722	-0.00100976	-0.000477978
0.00198545	0.00121894	0.00124114	0.00114324	0.000915969	0.000591592	0.000355966	-0.000552985	-0.00046171	0.000315846	0.000117571	0.000529904	0.000137679	-2.3521e-05	0.000122518	7.91997e-05	6.79537e-05	-0.000131363	0.000116024	-1.95878e-05	-0.000935914	-0.000373702	-0.000304611	-2.86147e-05	-0.00028983	-0.00113627	-0.000429187	-0.000468292	-0.000712899	-0.000920553	-0.00119762	-0.000834685
0.0013385	0.000642958	0.000995817	0.000659952	0.000629435	0.00102437	0.000149601	0.000895022	0.00126596	0.000111064	0.000709792	0.000217543	0.000260066	0.000280972	-0.000255581	0.000137292	0.000119229	-0.000129984	-0.000813609	-0.000203061	-5.4411e-05	0.000215524	-7.98506e-05	-0.00159291	-0.000155068	-2.43513e-05	-0.0006068	-0.000254992	-0.000474418	-0.000102663	-0.00108708	-0.000955208
-0.000151517	-0.000286214	-0.000713577	-0.000291901	-0.000216626	-0.000142841	-0.000140841	0.000610324	0.000617093	-0.000149738	0.000570945	-0.000366727	-7.74249e-06	0.000302517	-9.76753e-05	-3.35642e-05	-1.36442e-05	-1.57853e-05	-0.000231432	-0.000156586	0.000526427	-0.000429801	0.000104155	-7.20485e-05	-3.39721e-05	0.000984191	-0.000261224	8.00169e-05	0.000195618	0.000267068	0.000490699	-2.15005e-05
-0.00200253	-0.00071409	-0.000157996	-0.000948392	-0.000525632	-0.000352792	-0.000235304	0.000483574	0.000116902	-0.00017641	-0.000376778	0.00034425	-6.67199e-05	-0.00017344	1.19139e-05	1.91782e-05	-7.35419e-06	-3.01875e-05	0.000124106	-8.19566e-05	-0.000206062	0.00108774	0.000295441	0.000186779	0.000300948	-0.000270223	0.0005625	0.000476599	0.000491223	6.78117e-05	0.00021813	0.00111934
0.000256654	-0.000159941	-0.000654452	0.000120308	-0.000139111	-0.000271946	-0.00015973	-0.00138998	-0.0010596	-5.09093e-06	-0.000139779	-0.000285169	-0.000100444	-0.000166146	-1.91512e-05	-9.09557e-05	-2.41681e-05	6.90663e-05	0.000229179	0.000282911	3.00129e-05	-0.000860233	-0.000210329	0.000449565	-0.000107864	-4.92911e-05	9.63533e-05	-2.95141e-05	7.53941e-05	0.000319478	0.000626064	2.52794e-05
0.0015877	0.000850136	0.000605866	0.000882068	0.000532932	0.000182019	0.000236899	-0.000435117	-0.000372178	0.000256365	-9.15342e-05	0.000125147	6.8738e-05	-3.82942e-05	2.88149e-05	4.12785e-05	-2.70977e-05	4.67668e-05	0.000158855	-3.90246e-05	-0.000141156	-0.000270692	-0.000264247	0.000187306	-0.000202876	-0.000444559	-0.000200961	-0.000465668	-0.000501608	-0.000516334	-0.000488078	-0.000787145
-0.000961884	-0.000887784	-0.00141619	-0.00061095	-0.000743658	-0.000757172	-0.000312106	-0.000579234	-0.000441578	-0.000171529	-0.000352589	-0.000775325	-0.000164294	-8.29645e-05	-0.000140968	-0.000149933	-9.61571e-05	0.000219729	0.000136729	0.000211832	0.00104668	-0.000302623	4.18087e-05	0.000459537	0.000135786	0.00109006	0.000429221	0.000186171	0.000501968	0.000982172	0.00143416	0.000368156
-0.000382021	-0.000462045	-0.000898703	-0.000391612	-0.000431458	-0.00041686	-9.31516e-05	0.000741631	0.000664444	-0.000127366	0.0001181	-0.000687674	-4.8101e-05	0.000232129	-0.000125821	-6.95978e-05	-8.41703e-05	0.000156678	-0.000143566	-0.000106437	0.00117969	-7.05977e-05	0.000144697	5.24818e-05	8.8815e-05	0.00144277	1.49762e-05	2.23552e-05	0.000265548	0.000593182	0.000853292	-0.00010553
-2.78983e-05	-0.000506404	-0.00106536	-0.000128912	-0.000441873	-0.000355631	-0.000134591	-0.000408271	-0.000119518	-9.84627e-05	-4.55885e-05	-0.000801957	-0.000120135	9.08058e-06	-8.85638e-05	-9.06531e-05	-0.000102034	0.000232989	-4.03154e-05	0.00018136	0.00105684	-0.000667089	-6.76003e-05	0.000114566	-2.48004e-06	0.0010294	5.92885e-05	-4.33071e-05	0.000219156	0.000783876	0.00107379	-0.000183782
0.00118477	0.00047189	0.000532317	0.000542783	0.000450975	0.00089967	0.000220912	0.000996784	0.00120258	-1.89398e-05	0.00111451	0.00012614	8.41573e-05	0.000327587	0.000126532	0.000166143	1.19252e-05	-9.03762e-05	-0.000543437	-0.000230069	-0.000203711	-0.000713275	-5.98038e-05	-0.000870944	-0.000253089	-6.71857e-05	-0.000903451	-0.000211979	-0.00035402	-0.000512637	-0.000737597	-0.00067421
0.000319385	0.000429309	0.000725555	0.000303133	0.000158773	-2.06208e-05	0.000416081	0.000859839	0.000394378	0.000161986	-0.000485552	7.92184e-05	-1.97903e-05	-6.83919e-05	0.000263964	8.37951e-05	-0.000124043	0.000179254	0.000277053	-0.000152484	0.000275909	0.000671054	5.40305e-05	0.00035971	8.48805e-05	-0.000159628	8.83933e-05	-0.000289928	-0.000265576	-0.00055348	-0.00040754	-0.000333727
0.00073901	-2.0941e-05	-0.000707175	0.000350571	-9.50563e-05	-0.000233016	-5.06885e-05	-0.00123602	-0.00089759	1.91252e-05	-9.04997e-06	-0.00045136	-0.000131918	-0.000116028	6.8296e-05	-6.34423e-05	-9.09354e-05	0.00015893	0.000245307	0.000241597	0.000291996	-0.00119706	-0.000269023	0.000551237	-0.000183469	0.000124196	-8.79659e-05	-0.00019876	-3.22674e-05	0.00019904	0.000702001	-0.000279752
0.000583197	-0.000140055	-0.000980879	0.00010226	-0.00012794	-0.000449155	-0.000121851	-0.00094882	-0.000631225	1.00319e-05	-7.35438e-05	-0.000804065	-2.37598e-05	0.00012011	-0.000214791	-0.000202516	1.45633e-05	7.42961e-05	4.57136e-05	0.000249742	0.000777066	-0.000884563	-0.000134877	0.000269935	-8.15093e-05	0.00114765	1.15858e-05	-0.000113128	6.43579e-05	0.00081911	0.000881355	-0.0004254
-0.000592569	-0.000398479	-0.000276922	-0.000479546	-0.000166102	0.000199898	-0.000120443	0.00109727	0.00113222	-0.000184162	0.000587667	-0.000188653	7.51064e-05	0.000331222	-0.000169674	-6.16191e-06	7.65176e-05	-0.000113522	-0.00053863	-0.000146294	0.000346367	0.000164099	0.000233314	-0.000792127	7.92196e-05	0.000878639	-0.0002337	0.000245731	0.000219909	0.000434275	5.33839e-05	9.60856e-05
-0.00171622	-0.00110192	-0.00139609	-0.0009266	-0.000842441	-0.000847015	-0.00032581	-0.000916893	-0.000942449	-0.000247285	-0.00045782	-0.000492364	-0.000248984	-0.000214871	8.46734e-05	-0.00016668	-6.68861e-05	0.000114983	0.000414641	0.000328902	0.000345917	-0.000376576	0.000119195	0.000895448	0.000190788	0.000481277	0.000552283	0.000439107	0.000667047	0.000755514	0.00137421	0.00101797
0.000848599	-5.88539e-05	-0.000337116	0.000548715	-0.000111611	0.00016826	0.000117359	-0.000980878	-0.000499196	2.69477e-05	-8.53361e-05	-0.000471741	-0.000176669	-0.000260603	0.000210812	4.6863e-05	-0.000167764	0.00031737	8.95828e-05	0.000312817	0.00047326	-0.00108434	-0.000312735	8.24035e-05	-0.000162501	-0.000199459	-0.00015076	-0.000298224	-0.00013966	0.000183119	0.000512711	-0.000479428
0.0010581	0.000804805	0.000664822	0.000659353	0.000300006	-0.000337816	0.000558208	0.000562824	-4.4279e-05	0.000300887	-0.000742288	-0.000114409	-3.83412e-05	-6.05859e-05	0.000318027	2.992e-05	-0.000182593	0.000267991	0.000608182	-0.000159847	0.000528616	0.00041715	-5.32789e-05	0.00101778	1.19361e-05	5.30949e-05	0.000108716	-0.000563015	-0.000447487	-0.000733271	-0.000260488	-0.00071912
0.00104608	0.000647619	0.00052214	0.000484315	0.000564667	0.000190831	0.000144838	-0.000396021	-0.000342193	0.000172409	6.42626e-05	0.000126244	0.000153024	0.000149967	-9.48911e-05	-7.91224e-05	0.000151671	-0.000207648	-7.68936e-06	5.44337e-05	-0.00048433	-0.000190019	-9.58652e-05	-0.000104117	-0.00012432	-9.30189e-05	-0.000208746	-0.000160464	-0.000342518	-0.000143471	-0.000623289	-0.00048725
0.00238195	0.000963217	0.00100022	0.00123872	0.000778298	0.00131267	0.000292498	0.000734248	0.00127325	0.00013851	0.00117439	0.0002015	0.000161778	0.000250258	5.54059e-06	0.000263574	-1.94791e-05	6.72737e-06	-0.000749719	-0.000259434	-9.11525e-05	-0.000792364	-0.00030773	-0.00137311	-0.000408916	-0.000437761	-0.00108016	-0.000563165	-0.000717275	-0.000658263	-0.00109112	-0.00137838
0.000743082	0.000132402	-0.000271983	0.000354251	-1.81229e-05	-0.000128896	0.000178934	-7.69332e-05	-2.9644e-05	6.25015e-05	-8.38315e-05	-0.00049041	-7.58618e-05	2.08499e-05	0.000110123	-1.83178e-05	-0.000117585	0.000210467	0.000125688	5.91909e-05	0.000680866	-0.000544189	-0.000115173	0.000306449	-7.83233e-05	0.000506537	-0.000127566	-0.000292792	-0.000137666	8.38892e-05	0.000379015	-0.000537135
-0.000586185	-0.000321063	-0.000125571	-0.000329105	-8.69759e-05	0.000295573	-0.000300431	-8.59625e-05	0.000161289	-0.000159786	0.000531668	0.000331358	3.48953e-05	2.49691e-05	-0.00012986	4.80288e-05	9.27204e-05	-0.000184104	-0.000332002	-3.23435e-05	-0.000562761	-9.6416e-05	3.68257e-05	-0.000555061	-3.01286e-05	-0.000382811	-0.000121847	0.000307171	0.000201794	6.71537e-05	-0.000105193	0.000478701
0.00130295	0.000546189	0.000382707	0.000712519	0.000303683	0.000267315	0.000269534	0.000174566	0.000263934	0.000158331	5.76774e-05	-0.000145757	1.69549e-05	2.10719e-05	8.07419e-05	8.05554e-05	-9.51103e-05	0.000164973	-3.46511e-05	-6.80011e-05	0.000378225	-0.000286228	-0.000182527	-9.6534e-05	-0.000148789	3.39853e-06	-0.000289299	-0.000437325	-0.000391815	-0.000293966	-0.000239601	-0.000824124
0.000104341	-0.000269311	-0.000391229	-8.45469e-06	-0.000178676	0.00015967	-0.00010019	0.000147946	0.000467541	-8.21533e-05	0.000276048	-0.000356994	-1.02965e-05	6.49419e-05	-0.000131005	2.21064e-05	-3.76498e-05	0.000108557	-0.000351509	2.25478e-05	0.000600078	-0.000271296	-3.79004e-05	-0.000551455	-2.82162e-05	0.000523809	-0.000142422	-2.60559e-05	7.07624e-05	0.000455846	0.000356858	-0.000243038
-0.00128169	-0.000303777	0.000255887	-0.00053927	-0.000328497	-0.000245418	-1.28153e-05	0.00101537	0.000534654	-4.47769e-05	-0.000479478	0.000298675	-2.87657e-05	-0.000139838	4.4139e-05	8.58626e-05	-8.27986e-05	9.8216e-05	0.000115413	-0.000228314	0.000177924	0.00134029	0.000246021	0.000136145	0.000271273	-0.000170746	0.000469986	0.00016991	0.000224027	-0.000196084	-3.51075e-05	0.000570225
0.000848608	0.000337761	0.000700886	0.000804177	0.000111712	0.000428515	0.000380935	-0.000588821	-0.000426628	0.000155567	-0.000454437	0.000154541	-0.000186831	-0.000509716	0.000482902	0.000208282	-0.000236742	0.00037081	0.000327108	0.000189144	-9.27299e-05	-0.000330285	-0.000314489	0.000233436	-0.000112147	-0.00138756	-2.79365e-05	-0.000419892	-0.000373842	-0.000650533	-0.000257438	-0.000384461
-0.00128011	-0.000541126	-0.000453626	-0.000704891	-0.000317308	-0.000420502	-0.000277691	-0.000415938	-0.000505529	-0.000120803	-0.000282884	4.62493e-05	-1.08214e-05	-5.26123e-05	-0.000137328	-0.000129915	0.000104413	-0.000145721	0.000114674	0.000131594	-0.000257386	0.000367702	0.000166871	0.000211751	0.000177101	0.000126822	0.000427496	0.000416099	0.000394908	0.000450215	0.000352558	0.000781916
0.00205981	0.00118792	0.000734283	0.000945286	0.000804376	0.000171693	0.000434829	0.000447204	0.000231477	0.000293054	0.00023351	-4.46066e-05	0.000171669	0.000355372	2.58203e-05	-2.67819e-05	4.54697e-05	-9.04204e-05	7.13752e-05	-0.000211175	1.47588e-05	-0.000331941	-0.000123544	0.000199944	-0.000227606	0.000366762	-0.000524629	-0.000546349	-0.000641186	-0.000617823	-0.000769472	-0.00116706
-0.00143851	-0.000824883	-0.00101479	-0.000724815	-0.000816191	-0.00103229	1.09011e-05	1.175e-05	-0.000413201	-0.000105316	-0.000983147	-0.000710566	-0.000253487	-0.00020933	0.000194987	-0.000134459	-0.00019473	0.000345553	0.000588148	0.000179872	0.00112179	0.000336468	0.000194362	0.00114873	0.00031131	0.000923001	0.000710523	0.000142771	0.000482812	0.000589103	0.0013011	0.000560197
-2.45615e-05	-7.03748e-05	-0.000401105	-0.000198127	-4.28954e-05	-0.000111259	-3.65925e-05	0.000595205	0.000472838	-9.26298e-05	0.00049016	-0.000198683	1.68003e-05	0.000303408	-2.26214e-05	-4.17197e-05	2.09702e-05	-8.60761e-05	-0.000112886	-0.000155922	0.00020303	-0.00034327	0.000115366	7.58977e-05	-3.8096e-05	0.000733222	-0.000272083	6.09008e-05	9.6103e-05	3.24211e-05	0.000187182	-2.01415e-05
0.000455121	-7.43134e-06	6.95453e-06	0.000259028	-8.2237e-05	0.000221008	0.000174606	0.000631724	0.000741788	8.47568e-06	6.8862e-05	-0.00037126	-4.28942e-05	2.09651e-05	6.67796e-05	8.91011e-05	-0.000134617	0.000250329	-0.000212804	-4.93599e-05	0.000823806	-7.23978e-05	-4.2493e-05	-0.000374944	-1.42225e-05	0.000425092	-0.000176845	-0.000243642	-0.000117176	0.000116595	0.000150133	-0.000534539
0.000520812	0.000486316	0.000536578	0.000177586	0.000377516	0.000241436	0.000222561	0.00109336	0.000792685	5.56013e-05	0.000427174	0.00017967	0.000118635	0.000321708	5.35965e-05	3.69797e-05	5.41823e-05	-0.00014849	-0.000137549	-0.000281752	-0.000169613	0.000154034	0.000117126	-0.000150278	-5.21898e-05	0.000228656	-0.000387173	-0.000108304	-0.000228773	-0.000484626	-0.000649869	-0.000332287
1.73595e-05	-0.000530528	-0.00111472	0.00016642	-0.000443829	-0.000322501	-0.000230981	-0.00273126	-0.00212241	-9.29044e-05	-0.000268243	-0.000294057	-0.000352304	-0.000575268	0.000323303	-4.66554e-05	-0.000157547	0.000237518	0.000607764	0.000608448	-0.000333612	-0.00184698	-0.000424173	0.0010617	-0.000204972	-0.000980839	0.000167966	2.14954e-05	0.000216913	0.000201081	0.00116811	0.000466499
-0.0010515	-0.000993715	-0.00159648	-0.000659908	-0.000712229	-0.000702204	-0.000474864	-0.00150293	-0.00112606	-0.000219943	-0.000205624	-0.000631901	-0.000179296	-0.000156441	-0.000155835	-0.00019856	-9.84773e-06	7.57307e-05	0.000175184	0.000398518	0.000429252	-0.000823452	-4.29996e-05	0.000501473	5.70274e-05	0.000649885	0.000399407	0.000349161	0.000578147	0.0010593	0.00146115	0.00066245
0.00122289	0.000830226	0.000775811	0.00060553	0.000559498	0.000223301	0.000203218	0.000520321	0.000391232	0.000223185	7.17487e-05	0.000214289	0.000185072	0.000180675	-0.000139368	4.1148e-05	4.4534e-05	-6.68663e-05	-0.000104223	-0.000254075	-2.00501e-05	0.000392612	-6.95932e-05	-0.00022256	-0.000101098	1.00343e-05	-0.000211627	-0.000351759	-0.000442181	-0.000445343	-0.00073789	-0.000744284
0.000537425	0.00039885	0.000412279	0.000301929	0.000111153	-0.000162311	0.000389553	0.00104019	0.000621338	0.000164243	-0.00043853	-0.000271255	1.41575e-05	7.99169e-05	0.000114259	2.49213e-05	-0.000123019	0.000219259	0.000157028	-0.000179517	0.000829246	0.000606298	6.85136e-05	0.000259893	8.72996e-05	0.000584977	5.61621e-05	-0.000359489	-0.000251431	-0.000211165	-0.000128837	-0.000618842
-0.000751941	-0.000175001	-0.000456333	-0.000619701	-7.49115e-05	-0.000576354	-0.000239147	0.000168713	-0.000130645	-5.53856e-05	-3.37e-05	-5.4555e-05	0.000119578	0.000288142	-0.000307205	-0.000199786	0.000173132	-0.000272136	4.17379e-05	-9.51097e-05	-5.16817e-05	0.000438973	0.000241003	0.000283735	0.000132895	0.000882367	0.000241036	0.000305888	0.000276183	0.000385098	0.000207739	0.000413974
-0.00110057	-0.00022308	0.000490235	-0.000444304	-6.35425e-05	0.000175563	-0.00013814	0.000280916	0.000150963	-6.49615e-05	-0.000129186	0.000615471	5.23181e-05	-0.000139122	-4.67881e-05	6.79926e-05	8.345e-05	-0.000152142	-9.97801e-05	-6.5739e-05	-0.000693218	0.00095434	0.000159681	-0.000369443	0.000162327	-0.000776982	0.0002774	0.00032939	0.000168004	-0.000154726	-0.000476849	0.000691292
0.000716409	0.000455057	0.000791093	0.000250115	0.000509664	0.000894739	8.83462e-05	0.00148165	0.00158531	-1.05796e-05	0.0010327	0.000333992	0.00024325	0.000444522	-0.000177773	0.000132374	0.000139628	-0.00025027	-0.000790221	-0.000361974	-0.000263043	0.000215147	9.78788e-05	-0.00136406	-0.000117658	0.000160867	-0.000702298	-4.6798e-05	-0.000283846	-0.000292016	-0.0010477	-0.000535956
0.00160356	0.000880547	0.000666657	0.00072191	0.000532468	0.000238525	0.000600339	0.00155109	0.00116192	0.000197694	0.000267892	-0.000325647	9.26815e-05	0.000415719	0.000199847	4.22429e-05	-7.03503e-05	8.92594e-05	-5.81451e-05	-0.000299681	0.000678836	-9.28473e-05	3.82552e-05	1.20467e-05	-0.000107991	0.000869294	-0.000585537	-0.000541398	-0.000538381	-0.000530096	-0.000587314	-0.00119195
0.000483758	0.00014955	-0.000178996	0.000142552	0.000193473	7.27614e-05	-3.49799e-05	-0.000477424	-0.000324346	-1.13818e-05	0.00039521	-3.96905e-05	2.55254e-05	0.000144154	-6.5197e-06	-6.56505e-05	8.4574e-05	-0.00015643	-1.8864e-05	7.5154e-05	-0.00036548	-0.000761701	-7.27113e-05	7.0412e-05	-0.000148013	6.23016e-05	-0.000291775	1.15626e-05	-5.98214e-05	-1.25097e-05	-4.11289e-05	-0.00010054
-0.000638262	-0.000216823	-0.000284268	-0.000302773	-0.000308326	-0.000494332	2.13541e-05	0.000281003	-8.75845e-05	-2.57789e-05	-0.00038905	-9.30404e-05	-0.000106524	-8.68965e-05	0.000134378	-1.06093e-05	-0.000113507	0.000138845	0.000353045	-7.64839e-05	0.000336041	0.00032476	0.00010576	0.000718746	0.000125196	0.000184588	0.000301071	3.00376e-05	0.000177439	-0.000107486	0.00042097	0.000320914
0.00263758	0.00164482	0.00130768	0.00119526	0.00111823	0.000319374	0.000687132	0.00144566	0.000995078	0.000419279	0.00022222	-7.90688e-05	0.000307358	0.000582013	-4.03834e-05	-1.58159e-05	7.46757e-05	-0.000109451	-8.82761e-05	-0.000410181	0.000336755	0.000229016	-3.34595e-05	-0.000111784	-0.000194494	0.000840981	-0.000661443	-0.000752096	-0.000902233	-0.00075329	-0.00128154	-0.00172573
-0.000974666	-0.000643869	-0.000395778	-0.000459892	-0.000424759	-3.98501e-06	-0.00031623	-0.000190979	8.21495e-05	-0.000143865	-9.71663e-05	-3.25756e-05	-3.21605e-05	-0.000167451	-0.000200299	2.27287e-05	-6.34004e-06	6.53216e-05	-0.000253594	8.54581e-05	0.000229757	0.000369847	3.88452e-05	-0.000510073	0.000125376	-1.57122e-05	0.000303373	0.000259337	0.000325197	0.0005606	0.000420495	0.000448125
1.00767e-05	-0.000187727	-0.000642212	-0.000248071	-9.07093e-05	-0.000178776	-0.00023048	0.00026695	0.0004027	-8.14268e-05	0.000394752	-0.000391243	0.000100954	0.000331224	-0.000356489	-0.000111289	8.84575e-05	-0.000101145	-0.00034308	-8.94867e-05	0.000538467	-0.000150379	7.96591e-05	-0.000351052	-9.16369e-06	0.00116525	-0.000116364	8.75071e-05	0.000152936	0.000603384	0.000397821	-0.000166806
-0.00173056	-0.00102344	-0.000968461	-0.000803537	-0.000874574	-0.000752891	-0.000393766	-0.000611528	-0.000572339	-0.000144383	-0.000884703	-0.000321487	-0.000166831	-0.000397435	-0.000172028	-6.30678e-05	-0.000122208	0.00027506	0.000219253	0.000189151	0.000781354	0.00071236	7.68138e-05	0.000358195	0.000295658	0.000268823	0.000893835	0.000298935	0.000582835	0.000841417	0.00121025	0.000810547
0.000331068	0.00013726	-0.000355583	-0.000198154	0.000184157	-0.000122865	-6.15572e-05	0.00101089	0.000888928	-3.89666e-05	0.000632201	-0.000382983	0.000203018	0.000625897	-0.000352855	-0.000150269	0.000166384	-0.000248472	-0.000413879	-0.000243972	0.000477905	-4.36276e-05	0.000205517	-0.000391578	-1.71149e-05	0.00161197	-0.000355658	4.66668e-05	1.81557e-05	0.000421367	-4.07404e-06	-0.000409651
-0.00214584	-0.00133832	-0.00130447	-0.00123131	-0.00100128	-0.000522813	-0.000439596	0.000754841	0.000727055	-0.000358371	-1.4995e-06	-0.000509514	-0.00012817	3.16791e-05	-0.000194068	-4.23396e-05	-7.96701e-05	0.000149537	-0.000264903	-4.39119e-05	0.00105135	0.000497098	0.000321394	-0.000211495	0.00030246	0.00118219	0.000423236	0.000505453	0.000771988	0.000989286	0.00124815	0.000877511
0.00111148	0.000668215	0.000504636	0.000566172	0.000315615	-9.533e-05	0.000441564	0.0008347	0.000476447	0.000227088	-0.000325917	-0.000278578	5.03061e-05	0.000141459	0.00010044	7.65638e-06	-9.63633e-05	0.000175969	0.000167551	-0.000173257	0.000721659	0.00031781	-1.15076e-05	0.000295016	-6.93891e-06	0.000576293	-9.54696e-05	-0.000476459	-0.000400461	-0.000312491	-0.000268518	-0.000882508
0.00196841	0.000869809	0.000715055	0.000936281	0.000715312	0.000843203	0.000239435	0.000477735	0.000798688	0.000142588	0.000875407	8.13639e-05	0.000176403	0.000318265	-6.13142e-05	0.000111313	5.67784e-05	-9.86287e-05	-0.000505796	-0.000186074	-0.000128947	-0.00065372	-0.000200478	-0.000878094	-0.000315647	-1.95869e-05	-0.000830868	-0.000421264	-0.000573854	-0.000427389	-0.000867986	-0.00112173
-6.33391e-05	0.000102705	3.76023e-05	-5.7635e-05	1.15351e-05	-0.000307135	0.000148384	0.000263264	-5.17848e-05	5.91007e-05	-0.000326638	-0.00013291	-3.31995e-06	5.46242e-05	6.73492e-05	-6.73471e-05	-1.05814e-05	2.10963e-05	0.000238378	-2.05642e-05	0.000205404	0.000264093	9.23159e-05	0.000443401	8.32134e-05	0.000356448	0.000141578	-4.76078e-05	-1.756e-05	-3.35026e-05	3.83492e-05	-4.2438e-05
0.0017884	0.00109533	0.0012644	0.00101624	0.000663162	0.000571702	0.000710352	0.00144926	0.00108266	0.000259976	0.000175644	9.65981e-05	5.58913e-05	0.000175049	0.000384585	0.000187264	-0.000136739	0.000158029	2.21343e-05	-0.000318141	0.00023159	5.70856e-05	-6.95365e-05	-3.97226e-05	-0.000152518	-0.000167124	-0.000598294	-0.000646038	-0.000707399	-0.0010628	-0.0010254	-0.00116701
-0.00136266	-0.000970281	-0.00071454	-0.000728643	-0.000571847	0.000106142	-0.000439763	-0.000106949	0.00030666	-0.000280072	0.000260706	-0.000113868	-4.90692e-05	-7.89052e-05	-0.000222217	1.29347e-05	3.10756e-05	-2.85935e-06	-0.000460942	0.000121708	0.000185686	7.78809e-05	0.00010114	-0.000795653	0.00012289	0.000183716	0.000165738	0.000448736	0.000498026	0.000796586	0.000582875	0.000666687
0.000401537	0.000166683	-0.000123223	0.000211857	-7.00741e-05	-0.000391684	0.000155987	0.000160706	-3.54798e-05	0.000119703	-0.000482645	-0.000365864	-3.99973e-05	-3.51571e-05	1.66321e-05	-2.64811e-05	-0.000127264	0.000235126	0.000253943	-4.85436e-05	0.000804404	0.000204835	-3.92453e-05	0.000494489	4.15778e-05	0.000526111	0.000193829	-0.000286948	-0.000101239	3.92385e-05	0.000350186	-0.000411544
-0.00111462	-0.000473398	-0.000150746	-0.000698431	-0.000270174	5.27034e-05	-0.000116194	0.00145222	0.00123307	-0.000193656	0.000381217	-8.42181e-06	5.91299e-05	0.000272587	-0.000119462	2.15623e-05	4.8044e-05	-9.90368e-05	-0.000412161	-0.000246647	0.000291705	0.000677828	0.0003352	-0.000584431	0.000181002	0.000723709	-3.89741e-05	0.000320926	0.000304594	0.000252562	4.51122e-06	0.000382968
-0.000836078	-0.000279356	8.84042e-05	-0.000337417	-0.000227356	-0.000142974	-2.73724e-05	0.000214659	4.37934e-05	-3.17119e-05	-0.000406805	0.000112091	-3.35966e-05	-0.000152574	2.14709e-05	1.65235e-05	-2.65308e-05	5.72093e-05	8.56104e-05	7.71588e-06	5.13621e-05	0.000694627	0.000116972	3.9561e-05	0.00017424	-0.000165889	0.000352295	0.000146645	0.000163668	7.65263e-05	5.42717e-05	0.000391263
0.000435302	0.000592448	0.000680011	0.000228179	0.000295392	-0.000319192	0.00028923	0.000787693	0.000275493	0.000255281	-0.000724996	-2.30979e-05	0.000148844	9.84179e-05	-0.000130596	-5.69596e-05	1.06744e-05	4.54374e-05	0.000193233	-0.000196515	0.000496504	0.00122582	0.000108994	0.000234139	0.000154266	0.000508734	0.000318949	-0.000280826	-0.000276726	-0.000132767	-0.000425085	-0.000520097
-0.000692901	-0.000900779	-0.00136456	-0.000384968	-0.000730535	-0.000456005	-0.000330864	-0.00100321	-0.000585029	-0.000189449	-0.000178433	-0.000685294	-0.000219022	-0.000227225	-5.27853e-05	-6.80072e-05	-0.000139911	0.000280105	6.6584e-05	0.000299786	0.000847149	-0.000737038	-0.000105545	0.000263902	3.15529e-05	0.000543953	0.000284149	0.000133045	0.000439197	0.000869382	0.00140122	0.000321654
0.000703102	1.61975e-05	-0.000666032	0.000262405	-5.26731e-05	-0.000363813	-0.000100008	-0.00103412	-0.000725276	7.26175e-05	-0.000226173	-0.000573529	-1.74099e-05	-1.22277e-05	-0.000198948	-0.000138536	-1.54987e-05	0.0001149	0.000102594	0.000209979	0.000619368	-0.000627137	-0.000197133	0.000268889	-8.90775e-05	0.000663463	9.54566e-05	-0.000191714	-3.05338e-05	0.000576327	0.000673147	-0.000444736
0.00259759	0.00120944	0.000542088	0.00128417	0.000888736	0.000369156	0.000273835	-0.00103605	-0.000725133	0.000303705	0.00036028	1.94664e-05	0.000124253	0.000143323	6.89059e-06	-2.99476e-05	6.9589e-05	-0.000108957	9.71183e-05	6.43586e-05	-0.000475886	-0.00123339	-0.000411285	0.000159906	-0.000418841	-0.000344183	-0.000617849	-0.000578836	-0.000705707	-0.000537982	-0.00064669	-0.00119245
0.000745455	0.000512082	0.000459944	0.000467531	0.000232343	-0.000194821	0.000192542	-0.000143161	-0.000284797	0.000243536	-0.000675078	-4.6944e-05	6.15107e-05	-0.000113643	-8.05676e-05	-1.724e-05	-4.55918e-05	0.000140907	0.000233053	-1.98066e-05	0.00037079	0.000579072	-0.000107509	0.00025647	2.91038e-05	-1.20733e-06	0.000273755	-0.000346244	-0.00029508	-0.000101898	-0.000180146	-0.000541913
-0.000123026	0.000480012	0.0010308	2.02708e-05	0.000232663	-1.29999e-05	0.000427526	0.00175812	0.000984689	0.000144072	-0.000390785	0.000313533	8.14169e-05	0.000112333	0.000187791	8.66535e-05	-4.89209e-05	3.16789e-05	0.000156125	-0.000367732	0.000131972	0.00136303	0.000261593	0.000176983	0.000190711	3.24883e-05	0.000105247	-0.000155029	-0.00022167	-0.00069167	-0.000782197	-0.0001594
-0.00133402	-0.000553964	-0.000519328	-0.000748387	-0.000449977	-0.00046557	-0.00013246	0.000591086	0.000211689	-0.000170034	-6.95182e-05	-4.19487e-05	-8.66005e-05	4.68999e-05	7.13193e-05	-3.68094e-05	-3.53903e-05	-7.40129e-06	0.000161179	-0.000109724	0.000152891	0.00035845	0.000258161	0.000469853	0.000181314	0.000404396	0.000247326	0.00031314	0.000405139	8.00805e-05	0.000468918	0.000718577
-0.00139123	-0.000648886	-0.00029001	-0.000682952	-0.000530396	-0.000285951	-9.39303e-05	0.000806108	0.000561302	-0.000138681	-0.000350167	-0.000130126	-7.05892e-05	-7.64744e-05	-1.37904e-05	1.87859e-05	-7.79687e-05	0.000140991	-3.65805e-05	-7.15846e-05	0.000585958	0.000881364	0.000244992	-5.84839e-05	0.00027112	0.000414436	0.000409305	0.000242702	0.000367719	0.000348252	0.000432316	0.000523397
-0.0012869	-0.000930468	-0.00140059	-0.000807715	-0.000708931	-0.00094153	-0.000286531	-0.000800861	-0.000795355	-0.000161468	-0.000596591	-0.000790259	-0.000140417	-5.384e-05	-0.00014345	-0.000260535	-2.77504e-06	9.86996e-05	0.000278725	0.000338202	0.000811446	-0.000160756	0.00013312	0.000656042	0.000218616	0.0012096	0.000587568	0.000327681	0.000566913	0.00115083	0.00137925	0.000573666
-0.00051812	-0.000611504	-0.00117076	-0.000623359	-0.000322086	-0.00020084	-0.000467001	0.000239583	0.000544558	-0.000237398	0.000740287	-0.00051004	9.1027e-05	0.000425427	-0.000478162	-0.000144553	0.000132754	-0.000174937	-0.000561416	-6.8397e-05	0.000585335	-0.000401427	0.00014441	-0.000603676	-2.57423e-08	0.00150532	-0.000171579	0.000318907	0.00040583	0.000970709	0.000740024	0.000130897
-0.00142737	-0.000283178	0.000175915	-0.000723791	-0.000282944	-0.000537446	7.63522e-05	0.00119705	0.000487027	-1.6201e-05	-0.000704709	5.92804e-05	2.36633e-05	3.29352e-05	-7.73018e-06	-5.8404e-05	2.09421e-06	4.69091e-06	0.000213875	-0.000175378	0.000343911	0.00154058	0.000388327	0.00034286	0.000371117	0.000515761	0.000578017	0.000233079	0.000260517	8.43605e-05	7.89762e-07	0.000537824
0.0023819	0.00107742	0.000389208	0.0011141	0.000757296	0.00025285	0.0003009	-0.000443775	-0.000257691	0.000270511	0.000346615	-0.000195318	0.000128074	0.000251913	-2.97431e-05	-4.26258e-05	4.13971e-05	-5.17857e-05	1.57833e-05	-2.11626e-05	-4.66825e-07	-0.000992169	-0.000303455	9.45845e-05	-0.000341449	0.000224133	-0.000591278	-0.000573352	-0.000631197	-0.000361588	-0.000473186	-0.00125328
0.00162341	0.000493883	8.70897e-06	0.000603183	0.000376236	0.000450699	0.000274903	0.00106894	0.00123898	4.69331e-05	0.000853535	-0.000573749	0.000110246	0.000514241	-5.55102e-05	1.66678e-05	-7.32019e-06	2.88537e-05	-0.000510369	-0.00019155	0.000819269	-0.000793714	-4.84102e-05	-0.000664164	-0.000216026	0.00123646	-0.00081225	-0.000396025	-0.000366638	7.37714e-05	-0.000176965	-0.00120228
0.0011109	0.00108227	0.00144376	0.000541932	0.000714543	0.00046205	0.000582949	0.00240228	0.00170261	0.00021873	0.000325109	0.000377616	0.00021644	0.000439406	0.000142255	0.000148844	-2.15572e-07	-8.35695e-05	-0.000175336	-0.000596413	5.57177e-05	0.000959841	0.000197278	-0.000296167	-1.4921e-05	0.000236891	-0.000507552	-0.000406801	-0.000572616	-0.00106383	-0.00136537	-0.000862297
0.000447755	0.000289746	0.000279149	0.000186639	0.000105042	-5.03566e-05	0.000309561	0.00113299	0.000814934	9.72921e-05	-0.000142377	-0.000296105	4.27435e-05	0.000190132	4.83709e-05	1.13951e-05	-7.05014e-05	0.000133444	-2.80095e-05	-0.000185264	0.000759691	0.000435701	0.000104287	-8.40449e-06	6.5758e-05	0.000760837	-8.18164e-05	-0.000258806	-0.000187741	-7.17565e-05	-0.000129912	-0.00056808
0.000655778	5.72981e-05	0.000285561	0.000582232	-7.56101e-05	0.000400852	0.000131452	-0.000280452	9.92977e-05	8.27164e-05	-0.000261013	-9.27401e-05	-0.000107155	-0.000371434	0.000123378	0.000188345	-0.000207964	0.000385571	-8.3511e-05	9.63739e-05	0.000518767	-7.2601e-05	-0.000270628	-0.000383379	-6.89522e-05	-0.000643627	1.42936e-05	-0.000353108	-0.000221386	-7.3435e-05	7.47873e-05	-0.000494566
-0.000928659	8.5322e-06	0.000369487	-0.000677245	3.47345e-05	-0.000172364	0.00010577	0.00233299	0.00158008	-5.15509e-05	0.000140255	9.88855e-05	0.000196836	0.000508731	-0.000165632	-4.31177e-05	0.000118291	-0.00022011	-0.000271581	-0.000474647	0.000322575	0.0014615	0.000513974	-0.000313573	0.000277329	0.0011708	3.02158e-05	0.000226001	0.000134387	-2.97096e-05	-0.000487544	0.000163435
0.00124051	0.000362455	-0.000188705	0.000500226	0.000267636	0.000200347	-4.69129e-06	-0.000189817	0.000117196	5.05257e-05	0.000555685	-0.000241975	6.30208e-05	0.000215529	-0.000126644	-6.55072e-06	1.28105e-05	-1.87708e-05	-0.000223643	-5.31749e-05	0.000217277	-0.000843398	-0.000181983	-0.000227034	-0.000236113	0.000407598	-0.000461369	-0.000257699	-0.000229521	1.91503e-05	2.53083e-05	-0.000677177
3.17229e-05	2.49986e-05	-0.000267465	-8.75805e-05	-9.83892e-05	-0.000316403	0.000301141	0.000934026	0.000460687	-3.18882e-05	8.05024e-05	-0.000400591	-0.000103527	0.000225413	0.000326999	-3.43735e-05	-0.000109976	0.000101351	0.000273953	-0.000122653	0.000518376	-0.000333485	0.000157663	0.000729695	2.50554e-05	0.000806007	-0.000205469	-0.000105703	1.23627e-05	-0.000241265	0.000274846	-0.00013394
0.00144996	0.00129223	0.00151702	0.00086152	0.000791622	0.00020508	0.000723791	0.00119158	0.000455673	0.00034432	-0.000252131	0.0004164	9.7324e-05	0.00013292	0.000394927	0.00010145	-5.65313e-05	3.91432e-06	0.000408955	-0.000329772	-0.000318174	0.000543832	1.36652e-05	0.000592953	-6.79928e-05	-0.000472377	-0.000290003	-0.00054611	-0.000695395	-0.0013277	-0.00126642	-0.000812562
0.000708944	0.0006286	0.000546557	0.000373583	0.000363265	-0.00012621	0.000386379	0.000449938	-1.00723e-05	0.000176293	-0.000225096	5.10026e-05	2.47154e-05	0.000106916	0.000230209	-1.88698e-05	-2.40304e-05	-5.04395e-06	0.000361064	-0.000114778	-7.91123e-05	0.000105131	2.75859e-05	0.000637113	-2.44603e-05	3.00655e-05	-0.000102943	-0.000267387	-0.000310082	-0.000587994	-0.000443415	-0.000384866
-0.00137858	-0.00100288	-0.00137025	-0.00069887	-0.000734479	-0.000751512	-0.000399775	-0.00180012	-0.00156969	-0.000205324	-0.00049023	-0.00037995	-0.000254948	-0.000356062	5.85454e-05	-0.000173341	-3.86488e-05	8.64851e-05	0.000471802	0.000480834	-1.74699e-05	-0.000735885	-4.56827e-05	0.000906737	9.48002e-05	-2.25688e-05	0.00055765	0.0004065	0.00059292	0.000747194	0.00133536	0.000997823
0.000301406	-0.000428065	-0.000942282	0.000200466	-0.000395871	-0.000161274	-0.000136562	-0.00134738	-0.000804698	-6.54979e-05	-0.000107946	-0.000591122	-0.000215046	-0.000283516	8.10266e-05	-1.47606e-05	-0.000163846	0.00031058	0.000133379	0.000347793	0.000600196	-0.00117492	-0.000290232	0.000285713	-0.000125929	5.72675e-05	3.78832e-05	-0.000130521	0.000118738	0.000498494	0.00103622	-0.000130322
0.00251129	0.00160878	0.00142551	0.00120151	0.00115051	0.000484985	0.000588474	0.000971395	0.000668284	0.000397677	0.000291182	0.00020464	0.000297785	0.000452347	-2.40665e-05	2.03465e-05	0.000106063	-0.000176735	-9.15969e-05	-0.000341739	-0.000179541	0.000122089	-9.93295e-05	-0.000203669	-0.00023558	0.000202699	-0.000651858	-0.000658105	-0.000883919	-0.000878387	-0.00143537	-0.00148232
0.00227648	0.000944495	0.000194574	0.000886426	0.000758952	0.000444606	0.000209286	0.000331303	0.000569201	0.00015382	0.000970955	-0.000305533	0.000213552	0.000576272	-0.00017983	-5.09706e-05	0.00011936	-0.00018858	-0.000407308	-0.000175339	0.000153556	-0.00108615	-0.000167901	-0.000475422	-0.000356547	0.000898394	-0.000907118	-0.000444021	-0.000541359	-0.000148274	-0.000519355	-0.00131144
0.000969333	0.000324123	-0.000132328	0.000477331	0.000167872	-4.10236e-05	0.000230822	-0.000409763	-0.000391439	7.32944e-05	0.000103254	-0.000279776	-8.8808e-05	3.02693e-05	0.000256101	-2.3271e-05	-7.69096e-05	8.99027e-05	0.000273395	9.79798e-05	7.96209e-05	-0.000982928	-0.000159653	0.000576606	-0.000175272	6.81594e-05	-0.000302266	-0.000274058	-0.000215565	-0.00026137	0.000137309	-0.000438834
0.000231579	0.000247659	0.00024314	4.49647e-05	7.33557e-05	-0.000104488	0.00042922	0.00154589	0.000995432	4.46002e-05	-7.47469e-06	-0.000316777	-8.60023e-06	0.000283351	0.000251989	7.01178e-06	-8.84334e-05	0.000104361	9.21702e-05	-0.0002277	0.000664986	0.000262119	0.000209959	0.00029255	8.08797e-05	0.000873731	-0.000209298	-0.000199762	-0.00014068	-0.000282621	-0.000144491	-0.00041773
0.000573301	0.000316919	-0.000414184	0.000120602	9.29719e-05	-0.00069669	9.03943e-05	-0.000176939	-0.0004817	0.000132208	-0.000332057	-0.000447229	2.74923e-05	0.000196519	-8.58692e-05	-0.000185481	3.30208e-06	1.09515e-05	0.000387517	-2.87365e-05	0.000526599	-0.000168767	3.65553e-06	0.000900695	-1.12454e-05	0.000989926	0.00011686	-0.000204556	-7.56572e-05	0.000124056	0.000402744	-0.00037352
-0.00145902	-0.000358456	-3.96253e-05	-0.000648232	-0.000446174	-0.000780198	4.89884e-05	0.000588584	-0.000104158	9.02398e-06	-0.00103421	2.12598e-05	-8.71344e-05	-0.000200097	9.55383e-05	-4.5649e-05	-0.000100752	0.000157891	0.000518033	-8.51344e-05	0.000422096	0.00136957	0.00027326	0.000862825	0.000358026	0.000185387	0.000784424	0.000156405	0.000296614	-5.45697e-08	0.000356178	0.000651194
0.00212832	0.00160154	0.00148921	0.000908713	0.00104568	0.000181294	0.000728963	0.00240843	0.00161766	0.000415182	7.20432e-05	-2.41191e-05	0.000363074	0.000688351	-0.000102425	-6.65406e-06	7.47097e-05	-0.000113954	-0.000139409	-0.000614039	0.000611008	0.00106468	0.000166617	-0.000178502	-3.84533e-05	0.00121545	-0.000502746	-0.000690709	-0.000831005	-0.00077607	-0.00140438	-0.00162423
-0.000309593	-2.27112e-05	-6.52224e-05	-0.000122953	-3.27919e-05	-0.000322486	-0.000192387	-0.000785145	-0.000788909	5.36796e-05	-0.000428864	0.000193768	2.79361e-05	-0.000163953	-0.000170696	-6.99318e-05	5.5844e-05	-6.30644e-05	0.000213459	7.76171e-05	-0.000288244	0.000352799	-4.19577e-05	0.000303189	5.32105e-05	-0.000317949	0.000398148	9.37166e-05	8.57904e-05	0.00010471	9.7321e-05	0.000305963
-0.000305763	0.000113355	0.000693355	-0.000203758	7.92187e-05	0.000315307	0.000217941	0.00230412	0.00188606	-4.80309e-06	0.000183775	7.83084e-05	0.000155537	0.000321111	-8.87726e-05	0.000111136	1.97366e-06	-5.45115e-08	-0.000482172	-0.000433233	0.000589543	0.00131946	0.000325703	-0.000854045	0.000191172	0.000706674	-0.000124463	-2.21086e-05	-7.43317e-05	-0.000114868	-0.00061986	-0.000280519
0.000898115	4.24636e-05	-0.000609205	0.000426328	-1.56539e-05	-0.000144872	5.07726e-06	-0.00123696	-0.000859169	3.84247e-05	-1.41384e-06	-0.000498607	-0.000110444	-8.48594e-05	6.6498e-05	-7.78042e-05	-6.55763e-05	0.000140226	0.000194571	0.000284742	0.000289919	-0.00123701	-0.000273265	0.000421581	-0.00019	0.00018433	-0.000141503	-0.000221461	-8.89307e-05	0.000261123	0.000599437	-0.000401971
-0.000645412	0.000116893	0.000233609	-0.000354527	6.64039e-05	-0.000482616	6.79164e-05	0.000223294	-0.000341324	6.07465e-05	-0.000484412	0.000236144	5.03182e-05	5.25013e-05	2.67987e-05	-0.000114686	8.84301e-05	-0.000167834	0.000393307	-6.55001e-05	-0.000379737	0.000748158	0.000211915	0.00068352	0.000169562	5.18065e-05	0.000353798	0.000160784	7.8817e-05	-0.00020132	-0.000222855	0.000424498
0.000385434	0.000439662	0.000330665	5.48063e-05	0.000287874	-9.35281e-05	0.000157806	0.00107989	0.000688243	9.17554e-05	0.000124973	2.68443e-06	0.000151259	0.0003478	-0.000111719	-3.84566e-05	6.25189e-05	-0.00011875	-7.2476e-05	-0.00029775	0.000210931	0.000505367	0.000158091	2.2921e-06	2.84572e-05	0.000701839	-0.000141674	-0.000117858	-0.000163305	-0.000206662	-0.000398405	-0.000367907
0.000666784	0.000137	9.6972e-05	0.000352938	0.00018458	0.000476938	-0.000101528	-0.000431656	2.65256e-05	-3.07286e-07	0.000459208	0.000108416	4.65416e-05	-9.52116e-06	-0.000108226	7.04827e-05	3.32038e-05	-4.00838e-05	-0.000324347	3.82914e-05	-0.000239058	-0.000511583	-0.000186578	-0.000614812	-0.000175636	-0.000377551	-0.000307056	-8.01621e-05	-0.000143348	4.6638e-06	-0.000200321	-0.000282579
0.000570194	2.41865e-05	-0.000425259	0.000371731	-0.000177434	-0.000292697	0.00027009	-0.000503243	-0.000557828	4.06217e-05	-0.000277053	-0.000483238	-0.000244556	-0.000189219	0.000435985	1.00183e-05	-0.000232811	0.000335262	0.000522584	0.000171808	0.000515495	-0.000973606	-0.000176272	0.00100653	-0.000100387	2.48052e-05	-6.58131e-05	-0.000312699	-8.81181e-05	-0.000221567	0.000636554	-0.000275382
-0.000802494	-0.000226401	-0.000290733	-0.000654382	-0.000112402	-0.000404683	-6.52421e-05	0.0010715	0.000670277	-7.81764e-05	2.76163e-05	-0.000241716	0.000125811	0.000399915	-0.00024033	-0.000158548	0.000133977	-0.000190139	-0.000150527	-0.000170997	0.000401779	0.000700527	0.000355245	-6.92288e-05	0.0002057	0.00131345	0.000126611	0.000259338	0.000245332	0.000464247	0.000110732	0.000196423
-0.000764989	-0.000698398	-0.000799369	-0.000384877	-0.000575964	-0.000298121	-0.000120676	-0.000146938	-2.33907e-05	-0.000147111	-0.000225591	-0.000500021	-0.000167294	-0.000146076	4.91543e-05	-2.08884e-05	-0.000128868	0.000244213	3.65296e-05	0.000160031	0.000760984	-0.000181245	2.95624e-05	0.000132958	0.000109796	0.000490815	0.000238582	0.000110703	0.00032903	0.000571075	0.000903629	0.000263187
-0.00196238	-0.00134401	-0.00215693	-0.00112131	-0.00104402	-0.0013549	-0.000651246	-0.00217705	-0.00204348	-0.000284542	-0.000605366	-0.000587792	-0.00030122	-0.000322552	-6.93401e-05	-0.000292197	-3.60542e-05	6.63165e-05	0.000681035	0.000488084	0.000193872	-0.000851818	1.18983e-05	0.00149526	0.000145798	0.000498114	0.00081068	0.000569539	0.000887802	0.0010508	0.00201905	0.00138483
0.00122994	0.00103128	0.00115299	0.000445806	0.000808972	0.000437258	0.000337955	0.00190298	0.00149698	0.000206924	0.000498919	0.000244171	0.000353426	0.000607795	-0.00024036	1.79355e-05	0.000171418	-0.000278432	-0.000458821	-0.000504685	2.12095e-05	0.000861117	0.000183182	-0.000757887	-4.06386e-05	0.000741319	-0.000505664	-0.000280355	-0.000511014	-0.000472212	-0.00129265	-0.000947792
0.00163524	0.000621733	0.000195169	0.00057815	0.000595332	0.000490558	0.000191544	0.000536842	0.000783472	8.55487e-05	0.000822068	-0.000370319	0.000210917	0.000548394	-0.0002018	-7.06569e-05	0.000152484	-0.000193505	-0.00053336	-8.32613e-05	0.000247108	-0.000725452	-4.92884e-05	-0.00079818	-0.000221874	0.001034	-0.000755308	-0.000265692	-0.000392938	0.000187368	-0.00048882	-0.00108413
-0.000256185	-0.00047643	-0.000854759	-0.000254877	-0.000289533	-0.000187663	-0.000341758	-0.000757593	-0.000341444	-0.000114598	0.000124685	-0.000385009	-1.25308e-05	1.60226e-05	-0.00028228	-0.000103442	4.5664e-05	-3.96068e-06	-0.00019893	0.000178499	0.000351696	-0.000456699	-6.09411e-05	-0.000237289	-1.66889e-05	0.000564488	9.12517e-05	0.000157538	0.000257778	0.000776187	0.000703878	0.000111984
7.31863e-05	-0.000517242	-0.000878033	6.4123e-05	-0.000262982	0.000215061	-0.000397337	-0.00189053	-0.00104843	-0.000168334	0.000446627	-0.000127727	-0.000151456	-0.000265903	-2.17929e-05	2.85177e-06	-9.03219e-06	2.46518e-05	-0.000114145	0.000397396	-0.00039406	-0.00152232	-0.000324142	-0.000176063	-0.000229203	-0.000634886	-0.000161846	0.000150657	0.00020209	0.000427376	0.000687044	0.000290469
0.00192431	0.00100538	0.00103991	0.00110893	0.000705489	0.000654662	0.000436849	2.58529e-05	0.00013684	0.000253187	0.000205604	0.000217028	6.85659e-05	4.46327e-06	0.000207754	0.000134573	-4.12889e-05	5.0476e-05	-1.6868e-05	-5.97856e-05	-0.000299287	-0.000444384	-0.000269417	-0.000204086	-0.000259999	-0.000710417	-0.000524499	-0.000540045	-0.000665794	-0.000776604	-0.000914549	-0.00100507
-0.00080912	0.000368491	0.00110022	-0.000341681	0.000124725	-0.00026501	0.000461215	0.00232243	0.00117545	0.000120355	-0.000612409	0.000406607	8.53983e-05	0.000155695	0.00022887	6.01421e-05	-3.90677e-05	-9.03808e-06	0.000294053	-0.000470766	0.000127793	0.00195758	0.000453343	0.000443412	0.000340205	0.000199024	0.000311618	-1.69803e-05	-9.1017e-05	-0.000771188	-0.000820516	0.000170357
0.000867213	0.000426724	0.000438519	0.000600187	0.000319267	0.000353514	0.000153732	-0.000868087	-0.00068102	9.6841e-05	9.97896e-05	0.000319901	-6.46506e-05	-0.000210535	0.000275996	8.61643e-05	-3.666e-05	6.76997e-06	0.000222918	0.000134061	-0.000746904	-0.000747051	-0.000256461	0.000253484	-0.00021086	-0.00114152	-0.000249569	-0.000196652	-0.000291582	-0.000612497	-0.000395356	-0.000165883
0.000373697	0.000132028	0.00016039	0.000360141	-9.88009e-05	-0.000146414	0.000416725	0.000145532	-9.26229e-05	0.000104216	-0.000573705	-0.000318179	-0.000183067	-0.000224262	0.000431361	5.9792e-05	-0.000227549	0.000361037	0.000443254	9.35024e-05	0.000586927	-0.000121874	-7.31254e-05	0.000685981	3.10781e-05	-9.29683e-05	8.63805e-05	-0.000334781	-0.000173329	-0.000300015	0.000214279	-0.000335872
0.00247709	0.00168968	0.00163132	0.00122328	0.00122832	0.000592784	0.000664963	0.00105066	0.0006512	0.000390066	0.000388261	0.000397738	0.000275375	0.000437622	0.000128308	5.51446e-05	0.000106218	-0.000224354	-8.3458e-06	-0.000360132	-0.000542768	2.72223e-05	-8.34857e-05	-7.56755e-05	-0.000259476	-0.000157201	-0.000749074	-0.000630992	-0.0009201	-0.00118827	-0.00166043	-0.00135559
0.00243144	0.00115888	0.000814936	0.00111964	0.000840516	0.000690398	0.000533998	0.00106861	0.0010706	0.00021816	0.000805004	-0.000171793	0.000162313	0.000479753	0.000113883	8.03017e-05	3.24752e-06	-3.35531e-05	-0.00031912	-0.000268962	0.000235484	-0.000744798	-0.000140916	-0.000456875	-0.000318135	0.000502064	-0.000972917	-0.00062269	-0.000729267	-0.000637299	-0.000908254	-0.00149469
0.00100493	0.00049697	0.000552596	0.000679355	0.000296694	0.000381452	7.53941e-05	-0.000448151	-0.000216011	0.000147293	1.76932e-05	0.0003269	1.06764e-05	-0.000210257	4.29229e-05	0.000146705	-7.46496e-05	0.000103802	7.4424e-06	-4.25639e-05	-0.000268217	-0.000149574	-0.000272431	-0.000138605	-0.000174705	-0.000943623	-0.000135886	-0.000319329	-0.000341488	-0.000515049	-0.000406023	-0.000423075
0.0023306	0.00114561	0.000800196	0.00108786	0.000844842	0.000533028	0.000351174	0.000415852	0.000558098	0.000279481	0.000449196	-9.48478e-05	0.000230364	0.000361553	-0.000148097	1.90541e-05	7.1854e-05	-7.36146e-05	-0.000313641	-0.000179862	0.000175176	-0.000355113	-0.000200073	-0.000556706	-0.00027068	0.000389897	-0.000645368	-0.000577945	-0.000695495	-0.000332229	-0.000855157	-0.00142415
0.000889403	0.000621194	0.000392395	0.000394412	0.000496094	-4.01487e-08	7.5309e-05	-0.000447611	-0.00048467	0.000169757	-2.92608e-06	0.00017733	0.000140671	0.000129319	-0.000118318	-8.65245e-05	0.000134229	-0.000203826	0.000103951	-2.54294e-06	-0.000487482	-0.000104399	-8.68067e-05	0.00015415	-0.000112429	-0.000102527	-0.000106986	-0.000141323	-0.000282071	-0.000215508	-0.000493622	-0.000350594
-3.18506e-06	-0.000106901	-9.12963e-05	0.000100926	-0.000162047	2.29624e-05	9.09181e-05	-7.27932e-05	-6.66508e-05	-2.7508e-05	-5.12665e-05	-5.62333e-05	-0.000139625	-0.000169163	0.000251285	8.19201e-05	-0.000139775	0.000183623	0.000167063	3.95139e-05	0.000123114	-0.000322953	-7.24747e-05	0.000291417	-3.19674e-05	-0.000326567	-3.25496e-05	-8.91679e-05	4.75953e-06	-0.000224213	0.000219275	4.13923e-05
0.00031688	0.000405851	0.000893069	0.000371017	0.000209281	0.000369546	0.000333477	0.000709854	0.000442984	9.72686e-05	-8.23476e-05	0.000423934	-3.95636e-05	-0.00014715	0.000341265	0.000193043	-0.000122202	0.000120856	0.000132317	-0.000173069	-0.000270795	0.000373589	-2.00566e-05	6.84536e-05	-1.59285e-05	-0.000888242	-0.000125142	-0.000219268	-0.000277363	-0.000852912	-0.000658074	-0.000148718
-0.000807064	-0.000209138	4.86356e-05	-0.000371381	-0.000227602	-0.000304449	8.63213e-05	0.000634805	0.000235508	-2.02025e-05	-0.000430495	-1.23889e-05	-4.46597e-05	-4.6084e-05	0.000100038	-7.00104e-06	-5.35331e-05	7.73686e-05	0.0001939	-7.1384e-05	0.000259289	0.000724762	0.000192473	0.000320873	0.000199469	0.000191316	0.00031545	9.65426e-05	0.000150938	-2.04131e-05	0.00010277	0.000314366
0.000952764	0.000592425	0.000541243	0.00058018	0.00026118	-0.000116631	0.000375866	0.000245078	-5.29975e-06	0.000244254	-0.000582912	-0.000156601	1.53911e-05	-6.16979e-05	0.000106335	1.45515e-05	-0.000103848	0.000206852	0.000279388	-4.90787e-05	0.000511892	0.000373026	-8.77615e-05	0.000370663	6.9187e-06	0.000102488	9.89118e-05	-0.000442138	-0.000372192	-0.000286338	-0.000225374	-0.000704834
-0.000145817	0.000210525	0.000363544	-0.000103244	9.17494e-05	-0.000207901	0.000208235	0.000946126	0.00047249	8.01725e-05	-0.000306734	-6.2618e-06	6.74899e-05	0.000143847	1.67337e-05	-3.13934e-05	7.93224e-06	-1.07431e-05	0.000108325	-0.000175241	0.000263658	0.000791099	0.000192011	0.000189504	0.000144519	0.000454525	0.000135376	-5.22783e-05	-6.51603e-05	-0.000140321	-0.000263085	-0.000105985
0.000520041	0.000408526	-8.73921e-05	1.22181e-05	0.000248722	-0.000321105	0.000151452	0.000950483	0.000519164	6.28758e-05	0.000262243	-0.000251639	0.000119854	0.000474696	-8.30666e-05	-0.000116088	6.42946e-05	-0.000140431	3.51118e-05	-0.000272068	0.000352332	8.37978e-06	0.000163886	0.000361339	-2.03317e-05	0.001165	-0.000248009	-0.000122282	-0.000112221	-0.00011413	-8.99903e-05	-0.000409838
0.000445071	-0.000207754	-0.000531624	0.000478627	-0.000235652	-0.000181717	-0.000133543	-0.00264439	-0.00200118	6.88491e-05	-0.000680913	-0.00020442	-0.000246186	-0.000663734	0.000158057	-1.73173e-05	-0.000144936	0.000302153	0.000508684	0.000586628	-0.000130957	-0.00111172	-0.000481031	0.000663501	-0.000151487	-0.00111405	0.000357165	-0.00016908	-7.75195e-06	0.000252027	0.000788312	6.10257e-05
0.00123361	0.000945608	0.00114532	0.000551781	0.000711859	0.000482985	0.000451355	0.00163988	0.00127222	0.000199236	0.000351848	0.000177585	0.00023727	0.00043571	-9.45233e-06	5.86886e-05	8.197e-05	-0.000144664	-0.000290244	-0.000374564	2.94062e-05	0.000562651	0.000115438	-0.00053321	-5.45429e-05	0.000405255	-0.000499972	-0.000336205	-0.000524996	-0.0005798	-0.00116478	-0.000911428
-0.000808379	-0.000276211	-0.000251216	-0.000459532	-0.000342154	-0.000469519	0.000106301	0.00111477	0.000590746	-5.91573e-05	-0.000288074	-0.000245418	-6.93657e-05	9.06864e-05	0.000116372	-1.51327e-05	-0.000107326	0.000137725	0.00018851	-0.000187185	0.000690288	0.000614925	0.000253592	0.000484946	0.000202328	0.000748324	0.000226546	5.31264e-05	0.000206573	8.02654e-06	0.000372279	0.000219154
-0.000754131	-0.000448461	3.08041e-05	-0.000380418	-0.000251706	0.000352528	-8.64789e-05	0.000993617	0.00108417	-0.00015647	0.000293586	8.33012e-06	1.7662e-05	5.92814e-05	-7.6602e-05	0.000102215	-1.12586e-05	3.49578e-05	-0.000489891	-0.000114541	0.000313215	0.000506413	0.000164635	-0.000892282	0.000120761	0.000213386	-5.47412e-05	0.000192374	0.00018638	0.00027069	-4.0941e-05	0.00018223
0.000794229	0.000718877	0.000552952	0.000359809	0.00039104	-0.000170381	0.000291654	0.000823056	0.00032833	0.000196603	-0.000131705	9.71698e-05	0.000104453	0.000206742	3.41849e-05	-2.32107e-06	-1.4135e-05	-2.10332e-05	0.000212563	-0.000298962	0.000135823	0.000454154	5.20097e-05	0.000451989	-1.90193e-05	0.000290231	-8.74734e-05	-0.000309481	-0.000322108	-0.000576744	-0.000475648	-0.000508184
0.000142408	-0.000296019	-0.00040267	0.000158788	-0.000396132	-2.10018e-05	0.000141106	0.000355474	0.000463224	-4.34714e-05	-0.000135762	-0.000542184	-0.000188646	-0.000158851	0.000210284	0.000110514	-0.000263879	0.00043705	1.05196e-05	2.11591e-05	0.00111243	-0.000297961	-8.76937e-05	6.65021e-05	6.29811e-06	0.000359839	-2.25687e-05	-0.000254393	2.38287e-05	0.000143733	0.000674433	-0.000339634
0.000307814	0.000482379	0.000865071	0.000229618	0.000309317	0.000228605	0.000349849	0.00109895	0.000684526	0.000113623	-5.60129e-05	0.000280761	6.21367e-05	9.09708e-05	0.00018853	9.19185e-05	-2.36503e-05	-6.25696e-06	4.22685e-05	-0.000230103	-0.00011732	0.000614705	0.000108963	-1.7675e-05	4.12322e-05	-0.00020717	-0.000133295	-0.000169153	-0.000268394	-0.000621609	-0.000735048	-0.000262871
0.00230375	0.00140935	0.00186685	0.00120971	0.00102555	0.00122432	0.00073257	0.00241366	0.00219523	0.000272922	0.000807842	0.000327206	0.000257699	0.00045884	0.000161953	0.000276733	-2.31004e-05	-8.76342e-06	-0.000607097	-0.00055478	0.000126241	0.000391649	-1.7307e-05	-0.0011821	-0.000214217	-3.91387e-05	-0.0010117	-0.000686257	-0.000915812	-0.00113102	-0.00177718	-0.00159942
-0.00135083	-0.000608044	-0.000139927	-0.000458383	-0.000480991	-0.000258308	-0.000227478	-0.000825318	-0.00078214	-7.11857e-05	-0.000742769	0.00026306	-0.000141614	-0.000510372	4.76796e-05	3.48786e-05	-7.05636e-05	0.000137757	0.000280929	0.000213344	-0.000232975	0.000617249	-5.16807e-06	0.000258062	0.000194214	-0.000909851	0.000682634	0.000269761	0.000331206	0.000173282	0.000381077	0.000856943
2.75604e-05	0.000193019	0.000324878	-0.000169714	0.000156755	4.84156e-05	0.000233123	0.00189484	0.00147148	1.64156e-05	0.000209032	-0.000233021	0.000166241	0.000476017	-0.000123467	-3.14028e-05	6.33568e-05	-7.96156e-05	-0.000348716	-0.000322383	0.000666893	0.000796532	0.000312424	-0.000493785	0.000138838	0.00127135	-0.000197503	-4.13939e-05	-8.00326e-05	0.000113631	-0.000380328	-0.000433022
-0.00345123	-0.00143369	-0.000887308	-0.00194232	-0.000973165	-0.000780981	-0.000509645	0.00149422	0.000909011	-0.000389182	-0.00027157	-1.28546e-05	7.00775e-06	0.00016208	-0.000312342	-0.000126566	0.000103114	-0.000165781	-0.000194307	-0.000203079	0.000419774	0.00178616	0.000684046	-0.000143376	0.000564605	0.00117635	0.000795723	0.000915338	0.000988538	0.000905011	0.000738492	0.00162062
-0.000397563	-3.03806e-05	4.77713e-06	-0.000318999	-0.000153289	-0.000449786	0.000298501	0.00167666	0.00103604	3.24551e-05	-0.000412692	-0.000491509	2.99826e-05	0.000280714	2.57971e-05	-7.33989e-05	-6.19407e-05	0.000131569	6.61509e-05	-0.000222623	0.00111895	0.000948979	0.00032945	0.00023525	0.000256229	0.00141721	0.000181116	-8.06482e-05	4.83737e-05	0.00020827	0.000159268	-0.00025628
7.91212e-05	-0.00031894	-0.000407105	2.35673e-05	-0.000242416	0.000103045	-8.35198e-05	-2.53516e-05	0.000328612	-5.92077e-05	5.00651e-05	-0.000436656	-3.61286e-05	-3.022e-05	-0.000126603	1.84738e-05	-6.80922e-05	0.000187095	-0.000294974	9.14962e-05	0.000757948	-0.000184129	-6.85675e-05	-0.000514644	3.04453e-06	0.000497666	-1.57033e-05	-6.27794e-05	7.21493e-05	0.00056283	0.000467376	-0.000274273
-0.00177306	-0.00110823	-0.00118026	-0.000988439	-0.000754637	-0.000481831	-0.000573475	-0.000590751	-0.000366746	-0.000280019	-8.16547e-05	-0.000195229	-9.41258e-05	-0.000128622	-0.000267403	-9.484e-05	2.65288e-05	-1.05557e-05	-0.000100921	0.000154126	0.000223287	0.000113097	0.000128798	-4.49041e-05	0.000179627	0.000385273	0.00048521	0.00053296	0.000675436	0.00089195	0.00104144	0.000994892
0.000491555	0.000658297	0.00101057	0.000289892	0.000503531	0.000304277	0.000158946	0.000714247	0.000455868	0.000160169	3.99613e-05	0.000547905	0.000188643	0.000121018	-8.45942e-05	6.86284e-05	9.29695e-05	-0.00017211	-0.000106689	-0.000269116	-0.000494794	0.00080681	5.21847e-05	-0.000314742	-5.70256e-06	-0.000421853	-9.45086e-05	-0.000122976	-0.000316281	-0.000574896	-0.000992423	-0.000263791
-0.000480492	-0.000262627	-0.000194383	-0.00010868	-0.000201901	-8.58915e-05	-0.000229199	-0.00105827	-0.000868966	-4.76155e-05	-0.0001914	0.000295188	-0.000103997	-0.000341582	4.81043e-05	3.7236e-05	-3.52413e-05	2.88505e-05	0.000218611	0.000151664	-0.00051722	-0.000175867	-0.000132172	0.000298986	-2.21751e-05	-0.000931613	0.000258071	0.000139857	0.000158066	-9.31726e-05	0.000236518	0.000543818
0.000579399	0.000356292	0.000261704	0.000254038	0.000240897	7.14361e-06	0.000100668	0.000198861	0.000142846	0.000115874	-7.35203e-05	-5.47797e-05	9.86256e-05	0.000116429	-0.000118759	-2.92236e-05	3.66997e-05	-2.33863e-05	-4.942e-05	-7.22304e-05	0.000177287	0.000216764	-1.66741e-05	-0.000103264	-1.83185e-05	0.000289225	-4.0079e-05	-0.00016822	-0.000191339	-6.20719e-06	-0.000237073	-0.000421642
0.000827408	0.000383127	-5.70888e-05	0.000410875	0.000164894	-0.000274975	6.17257e-05	-0.000570608	-0.000570552	0.000157237	-0.00029157	-0.00016621	1.1821e-05	-3.42165e-05	-5.87767e-05	-5.82697e-05	-3.42769e-05	7.90531e-05	0.000256986	2.84852e-05	0.000232364	-0.000207964	-0.000161769	0.000482007	-8.66792e-05	0.000131406	7.38452e-05	-0.000277745	-0.000194996	-5.53232e-05	0.000143758	-0.000429395
-5.15685e-05	0.000256945	0.000426488	0.000194018	-3.51786e-05	-0.000406112	0.000349929	-2.52097e-05	-0.000545481	0.000163061	-0.000915172	9.87845e-05	-0.000143044	-0.000318903	0.000395162	3.64654e-05	-0.000176361	0.000245498	0.00071582	2.04742e-05	7.04532e-05	0.000477569	-1.39853e-05	0.00110925	0.000108795	-0.000570111	0.000398505	-0.000229487	-0.00013542	-0.000596676	-2.08969e-05	6.07326e-05
-0.000702598	-0.000438406	-0.000359778	-0.000201506	-0.000428104	-0.000422654	-1.16666e-05	-0.000756732	-0.00078029	-1.3985e-05	-0.000784706	-0.000210167	-0.000185721	-0.00038859	0.000166492	-2.94982e-05	-0.000130086	0.000249609	0.00042287	0.000268427	0.00029855	0.000109875	-4.34226e-05	0.000613486	0.000139188	-0.00025631	0.000521357	4.64013e-05	0.000204374	0.00025451	0.000636587	0.000381916
-0.000569788	-0.000707691	-0.00128	-0.000346029	-0.000513152	-0.000678941	-0.000282297	-0.00184813	-0.00149389	-0.000100914	-0.000510096	-0.000660539	-0.000179849	-0.000235488	-5.58295e-05	-0.000226155	-7.7638e-06	0.000106044	0.000357695	0.000526503	0.000338286	-0.000882061	-0.000121306	0.000685038	3.69783e-05	0.000447598	0.000431482	0.000196971	0.000385092	0.000964887	0.00125835	0.000406414
0.00108097	0.000231323	-0.000241134	0.000198493	0.000333549	0.000347929	-8.29791e-05	0.000706512	0.00109278	-3.7892e-06	0.000850416	-0.000547295	0.000266607	0.000619643	-0.000525939	-0.000111619	0.00019121	-0.000198674	-0.000826946	-0.000128752	0.000708065	-0.000335064	3.3898e-05	-0.00124197	-0.000123982	0.00163713	-0.00056815	-0.000103399	-0.000157225	0.000770121	-0.000117116	-0.000947195
0.000138491	-0.00044858	-0.000671069	9.79018e-05	-0.000295092	0.000158617	-0.000256717	-0.00105013	-0.000369254	-9.66835e-05	0.000138685	-0.000359339	-9.63675e-05	-0.000201488	-0.000124761	1.75927e-05	-6.09001e-05	0.000171527	-0.000240374	0.000272881	0.000377827	-0.000779256	-0.000234245	-0.00044562	-0.000102624	-2.88058e-05	-2.01647e-05	-3.26941e-06	0.000127428	0.00062136	0.000667537	-8.65899e-05
-0.000708036	-0.000459056	-0.000861463	-0.000429794	-0.000422831	-0.000657847	-9.09999e-05	-0.000427024	-0.000609735	-0.00010264	-0.000266217	-0.000367396	-0.000161625	-5.27728e-05	0.000133498	-0.000118853	-7.03324e-05	8.35596e-05	0.000416126	0.000130682	0.000285464	-0.000400485	6.64307e-05	0.000927616	7.27537e-05	0.000462833	0.00024932	0.000147313	0.000318492	0.000243027	0.000846539	0.000456416
-7.60463e-05	-0.000385029	-0.000607401	-6.45578e-06	-0.000294864	4.60661e-05	-0.000132134	-0.000667215	-0.000330379	-0.00012741	0.000244731	-0.00019536	-0.000164574	-0.000159925	0.000143524	4.43218e-05	-0.000104646	0.000139041	2.31541e-05	0.000161916	7.60603e-05	-0.000909752	-0.000145808	0.000123595	-0.000107815	-0.000223539	-0.000122135	3.18554e-05	0.000149759	0.000114339	0.000574192	0.000167119
0.00227903	0.00125476	0.000951439	0.00104868	0.000860933	0.000487574	0.00053987	0.00122448	0.00102143	0.0002738	0.00053605	-7.55274e-05	0.000200095	0.000472092	5.24595e-05	5.88284e-05	1.24008e-05	-4.60706e-05	-0.000199808	-0.000348902	0.000262532	-0.000253698	-8.4544e-05	-0.000262607	-0.00024506	0.000541212	-0.000772445	-0.000629608	-0.000731439	-0.000708306	-0.000981087	-0.00143647
0.000933211	0.000439019	0.000127327	0.000599378	0.00026558	-7.79431e-05	7.21332e-05	-0.00152111	-0.00134491	0.000165531	-0.000309541	0.000128843	-6.50586e-05	-0.000270236	0.000145587	-2.6013e-05	-2.5844e-05	3.48686e-05	0.000459829	0.000237133	-0.00054219	-0.000727067	-0.000312361	0.000693121	-0.000185781	-0.000875162	3.42269e-05	-0.000238916	-0.000254003	-0.000349608	-3.93258e-05	-0.000190686
-0.000398597	-0.000101622	9.66538e-06	-0.000322592	-5.18898e-05	-7.26111e-05	7.17837e-05	0.0011006	0.0008262	-4.77643e-05	8.40688e-05	-0.000167521	7.02412e-05	0.000263141	-7.08869e-05	-3.91473e-05	4.12904e-05	-5.45624e-05	-0.000185884	-0.000158493	0.000400897	0.00051657	0.000239271	-0.000236557	0.000133769	0.000819376	-2.53364e-05	9.3212e-05	8.62972e-05	0.000191929	-6.18408e-05	-2.43818e-05
0.000521242	2.18122e-06	-0.000438124	0.000146028	-1.65877e-05	-0.000139309	6.96767e-05	-0.000129217	-1.42785e-05	9.31867e-06	6.80276e-05	-0.000541229	-1.8933e-05	0.000146426	-2.58068e-05	-9.16057e-05	-1.60001e-05	7.19117e-05	-2.06004e-05	0.000102105	0.000577229	-0.000576331	-4.63351e-05	8.62304e-05	-5.67777e-05	0.000809162	-0.000149536	-0.000134651	-3.77682e-05	0.00037467	0.000394997	-0.000421588
0.00273943	0.00147885	0.00128487	0.00128862	0.00106078	0.000869476	0.000597258	0.00160099	0.00149988	0.000293177	0.000885131	6.15102e-05	0.000261174	0.00055785	3.48984e-05	0.000140762	2.31794e-05	-7.67512e-05	-0.000449118	-0.000461203	0.00017134	-0.000296183	-0.000121489	-0.000720535	-0.000327113	0.00039616	-0.00104783	-0.000725533	-0.000892566	-0.000908023	-0.00135483	-0.00171432
-0.000256832	-0.000243989	-0.000510638	-4.6021e-05	-0.00034587	-0.000524582	1.88392e-05	-0.000682193	-0.000774171	8.42808e-06	-0.0005746	-0.00028805	-0.000189972	-0.000273603	0.000196471	-3.58846e-05	-0.000158988	0.000250239	0.000503027	0.000166757	0.000383078	-0.000256594	-8.39374e-05	0.000913638	4.34108e-05	-4.35153e-05	0.000341689	-7.60413e-05	0.000130171	5.38532e-05	0.000719608	0.000187922
7.40175e-05	4.48286e-05	-0.000148561	-0.000181217	8.61873e-05	6.19803e-05	-8.28967e-05	0.000973791	0.000894888	-6.61453e-05	0.000599361	-9.32572e-05	0.000134075	0.000407909	-0.000224121	-2.5904e-05	8.68372e-05	-0.000160477	-0.000383911	-0.00026812	0.000243409	8.629e-05	0.000154555	-0.000438229	-1.74024e-05	0.000871668	-0.000299923	6.13087e-05	3.59535e-05	0.000121327	-0.000100339	-0.000177752
-0.000252806	-0.00011093	0.000182396	1.97416e-06	-0.000139093	6.56499e-05	1.92932e-05	0.00011815	0.00012514	1.04705e-05	-0.000277304	8.39109e-05	-4.45116e-05	-0.000197029	4.26923e-05	8.50926e-05	-8.4651e-05	0.000151145	5.30777e-06	-6.80225e-06	0.000175827	0.000423507	-1.73883e-05	-0.000119803	7.18268e-05	-0.000336227	0.000190528	-3.70148e-05	1.2514e-05	-4.21711e-05	1.0793e-05	6.26669e-05
-0.00129128	-0.000549651	-0.000494017	-0.000641218	-0.000399295	-0.000437208	-0.000233353	-0.000447891	-0.000610006	-0.000142329	-0.000234624	0.000144099	-0.000111753	-0.00016254	7.15123e-05	-5.6651e-05	3.6475e-06	-5.39955e-05	0.000302005	9.19974e-05	-0.000362987	0.000102512	0.000117086	0.000587059	0.000127208	-0.000264706	0.000371463	0.00036299	0.000396842	8.1625e-05	0.000446867	0.000906649
0.00178979	0.00120503	0.00177269	0.00101814	0.000873179	0.00111301	0.000606551	0.00198886	0.00177593	0.000231437	0.000643798	0.000519528	0.000202418	0.000283052	0.000195484	0.000287097	-3.32524e-05	-1.27113e-05	-0.000460915	-0.000492133	-0.000176109	0.000475076	-2.73107e-05	-0.000970481	-0.000176942	-0.000504806	-0.000805027	-0.000549013	-0.00077661	-0.00117942	-0.00165786	-0.00117716
0.000432418	0.000166128	0.00041162	0.000442468	7.05799e-05	0.000311487	0.000212034	-0.000408616	-0.000291861	6.50586e-05	-0.000170051	0.000153007	-0.000121456	-0.000302609	0.000325279	0.000129188	-0.000127195	0.00018274	0.000189007	0.00012961	-0.000229735	-0.000321048	-0.000183522	0.000133171	-8.34054e-05	-0.000949697	-7.00655e-05	-0.000198625	-0.000200344	-0.000436412	-0.000192264	-0.00013129
0.000666943	0.000191739	7.73115e-05	0.000359288	2.59317e-05	7.34658e-05	0.000176311	0.00044517	0.000471191	7.91418e-05	-6.48649e-05	-0.00030116	-1.17354e-05	2.06928e-05	2.08923e-05	5.92635e-05	-0.000118175	0.00021961	-7.66236e-05	-8.01817e-05	0.000733439	1.07685e-05	-7.36601e-05	-0.000124998	-3.18168e-05	0.000379164	-0.000103613	-0.000307916	-0.000185064	2.06389e-06	9.01404e-05	-0.000595078
0.000784452	0.000514105	0.000319981	0.000481648	0.000139786	-0.000331456	0.000437323	0.000346746	-8.96056e-05	0.000210804	-0.000606962	-0.000251155	-6.99029e-05	-5.85506e-05	0.000278524	4.82819e-06	-0.000167732	0.000259322	0.00050207	-6.63464e-05	0.000585681	0.000152056	-4.91297e-05	0.000869135	1.29961e-05	0.000204094	9.2476e-05	-0.000439754	-0.000302872	-0.000441903	5.25473e-06	-0.000567392
-0.000119986	-0.000201041	-0.000175421	-0.000204853	-0.00014168	0.000205154	-2.63135e-05	0.00141584	0.00141683	-0.000111514	0.000519646	-0.000279586	6.75565e-05	0.000311111	-0.000162369	6.18652e-05	-2.66224e-05	4.93386e-05	-0.000535561	-0.000272456	0.000795989	0.000276677	0.000164729	-0.000763782	4.69704e-05	0.000979906	-0.000265941	4.51461e-06	7.89338e-05	0.000276	8.97271e-05	-0.000276521
0.000625161	0.000324244	0.000239609	0.000487611	4.99547e-05	-9.90534e-05	0.000210168	-0.000322644	-0.000411773	0.000145603	-0.000430087	1.22654e-05	-0.00010595	-0.000260113	0.00023198	8.23522e-05	-0.000172482	0.000253369	0.000387749	9.89007e-06	0.000179257	-9.20057e-05	-0.000184487	0.000598658	-6.23767e-05	-0.000529806	9.84807e-05	-0.000340716	-0.000225466	-0.000461269	4.8059e-05	-0.000296599
0.000437965	0.000399437	0.000560585	0.000112212	0.000335444	0.000306972	8.16132e-05	0.00127577	0.00113882	6.79409e-05	0.000346692	0.000122436	0.000218294	0.000345284	-0.000253493	3.71461e-05	9.44638e-05	-0.000134202	-0.000451884	-0.000329439	0.000202654	0.000710606	0.000133391	-0.000765363	1.70941e-05	0.000540479	-0.00023822	-9.59884e-05	-0.000200399	-7.62323e-05	-0.000642431	-0.000480062
-8.34378e-05	-0.00045195	-0.000504399	-0.00013335	-0.000206398	0.000495398	-0.000120099	0.000324231	0.000741513	-0.000236493	0.000932108	-0.000228997	-7.118e-05	0.000153326	6.93346e-05	8.44935e-05	-2.62306e-05	6.19156e-06	-0.000497927	1.67612e-05	0.00013363	-0.000952388	-6.44411e-06	-0.000710173	-0.000125731	0.000252833	-0.000541659	0.000137179	0.000156529	0.000231101	0.000264595	2.08453e-05
6.23853e-05	-0.000170342	-0.000525037	6.81776e-05	-0.00013742	-0.000246454	-0.000143285	-0.00141728	-0.00115549	-1.35999e-05	-0.000181262	-0.000122923	-0.00012055	-0.000226839	6.32373e-05	-7.03635e-05	-2.40205e-05	4.46504e-05	0.0003099	0.000288567	-0.000228561	-0.000790928	-0.000192313	0.000549938	-9.22867e-05	-0.00036147	0.000131181	2.43853e-05	9.16638e-05	0.00015513	0.000510772	0.000207527
-0.00175699	-0.00115532	-0.00147975	-0.000989033	-0.000801295	-0.000615838	-0.000527685	-0.00104222	-0.000875266	-0.000331438	6.3377e-05	-0.00023041	-0.000215523	-0.000157655	-9.9832e-07	-0.000119945	-1.10262e-05	-2.48732e-05	0.000202402	0.000253383	-0.000107371	-0.000676179	8.49617e-05	0.00060178	8.88171e-05	0.000168097	0.000340252	0.00056545	0.000724807	0.00063677	0.00125741	0.00121088
-0.000439269	-0.000266947	-6.91496e-06	-9.06935e-05	-0.000200981	0.000112066	-6.21189e-05	-0.000273121	-0.000158754	-6.28612e-05	-9.3355e-05	0.000153899	-9.75229e-05	-0.000241062	0.00012294	8.29357e-05	-7.00562e-05	9.60514e-05	4.23534e-05	8.18412e-05	-0.000166535	-4.52359e-06	-4.61669e-05	-2.7199e-05	2.23899e-05	-0.000611611	0.000114112	8.18827e-05	0.000103561	-7.39328e-05	0.000103081	0.000321383
-0.000200153	5.18772e-05	0.000633937	2.66781e-05	7.35008e-05	0.000368021	5.71828e-05	0.000509483	0.000507716	2.81254e-05	-0.000104742	0.000319326	5.96878e-05	-9.83119e-05	-2.71908e-05	0.0001117	4.47661e-06	1.63419e-05	-0.000218531	-7.99823e-05	-0.000122592	0.000749848	4.46451e-05	-0.000600296	8.30796e-05	-0.000473245	7.62855e-05	1.12126e-05	-7.90921e-05	-0.00013053	-0.000500508	6.88847e-06
0.00143052	0.000238326	-0.000609773	0.000593597	0.0001543	-6.12272e-05	2.45686e-05	-0.00103602	-0.000574819	7.75394e-05	0.000212221	-0.000665999	-2.03512e-05	0.000109185	-8.54466e-05	-0.000114089	-1.41179e-05	8.94397e-05	-6.66058e-06	0.000229736	0.00052219	-0.0013421	-0.000286115	0.000131139	-0.000245609	0.000679924	-0.000324673	-0.000322272	-0.000202997	0.000419079	0.000513592	-0.000800011
-0.000674443	-0.000543509	-0.000824939	-0.000285836	-0.000532196	-0.000592749	-7.19817e-05	-0.000791229	-0.000824023	-8.1013e-05	-0.000520629	-0.000393323	-0.00023576	-0.000282708	0.000205285	-6.17007e-05	-0.000155988	0.000247073	0.000479448	0.000239766	0.000420601	-0.000411196	-4.31088e-05	0.000913209	7.54644e-05	8.53488e-05	0.000377768	6.34077e-05	0.000295285	0.000268005	0.000980158	0.000424305
0.000485045	0.000187089	-5.51184e-05	-2.05578e-05	0.000308695	0.000265539	-0.000146348	0.000511781	0.00069766	-3.14517e-05	0.00075177	-8.30418e-05	0.000230371	0.000479555	-0.000397626	-8.17029e-05	0.000208472	-0.00030084	-0.000579771	-0.000157284	-5.71668e-06	-0.000119889	8.23556e-05	-0.0008502	-8.75203e-05	0.000877623	-0.000411584	7.48368e-05	-5.83823e-05	0.000355554	-0.000315155	-0.000371608
0.000663703	0.000311818	-0.000328924	0.00012021	0.000172193	-0.000348416	6.24402e-05	0.000230998	4.5139e-05	6.27564e-05	0.00017873	-0.000353098	6.94783e-05	0.000335682	-0.000104812	-0.000128361	3.99645e-05	-7.45881e-05	8.38929e-05	-0.00011947	0.000376587	-0.000353694	3.0131e-05	0.000414848	-7.46963e-05	0.000991234	-0.00018909	-0.000151939	-9.27489e-05	5.78973e-05	0.000176354	-0.000423457
1.33173e-05	-0.000123257	-0.00042833	-0.000155786	-2.17389e-05	-0.000227353	-0.000181281	-0.000343145	-0.000169644	-2.45872e-06	-4.63494e-05	-0.000336219	9.93672e-05	0.000160998	-0.000343543	-0.000156677	0.000121117	-9.97934e-05	-0.000173446	9.94684e-05	0.000330522	1.21189e-05	2.43634e-05	-0.000242121	3.42442e-05	0.000820242	0.000114994	8.29495e-05	9.81442e-05	0.000693984	0.000296079	-0.000129546
9.84693e-06	7.802e-05	0.000138027	-0.000125269	7.31813e-05	1.34991e-05	0.000142456	0.00118064	0.000943705	4.98609e-06	0.000112235	-0.000231134	0.00010585	0.000312721	-0.000101816	-3.6151e-05	4.36773e-05	-3.97458e-05	-0.000247561	-0.000176502	0.000524803	0.000487258	0.00020137	-0.000359066	9.79882e-05	0.000935383	-0.000113282	-2.28193e-05	-3.52247e-05	0.000186733	-0.000173101	-0.000307258
8.38669e-05	-1.44475e-05	-0.00023141	0.000137831	-0.000187005	-0.000381874	0.000115677	-0.000404037	-0.000542182	5.88354e-05	-0.000494552	-0.000209458	-0.000151341	-0.000222437	0.000214691	5.26328e-07	-0.000160954	0.000243583	0.000453223	8.44352e-05	0.000358093	-0.000180165	-9.50946e-05	0.000807657	1.04142e-05	-0.000101689	0.000223613	-0.000179408	-6.7032e-06	-0.00014097	0.000458047	-2.43454e-05
0.0015733	0.000229112	-0.000920136	0.000664552	0.000121192	-0.000252277	-3.05801e-05	-0.00178598	-0.00125417	7.82172e-05	0.000178419	-0.000715383	-9.19048e-05	2.47661e-05	-9.44704e-06	-0.000157972	-3.22119e-05	9.43792e-05	0.000238331	0.000348796	0.00033176	-0.00190129	-0.000392689	0.000622371	-0.000326846	0.000494638	-0.000312054	-0.000334346	-0.000175514	0.000367008	0.000784994	-0.000696887
3.02964e-05	0.000433932	0.000843339	3.42004e-05	0.000294032	0.00013036	0.000131036	0.00116436	0.000777896	0.000117881	-0.000103063	0.000411811	0.000174366	0.00014025	-0.000128022	6.42659e-05	5.51811e-05	-9.90189e-05	-0.000135326	-0.000335368	-8.5117e-05	0.0011952	0.000159412	-0.000323729	0.000105192	-3.70489e-05	6.34263e-05	-6.77112e-05	-0.000182781	-0.000392204	-0.000766006	-0.000158853
-0.00238666	-0.000816053	-0.00027518	-0.00122599	-0.000615175	-0.000578681	-0.000297383	0.000945893	0.000400674	-0.000193499	-0.000470219	0.000268526	-1.12042e-05	-5.21897e-05	-0.000135812	-3.15746e-05	2.60898e-05	-6.81572e-05	7.14269e-05	-0.000189597	6.63937e-05	0.00157251	0.000433632	0.00016563	0.000407651	0.000250045	0.000711577	0.000560625	0.00060259	0.000264717	0.000312051	0.00120449
0.00167234	0.00100707	0.000820677	0.000793187	0.000692127	0.000266287	0.000285029	0.000553846	0.000456976	0.000271254	0.000125874	7.57676e-05	0.000218404	0.000270276	-0.000162719	1.53208e-05	5.93017e-05	-6.97468e-05	-0.000145849	-0.000246102	0.000120936	0.000234642	-0.000100736	-0.000280616	-0.000145231	0.000259697	-0.00033045	-0.000461579	-0.000557002	-0.000399382	-0.000798035	-0.00104765
0.000550203	0.000470286	0.000760437	0.000192132	0.000335012	0.000406796	0.000217941	0.00194265	0.00169846	8.91193e-05	0.00033329	5.20032e-05	0.00022165	0.000385129	-0.00020401	9.7586e-05	3.12413e-05	-3.17991e-05	-0.000537674	-0.000443413	0.000565464	0.000985368	0.000177914	-0.000926686	5.24108e-05	0.000726698	-0.000294437	-0.000210876	-0.000277059	-0.00016549	-0.00073945	-0.000705968
-8.22194e-05	0.000299055	2.20106e-05	-0.000219315	0.000224551	-0.000426517	-5.43048e-05	0.000260677	-0.00015678	5.90298e-05	3.2669e-06	0.000167839	0.000141372	0.000284887	-0.000176683	-0.000140341	0.000148339	-0.000276849	0.000171292	-0.000190519	-0.000325868	0.000372815	0.000161392	0.000474779	3.74984e-05	0.000463368	7.5432e-05	9.93125e-05	1.49501e-05	-0.000148299	-0.00021756	0.000137398
-0.00164049	-0.000876552	-0.00092434	-0.000877487	-0.00073025	-0.000710391	-0.000422334	-8.29811e-05	-0.000168114	-0.000165487	-0.0004946	-0.000218145	-7.92326e-05	-0.00015303	-0.000256829	-7.41121e-05	-5.21658e-05	0.000119814	7.64776e-05	2.35208e-06	0.000641183	0.000738375	0.000167514	0.000248901	0.00026093	0.000559131	0.000684368	0.000343467	0.000566359	0.000699334	0.000989665	0.000776698
0.000450549	0.000635368	0.00110533	0.000275684	0.000301742	0.000151679	0.000499199	0.00228193	0.00161271	0.000193069	-0.000270047	7.96751e-05	0.00013866	0.000225407	6.44645e-05	0.000129809	-9.24515e-05	0.000143946	-0.000111602	-0.000481391	0.000752927	0.0014698	0.000225219	-0.000269161	0.000160402	0.000519693	-4.32887e-05	-0.000367722	-0.000367771	-0.00055398	-0.000797741	-0.000709793
0.00174607	0.0010611	0.000970807	0.000982948	0.00053981	-1.17958e-06	0.000534316	0.000689623	0.000374027	0.000389683	-0.000631528	-0.000166355	0.000114238	3.32668e-05	1.45371e-05	4.85886e-05	-0.0001172	0.000253175	0.000189392	-0.000202862	0.000808286	0.000687163	-0.000135149	0.000180251	-3.17552e-05	0.000289184	4.82678e-06	-0.000719175	-0.000649962	-0.000453453	-0.000561317	-0.00128627
0.00125673	0.000185784	-0.000559974	0.000790211	-0.000107442	-0.000463543	1.46958e-05	-0.00208135	-0.00162903	0.000215413	-0.000853261	-0.000578535	-0.0001738	-0.00047294	1.43977e-05	-5.77152e-05	-0.000205464	0.000432933	0.000540445	0.000395019	0.000740412	-0.000870817	-0.000493875	0.000853852	-0.000161337	-0.0002027	0.000347209	-0.000512166	-0.000209631	0.000299261	0.000919797	-0.000640598
0.00343249	0.00151324	0.000810042	0.00171355	0.00100684	0.000588857	0.000515872	-0.00016792	0.000137701	0.000397135	0.000420638	-0.000266393	0.000156175	0.00025198	1.0303e-05	5.78536e-05	-4.12471e-05	9.9372e-05	-0.000112919	-0.000101204	0.000339056	-0.00108973	-0.000453385	-0.000201203	-0.000453942	0.000152666	-0.000835728	-0.000935927	-0.000966362	-0.000595852	-0.000752487	-0.00195828
-0.00114205	-0.000478548	-0.000214145	-0.000400011	-0.000470521	-0.000382539	-0.000242579	-0.000500404	-0.000565602	-4.60444e-05	-0.000658895	0.00024066	-0.000121221	-0.000427676	-9.56978e-06	5.45127e-05	-0.000111514	0.00017359	0.000290758	4.15772e-05	9.6242e-06	0.000697544	-4.67591e-06	0.000399344	0.000167047	-0.000671306	0.000643575	0.000165441	0.00029633	3.17847e-05	0.000452825	0.000709588
0.000272125	0.000272228	0.000345569	3.79354e-07	0.00022711	0.000209625	0.000140558	0.00140948	0.00117172	1.20791e-05	0.000420325	-1.35671e-05	0.000147575	0.000382789	-0.000102565	2.34058e-05	5.68194e-05	-0.000106612	-0.000346255	-0.0003104	0.00027463	0.00042618	0.000181341	-0.000493278	2.07273e-05	0.00071101	-0.00031095	-6.07317e-05	-0.000126798	-0.000114527	-0.000453803	-0.000376491
0.000584245	-9.39158e-05	-0.000739628	0.000133961	-0.000118058	-9.123e-05	-9.08854e-05	-7.17024e-05	0.000180428	-6.02787e-05	0.000448696	-0.000525263	-3.71035e-05	0.000183429	-8.92981e-05	-3.2487e-05	-6.04984e-05	9.77972e-05	-0.000158202	-1.98591e-05	0.000669579	-0.000869756	-9.97255e-05	-5.06133e-06	-0.000143672	0.000830595	-0.000301366	-0.00014061	2.62445e-05	0.000311785	0.000604315	-0.000403262
0.00120194	0.000566762	0.000288435	0.000604508	0.000352909	0.000185406	4.27138e-05	-0.000131813	2.66447e-05	0.000152825	0.000170861	6.4118e-05	9.44938e-05	5.6742e-05	-0.000140034	4.93671e-05	-1.08794e-05	2.23187e-05	-9.88988e-05	-0.000130194	7.80532e-05	-0.000169845	-0.000196117	-0.000158513	-0.000174101	-9.27268e-05	-0.000217659	-0.000332899	-0.00032882	-0.000254667	-0.000275523	-0.000648715
-5.00662e-05	-0.000297917	-0.000564267	7.48579e-05	-0.000186942	-1.29096e-05	-0.000372043	-0.00191293	-0.00135175	-7.26424e-05	6.43994e-05	0.00017708	-0.000131082	-0.000373997	-1.1721e-05	1.18116e-05	-1.96789e-05	1.34883e-05	0.00016563	0.000297942	-0.000635007	-0.000964112	-0.000307678	0.000259259	-0.000172809	-0.00102874	0.000101704	0.000113625	0.000151879	7.58615e-05	0.000487786	0.000445431
0.000563112	-0.000206336	-0.000928537	0.000206435	-0.000267438	-0.000319023	-0.000144993	-0.000821502	-0.000436746	-7.44747e-06	-5.18855e-05	-0.000678185	-9.72539e-05	-5.35627e-05	-0.000130118	-6.52296e-05	-0.000115168	0.000245481	3.0545e-05	0.000157845	0.000914422	-0.000825158	-0.000215631	0.000223183	-0.000108433	0.00070393	1.93354e-05	-0.000206958	5.71876e-05	0.000567406	0.000962034	-0.00040542
0.000225796	0.000184289	-0.000215569	7.44808e-05	2.51233e-06	-0.000613479	1.19789e-06	-0.000488643	-0.000674085	0.000144855	-0.000640909	-0.00024349	2.14916e-05	-3.68659e-05	-0.000146537	-0.000136342	-7.20202e-06	6.52348e-05	0.000364781	4.30275e-05	0.000404888	0.000281492	-3.78448e-05	0.000672958	5.82908e-05	0.000459668	0.000385749	-0.000147355	-3.33038e-05	0.000198786	0.000339318	-0.000176662
0.000804878	0.000742159	0.000892896	0.000505703	0.000538966	0.000144336	0.000197372	-0.000237635	-0.000397276	0.000225987	-0.000253078	0.000458459	0.000119493	-4.48714e-05	1.36856e-05	1.18469e-05	7.48404e-05	-0.000124583	0.000196689	-5.04159e-05	-0.000651057	0.00035205	-9.42618e-05	0.000155684	-6.56583e-05	-0.000711917	6.21132e-06	-0.000206331	-0.000377095	-0.000567316	-0.000811752	-0.000297915
0.00140725	0.000378386	0.000104186	0.000712228	0.000199231	0.000299814	0.0002626	0.000205765	0.000473637	0.000123784	0.000114511	-0.000501681	7.80052e-06	7.93153e-05	1.21902e-05	5.05644e-05	-0.000107391	0.000239742	-0.000208323	1.37685e-05	0.000855249	-0.000487948	-0.000192994	-0.000376914	-0.000144411	0.000517411	-0.00034729	-0.000465491	-0.000356629	0.000115135	3.42692e-05	-0.00104281
0.000491488	0.000128823	0.000143555	0.000250555	0.000136449	0.000421705	-1.41061e-05	0.000155719	0.00039432	-1.99246e-05	0.000489122	9.98487e-05	2.95606e-05	5.93503e-05	-1.5877e-05	9.51746e-05	-6.34714e-06	-1.20778e-05	-0.00028721	-7.95056e-05	-9.84772e-05	-0.000335921	-9.00958e-05	-0.000487221	-0.000130959	-0.000204625	-0.000339627	-8.36248e-05	-0.000122142	-0.000155494	-0.000223711	-0.000246893
0.000182653	0.000206356	0.000537804	0.000244183	8.0459e-05	0.000239273	1.87085e-06	0.00022442	0.000265524	8.87861e-05	-0.000172935	0.000335318	4.3607e-05	-0.000177729	-7.44261e-05	0.000142189	-6.33715e-05	0.00010812	-0.000105897	-0.000147474	1.72698e-05	0.000655942	-8.06432e-05	-0.000348495	1.05748e-05	-0.000602663	0.000121423	-0.000150827	-0.000150486	-0.000284415	-0.000342785	-0.000148159
0.00120264	0.00102042	0.00152218	0.00074638	0.00069361	0.000672196	0.00047509	0.00140311	0.00105615	0.000230453	0.0002058	0.000590163	0.000154612	0.000126086	0.000176048	0.000212553	-2.75624e-05	-2.36778e-05	-0.000131759	-0.000403596	-0.000341815	0.000688858	-6.31678e-06	-0.000399344	-9.00123e-05	-0.000674086	-0.000415708	-0.000413654	-0.000600233	-0.00110557	-0.00136251	-0.000731414
0.00126026	0.000245717	-0.000211499	0.000754739	-1.54598e-05	3.76435e-06	6.30149e-05	-0.00082991	-0.000431537	0.000142691	-0.000241676	-0.000380858	-0.000100563	-0.000257384	1.25958e-05	7.6305e-05	-0.000204345	0.000377292	0.000111385	0.000104311	0.000755636	-0.000623726	-0.000374657	0.000164673	-0.000179596	-0.000120623	-2.2294e-05	-0.000496382	-0.000262732	2.8749e-05	0.000475602	-0.000757689
0.000235189	8.28455e-05	-2.99487e-05	0.000212398	-0.000174471	-0.000352835	0.000132454	0.000202934	4.1743e-05	0.000126051	-0.000659542	-0.000299805	-6.32033e-05	-0.000173942	7.38352e-06	3.42421e-05	-0.000184057	0.000339001	0.000234163	-6.44597e-05	0.000941926	0.000510768	-6.28482e-05	0.00037892	8.53209e-05	0.000297249	0.000336759	-0.000312457	-8.48411e-05	3.39371e-05	0.000383139	-0.000370156
0.00174102	0.000979563	0.00104088	0.00102814	0.00064703	0.000448776	0.000428532	2.92542e-06	1.82424e-05	0.00029387	-0.000131603	0.000166754	8.27032e-05	-4.29588e-05	0.000133952	9.69254e-05	-4.22596e-05	8.65042e-05	7.23252e-05	-4.82557e-05	-0.000110498	-5.1789e-05	-0.00023669	-8.98887e-05	-0.000175557	-0.000568358	-0.000285894	-0.000541956	-0.0006337	-0.000637844	-0.000826294	-0.000977903
0.0017745	0.000749623	0.00064468	0.00114812	0.000575449	0.00063261	5.00823e-05	-0.00193659	-0.00128844	0.000214213	0.000110402	0.000486275	-1.4307e-05	-0.000388118	0.000116465	0.000124617	-1.31741e-05	1.50409e-05	0.000136808	0.000254118	-0.00103726	-0.00108964	-0.000552616	-4.45515e-05	-0.000385041	-0.00180451	-0.000299984	-0.000389292	-0.000524596	-0.000636097	-0.000574505	-0.000520881
-0.000364339	0.000331623	0.00103588	-0.000131957	0.000158454	7.67508e-05	0.000221276	0.00200805	0.00140923	0.000128087	-0.000392501	0.000335249	0.000191646	0.000142331	-0.000157634	0.000101296	2.07497e-06	1.83973e-05	-0.000216562	-0.000454458	0.000435916	0.00199749	0.000297781	-0.00052572	0.000267132	0.000292902	0.000259408	-8.60995e-05	-0.00014601	-0.000289432	-0.000788316	-0.000202214
0.0011892	0.000677793	0.000558199	0.000568598	0.000508974	0.000366705	0.000108217	0.000241461	0.00030965	0.000141933	0.000385921	0.000218554	0.000150168	0.000181961	-0.000110284	5.41832e-05	5.69253e-05	-0.000107369	-0.000199765	-0.000189655	-0.00022178	-9.5977e-05	-0.000115121	-0.000344519	-0.000175143	-0.0001302	-0.000374518	-0.000267124	-0.000374438	-0.000401278	-0.000637253	-0.000623338
0.0010805	0.000939581	0.00134016	0.000538056	0.00060448	0.000536725	0.00046839	0.00238402	0.00188887	0.000204721	0.000300016	0.000286151	0.000236184	0.000389323	-2.22314e-05	0.000176994	-1.92927e-05	-4.4786e-06	-0.000384527	-0.000595786	0.000389167	0.00114406	0.000156615	-0.000700257	4.82396e-06	0.00035668	-0.000427796	-0.000424162	-0.000534718	-0.000777757	-0.00121362	-0.00096332
0.00243259	0.00107266	0.000774169	0.00150471	0.000542146	0.000298643	0.000409197	-0.000970182	-0.000686282	0.000390406	-0.000465123	-2.81458e-05	-3.93048e-05	-0.000352259	0.000182412	0.000147856	-0.000213666	0.000380248	0.000327396	7.29097e-05	0.000289909	-0.00053004	-0.000538655	0.000328769	-0.000296659	-0.000926324	-0.000155923	-0.000858314	-0.000753663	-0.00068006	-0.000336132	-0.00130021
0.0016062	0.000612432	0.000426903	0.00101276	0.000213058	8.28799e-05	0.000477298	-0.000240128	-0.000177678	0.000269227	-0.000576512	-0.000403957	-0.000100584	-0.000241334	0.000268147	8.93585e-05	-0.000239289	0.000441579	0.000303045	9.97148e-05	0.000830914	-0.000301755	-0.000307307	0.000358723	-0.000117656	-0.000137053	-5.33189e-05	-0.000684188	-0.0005074	-0.000292377	2.78751e-05	-0.00107813
0.0023734	0.00107451	0.000397522	0.00115587	0.000674452	0.000182814	0.000288483	-0.000339472	-0.000181259	0.00029572	0.00019171	-0.000193303	0.000109948	0.000169475	-5.13634e-05	1.60969e-06	-2.67456e-05	5.85783e-05	4.78055e-05	-8.77743e-05	0.000247936	-0.000752263	-0.000330339	0.000142797	-0.000318573	0.000179636	-0.000475691	-0.000654374	-0.000637235	-0.0004104	-0.000370597	-0.00130272
0.00184175	0.000574592	0.00011323	0.00109594	0.00028387	0.000269331	0.000152668	-0.00129237	-0.00079194	0.000199301	-4.43562e-05	-0.000146197	-9.05302e-05	-0.000283125	0.000136577	9.84473e-05	-0.000162257	0.000277501	0.000180308	0.000173039	0.000138125	-0.00110866	-0.0004958	0.000220311	-0.000320822	-0.000719296	-0.000258817	-0.000569828	-0.000457304	-0.00033063	8.47749e-05	-0.000869213
0.000688317	0.000736629	0.000761272	0.000467652	0.000472097	-0.000165756	0.000100098	-0.000714434	-0.000912186	0.000276901	-0.000614634	0.00047645	0.000114636	-0.000161968	-8.05801e-05	-3.50511e-05	6.88349e-05	-9.64705e-05	0.00039808	-1.33871e-05	-0.000619468	0.000562949	-0.000136083	0.000493926	-2.90697e-05	-0.000781131	0.000295186	-0.000213583	-0.00033039	-0.000491637	-0.000610364	-0.000185578
0.00180183	0.000923372	0.000807367	0.00102847	0.000395423	0.00030858	0.000514741	0.00122726	0.00100692	0.00026253	-5.63385e-07	-0.000102312	1.64085e-05	5.3064e-05	0.000201836	0.000215359	-0.00024871	0.000361036	1.58418e-05	-0.000381152	0.000878258	0.000163829	-0.000174147	3.50925e-05	-0.000152275	6.41935e-05	-0.000379706	-0.000760873	-0.000617071	-0.000831214	-0.00045565	-0.00126267
0.00143579	0.000664166	6.17471e-05	0.000666543	0.000319518	-8.16053e-05	0.000175477	0.000111625	4.58867e-05	0.000170807	0.000160144	-0.00017175	3.36243e-05	0.000146875	5.46809e-06	2.20295e-05	-8.77684e-05	0.000103333	0.000129173	-0.000196221	0.000395579	-0.000459063	-0.00017805	0.000403397	-0.000200522	0.000313654	-0.000299271	-0.000461911	-0.000356891	-0.000417334	-3.08467e-05	-0.00079888
0.00316088	0.00146379	0.00114333	0.00175954	0.000972926	0.000846326	0.000417133	-0.000518849	-8.50884e-05	0.000385829	0.000369968	0.000220367	0.000114233	-3.63813e-05	8.04057e-05	0.000192299	-8.27239e-05	0.000129292	-9.59883e-05	-0.000100535	-0.000199896	-0.000887828	-0.000548611	-0.000337255	-0.000471913	-0.000946045	-0.000726721	-0.000880715	-0.00096192	-0.000944602	-0.000990678	-0.0016261
0.00239879	0.00124617	0.000979227	0.00127369	0.000807619	0.00041677	0.000409999	2.573e-05	0.000111705	0.000364153	9.61167e-06	3.45722e-05	0.000159778	9.83245e-05	-3.56005e-05	7.10476e-05	-2.51408e-05	7.61776e-05	-2.65641e-05	-0.000140511	0.000151775	-0.000173265	-0.000306074	-0.000168338	-0.000259583	-0.000173273	-0.000409728	-0.000709356	-0.000766928	-0.000584677	-0.000817779	-0.00139541
0.0017528	0.000999728	0.00111673	0.000997012	0.000705214	0.000699779	0.000329047	0.000375693	0.000460316	0.000236016	0.000331365	0.000379984	0.000132559	6.16408e-05	6.5641e-05	0.000168309	-1.65043e-05	-3.63914e-07	-0.000177509	-0.000210498	-0.000311822	-7.54101e-05	-0.000218972	-0.000456095	-0.000236026	-0.000689018	-0.000504525	-0.000488383	-0.000629416	-0.000807158	-0.0010324	-0.000937553
0.000649996	0.000353741	0.000142525	0.000171135	0.000221128	0.000160565	0.000209381	0.00137058	0.00112281	8.76591e-06	0.000592319	-0.000152432	7.88111e-05	0.000410705	3.7239e-05	4.169e-05	-1.85071e-05	-3.17798e-05	-0.000227916	-0.000334588	0.000400605	-0.000112606	0.000112475	-0.000161761	-7.67195e-05	0.000785889	-0.00049708	-0.000187492	-0.000179576	-0.000306821	-0.000265954	-0.000530325
-0.00143912	-0.000793943	-0.00116128	-0.000952893	-0.000663765	-0.000914339	-0.000376891	0.000345379	0.000117884	-0.000159951	-0.000357748	-0.000534809	-1.15544e-05	0.000138191	-0.000363735	-0.000181026	5.24908e-06	4.40128e-05	1.69305e-05	-6.86827e-05	0.00100729	0.00066398	0.00027128	0.000313253	0.000271675	0.00148162	0.000567829	0.000321983	0.000565774	0.000928395	0.0011017	0.000531241
0.000803048	0.0002208	-5.60215e-05	0.000437542	-5.35944e-05	-0.00010834	0.000257992	0.000537236	0.000455003	0.000105694	-0.000209746	-0.000470487	-7.00295e-05	-6.31536e-06	0.000109206	6.4623e-05	-0.000205522	0.000347297	8.47878e-05	-0.000107995	0.00107162	-6.33648e-05	-9.41096e-05	0.000218402	-3.14875e-05	0.000557932	-6.76445e-05	-0.000432034	-0.000206246	-7.12841e-05	0.000317325	-0.000718316
-0.00100303	-0.000705454	-0.000702257	-0.000536076	-0.00037441	4.39409e-05	-0.000524511	-0.000932669	-0.000480286	-0.000234342	0.000384138	0.000195507	-5.26652e-05	-0.000140026	-0.00018162	-3.22475e-06	7.28276e-05	-0.000133738	-0.000215714	0.000147241	-0.000529636	-0.000415675	-3.5521e-05	-0.000321042	-2.38516e-05	-0.000445458	9.3822e-05	0.000436384	0.00042081	0.000403028	0.000455726	0.000807505
0.00239731	0.000999511	0.000645142	0.00138569	0.00061072	0.000508755	0.000249149	-0.000971734	-0.00051112	0.00030261	5.87291e-05	7.36115e-05	2.41014e-05	-0.000191405	6.01964e-05	0.000137462	-0.000112778	0.000199416	5.38001e-05	4.00735e-05	-3.80726e-05	-0.00083285	-0.000516956	-6.46702e-05	-0.000368901	-0.000867128	-0.000396429	-0.000704183	-0.000688947	-0.00059151	-0.000448733	-0.00119468
0.00115208	0.000378059	-0.000420233	0.000526398	0.000197065	-0.000333933	-7.44681e-05	-0.00145695	-0.00119697	0.00014739	-0.000140438	-0.0002533	-6.42374e-06	-5.22561e-05	-0.000117241	-0.000119469	3.54489e-06	2.28843e-05	0.000307928	0.000173491	2.75722e-05	-0.000896767	-0.000301492	0.000634518	-0.00020989	6.6763e-05	-7.29965e-06	-0.000272065	-0.000182942	8.51794e-05	0.000380006	-0.000441408
-0.000162916	-0.000224043	-0.000568455	-3.37953e-05	-0.000355851	-0.00050417	-2.19445e-06	-0.00040288	-0.000500839	-4.26917e-06	-0.000417696	-0.000317465	-0.000175661	-0.000203587	0.000156022	-1.10276e-05	-0.000178652	0.000266892	0.000413745	6.62189e-05	0.000544864	-0.000255623	-7.56721e-05	0.000830543	2.25289e-05	0.000128185	0.000258309	-0.000114135	0.000124393	2.11116e-05	0.000751562	9.5123e-05
0.000427231	0.000427923	0.000853942	0.000313468	0.000133647	0.000119887	0.000385201	0.0017125	0.00131745	0.00018734	-0.00047664	-9.14513e-05	9.69147e-05	5.6982e-05	-2.88422e-05	0.000126545	-0.000131605	0.000267102	-0.00015131	-0.000332242	0.00103138	0.00138941	0.000115833	-0.000411985	0.000166233	0.000483193	0.000124666	-0.00039056	-0.000308558	-0.000201605	-0.000457053	-0.00074397
0.000675234	0.000226274	6.49143e-05	0.000387507	-5.27936e-05	-0.000142571	0.000336323	0.000737918	0.000538504	0.000120305	-0.000352991	-0.000483088	-6.849e-05	-3.64805e-06	0.000151422	5.45782e-05	-0.000204783	0.000355185	0.000130176	-0.000104753	0.00111733	0.000151002	-3.71201e-05	0.000257888	2.56471e-05	0.000619139	-4.18529e-06	-0.000423652	-0.000210494	-7.42514e-05	0.000246261	-0.000702864
0.00095063	0.000270945	-0.000279335	0.000523383	7.61384e-05	-0.000148076	9.97713e-05	-0.000943846	-0.00080905	8.54936e-05	-3.53528e-05	-0.000200753	-0.000125872	-0.00013429	0.000208559	-2.59931e-06	-0.000118141	0.000153009	0.000375261	0.000129861	3.66602e-05	-0.00102948	-0.000266364	0.000741865	-0.000204072	-0.000260793	-0.000150478	-0.000296621	-0.000178819	-0.000279484	0.000337629	-0.000331841
-0.000311134	-0.000165234	3.97131e-06	-1.45245e-05	-8.39871e-05	8.26389e-05	-0.000320201	-0.00117168	-0.00081435	-8.70386e-06	-0.000170328	0.000421698	-1.35271e-05	-0.000346218	-0.000149429	4.91721e-05	2.49449e-05	-2.56501e-05	1.47264e-05	0.000136329	-0.000594247	8.33286e-05	-0.000176336	-0.000144911	-3.28116e-05	-0.00104551	0.000287044	0.000131026	9.39496e-05	2.65221e-05	2.55823e-05	0.000422931
0.00161632	0.000715806	0.000556868	0.00087454	0.00060184	0.000652664	-0.000129692	-0.000983271	-0.000369799	0.000167402	0.000485741	0.000439393	0.000166016	-4.54003e-05	-0.000276367	9.63102e-05	9.2886e-05	-0.000129388	-0.000335055	-2.12139e-05	-0.000661929	-0.00050615	-0.000383267	-0.000718684	-0.000325186	-0.000922459	-0.000377496	-0.000291665	-0.000443793	-0.000307482	-0.000668462	-0.000653543
0.00126156	0.00111116	0.000935734	0.000579746	0.000656326	-0.000181847	0.000529531	0.00119344	0.000455601	0.000306479	-0.000233465	8.97873e-05	0.000158836	0.000328245	0.000110667	-3.04385e-05	7.83745e-06	-5.81994e-05	0.000324883	-0.000361145	0.000131222	0.000594939	9.15438e-05	0.000630968	-2.10423e-05	0.000458951	-0.000175356	-0.000457601	-0.000525025	-0.00081071	-0.000820832	-0.000819222
0.00173359	0.000606462	0.000377768	0.00093902	0.000349201	0.000572172	0.000266805	0.000265314	0.000559429	0.000128974	0.000466351	-0.000137097	-1.20298e-06	4.26996e-05	0.000121707	0.000170511	-0.00014399	0.000213473	-0.000220895	-0.00012646	0.000407101	-0.000718021	-0.00028048	-0.000375127	-0.000272941	-0.000146078	-0.000585328	-0.000538959	-0.000477226	-0.000444014	-0.000278963	-0.0010374
0.000284128	0.000171616	0.00049756	0.000199284	9.30953e-05	0.000381247	6.90638e-05	0.000925691	0.000966594	4.84501e-05	0.0001025	0.000103619	9.00149e-05	3.78422e-05	-0.000124795	0.000137724	-4.62489e-05	0.000100477	-0.000377862	-0.000225611	0.000402891	0.000660561	1.20014e-05	-0.00075276	2.543e-05	2.92624e-05	-8.64174e-05	-0.000163474	-0.000160722	-8.64971e-05	-0.000370342	-0.000399412
0.000242217	-0.000128179	-0.000145924	0.000119942	-5.02243e-05	0.00033727	-0.000187622	-0.000143057	0.000290761	-5.37808e-05	0.000364232	-3.03982e-05	2.79493e-05	-1.89628e-05	-0.000188684	7.56614e-05	-8.51165e-06	4.42975e-05	-0.000398097	-9.89694e-06	0.00017489	-0.000215546	-0.00012002	-0.000702166	-8.87948e-05	-5.07015e-05	-0.000156437	-2.44999e-05	2.94158e-06	0.000240372	9.05321e-05	-0.000180038
0.00125059	0.000430006	-5.76145e-05	0.000606811	0.000135783	-0.000122294	0.000336432	0.000260207	0.000188192	0.000149565	-0.000123443	-0.000556173	-4.73389e-05	9.18895e-05	0.000139763	-3.08927e-06	-0.00015154	0.000262963	0.000161827	-3.52859e-05	0.000906399	-0.000470038	-0.00013253	0.0003859	-0.000105978	0.000683944	-0.000215672	-0.000486672	-0.00031062	-9.27981e-05	0.000231796	-0.000898606
0.00176792	0.000930366	0.00104991	0.00104674	0.000507124	0.000477228	0.000463026	0.000835306	0.000800567	0.000296337	-0.000152626	-1.76989e-06	9.09338e-05	-7.2463e-06	5.76609e-05	0.000180212	-0.000147583	0.000271415	-0.000123292	-0.000239849	0.000634506	0.000407892	-0.000196442	-0.000393186	-0.000117181	-0.00014204	-0.000264869	-0.000683228	-0.000647744	-0.000567746	-0.000697508	-0.00125655
-4.34176e-05	0.000317342	0.000592056	0.000157956	6.37377e-05	-0.00032136	0.000241681	0.000108191	-0.000325145	0.000194862	-0.000920555	0.00017691	-1.57416e-05	-0.000243283	0.000121646	1.64529e-05	-8.6469e-05	0.000156517	0.000463398	-3.80039e-05	0.000113556	0.000963424	1.65256e-05	0.000608322	0.000150131	-0.000394198	0.000478182	-0.000192535	-0.000155399	-0.000357622	-0.000222788	-4.27443e-05
0.00111242	0.000712051	0.00053704	0.00052764	0.000381412	-5.93888e-05	0.000409915	0.000917611	0.000544823	0.000217188	-0.000185759	-0.000203793	8.85398e-05	0.000216871	5.59448e-05	-2.64789e-06	-5.25303e-05	9.42345e-05	0.000108439	-0.000215608	0.000575067	0.000320837	1.57418e-05	0.000222047	-2.08189e-05	0.000606945	-0.000159541	-0.000432624	-0.000399661	-0.000344016	-0.000379498	-0.000852375
0.000475206	0.000483802	0.000531216	0.000329415	0.000172509	-0.00021271	0.000363761	0.000600734	0.000137335	0.000189193	-0.000539256	-1.77295e-05	-6.16224e-06	-3.39274e-05	0.000184311	2.79947e-05	-0.000109277	0.000163757	0.000356561	-0.00014212	0.000357684	0.000556761	2.3044e-05	0.000565498	6.16087e-05	5.00864e-05	0.000134551	-0.000322296	-0.000262623	-0.000464912	-0.000246979	-0.000396031
0.00104095	0.000404421	-3.5108e-05	0.000455883	0.000262828	-4.13256e-05	0.00019833	-0.000241973	-0.000214545	0.000110088	6.45054e-05	-0.000314447	1.08379e-05	0.000136002	6.24226e-05	-6.80005e-05	-3.57075e-06	2.04441e-05	0.000118256	6.2479e-05	0.000202342	-0.000644542	-0.000115158	0.000281757	-0.000135437	0.000395034	-0.000253055	-0.000267082	-0.000245429	-4.23804e-05	9.63079e-06	-0.000586439
0.00160357	0.000274213	-0.000353613	0.000834682	6.18092e-05	0.000159956	0.000186695	-0.00057473	-0.000135314	9.3034e-05	0.000166232	-0.000624055	-0.00011743	-6.07722e-05	0.00013391	5.3486e-05	-0.000191867	0.000339725	7.20449e-06	0.000132343	0.000832263	-0.00125615	-0.000353799	9.19048e-05	-0.00026108	0.000282273	-0.000389476	-0.000524141	-0.000310534	5.48028e-05	0.000483935	-0.000976189
0.000506861	-0.000197956	-0.000303314	0.000440906	-0.000345333	5.29924e-05	0.000124952	-0.000313688	2.01128e-05	3.13398e-05	-0.000365636	-0.000521781	-0.000203197	-0.00035129	0.000176633	0.000130574	-0.000290365	0.00052245	5.87207e-05	0.000149189	0.00109076	-0.000384835	-0.000253297	1.5989e-05	-4.24209e-05	-3.91786e-05	7.99741e-05	-0.000376006	-8.14912e-05	0.000190328	0.000689556	-0.00050112
-0.000218841	-0.000298118	-0.000596971	-0.000120758	-0.000312617	-0.000308458	-0.000182659	-0.000427796	-0.000309472	-5.05771e-05	-0.00012542	-0.000221076	-8.79636e-05	-0.000118865	-6.34403e-05	-1.17073e-05	-8.86499e-05	0.000145908	9.95564e-05	3.86934e-05	0.000405783	-0.000200345	-7.19257e-05	0.000281394	-2.93978e-07	0.000176919	0.000181361	-1.60261e-06	0.000170906	0.00023781	0.000639867	0.000124523
0.00163314	0.000915691	0.00106374	0.00120689	0.000368797	0.000278553	0.000557331	-0.000130392	-0.000263022	0.000328934	-0.000600304	0.000232141	-0.000129052	-0.000439087	0.000481053	0.000246827	-0.000305091	0.000444299	0.000510593	-6.62738e-05	0.000149076	-1.75444e-05	-0.000362012	0.000621931	-0.000163843	-0.00130116	-5.62142e-05	-0.000751188	-0.000648902	-0.00114292	-0.000497577	-0.000859146
0.00129997	0.000735785	0.000496264	0.00072253	0.000454114	0.000109507	-8.44052e-06	-0.00061591	-0.000449021	0.000238556	-0.000108773	0.000285537	0.00012622	-7.94069e-05	-0.000215261	4.40721e-05	1.17273e-05	-8.55114e-07	3.7993e-05	-0.000104395	-0.000188963	8.2537e-05	-0.00027256	-1.94863e-05	-0.000175798	-0.000525373	-1.93607e-05	-0.000368533	-0.000395105	-0.000364321	-0.000415471	-0.000602739
0.00165865	0.00085981	0.00125255	0.00111806	0.000603774	0.000922283	0.000247533	-0.000193719	0.000178903	0.000237416	0.000142262	0.000545818	7.67014e-05	-0.000242256	7.90757e-05	0.000259619	-7.28526e-05	0.000119495	-0.000217333	-8.13436e-05	-0.000439621	-1.38892e-05	-0.000361007	-0.000721825	-0.000244098	-0.00142915	-0.000353931	-0.000498877	-0.000629837	-0.000783706	-0.00102023	-0.000832999
0.00112752	0.000376323	9.53372e-05	0.000714403	8.76008e-06	-0.000100912	0.000220079	-0.000134458	-6.53987e-05	0.000197332	-0.00048555	-0.000332168	-8.14124e-05	-0.000225204	7.33051e-05	9.75662e-05	-0.000240384	0.000424767	0.000207216	-3.58958e-05	0.00095321	-3.09e-05	-0.000261428	0.000309837	-7.9343e-05	1.45372e-05	8.88295e-05	-0.000559421	-0.000314376	-0.000168704	0.000293818	-0.000807744
0.000796035	0.000912419	0.0015684	0.000522854	0.000641923	0.000567698	0.000268622	0.00139672	0.00109794	0.000249768	-4.43466e-05	0.000693358	0.000267677	0.000108973	-0.000161849	0.000175729	5.40445e-05	-8.51984e-05	-0.000309984	-0.000445413	-0.000235603	0.00147839	5.13997e-05	-0.000792766	2.78645e-05	-0.000527452	-9.14618e-05	-0.000298588	-0.000502908	-0.000741067	-0.00139071	-0.000613289
0.000181237	0.000231947	0.00042705	0.000175253	0.000100932	8.11346e-06	0.000145783	0.00030335	0.000151079	0.000108372	-0.000337673	7.93653e-05	3.13185e-05	-6.82923e-05	1.05037e-05	3.87129e-05	-3.8172e-05	8.39682e-05	6.64735e-05	-6.84699e-05	0.000164765	0.000549266	2.44499e-06	-2.64516e-06	5.83088e-05	-0.000116454	0.000138837	-0.000148866	-0.00014556	-0.000159332	-0.000243998	-0.000208035
4.33113e-05	0.000159655	-0.000333961	-0.000277817	6.73561e-05	-0.000553363	-3.80985e-05	0.000923153	0.000528863	4.29689e-05	1.6267e-05	-0.000365375	0.000172372	0.000472229	-0.000350753	-0.000177986	0.000104879	-0.000140576	-7.42409e-05	-0.00026818	0.000688177	0.000532331	0.00023053	0.000163613	9.90418e-05	0.00157639	5.76795e-05	-7.45309e-06	5.41029e-05	0.000358503	0.000171919	-0.000280721
0.0022975	0.000819285	-5.25161e-05	0.00104987	0.000621963	0.000285615	4.74092e-05	-0.00120984	-0.000663572	0.000189308	0.000553729	-0.000227056	9.66434e-05	0.000172236	-0.000144405	-5.55797e-05	6.24698e-05	-7.54165e-05	-8.94054e-05	0.000105139	-0.000138892	-0.00149034	-0.000417712	-5.10661e-05	-0.000420664	6.60924e-05	-0.000606985	-0.000465896	-0.000498393	-9.49733e-05	-0.000147504	-0.0010787
0.000900062	0.000865225	0.00139745	0.00063854	0.000498734	0.000356289	0.000412576	0.00120757	0.000838651	0.000282893	-0.000386539	0.000420156	0.000149907	-2.54565e-05	2.60661e-05	0.000170024	-6.57529e-05	0.000114811	-3.56024e-05	-0.000341144	0.000152942	0.00127534	-3.92087e-06	-0.00031968	4.44291e-05	-0.000449803	1.71023e-05	-0.0004404	-0.000519507	-0.000740765	-0.00104556	-0.000722305
0.00160066	0.000686766	0.000604805	0.000883575	0.000483135	0.000583231	0.000149064	-0.000119486	0.000226524	0.000173664	0.000315846	0.000120034	9.34235e-05	4.98246e-06	-6.01859e-05	0.000126517	-2.85603e-05	6.38267e-05	-0.000256244	-8.27174e-05	-9.73759e-06	-0.000345712	-0.000280255	-0.000553544	-0.000239838	-0.000428281	-0.000410611	-0.000431241	-0.000480638	-0.000355944	-0.000546642	-0.000887263
0.00039291	-0.000116752	-0.000576672	8.43489e-05	-3.40251e-05	4.09769e-05	-0.000202415	-0.000639744	-0.000248304	-6.74407e-05	0.000439333	-0.000237282	-6.53212e-06	8.44868e-05	-0.000138755	-4.45059e-05	2.98768e-05	-3.83702e-05	-0.000173005	9.27156e-05	6.55969e-05	-0.000856817	-0.00013533	-0.000152608	-0.000154418	0.000274272	-0.000231323	6.31576e-06	5.20942e-05	0.000311675	0.000376673	-0.000132671
0.0021079	0.00135923	0.00137827	0.00116651	0.000898357	0.000443903	0.000386728	0.000345682	0.000251762	0.000397705	-0.000101437	0.000391541	0.000232865	8.46888e-05	-0.00010382	0.000102685	2.0485e-05	-1.29982e-05	-3.66818e-05	-0.000272277	-0.000150801	0.000487509	-0.000225261	-0.000260907	-0.000187926	-0.000482281	-0.000270378	-0.000639374	-0.00077873	-0.000803159	-0.0011916	-0.00121066
-0.000481049	0.000238878	0.00087716	-0.000245116	0.000135853	8.26317e-05	0.000141832	0.00195866	0.00141162	7.82805e-05	-0.000212111	0.000327683	0.000202155	0.000207788	-0.000199779	7.79248e-05	4.10817e-05	-5.22058e-05	-0.000286839	-0.000447922	0.000335869	0.00183793	0.000320389	-0.00059191	0.000250869	0.000393637	0.000195183	3.52552e-06	-7.63199e-05	-0.000202143	-0.000734979	-9.96801e-05
0.00226529	0.00110656	0.000609954	0.00113804	0.000594845	4.47402e-05	0.000548006	0.000516816	0.000349887	0.00035077	-0.000204935	-0.00042484	8.62322e-05	0.000187755	6.63028e-05	1.48486e-05	-0.000118083	0.000231153	0.000141576	-0.000164512	0.000887511	-0.000171176	-0.000205544	0.000263353	-0.000174955	0.000637726	-0.000336563	-0.000786961	-0.000688534	-0.000410499	-0.000359695	-0.00152021
0.000113691	-7.06292e-05	-0.000363523	0.000257073	-0.000187662	-0.000318047	-9.22603e-05	-0.00176413	-0.00158007	4.19027e-05	-0.000463246	0.000106533	-0.000223221	-0.000499862	0.000258049	2.12607e-05	-0.000148134	0.00019212	0.000630569	0.000280001	-0.000403275	-0.000781114	-0.000310184	0.0010447	-0.00012226	-0.00112365	0.000275374	-9.90283e-05	3.00241e-05	-0.00030423	0.000535166	0.00032897
-6.91532e-05	4.77707e-05	-0.000214216	-0.000225277	-1.55932e-05	-0.000373308	9.69389e-05	0.000935863	0.000562489	9.83107e-06	-2.52778e-05	-0.000361465	7.0182e-05	0.000332344	-0.000100079	-0.00010992	2.81018e-05	-3.41578e-05	-3.9451e-06	-0.000172717	0.000626954	0.000337146	0.000209132	0.000195041	0.000102132	0.00119724	1.84201e-06	-1.93955e-05	4.48639e-05	0.000210214	0.000154848	-0.000204742
0.00044866	-6.23442e-06	-0.000113283	0.000399333	2.64768e-05	0.000275196	-0.000195231	-0.0017275	-0.00115889	-1.15852e-06	0.000115141	0.000291304	-0.000113745	-0.000390515	9.43381e-05	8.00205e-05	-4.04838e-05	4.1211e-05	0.000128769	0.000270546	-0.000746878	-0.000978309	-0.000364763	9.74204e-05	-0.000228265	-0.00133711	-6.34392e-05	-4.07694e-05	-5.98459e-05	-0.000208445	0.000107603	0.000159991
-0.00022008	2.48656e-05	-0.000225925	-0.000326545	-5.39852e-05	-0.000412854	1.55789e-05	0.0012193	0.000794884	-2.67015e-06	2.80736e-05	-0.000285152	0.000106262	0.000373421	-0.00020306	-8.97418e-05	2.94336e-05	-4.67248e-05	-8.68838e-05	-0.000296228	0.000711827	0.000621357	0.000250792	9.60919e-05	0.000128108	0.00129195	4.58015e-05	5.84884e-06	8.80719e-05	0.000197539	0.000151133	-0.000155327
0.00167001	0.000540566	-0.000222721	0.000703895	0.000278453	-0.000195735	0.000204973	-0.000196689	-3.96683e-05	0.000209974	-0.000141606	-0.000756726	7.61433e-05	0.000215553	-0.000192389	-0.000119559	-3.33952e-05	0.000162968	-1.62057e-05	4.41957e-05	0.00107631	-0.000496034	-0.000189841	7.82712e-05	-0.00013534	0.00119533	-0.000176941	-0.000513165	-0.000358326	0.000399391	0.00029475	-0.00120282
-3.26442e-05	-0.000202054	-3.13195e-06	0.000163938	-0.000264848	0.000153763	7.31103e-07	-3.98849e-05	0.000160346	-9.43722e-06	-0.000209275	-4.81117e-05	-0.000119601	-0.000305057	9.40792e-05	0.000153719	-0.000187253	0.000313861	-3.44482e-05	1.67104e-05	0.000466569	0.000104976	-0.000133525	-0.000173959	8.33547e-06	-0.000433913	0.000124589	-0.000151976	-3.00599e-07	-2.9042e-05	0.000270906	-8.03345e-05
0.00161668	0.000837309	0.000904072	0.000860736	0.000503792	0.00043727	0.000539922	0.00121055	0.00106586	0.000240675	8.24257e-06	-0.000215246	0.000102954	0.000192322	9.95369e-05	0.000106481	-9.32415e-05	0.000188156	-0.00017968	-0.000216214	0.000727376	0.000251949	-6.64906e-05	-0.000409084	-8.10905e-05	0.000415971	-0.000398167	-0.000587889	-0.000584935	-0.000388855	-0.000666899	-0.00125231
0.000586756	0.000460169	0.000258687	0.000517768	0.000124998	-0.000443209	0.000158833	-0.00127299	-0.00144417	0.000239106	-0.000903848	0.000177072	-0.000112636	-0.000427539	0.000219411	-8.2582e-06	-0.000125833	0.000187316	0.00078445	0.000152375	-0.000260379	-3.80021e-05	-0.000256777	0.00121705	-5.17976e-05	-0.000952645	0.000414075	-0.000316567	-0.00023148	-0.000536582	7.25607e-05	-7.03019e-05
0.0010689	0.000847086	0.00114767	0.00064967	0.000383498	0.000180292	0.000642804	0.00197442	0.00136175	0.00026497	-0.000342338	-3.04151e-05	7.40976e-05	0.000136662	0.000217493	0.000159098	-0.000176761	0.000270585	5.5186e-05	-0.00042089	0.000858542	0.00104109	8.28535e-05	8.61599e-06	6.40724e-05	0.000337455	-0.000144956	-0.000588729	-0.000533195	-0.000752081	-0.000740727	-0.00101269
0.000507216	0.000294611	0.000264182	0.000351098	5.95759e-05	-1.08536e-05	0.000215294	0.000342113	0.000171185	9.97286e-05	-0.000173521	-9.24668e-06	-5.42966e-05	-8.30699e-05	0.000177891	9.2227e-05	-0.000143921	0.000196205	0.00018664	-0.000122562	0.000307204	7.49461e-05	-7.2885e-05	0.000321852	-3.53437e-05	-0.000163569	-3.46316e-05	-0.000288758	-0.000195666	-0.000429855	-5.96651e-05	-0.000332811
0.00283371	0.0016295	0.00107331	0.00138216	0.000987609	0.000141784	0.000649361	0.000804553	0.000445455	0.000451409	4.06854e-06	-0.000127908	0.000198748	0.00035845	4.86369e-05	1.86255e-05	-4.35469e-05	6.25082e-05	0.00016868	-0.000344078	0.000454948	-8.77463e-05	-0.000197959	0.000349737	-0.000257872	0.000492435	-0.000539332	-0.000888426	-0.000910833	-0.000878799	-0.000919494	-0.00172849
-0.000168977	0.000520896	0.001224	9.53303e-05	0.000190877	-2.06025e-05	0.000385628	0.00173346	0.000966286	0.000197465	-0.000652943	0.000471424	8.64439e-05	-4.90217e-05	0.000122584	0.000152035	-0.000102565	0.000130238	0.000176584	-0.000428695	0.000228606	0.00182787	0.000210712	0.000118917	0.000227647	-0.000297104	0.000311224	-0.000228574	-0.00025397	-0.000782041	-0.00082238	-0.000162519
0.000363428	0.000665738	0.00126509	0.000345316	0.000217691	2.45828e-05	0.000638564	0.00236405	0.00151754	0.000246131	-0.00066531	8.68604e-05	6.30641e-05	5.78664e-05	0.000229449	0.000172844	-0.00019642	0.000302551	0.000133832	-0.000478608	0.000923548	0.00173126	0.000215702	8.44264e-05	0.000220801	0.00028557	0.000140519	-0.000473739	-0.000405546	-0.00075567	-0.00074678	-0.000697604
0.00123667	0.000415785	0.000132542	0.00065732	8.28693e-05	0.000127343	0.00038009	0.000905799	0.000820148	0.000116645	8.20273e-05	-0.000443449	-6.76618e-05	7.57639e-05	0.000211974	0.000128908	-0.000236952	0.000361926	-1.06721e-06	-0.00019927	0.00106287	-0.000299536	-0.000120377	0.000104215	-0.000113747	0.00050992	-0.000346475	-0.000550687	-0.000343716	-0.000338586	0.000107677	-0.000962598
0.00242185	0.00123652	0.000767817	0.00113695	0.000753176	0.000377184	0.000452135	0.00113054	0.00100649	0.000293989	0.000458493	-0.000150756	0.000181218	0.000398604	-3.74537e-05	9.41313e-05	-6.26734e-05	7.97728e-05	-0.000199283	-0.000412271	0.000612784	-0.000202528	-0.000165569	-0.000215639	-0.000266302	0.000597269	-0.000682921	-0.000740656	-0.000727368	-0.000670298	-0.000719982	-0.00155553
0.000592724	0.000355591	0.000386604	0.000458906	0.000175955	0.000103992	3.9654e-05	-0.000582776	-0.000485604	0.0001351	-0.000234888	0.000283587	-1.34587e-05	-0.000244782	4.41902e-05	8.56854e-05	-6.48965e-05	9.3871e-05	0.00017794	5.3071e-06	-0.000256784	1.71085e-05	-0.00020908	0.000172707	-9.50657e-05	-0.000829957	7.51748e-05	-0.000223768	-0.000221607	-0.000404675	-0.000221265	-0.000183935
0.000935713	0.000357373	0.000107773	0.000505941	0.00019739	7.65176e-05	0.000131392	-0.000345712	-0.000219638	0.000115103	-2.54414e-05	-0.000126654	-7.83075e-06	-3.35913e-05	4.57434e-05	1.68497e-05	-5.33478e-05	9.8747e-05	7.97321e-05	3.78216e-05	0.000153912	-0.000412981	-0.000178951	0.000123391	-0.000130222	-7.2348e-05	-0.000146973	-0.000286642	-0.000246348	-0.000143975	-3.20113e-05	-0.00050561
0.00218783	0.000975611	0.000728377	0.00134388	0.000455057	0.000329083	0.000454934	-0.000286118	-0.000161906	0.000320104	-0.000234294	-4.03538e-05	-6.28807e-05	-0.000244127	0.000276475	0.000190115	-0.000250997	0.000390891	0.000265761	-6.36985e-05	0.000410885	-0.000496484	-0.000431159	0.000325151	-0.000272972	-0.000721389	-0.000287649	-0.000815271	-0.000689222	-0.00082118	-0.00032835	-0.00121746
0.0011066	-2.05057e-05	-0.000269243	0.000772012	-5.00394e-05	0.000459502	-0.000147411	-0.00182204	-0.000906435	3.29364e-05	0.000105019	-0.000108503	-0.000152595	-0.000465901	4.36803e-05	0.000138472	-0.000154683	0.000294132	-7.47062e-05	0.000338939	1.73538e-05	-0.00126626	-0.000533172	-0.000296806	-0.000296317	-0.00105853	-0.000159665	-0.000304883	-0.000181966	9.24604e-05	0.000411084	-0.000413501
0.00260266	0.00156026	0.00135637	0.00136467	0.00100617	0.000453584	0.000526279	0.000614424	0.000443608	0.00042457	8.57925e-05	0.000236723	0.000222985	0.000213985	-6.3956e-06	0.00010338	-1.38703e-05	1.41818e-05	-4.88901e-07	-0.000335903	2.10585e-05	0.000136184	-0.000241715	-9.15852e-05	-0.000263006	-0.00020121	-0.000502864	-0.000785695	-0.00089607	-0.000967632	-0.00119868	-0.00150846
0.00354079	0.00186363	0.00163356	0.00199981	0.00119565	0.000691402	0.000642457	-0.000342513	-0.000164512	0.000567944	-0.000182925	0.000201854	0.000185093	-4.93502e-05	5.77605e-05	0.000148643	-7.46017e-05	0.000169938	9.24493e-05	-0.000118087	-5.20538e-06	-0.000263014	-0.000530887	-0.000143937	-0.000391653	-0.000823338	-0.000513718	-0.00107686	-0.00117675	-0.00102387	-0.00128744	-0.00197157
0.000525062	0.000408131	-7.25265e-05	0.000157987	7.79888e-05	-0.000664156	0.00020952	0.000565671	7.53678e-05	0.000186648	-0.000555047	-0.000412781	5.28299e-05	0.00017657	-9.0832e-05	-0.00011362	-6.36802e-05	0.000130619	0.000335151	-0.000185307	0.000911039	0.000520102	6.96271e-05	0.000742235	8.23516e-05	0.00107349	0.000229213	-0.00031822	-0.000148116	9.78829e-06	0.000240059	-0.00054044
0.00127819	0.000709274	0.000555256	0.000927424	0.000134069	-0.000311594	0.000619128	-3.70811e-05	-0.000444641	0.00032455	-0.00102018	-0.000253224	-0.000184868	-0.000362644	0.000500332	0.000102087	-0.000335692	0.000526846	0.000788108	4.50813e-06	0.000770256	5.91766e-05	-0.000239036	0.00123246	-3.438e-05	-0.000398034	0.000197516	-0.000731604	-0.000491722	-0.000769289	6.62811e-05	-0.000819401
0.0007948	0.000388426	0.000264427	0.000407303	0.000278968	0.000245717	-5.20016e-06	-0.000127123	3.24554e-05	8.37887e-05	0.000255272	0.000167967	7.44928e-05	3.83376e-05	-9.30987e-05	5.50962e-05	1.47697e-05	-3.54176e-05	-0.000126302	-9.67068e-05	-0.000165766	-0.000177362	-0.000141353	-0.000222536	-0.000144768	-0.000261598	-0.000215006	-0.000182241	-0.000223729	-0.000248593	-0.00030459	-0.000367703
0.000640121	0.000246375	0.00048717	0.000457585	0.00012591	0.000616086	0.000177886	0.000666336	0.00077972	3.36612e-06	0.000474022	0.000225654	-4.74575e-05	-5.67925e-05	0.000231313	0.000239182	-0.000145865	0.000158619	-0.000215508	-0.00019407	2.91155e-07	-0.00024039	-0.000118077	-0.000411087	-0.000145607	-0.000629748	-0.000432913	-0.000248083	-0.00024275	-0.00062791	-0.000390526	-0.000356713
0.00234601	0.00137387	0.000945094	0.00124259	0.000771197	5.76097e-05	0.000536133	0.00032229	2.46594e-05	0.000406884	-0.000209416	1.46321e-05	0.00010637	0.000112611	0.000121606	5.72222e-05	-0.00010004	0.000137553	0.00032342	-0.00025565	0.000276189	-5.90766e-05	-0.000246034	0.000554346	-0.000225317	-4.72323e-05	-0.000317296	-0.000793528	-0.000774029	-0.000917253	-0.000705695	-0.00134169
0.00289506	0.00153189	0.00139132	0.0015944	0.000908503	0.000507362	0.000658805	0.000685657	0.000635073	0.000481397	-0.00023327	-8.35446e-05	0.000177615	9.16941e-05	1.59691e-05	0.000140625	-0.000121074	0.000258611	-4.54424e-05	-0.000255236	0.000702754	0.000258686	-0.000317156	-0.000281817	-0.000226291	2.59644e-06	-0.00041109	-0.000991288	-0.000987873	-0.000731114	-0.00100317	-0.00190241
0.00201219	0.00100244	0.000931984	0.001114	0.000717939	0.000636182	0.000256134	-0.000221122	6.63141e-05	0.000268077	0.00023037	0.000233021	0.000141042	1.66795e-05	-4.44823e-05	0.000115116	5.84068e-06	1.27661e-05	-0.000176087	-8.23408e-05	-0.000223653	-0.00029883	-0.000319255	-0.00047744	-0.000275056	-0.000606213	-0.000444824	-0.000530877	-0.000647535	-0.000544753	-0.000852629	-0.00107107
0.00182391	0.000730931	0.00042657	0.000836945	0.000546216	0.000565581	0.000128325	0.000365849	0.000712258	0.000158374	0.00059516	-0.000123111	0.00018261	0.000279522	-0.000236277	6.8584e-05	3.01781e-05	-6.86635e-06	-0.000495623	-0.000184117	0.000352508	-0.000369755	-0.000204895	-0.000833905	-0.000248855	0.000370077	-0.00057982	-0.000445484	-0.000485929	-9.31393e-05	-0.000504172	-0.00116343
0.000937452	0.000774981	0.00114781	0.000551724	0.000520035	0.000601581	0.000358277	0.00144202	0.00115687	0.000141106	0.000393361	0.000470616	0.000122735	0.000172921	0.000144082	0.000203693	-3.96129e-05	-1.79957e-05	-0.000206024	-0.000415058	-0.000198636	0.000486633	2.2098e-05	-0.000417972	-9.21852e-05	-0.000428117	-0.000452942	-0.000321889	-0.000454164	-0.000944288	-0.00107021	-0.000589435
-0.000854947	-0.000255691	-7.14666e-05	-0.000524313	-0.000168608	-0.000176177	-0.000135324	0.00083318	0.000588616	-7.88123e-05	-1.32217e-07	6.79175e-05	7.77839e-05	0.000152179	-0.000188961	-2.49931e-05	5.75646e-05	-9.22888e-05	-0.000169646	-0.000190451	0.000178985	0.000806782	0.000238337	-0.000221508	0.000170186	0.000494969	0.000186432	0.000223989	0.000219066	0.000197625	8.79614e-06	0.000325932
0.000167953	7.99901e-05	-0.000149099	2.21323e-05	1.91204e-05	-0.000172577	-2.65463e-05	5.24551e-06	-4.52264e-05	2.67029e-05	-8.92263e-06	-0.000100903	2.41995e-05	7.59129e-05	-7.98743e-05	-3.97768e-05	3.97482e-06	-5.37e-06	3.99793e-05	-5.17938e-05	0.000172402	-2.03368e-05	-3.01929e-06	0.000157632	-1.44166e-05	0.00030473	1.27347e-05	-5.28407e-05	-1.00835e-05	4.58462e-05	0.000120953	-0.00011219
-0.000118562	-5.14014e-05	-0.000548426	-0.000153214	-0.000141078	-0.000777145	-0.000130569	-0.000732878	-0.000859939	8.87651e-05	-0.000671373	-0.000355854	1.30429e-05	-2.76607e-05	-0.000234746	-0.000198183	2.61335e-05	3.16213e-05	0.000356515	0.000114567	0.000459147	0.000228382	-6.04938e-06	0.000702504	9.54511e-05	0.000686864	0.000494271	-1.83513e-05	0.000119893	0.000490976	0.000608056	1.68235e-05
-0.000190106	-0.000185469	-0.000440729	-1.44428e-05	-0.000226235	-0.000413765	-0.000162227	-0.00121646	-0.00110144	2.06457e-05	-0.000476696	-5.01741e-05	-0.000116181	-0.000306535	1.29137e-05	-4.88702e-05	-6.53065e-05	0.000116001	0.000390489	0.000202526	-4.35647e-05	-0.000251799	-0.000156225	0.000660742	-7.48292e-06	-0.000390382	0.000369216	3.28156e-06	0.000123059	0.000113179	0.000550148	0.000283003
0.00167418	0.000881831	0.000968546	0.00085921	0.000652925	0.000740283	0.000246978	0.00082354	0.000977867	0.000194338	0.000506634	0.000208813	0.000203347	0.000222805	-0.000131115	0.000148846	2.15847e-05	-2.32414e-05	-0.000471701	-0.000288369	6.62707e-05	0.00012516	-0.000144473	-0.00090888	-0.000197866	-0.000102822	-0.000550732	-0.000446767	-0.000568407	-0.000470357	-0.000955067	-0.00106984
-0.000358674	1.23914e-05	9.68071e-05	-0.000103232	-0.000168605	-0.00047811	0.000139669	0.000352031	-6.24306e-05	9.56336e-05	-0.000760824	-0.000100969	-4.51321e-05	-0.000135958	6.06787e-05	-1.69228e-05	-0.000106696	0.000190108	0.000361201	-6.49107e-05	0.000524175	0.000820277	8.80441e-05	0.000582562	0.000181132	0.000199785	0.000457242	-0.000107751	2.29033e-05	-5.44727e-05	0.000195594	3.36807e-05
0.00274362	0.00159617	0.0013518	0.00151286	0.000997512	0.000379888	0.000599841	9.50934e-05	-4.96633e-05	0.000465414	-0.000157227	0.000199123	0.000150014	5.97168e-05	0.000130555	9.50681e-05	-5.88971e-05	9.00911e-05	0.000230933	-0.0001963	-6.01299e-05	-0.000108641	-0.000331583	0.00024635	-0.000286647	-0.000500775	-0.000424976	-0.000855463	-0.000941406	-0.00104244	-0.00109938	-0.00150736
0.000945279	0.000328646	-0.00010355	0.000632998	0.000168014	-0.000122079	-0.00021286	-0.00223603	-0.00174205	0.000171435	-0.000383425	0.000206466	-4.30347e-05	-0.000426661	-0.000112055	-1.33098e-05	-2.32569e-05	6.77309e-05	0.00036203	0.000272706	-0.000515212	-0.000672264	-0.000456887	0.000492121	-0.000223473	-0.00112212	0.00022612	-0.000231725	-0.000190405	-0.000114626	0.000200729	-0.000135444
-0.000105022	-0.000393803	-0.000749283	-5.17627e-05	-0.00042109	-0.000377808	1.85055e-05	-0.000328051	-0.000243252	-4.9584e-05	-0.000311208	-0.00062768	-0.000177022	-0.000131278	0.000117455	-3.97372e-05	-0.000166098	0.000302325	0.000204109	0.000171683	0.000887573	-0.000466678	-6.48821e-05	0.000454043	3.12405e-05	0.000569084	0.000155933	-0.000102682	0.000152541	0.000416671	0.000905328	-8.81246e-05
0.000121853	0.0003969	0.000373416	-0.000110251	0.000393202	3.9707e-05	-0.000141412	0.000535901	0.000356505	5.21008e-05	0.000361329	0.000404843	0.000255903	0.000349126	-0.000361897	-6.07817e-05	0.000217518	-0.000367337	-0.000257361	-0.000287137	-0.000504552	0.000595613	0.00013847	-0.000359559	-7.24343e-06	0.000252095	-0.000103394	0.000115351	-7.50635e-05	-0.000133025	-0.0006443	-1.71959e-05
-0.000299437	-0.0003094	-0.000853593	-0.000250041	-0.000327838	-0.000651856	-2.64019e-05	-0.000448458	-0.000596279	-5.48775e-05	-0.000258807	-0.000505048	-0.000141562	2.613e-06	0.000110988	-0.000138926	-7.17631e-05	0.000105477	0.000403072	0.000139949	0.00045759	-0.000539959	2.39349e-05	0.000919631	3.30133e-05	0.000673978	0.000172111	3.28196e-05	0.000219323	0.000287099	0.000845391	0.000181194
-0.00107975	-0.000332647	0.000274497	-0.000408305	-0.000183851	-1.56564e-05	-0.00022903	-0.000265914	-0.000231036	-2.04315e-05	-0.00051444	0.000407905	4.49817e-05	-0.000273947	-0.000199116	1.90943e-05	6.54644e-05	-4.56336e-05	-6.18024e-05	6.63127e-05	-0.000330061	0.00108614	7.67437e-05	-0.00037404	0.000203336	-0.000626536	0.000549953	0.000277551	0.000202648	0.00023952	-0.000148153	0.000595757
-0.00109604	-0.000442099	-0.000564343	-0.000690138	-0.000318459	-0.000596121	-0.00024598	3.3433e-05	-0.00019815	-9.12849e-05	-0.000277841	-0.000127145	2.13626e-05	8.35309e-05	-0.000213132	-0.000149781	7.80369e-05	-0.00010461	0.000103906	-7.40642e-06	0.00017266	0.000515786	0.00021125	0.000312552	0.000190284	0.00066885	0.000412507	0.00031358	0.000368083	0.000478329	0.000470262	0.000556696
0.00029628	0.00022629	0.000624455	0.000201265	0.000275852	0.000632501	-9.07907e-06	0.000415664	0.000601933	5.22623e-06	0.000452451	0.000421917	0.000114083	5.12156e-05	-8.18344e-05	0.000129053	6.60462e-05	-0.000117951	-0.000415868	-0.000135966	-0.000446585	0.000215126	-2.57723e-05	-0.000851547	-7.29113e-05	-0.000544115	-0.000282053	-2.51148e-06	-0.00016728	-0.000264053	-0.000695468	-0.000142702
-0.00125833	-0.000703076	-0.000696075	-0.000581224	-0.000670556	-0.000655372	-2.71704e-05	4.82195e-05	-0.000230751	-0.000114011	-0.000670469	-0.000391086	-0.000216522	-0.000233166	0.000191153	-4.05973e-05	-0.000172679	0.000280017	0.000402246	0.000112817	0.000712681	0.000292691	0.000136726	0.000762748	0.000231871	0.000378831	0.000526714	0.000146742	0.000394958	0.000327519	0.000929505	0.000560885
2.6362e-05	-0.000298262	-0.000531204	-0.000149013	-0.000231389	-1.51456e-05	-8.77354e-05	0.00072468	0.000897532	-8.38929e-05	0.000256817	-0.000579488	3.90302e-05	0.00023596	-0.000249395	-2.3653e-05	-3.0055e-05	0.00011856	-0.000441115	-8.83422e-05	0.00107909	2.95629e-05	7.34017e-05	-0.000609512	4.24582e-05	0.00123817	-0.000109763	-3.93224e-05	0.00011276	0.00066788	0.000483937	-0.000386617
-0.00127265	-0.000706394	-0.000626806	-0.000648887	-0.000518496	-0.000365694	-0.000438723	-0.000414784	-0.000270344	-0.000136262	-0.000309595	-1.2718e-05	-2.74407e-05	-0.000184649	-0.000297031	-3.97012e-05	8.70247e-06	3.48343e-05	-7.72596e-05	5.95401e-05	0.000230915	0.000570987	7.0213e-05	-0.000131739	0.000173835	0.000103346	0.000536469	0.00032641	0.000437515	0.000620342	0.000639487	0.000666736
-0.00225062	-0.00134528	-0.00120186	-0.00116965	-0.000975883	-0.00047267	-0.00047373	-5.68814e-05	5.06858e-06	-0.00035476	-0.000117469	-0.000232631	-0.000195458	-0.00019143	-4.94966e-05	-2.50074e-05	-7.50896e-05	0.000114202	-4.07392e-05	0.000114071	0.000412978	0.000217384	0.000218188	6.91122e-05	0.000253882	0.000340834	0.000498177	0.000573918	0.000775877	0.000756891	0.00116228	0.00119086
0.000899931	0.000205864	-0.000224989	0.000364275	0.000246167	0.000298925	-0.000146	-0.000774532	-0.000321408	-1.19518e-05	0.000657165	4.46936e-06	4.24793e-05	0.000111057	-0.000107324	-9.17724e-06	7.3833e-05	-0.000134904	-0.000207621	6.53431e-05	-0.000383638	-0.00105957	-0.000212732	-0.000256177	-0.000262376	-0.000144354	-0.00043898	-6.75619e-05	-0.000127675	-2.84391e-06	-3.63913e-05	-0.000283534
0.000257205	0.000354387	0.000810343	0.000153094	0.000365641	0.000464832	5.54614e-05	0.000615431	0.00062368	8.14384e-05	0.000138956	0.000378916	0.000190798	0.000115914	-0.00018912	5.87344e-05	0.000122028	-0.000160951	-0.000371518	-0.000151632	-0.000311589	0.000735182	5.76605e-05	-0.000827807	2.31573e-05	-0.000225516	-0.000100504	-1.37954e-05	-0.000206752	-0.000127936	-0.00082996	-0.000237261
0.000134752	0.000307554	0.00055044	6.6121e-05	0.000248373	0.000230923	-6.15777e-05	0.000582465	0.000513567	6.40399e-05	0.00015438	0.000415634	0.000164083	0.000100261	-0.000226583	6.86018e-05	7.51936e-05	-0.000128816	-0.00026104	-0.000260303	-0.000230573	0.000733582	4.58003e-05	-0.000506746	8.50781e-06	-0.000198892	-2.45415e-05	-1.78865e-05	-0.000125357	-0.000241076	-0.000583412	-0.000103742
-0.000403445	-0.000123334	6.36587e-05	-0.000315045	-0.000123175	6.59117e-05	0.000127186	0.00181526	0.00146466	-8.82305e-05	0.000313462	-0.000158149	4.49403e-05	0.000312134	7.40486e-06	6.06967e-05	-4.35714e-05	3.7272e-05	-0.000306782	-0.00033457	0.000657896	0.000594436	0.000278182	-0.000376516	0.000126693	0.000888087	-0.000177944	2.80812e-05	7.55717e-05	-1.79417e-05	-8.18757e-05	-0.000107425
-0.000932462	-0.000536896	-0.000425786	-0.00054473	-0.000341584	-0.000185662	-0.000265319	0.000136517	0.000221855	-0.000116624	-0.000119015	-0.000159977	3.19615e-05	1.9467e-05	-0.000274178	-5.98478e-05	5.17798e-05	-1.65965e-05	-0.000237287	2.56364e-05	0.000372349	0.000526913	0.000139971	-0.000401653	0.000166239	0.000532936	0.000300744	0.000265134	0.000316257	0.000658325	0.000386082	0.000344073
0.00110479	0.000321783	7.46014e-05	0.00075584	0.000154018	6.56966e-05	-9.98293e-06	-0.00175915	-0.00126397	0.000183951	-0.000451476	-1.53994e-05	-6.86267e-05	-0.000418866	-3.42727e-07	2.56382e-05	-8.20319e-05	0.000198742	0.000256622	0.000304635	-9.99129e-05	-0.000602407	-0.000432449	0.000227198	-0.000184468	-0.00089696	0.000141489	-0.000343154	-0.000276773	-2.56878e-05	0.00014813	-0.000427788
0.000557143	0.000598421	0.00065672	0.000261177	0.000414857	0.000123073	0.000204666	0.000722207	0.000381729	0.000120509	0.00015998	0.000329678	0.000114507	0.000190704	4.69254e-05	3.73307e-05	4.38853e-05	-0.000132431	4.19967e-05	-0.00026189	-0.000335486	0.000320842	5.80101e-05	0.000100111	-4.82914e-05	-0.000121542	-0.000211107	-0.000149712	-0.000268175	-0.00061916	-0.000689659	-0.000267327
-0.00102517	-0.000131909	0.000319853	-0.000495199	-0.000180989	-0.0003488	0.000111318	0.0012241	0.000620508	1.4854e-05	-0.000571436	9.38818e-05	3.74601e-05	2.90308e-05	-7.8156e-06	-6.74646e-06	-2.0058e-05	3.78318e-05	0.000121545	-0.000211019	0.000363265	0.00142002	0.000312374	0.000162096	0.000302012	0.000379477	0.000442693	0.000119184	0.000142743	-3.02741e-05	-0.000126712	0.000312068
-0.000598656	-0.000131127	0.000458128	1.07637e-05	-0.000250565	3.32097e-05	5.63449e-05	3.81125e-05	-9.94389e-05	3.51634e-05	-0.000616767	0.000408343	-0.000134806	-0.000483525	0.000227115	0.000191929	-0.000192847	0.000277531	0.000264403	-3.95783e-05	-4.56561e-05	0.00078127	-5.26232e-05	0.000215978	0.000119429	-0.00114981	0.000421754	-6.0146e-05	2.03154e-05	-0.000467739	-5.95689e-05	0.000359321
0.000375128	-0.000153397	-0.000801059	9.02762e-05	-0.000174637	-0.000276803	-0.000191017	-0.000774211	-0.000482095	-3.21211e-05	0.00012271	-0.000411953	-6.32676e-05	2.11922e-06	-0.000119251	-6.68496e-05	-4.96911e-05	9.54826e-05	4.37092e-05	9.88967e-05	0.000433206	-0.000793453	-0.000162017	0.000270413	-0.000120618	0.000454979	-3.83398e-05	-8.57968e-05	8.41142e-05	0.000354772	0.000719979	-0.000165332
-0.000365707	-0.000191777	-8.01807e-05	5.97557e-05	-0.000264241	-0.000183301	-0.000154197	-0.00115634	-0.00101977	2.36185e-05	-0.000553168	0.000291016	-0.000159412	-0.00052471	0.000121027	8.7556e-05	-0.00013927	0.000202535	0.000397159	0.000150698	-0.000280957	3.68927e-05	-0.000206357	0.00053666	3.90515e-07	-0.00117518	0.00043701	-1.54271e-05	8.97889e-05	-0.000230555	0.000329452	0.000444698
0.00104201	0.000485891	4.49729e-05	0.000457969	0.000302834	-0.000145448	6.34123e-05	-0.000409887	-0.000346134	0.000172107	-0.000138136	-0.000197782	9.38949e-05	9.86808e-05	-0.00017721	-8.48017e-05	3.70813e-05	-6.48812e-06	6.85281e-05	8.69087e-06	0.000240614	-0.00016457	-0.000139598	0.000147716	-0.00010067	0.000376956	-3.59931e-05	-0.000278058	-0.000255074	7.81145e-05	-3.71439e-05	-0.000611863
0.00118886	0.000914502	0.00133249	0.000685805	0.000604431	0.000616254	0.00040287	0.00156265	0.00129741	0.000219423	0.000194471	0.000391073	0.000187373	0.000184639	1.50641e-05	0.000192592	-2.84394e-05	2.14188e-05	-0.000292439	-0.000429625	8.45492e-05	0.000844381	1.00709e-05	-0.000645723	-5.65532e-05	-0.000222274	-0.000363947	-0.000428715	-0.00055382	-0.000790491	-0.00116792	-0.00087232
-0.000181921	-0.000169415	-2.14116e-05	-7.44493e-05	-0.000200147	4.01618e-05	0.00016084	0.000924067	0.000785486	-4.27372e-05	-3.01909e-05	-0.000266869	-6.07944e-05	3.60294e-05	0.000126125	6.84908e-05	-0.000120956	0.000196279	-9.52177e-05	-9.72422e-05	0.000686178	0.000236277	9.89906e-05	-0.000137543	8.61546e-05	0.000445991	-3.95724e-05	-8.13365e-05	2.93054e-05	4.80209e-05	0.00016327	-0.000160171
-0.000102291	0.000114189	0.000560314	6.8293e-05	-8.11964e-05	2.89652e-05	0.000308404	0.00143019	0.00104377	8.72394e-05	-0.000453122	-7.32222e-05	-3.17769e-06	-4.13186e-05	0.00010578	0.000125383	-0.000158585	0.000274541	-2.41472e-05	-0.000239275	0.000833668	0.00111142	0.000135481	-0.000155959	0.000182334	0.000261206	0.000176652	-0.000230402	-0.000126373	-0.000199488	-0.000197433	-0.000331977
0.000396812	0.000361553	0.000746188	0.000333856	0.000332593	0.000438771	4.63345e-06	-0.000251536	-8.6589e-05	0.000106321	-1.50856e-05	0.000499485	0.000103947	-0.00012896	-8.59548e-05	8.80722e-05	6.73291e-05	-9.03633e-05	-0.000145656	-1.59936e-05	-0.000602911	0.000363762	-0.000111552	-0.000497847	-5.46261e-05	-0.000891513	-1.49253e-05	-6.39032e-05	-0.000228598	-0.000293904	-0.000694951	-0.000115949
0.00105468	0.00046091	0.000497224	0.000821761	0.000252699	0.000280032	0.000168024	-0.00135921	-0.00106404	0.000179433	-0.000335522	0.000281242	-0.000114784	-0.00045838	0.000278207	0.000119396	-0.000123258	0.000187347	0.000368298	0.000226809	-0.000519546	-0.000605168	-0.000394094	0.000377683	-0.000201696	-0.00146115	-1.19439e-05	-0.000351158	-0.000360265	-0.000579892	-0.000237639	-0.000294892
-0.00198742	-0.00123423	-0.00126887	-0.000973144	-0.000956715	-0.000667143	-0.000563739	-0.000926057	-0.000739218	-0.000263876	-0.000470163	-0.000196439	-0.000207298	-0.000383051	-0.000137482	-5.27715e-05	-9.18813e-05	0.000170861	0.000163724	0.000217325	0.000359843	0.00018515	5.96172e-05	0.000360479	0.000216585	1.84668e-05	0.000731625	0.00047446	0.000724553	0.000790909	0.00132293	0.00114871
9.70747e-06	9.22477e-05	0.000572029	5.51616e-05	2.00318e-05	0.000359783	0.000238813	0.00159674	0.00139846	1.58934e-05	6.47146e-05	-8.31456e-06	5.32509e-05	0.000110027	3.87427e-05	0.000145306	-8.34714e-05	0.000143642	-0.000339238	-0.000269165	0.000606511	0.000821246	0.000147446	-0.00066667	0.000107938	0.00030236	-0.000122121	-0.000142382	-0.000128823	-0.000147264	-0.000396149	-0.000367313
2.6629e-05	-0.000326433	-0.000551411	0.000177538	-0.000223079	-9.61855e-05	-0.000261572	-0.00229553	-0.00169107	-1.893e-05	-0.00033903	-2.98216e-05	-0.000176728	-0.000502439	5.49182e-05	-3.15377e-05	-4.562e-05	0.00011612	0.000308905	0.000490336	-0.000436287	-0.000977189	-0.000354251	0.000384176	-0.000127555	-0.00100761	0.000263998	4.56796e-05	0.000113847	0.000285211	0.000617948	0.000331358
0.000416525	0.000541722	0.00080748	0.000103842	0.00042547	0.00038232	0.000223076	0.00185938	0.0014682	5.91071e-05	0.000523897	0.000287642	0.000208302	0.000432279	-7.44929e-05	8.4725e-05	7.55548e-05	-0.000175267	-0.000382256	-0.000468115	-6.34333e-06	0.000738543	0.000217029	-0.000590261	9.51861e-06	0.000420102	-0.000403738	-0.000103011	-0.000253007	-0.000498479	-0.000913517	-0.000423989
0.00162586	0.000773987	0.000636179	0.000811924	0.000593529	0.000623677	0.000144208	0.000187179	0.00044311	0.00014985	0.000599744	0.000195341	0.00014661	0.000177732	-8.46407e-05	0.000107026	3.33337e-05	-6.77942e-05	-0.000333105	-0.000177571	-0.000200118	-0.000407089	-0.00020904	-0.000597757	-0.000265224	-0.00025988	-0.000574586	-0.000371297	-0.000483906	-0.000456363	-0.000720081	-0.000865052
-0.000182124	4.49951e-05	-0.000264542	-0.000202955	-5.44842e-05	-0.000578652	-0.000120354	-3.37044e-06	-0.000242714	7.0314e-05	-0.000399903	-0.000136975	7.83822e-05	9.08567e-05	-0.000268088	-0.000127696	4.29851e-05	-3.32386e-05	0.000163178	-9.31023e-05	0.000367554	0.000565289	8.03128e-05	0.000393322	0.000104184	0.000659221	0.000357611	3.76405e-06	8.63959e-05	0.000259126	0.000275065	1.32695e-05
0.00216482	0.00134772	0.00140211	0.00115269	0.000913541	0.000585418	0.00055193	0.000941431	0.000746178	0.000348759	0.000160067	0.000246594	0.0002055	0.000230484	6.32619e-05	0.000119492	-8.6342e-08	-7.24643e-06	-0.000107964	-0.000309291	-2.77597e-05	0.000244949	-0.00014246	-0.000320079	-0.00019685	-0.000189393	-0.00052819	-0.000650087	-0.00080217	-0.000886542	-0.00126103	-0.00131993
7.88882e-05	-0.000180098	-0.000443113	-0.000140086	-6.42571e-05	-2.37872e-05	-0.00018543	0.000137845	0.000383293	-5.23825e-05	0.000251294	-0.000375736	0.000101698	0.000232162	-0.000350651	-8.64294e-05	8.32343e-05	-5.39658e-05	-0.000397815	-7.15311e-06	0.000547319	-3.22434e-05	3.72962e-05	-0.000582396	7.61017e-06	0.000955868	-6.54592e-05	5.29028e-05	9.49199e-05	0.000676122	0.000287466	-0.000251365
0.00156236	0.000531052	-1.68248e-05	0.000755402	0.000317046	5.74049e-05	0.000215388	-0.000495157	-0.000275348	0.000168043	3.21854e-05	-0.000421179	9.72248e-06	7.19033e-05	1.66672e-05	-3.84383e-05	-4.78213e-05	0.000122911	6.30295e-05	9.61925e-05	0.000435059	-0.000809071	-0.000248523	0.000145329	-0.000203941	0.000355184	-0.000295967	-0.000440801	-0.000369317	9.6848e-06	6.59113e-05	-0.00091729
-0.000149933	-0.000357451	-0.000770474	-1.30461e-05	-0.000304616	-0.000373885	-0.000242718	-0.00176004	-0.00141256	-3.99076e-05	-0.000317039	-0.000183412	-0.000170935	-0.000341802	4.16761e-05	-7.42733e-05	-6.04875e-05	0.000113619	0.000373384	0.000353826	-0.000122975	-0.000838955	-0.000233783	0.000661026	-7.64341e-05	-0.000426081	0.000276022	5.62314e-05	0.000190219	0.000292952	0.000798158	0.000345545
0.0021728	0.00106579	0.00104804	0.00121938	0.000743889	0.00073563	0.000354667	2.20888e-05	0.000285	0.000280033	0.000263192	0.000196611	0.000125696	2.26461e-05	3.33914e-05	0.000152417	-3.31161e-05	6.91159e-05	-0.000196532	-0.000110074	-0.000107707	-0.000322947	-0.000323976	-0.000525623	-0.000285874	-0.00060393	-0.000529861	-0.000608426	-0.000713955	-0.000642917	-0.000920298	-0.00121053
0.000602782	0.00026731	0.000249172	0.000477134	-7.81778e-06	-0.00013075	0.00033887	-2.61798e-05	-0.000177466	0.00015714	-0.000608452	-0.000230911	-0.000122021	-0.000237576	0.000276809	6.2513e-05	-0.000201565	0.000340183	0.000377141	5.47874e-05	0.000571937	4.34086e-05	-0.000132315	0.000543411	6.09196e-06	-0.000164835	0.000139387	-0.000389762	-0.000236402	-0.00027501	0.000129611	-0.00045626
0.000593301	0.000138001	-0.000410459	0.00035266	-3.7812e-05	-0.000499341	-9.22208e-05	-0.00152898	-0.00133196	0.000150033	-0.000640551	-0.000257737	-6.36319e-05	-0.000269845	-0.000101401	-0.000102407	-6.03143e-05	0.000161023	0.00043186	0.00023919	0.000250167	-0.000368278	-0.000273389	0.000724625	-7.19108e-05	-0.000101215	0.000362667	-0.000228532	-7.11062e-05	0.000226838	0.000571342	-0.000217004
0.000275453	-0.000160109	-0.000728067	-0.000159763	-8.18467e-05	-0.000156738	-0.000162245	0.000485458	0.000654882	-7.34072e-05	0.000459043	-0.000629063	0.000107956	0.00042179	-0.000372067	-0.000124921	7.11186e-05	-4.93831e-05	-0.000431849	-9.31799e-05	0.000894407	-0.000272918	7.97751e-05	-0.000465903	-2.19594e-05	0.00157655	-0.000218533	-1.9258e-07	0.000106037	0.000748838	0.000488256	-0.000436423
0.00122635	0.000795013	0.00130364	0.000789146	0.000557285	0.00086391	0.000404603	0.00112897	0.00108343	0.000164849	0.000357893	0.000455337	9.77733e-05	4.03938e-05	0.000185874	0.000253945	-6.88754e-05	6.42049e-05	-0.000290453	-0.000295158	-0.000197176	0.000317236	-9.31988e-05	-0.00070246	-0.000136556	-0.000757522	-0.000501244	-0.000407345	-0.00055067	-0.000895686	-0.00114115	-0.000763319
0.000773659	0.000239536	-2.23543e-05	0.000413256	0.000134633	0.000138636	0.000162944	-0.000260343	-0.000170038	3.38532e-05	0.000230261	-0.000113461	-7.7526e-05	-5.82966e-06	0.000226754	3.78963e-05	-7.57156e-05	7.79752e-05	0.00012656	4.84645e-05	-4.15393e-05	-0.000824645	-0.000150117	0.000280678	-0.000168048	-0.000178161	-0.000321154	-0.000211399	-0.000181562	-0.000308914	1.91174e-05	-0.000322279
-0.000971984	-0.000716325	-0.00113097	-0.000655954	-0.000484101	-0.000443669	-0.000330773	-0.000469001	-0.000387002	-0.000233185	0.000249974	-0.000308156	-0.000116551	6.24072e-05	-3.16969e-05	-0.000117661	1.60082e-05	-5.99406e-05	6.91684e-05	0.000121186	7.38435e-05	-0.000657179	8.996e-05	0.000398333	2.65827e-05	0.000545412	7.15259e-05	0.000355531	0.000469403	0.000487881	0.000886001	0.0006549
0.000709713	0.000167156	-0.000686081	0.000169792	-2.10541e-05	-0.00057119	5.00122e-05	-0.000156932	-0.000266089	6.80723e-05	-6.84601e-05	-0.00063019	-2.03313e-05	0.000210286	-6.81176e-05	-0.000145927	-5.14849e-05	9.52494e-05	0.000238942	-1.7171e-05	0.000789854	-0.000577676	-5.22359e-05	0.00071071	-7.40204e-05	0.00114005	-5.23328e-05	-0.00024147	-4.36933e-05	0.000240131	0.00064404	-0.000488974
0.000152198	0.000117534	-0.000198598	-0.000140808	0.000170735	-0.000126253	-0.00013123	0.000170398	0.000146463	-5.17086e-06	0.000316739	-8.76402e-05	0.000151904	0.000334549	-0.000290064	-0.000125605	0.000159152	-0.000237928	-0.0001962	-9.58208e-05	-2.54238e-05	-8.55145e-06	9.26026e-05	-0.000177075	-2.15503e-05	0.00074428	-0.000123428	9.30382e-05	2.58408e-05	0.000269605	-6.44084e-05	-0.000109913
-8.82421e-05	5.13184e-05	5.31178e-05	-9.18935e-05	-0.000109091	-0.000318001	0.000314781	0.00127684	0.000777466	5.04323e-05	-0.000357537	-0.000415502	-1.89201e-05	0.000162643	0.000121916	-2.32965e-05	-0.000106091	0.000183657	0.000128749	-0.000165426	0.000944583	0.000592399	0.000202405	0.000307477	0.000165896	0.000978859	9.56212e-05	-0.000165742	-3.18163e-05	2.46059e-05	0.000143148	-0.000315747
-0.000139148	2.2075e-05	-0.000358677	-0.000258748	-2.62051e-05	-0.000400054	6.46871e-05	0.000622418	0.000225337	-4.13885e-05	0.000182928	-0.000219345	2.65033e-06	0.000304325	5.80258e-05	-0.000100672	1.87908e-05	-9.23323e-05	0.000164329	-0.000152376	0.000190978	-0.000158479	0.000177457	0.000572163	2.33723e-05	0.000835601	-0.000117635	4.91893e-05	9.35381e-05	-7.38951e-05	0.000201271	5.55022e-05
-0.000218271	3.42992e-05	-0.000682137	-0.000427894	-1.60155e-05	-0.000884751	-8.04576e-05	0.000157027	-0.000300721	1.8197e-05	-0.00015725	-0.000414338	9.1422e-05	0.000399096	-0.000232355	-0.000280165	0.000128392	-0.000200137	0.000278663	-8.67547e-05	0.000355862	8.86181e-05	0.000216084	0.000830341	9.19923e-05	0.00146026	0.000181777	0.000111342	0.000176589	0.000382709	0.000458422	6.33303e-05
-0.000975799	-0.000412323	-0.000278563	-0.000542084	-0.000337036	-0.0003267	-0.000136402	0.000563045	0.00035634	-8.2127e-05	-0.000250614	-0.000100189	4.74337e-06	2.53521e-05	-0.000141377	-3.37048e-05	-7.70242e-06	3.38811e-05	-4.60961e-05	-9.38796e-05	0.000437354	0.000748737	0.000198535	-2.75562e-05	0.000201496	0.00052177	0.000338177	0.000194361	0.000277824	0.000341459	0.0003214	0.000357799
-0.000199552	-3.69744e-05	-0.00027774	-0.00047142	-4.16961e-05	-0.00023119	4.02894e-05	0.00231617	0.0018703	-6.91153e-05	0.00045915	-0.000528095	0.000204177	0.000705193	-0.0003544	-9.24203e-05	7.42376e-05	-9.6431e-05	-0.00052609	-0.000471891	0.0012192	0.00080664	0.000409464	-0.000550646	0.000164342	0.0022005	-0.000214027	3.03281e-05	0.000107154	0.000477249	7.63874e-05	-0.000439597
-0.000861988	-0.000873194	-0.00121522	-0.000456456	-0.000608145	-0.000245037	-0.000352818	-0.00120152	-0.000799868	-0.000257922	0.000200032	-0.000307102	-0.00023892	-0.000217007	0.000118265	-4.01014e-05	-7.59199e-05	9.26533e-05	0.000121614	0.000313834	-2.0257e-05	-0.00114815	-9.37914e-05	0.000373631	-5.0003e-05	-0.000105214	6.55724e-05	0.000302481	0.000462016	0.00046831	0.00107735	0.000698936
0.00051526	0.000317813	0.000634125	0.000239426	0.000337294	0.000649248	-2.1168e-05	0.000800192	0.000993148	2.94866e-05	0.000544907	0.000310267	0.000192356	0.000192709	-0.000244055	0.000117479	8.94166e-05	-0.000127438	-0.000602411	-0.000240641	-0.000126086	0.000420654	4.33413e-06	-0.00112991	-6.65799e-05	-9.10975e-05	-0.000334181	-6.56651e-05	-0.00021428	-0.000115351	-0.000731848	-0.000404076
0.000363066	0.000250168	7.83524e-05	0.000231328	0.000134278	-0.000292075	9.12865e-06	-0.000892378	-0.000883008	0.000153415	-0.000562785	-1.77919e-05	2.47985e-05	-0.000148784	-9.22109e-05	-9.3052e-05	2.9528e-05	1.18113e-05	0.00030001	0.000153758	-7.01378e-05	0.00011653	-0.000122318	0.000410626	1.94035e-06	-0.000162172	0.000303772	-0.000121385	-0.000114438	8.84391e-05	3.76806e-05	-0.000134675
-0.000493375	1.53102e-05	0.00060603	-0.000140373	5.84801e-05	0.000343319	-4.30282e-05	0.000587488	0.000492147	-2.46087e-05	0.000100769	0.000572353	6.03896e-05	-7.22327e-05	-1.00964e-05	0.000134704	2.5231e-05	-8.19171e-05	-0.000185571	-0.000182771	-0.000494223	0.000747717	8.84757e-05	-0.000463152	6.62496e-05	-0.000721613	3.99875e-05	0.000130641	4.03927e-06	-0.00037402	-0.000575637	0.00031484
0.00042236	0.000390449	0.000458097	0.000249288	0.000167425	-0.000113333	0.00031791	0.000714713	0.000352453	0.000150243	-0.000383316	-0.00010201	3.10405e-05	5.44551e-05	9.5595e-05	7.84622e-06	-6.24011e-05	0.000114642	0.000166913	-0.000125256	0.000428677	0.000532326	5.76932e-05	0.00024262	6.92406e-05	0.000298505	6.32452e-05	-0.000257962	-0.000224516	-0.000240607	-0.000249059	-0.000432375
0.000597522	3.61247e-05	-0.000702073	0.000208781	-7.57167e-05	-0.000575207	-2.69198e-05	-0.00106115	-0.000930237	9.45902e-05	-0.000431073	-0.000625425	-4.87438e-05	-2.34109e-05	-0.000111933	-0.000180223	-2.8972e-05	0.000126625	0.000314756	0.000234997	0.000630062	-0.000594609	-0.000159349	0.000657766	-5.07775e-05	0.00073943	0.000192777	-0.000194462	-1.40972e-05	0.000515867	0.000748512	-0.000370743
0.000226233	0.000544969	0.000644897	7.33385e-05	0.000282839	-0.00010988	0.000343879	0.0015318	0.000824275	0.000111478	-5.99981e-06	0.000202595	8.02368e-05	0.000265613	0.000160162	4.11921e-05	-2.74368e-05	-4.56175e-05	0.000169785	-0.000401403	6.87535e-05	0.000707082	0.000211355	0.000405632	6.27848e-05	0.000304201	-0.000128625	-0.000171501	-0.000212325	-0.000725684	-0.00058559	-0.000232365
-0.000687385	-0.000218124	-0.000253716	-0.000393143	-0.000333837	-0.000598263	1.8573e-05	0.000860642	0.00041702	1.27767e-05	-0.00056863	-0.000292087	-1.18698e-05	3.60796e-05	-9.56302e-05	-4.63051e-05	-9.17166e-05	0.000172903	0.000160636	-0.000177464	0.000926551	0.000969429	0.000202845	0.000379229	0.000235603	0.000870936	0.000445362	-1.17295e-05	0.000179848	0.000241074	0.000449971	7.47105e-05
-0.000625101	-0.000538242	-0.000851019	-0.000203614	-0.000458215	-0.000617867	-0.000215657	-0.00199173	-0.00177206	-4.30111e-05	-0.000726752	-0.000238084	-0.000232268	-0.0004699	0.000126298	-0.000122149	-7.72481e-05	0.000158805	0.000605927	0.000476533	-0.000110715	-0.000645622	-0.000184669	0.00100081	2.80338e-05	-0.00047988	0.000547417	0.000139769	0.000299288	0.000401984	0.000978526	0.000607295
0.00153797	0.000185922	-0.000529355	0.000729487	0.000144372	0.000302906	-7.82694e-05	-0.00123786	-0.00049819	2.78149e-05	0.000532949	-0.000434828	-4.93577e-05	-1.13758e-05	-6.02119e-05	6.49173e-06	-5.10259e-05	0.000117315	-0.000185444	0.000214976	0.000253462	-0.00160849	-0.000405042	-0.000225846	-0.000346222	5.77409e-05	-0.00048726	-0.000323297	-0.000224152	0.00023755	0.00041235	-0.000745083
0.000413107	-0.000187462	-0.000796182	0.000222146	-0.000270911	-0.000360675	0.000127768	-0.000899806	-0.000783979	-2.29135e-05	-0.000167906	-0.000625892	-0.000248058	-0.000155038	0.000340847	-5.5899e-05	-0.000181983	0.000277192	0.000452859	0.000281889	0.000505117	-0.00127728	-0.000185108	0.000935807	-0.000114144	0.000243098	-6.50235e-05	-0.000193721	3.62503e-05	0.000106651	0.000891473	-0.000157327
0.000431789	0.000449719	0.000392348	3.35188e-05	0.000358059	-7.25691e-06	8.03815e-05	0.00110328	0.000835134	0.000106229	0.000146511	-2.07628e-05	0.00024419	0.000420289	-0.000321143	-7.09898e-05	0.000140653	-0.00018803	-0.000294246	-0.000292429	0.000284058	0.000751261	0.000174223	-0.000433177	5.28039e-05	0.000926983	-0.000112101	-8.30537e-05	-0.000173476	7.80672e-05	-0.000505363	-0.000485123
-0.00111919	-0.000342087	-0.00039942	-0.000700892	-0.000330802	-0.00073623	8.90405e-05	0.000909044	0.000249178	-6.43513e-05	-0.000453557	-0.000332009	-3.88502e-05	0.00018125	6.99914e-05	-0.000149339	-6.77231e-06	4.08181e-08	0.000318957	-8.62391e-05	0.000537356	0.000664612	0.000354766	0.000734807	0.000272868	0.00107604	0.00035887	0.000203763	0.000304376	0.000237372	0.000429623	0.000414437
0.000583875	0.000730886	0.00134096	0.000268979	0.000520132	0.000490777	0.000445064	0.00249421	0.00196827	0.000172343	0.000116936	0.000219596	0.00026649	0.000407276	-9.81115e-05	0.000119278	4.44725e-05	-5.46202e-05	-0.000462816	-0.000515082	0.000444837	0.00151322	0.000270213	-0.000914997	0.000127348	0.00059058	-0.000260107	-0.000268675	-0.000420256	-0.000443263	-0.00121226	-0.000795393
-0.0024576	-0.00146619	-0.00175143	-0.00131461	-0.0011299	-0.00114689	-0.000543658	-0.00108929	-0.00112911	-0.000311561	-0.000695288	-0.000510264	-0.000267084	-0.000301497	-6.01872e-05	-0.000205275	-6.49784e-05	0.000131314	0.00044914	0.000344406	0.000490783	-6.79845e-06	0.000182792	0.000979372	0.00030371	0.000606915	0.000884507	0.000615705	0.000913766	0.00105856	0.00174499	0.00140831
-4.48349e-05	0.000121565	-0.000159787	-1.11018e-05	3.62406e-05	-0.000444735	-9.72534e-05	-0.000945849	-0.00106889	6.94587e-05	-0.000354359	0.00015893	-2.50877e-05	-0.000129444	-1.05661e-06	-9.32075e-05	3.03847e-05	-7.45723e-05	0.000449238	8.78951e-05	-0.000444501	-0.000115538	-7.31656e-05	0.000812405	-2.14845e-05	-0.000355239	0.000269003	2.96475e-05	3.35104e-05	-0.000159318	0.000149759	0.000285834
0.00037667	0.000635476	0.00126508	0.000154879	0.000487899	0.00048889	0.000243093	0.00219703	0.00181001	0.00015162	0.000144208	0.000367708	0.00031345	0.00036875	-0.000283871	0.000112632	9.80757e-05	-0.00012523	-0.000571878	-0.000518453	0.000276205	0.00167968	0.000248903	-0.00112349	0.000132187	0.000441459	-0.00014752	-0.000164452	-0.000339285	-0.000301379	-0.00119553	-0.000624206
0.000218838	-0.000467822	-0.00140295	-4.071e-05	-0.000370612	-0.000469349	-0.000323532	-0.00155498	-0.00104123	-0.000104393	0.000104479	-0.00071134	-0.000139249	-4.74816e-05	-0.00013319	-0.000158418	-4.01468e-05	0.000110121	0.000118973	0.000326795	0.000517844	-0.00139738	-0.000223069	0.000461582	-0.00014665	0.000675018	1.45797e-05	1.38324e-05	0.000246983	0.000769735	0.00124451	-1.7178e-05
0.00124851	0.000911552	0.00108259	0.000634997	0.000560489	0.000321248	0.000360128	0.0015104	0.00120262	0.000257165	-8.71933e-06	0.000139336	0.000223643	0.000258062	-0.000144727	0.00010513	-1.20247e-05	4.09373e-05	-0.000257244	-0.000426534	0.000490126	0.000991733	3.03041e-05	-0.000520545	-1.2991e-05	0.000354729	-0.000215116	-0.000468812	-0.000522572	-0.000484497	-0.000908889	-0.001017
0.00253495	0.000955902	0.000303203	0.00136748	0.000502641	0.000254621	0.000452273	-0.000537662	-0.000289912	0.000285946	3.97649e-05	-0.000404728	-5.60081e-05	-4.35624e-05	0.000243226	7.83354e-05	-0.000190897	0.000313585	0.000215371	4.69745e-05	0.000544967	-0.00119979	-0.000443666	0.000379454	-0.000352868	-8.87183e-05	-0.000514158	-0.00080889	-0.000676406	-0.000512678	-8.45297e-05	-0.00141418
2.89722e-05	0.000247981	0.000158878	-3.05806e-06	-7.77601e-05	-0.000601039	0.000295829	0.00120305	0.00055236	0.000161452	-0.000756226	-0.00034892	1.84187e-05	8.92637e-05	2.52549e-06	-3.60259e-05	-0.00013363	0.000242382	0.000304753	-0.00025627	0.00112651	0.00109742	0.000173167	0.000598262	0.000209119	0.000976563	0.000368882	-0.000288637	-9.30592e-05	-5.71107e-05	0.000168452	-0.000408132
0.00126434	0.00049837	3.22887e-05	0.000505738	0.000356624	0.000137815	6.76654e-05	8.01403e-05	0.000242035	0.000111187	0.00036562	-0.000229987	0.000120651	0.000263443	-0.00018311	-3.1792e-05	4.11564e-05	-3.95417e-05	-0.000211047	-0.000100201	0.000307137	-0.000430879	-0.000122626	-0.000249769	-0.000173968	0.000574515	-0.00036616	-0.000290989	-0.000287965	3.16541e-05	-0.000144922	-0.000779624
0.00188605	0.0011329	0.00124872	0.000980951	0.000716159	0.000557138	0.000612219	0.00166083	0.00136809	0.00028736	0.000186253	1.22807e-07	0.000172349	0.00030542	9.85979e-05	0.000144508	-6.77631e-05	0.000107643	-0.000223948	-0.000387337	0.000530059	0.000431702	-3.46804e-05	-0.000460154	-0.000115985	0.000324836	-0.000543264	-0.000650974	-0.000714763	-0.000727826	-0.00105209	-0.00137591
0.000653177	-4.2285e-07	-0.000313864	0.000443826	-0.000142444	-0.000112816	5.89787e-05	-0.000872265	-0.000582563	7.74476e-05	-0.000363831	-0.000386165	-0.000138852	-0.000276505	9.55298e-05	2.43877e-05	-0.000168891	0.000320008	0.000210923	0.000205094	0.000578535	-0.000560638	-0.00026677	0.000315536	-8.95797e-05	-0.000108749	9.76524e-05	-0.000303958	-0.000106586	0.000147885	0.000550567	-0.000395316
0.000641746	0.000512769	0.000301507	0.000419014	0.000143019	-0.000427226	0.000236229	-7.98559e-05	-0.000432723	0.000231985	-0.000712947	-4.04976e-05	-1.75073e-05	-0.000137254	8.2077e-05	-8.09519e-06	-0.000119118	0.000193127	0.000497177	-8.33026e-05	0.000366329	0.00041766	-9.31267e-05	0.000831557	1.83119e-05	-5.12312e-05	0.000287338	-0.000373504	-0.000253212	-0.000386977	6.87724e-07	-0.000396162
0.0010963	0.000600046	0.000378785	0.000539485	0.000323976	-4.04913e-05	0.000314916	0.000419433	0.000235709	0.0001974	-0.000195519	-0.000223445	6.39137e-05	0.00012762	2.19504e-05	-1.15309e-05	-4.70204e-05	0.000103549	9.90225e-05	-0.000106194	0.000495201	9.95763e-05	-5.93188e-05	0.00017495	-5.0931e-05	0.000441325	-0.000120615	-0.000397761	-0.000356278	-0.000201332	-0.000235067	-0.000782272
-0.00102127	-0.000926744	-0.00118447	-0.00055321	-0.000693851	-0.000415418	-0.000481039	-0.000962751	-0.000528128	-0.000188181	-0.00022177	-0.000433295	-0.000124183	-0.00022678	-0.000259786	-7.1389e-05	-5.42298e-05	0.000164742	-8.22856e-05	0.000240078	0.000620717	-0.000189914	-5.1977e-05	-6.6477e-05	9.43279e-05	0.000402524	0.000440064	0.000263375	0.000493673	0.000962071	0.00118286	0.000506008
0.00196313	0.0013816	0.00178564	0.00108345	0.000995884	0.000974517	0.000572859	0.00163859	0.00137155	0.000280783	0.000600082	0.000632201	0.000230231	0.000293771	0.000160454	0.000242755	9.26343e-06	-9.72865e-05	-0.000311999	-0.000493651	-0.000451433	0.000393262	-6.34552e-05	-0.000680259	-0.000218406	-0.000629727	-0.000772222	-0.000559841	-0.00081878	-0.00130807	-0.0017231	-0.00114453
0.000805449	0.000352407	0.000347613	0.000244604	0.000414716	0.000556303	1.08647e-05	0.000732388	0.000954566	1.78487e-05	0.000731988	1.34771e-06	0.000220101	0.000400967	-0.000283533	8.90022e-06	0.000154856	-0.000211923	-0.000637182	-0.000171224	9.6106e-06	-4.06174e-05	2.86755e-05	-0.00107301	-0.000110965	0.000541818	-0.000508866	-6.41145e-05	-0.000220687	0.000139759	-0.000594284	-0.000599678
-0.000571902	-0.000141587	-0.00053623	-0.000559039	-7.28676e-05	-0.000552103	-4.98347e-05	0.000529889	9.49572e-05	-8.83187e-05	0.000171499	-0.000230359	4.52953e-05	0.000388497	-5.86111e-05	-0.000189834	0.000115092	-0.000228478	0.000138358	-0.000107857	4.91111e-05	-3.46437e-05	0.000275642	0.000557035	8.76641e-05	0.00109016	-1.27851e-05	0.000241477	0.000237746	0.000184337	0.000261827	0.000308788
-0.000829847	-0.00104097	-0.00184797	-0.000512628	-0.000817778	-0.000906292	-0.000557541	-0.00217261	-0.00159812	-0.00015605	-0.000585339	-0.000864352	-0.000202607	-0.000315446	-0.000290938	-0.000236531	-5.54916e-05	0.000219936	0.000255486	0.000529155	0.000836717	-0.000832908	-0.000179787	0.000588731	5.85147e-05	0.000753695	0.00064374	0.000227698	0.000571909	0.00139318	0.00184364	0.000479002
-0.00237006	-0.00146371	-0.00214651	-0.00125439	-0.00115069	-0.00148845	-0.000587017	-0.00235259	-0.00237351	-0.000303984	-0.000843619	-0.000510522	-0.000388979	-0.000456377	0.000130277	-0.000295756	-7.11417e-05	9.41721e-05	0.000947761	0.000574244	-2.84784e-05	-0.000854844	4.55613e-05	0.00191546	0.000199446	0.00017025	0.000949392	0.00064728	0.000964193	0.000896517	0.00207922	0.00170249
-0.000388179	-0.000371765	-0.000870565	-0.000282007	-0.000364589	-0.000563751	-0.000142638	-0.000490059	-0.000532432	-8.23223e-05	-0.000141576	-0.000380503	-0.000128048	-3.2067e-05	3.2209e-05	-9.78128e-05	-7.10623e-05	9.6212e-05	0.000291078	9.33632e-05	0.000381318	-0.000477218	-2.51713e-06	0.000723754	1.544e-05	0.000493748	0.000173976	6.99582e-05	0.000255845	0.000278505	0.000837515	0.000263399
-0.000690949	-0.000441932	-0.00084906	-0.000383733	-0.000327653	-0.00062406	-0.000190934	-0.00135446	-0.00135736	-9.10799e-05	-0.00031624	-0.000182304	-0.000161873	-0.000172771	0.000120827	-0.000164434	8.94763e-06	-3.42355e-05	0.000521092	0.000316695	-0.000313901	-0.000702991	-3.07535e-05	0.00101923	1.64838e-05	-7.06032e-05	0.00030571	0.000244831	0.000322564	0.00025886	0.00076264	0.000666452
-0.000563708	4.10444e-05	0.00015031	-0.000536079	4.73979e-05	-0.000194423	6.82691e-05	0.00206476	0.001469	-3.91254e-05	0.000224855	-8.675e-05	0.000197653	0.000540305	-0.000234129	-6.78902e-05	0.000111191	-0.000188158	-0.000316252	-0.00043371	0.000523618	0.00112977	0.000431476	-0.000337664	0.000210013	0.00139366	-4.64333e-05	0.000142511	9.91266e-05	0.000125354	-0.000300658	-5.30539e-05
-0.00122705	-0.000627987	-0.000580427	-0.000482424	-0.000484866	-0.000572511	-0.000439133	-0.00173859	-0.00153671	-5.03038e-05	-0.000832722	0.000152302	-0.000113939	-0.000510348	-0.000160078	-8.71262e-05	1.43697e-06	5.41571e-05	0.00038817	0.000331035	-0.000310182	0.000314675	-9.53493e-05	0.000521491	0.000144317	-0.000725678	0.000823209	0.000312496	0.000402343	0.00047912	0.000710173	0.000908858
-0.000265554	-0.000211966	0.000147144	-4.90626e-05	-3.90403e-05	0.000339424	-0.00024643	-0.00051324	-8.41365e-05	-3.00359e-05	-1.57401e-05	0.000229308	6.44467e-05	-0.000177222	-0.000253942	4.69234e-05	7.2347e-05	-4.05899e-05	-0.000346831	0.000114186	-0.000235543	0.000325356	-8.15545e-05	-0.000822278	2.2049e-05	-0.000511278	0.000154075	0.000139641	6.14604e-05	0.000351844	-0.000140272	0.000148255
0.000159198	-0.00012199	-4.27331e-06	0.000384072	-0.000212935	3.70255e-05	9.26989e-05	-0.00124121	-0.000979738	4.88392e-05	-0.000556247	7.00982e-06	-0.000240788	-0.000569828	0.000353649	0.000110367	-0.000210895	0.00034184	0.000423191	0.000314524	-5.48606e-05	-0.000502079	-0.000295014	0.00050688	-6.15555e-05	-0.00116187	0.000227996	-0.000189122	-6.21125e-05	-0.000220569	0.000350956	7.95928e-05
-0.00026709	-0.000260429	-0.000794809	-0.00022271	-0.000253116	-0.000641991	-0.000254143	-0.00102206	-0.000954207	-9.34931e-06	-0.000361465	-0.000298695	-4.71254e-05	-7.72755e-05	-0.000180119	-0.000158273	1.08215e-05	1.98358e-05	0.000285816	0.000160938	0.000238113	-0.000242946	-5.96618e-05	0.000628413	2.34145e-05	0.000411455	0.000360366	7.82627e-05	0.000219988	0.000470604	0.000758162	0.000227769
0.000940965	0.000556942	0.000231934	0.000426461	0.000240943	-0.000272616	0.000391724	0.000649998	0.000258072	0.000190214	-0.00031126	-0.000369843	2.46114e-05	0.000176094	0.000111278	-4.87567e-05	-7.99609e-05	0.000139126	0.000261294	-0.000128076	0.000691915	0.000110382	1.37554e-05	0.000537431	-4.31308e-06	0.000749825	-7.26896e-05	-0.000401053	-0.000306127	-0.00022089	-6.48819e-05	-0.000737298
0.0011101	0.000825476	0.000862997	0.000605652	0.000549932	0.000190259	0.000372829	0.000466922	0.000183432	0.000219435	-5.54901e-05	0.000213543	9.94308e-05	0.000114224	0.000127145	3.7547e-05	9.25752e-06	-4.08424e-05	0.000139446	-0.000159469	-0.0002149	0.000181113	-4.5305e-05	0.000167081	-8.71433e-05	-0.000218271	-0.000228574	-0.000341737	-0.00045227	-0.00065498	-0.00077173	-0.000611944
-0.000722104	-0.00028631	-0.000501628	-0.00042024	-0.000310712	-0.000763728	-9.50366e-05	-0.000263429	-0.000539791	1.77265e-05	-0.000724755	-0.000304312	-3.25437e-05	-6.0849e-05	-0.000123254	-0.000159763	-7.14063e-06	6.53223e-05	0.000353944	8.18806e-05	0.000490236	0.00052551	0.000115326	0.000673529	0.000196866	0.000642208	0.000568229	0.000102452	0.00024327	0.00045393	0.000611373	0.000292754
0.00211917	0.000982947	0.00100388	0.00115233	0.000754536	0.000919218	0.000233393	6.45021e-05	0.000490755	0.000225801	0.000554114	0.000265263	0.000170799	8.70391e-05	-8.23543e-05	0.000168961	1.7117e-05	-8.17067e-06	-0.000435647	-0.000137748	-0.0002177	-0.00037939	-0.000320727	-0.000926524	-0.000315476	-0.000597988	-0.000641015	-0.000523007	-0.000671769	-0.000530864	-0.00098786	-0.0011717
-0.000478392	-0.000354203	-0.000692415	-0.000317746	-0.000253697	-0.000374957	-0.000212209	-0.000698707	-0.00064287	-9.9504e-05	9.40378e-07	-0.000145511	-8.13036e-05	-3.435e-05	-1.30302e-05	-9.63724e-05	1.3429e-05	-4.07517e-05	0.000191489	0.000131457	-9.39108e-05	-0.000478214	-3.99278e-06	0.00048024	-5.2914e-06	0.000148336	0.00012689	0.000186713	0.000256267	0.000246072	0.000566049	0.000419965
0.000936128	0.00106554	0.00173008	0.000708326	0.000649461	0.000409418	0.000596959	0.0013306	0.000724033	0.00030852	-0.000378948	0.00063978	0.000115744	-3.31131e-05	0.000281688	0.000190551	-6.80506e-05	5.45884e-05	0.00019233	-0.000353974	-0.000317944	0.00116818	3.13444e-05	5.29034e-05	2.4987e-05	-0.000866183	-8.69922e-05	-0.000444683	-0.000608895	-0.00121244	-0.001374	-0.000603325
0.000942232	0.000362618	0.000743031	0.00053208	0.000217185	0.000794405	0.000332569	0.00177987	0.00184988	5.21845e-05	0.000491279	-9.07177e-05	7.75631e-05	0.000183027	4.51646e-05	0.000240693	-0.000129733	0.000218367	-0.000614813	-0.000333245	0.00080344	0.000361643	7.57238e-07	-0.00113786	-5.55237e-05	0.000289202	-0.000522746	-0.000387683	-0.000367512	-0.000277377	-0.000579315	-0.000941815
0.000155954	-0.000470078	-0.00105519	-1.60455e-05	-0.000303214	-9.0597e-05	-0.00022198	-0.00113781	-0.000599241	-0.00014205	0.000320558	-0.000553998	-0.000138372	-4.05285e-05	-1.15585e-05	-7.76982e-05	-3.69137e-05	8.82195e-05	-5.26442e-05	0.000306724	0.000303695	-0.00135726	-0.000182902	7.17335e-05	-0.000147514	0.000376647	-0.000167661	5.14921e-05	0.000196001	0.000601744	0.000895651	-1.35973e-06
0.000319356	0.000199893	-0.000133661	0.000156184	-1.39253e-05	-0.00047498	0.00020178	-5.38842e-05	-0.000356965	0.00011172	-0.000476736	-0.000305091	-6.43882e-05	-1.76967e-05	0.000135263	-7.30319e-05	-9.10826e-05	0.000146898	0.000432263	1.63861e-05	0.000452942	-3.32847e-05	-1.36073e-05	0.000826767	2.79715e-05	0.000398358	0.000162388	-0.000215959	-8.4862e-05	-9.29075e-05	0.000294273	-0.000237331
-0.000863679	-0.000275987	-0.000415445	-0.000606414	-0.000196251	-0.000468981	-3.2185e-05	0.000624497	0.000188943	-0.000108746	3.13819e-05	-0.000137788	-6.7637e-06	0.000239809	2.65437e-05	-0.000120074	5.32554e-05	-0.000132836	0.000150338	-9.91556e-05	7.38589e-05	0.000188153	0.000276985	0.000487802	0.000137562	0.000762012	9.06829e-05	0.000257497	0.000275192	0.000110819	0.000260109	0.000447109
0.00188728	0.000535905	-4.95433e-05	0.000859953	0.000377147	0.000471739	0.000175589	-3.89531e-05	0.000388928	8.39273e-05	0.000723336	-0.000403245	3.26653e-05	0.0002325	4.89929e-06	5.28876e-05	-5.31211e-05	9.07161e-05	-0.000307457	-3.4109e-05	0.000439872	-0.00124166	-0.000274171	-0.000394506	-0.000328812	0.00042298	-0.000730672	-0.000461675	-0.000412511	-8.86842e-05	-5.77036e-05	-0.00110551
0.00121395	0.000845185	0.00114266	0.00079815	0.00053297	0.000525589	0.000512221	0.000682057	0.000430937	0.000196144	8.82142e-05	0.000380028	3.48573e-06	-3.15339e-05	0.000401036	0.00018567	-0.000104356	8.57284e-05	0.000149474	-0.000184858	-0.000353688	-2.29857e-05	-0.000109231	0.000112694	-0.000143363	-0.000850596	-0.000407387	-0.000430407	-0.000538806	-0.00107974	-0.000943221	-0.000615489
-0.000793539	-0.000357919	-0.000108505	-0.000381073	-0.000309149	-0.000177642	3.36962e-05	0.000651961	0.000434836	-6.80921e-05	-0.000279041	-0.000147405	-5.2846e-05	-3.28453e-05	5.08501e-05	9.76978e-06	-6.42076e-05	0.000117537	1.16244e-05	-3.87359e-05	0.000462133	0.000568935	0.000170019	1.00861e-05	0.00018307	0.000345482	0.000237559	0.000107035	0.000189221	0.000192327	0.000236924	0.000237612
0.00122331	0.000350534	0.00023469	0.00078127	0.000380107	0.000616502	-5.34877e-05	-0.00191509	-0.00118884	7.1722e-05	0.000340387	0.000314063	-4.64623e-05	-0.000295757	0.000117086	6.86881e-05	3.54046e-05	-5.88754e-05	1.1609e-05	0.000349194	-0.00103981	-0.00137009	-0.000451633	-0.000185909	-0.000346117	-0.00145876	-0.000360755	-0.000156497	-0.000302199	-0.000292328	-0.000315553	-0.000228794
0.00259478	0.00135142	0.00150442	0.00128079	0.000969202	0.0010222	0.000631521	0.00197794	0.00198414	0.000320819	0.000580393	-8.20452e-05	0.000303861	0.000485309	-0.000106499	0.000175328	1.84038e-06	5.57709e-05	-0.000705307	-0.000436138	0.000715538	0.000379324	-8.86015e-05	-0.00134853	-0.000200305	0.000616642	-0.000855731	-0.000770228	-0.000907338	-0.000519668	-0.00139013	-0.00192828
-0.00100496	-0.000710102	-0.000893162	-0.000657722	-0.000482857	-0.000334673	-0.000313473	3.32582e-05	0.000130912	-0.000196304	9.6841e-05	-0.000357591	-3.90029e-05	8.54107e-05	-0.000197997	-9.13707e-05	2.12641e-05	-4.4918e-06	-0.000167938	4.82512e-05	0.000474278	-1.45527e-05	0.000142063	-0.000113947	0.000117844	0.000809585	0.000182137	0.000308414	0.000429178	0.000711987	0.000751746	0.000440833
-0.000221065	-0.000176727	-0.000306926	1.48528e-05	-0.00024771	-0.000389746	-4.32629e-05	-0.000975447	-0.00095317	3.43261e-05	-0.000599602	-8.8708e-05	-0.000146674	-0.000340816	0.00011975	-2.4085e-05	-0.000108879	0.000186391	0.000442535	0.000203532	8.03591e-05	-0.000134345	-0.000130079	0.000707204	2.95479e-05	-0.000405924	0.000386473	-4.35856e-05	9.05551e-05	3.9904e-05	0.00050799	0.000235556
0.00160528	0.00125809	0.00158572	0.000898841	0.000751421	0.000417038	0.000678878	0.00197979	0.00138214	0.000344293	-0.000116128	0.000247154	0.000192002	0.00025071	0.000138453	0.000163693	-7.6933e-05	9.84802e-05	-4.5971e-05	-0.000498514	0.000387919	0.0010547	4.75378e-05	-0.000205777	-2.41601e-05	8.86181e-05	-0.000336564	-0.000644682	-0.000733053	-0.00101122	-0.00128357	-0.0012126
-0.000135163	0.000242276	0.0003556	-0.000267166	0.000264239	6.03293e-05	7.59344e-05	0.0014374	0.00103333	-9.63764e-06	0.000406707	0.000134904	0.000198344	0.000470045	-0.00015949	-4.73707e-05	0.000154677	-0.000277528	-0.000287249	-0.000328465	-7.15447e-05	0.000645046	0.000296616	-0.000362062	7.93224e-05	0.000767619	-0.000222243	0.000118128	-3.05315e-05	-0.000105634	-0.000576201	-7.66914e-05
0.000556309	0.00059004	0.000504493	-1.42591e-06	0.000438823	0.000121738	0.000348433	0.00243959	0.00179784	4.32921e-05	0.000675645	-9.4099e-05	0.000222128	0.00073284	-4.33325e-05	-1.6465e-05	9.11046e-05	-0.000212838	-0.000335742	-0.000543559	0.000407419	0.000511452	0.000349128	-0.00029345	2.23151e-05	0.00139164	-0.000570258	-0.000134308	-0.000235637	-0.000381849	-0.000721624	-0.000627871
0.00116664	7.52931e-05	-0.000434766	0.000733284	-1.67678e-05	0.000166427	-5.7029e-06	-0.00178699	-0.00114806	4.4233e-05	6.06254e-05	-0.000258894	-0.000200429	-0.000358438	0.000222275	5.67823e-05	-0.000159531	0.00025878	0.000231357	0.000355492	-2.08132e-05	-0.00159829	-0.000472371	0.000366855	-0.000304451	-0.000761049	-0.000218282	-0.000321026	-0.000181619	-6.58374e-05	0.000527714	-0.000382136
-0.00110021	-0.000132886	0.00042159	-0.000573121	4.44943e-05	-1.37559e-06	-0.000225226	0.00036382	0.000159168	-3.84442e-05	-0.000117856	0.000575048	0.0001686	4.89976e-05	-0.000279583	-3.44362e-05	0.00019781	-0.00030542	-0.000176819	-0.000121419	-0.000676408	0.00120388	0.000239316	-0.000436253	0.00019595	-0.000275159	0.000333575	0.00039524	0.000190332	7.18137e-05	-0.000532301	0.000646506
1.90878e-05	0.000330426	0.000494857	-0.000113818	0.000327006	0.000147132	-6.3972e-05	0.000888228	0.000684519	4.1162e-05	0.000309165	0.000368997	0.000232246	0.00031266	-0.000297557	-9.86056e-06	0.000168211	-0.00028043	-0.000320809	-0.000307925	-0.000302956	0.000780456	0.000167979	-0.000522712	3.65057e-05	0.000249882	-9.93845e-05	8.64977e-05	-8.2301e-05	-0.000139955	-0.000674744	-6.47905e-05
-0.000238149	-0.000660934	-0.000846998	-0.000107262	-0.000483468	2.12491e-05	-0.000317704	-0.00079913	-0.000162099	-0.000132905	9.50231e-06	-0.000477523	-0.000105754	-0.000208575	-0.000197305	1.27748e-05	-8.90627e-05	0.000237121	-0.000288466	0.000238362	0.000727375	-0.000468837	-0.000167637	-0.000507321	-1.56771e-05	0.000265531	0.000133847	4.6327e-05	0.000247381	0.000834083	0.000893031	2.30124e-07
-0.00111503	-0.000859471	-0.0013067	-0.000692712	-0.000591737	-0.000498028	-0.000563103	-0.00108427	-0.000765221	-0.000237472	0.000125376	-0.00022384	-0.000107274	-9.1253e-05	-0.000223206	-0.000114365	2.45255e-05	-4.07219e-05	1.75921e-05	0.000178471	4.01903e-05	-0.000551239	-7.61531e-06	0.00025822	2.2397e-05	0.000291036	0.000278979	0.000403605	0.000552284	0.000699925	0.00107957	0.000791239
-0.000980463	-0.000480104	-0.000496523	-0.00048417	-0.00042303	-0.000515341	-0.000215911	-0.000303384	-0.000398004	-6.18208e-05	-0.000507572	-0.000107283	-6.73875e-05	-0.000171419	-0.000107232	-6.27921e-05	-3.75553e-05	8.8229e-05	0.000196653	6.4238e-05	0.000300289	0.000473144	7.64741e-05	0.000361808	0.000170326	0.000176377	0.000515881	0.000186263	0.000318117	0.000376335	0.000593999	0.000503741
-0.000844787	-0.0010598	-0.00167917	-0.000537482	-0.000785244	-0.000527113	-0.000464972	-0.00133525	-0.000799158	-0.000247682	-3.73568e-05	-0.000763764	-0.000212159	-0.000171272	-0.00013808	-0.000131873	-7.97602e-05	0.000192469	1.70286e-05	0.000376268	0.000744343	-0.00101265	-0.000100655	0.000241401	1.29335e-05	0.000719459	0.000265776	0.000257418	0.000551072	0.00110716	0.00158175	0.00046399
-0.00024923	0.000250505	0.000602869	-6.30404e-05	0.000165106	3.73662e-05	6.63345e-05	0.000570183	0.000230056	5.89469e-05	-0.000114763	0.00048147	7.17323e-05	-1.095e-06	2.46993e-05	5.90788e-05	2.98321e-05	-9.85805e-05	7.78067e-05	-0.000207906	-0.000428834	0.000762999	0.000109097	6.42467e-05	7.18042e-05	-0.000454828	0.000103223	3.4507e-05	-7.02436e-05	-0.000490668	-0.000553231	0.00019277
0.000889315	0.000544216	0.000503364	0.000544029	0.000411236	0.000192361	-2.69798e-05	-0.000913164	-0.000696438	0.000176477	-0.000109688	0.000376048	9.37911e-05	-0.000141024	-0.000125325	1.93259e-05	6.47533e-05	-8.43333e-05	6.51875e-05	4.77177e-05	-0.000589317	-5.07047e-05	-0.000235927	-5.19341e-05	-0.000145762	-0.000812301	4.85081e-06	-0.000186362	-0.00029746	-0.000292768	-0.000475569	-0.000281389
-0.000531396	-0.000300657	-0.000356172	-0.000282579	-0.000367099	-0.000322999	8.2549e-05	0.000801401	0.000493571	-7.35335e-05	-0.000150324	-0.000294122	-0.000117023	1.23552e-05	0.000159503	3.03744e-05	-0.00015535	0.000211443	0.000142197	-0.000128921	0.000717507	0.000206216	0.000135501	0.000399901	0.000115913	0.000544073	0.000110715	-1.92258e-05	0.000169755	-4.64864e-06	0.000486529	0.000111634
0.000471678	0.000304847	0.000284782	0.000225959	0.000221526	0.000118059	0.000101212	0.000213853	0.000166053	7.1214e-05	8.76272e-05	6.23397e-05	6.12133e-05	8.90549e-05	-1.30987e-05	1.20995e-05	2.163e-05	-3.86619e-05	-4.20332e-05	-7.83593e-05	-5.05991e-05	3.65378e-05	-1.85728e-05	-8.10254e-05	-4.80587e-05	1.55687e-05	-0.000136173	-0.000120347	-0.000167497	-0.00017927	-0.00029341	-0.000276282
-0.00177371	-0.000681073	-0.000232942	-0.00109834	-0.000373657	-0.000109791	-0.000254903	0.00171258	0.00137864	-0.000242783	0.000295765	4.77685e-05	0.000125311	0.000351058	-0.000296235	-3.66979e-05	0.000130694	-0.000209745	-0.000504699	-0.000295902	0.000284705	0.00122178	0.000488892	-0.000732779	0.000308274	0.00101779	0.000164026	0.000530382	0.000481253	0.000510718	2.10288e-05	0.000682791
0.00090606	0.000453816	9.11002e-05	0.000129755	0.00045687	0.00029563	1.30257e-05	0.00119831	0.00119036	7.32274e-06	0.000951101	-0.000151474	0.000264955	0.000669226	-0.000342022	-6.27037e-05	0.000185138	-0.00029821	-0.000606102	-0.00033204	0.000200717	-0.000135715	0.000130879	-0.000787427	-0.000124589	0.00123576	-0.000634384	-6.9571e-05	-0.000192979	0.000112957	-0.000482935	-0.000685298
-0.00037135	-0.000246371	-0.000344889	-0.000250594	-0.000203137	-0.000223094	-0.00018465	4.17537e-05	8.55059e-05	-3.80732e-05	-0.000110872	-0.000151841	2.7204e-05	2.09171e-05	-0.000223489	-4.11692e-05	7.81758e-06	2.76815e-05	-0.000106832	-3.32284e-05	0.000395538	0.000320892	4.75832e-05	-0.00012822	7.87477e-05	0.000447535	0.000208883	7.89338e-05	0.000162536	0.000390236	0.00033949	8.85187e-05
-0.000125185	-5.91783e-05	-0.000267901	-9.06957e-06	-5.98755e-05	-0.000449465	-0.000128054	-0.00146197	-0.00136801	7.83608e-05	-0.000651169	-3.96832e-05	-4.30402e-05	-0.000258371	-6.91121e-05	-0.00013888	4.16652e-05	-7.36492e-06	0.000415469	0.000304977	-0.000252685	-0.000104131	-0.000127474	0.00061657	2.68796e-05	-0.000307568	0.000449501	4.94095e-05	7.2208e-05	0.000274539	0.000342335	0.000246901
-0.00027835	0.00016296	0.000431095	-9.58331e-05	1.00964e-05	-0.000124739	0.000258496	0.00113745	0.000593456	4.42407e-05	-0.000228512	0.000126204	-1.07751e-05	5.3839e-05	0.00020224	5.76335e-05	-7.69051e-05	6.60892e-05	0.000189318	-0.000234488	0.000167064	0.000706042	0.000183752	0.000341954	0.000126858	7.99758e-05	7.37003e-05	-6.79183e-05	-5.38435e-05	-0.000464642	-0.0002747	3.23266e-05
-0.000399727	-3.65517e-05	-3.15978e-05	-0.000435593	-5.94424e-05	-0.00016401	8.32959e-06	0.00197724	0.00154825	-4.824e-05	0.000257881	-0.000214375	0.000167126	0.000479434	-0.000282854	-2.56579e-05	4.35894e-05	-6.601e-05	-0.000400412	-0.000441049	0.000853654	0.00100811	0.000348024	-0.000462731	0.000174611	0.0014508	-5.44715e-05	5.30859e-05	0.000101512	0.00023154	-6.54611e-05	-0.000199752
0.000422719	0.000352593	6.02759e-05	-8.46271e-05	0.000339715	4.85347e-05	-7.80988e-05	0.00111655	0.000957819	8.84883e-06	0.000671946	-4.324e-06	0.000257098	0.000574437	-0.000383554	-7.58057e-05	0.000181486	-0.000302222	-0.000448954	-0.000365497	0.000115936	0.000284765	0.000180405	-0.000525035	-3.95737e-05	0.00108347	-0.000356167	2.11202e-05	-8.05613e-05	7.91163e-05	-0.000398394	-0.000374651
0.000766904	2.7188e-05	-0.000598804	0.000223978	7.42031e-05	9.39678e-05	-8.29602e-05	-0.0004951	-0.000147068	-6.4011e-05	0.000662944	-0.000346972	-1.99119e-05	0.000203802	-2.47098e-05	-5.41963e-05	2.33549e-05	-5.64299e-05	-0.000144975	7.88488e-05	6.43556e-05	-0.00127858	-0.000142591	-1.99568e-05	-0.000228141	0.000450902	-0.000472905	-7.06475e-05	-3.33811e-05	0.000173227	0.000332656	-0.000319909
0.000106348	-2.10574e-05	-0.00075449	-0.0001836	-0.000164186	-0.000750852	-1.218e-08	0.000372286	5.81499e-05	2.26359e-05	-0.00017294	-0.000639676	7.66474e-06	0.000285378	-0.000147068	-0.000172327	-3.13377e-05	6.63584e-05	0.000200462	-0.000113791	0.000971157	-4.37234e-05	0.000111154	0.000684231	5.71308e-05	0.00149595	0.00011463	-0.000105828	0.000107004	0.000379647	0.000709099	-0.000266438
-0.000254042	-0.000546092	-0.00094551	-0.000241027	-0.000373857	-0.000118903	-0.000328534	-0.000554235	-0.000125662	-0.000157849	0.000291506	-0.000410411	-6.40913e-05	7.75971e-06	-0.000191889	-4.56838e-05	-1.97927e-05	6.6461e-05	-0.000224645	0.000124431	0.000459571	-0.000641408	-7.34422e-05	-0.000223999	-4.88279e-05	0.000526366	-2.02961e-05	0.000127011	0.000275802	0.000654226	0.000802169	0.000111258
0.000688167	0.000128185	-0.00045504	0.000269344	2.07872e-05	-0.000310207	-3.5326e-05	-0.000722282	-0.000556548	8.194e-05	-0.000162271	-0.000417407	-7.24191e-06	1.89588e-05	-0.000127735	-0.000105004	-1.85599e-05	8.28504e-05	0.00013447	0.000117827	0.000455428	-0.000499881	-0.000155127	0.000331089	-8.76981e-05	0.000514717	3.74805e-05	-0.000196881	-7.28487e-05	0.00031619	0.000460636	-0.000405415
0.000652521	0.000280451	0.000377522	0.000633147	6.43939e-05	0.000180773	0.000117499	-0.0010338	-0.000840528	0.000128938	-0.000364986	0.000303521	-0.000154543	-0.000494792	0.00029881	0.000161912	-0.000183902	0.000257669	0.000382111	0.000132145	-0.000340675	-0.000373587	-0.00033657	0.000452535	-0.000145276	-0.00143142	8.16744e-05	-0.000305586	-0.000246216	-0.000626212	-7.17161e-05	-0.000110466
0.000933137	0.000142774	-0.00022984	0.000435968	3.91515e-05	5.3529e-05	-5.69903e-05	-0.000323527	7.08121e-05	8.97812e-05	-1.92704e-05	-0.000414711	4.79431e-05	8.61246e-06	-0.000268011	-3.78962e-06	-4.8371e-05	0.000173832	-0.000241885	3.24791e-05	0.00079131	-0.000213462	-0.000202035	-0.0004146	-9.68388e-05	0.00051789	-4.89169e-05	-0.000298731	-0.00016186	0.000436779	0.000307685	-0.000718542
0.000553779	0.000435605	0.000579662	0.000296061	0.000337145	0.000357268	0.000103661	0.000512599	0.000456214	6.98726e-05	0.000319281	0.000329775	9.81e-05	0.000111483	-2.52182e-06	8.96757e-05	3.0152e-05	-9.04451e-05	-0.000160956	-0.000202022	-0.000315878	0.000151851	-1.67702e-05	-0.000305856	-8.6284e-05	-0.000315735	-0.000271433	-0.000124769	-0.000236365	-0.000466141	-0.000620191	-0.000269943
-0.000974478	-0.000766169	-0.000863969	-0.000628913	-0.000523276	-8.84325e-05	-0.000342782	0.000399547	0.000592189	-0.000251721	0.000418133	-0.000286586	-4.91088e-05	0.000104664	-0.0001792	3.23322e-06	-2.2703e-05	3.50121e-05	-0.000369108	-5.87008e-05	0.000530604	-9.04918e-05	0.000130216	-0.000430607	7.36832e-05	0.000700466	2.45487e-06	0.000293404	0.000427761	0.000590942	0.000699683	0.000403376
0.00172057	0.00112039	0.00110241	0.000823486	0.000825225	0.000530223	0.000342917	0.000937134	0.000788638	0.000246731	0.000441948	0.000302598	0.000242714	0.00034676	-7.65269e-05	7.54928e-05	8.28839e-05	-0.000156393	-0.000249709	-0.000342555	-0.00021971	0.00019287	-6.21962e-05	-0.000459149	-0.000186289	2.74813e-06	-0.000551161	-0.000430162	-0.000617107	-0.000702744	-0.00115586	-0.00101158
0.000172235	0.000429051	0.00107953	0.000197361	0.000339232	0.000538826	6.88354e-05	0.00103426	0.000927299	0.000101111	9.91233e-05	0.000625252	0.000182682	2.59634e-05	-0.000151461	0.000171154	4.46429e-05	-7.80169e-05	-0.000367723	-0.000326887	-0.000294347	0.00115118	5.85792e-05	-0.000847144	4.19325e-05	-0.000590798	-4.70772e-05	-8.19779e-05	-0.000245596	-0.000471887	-0.000984929	-0.000196947
0.000125778	-1.89776e-05	0.000335687	0.000372544	-6.84359e-06	0.000492918	-0.000175057	-0.00130291	-0.000803069	3.51074e-06	4.29201e-06	0.0006282	-0.000112696	-0.000538935	0.000137805	0.00020668	-8.98329e-05	0.000102709	5.55008e-05	0.000157107	-0.00087036	-0.00036089	-0.000335066	-0.000171861	-0.000160232	-0.00190353	4.72319e-05	-2.89899e-05	-7.7525e-05	-0.000479195	-0.000198597	0.000310227
0.00175616	0.00101703	0.0013675	0.0011372	0.000522029	0.00052604	0.000535733	0.00100383	0.000900463	0.000355894	-0.000417522	0.000112548	9.51291e-05	-0.000122202	7.60698e-05	0.00023484	-0.000190699	0.000355415	-9.07182e-05	-0.000277166	0.0007147	0.0008556	-0.000204338	-0.000454636	-6.40176e-05	-0.000394503	-0.000123739	-0.000761792	-0.000719857	-0.000687679	-0.000857004	-0.00131483
0.00112839	0.000523212	0.000187996	0.000514049	0.000172474	-0.000182223	0.000388167	0.00102232	0.000736622	0.000195193	-0.000274435	-0.000553386	4.29843e-05	0.000203847	6.00991e-06	-3.09781e-06	-0.000134634	0.000262526	4.7871e-05	-0.000203419	0.00123534	0.0002761	-5.2847e-06	0.000173344	4.61112e-06	0.00108521	-0.000100475	-0.000515246	-0.000338436	-3.92067e-05	5.11066e-05	-0.001032
0.000649026	0.000534478	0.000630285	0.000489378	0.000334863	0.000177067	8.9466e-05	-0.000489155	-0.000516633	0.000150234	-0.000107592	0.000520504	1.17295e-05	-0.000197637	0.000118109	9.66323e-05	-2.53493e-05	-1.58174e-05	0.000242187	-5.43326e-05	-0.000682779	7.80128e-07	-0.000182758	0.000289777	-0.000126675	-0.00110751	-2.59552e-05	-0.000196795	-0.000282597	-0.000719309	-0.000529445	-9.55448e-05
0.00167705	0.00116386	0.00168569	0.0012267	0.000577339	0.000460201	0.000665734	0.000778972	0.00047368	0.000414768	-0.00072033	0.000374373	2.96563e-05	-0.00030516	0.000304768	0.000269433	-0.000236644	0.000384392	0.000253966	-0.00024367	0.000309654	0.000951539	-0.000230112	4.89248e-05	-5.10622e-05	-0.00106345	2.41268e-06	-0.000795574	-0.000786015	-0.00112888	-0.00104839	-0.00111798
0.00290146	0.00168595	0.00155479	0.00167503	0.00109955	0.000581517	0.000607507	-0.000326515	-0.00034895	0.00047898	-9.87987e-05	0.000418916	0.000127898	-5.97246e-05	0.000221725	0.000139165	-5.3341e-05	6.20442e-05	0.000274303	-0.000121927	-0.000504168	-0.00034227	-0.000425572	0.000231099	-0.000356808	-0.00111714	-0.000493054	-0.000860065	-0.00101378	-0.00125975	-0.0013018	-0.00143966
0.00210452	0.000917105	0.00026591	0.0011482	0.000441268	-0.000253142	0.000270712	-0.0010922	-0.000929793	0.000395005	-0.000747769	-0.000400751	4.24219e-05	-0.000160894	-0.000112411	-5.98799e-05	-0.000102489	0.000277409	0.000373016	0.00012511	0.000704888	-0.000253133	-0.00040778	0.000530515	-0.000175622	0.00012578	0.000126524	-0.000731257	-0.000577063	-3.80223e-05	7.1677e-05	-0.00125777
0.00239292	0.0012802	0.00149873	0.00149405	0.000783115	0.00069563	0.00054164	5.95048e-05	0.000205443	0.000424552	-0.000344698	0.000227626	0.000107151	-0.000196116	0.000100511	0.000206653	-0.000128366	0.000265121	-1.14653e-05	-9.85439e-05	0.000178936	0.000261249	-0.0003855	-0.000400959	-0.000211512	-0.000906442	-0.000258336	-0.000830974	-0.000884708	-0.000788771	-0.00105549	-0.00145446
0.0011419	0.000962676	0.00130394	0.000712028	0.000498091	0.000173014	0.000639044	0.00161786	0.00101719	0.000312504	-0.000473194	9.55271e-05	0.000102726	8.88584e-05	0.000192911	0.000129362	-0.000126355	0.000203073	0.000133929	-0.000355421	0.000569536	0.00109284	5.15704e-05	7.08307e-05	5.84259e-05	9.13258e-05	-7.16331e-05	-0.000574278	-0.000581413	-0.000786242	-0.000898586	-0.000973014
0.0034269	0.00177161	0.00118697	0.00171451	0.00125092	0.000582869	0.000493101	-0.000334235	-0.000154384	0.000464965	0.000345634	9.66622e-05	0.000251646	0.000274535	-6.60584e-05	2.30045e-05	7.11837e-05	-9.24136e-05	-3.48185e-05	-0.000137202	-0.000259441	-0.000766127	-0.000424837	-0.000134226	-0.000446921	-0.000210107	-0.000758717	-0.000864395	-0.00103621	-0.000812224	-0.00119366	-0.00181408
-0.00198318	-0.000778257	-0.000447318	-0.00109697	-0.000503408	-0.000419508	-0.000431144	0.000495693	0.00026849	-0.00020542	-0.000156989	0.000201333	4.73798e-05	3.1214e-05	-0.000307479	-6.65957e-05	0.000102914	-0.00016133	-0.000146621	-0.0001213	-3.35009e-05	0.00113459	0.000336701	-0.000183829	0.000299095	0.000358277	0.0005357	0.000565693	0.000568434	0.000501857	0.000328856	0.00102996
0.00195637	0.000852733	0.000508362	0.00102136	0.000447062	0.000152406	0.000480935	0.000388522	0.00037352	0.000286197	-0.000196966	-0.000448032	4.71958e-05	9.74434e-05	7.38316e-05	3.94041e-05	-0.000131033	0.00027066	4.27672e-05	-7.83291e-05	0.000906436	-0.000203128	-0.000211235	3.20561e-05	-0.000147677	0.000508446	-0.000294009	-0.0006964	-0.000590176	-0.00023246	-0.000240811	-0.00136795
0.00114723	0.000259894	0.000145262	0.000751014	6.06444e-05	0.000274907	6.4574e-05	-0.000628385	-0.000164956	0.000146078	-0.000222181	-0.000186639	-4.51296e-05	-0.000284826	-4.10847e-05	0.000124007	-0.000162677	0.000333569	-8.01556e-05	9.01716e-05	0.000582443	-0.000261708	-0.000348226	-0.000304868	-0.000142953	-0.000384347	-1.64572e-05	-0.00044587	-0.000300065	3.00851e-05	0.000141566	-0.000738526
0.00081143	0.000296424	9.42556e-05	0.000484366	8.87373e-05	-0.000118485	0.000106699	-0.000435407	-0.000316075	0.00017411	-0.000484376	-0.000253363	3.80875e-06	-0.000143594	-8.36898e-05	-6.74481e-06	-8.27514e-05	0.000212523	0.000120563	7.24709e-05	0.000568806	9.04394e-05	-0.000185861	0.000107313	-3.09986e-05	0.000102613	0.000168934	-0.000343148	-0.000226262	0.00012583	0.000145886	-0.000584009
0.00227352	0.00132845	0.000711197	0.00100573	0.000690194	-0.00022304	0.000704841	0.00163509	0.000990486	0.000393817	-0.000205224	-0.000541793	0.000168344	0.000491736	3.6568e-05	-3.80193e-05	-0.000100849	0.000176819	0.000183096	-0.000426647	0.00126134	0.000324856	1.99112e-06	0.000501768	-8.90609e-05	0.00146555	-0.000373539	-0.000844056	-0.000727768	-0.000539654	-0.000490043	-0.00170279
-0.00165616	-0.000616301	-0.000154352	-0.000720695	-0.000497573	-0.000361306	-0.000319645	-3.62131e-05	-0.000201802	-0.000104481	-0.000558857	0.000348995	-5.04326e-05	-0.000306936	-0.000123387	3.28267e-05	-2.92048e-05	4.54951e-05	0.000119516	-3.83741e-05	-9.22084e-05	0.00112735	0.000149902	0.000109004	0.00025848	-0.000465259	0.000686302	0.000353382	0.000413827	0.000159924	0.000300302	0.000935378
-6.54146e-06	-5.60665e-05	0.000207872	0.000207482	-0.000118745	0.000133977	-1.82105e-05	-0.000460636	-0.000276049	4.44302e-05	-0.000354775	0.000165602	-8.04548e-05	-0.000361154	6.49305e-05	0.000119187	-0.000117987	0.000208295	7.66207e-05	7.76309e-05	2.90359e-05	0.000204989	-0.000159721	-6.53923e-05	4.05264e-06	-0.00079254	0.000221725	-0.000110818	-4.76409e-05	-0.0001216	4.36385e-05	3.03076e-05
-0.000878732	-0.000610429	-0.000938038	-0.00053196	-0.00045417	-0.000626544	-0.000347035	-0.000918957	-0.000791952	-9.63788e-05	-0.000405983	-0.000350243	-5.9963e-05	-0.000107452	-0.000230929	-0.000166892	2.98692e-05	1.96886e-05	0.00015303	0.000221653	0.0003302	-1.8497e-05	2.6027e-05	0.000353023	0.000120981	0.000523881	0.000484769	0.00025504	0.000396597	0.000779648	0.000896921	0.000485417
0.00139677	0.0009361	0.000838227	0.000696102	0.000527952	8.30509e-05	0.000452492	0.00116902	0.000767571	0.000270096	-0.000119883	-4.56514e-05	0.00013911	0.000238556	2.51004e-05	4.99049e-05	-5.46443e-05	8.62642e-05	3.75577e-05	-0.000329249	0.000517644	0.000519782	-5.50166e-06	7.03166e-05	-4.99062e-05	0.000448013	-0.000228589	-0.0005261	-0.000524201	-0.000558227	-0.000654963	-0.00101934
0.00047956	0.000734326	0.00153596	0.000505912	0.000309754	0.000307106	0.000504582	0.00189257	0.00130758	0.000270264	-0.000621427	0.000428153	9.861e-05	-0.000109515	0.000128242	0.000249806	-0.000172849	0.000273569	3.54831e-06	-0.000457048	0.000519308	0.00183047	8.79843e-05	-0.000286588	0.000162666	-0.000445177	0.000173119	-0.000468366	-0.000468384	-0.000860021	-0.000999543	-0.000640398
0.000759655	0.000630924	0.000686031	0.000460303	0.000396766	5.18994e-06	0.000138558	-0.000100032	-0.000225686	0.000228963	-0.000389459	0.000254692	0.000122997	-4.78656e-05	-0.000112624	5.86844e-06	3.16034e-05	-1.82535e-05	0.000127033	-8.72717e-05	-0.000137698	0.000572027	-9.25305e-05	6.67078e-05	-1.93242e-05	-0.000322649	0.000133405	-0.000260262	-0.000327307	-0.000312435	-0.000534761	-0.000422667
0.00129021	0.000722169	0.000372251	0.000480086	0.000495948	8.09768e-05	0.00016994	0.00081332	0.000700435	0.000180584	0.000251416	-0.000168695	0.000220567	0.000408441	-0.000270888	-4.31329e-05	7.66826e-05	-8.73468e-05	-0.000257275	-0.000275298	0.00046407	0.000219922	1.81829e-06	-0.000333949	-9.15706e-05	0.000903872	-0.000312801	-0.000339141	-0.000371293	-5.44709e-05	-0.000449224	-0.000937609
0.00181994	0.00079324	0.000723204	0.00115035	0.000549792	0.000634743	0.000224044	-0.00113826	-0.000701046	0.000212138	0.000153827	0.000334803	-3.12959e-05	-0.000277864	0.000230026	0.000157432	-7.81913e-05	9.98432e-05	0.000119601	0.000129507	-0.000647185	-0.000953076	-0.000460411	-1.16257e-05	-0.00034616	-0.00142062	-0.000406874	-0.000480046	-0.000565935	-0.000750784	-0.000592774	-0.000703593
0.000938969	0.00034583	0.000453228	0.000607669	0.000329369	0.000562663	-7.90028e-05	-0.000952863	-0.000400855	0.00010398	0.000156743	0.000308948	6.79089e-05	-0.000194306	-0.000132566	9.27768e-05	4.02197e-05	-1.94609e-05	-0.000233073	0.000120548	-0.000486641	-0.000316931	-0.000304044	-0.000636067	-0.000191674	-0.00094368	-0.000157999	-0.000172406	-0.000282085	-0.000104054	-0.000434335	-0.000364943
0.000798609	0.000278489	-0.000317703	0.00023116	0.000173431	-0.00019146	-3.49742e-05	-0.000138623	-7.11641e-05	6.81997e-05	0.000196034	-0.000311318	8.23274e-05	0.000239936	-0.000204762	-9.91103e-05	4.48965e-05	-4.98484e-05	-4.86974e-05	-5.71217e-05	0.000350063	-0.000401752	-6.87047e-05	0.000104969	-0.000112091	0.000756102	-0.000170007	-0.000169517	-0.000113905	0.000188663	0.000182391	-0.000485436
0.000398335	0.000457806	0.000535587	0.000105888	0.000410682	0.000202882	-5.47209e-05	0.000530679	0.000457058	9.04034e-05	0.000274036	0.00035194	0.000233583	0.000256759	-0.000313867	-5.97928e-06	0.000160312	-0.000251036	-0.000302593	-0.000251509	-0.000319557	0.000594701	6.3862e-05	-0.000530569	-2.4546e-05	0.000103653	-0.000125606	-1.33098e-05	-0.000177462	-0.000147794	-0.000687223	-0.000241125
0.000111112	-0.000135366	-0.00031932	-1.35188e-05	-5.51216e-05	-3.50287e-05	-7.70667e-05	-0.000318077	-0.000103385	-2.14026e-05	2.88139e-05	-0.000289491	1.34845e-05	4.9979e-05	-0.000130618	-6.99174e-05	3.58527e-05	2.303e-06	-0.000125717	0.000124723	0.000266846	-0.000256338	-3.43045e-05	-0.000199667	-1.21779e-05	0.000424396	-8.0188e-06	1.58096e-05	4.71466e-05	0.000443669	0.000262499	-0.000138974
6.89894e-06	0.000153502	0.000650803	0.000254415	-6.27357e-05	6.29624e-05	0.000236281	0.000510551	0.000316246	0.000135483	-0.000689101	0.000132671	-4.96999e-05	-0.000311024	0.000136709	0.000153039	-0.000178145	0.000313407	0.000143975	-8.95151e-05	0.000458141	0.00096532	-3.27638e-05	-2.30081e-06	0.000128988	-0.00050798	0.000331219	-0.000260192	-0.000168988	-0.000309467	-0.000200192	-0.000209038
0.00189194	0.000728708	0.000467669	0.00108208	0.000492752	0.000463429	6.16279e-05	-0.00109552	-0.00052313	0.000241822	2.75051e-05	6.28615e-05	7.4359e-05	-0.000173517	-0.000142903	8.34748e-05	-2.96964e-05	0.000114	-0.000117301	9.58873e-05	-4.51589e-05	-0.000560373	-0.000449084	-0.000391733	-0.000288707	-0.000676754	-0.000234904	-0.00050715	-0.000520586	-0.000182257	-0.000345016	-0.000961935
0.00111694	0.00104401	0.00125259	0.000694389	0.000625098	0.000149788	0.000546392	0.000871798	0.000282741	0.000284891	-0.00025298	0.000421296	7.64846e-05	5.461e-05	0.000302963	9.78287e-05	-5.36763e-05	1.05074e-05	0.000356651	-0.000280115	-0.000321815	0.000524556	-7.50826e-06	0.000508567	-5.32684e-05	-0.000542777	-0.00017497	-0.000437161	-0.000553634	-0.0011253	-0.00102886	-0.000593169
0.000334886	0.000151654	-5.52315e-05	0.000155505	3.0491e-05	-0.000307309	-6.90562e-05	-0.000383341	-0.000321139	0.000140602	-0.000525723	-0.000208166	8.23498e-05	-5.1821e-05	-0.000304996	-8.16964e-05	1.3187e-05	8.13796e-05	3.68979e-05	3.23608e-05	0.000525208	0.000489199	-7.66597e-05	1.2157e-06	5.45249e-05	0.000407698	0.000345047	-0.000161252	-7.42257e-05	0.000395551	0.000194584	-0.000344352
0.000451592	-0.000247716	-0.000382978	0.000429253	-0.000124081	0.000416134	-0.000294711	-0.00213209	-0.00124543	-6.29076e-05	0.000219116	0.000147185	-0.000170596	-0.000493381	7.84211e-05	0.000107149	-7.6392e-05	0.000126755	-5.74873e-06	0.000399206	-0.000605056	-0.0013509	-0.000462602	-0.000164218	-0.000272265	-0.00141889	-0.000104016	-2.60824e-05	5.20726e-06	4.67337e-05	0.000380023	0.000151971
0.00164162	0.000482088	-0.000330808	0.000647896	0.000434903	0.000219251	-0.000132748	-0.00104004	-0.000480761	7.66928e-05	0.000694975	-0.000222091	0.000111545	0.000238797	-0.000259942	-8.27919e-05	0.000112736	-0.000156471	-0.000238759	8.06875e-05	-0.000148644	-0.00132998	-0.000303409	-0.00024676	-0.000349046	0.000299676	-0.000537747	-0.00023726	-0.00027539	0.000162361	1.64272e-05	-0.000736394
0.00119558	0.00038527	0.000102424	0.000640681	0.000255033	0.000133324	3.11707e-05	-0.000837227	-0.000442176	0.000167338	-0.000164866	-0.000207658	5.58692e-05	-8.49811e-05	-0.000174925	-1.95786e-05	-2.55642e-06	9.9089e-05	-6.73984e-05	0.000146066	0.000273789	-0.000328868	-0.000274058	-0.000235592	-0.000140485	-1.85471e-05	-4.00499e-05	-0.000327472	-0.000294729	0.000214687	-5.47546e-06	-0.000708381
-0.000958059	-0.000609028	-0.000567927	-0.000245954	-0.000461779	-0.00030923	-0.000412175	-0.00226769	-0.00187396	-8.71652e-05	-0.000566314	0.000318135	-0.000225373	-0.00066937	9.16667e-05	3.39316e-06	-6.55006e-05	9.61444e-05	0.000487837	0.000423481	-0.000766222	-0.000439133	-0.000252421	0.000677348	-6.05623e-06	-0.00149569	0.000589249	0.000270361	0.000342551	0.000103221	0.000680841	0.0009967
-0.00104852	-0.00104151	-0.0012134	-0.000592311	-0.000732289	-0.000221354	-0.00052349	-0.000698887	-0.000121031	-0.00023522	-2.2496e-05	-0.000506619	-9.69269e-05	-0.000166871	-0.0003412	-4.41937e-05	-4.33495e-05	0.0001708	-0.000343863	0.00021972	0.000799427	-0.000163352	-3.31554e-05	-0.000528496	9.74955e-05	0.0005893	0.000341077	0.000291466	0.0005181	0.00115315	0.00117595	0.000417387
-0.000893385	-0.000858172	-0.00102156	-0.000428329	-0.000616639	-0.000276092	-0.00045481	-0.00125286	-0.000734191	-0.000169773	-0.000227528	-0.000311951	-0.000137055	-0.000311477	-0.000197015	-4.79331e-05	-4.86382e-05	0.000153146	-5.17186e-05	0.000309271	0.000353348	-0.000322749	-0.000114721	-9.41889e-05	5.57586e-05	1.30101e-05	0.000407469	0.000250198	0.000432604	0.000848612	0.0010366	0.000519227
-0.00139767	-0.00107599	-0.0013112	-0.000709627	-0.000781443	-0.000496933	-0.000591032	-0.00142924	-0.000981228	-0.000237239	-0.000239923	-0.000251573	-0.000175235	-0.000339854	-0.000198515	-7.7084e-05	-4.2287e-05	0.000110691	6.51538e-05	0.000309926	0.000202918	-0.000343222	-6.70665e-05	0.000189188	8.86484e-05	-2.49784e-05	0.000530486	0.000404105	0.000610825	0.000866955	0.00126429	0.000899232
-0.00038021	0.000266214	0.000597187	-0.000200893	0.00015875	-0.00023939	0.000196746	0.000977736	0.000389404	0.00010708	-0.000457957	0.000196149	0.000114619	0.000126909	-2.63595e-05	-4.65862e-05	6.24555e-05	-9.46201e-05	0.00014926	-0.000195038	2.96382e-06	0.00118555	0.00024891	0.00019068	0.000203758	0.000270855	0.000269595	2.4761e-05	-5.88579e-05	-0.000205026	-0.000489172	5.45599e-05
-6.54584e-05	-0.000121302	-0.000477217	-0.000203918	-0.000122161	-0.000327228	9.474e-05	0.000530015	0.00030877	-5.05162e-05	8.59961e-05	-0.000485327	-2.49127e-05	0.000258526	4.28128e-05	-0.000106265	-1.15279e-05	1.58704e-05	5.72448e-05	-3.21038e-05	0.0005691	-0.000250669	0.000140744	0.000322536	4.28215e-05	0.00105984	-9.92809e-05	3.3647e-06	9.79501e-05	0.000251964	0.000392657	-0.000124021
-0.000339868	-0.00034712	-0.0003409	-0.000200757	-0.000226011	0.000176894	-0.000112729	0.000278606	0.000419924	-0.000158369	0.000470436	-4.13086e-05	-7.10965e-05	3.3847e-05	6.80292e-05	7.36908e-05	-5.09389e-05	3.23901e-05	-0.000204243	-4.99962e-05	6.42675e-05	-0.000384959	2.48088e-05	-0.000237394	-3.89649e-05	2.55177e-05	-0.000212364	0.000118753	0.000164524	2.28091e-05	0.000234953	0.000204055
-0.00101547	-0.00123797	-0.00176698	-0.000652194	-0.00087122	-0.000400242	-0.000659569	-0.0012482	-0.000481971	-0.000286722	5.96488e-05	-0.000777031	-0.000139985	-0.000153921	-0.000407006	-0.000114271	-4.20531e-05	0.000185342	-0.000323079	0.000338639	0.000971657	-0.000692986	-9.76502e-05	-0.000382331	4.63384e-05	0.000902974	0.00033244	0.000326479	0.000630034	0.00147266	0.00163945	0.000438001
-0.000161568	-0.000205127	-0.000431244	-7.10813e-05	-0.000285181	-0.000318007	-8.41526e-05	-9.63671e-05	-0.000104652	-1.52573e-05	-0.000228869	-0.000227481	-8.29285e-05	-0.00010868	-2.29211e-05	8.62031e-06	-0.000118777	0.00019269	0.000130467	-2.3439e-05	0.000552833	2.68715e-05	-4.03052e-05	0.000317689	3.17702e-05	0.000240586	0.000201002	-7.24704e-05	0.00011362	0.000136408	0.000549571	1.9666e-05
1.81706e-05	2.69796e-05	4.89664e-05	-0.000119766	7.86539e-05	0.00020286	-3.19508e-05	0.000908866	0.000871576	-5.86187e-05	0.000497835	2.46494e-06	0.000104284	0.00028771	-0.00014035	2.242e-05	5.90724e-05	-0.000110959	-0.000372171	-0.000217347	0.00014114	0.000164107	0.000126076	-0.000527708	-4.46794e-06	0.00051359	-0.000264981	5.10619e-05	5.11722e-06	3.82938e-05	-0.000212137	-0.000137915
0.000460717	0.000462799	0.000509072	0.000211287	0.000194522	-2.95347e-05	0.000313599	0.00143269	0.000953615	0.000119022	-4.97123e-05	-2.01047e-05	6.83031e-05	0.000208116	7.15534e-05	6.66188e-05	-7.99683e-05	9.13726e-05	1.70863e-05	-0.000354117	0.000526591	0.000651676	0.000125813	0.000105167	4.81321e-05	0.000487132	-0.00011617	-0.000279662	-0.000236499	-0.000452797	-0.000368067	-0.000495994
-0.00152401	-0.00103361	-0.00117262	-0.000742672	-0.000744285	-0.000528909	-0.000506401	-0.00142708	-0.00111994	-0.000228843	-0.000329915	-0.000154865	-0.000199288	-0.000366229	-7.04095e-05	-8.42834e-05	-3.7054e-05	7.9247e-05	0.000216206	0.000336073	-3.55993e-05	-0.000328351	-3.0825e-05	0.000422748	0.00010935	-0.000222132	0.000551191	0.000438264	0.000602671	0.000691379	0.00114134	0.00103395
0.000495593	0.000144647	0.000201711	0.000514312	2.22686e-05	0.000155572	8.02086e-05	-0.00123356	-0.000979835	8.4651e-05	-0.00031238	0.000214202	-0.000164535	-0.000463891	0.000297191	0.000111402	-0.000142282	0.000203565	0.000368266	0.000228947	-0.000418425	-0.000579906	-0.000314233	0.000441772	-0.00013962	-0.00130789	6.61532e-05	-0.000207018	-0.000169797	-0.000442412	2.94874e-05	-1.51398e-06
-0.000712495	-0.000352718	-0.00039246	-0.000313667	-0.000314363	-0.000306629	-0.000148345	-0.000411041	-0.000480775	-8.45791e-05	-0.000180995	7.07299e-05	-0.000120822	-0.000184933	0.000100681	1.51729e-07	-6.37134e-05	5.58092e-05	0.000266291	5.34695e-05	-0.000132553	-7.1277e-05	9.35851e-06	0.000519999	4.80644e-05	-0.000304668	0.000242468	0.000155511	0.000238786	-4.38731e-05	0.000420984	0.000542849
-0.00105295	-0.000439703	-0.000327337	-0.000614604	-0.000308855	-0.000252573	-0.000326615	0.000396904	0.00032356	-0.000112538	-3.57943e-05	8.76252e-05	6.25941e-05	5.06867e-05	-0.000308161	-2.50882e-05	5.25271e-05	-7.11319e-05	-0.000199048	-0.000148672	0.00018785	0.000782202	0.000178137	-0.000267575	0.000165001	0.000372822	0.000320046	0.000286775	0.000327809	0.000372188	0.000254776	0.000486248
-0.00068144	-9.61011e-05	0.000298226	-0.000302576	-3.59824e-05	3.88119e-05	-4.21944e-05	0.000445609	0.000242178	-3.76584e-05	-5.77003e-05	0.000352051	3.43374e-05	-2.29561e-05	-2.50521e-06	3.91106e-05	3.92297e-05	-9.19187e-05	-2.70974e-05	-0.00010926	-0.000339718	0.000644188	0.000142506	-0.000112475	0.000111623	-0.000314834	0.000144939	0.000183549	9.99467e-05	-0.000173317	-0.000294215	0.000400787
5.62717e-06	0.000154652	0.0001764	-0.000117381	5.78327e-05	-7.17263e-05	0.000238922	0.00153294	0.00108128	6.94928e-06	0.000137427	-0.000189802	6.18833e-05	0.000331914	4.73867e-05	-5.38797e-07	-1.97046e-05	4.40276e-06	-9.77155e-05	-0.000285258	0.000549764	0.000472743	0.000236755	-2.02176e-05	9.31641e-05	0.000905378	-0.000167003	-7.84977e-05	-5.44618e-05	-0.000129058	-0.000178513	-0.000278883
0.000715439	0.000108761	-8.69687e-05	0.000559128	7.91127e-05	0.000237783	-0.000288955	-0.00211719	-0.00141435	6.59771e-05	-3.00845e-05	0.000337817	-7.35544e-05	-0.00047037	-6.44802e-05	8.01699e-05	-3.62929e-05	6.70743e-05	0.000115194	0.000274762	-0.000694733	-0.000848449	-0.000467482	2.7765e-05	-0.000256475	-0.00146213	5.71654e-05	-0.000126534	-0.000121808	-0.000137516	0.000129278	2.41646e-05
-0.000784268	-0.000715222	-0.000573412	-0.000215542	-0.000517833	-1.18845e-06	-0.000305463	-0.00132629	-0.000831433	-0.000142434	-0.000251775	-1.07999e-05	-0.000201142	-0.000488928	6.11636e-05	5.91045e-05	-0.00010604	0.000198624	7.47932e-05	0.000335797	-8.74373e-05	-0.000406193	-0.000181962	-1.1285e-05	1.21493e-05	-0.000824175	0.00032771	0.000190562	0.000308208	0.000368271	0.000694366	0.000591482
-6.98904e-05	0.000512427	0.00137178	0.000293652	0.000223347	0.000199382	0.000356349	0.000850386	0.000338582	0.000206393	-0.000722814	0.00070205	1.57914e-05	-0.000316916	0.000249888	0.000206035	-0.000119758	0.000152934	0.000282147	-0.000235715	-0.000297568	0.0014621	4.26815e-05	0.000138979	0.000148211	-0.00121349	0.000328839	-0.000222696	-0.000302037	-0.000942208	-0.000915979	-5.91519e-06
0.00249841	0.00122918	0.000951949	0.00141083	0.000725223	0.00038225	0.000535343	-0.000149957	-8.81931e-05	0.000377533	-0.000158381	-5.68576e-05	5.07979e-05	-4.52213e-05	0.000180931	0.00010713	-0.000127751	0.000223654	0.000181357	-6.08847e-05	0.0002553	-0.0004331	-0.000372532	0.000165508	-0.000277928	-0.000400641	-0.000398026	-0.000812824	-0.000802642	-0.000740216	-0.000661191	-0.00142545
-0.000903892	-0.000126331	0.000855343	-0.000173227	-0.000132277	0.000241767	-2.19649e-05	0.000530006	0.000408616	4.56308e-05	-0.000628311	0.000594756	3.1147e-05	-0.000374099	-5.44834e-05	0.000180305	-5.72654e-05	0.000126547	-9.92084e-05	-0.00011698	-0.000118253	0.00162179	7.77837e-05	-0.000553571	0.000235212	-0.000998401	0.000526439	7.90469e-05	2.80107e-05	-0.000198282	-0.000497171	0.000370123
0.000880135	0.000171711	-0.00044996	0.000497381	-8.13613e-05	-0.000301214	5.29802e-05	-0.000837039	-0.000700423	9.4051e-05	-0.000216113	-0.000345934	-0.000145004	-0.00018795	0.000131236	1.25118e-05	-0.000186858	0.000284904	0.000372526	8.29524e-05	0.000498917	-0.000798825	-0.000278762	0.000761492	-0.000160568	-3.1623e-05	1.35781e-06	-0.000365565	-0.000134039	-0.000135852	0.000611781	-0.000408955
0.000760396	0.000743995	0.000922908	0.000530955	0.000217042	-0.000163125	0.000436666	0.00147781	0.000854471	0.000287442	-0.000677995	8.0842e-05	5.66287e-05	-3.62009e-05	7.7371e-05	0.000147773	-0.000209108	0.000323202	0.000237849	-0.000441667	0.000891044	0.00135137	2.88838e-05	0.000340678	0.000103864	0.000130829	0.00020992	-0.000562601	-0.000417348	-0.00071261	-0.000440411	-0.000761774
0.000397932	0.000635688	0.000878874	0.000145503	0.000331691	5.74545e-05	0.000387494	0.00225343	0.00154412	0.000143528	3.83836e-05	0.000145148	0.000162822	0.000364226	1.63784e-05	9.13151e-05	-3.78274e-05	8.36984e-06	-0.000112371	-0.000553486	0.000509268	0.00120302	0.000258396	-0.000115566	0.000106175	0.000651181	-0.000166492	-0.00027153	-0.000296606	-0.00062574	-0.000756521	-0.00055741
0.00221507	0.000862034	0.000682387	0.00131593	0.000410195	0.000399237	0.000517866	7.17488e-06	0.000221395	0.000315184	-0.000307377	-0.000366872	-3.02714e-05	-0.000160634	0.000186493	0.000151414	-0.000234182	0.000443618	5.36764e-05	6.27231e-06	0.000910632	-0.000349416	-0.000379097	-9.55932e-05	-0.000205341	-0.000140459	-0.000285093	-0.00083445	-0.000688279	-0.000377022	-0.000244589	-0.00147627
0.00234939	0.00133966	0.00116008	0.00126052	0.000940812	0.000527794	0.000297218	-0.000258349	-0.000118597	0.000366401	0.000142072	0.000372616	0.000213754	7.99463e-05	-0.000105877	8.02068e-05	5.32751e-05	-7.32435e-05	-5.7714e-05	-0.000160542	-0.000412826	-0.000129379	-0.000328855	-0.000259874	-0.000299697	-0.00063712	-0.000422134	-0.000612184	-0.000775796	-0.000750173	-0.00109669	-0.00119811
0.00117673	0.000787233	0.00100273	0.000662764	0.000515439	0.000410936	0.000240973	0.000788365	0.000727076	0.000235014	-3.70796e-05	0.000238705	0.000188484	9.25977e-05	-0.000154822	0.000113103	1.04217e-06	3.42955e-05	-0.000247374	-0.000272969	0.000193748	0.000743903	-7.63989e-05	-0.000589917	-5.40738e-05	-0.000117496	-0.000153152	-0.000402206	-0.000479142	-0.000399741	-0.000836296	-0.000846172
0.00231807	0.00119821	0.00131683	0.00137715	0.000800477	0.00076968	0.000348625	-0.000110299	0.000197028	0.000363701	-1.35201e-05	0.00031762	0.000160643	-0.000105774	-5.83758e-05	0.000187832	-4.96035e-05	0.000130885	-0.000197797	-0.000122889	-5.24035e-05	9.03013e-05	-0.000389003	-0.000654665	-0.000262124	-0.000873387	-0.00035584	-0.000704737	-0.000805244	-0.0006665	-0.00105321	-0.00133014
0.00195234	0.00113393	0.00101547	0.00104218	0.000615733	0.000173011	0.00053301	0.0010239	0.0007518	0.000368994	-0.00031239	-0.000145907	0.000150844	0.000151145	-1.70341e-05	8.30281e-05	-0.000106284	0.000217021	1.07757e-05	-0.000302132	0.000824832	0.000581955	-0.000127443	-7.14813e-05	-8.37963e-05	0.000402754	-0.000201812	-0.000744417	-0.000695765	-0.00052397	-0.000685675	-0.00142285
0.00266145	0.00151144	0.00122762	0.00129918	0.00104936	0.000633493	0.000446605	0.000822786	0.000767819	0.000350995	0.000554175	0.000228001	0.000264878	0.000383682	-7.55009e-05	0.000104691	4.17151e-05	-9.3257e-05	-0.000243915	-0.000392303	-7.19381e-05	-0.000151369	-0.000212986	-0.000417264	-0.000324793	9.44716e-06	-0.000757352	-0.00070721	-0.000862547	-0.000901375	-0.00125212	-0.00152648
-0.000473792	-0.000187673	0.000111317	-5.07151e-05	-0.000199703	0.000144911	-0.0001254	-0.000224066	-0.000165069	-6.2076e-05	3.05368e-07	0.000454535	-0.00011384	-0.000322188	0.000159429	0.000169559	-0.000117634	0.000108093	0.000103818	-5.7904e-05	-0.000409755	8.58118e-05	-8.59879e-05	0.000109334	-1.98078e-05	-0.00109792	0.000110884	6.06763e-05	9.16725e-05	-0.000462827	1.68861e-06	0.000469061
0.00062484	0.00095448	0.00155455	0.000333359	0.000623845	0.000423295	0.000442947	0.00249901	0.00177997	0.000212127	0.000136352	0.00057461	0.000264076	0.00036075	-1.92845e-05	0.000168884	2.4718e-05	-0.000101581	-0.000260255	-0.000657448	2.64625e-05	0.00160887	0.000251375	-0.000521978	8.42106e-05	8.45935e-05	-0.000252445	-0.00029804	-0.000476002	-0.000964176	-0.00142595	-0.000632808
-0.000836679	-0.000161779	0.000349422	-0.000345074	-3.92963e-05	0.00021509	-0.000250203	0.000173635	0.000164808	-7.41965e-05	0.000126206	0.000662182	6.7275e-05	-0.000106291	-0.000131149	9.82026e-05	7.24486e-05	-0.000160411	-0.000182986	-0.000149664	-0.00070277	0.000724066	8.42965e-05	-0.000421762	7.13774e-05	-0.000811506	0.000159807	0.000280359	0.000149279	-0.000232301	-0.000409869	0.000611304
0.000391308	0.000547678	0.000671711	0.000370667	0.000131129	-0.000375517	0.000336952	0.000470935	-7.23716e-05	0.000262094	-0.000931407	0.000104039	-5.49594e-06	-0.00019194	0.000128051	5.19053e-05	-0.000154309	0.000249719	0.000498744	-0.000180542	0.000448615	0.00104059	-1.22755e-05	0.000736102	0.000117693	-0.000197032	0.000416117	-0.000391363	-0.000282363	-0.000544566	-0.000228608	-0.000361328
0.00228222	0.0012525	0.00123823	0.00133117	0.000629601	0.000286303	0.000654518	0.000935988	0.000721897	0.000437085	-0.000525698	-0.000154784	0.000101345	-1.59762e-05	8.7788e-05	0.00015749	-0.000202158	0.000384095	8.07481e-05	-0.000270738	0.0010018	0.000614282	-0.000234283	-6.13203e-05	-0.000104197	7.83449e-05	-0.000167467	-0.000929301	-0.000830675	-0.000670805	-0.000720593	-0.0016475
-0.00026838	-0.000332419	-0.000487051	5.44662e-05	-0.000324743	-0.000264246	-0.000210429	-0.00175974	-0.00144028	-1.86143e-05	-0.000467667	5.52605e-05	-0.000207474	-0.00051718	0.000137877	1.3565e-05	-0.000118454	0.000186085	0.000444925	0.000329367	-0.000288569	-0.000591386	-0.000270056	0.000676441	-5.96143e-05	-0.00100096	0.000369685	2.64968e-05	0.000154442	2.62455e-05	0.000642928	0.000459169
0.00141052	0.000182075	-0.000827658	0.000609476	0.000124516	-0.000164594	-0.000217586	-0.00201568	-0.00132151	8.16206e-05	0.000149686	-0.000501843	-2.48417e-05	-4.89825e-05	-0.000221065	-0.000137181	1.91105e-05	4.10692e-05	7.54668e-05	0.00033028	0.000170178	-0.00154679	-0.000425227	0.000256486	-0.000309687	0.000227822	-0.000170689	-0.000259045	-0.000138543	0.000489161	0.000681718	-0.00058323
0.000694625	9.4104e-05	-0.000294018	0.000231197	6.72353e-05	0.000122957	-2.36505e-05	0.000119588	0.000346229	-1.04513e-05	0.00043727	-0.000313328	3.26309e-05	0.000193043	-0.00011347	-4.00913e-06	-1.00984e-05	2.85676e-05	-0.000252016	-5.47542e-05	0.000426071	-0.000550258	-8.12269e-05	-0.000285802	-0.000130221	0.000579323	-0.000326449	-0.000150839	-8.67338e-05	0.000181466	0.000177653	-0.000475808
0.000261455	0.000381761	0.000516278	0.00012384	0.000246106	-2.5689e-05	4.99386e-05	0.000506268	0.000317289	0.000141476	-0.000243364	0.000171502	0.000159955	9.08717e-05	-0.000229435	-5.19727e-06	5.9651e-05	-5.55512e-05	-8.76706e-05	-0.000188136	0.000118929	0.000891833	5.5968e-05	-0.000231727	6.9966e-05	0.00016405	0.000149886	-0.000116063	-0.000168752	-6.87747e-05	-0.000436968	-0.000287133
0.000714321	0.00113145	0.00162532	0.000545376	0.000567926	-0.000164894	0.000704198	0.0016724	0.00062902	0.000388332	-0.000922832	0.000424534	0.000118252	2.26959e-05	0.000268923	9.00828e-05	-9.78212e-05	0.00011717	0.000521355	-0.000426252	0.000153119	0.00171686	0.000160049	0.00070184	0.000168332	-0.000241513	0.00023881	-0.000504638	-0.000568955	-0.00115275	-0.00114333	-0.000619855
-0.000137364	-0.000182846	-0.000908389	-0.000290507	-0.000205738	-0.000703844	-0.000159504	-0.000289021	-0.000421446	-3.71145e-05	-6.51353e-05	-0.000480251	-1.77539e-05	0.000192161	-0.000154291	-0.00018738	1.94824e-05	-2.73334e-05	0.000218811	1.1485e-05	0.00049061	-0.000358488	5.72527e-05	0.000692052	1.46824e-05	0.00106942	0.000131159	5.34003e-05	0.000210395	0.000422834	0.000760244	6.0398e-05
0.00150089	0.000987606	0.000935981	0.000840866	0.000625163	0.0002146	0.000361437	0.000198688	1.65981e-05	0.000284894	-0.000128729	0.000239519	0.000111067	4.40465e-05	7.34397e-05	6.10887e-05	-1.67034e-05	1.32705e-05	0.000156721	-0.000163939	-0.00016078	0.000151123	-0.000154672	0.000165115	-0.000141641	-0.000383115	-0.000210337	-0.000473913	-0.000557168	-0.00071414	-0.000785467	-0.000809687
0.000765696	0.000771949	0.00080961	0.000462562	0.000499662	-1.14009e-05	0.000207716	-2.90463e-05	-0.000338964	0.000227291	-0.000257829	0.000450896	0.00010378	-9.98843e-06	4.3956e-05	1.46325e-05	3.98774e-05	-0.000101865	0.000296742	-0.000144279	-0.000551687	0.000395856	-6.4068e-05	0.000419168	-6.02442e-05	-0.000591587	1.9729e-05	-0.000234719	-0.000357804	-0.000702973	-0.0007229	-0.000270029
0.00266345	0.000958567	0.000359302	0.0014229	0.00064467	0.000554613	0.000278005	-0.00112381	-0.000537796	0.00025758	0.000343352	-0.000193397	9.94143e-06	-4.99104e-05	9.719e-05	7.50158e-05	-7.74113e-05	0.000149658	-1.25398e-05	0.00014268	1.23325e-05	-0.00147619	-0.000531039	-8.80898e-05	-0.00044314	-0.00048043	-0.000638358	-0.00069327	-0.000686453	-0.000399252	-0.000302781	-0.00133689
0.000910002	0.000411472	0.000242318	0.000420579	0.000221006	-8.2622e-06	0.000173988	0.000390138	0.000386192	0.000168434	-0.000221491	-0.000319878	0.000108096	0.000126614	-0.000183746	-2.50642e-05	-1.67386e-05	0.000113669	-0.000126998	-8.08589e-05	0.000747499	0.000337831	-5.16049e-05	-0.000255497	-3.00657e-06	0.000678585	-1.33994e-05	-0.000335105	-0.000272782	0.000190425	-0.000103484	-0.000796701
0.00172796	0.000977145	0.000242981	0.000807517	0.000526264	-0.000336243	0.000311106	-0.000223491	-0.000497879	0.000293322	-0.000193254	-0.000170214	6.34731e-05	0.000158561	4.4633e-05	-7.65995e-05	-3.7994e-05	3.67573e-05	0.000442526	-0.00012542	0.000205229	-0.000403734	-0.000183567	0.000913461	-0.000190597	0.000332775	-0.000176952	-0.000539658	-0.000480487	-0.000528239	-0.000176862	-0.000896153
0.000776404	4.78797e-05	-0.00041535	0.000342026	-9.77754e-05	-6.82453e-05	4.02506e-05	7.60165e-05	0.000275459	3.68388e-05	6.54362e-05	-0.000532451	-4.18975e-05	4.64465e-05	-6.52811e-05	1.99376e-05	-0.000134827	0.000253786	-0.000100018	-3.39665e-05	0.000971765	-0.000425346	-0.000141825	-4.18675e-05	-9.14707e-05	0.000687444	-0.000138446	-0.000314505	-0.000101958	0.000244603	0.000507429	-0.000638781
0.00286217	0.00146021	0.00114631	0.00167552	0.000785166	0.000305387	0.000597197	-0.00025334	-0.000237736	0.000484962	-0.000444151	-6.25161e-06	4.6299e-05	-0.00016748	0.000179647	0.00014859	-0.000199455	0.000344562	0.000322912	-0.000112064	0.000422692	-0.000209777	-0.00046701	0.000358306	-0.000292026	-0.000613948	-0.000272471	-0.00101066	-0.000939615	-0.000931248	-0.000691067	-0.00164264
0.000920846	0.000621218	0.000101146	0.000265763	0.000279707	-0.000409739	0.000276645	0.00122779	0.000711823	0.000178726	-7.64421e-05	-0.000388976	0.00013476	0.000424613	-0.000124364	-8.47517e-05	-2.09694e-05	3.40323e-05	8.34237e-05	-0.00035261	0.000904414	0.000412539	0.000119092	0.000396939	1.24705e-05	0.00136215	-0.000119755	-0.000368989	-0.000262251	-0.000136643	-7.08048e-05	-0.000812361
0.00111063	0.00072408	0.000410622	0.000514345	0.000291973	-0.000295546	0.000471628	0.00115958	0.000612729	0.000239982	-0.000353603	-0.000353866	5.37299e-05	0.000227086	9.94055e-05	-1.05078e-05	-0.000121183	0.000193648	0.000253353	-0.000282443	0.000933134	0.000427253	4.319e-05	0.000550029	1.37116e-05	0.000893835	-7.72963e-05	-0.000519147	-0.000389877	-0.000386448	-0.000172189	-0.000925128
-0.000115698	0.000445344	0.000749768	6.7454e-05	0.000156681	-0.000287767	0.000290051	0.000764349	8.88866e-05	0.000172122	-0.000641494	0.000358594	1.94704e-05	-8.13521e-05	0.000178496	4.58075e-05	-6.90771e-05	5.86697e-05	0.000444263	-0.000237245	-7.83435e-05	0.00107779	0.000125021	0.00068344	0.000143205	-0.000342385	0.000313257	-0.00015673	-0.000168635	-0.000697856	-0.000475418	3.39403e-05
0.00183589	0.000864463	0.000385483	0.000915595	0.00042738	-0.000154586	0.000422075	0.000215616	9.91158e-05	0.000329321	-0.00047725	-0.000518767	8.43721e-05	0.000113659	-5.82872e-05	-4.42265e-05	-9.40597e-05	0.000241824	0.000159711	-6.77225e-05	0.00102489	7.11659e-05	-0.000178588	0.000255477	-8.63399e-05	0.000786353	-6.9975e-05	-0.00067574	-0.000543376	-5.23516e-05	-0.000105534	-0.00132921
0.00041178	0.000120114	0.000143634	0.000356219	4.71803e-05	0.000159628	-8.43022e-05	-0.000832805	-0.000527749	7.10851e-05	-0.000148499	0.000195045	-3.07541e-05	-0.000280238	-2.719e-05	8.0274e-05	-5.55677e-05	0.000104197	4.58564e-05	8.906e-05	-0.000191292	-0.000142682	-0.000234798	-6.28172e-05	-9.78407e-05	-0.0007866	8.64607e-05	-0.000139582	-0.000118301	-0.000133053	-1.96784e-05	-9.41395e-05
0.000140475	0.000408095	0.000252497	-4.59028e-05	0.000332152	-0.000279472	-9.76594e-05	-9.74919e-05	-0.00033201	0.000122075	-0.000133062	0.000278085	0.000193258	0.000185421	-0.000300257	-0.000126397	0.000180954	-0.000280061	7.96792e-05	-0.000129467	-0.000425606	0.000558118	7.23856e-05	0.000172848	2.46937e-05	0.000172986	0.000161494	5.13086e-05	-7.60747e-05	-5.98879e-05	-0.000391785	1.25255e-05
0.00206735	0.000931792	0.000796558	0.0012593	0.000627437	0.00051739	0.000315037	-0.00113987	-0.000757855	0.000291657	-0.000103372	0.00016422	5.03971e-06	-0.000246411	0.000172248	0.000101176	-6.50093e-05	0.000128985	0.000169701	0.000167721	-0.000383693	-0.000776652	-0.000459069	3.55533e-05	-0.00031072	-0.00110439	-0.000314822	-0.00057933	-0.000649936	-0.000595579	-0.000595439	-0.000952909
0.00208667	0.000673272	4.15785e-05	0.00115541	0.000358007	0.000258844	0.00020949	-0.0011481	-0.000695338	0.000198106	0.000139229	-0.000240924	-8.44341e-05	-0.000159637	0.000174701	7.64977e-05	-0.000153933	0.00024413	0.000184835	0.00013921	0.000169686	-0.0013797	-0.000484678	0.000319646	-0.000369234	-0.000477147	-0.000425007	-0.000610821	-0.000499861	-0.000391354	8.20175e-05	-0.0009988
0.000122014	0.000478658	0.000742496	0.000186326	8.14847e-05	-0.00035255	0.000473332	0.00137463	0.000590109	0.000213532	-0.000818263	6.59608e-06	-5.24797e-06	-3.46951e-05	0.000225956	6.39759e-05	-0.000169636	0.000252989	0.000423979	-0.00029591	0.000683737	0.00126158	0.000155164	0.000667193	0.000195595	0.000224202	0.000313998	-0.000351382	-0.000243463	-0.000587777	-0.000306934	-0.000360795
0.000473179	-0.000219261	-0.00047178	0.000270858	-0.000235544	9.25869e-05	-0.000138042	-0.000463258	5.41519e-05	-7.50786e-06	-1.90943e-05	-0.000445173	-5.6317e-05	-0.000148928	-0.000173436	5.22278e-05	-0.000124078	0.000284425	-0.000251363	0.0001053	0.000866712	-0.000349275	-0.000219513	-0.000448882	-7.23647e-05	0.000283369	1.62773e-05	-0.000207624	-4.66441e-06	0.000520182	0.0006018	-0.000448423
0.00164362	0.000936917	0.000786253	0.000934079	0.00057508	0.000171162	0.000250059	-0.000321216	-0.000282028	0.000313507	-0.000287642	0.000145836	0.000116464	-6.01964e-05	-6.90379e-05	4.45864e-05	-2.1581e-05	7.33121e-05	0.000118575	-7.22246e-05	9.15481e-06	0.000129875	-0.000260056	4.68862e-05	-0.000156712	-0.000398996	-7.68957e-05	-0.00052022	-0.000554492	-0.000453448	-0.000587138	-0.000908336
0.000226247	1.0278e-07	1.29581e-05	0.00029066	-8.89932e-05	-1.32199e-05	-5.40851e-05	-0.000916185	-0.000669126	7.27079e-05	-0.000407224	5.78121e-05	-8.51788e-05	-0.000361212	2.62274e-05	6.15622e-05	-0.000103662	0.000196673	0.000180162	0.000150405	3.24724e-05	-7.46393e-05	-0.000225737	0.000156399	-4.23943e-05	-0.0006935	0.000240248	-0.000150175	-6.2518e-05	-3.21276e-05	0.000205645	-4.0468e-05
0.00172882	0.00107783	0.000430265	0.000888914	0.000538711	-0.000490128	0.000276304	-0.000532909	-0.000825345	0.000394591	-0.000673227	-7.4904e-05	9.54292e-05	-3.91019e-06	-7.98241e-05	-8.34097e-05	-4.65668e-05	9.82052e-05	0.000556502	-0.0001062	0.000286141	0.000136126	-0.000235902	0.000982849	-0.000126852	0.000121084	0.000151686	-0.000611442	-0.000527667	-0.000475262	-0.000202094	-0.000928507
0.000766987	0.000469837	-0.000242594	0.000179464	0.000189838	-0.000500218	0.00014273	0.000577101	0.0001672	0.000110614	7.72847e-05	-0.00032279	6.19189e-05	0.00035325	-5.09328e-05	-0.00010425	-1.8069e-05	-1.64698e-05	0.000227639	-0.000257634	0.000529462	-0.000153263	5.26782e-05	0.000726793	-6.35465e-05	0.00105294	-0.000155272	-0.000260192	-0.000148094	-0.000201619	0.000161995	-0.000501468
0.00106784	0.000995803	0.00136926	0.000777027	0.00047043	-4.43106e-05	0.000570587	0.000868806	0.000301115	0.000400081	-0.00100892	0.000204853	9.00563e-05	-0.000153828	0.00012557	0.000101928	-0.000135054	0.000257376	0.000370796	-0.000236477	0.000464915	0.00139107	-4.37294e-05	0.000345036	0.000101482	-0.000325532	0.000298703	-0.000604072	-0.000587325	-0.000733963	-0.000813657	-0.000860057
0.000469263	0.000258241	0.000367362	0.000355272	5.1799e-05	-3.10622e-05	0.00022261	0.000244158	0.000151525	0.00015247	-0.000518414	-0.000142314	-6.04413e-06	-0.000133349	3.40383e-05	4.97767e-05	-0.000112338	0.000235616	0.000103256	-2.48259e-05	0.000583298	0.000491102	-6.67548e-05	3.67648e-05	5.31753e-05	3.80747e-05	0.000177266	-0.00030438	-0.000212011	-5.91401e-05	-5.8386e-05	-0.000473822
0.00272072	0.00150375	0.00141371	0.00156387	0.00104522	0.000703357	0.000418122	-0.000624727	-0.000399333	0.000422124	5.40458e-05	0.000468965	0.000161092	-7.61801e-05	6.04248e-05	0.000134564	4.3896e-06	-2.77426e-06	6.40399e-05	-6.69084e-05	-0.000625576	-0.000383098	-0.000452265	-0.000161796	-0.000368295	-0.00118818	-0.000481005	-0.000735913	-0.000921186	-0.000999047	-0.00125045	-0.0013132
0.000711918	0.000447601	0.000706349	0.000543771	0.000174626	0.000346983	0.000213124	0.000625677	0.000563304	0.000134186	-6.193e-05	0.000267557	-1.43574e-06	-0.000147356	0.000120307	0.000213315	-0.000161542	0.000223384	-3.43312e-05	-0.000241244	0.000212181	0.00041591	-0.000125202	-0.000177384	-6.18828e-05	-0.000612178	-0.00010047	-0.000368589	-0.000321759	-0.000641431	-0.000433387	-0.000474442
0.00189066	0.00110749	0.000669941	0.000849604	0.000790694	0.000195835	0.000214009	0.000104311	5.93914e-05	0.000274756	0.000287897	0.000126823	0.000228422	0.000316925	-0.000182982	-3.09812e-05	0.000107508	-0.000172681	-6.23165e-05	-0.000215826	-0.000188565	-0.000175168	-0.000157399	-5.58576e-05	-0.000233688	0.000183797	-0.000421999	-0.000441981	-0.000568287	-0.000472752	-0.000775818	-0.00100607
6.41254e-05	0.000412542	0.000820871	0.000216868	8.24401e-05	-2.06774e-06	0.0002446	0.00114101	0.000642188	0.000147617	-0.000412104	0.000408547	8.58163e-06	-0.000137186	0.000141963	0.000185949	-0.0001638	0.000198937	0.000188277	-0.000375689	0.000218713	0.00115205	5.30829e-05	0.000233602	9.59918e-05	-0.000503965	0.000191755	-0.000270796	-0.000213961	-0.000794607	-0.000474442	-0.000152333
0.00151759	0.000547066	0.000202784	0.000854053	0.000150748	0.000111045	0.000286303	0.000341067	0.000413648	0.000191424	-9.75526e-05	-0.000336209	-4.03544e-05	-5.70534e-05	8.36136e-05	0.000136322	-0.000234662	0.000386658	3.179e-05	-0.000162165	0.000988095	-0.000220954	-0.000252116	8.46981e-05	-0.000154851	0.00019178	-0.000210655	-0.000635833	-0.000418224	-0.000325119	9.81615e-05	-0.00105576
0.000777896	0.000699895	0.000937141	0.00058517	0.000386793	7.21334e-06	0.000248371	-0.00013333	-0.000326816	0.000289394	-0.000716208	0.00031677	8.30539e-05	-0.000210119	-9.20982e-06	5.0697e-05	-3.36506e-05	9.59859e-05	0.000268985	-5.83727e-05	-8.35914e-05	0.000823982	-0.000128263	0.000193539	1.99744e-05	-0.00064705	0.000278293	-0.000354481	-0.000399121	-0.000458533	-0.000606512	-0.00045859
0.00153836	0.000756841	0.000678837	0.000989083	0.000277099	6.08881e-05	0.000490779	0.000206335	7.89835e-05	0.000303435	-0.000604889	-0.000197996	-5.28716e-05	-0.000208848	0.000232594	0.000128649	-0.000242431	0.000418131	0.000307753	-7.32968e-05	0.000781955	0.000153776	-0.000249544	0.000376104	-8.33052e-05	-0.000218646	-4.60539e-06	-0.000705807	-0.000545109	-0.000535878	-0.000193717	-0.00105426
0.00191539	0.00115734	0.00123811	0.000992765	0.000932214	0.000849431	0.000178074	0.000242651	0.000447555	0.000242099	0.000642882	0.000604798	0.000267137	0.000209506	-0.000162905	0.000132028	0.000129056	-0.000228435	-0.000396654	-0.000265188	-0.000746458	-4.70989e-05	-0.000217186	-0.000823272	-0.000294155	-0.000722867	-0.00062085	-0.000391893	-0.000663906	-0.000764871	-0.00135507	-0.000934536
0.000170447	0.000633661	0.00135508	0.000238631	0.000402118	0.000431635	0.000295326	0.00157108	0.00106997	0.000142907	-9.61551e-06	0.000740213	0.000135595	4.1518e-05	0.000105195	0.000207972	-2.31783e-05	-4.0821e-05	-9.00126e-05	-0.000452294	-0.000376214	0.00129231	0.000135543	-0.000325029	6.71452e-05	-0.000723962	-7.95016e-05	-0.000165892	-0.000326448	-0.000980621	-0.00117401	-0.00016558
8.53991e-05	0.000100235	0.000326918	0.000313354	-0.000273078	-0.000321806	0.000269053	0.000463746	0.00016963	0.000181919	-0.00107611	-0.00017708	-0.000130834	-0.000410725	0.00015808	0.000143225	-0.000312935	0.000543567	0.000375859	-0.00010445	0.00113601	0.00103294	-8.08198e-05	0.000474064	0.000166342	-0.000160581	0.000549448	-0.000435069	-0.000145541	-0.000221881	0.00030727	-0.00036705
0.000145095	0.000223019	0.00046725	7.84634e-05	0.000206421	0.000216881	-0.000101588	0.000292809	0.00036813	7.6665e-05	-3.08601e-06	0.000281646	0.000172891	4.9563e-05	-0.000317905	3.50508e-05	9.09073e-05	-9.67886e-05	-0.000315908	-0.000151041	-6.60881e-05	0.000770295	1.04055e-05	-0.000669646	3.26776e-05	-8.68573e-05	8.1037e-05	-1.76906e-05	-0.000109443	5.55202e-05	-0.000462784	-0.000175545
0.00135871	0.000598385	-8.53945e-07	0.000699654	0.000257226	-0.000374321	0.000186998	-0.000781093	-0.000773264	0.000264122	-0.000566263	-0.000371227	1.11675e-05	-6.83682e-05	-5.71689e-05	-8.94655e-05	-7.03556e-05	0.000179881	0.000376999	9.09404e-05	0.000544775	-0.00025655	-0.000246886	0.000649548	-0.00010664	0.000304136	0.000125365	-0.000481763	-0.000345374	3.19783e-06	0.000206382	-0.000801939
0.000821816	0.000478386	0.000616657	0.000435183	0.000311936	0.000307814	5.78334e-05	0.000604088	0.000696425	0.000162804	-2.6593e-05	9.02681e-05	0.000183328	8.50559e-05	-0.000304635	7.81796e-05	1.54657e-05	4.48934e-05	-0.000369376	-0.000220736	0.000412389	0.000747319	-6.26438e-05	-0.000763348	-1.56765e-05	0.000156459	-4.03933e-05	-0.000285155	-0.000307264	-9.02102e-06	-0.000496661	-0.000700992
0.00107309	0.000821171	0.000523977	0.000517233	0.000381945	-0.000307013	0.000432291	0.000877004	0.000287306	0.000252627	-0.000333193	-0.000106754	6.08199e-05	0.000186361	0.000129078	-1.14716e-05	-8.53492e-05	0.000100894	0.000370159	-0.000284233	0.000473628	0.000380607	2.28018e-05	0.000742645	-1.84284e-05	0.000490253	-6.41959e-05	-0.00046612	-0.000400385	-0.000614856	-0.000334947	-0.000736419
0.00266124	0.00135382	0.000876264	0.00146071	0.00083894	0.00035543	0.000472601	-0.000545812	-0.000481105	0.000368583	7.99711e-05	0.00012498	4.53525e-05	-1.55578e-05	0.000228864	9.13758e-05	-8.96422e-05	0.000102467	0.000305071	-6.82357e-05	-0.000242502	-0.000877602	-0.000425191	0.00046962	-0.000383214	-0.000698708	-0.000533106	-0.000775126	-0.000815766	-0.00100542	-0.000726958	-0.00128334
-3.51862e-05	-0.000213241	-9.19001e-05	-2.39489e-05	-0.000145496	0.000260584	-2.88834e-05	0.000514293	0.000708449	-7.11171e-05	0.000232161	-0.00018234	-2.47765e-06	3.84978e-05	-6.64564e-05	7.54788e-05	-5.21083e-05	0.00011307	-0.00035493	-5.36437e-05	0.000495586	5.33343e-05	1.21103e-05	-0.000617276	1.25975e-05	0.000297346	-0.000124882	-2.29658e-05	3.75414e-05	0.000247753	0.000117489	-0.000183347
0.00259762	0.00150828	0.00142186	0.00155916	0.000860746	0.00040676	0.000586832	1.78515e-05	-9.1171e-05	0.00047054	-0.000353868	0.000294878	8.50414e-05	-0.000145018	0.000194904	0.000180033	-0.00015472	0.000236913	0.000295122	-0.000202588	3.46266e-05	7.78554e-05	-0.000392379	0.00028045	-0.000264895	-0.000913331	-0.000281789	-0.000908357	-0.000928626	-0.00116356	-0.00101149	-0.00142586
0.000778272	0.000506806	0.000817417	0.000489021	0.000403784	0.000616552	0.000130827	0.000424164	0.000523499	9.38173e-05	0.000346787	0.000430379	0.000100199	1.89385e-05	1.27424e-05	0.000156834	1.02045e-05	-4.49572e-05	-0.000265008	-0.000177149	-0.000387586	0.000151878	-9.64223e-05	-0.000596089	-0.000123454	-0.000671943	-0.000327128	-0.000193684	-0.00033194	-0.000538446	-0.000795694	-0.000395189
0.0001973	0.000405296	0.000570309	0.000228899	5.53139e-06	-0.000387592	0.000453895	0.00119061	0.000500578	0.000206094	-0.00084917	-0.000127982	-3.93465e-05	-7.65749e-05	0.000226257	6.18718e-05	-0.000203893	0.000321772	0.000431724	-0.000244438	0.000866472	0.00108897	0.000106221	0.000693044	0.000178554	0.000299543	0.000325473	-0.000390047	-0.000227166	-0.000473896	-0.000107526	-0.000423479
0.0015257	0.000688086	7.06482e-06	0.000716079	0.000240398	-0.000492961	0.000422954	0.000182389	-9.75589e-05	0.000288053	-0.000602907	-0.000708253	7.45847e-06	0.000120656	3.43277e-05	-9.91602e-05	-0.000137347	0.000287969	0.000383224	-4.18889e-05	0.00120984	-8.44842e-05	-0.000123769	0.000763065	-4.55247e-05	0.00108321	2.79019e-05	-0.00062834	-0.000408649	1.32393e-06	0.000273642	-0.00114621
0.000645352	0.000499098	0.000579454	0.000442944	0.000327874	0.000197694	6.50123e-05	-0.000305232	-0.000302179	0.000137897	-3.92525e-05	0.000435716	4.61319e-05	-0.000121551	3.30798e-05	8.25879e-05	-3.64568e-06	-3.01127e-05	0.000115974	-7.9348e-05	-0.000520684	7.96615e-05	-0.000150999	9.05802e-05	-0.000110917	-0.000837265	-5.05091e-05	-0.000183505	-0.000266349	-0.000563872	-0.000510051	-0.000173533
-0.00145683	-0.000430204	-0.000370011	-0.0010357	-0.000318606	-0.000592837	-0.000223588	0.00187611	0.00128699	-0.000122723	-4.58764e-05	-0.000183958	0.000190127	0.000473803	-0.000466224	-0.000134168	0.000124606	-0.000172806	-0.000320075	-0.000416357	0.00081081	0.00158121	0.000517552	-0.000291299	0.000352479	0.00172999	0.000360274	0.000362189	0.000417441	0.000607676	0.00021768	0.000380042
0.00150321	0.000333985	7.70515e-05	0.000940985	0.000180273	0.000374251	-2.94999e-05	-0.00150646	-0.000757684	0.000167743	-0.000144726	-0.000135938	-3.68849e-05	-0.000356775	-9.67845e-05	9.0885e-05	-0.000105837	0.00026268	-7.61948e-05	0.000253308	0.000220424	-0.000744919	-0.000497	-0.000348527	-0.000251174	-0.000719482	-7.41593e-05	-0.000446807	-0.000354476	0.000110689	0.000130703	-0.000773009
-0.000280038	-0.000119433	0.000343574	6.75793e-05	-0.000299163	1.22893e-05	0.000267019	0.00105249	0.000802429	4.46756e-05	-0.000572219	-0.00013866	-0.000116297	-0.000244085	0.000215199	0.000173279	-0.000254625	0.000424948	6.84471e-05	-0.000135789	0.000945886	0.000883361	5.09201e-05	-2.74827e-05	0.000174981	-3.56173e-05	0.000266011	-0.000238461	-4.60821e-05	-0.00016691	0.000120777	-0.00019667
0.000738091	0.000697867	0.00092844	0.000378029	0.000393077	0.00015652	0.00030922	0.00156665	0.00115289	0.000206018	-0.000125947	0.000142881	0.000186072	0.000220631	-0.000116795	8.96255e-05	-2.30735e-05	4.76151e-05	-0.000172907	-0.000420112	0.000501016	0.00115211	0.000104849	-0.000351557	6.15864e-05	0.000388601	-6.90949e-05	-0.000350346	-0.000377596	-0.000427271	-0.000743819	-0.000730576
-0.000475697	-0.000428263	-0.000341646	-0.000165092	-0.000247854	0.000199247	-0.000363364	-0.00083873	-0.000387991	-0.000136807	0.000253947	0.000249494	-6.60897e-05	-0.000240405	-8.67576e-05	7.92529e-05	-8.60543e-06	-3.13505e-06	-0.000164919	0.000106057	-0.000408458	-0.000341269	-0.000135465	-0.000323886	-6.82601e-05	-0.000750901	4.98695e-05	0.000205282	0.000213091	0.000123537	0.000259552	0.000477974
0.00234236	0.00104877	0.00077999	0.00126484	0.000800317	0.000771983	0.000251926	-0.000709649	-0.000261929	0.000230536	0.000575783	0.000252045	8.949e-05	2.67004e-05	8.89037e-05	0.000116097	1.45576e-05	-4.60268e-05	-0.000126192	9.84879e-06	-0.000603974	-0.00110815	-0.000420409	-0.000326151	-0.000419952	-0.000878957	-0.000715004	-0.00053014	-0.000683425	-0.000706421	-0.000833346	-0.00105645
-0.00148547	-0.000638123	-0.000386571	-0.000781115	-0.000589439	-0.000534429	-6.85737e-05	0.00116389	0.00072512	-0.000116194	-0.000509135	-0.000264445	-5.46238e-05	-1.02664e-06	-6.57218e-05	-1.63372e-05	-9.74264e-05	0.000177858	2.97974e-05	-0.000162665	0.000936201	0.00117839	0.000320707	0.000131208	0.000336837	0.000857317	0.000521672	0.000207547	0.000397819	0.000411616	0.000568894	0.000464978
0.00119085	0.000682066	0.000549412	0.000441204	0.000501266	0.00038564	0.000229104	0.00144077	0.00130269	0.000110666	0.00061562	-4.45617e-05	0.000211422	0.000478483	-0.000158093	4.89643e-05	5.41687e-05	-9.87828e-05	-0.000441379	-0.00038891	0.000368305	0.000187936	6.31049e-05	-0.000635147	-0.000109163	0.000777896	-0.000552643	-0.000302742	-0.000376831	-0.000277007	-0.000671135	-0.000901185
-0.000852246	-0.000187648	0.000288585	-0.000216945	-0.000347647	-0.000254176	8.25967e-05	0.000687542	0.000281753	2.5332e-05	-0.000700607	0.000214188	-0.000107649	-0.000320162	0.000162489	0.000140078	-0.000198954	0.000288161	0.000281826	-0.000173439	0.000398322	0.00114244	9.64207e-05	0.000372771	0.000216258	-0.000447447	0.000506989	-4.51538e-05	0.000102603	-0.000342343	0.000107476	0.000338173
0.000116096	0.000495333	0.00101853	0.000268227	0.000129495	-6.62447e-05	0.000350793	0.00123819	0.000662376	0.00022127	-0.000758124	0.000304209	4.1981e-05	-0.000155675	0.000102892	0.000150125	-0.000153653	0.000240444	0.000220284	-0.000329177	0.000449168	0.00154018	8.28072e-05	0.000183532	0.00017645	-0.000316581	0.000350579	-0.000334153	-0.000279971	-0.000640467	-0.00055408	-0.000319791
0.00262088	0.00117038	0.000988006	0.00140971	0.000667647	0.000668051	0.000582508	0.00101869	0.00111276	0.000321864	0.000233434	-0.000244544	9.79504e-05	0.000153753	9.79779e-05	0.000200551	-0.000181424	0.000316556	-0.000257246	-0.000285154	0.000913936	-0.000202253	-0.000287312	-0.000517699	-0.000263201	0.000205574	-0.000650799	-0.000898445	-0.000829204	-0.000632448	-0.000699337	-0.00178239
0.00205711	0.00121029	0.00114996	0.00128571	0.000736487	0.000312764	0.000392616	-0.000753215	-0.000713465	0.000394731	-0.000409164	0.000382933	5.66786e-05	-0.000249764	0.0001528	0.000112461	-7.76547e-05	0.00012548	0.000359074	-1.07245e-05	-0.000405878	-0.000112767	-0.000397842	0.000352472	-0.000243353	-0.00119254	-0.000124527	-0.000662899	-0.000735696	-0.000924744	-0.000840337	-0.000960938
0.00109991	0.000952559	0.00115109	0.000789818	0.000310431	-0.000248451	0.000678036	0.00125719	0.000512825	0.000393206	-0.0010825	-2.70646e-05	2.67043e-06	-0.000148601	0.000270077	0.000128241	-0.000261942	0.000427838	0.000526668	-0.000318981	0.000959514	0.00129768	-2.53683e-05	0.000736552	0.00011391	-7.67154e-06	0.0002901	-0.000730055	-0.000570746	-0.000848565	-0.000495725	-0.000966157
0.000951233	0.000521279	0.000349565	0.000600182	7.09818e-05	-0.000252681	0.000355018	0.000584729	0.00027738	0.00023805	-0.000635474	-0.000268878	-3.96072e-05	-0.000112967	0.000111814	8.44384e-05	-0.00023436	0.00039325	0.000305588	-0.000191522	0.00103323	0.000502883	-0.00011076	0.000509292	1.5611e-05	0.00026382	0.000159028	-0.000568296	-0.000341552	-0.000363187	8.30382e-05	-0.00079879
-4.42859e-05	0.0002307	0.000397677	-8.02002e-05	0.000150061	3.63753e-05	3.34049e-05	0.00104074	0.000759271	4.31341e-05	8.84339e-05	0.000200307	0.000136588	0.000200336	-0.000154528	3.25379e-05	4.40502e-05	-8.63332e-05	-0.000181915	-0.000303292	0.000103231	0.000800858	0.000152947	-0.000279348	7.28261e-05	0.000293982	-1.19794e-05	-1.77454e-05	-6.77264e-05	-0.000184276	-0.000413302	-0.000116293
-0.000206486	9.40291e-05	0.000137305	-7.35439e-05	-0.000157866	-0.000506944	0.000134694	0.000878029	0.000417707	0.000131228	-0.000770955	-0.00020505	2.4517e-05	-3.21302e-05	-0.000103729	-5.00271e-06	-0.000119348	0.000237591	0.000196333	-0.000215105	0.000984125	0.00122136	0.000125712	0.000334374	0.000216487	0.000648317	0.000479792	-0.000203489	-2.00499e-05	6.00539e-05	0.000194507	-0.00023294
0.00301108	0.0015772	0.00122925	0.00161993	0.00105128	0.000604698	0.000455108	-0.000273785	-0.000102768	0.00043066	0.000183862	0.000234122	0.000178631	7.77878e-05	1.40582e-05	0.000113133	-1.91855e-05	3.38658e-05	1.21937e-05	-0.000160869	-0.000216878	-0.000498444	-0.000433765	-0.000119195	-0.00039334	-0.000628838	-0.000597445	-0.000838179	-0.000953682	-0.00093178	-0.00109864	-0.00158055
-0.000223573	4.17199e-05	0.000231146	-4.00999e-05	-8.46333e-05	-3.64287e-05	-4.11705e-05	0.000584715	0.000415111	2.74669e-05	-0.000138233	0.000239296	1.69628e-05	-8.13067e-05	-6.09094e-05	0.000109615	-8.32455e-05	0.000103097	-2.13307e-05	-0.000244729	0.000201611	0.000724285	3.35803e-05	-4.50167e-05	6.55857e-05	-0.000205617	0.000170831	-6.52852e-05	4.49392e-07	-0.000269857	-8.70991e-05	5.27827e-05
0.00103392	0.000403536	-9.10927e-06	0.000492409	9.04038e-05	-0.000254128	0.000150647	0.000295777	0.000256878	0.00019583	-0.000389399	-0.000469248	5.48726e-05	5.76085e-05	-0.000187047	-1.48785e-05	-0.00011286	0.000260044	2.03287e-05	-0.00012653	0.00113888	0.000302051	-0.000113666	8.19994e-05	-1.3672e-05	0.000822705	9.63954e-05	-0.000463333	-0.000261597	0.000173476	0.000244448	-0.000893835
0.00188194	0.00105537	0.000824977	0.000935734	0.000709094	0.000422871	0.000331218	0.000535532	0.000479497	0.00024193	0.000388601	0.000159628	0.00015298	0.000237944	1.04633e-05	8.74487e-05	-8.62608e-07	-3.40786e-05	-0.000105096	-0.000273677	-5.82965e-05	-0.000214009	-0.000167377	-0.000160889	-0.000243278	-7.54353e-05	-0.000545082	-0.000516764	-0.000604722	-0.00071796	-0.000825056	-0.00104806
0.00140885	0.000403681	-0.000290837	0.000693299	0.000305374	0.000106006	-0.000193722	-0.00174232	-0.00114121	0.000106695	0.000294863	-1.01377e-05	1.82637e-05	-9.17582e-05	-0.000164349	-3.36565e-05	3.5211e-05	-4.3528e-05	4.04162e-05	0.000182395	-0.000382824	-0.0012406	-0.000419479	0.000116848	-0.000336196	-0.000475972	-0.000247887	-0.000246633	-0.000239704	-1.71035e-05	0.000145453	-0.00045418
-3.27484e-05	1.2618e-05	-0.000214573	-0.000213236	-1.82682e-05	-0.000285124	8.90745e-05	0.000984237	0.000691363	-5.599e-07	2.90092e-05	-0.000412163	8.30536e-05	0.000349207	-0.000136986	-0.000104723	3.59632e-05	-2.78855e-05	-0.00011113	-0.000157625	0.000710155	0.000331876	0.000205794	-1.07529e-05	0.000101673	0.00127616	-3.38652e-05	-1.89698e-05	4.09577e-05	0.000319014	0.000148708	-0.000273968
0.0027256	0.00116901	0.000661513	0.00137162	0.000806874	0.000605126	0.000413482	-0.000134313	0.000167022	0.000281135	0.000501025	-0.000159301	0.00010551	0.000198536	7.0457e-05	7.39133e-05	-3.39303e-05	6.19301e-05	-0.000138135	-6.77052e-05	0.000121836	-0.00105871	-0.000371109	-0.000244741	-0.000394418	-3.53802e-05	-0.000776628	-0.000714865	-0.00076561	-0.00054745	-0.000654866	-0.00150827
-0.000875269	-0.000290627	3.70853e-05	-0.000264264	-0.000186805	-5.1759e-05	-0.000311956	-0.00104588	-0.000914826	-5.09817e-05	-0.000282171	0.000600154	-6.23098e-05	-0.000403933	-1.50342e-05	5.58257e-05	1.39704e-05	-5.62719e-05	0.000201921	0.00011274	-0.000865211	0.00027324	-8.19776e-05	0.000186676	3.7561e-05	-0.00129878	0.000408334	0.0002654	0.000208986	-0.000180149	5.82775e-06	0.000823245
0.000587345	0.000426421	-0.000176293	4.14029e-05	0.000161121	-0.000695316	0.000211084	0.000938435	0.000413614	0.000172736	-0.000380084	-0.00061862	0.000145664	0.000432965	-0.000241904	-0.00020252	3.23953e-05	1.17986e-05	0.000145614	-0.000217013	0.00110637	0.000562443	0.000176955	0.000493208	0.000108512	0.00179594	0.000121293	-0.000264855	-0.000133835	0.000313965	0.000204908	-0.000705916
0.00212554	0.000752667	7.747e-06	0.000982225	0.000463039	0.000175027	0.00028715	-0.000229279	1.16032e-05	0.000192329	0.000331903	-0.000502306	3.78315e-05	0.000214869	2.23115e-05	-1.79183e-05	-5.98333e-05	0.00012088	-3.11394e-05	-1.31076e-06	0.00056026	-0.00110717	-0.000286871	7.63981e-05	-0.00030079	0.000577506	-0.000563415	-0.000580796	-0.000500851	-0.00012657	-2.0784e-05	-0.00125151
0.00162769	0.000592978	-2.15718e-05	0.000646755	0.000385234	1.22169e-05	0.000195232	0.000211607	0.000354633	0.000183358	0.000128993	-0.000604249	0.000143756	0.000336279	-0.000242775	-9.52036e-05	2.64013e-05	5.30103e-05	-0.0002156	-5.11637e-05	0.000884913	-0.000355229	-0.000122357	-0.000266301	-0.000138611	0.00119778	-0.000321417	-0.000444774	-0.00037617	0.000328231	-2.30179e-06	-0.00119007
0.000753278	0.000703861	0.000695425	0.000453658	0.00028506	-0.000168681	0.00033456	0.00093002	0.000413534	0.000233525	-0.000404142	0.000133636	5.74064e-05	3.20085e-05	8.29262e-05	7.83101e-05	-0.00011809	0.000152008	0.000272739	-0.000335687	0.000395085	0.000782206	7.04668e-06	0.000473002	2.21958e-05	3.52694e-05	7.14506e-05	-0.000420422	-0.000354088	-0.000683679	-0.000419778	-0.000556883
0.00170828	0.000743698	0.000758636	0.00100328	0.000472808	0.000671055	0.000191775	4.77877e-05	0.000394068	0.000198475	0.000265269	0.000178262	7.67586e-05	-6.96066e-05	-2.34471e-05	0.000195904	-9.11167e-05	0.000157036	-0.000269336	-0.000141859	0.000110161	-0.000200635	-0.000316839	-0.000616432	-0.000243812	-0.000615237	-0.000402711	-0.000525157	-0.000541205	-0.000500261	-0.000600782	-0.00098329
-0.000277842	-0.000331202	-0.000822741	-0.000399213	-0.000167362	-0.000207872	-0.000346474	-8.14396e-06	0.000159879	-0.000150067	0.000549436	-0.000254874	6.29862e-05	0.00029596	-0.00031537	-0.000108878	0.000101884	-0.000165809	-0.000286931	-6.93435e-05	0.000201009	-0.000395055	7.60144e-05	-0.000199733	-3.87867e-05	0.000900157	-0.000134404	0.000218029	0.000265645	0.000516514	0.00048419	0.000150724
-0.000607919	-0.000386967	0.000257655	3.9765e-05	-0.000386068	0.000250253	-2.46071e-05	-0.000302503	-9.11319e-05	-2.81503e-05	-0.000513641	0.000250724	-0.000178402	-0.000578966	0.00019964	0.000220306	-0.000214915	0.000357585	6.35864e-05	0.000109738	0.000113049	0.000469199	-0.000137978	-0.000200413	9.02402e-05	-0.00120831	0.000371376	-3.44679e-05	7.54493e-05	-0.000145788	0.000149673	0.000318429
0.000246656	2.02953e-05	0.000277133	0.000238362	-9.35077e-07	0.000376961	8.895e-05	0.000237821	0.000406792	5.26603e-06	8.00325e-05	3.8678e-05	-3.13842e-05	-0.000112631	8.41692e-05	0.000128395	-8.49984e-05	0.000144722	-0.000178915	-1.58921e-05	0.000161876	1.8123e-05	-7.91849e-05	-0.000427959	-3.26572e-05	-0.000336481	-0.000121114	-0.000128336	-0.000112407	-0.000114789	-0.000147819	-0.000221735
-0.000273698	-0.000514291	-0.000828129	-0.000298757	-0.000314959	-2.45993e-05	-0.000310703	-0.000102658	0.000282366	-0.000165511	0.000416004	-0.000412402	-1.63889e-06	0.000132934	-0.000266043	-4.65391e-05	2.04564e-05	1.24525e-05	-0.000393672	4.45899e-05	0.000539603	-0.000419571	2.74122e-06	-0.000509305	-1.9992e-05	0.000781076	-9.06736e-05	0.000151134	0.000261972	0.000715609	0.000640319	2.74074e-05
-0.000222704	0.000114625	0.000415308	-0.000150545	5.95057e-05	4.28639e-05	-1.96904e-05	0.00115962	0.000943411	4.7273e-05	-8.14663e-05	0.000140599	0.000164221	0.000156656	-0.000284062	4.07863e-05	3.93719e-05	-2.81261e-05	-0.000313181	-0.000303696	0.0003906	0.00119971	0.000171502	-0.000578267	0.000146056	0.000432971	0.000144494	-9.04934e-06	-2.85597e-05	6.51298e-05	-0.000352435	-0.000154733
-0.000705102	-0.000321659	-0.000678776	-0.000506877	-0.000213057	-0.000495183	-0.000252548	-0.000379279	-0.000506372	-0.000112078	7.53205e-05	-4.65941e-05	-2.39925e-05	9.79097e-05	-8.3377e-05	-0.000133312	7.29303e-05	-0.000159338	0.000188309	2.03474e-05	-0.000218456	-0.000233018	0.000104585	0.000551095	3.39967e-05	0.000350752	0.000143212	0.000280301	0.0003094	0.00019468	0.000459639	0.000557816
0.000980126	0.000296997	8.57267e-05	0.000757928	0.000180615	0.000121653	-9.19909e-05	-0.00244878	-0.00186471	0.000156966	-0.000385902	0.000269695	-0.000119538	-0.000563319	0.000109064	3.98296e-05	-5.98398e-05	0.000117276	0.000415919	0.000408184	-0.000764181	-0.000962516	-0.000512382	0.000465291	-0.00025329	-0.00161945	0.00013532	-0.000239413	-0.000242307	-0.00026415	7.48138e-05	-8.75123e-05
-0.000347047	0.000241787	0.000959969	-0.000154364	0.000221711	0.000411228	0.000170404	0.00182237	0.00141888	1.78922e-05	0.00018487	0.00046883	0.000165993	0.000210958	-4.18259e-05	0.000129322	5.5158e-05	-0.000120234	-0.000363167	-0.000394207	-0.000117359	0.00128584	0.000273133	-0.000732299	0.000146741	-2.85851e-05	-9.88591e-05	5.32705e-05	-0.000111519	-0.000417209	-0.000927059	-2.48174e-05
0.000430788	0.000660815	0.000957576	0.000244108	0.000383184	-1.14197e-05	0.000327024	0.00129354	0.000749971	0.000214776	-0.000367236	0.000219989	0.000166526	0.000160194	-5.0933e-05	3.46436e-05	1.13407e-05	-9.65036e-06	3.57706e-05	-0.000330012	0.00022808	0.00124166	0.000147526	-3.39077e-05	0.000116448	0.000225843	9.16923e-05	-0.000253372	-0.000321688	-0.000450102	-0.000762172	-0.000477547
0.00178953	0.000902526	0.000933825	0.000969353	0.000650116	0.000755211	0.000189229	0.000365481	0.000631689	0.000205228	0.000490266	0.00030775	0.000169269	0.000103494	-0.000107288	0.000174068	-2.743e-06	2.04754e-06	-0.000390657	-0.000242343	-0.000113945	-8.02148e-05	-0.000245507	-0.000788955	-0.000255673	-0.000481299	-0.000530272	-0.000475273	-0.000584944	-0.000576704	-0.000902939	-0.00101543
0.000400217	0.000135828	-0.000340007	-5.7837e-05	9.96583e-05	-0.000162758	-1.66841e-05	0.000757418	0.000649789	-1.00421e-05	0.000418426	-0.000367629	0.00011966	0.000437738	-0.00022842	-9.58703e-05	6.75475e-05	-0.000101932	-0.000239863	-0.00020466	0.00055284	-0.000107479	0.000114671	-0.000138207	-3.13189e-05	0.00125237	-0.000260658	-5.70333e-05	-1.37774e-05	0.000259651	0.000127455	-0.000409373
-0.000511799	0.000120969	0.000649631	-0.000173421	-6.74647e-05	-0.000185641	0.000353632	0.00169851	0.00101095	9.06505e-05	-0.000618406	1.38588e-05	2.09569e-05	2.94544e-05	0.000136203	6.56077e-05	-0.000107412	0.000175454	0.000129639	-0.000280121	0.00066315	0.00146269	0.000278917	0.000130606	0.00027763	0.000389875	0.000307164	-0.000115121	-6.0117e-05	-0.000271934	-0.00031006	-9.41392e-05
-0.000184506	-1.30641e-05	-0.000249298	-0.000273377	4.34982e-05	-0.000230618	-0.000218225	0.000111059	6.45733e-05	-1.87031e-05	0.000152456	-8.63911e-06	0.000135923	0.000237173	-0.000332415	-0.000109762	0.000136536	-0.000200769	-0.000155196	-0.000112771	3.50814e-06	0.000267803	0.000104148	-0.000128628	3.23383e-05	0.000609323	6.10103e-05	0.000145705	0.000113149	0.00029846	4.3337e-05	8.0098e-05
-0.000276966	-0.000398468	-0.000321292	-0.000128968	-0.000267464	7.86848e-05	-0.000113937	-9.89522e-05	0.000195466	-7.58105e-05	-5.41784e-05	-0.000291556	-3.47411e-05	-8.05286e-05	-0.000113805	8.45554e-06	-3.49296e-05	0.000130833	-0.000244512	0.000122516	0.000508207	1.4725e-05	-2.06656e-05	-0.000482127	5.53603e-05	0.000285443	9.74607e-05	5.16044e-05	0.000137317	0.000545624	0.000379728	-2.62663e-05
-3.71455e-05	-0.000381416	-0.000431644	-7.65599e-05	-0.000222035	0.000274026	-0.000130415	0.000164833	0.000551589	-0.000135212	0.000430138	-0.00032174	-2.85286e-05	6.25596e-05	-9.59652e-05	4.36933e-05	-3.35219e-05	8.9743e-05	-0.000426436	4.05583e-05	0.000490583	-0.000403659	-2.88794e-05	-0.000680801	-3.96791e-05	0.00042336	-0.000216858	4.24203e-05	0.000118868	0.000460965	0.000352647	-0.000136275
-0.000522263	-0.0004968	-0.000737679	-0.000283233	-0.000403986	-0.000256249	-0.000185617	-0.000455147	-0.000320617	-0.00013416	2.22479e-05	-0.000241028	-0.000140796	-0.000112684	5.26476e-05	-1.73099e-05	-8.12777e-05	0.000111978	0.000102844	0.000110694	0.000237	-0.000478222	-2.89889e-05	0.000309068	2.55294e-06	0.000124716	0.000100554	0.000124415	0.000272429	0.000261823	0.000711633	0.000347209
-0.00055078	-0.000329684	-0.000815422	-0.000561496	-0.000292102	-0.000576348	-0.000182228	0.000793807	0.000541792	-0.000107067	0.000148404	-0.000475675	5.17661e-05	0.000365471	-0.000269243	-0.00013995	3.13379e-05	-4.56781e-05	-0.000110215	-0.00019992	0.000817843	0.000225391	0.000235618	0.000165084	0.000115892	0.00152503	8.15942e-05	0.000142508	0.000295866	0.000529339	0.000635964	7.39998e-05
-0.000110164	-0.000575147	-0.0010658	4.99636e-05	-0.000489667	-0.000362512	-0.000334195	-0.0022089	-0.00158102	-6.36648e-05	-0.000413714	-0.000393823	-0.000231763	-0.000487255	-6.44082e-06	-5.71559e-05	-0.000124233	0.00026146	0.000310873	0.000479414	0.000217636	-0.00105493	-0.000347087	0.000514906	-9.37989e-05	-0.000421417	0.00035713	1.0243e-05	0.000243963	0.000596071	0.00117256	0.000269526
-0.00058518	-0.000807062	-0.00157597	-0.000384823	-0.000640407	-0.000796757	-0.000508204	-0.00201246	-0.00150758	-0.000114655	-0.000469029	-0.000677767	-0.000157186	-0.000264543	-0.000279699	-0.000209671	-3.16065e-05	0.000154051	0.000246772	0.000439536	0.000598603	-0.00077458	-0.000184545	0.000569993	1.70183e-05	0.000566134	0.000538459	0.000180172	0.000462719	0.00112884	0.00154213	0.000399578
0.000748851	0.000337748	-0.000418725	9.26845e-05	0.00016009	-0.00060693	9.89249e-05	0.000379817	0.000129628	0.000136412	-0.000192873	-0.000697132	0.000138678	0.000424063	-0.0003026	-0.000230594	6.93578e-05	-2.90241e-05	5.40699e-05	-9.11122e-05	0.000985657	7.76521e-05	8.62976e-05	0.000345952	2.86194e-05	0.00175849	2.38175e-05	-0.00022481	-0.000106251	0.000517756	0.000345335	-0.000716712
0.000799104	0.000856186	0.000920447	0.000435753	0.000499672	-9.21552e-05	0.000461442	0.000932509	0.000290599	0.000242466	-0.000301025	0.000221986	9.30097e-05	0.00015469	0.000190817	1.30677e-05	-1.49688e-05	-2.72802e-05	0.00034068	-0.000265741	-8.81616e-05	0.000604529	8.03105e-05	0.000567153	1.2367e-05	-4.33155e-06	-7.18192e-05	-0.00033246	-0.00041174	-0.000801028	-0.00076322	-0.000492129
0.000288856	0.000232291	0.00014414	6.19289e-05	0.000208689	7.2899e-05	-0.000161766	8.93767e-05	0.000169593	4.85508e-05	0.000207478	0.000188527	0.00015874	0.00014689	-0.000319237	-1.28043e-05	0.000104653	-0.000151734	-0.000246055	-0.000158406	-0.000118002	0.000314907	-9.82156e-06	-0.000395355	-4.05025e-05	0.000124168	-3.83149e-05	-6.4251e-06	-7.21233e-05	4.29975e-05	-0.000268969	-0.000159259
-0.00224386	-0.00103063	-0.000560659	-0.00111182	-0.000724014	-0.000328485	-0.000420597	0.000297128	0.000169146	-0.000271981	-0.000195771	0.000205812	-8.88548e-05	-0.0001809	-0.000100063	1.77818e-05	-9.59904e-06	-7.81388e-06	-6.10225e-05	-3.32683e-05	-2.58408e-05	0.000877308	0.000274681	-8.22609e-05	0.000291571	-9.2693e-05	0.000554483	0.000576825	0.000645594	0.000399982	0.000548492	0.00122786
0.00066267	0.000613827	0.000421186	0.000276546	0.000211308	-0.000470559	0.000423747	0.00131726	0.000636888	0.000239033	-0.000596637	-0.000330325	8.62785e-05	0.00022639	5.41813e-06	-5.04825e-05	-8.82753e-05	0.000165404	0.000274568	-0.000301348	0.00100558	0.000932069	0.000142756	0.00055712	0.000128226	0.00105711	0.000152459	-0.000418771	-0.0002925	-0.000230453	-0.000150584	-0.00074694
-0.00112135	-0.000401225	-0.00017016	-0.000555842	-0.000291036	-0.000316941	-0.000237291	-1.05182e-05	-0.000145191	-6.82132e-05	-0.000356331	0.000166931	1.06811e-05	-0.00010815	-0.000166349	-3.73378e-05	3.81503e-05	-4.42472e-05	4.58649e-05	-1.75617e-05	-5.1246e-05	0.000785165	0.000143672	4.46173e-05	0.000189163	-3.11667e-05	0.000463556	0.000280889	0.000296693	0.000255002	0.000199098	0.000608114
-6.14698e-05	0.000307179	0.000994365	0.000206686	5.72836e-05	0.00011577	0.000327089	0.00114087	0.000729616	0.000166249	-0.000690115	0.000270912	1.99114e-05	-0.000204271	0.000122273	0.000166563	-0.000144309	0.000249193	8.74387e-05	-0.0002276	0.000413375	0.00143629	7.86053e-05	-0.000119912	0.000187656	-0.00041702	0.000318711	-0.000255207	-0.000226639	-0.000466816	-0.000537299	-0.000244926
0.00144057	0.000548827	-3.65647e-05	0.000682429	0.000334988	1.22692e-05	0.000104862	-0.000623685	-0.000424753	0.000154728	0.00012527	-0.000220928	2.84462e-05	6.87265e-05	-3.31539e-05	-3.28231e-05	-2.03714e-05	4.50195e-05	9.1628e-05	3.4774e-05	0.000150721	-0.000780466	-0.000251311	0.0002372	-0.000226474	0.000138788	-0.000275252	-0.00037366	-0.000327931	-0.000127607	1.59025e-05	-0.000729772
-0.000559426	-0.000448757	-0.000561179	-0.000171126	-0.000429505	-0.000327708	-0.000331858	-0.00106568	-0.000803005	-4.62057e-05	-0.000420137	-5.07498e-07	-0.000120659	-0.000385242	-0.000112026	2.06997e-05	-0.000103139	0.000187928	0.000179319	0.000138869	0.000164871	2.95103e-05	-0.000155258	0.00027842	3.25692e-05	-0.000454095	0.000465025	7.04088e-05	0.000246259	0.000272225	0.000704501	0.000416413
0.0012235	0.000639695	0.000341123	0.00069073	0.000358513	-4.29699e-05	0.000205026	-0.000592438	-0.000586777	0.000220338	-0.000274988	-4.96859e-06	1.37122e-05	-8.71986e-05	6.40867e-05	-3.37227e-06	-4.64458e-05	8.45453e-05	0.000292426	3.57916e-05	-2.11163e-05	-0.000285008	-0.000227095	0.000446477	-0.00014428	-0.000299665	-4.83175e-05	-0.000389468	-0.000371896	-0.000359395	-0.00019904	-0.000592111
-0.000181438	-0.000539058	-0.000822359	-0.000108822	-0.000377343	-3.81051e-05	-0.000433366	-0.00105727	-0.000416713	-0.000109743	7.45665e-05	-0.000279705	-4.95274e-05	-0.000184171	-0.000312377	-9.65552e-06	-2.75996e-05	0.000121792	-0.000266209	0.000189959	0.000408435	-0.000429554	-0.000191127	-0.000438109	-5.3112e-05	9.97379e-05	0.000160066	8.67552e-05	0.000240429	0.000740044	0.000780315	9.31981e-05
-0.000337692	-4.65553e-05	0.00022713	3.71519e-05	-0.00023415	-0.000270303	0.000176493	0.000168873	-0.000117417	8.4469e-05	-0.000788395	4.86161e-06	-0.000125024	-0.000331086	0.000209025	8.05607e-05	-0.000190008	0.000308946	0.000383305	-9.08825e-06	0.000437004	0.000686102	-5.15046e-06	0.000520756	0.000148394	-0.000361561	0.000439219	-0.000160132	-1.09321e-05	-0.000230809	0.000177998	7.29626e-05
0.00262444	0.00167519	0.00149376	0.00129625	0.00100813	0.00034565	0.000786155	0.00196427	0.00137889	0.000444111	7.62416e-05	-1.92273e-05	0.000247278	0.000459987	7.97554e-05	0.00010693	-6.99342e-05	9.07867e-05	-3.00336e-05	-0.000559017	0.000672112	0.000569562	-4.46074e-05	-3.05803e-05	-0.000162938	0.000635223	-0.000600342	-0.000903085	-0.000952942	-0.00105444	-0.0012663	-0.00180821
0.00050523	0.000450726	0.000379199	0.000232558	0.000314355	-0.000150752	-1.79459e-06	-0.000214795	-0.000279436	0.000187354	-0.000380287	0.000101867	0.000166862	4.59909e-05	-0.000293838	-8.10287e-05	0.000103689	-9.43835e-05	2.75958e-05	-4.43738e-05	-8.16779e-06	0.000622093	-3.57976e-05	-5.16152e-05	2.52123e-05	0.000130353	0.000221089	-0.000134903	-0.000196107	8.22622e-05	-0.000328315	-0.000334526
0.000279418	0.000202221	3.6708e-05	0.000142705	8.19809e-05	-0.000143378	-7.558e-05	-0.000225505	-0.000232658	8.08374e-05	-0.000131856	9.49265e-05	4.68162e-05	-3.17067e-05	-0.000140185	-4.05704e-06	-1.36342e-06	5.13358e-06	7.04264e-05	-7.8435e-05	2.33862e-05	0.000185211	-7.31605e-05	0.000140273	-3.01642e-05	-7.22619e-05	0.000114422	-0.000102766	-7.1129e-05	-8.43324e-05	-4.31987e-06	-0.000115162
-0.000890909	-0.000182292	2.68144e-05	-0.000469356	-0.000201496	-0.000382969	-0.000172447	0.000583135	0.000279381	6.06561e-06	-0.000438979	0.00014673	8.50588e-05	-4.61115e-06	-0.000274752	-2.34586e-05	2.32914e-05	-1.06804e-05	-1.22994e-05	-0.000200849	0.000297397	0.00126781	0.000190984	-2.62312e-05	0.000225364	0.000309936	0.000495211	0.000148042	0.00019649	0.000186763	6.69661e-05	0.000330872
-0.000142558	0.00043705	0.000450148	-0.000325293	0.000196782	-0.000335328	0.000292587	0.00281245	0.00183398	6.73975e-05	0.000127093	-6.6365e-05	0.000214723	0.000640571	-0.000126897	-2.97336e-05	3.38977e-05	-0.000114233	-0.000134826	-0.000671307	0.000784641	0.00142689	0.000475547	6.3309e-05	0.000210009	0.00158828	-0.000102985	-9.07008e-05	-8.33375e-05	-0.000337331	-0.000492493	-0.000361372
-0.000786536	-0.000212954	0.000138483	-0.000269301	-0.000165983	-0.00011185	-0.000140722	-0.00030882	-0.000377653	-1.71392e-05	-0.000381534	0.000362416	-2.93679e-05	-0.000256563	-1.08546e-05	3.43198e-05	-3.60455e-06	-9.22242e-07	0.000149206	2.93718e-05	-0.000368148	0.00059019	2.80363e-05	0.000119439	0.000113944	-0.000680703	0.000389047	0.000175258	0.000152357	-8.22965e-05	-3.00053e-05	0.000544062
0.00106923	0.000680311	0.00105904	0.000650849	0.000428195	0.000658111	0.000338089	0.001325	0.00123177	0.000152897	0.000269518	0.000277873	0.000110483	9.481e-05	6.67785e-05	0.000221122	-8.37874e-05	0.000109263	-0.000323402	-0.000350106	0.000205406	0.000523931	-4.55075e-05	-0.000684602	-8.18201e-05	-0.000294812	-0.000386789	-0.000404714	-0.000466755	-0.000670889	-0.000883685	-0.000792398
-0.00103765	-0.000484216	-0.000814578	-0.000805288	-0.000363202	-0.000738603	-0.000237427	0.000631576	0.000322515	-0.00010683	-0.000176517	-0.000471354	7.92656e-05	0.000321125	-0.000361239	-0.00021196	9.55502e-05	-9.98169e-05	-6.58896e-05	-0.000105182	0.000768673	0.000640762	0.000315638	0.000153055	0.000235528	0.00160307	0.000354554	0.000286173	0.000405074	0.000804559	0.000661554	0.000302244
3.50086e-05	6.94619e-05	0.000156126	0.000169307	-0.000161273	-0.000314979	0.00027082	0.000240377	-5.46873e-05	0.00011926	-0.000770174	-0.0002275	-0.000113225	-0.000228731	0.000210599	3.71755e-05	-0.000189818	0.000329045	0.000385361	1.04849e-05	0.00069275	0.000485448	-1.52531e-05	0.000571388	0.000120954	3.90656e-05	0.000339998	-0.00026323	-8.91044e-05	-0.000132441	0.000238917	-0.000211437
0.00100776	0.000732828	0.000813921	0.000530143	0.000397192	0.000178196	0.000270446	0.00120669	0.000932476	0.000215712	-6.70279e-05	0.000116825	0.000158381	0.000163082	-0.000112202	0.000104754	-5.21611e-05	8.90922e-05	-0.000146846	-0.000383027	0.000494491	0.00083814	1.07291e-06	-0.000288278	-1.32088e-05	0.000245011	-0.000120589	-0.000419946	-0.000413165	-0.000456409	-0.000630126	-0.000814215
0.000513508	0.000312338	3.99153e-05	4.19574e-05	0.0002499	-1.4602e-06	2.2284e-05	0.000915423	0.000784611	4.13007e-05	0.000386869	-0.000165085	0.000180884	0.000429158	-0.000269074	-6.15023e-05	9.90019e-05	-0.000144979	-0.000312572	-0.000259308	0.00037533	0.000217731	0.000117578	-0.000360064	-2.21998e-05	0.00100868	-0.000256269	-8.54441e-05	-0.000114502	0.00012261	-0.000220113	-0.000480148
0.00120406	0.000591797	-3.90514e-05	0.000455726	0.000425974	-0.000208183	5.56691e-05	-0.000559072	-0.000524754	0.000174534	1.81577e-05	-0.00021287	0.000128327	0.000225811	-0.000197754	-0.000152488	0.000107765	-0.000133186	0.000105457	2.45069e-05	2.31076e-05	-0.0004404	-0.000125889	0.000288511	-0.000148147	0.000540105	-0.000147779	-0.000241437	-0.000270398	7.21744e-05	-8.94868e-05	-0.000619421
0.00186611	0.000552571	-0.000153614	0.000971256	0.000388056	0.000226179	5.13808e-06	-0.00172981	-0.00110946	0.000154615	0.000252104	-0.000162175	-2.70925e-05	-0.000118036	2.53785e-07	-1.1383e-05	-2.19055e-05	5.60703e-05	0.000104596	0.000250599	-0.00023147	-0.00152696	-0.000483127	0.000182138	-0.000382351	-0.000494963	-0.000381736	-0.000411132	-0.000387385	-0.000115928	9.70658e-05	-0.000753566
0.001361	0.000935176	0.000723546	0.000825748	0.000511168	-0.000110727	0.000369387	-0.000422403	-0.000701966	0.000305025	-0.000461413	0.000218379	7.28073e-06	-0.000127443	0.000222032	2.3189e-05	-7.36692e-05	8.06789e-05	0.000552245	-4.69002e-05	-0.000277151	-7.36261e-05	-0.000212785	0.000866758	-0.000139487	-0.000649322	-1.3451e-05	-0.000481993	-0.000499908	-0.000829977	-0.000494166	-0.000587024
-0.00124219	-0.000152812	0.000254318	-0.00071742	-0.000256087	-0.000536569	0.000181526	0.00231489	0.00139377	-2.97243e-06	-0.000532451	-9.51586e-05	8.52831e-05	0.000263198	-7.02073e-05	-2.40237e-05	-3.75704e-05	5.73433e-05	3.0525e-05	-0.000437688	0.000922736	0.00190356	0.000503363	0.000149846	0.000405714	0.00120224	0.000438024	0.000108263	0.000196517	3.25738e-05	-6.46927e-05	0.000199208
0.000804473	0.000447215	8.40949e-05	0.000336551	0.000217228	-0.000169578	0.000129588	0.000277195	0.000116513	0.000132601	-3.69282e-05	-0.000149824	6.27055e-05	0.000152437	-6.48525e-05	-2.60766e-05	-2.6477e-05	3.94605e-05	8.90478e-05	-0.000156045	0.000370125	1.58762e-05	-4.3836e-05	0.000266789	-6.42155e-05	0.00045786	-9.1741e-05	-0.000277322	-0.000215917	-0.00016939	-5.14865e-05	-0.000525154
1.3009e-05	0.000306697	0.000528787	-0.000137089	0.000244071	9.43161e-05	9.38837e-05	0.00167433	0.00130401	5.47626e-05	0.000178158	9.13539e-05	0.000230165	0.000401564	-0.000271866	1.22282e-06	0.000102573	-0.000148034	-0.000388136	-0.000395349	0.000350463	0.00112176	0.000265367	-0.000619936	0.000125441	0.00084	-8.5326e-05	-1.80775e-05	-0.000105225	-1.79052e-05	-0.00058989	-0.000326184
-0.00263189	-0.00125616	-0.00110436	-0.00142403	-0.000895059	-0.000741309	-0.000545993	4.36072e-05	-0.000177124	-0.000331475	-0.000246624	4.06696e-06	-0.000115596	-0.000101778	-0.000155402	-9.92707e-05	2.3317e-05	-6.61369e-05	9.39505e-05	1.67669e-05	6.2715e-05	0.000688402	0.000343826	0.000345373	0.000329295	0.000384661	0.000677805	0.000717056	0.000844293	0.000656086	0.000980915	0.00148458
-0.00126257	-0.000468104	-0.000218236	-0.000610011	-0.000470101	-0.000471568	-3.6971e-05	0.000817567	0.000386153	-7.84882e-05	-0.000499979	-6.73122e-05	-7.48306e-05	-8.46009e-05	3.25144e-05	9.79158e-06	-0.0001024	0.000152076	0.000170464	-0.000138176	0.000552406	0.000973166	0.000240584	0.000340906	0.000267204	0.000363201	0.000474145	0.000163744	0.000311056	0.000114387	0.000404857	0.00050189
0.000750705	7.68644e-05	-0.000174506	0.000496638	-7.47321e-05	0.000144521	0.000133138	-0.000405238	-0.000182878	1.90865e-05	9.82092e-05	-0.000201072	-0.00017035	-0.000198098	0.000283213	0.00011805	-0.000203461	0.000286143	0.000153124	7.01797e-05	0.000299179	-0.000878292	-0.000247459	0.000299427	-0.000174517	-0.000378647	-0.000230318	-0.000307115	-0.000151315	-0.00029578	0.000324752	-0.000350517
0.000804068	-3.11638e-05	-0.000554443	0.000300105	-0.000113281	2.03514e-05	1.96231e-05	0.000192793	0.000473841	-1.27831e-05	0.000300579	-0.000637139	-3.67772e-05	0.00013967	-8.11227e-05	1.1995e-05	-0.000116678	0.000225192	-0.000235234	-2.95767e-05	0.00103597	-0.000652562	-0.000124018	-0.000222615	-0.000117704	0.000911282	-0.000282995	-0.000278652	-7.14656e-05	0.000361978	0.000560403	-0.000682287
0.00203993	0.00116762	0.00114457	0.00119476	0.000823067	0.000498584	0.000367875	-0.000610649	-0.000480636	0.000341294	-9.30301e-05	0.000360381	0.000114163	-8.98041e-05	9.27846e-05	7.79072e-05	1.64281e-05	-1.39944e-05	0.000139393	1.31561e-05	-0.000570562	-0.000277749	-0.0003385	-1.15982e-05	-0.00026087	-0.000976113	-0.000312543	-0.000549518	-0.000714361	-0.000762104	-0.000995162	-0.000964293
-0.000476492	-0.000455472	-0.000395197	-0.00012019	-0.000316299	9.65032e-05	-0.000263378	-0.000957945	-0.000575862	-0.000124867	6.92497e-05	0.000143175	-0.000141348	-0.000323718	6.50769e-05	7.68397e-05	-6.97404e-05	8.8831e-05	2.35004e-05	0.000177817	-0.000310471	-0.000484729	-0.000155121	-8.44354e-06	-5.76799e-05	-0.000803613	9.91516e-05	0.000151725	0.000207795	6.27124e-05	0.000402223	0.000483082
-0.00104594	-0.000422133	-0.000636112	-0.000848059	-0.000205514	-0.000375926	-0.000352035	0.000825331	0.000613398	-0.000180781	0.000431367	-9.51174e-05	0.00014395	0.000441252	-0.000395488	-0.000147803	0.000178706	-0.000298605	-0.000318203	-0.000231264	0.000146677	0.000455569	0.000333107	-0.000238069	0.000139747	0.00121755	4.91158e-05	0.000420693	0.00040156	0.000527789	0.000263025	0.000473614
0.00132643	0.000939896	0.00118624	0.000827056	0.000555532	0.000378953	0.00036118	0.000703215	0.000516747	0.000285448	-0.000191473	0.000355187	0.000127842	-2.47512e-05	2.83683e-05	0.000158369	-6.93198e-05	0.00010759	-1.03508e-05	-0.000281723	5.84462e-05	0.000688931	-0.00012767	-0.000208622	-7.89813e-05	-0.000520292	-0.000133591	-0.000506755	-0.000567	-0.000760694	-0.000912721	-0.000842616
0.000601998	0.000412125	0.000518044	0.000334631	0.000397552	0.000235098	-5.29625e-05	-0.00060241	-0.000378959	0.000144516	-0.000104455	0.000279705	0.000164135	-2.35023e-05	-0.000260523	-3.24953e-05	0.000146216	-0.000162923	-0.000142599	6.65367e-05	-0.000462245	0.000264902	-0.000120523	-0.000449289	-5.73263e-05	-0.000399987	4.52047e-05	-6.46928e-05	-0.000226959	5.4198e-05	-0.000544113	-0.000266245
-0.000918155	-0.000545329	-0.000466246	-0.000448551	-0.000449025	-0.000174424	-0.000176437	0.000212682	0.000190713	-0.000150651	-1.2996e-05	-5.70844e-05	-0.000106432	-0.000105949	2.8483e-05	4.62319e-05	-9.09105e-05	0.000116332	-9.45518e-06	-3.89536e-05	0.000278921	0.000147482	8.32528e-05	6.83815e-05	9.75706e-05	6.08805e-05	0.000182352	0.000181758	0.000308447	0.00015273	0.000499297	0.000471791
0.000469969	0.000132198	0.000162679	0.0002647	8.96976e-05	0.000399777	3.61728e-05	0.000364907	0.000519253	-2.14862e-05	0.000470522	0.000101066	-4.57876e-06	3.67937e-05	6.36151e-05	0.000131277	-6.08094e-05	5.1914e-05	-0.000230435	-0.000133818	3.36136e-06	-0.000301854	-8.17625e-05	-0.000365478	-0.000125193	-0.000238367	-0.000346735	-0.000128585	-0.000128439	-0.000294824	-0.000190006	-0.000250424
0.000287265	-0.000224406	-0.000948546	-2.0853e-05	-0.000118101	-0.000234286	-0.000231293	-0.00109238	-0.000734388	-9.1922e-05	0.00036356	-0.000403207	-6.23629e-05	8.79474e-05	-8.17102e-05	-0.000132009	3.85401e-05	-6.01552e-05	4.04982e-05	0.000209267	2.56175e-05	-0.00124845	-0.00013998	0.000305527	-0.000165071	0.000450215	-0.000180899	6.38035e-05	0.000145662	0.00042385	0.000689236	1.4386e-05
-0.00157296	-0.00100944	-0.00103109	-0.000792464	-0.000738052	-0.00038545	-0.000515639	-0.00070574	-0.000463368	-0.000252247	-0.000107974	-7.06496e-05	-0.000149046	-0.000260345	-0.000137122	-1.69472e-05	-4.95622e-05	7.92543e-05	-8.03993e-09	0.00013949	0.000127648	-3.52506e-06	3.99183e-05	9.13091e-05	0.000127055	-7.23125e-05	0.000451378	0.000427251	0.000592928	0.000594173	0.000983828	0.00095893
-0.000870358	-0.000581907	-0.000835741	-0.000426899	-0.00055655	-0.000735591	-0.000264293	-0.000796658	-0.000772966	-4.10089e-05	-0.000751054	-0.000373656	-0.000116478	-0.000264592	-0.000154213	-0.000108107	-8.49792e-05	0.000205787	0.000305252	0.000180432	0.00065904	0.000289817	-9.74633e-06	0.000564612	0.000167568	0.000382506	0.000664588	0.000112296	0.000354028	0.00064615	0.00100721	0.000404079
-7.10822e-05	-0.000236343	-0.000590578	-0.00020529	-0.000230884	-0.000307794	-0.000145371	0.000427549	0.000480156	-3.39308e-05	-1.54078e-05	-0.000523141	5.34237e-05	0.00019348	-0.00031813	-7.9606e-05	-1.14524e-05	9.08542e-05	-0.000239779	-8.90262e-05	0.00100822	0.00023378	7.28494e-05	-0.000244431	7.52064e-05	0.00122404	0.000106738	-2.95608e-05	0.000140458	0.000656864	0.000566467	-0.000271538
-2.48629e-05	-0.000209311	-0.00050248	-0.000102066	-0.000165859	-0.000133149	-0.000163238	-0.000150844	1.55764e-05	-5.87179e-05	0.000141271	-0.000254623	-8.93557e-06	5.8552e-05	-0.00014681	-3.58615e-05	-1.01701e-05	3.58688e-05	-0.000116383	7.98784e-06	0.00036635	-0.000249558	-2.62644e-05	-7.59429e-05	-2.36182e-05	0.000459815	-7.5881e-06	2.23333e-05	0.000118937	0.00033976	0.000426917	-3.90028e-05
0.00150948	0.000724476	0.000458924	0.000662606	0.000382229	0.000204343	0.000460595	0.00160175	0.0013472	0.000174228	0.00026021	-0.000422374	0.000103532	0.00038859	3.46952e-05	6.57613e-05	-0.00010341	0.000170911	-0.000215386	-0.00034946	0.00105473	9.00851e-05	1.45475e-05	-0.000236779	-8.73818e-05	0.00107136	-0.000491316	-0.000554124	-0.000466064	-0.000293626	-0.000346965	-0.00124155
0.000219581	0.000491577	0.000688706	0.000187552	0.000153218	-0.000297368	0.000459444	0.00122627	0.000513761	0.00019875	-0.000673583	-2.93809e-05	1.75941e-05	3.87793e-05	0.000203279	2.43972e-05	-0.000113446	0.00017021	0.000368994	-0.000240672	0.000540782	0.00102578	0.000154203	0.000587664	0.000161872	0.000313952	0.00021235	-0.000306705	-0.000247418	-0.000498351	-0.000350085	-0.000379601
-0.000228801	-0.000220425	-0.000329973	-3.51728e-06	-0.00012797	-0.000127853	-0.000260162	-0.00170677	-0.00136471	-2.37245e-05	-0.000225782	0.000203625	-0.000102453	-0.000359029	1.58276e-05	-3.21885e-05	1.34702e-05	-2.05526e-05	0.000281915	0.000308127	-0.000666257	-0.000554551	-0.000214477	0.000391171	-7.79592e-05	-0.000944847	0.000249019	0.000137011	0.000130937	6.65766e-05	0.000316755	0.000486025
0.00151232	0.000361824	-0.000507133	0.000635429	0.000288919	5.10859e-05	-5.9356e-05	-0.00129436	-0.000794921	6.72481e-05	0.000472135	-0.000356556	2.39315e-06	0.000114015	-7.85555e-05	-9.07691e-05	3.50839e-05	-4.30405e-05	6.94684e-06	0.000187392	-4.74021e-05	-0.00155644	-0.000329193	0.000181285	-0.000332829	0.000214344	-0.000446288	-0.000262002	-0.000227664	0.000129428	0.000287811	-0.000633985
0.00104093	0.000514989	0.000753316	0.000677606	0.00034744	0.000594006	0.000183176	0.000190794	0.000389648	0.00013325	0.000161768	0.000261677	4.92431e-05	-9.3116e-05	5.22047e-05	0.00017511	-6.49256e-05	0.000103307	-0.000201687	-0.000104852	-8.20494e-05	2.75265e-05	-0.000191971	-0.000527709	-0.000142048	-0.000683896	-0.000275802	-0.000333016	-0.000389767	-0.000468903	-0.000606446	-0.000596533
-0.000382654	-0.000179308	-0.000494849	-8.3963e-05	-0.000183307	-0.000548963	-0.000348286	-0.00210954	-0.00192796	2.88029e-05	-0.000570909	0.000259543	-0.000111768	-0.000438482	-4.49632e-05	-9.16204e-05	6.79071e-06	-2.05243e-05	0.000580975	0.000294895	-0.000706259	-0.000359594	-0.000228444	0.000961192	-4.44078e-05	-0.000983306	0.000533467	0.000138027	0.00018948	1.42934e-05	0.00052385	0.000665213
0.00101188	0.000297744	6.74702e-05	0.000700777	0.000156622	4.52302e-05	-0.000120437	-0.00192024	-0.00135706	0.000189594	-0.000491825	6.15193e-05	-2.50807e-05	-0.000434777	-0.000137838	1.15537e-05	-4.17606e-05	0.000154497	0.000190927	0.000301453	-0.000163157	-0.000416002	-0.000440195	8.77861e-05	-0.000169382	-0.000935047	0.000238582	-0.000294478	-0.000244816	8.90474e-05	0.000133546	-0.000366449
-0.000482928	-0.00043622	-0.000857532	-0.000231569	-0.00039332	-0.000673441	-0.000297637	-0.00156168	-0.00136244	-1.17907e-05	-0.000652527	-0.000301488	-0.000114704	-0.000298412	-0.000140187	-0.000147866	-2.87557e-05	0.000113016	0.000388541	0.000317445	0.000219805	-0.000241437	-0.000132516	0.000689599	5.38153e-05	5.65435e-05	0.000562195	0.000102446	0.000277617	0.000592904	0.000935853	0.000380244
0.000924558	0.000780997	0.000491417	0.00040307	0.00043831	-0.000367258	0.000281099	0.000398329	-6.86532e-05	0.000266091	-0.00044479	-4.8579e-05	0.000141182	0.000191668	-8.55059e-05	-9.5966e-05	3.3441e-05	-3.48627e-05	0.000300569	-0.000184511	0.000250974	0.000554381	2.4925e-05	0.000555183	1.3053e-05	0.000516196	9.34148e-05	-0.000338324	-0.000345795	-0.000302162	-0.000381499	-0.000620416
0.00182533	0.00086625	0.000944046	0.00121336	0.000479937	0.000491878	0.000455801	-0.000461059	-0.000293018	0.000290918	-0.000296138	0.000130128	-5.52045e-05	-0.0003126	0.000317647	0.000181881	-0.000182435	0.000298837	0.000230496	5.89286e-05	-2.15415e-06	-0.00037206	-0.000388023	0.000120093	-0.000222176	-0.0010785	-0.000230256	-0.0006556	-0.00064434	-0.000765738	-0.000560602	-0.000963763
0.000456152	9.39529e-05	-0.000150878	0.000298783	0.000124812	2.5499e-05	-0.000244192	-0.00175838	-0.00128271	5.89547e-05	-8.43818e-05	0.000188354	-3.9126e-06	-0.000252471	-0.000136818	-4.30429e-05	6.61548e-05	-7.35102e-05	0.000121704	0.000269318	-0.000632822	-0.000620435	-0.000293604	0.000101535	-0.000162271	-0.000808521	9.94564e-05	-5.65173e-06	-5.37285e-05	9.48205e-05	9.01213e-05	7.30135e-05
0.00049847	0.000305248	-5.49106e-05	0.000180624	9.92081e-05	-0.000286756	0.00023514	0.000437305	9.69652e-05	7.64015e-05	-5.06025e-05	-0.000241688	-2.72463e-05	0.000158096	0.000158995	-3.9957e-05	-6.79996e-05	6.54541e-05	0.000273463	-0.000116053	0.000348702	-0.000204654	3.19252e-05	0.000646122	-3.25182e-05	0.000519915	-0.000123613	-0.00021458	-0.00013157	-0.000276753	8.88821e-05	-0.000326706
0.000218387	-8.09053e-05	-0.000441943	0.000178583	-0.000214692	-0.000437535	2.26505e-05	-0.000863926	-0.000798391	7.15753e-05	-0.000581767	-0.000382193	-0.000133137	-0.000245362	7.05692e-05	-5.33969e-05	-0.000132459	0.000255342	0.000389774	0.000198483	0.000526195	-0.000300163	-0.000162453	0.000675061	-1.53712e-06	9.02297e-05	0.000299333	-0.000188936	1.13389e-05	0.000205411	0.000657963	-0.000134788
-0.000259463	-0.000182317	-0.000578485	-0.000230333	-0.000269997	-0.000734844	-8.3797e-05	-0.000138101	-0.00030149	5.83378e-05	-0.000670281	-0.000523807	4.66025e-06	1.38889e-05	-0.000243455	-0.00016033	-2.90429e-05	0.000137532	0.000209754	4.03159e-05	0.000936261	0.000478868	6.0754e-05	0.000459674	0.000158942	0.00104367	0.000491688	-5.0154e-05	0.000153833	0.000624814	0.000709752	-9.90281e-05
0.00143827	0.000472609	0.00031324	0.000959239	0.000340893	0.000502737	-9.92271e-05	-0.00193648	-0.00120086	0.000159043	5.10191e-05	0.000348931	-3.48243e-05	-0.000428003	-4.60949e-06	0.000124744	-4.76894e-05	9.35489e-05	5.04109e-05	0.000244623	-0.000678487	-0.000946924	-0.000541004	-0.000152429	-0.000334315	-0.00155829	-0.000153717	-0.000334696	-0.000374693	-0.000349324	-0.000219258	-0.000420667
-0.000202598	0.000189	0.000729208	5.47387e-05	5.62317e-05	0.000188678	0.000146069	0.000885726	0.000602909	6.67019e-05	-0.000226822	0.000406296	2.60652e-05	-0.0001155	8.52047e-05	0.000153644	-7.65211e-05	8.9948e-05	-8.19436e-06	-0.000235919	-2.86087e-05	0.00096278	7.47829e-05	-0.000165128	0.000100157	-0.000536096	0.000129396	-8.65993e-05	-0.000115215	-0.000499914	-0.000504986	2.1258e-05
0.00221055	0.00109824	0.000729216	0.00107134	0.000732614	0.000418086	0.000469581	0.00057236	0.000534664	0.00025927	0.00038221	-0.000136414	0.000125164	0.000300262	9.1257e-05	5.26244e-05	-2.50221e-05	2.84581e-05	-8.37646e-05	-0.000195208	0.000236799	-0.000530237	-0.000183728	-0.000102117	-0.000265893	0.000286029	-0.000659861	-0.000619175	-0.00067185	-0.000593786	-0.000708833	-0.00132056
-8.14395e-05	-2.81216e-05	0.000217545	0.000144986	-0.000138856	-6.25817e-05	-0.000107798	-0.000387282	-0.000240295	0.000105549	-0.000651442	0.00012274	4.36114e-07	-0.00035414	-0.00018169	7.92228e-05	-9.17843e-05	0.000223077	2.38528e-05	1.59817e-05	0.000351613	0.000810355	-0.000132179	-0.000185386	8.87911e-05	-0.000479238	0.000482876	-0.000136109	-3.31875e-05	0.000129879	0.000101897	-6.20436e-05
0.00125347	0.000555096	0.000238627	0.000659266	0.000223386	-9.63594e-05	0.0002921	0.000207849	0.000139415	0.000219708	-0.000345312	-0.000363837	2.42341e-05	2.14003e-05	-3.66963e-06	1.06962e-05	-0.000118916	0.000243155	0.000120373	-7.3144e-05	0.00082678	5.46879e-05	-0.000147249	0.00019793	-6.29254e-05	0.000461277	-3.63705e-05	-0.000506804	-0.000369045	-9.50096e-05	9.61126e-06	-0.000923962
-0.00123388	-0.000614134	-0.000630161	-0.000800244	-0.000486363	-0.000526215	-5.41767e-05	0.00115219	0.000768784	-0.000152669	-0.000178605	-0.000494161	-1.82704e-05	0.000231274	-9.61773e-05	-0.000108825	-1.31821e-05	4.93351e-05	-6.83184e-05	-0.000108954	0.000922202	0.000660581	0.000355261	8.10237e-05	0.00027523	0.00139404	0.000270983	0.000252147	0.000398484	0.000613932	0.000613909	0.000325229
0.00106268	0.000437732	0.00051806	0.000738601	0.000150343	0.000284956	0.00020924	1.59122e-05	0.000173882	0.000181499	-0.000275545	3.68301e-06	-2.66846e-05	-0.000240736	6.70995e-05	0.000168684	-0.000181983	0.000320962	2.40479e-06	-6.71758e-05	0.000490807	0.000149368	-0.000250591	-0.000169025	-9.32525e-05	-0.000490385	-2.32756e-05	-0.00047846	-0.000368997	-0.000337407	-0.000172744	-0.0007146
0.000718709	0.000451407	-1.09976e-05	0.000296502	0.000194924	-0.000502487	9.39664e-05	-0.000266212	-0.000465688	0.000206863	-0.000532851	-0.000257915	7.88271e-05	6.66553e-05	-0.000175902	-0.000130024	8.45225e-06	4.44315e-05	0.000291298	-2.60701e-05	0.000464001	0.000265243	-5.966e-05	0.000553096	8.43684e-06	0.000593113	0.000236505	-0.000275291	-0.000188734	9.8576e-05	0.00012208	-0.000494804
-0.000598798	-0.000437613	-0.000249859	-0.000233198	-0.000333928	3.61507e-05	-0.000150116	-4.70369e-05	0.000118353	-0.000101123	-6.45361e-05	-3.2341e-05	-7.69248e-05	-0.000173216	-1.71171e-05	6.45466e-05	-7.28218e-05	0.000131156	-0.000112043	4.36539e-05	0.000230869	0.000141431	-2.70423e-06	-0.000238531	6.62796e-05	-0.000151498	0.000162598	0.000110207	0.00019516	0.000227157	0.000330915	0.000273912
-0.000802547	-0.000711042	-0.00158709	-0.000737487	-0.000542459	-0.000923265	-0.000423995	-0.000480767	-0.000440408	-0.000172237	-1.87524e-05	-0.000771715	-3.19118e-05	0.000237322	-0.000357045	-0.000271245	5.67709e-05	-4.06104e-05	5.41572e-05	0.000102246	0.00083279	-0.000410795	0.000128331	0.000503878	9.17101e-05	0.00166115	0.000284799	0.00028145	0.00051757	0.00106785	0.00132779	0.000342021
-0.00102208	-0.000420111	-0.000441375	-0.000636063	-0.000349464	-0.000326256	-8.75944e-05	0.000976453	0.000601576	-0.000164666	0.000183076	-7.02871e-05	-4.71979e-05	0.000174137	4.79878e-05	-9.59372e-06	-3.42939e-05	-2.1359e-05	1.52802e-05	-0.000214167	0.000262968	0.000287931	0.000264389	0.000273178	0.00013388	0.000600059	5.03046e-05	0.000238719	0.000322677	2.49391e-06	0.000341486	0.000491899
6.20969e-05	3.98171e-05	6.5046e-05	-5.04808e-05	7.02331e-05	2.78253e-05	-0.000184829	0.000204588	0.000356713	4.52752e-05	-4.05274e-05	-2.89561e-05	0.000174977	0.000119043	-0.000444293	-3.8278e-05	0.000101243	-7.00504e-05	-0.000376388	-9.70233e-05	0.000337796	0.00068243	2.99142e-05	-0.000698362	6.20993e-05	0.000489672	0.000146352	1.01409e-05	-6.80383e-06	0.000465601	-9.72645e-05	-0.000236688
-0.00102772	-0.00109626	-0.00168777	-0.000688588	-0.000836436	-0.000560171	-0.000487851	-0.000658874	-0.000254941	-0.000274046	7.32861e-05	-0.000779232	-0.000167846	-4.39509e-05	-0.000225021	-0.000112789	-8.46355e-05	0.000189353	-0.000122698	0.000202106	0.00101037	-0.000653875	4.26604e-06	7.88811e-05	6.57473e-05	0.00108843	0.000253041	0.000276328	0.000597693	0.00112322	0.00156992	0.00044305
-0.000854092	-0.000634741	-0.000897587	-0.000567936	-0.000392884	-0.000269655	-0.000341793	-0.00042739	-0.000254363	-0.000202958	0.000250256	-0.000208189	-6.16462e-05	4.82568e-05	-0.000120891	-9.11213e-05	4.49424e-05	-7.89596e-05	-7.52779e-05	0.000107729	2.68242e-05	-0.000434388	6.93837e-05	5.77887e-05	2.85912e-05	0.000415086	7.35426e-05	0.00033444	0.000402025	0.000519915	0.000673943	0.00055011
-0.000221671	-6.80343e-06	0.000165107	-0.000191925	-8.64731e-05	-0.00012508	0.000176352	0.00156854	0.00120288	2.61185e-05	-0.000194442	-0.000309588	8.29165e-05	0.000234597	-0.000114645	8.1886e-07	-4.00439e-05	0.000112542	-0.000211408	-0.000253648	0.000985598	0.000998008	0.000243747	-0.000324014	0.000197688	0.00108499	9.78584e-05	-8.78203e-05	-2.18106e-06	0.000230478	-2.73655e-05	-0.000337793
0.000213318	-3.5775e-05	-0.000195876	-2.22967e-06	-4.15016e-05	4.2971e-05	-0.000113042	0.000506225	0.00064558	-1.23394e-05	0.000215662	-0.000235742	9.03631e-05	0.000175452	-0.000286054	4.63461e-06	5.03999e-06	3.85439e-05	-0.000368236	-0.00014868	0.000636404	0.000215346	1.83532e-05	-0.00054482	1.98049e-06	0.000718649	-7.20633e-05	-7.08512e-05	5.90291e-06	0.000357016	0.000151423	-0.000348367
0.00053882	-0.000119527	-0.00095788	0.000114013	-0.000166522	-0.000570091	-0.000129847	-0.00100817	-0.000745711	4.52823e-05	-0.000285016	-0.000783209	-3.08252e-05	4.71136e-05	-0.000236239	-0.000197955	-1.49058e-05	0.000128213	0.000137698	0.000232576	0.000875174	-0.000666459	-0.000149135	0.00040734	-5.07052e-05	0.00108825	0.000158443	-0.000153859	6.26603e-05	0.000795506	0.000940775	-0.000415113
-0.0008445	-0.000651035	-0.000941155	-0.000387418	-0.000550917	-0.00060104	-0.0002728	-0.00127562	-0.00112192	-9.90516e-05	-0.0005209	-0.000295075	-0.000190371	-0.000325827	1.68228e-05	-9.52508e-05	-8.34978e-05	0.000161279	0.000383275	0.000302985	0.000218491	-0.000351991	-7.90377e-05	0.000709962	7.44814e-05	-4.11933e-05	0.000493819	0.000179556	0.000376162	0.000496152	0.00102339	0.000585491
0.000148918	6.16049e-05	-0.000136382	-0.000108184	4.37625e-05	3.20828e-05	-6.2843e-05	0.00101482	0.000931924	-4.22906e-05	0.00048895	-0.000128773	0.000114926	0.000349757	-0.000216851	2.40818e-06	3.51802e-05	-7.28321e-05	-0.00035437	-0.00029186	0.000436205	0.000180108	0.00012352	-0.00039946	-1.10954e-05	0.000852585	-0.000244542	-1.72776e-05	1.0041e-05	9.36282e-05	-2.82456e-05	-0.000262656
0.000816503	-4.88516e-05	-0.00072926	0.000383293	-0.00012937	-0.000303513	-6.39985e-05	-0.00126176	-0.000835539	6.9914e-05	-0.000289895	-0.000665454	-8.57257e-05	-0.000130007	-0.000106453	-0.00010311	-8.27276e-05	0.000230183	0.000142638	0.000292863	0.000744426	-0.000855466	-0.000277459	0.000297328	-0.000116596	0.000498597	8.8372e-05	-0.000261758	-4.92033e-05	0.000586623	0.000819182	-0.00051023
0.000446319	-7.45982e-05	-0.000108754	0.00028259	-0.00014249	0.000194512	7.91885e-05	0.000251688	0.00049255	6.8632e-06	9.22366e-06	-0.000354512	-6.03955e-05	-7.53724e-05	1.50747e-05	9.54159e-05	-0.00014773	0.000282291	-0.000200581	-1.4238e-07	0.000809708	-0.000141109	-0.000113305	-0.000373957	-3.37606e-05	0.000256835	-9.65996e-05	-0.000242393	-8.68469e-05	0.000189821	0.00028478	-0.000483714
0.000968682	0.000591856	0.00051973	0.000644172	0.000427734	0.000121913	3.07803e-05	-0.00137603	-0.00116875	0.000207202	-0.000286272	0.000402418	3.51759e-05	-0.000260976	5.73049e-06	6.69439e-06	4.19401e-05	-5.69311e-05	0.000289549	0.00016085	-0.000787821	-0.000279273	-0.000301022	0.000292359	-0.000170579	-0.0011304	5.96197e-05	-0.000217009	-0.00032963	-0.000415747	-0.000439482	-0.000215908
-0.000752591	-0.000583228	-0.000713186	-0.00023616	-0.000575783	-0.000433473	-0.000146175	-0.000917506	-0.00084351	-9.79881e-05	-0.000464849	-0.000163996	-0.000263409	-0.00042535	0.000228182	2.89248e-05	-0.000198884	0.000290327	0.000442286	0.000207036	0.000231284	-0.000367309	-0.000111148	0.000793561	4.50545e-05	-0.00045098	0.000391573	6.59304e-05	0.000298426	8.01427e-05	0.000913409	0.000550823
0.000315697	-1.52657e-05	-0.000468039	0.000240242	-0.000290236	-0.000534673	0.000112759	-0.000340542	-0.000463956	8.00962e-05	-0.000564492	-0.000432388	-0.000183662	-0.000231719	0.000182628	1.22759e-05	-0.000246496	0.000387524	0.000485066	3.18446e-05	0.00085999	-0.000244512	-0.000148147	0.000945696	-7.25647e-06	0.000208021	0.000251812	-0.000324597	-1.99564e-05	-7.31857e-05	0.000770847	-0.000244116
0.00232741	0.00137413	0.00156297	0.00124739	0.000834795	0.000672357	0.00061207	0.0018722	0.00166154	0.000395	3.57462e-05	4.41677e-05	0.000261981	0.000276004	-0.000102219	0.000199979	-8.85686e-05	0.000191612	-0.000398037	-0.000503814	0.000868418	0.000953342	-0.000104396	-0.000854455	-0.000112364	0.000345188	-0.000461908	-0.000842942	-0.000878701	-0.000699178	-0.00123533	-0.00177152
0.00214961	0.001273	0.000984214	0.00125579	0.000882538	0.000299724	0.000138807	-0.00156327	-0.0013212	0.000379939	-0.00014328	0.000618316	0.000129234	-0.000206356	-3.86327e-05	4.48575e-05	5.86758e-05	-0.000106794	0.000324656	4.02608e-05	-0.00105147	-0.00046662	-0.00047523	0.000345814	-0.000349193	-0.00146268	-0.000172665	-0.00052043	-0.000694249	-0.000886196	-0.00091102	-0.0007535
-0.000600301	-0.000191141	-0.000132814	-0.000200918	-0.000372613	-0.000513702	0.000123127	0.000497305	6.32044e-05	2.28439e-05	-0.000670924	-0.000152569	-0.0001388	-0.000194979	0.000188123	3.8708e-05	-0.000199418	0.000295532	0.000410253	-9.94374e-05	0.000674896	0.000635821	9.05657e-05	0.000743924	0.00017703	0.0001467	0.000426803	-9.46902e-05	0.000121617	-0.000151364	0.000454997	0.000180869
0.000971665	0.000650425	0.00092453	0.000584915	0.000230873	0.000169464	0.000654573	0.00209636	0.00155527	0.000221115	-0.000350679	-0.000285048	3.35957e-05	0.000142212	0.000229205	0.000154802	-0.00021791	0.000363732	-2.14686e-05	-0.000370592	0.00124414	0.000945812	9.77351e-05	-0.000106401	9.31167e-05	0.000664574	-0.00014919	-0.000592989	-0.000468538	-0.000503028	-0.000484377	-0.00108162
0.00118869	0.000679317	0.000767882	0.000754679	0.000419785	0.000302492	0.00030592	-0.000107468	-9.69071e-05	0.000217363	-0.000196855	0.000165643	2.96871e-05	-0.000117891	0.000134754	9.21909e-05	-6.25586e-05	0.000108689	0.000119573	-2.05592e-05	-9.63988e-05	3.16116e-06	-0.000196328	2.28842e-05	-0.000119488	-0.000599093	-0.00013689	-0.000403162	-0.000448899	-0.000520631	-0.000556373	-0.000643811
0.00175856	0.000902263	0.000595362	0.000982542	0.000323601	-0.000157831	0.000633254	0.000878856	0.000489838	0.000340322	-0.000611943	-0.00048735	-1.55474e-05	2.1578e-05	0.000218511	6.82254e-05	-0.000250753	0.000434031	0.000336736	-0.000198621	0.00127684	0.000266392	-0.000142092	0.000567368	-4.744e-05	0.000595144	-7.48777e-05	-0.000812135	-0.000594268	-0.0004863	-0.000120154	-0.00135126
0.000925913	0.000527261	0.000445376	0.000660237	0.000234912	-7.05102e-06	0.000100012	-0.000799324	-0.000723708	0.00021853	-0.000466914	0.000225833	-1.86714e-05	-0.000308148	4.49557e-05	7.59321e-05	-9.98368e-05	0.000166246	0.000316616	2.40344e-05	-0.000116302	4.21103e-05	-0.000281994	0.000386867	-0.000111759	-0.000854057	0.00015847	-0.000367585	-0.000322267	-0.000454777	-0.00018285	-0.000378777
6.26767e-05	0.000672515	0.00130227	0.000161065	0.000372507	0.000194104	0.000320551	0.00171603	0.00101584	0.00016592	-0.000164766	0.000715572	0.000131518	6.80386e-05	0.000116682	0.000178109	-3.83856e-05	-3.17965e-05	6.45966e-05	-0.000512774	-0.000276353	0.00146861	0.000186546	3.23331e-06	0.000108573	-0.000551196	2.6005e-05	-0.000179075	-0.000302171	-0.00105067	-0.00109376	-0.000116487
0.00288558	0.00193928	0.00193056	0.0016019	0.00118413	0.000477335	0.000880087	0.00129282	0.000713066	0.000529607	-0.000123482	0.000368117	0.000192803	0.000204695	0.000290698	0.000170435	-9.84646e-05	9.62118e-05	0.000263763	-0.000464346	-2.06569e-06	0.000415218	-0.000190101	0.000318375	-0.000238717	-0.000433078	-0.00056118	-0.000982798	-0.00111102	-0.00156983	-0.00159645	-0.00169643
6.66444e-05	-0.000128093	6.11194e-05	0.000235737	-0.000268287	0.000104121	9.29775e-05	0.000167587	0.000259632	1.91547e-05	-0.000299913	-9.2255e-05	-0.000142567	-0.000315077	0.000168017	0.000173668	-0.000238154	0.000384454	4.83319e-05	-2.73308e-05	0.000629052	0.000169959	-0.000129187	-1.93568e-05	1.77371e-05	-0.000388574	0.000129856	-0.000238942	-4.8074e-05	-0.000150626	0.000280893	-0.000177703
0.000615087	0.000773107	0.00137872	0.000662273	0.000337693	0.000291265	0.000385496	0.000685465	0.00026537	0.000254416	-0.000508794	0.000741356	-1.13133e-05	-0.00033913	0.000312264	0.000274563	-0.00019392	0.00022562	0.000331321	-0.000315314	-0.00029781	0.00101268	-0.00011164	0.000300387	-4.14185e-06	-0.00145264	0.000120479	-0.000432485	-0.000460231	-0.00127685	-0.00091612	-0.000285764
0.00132012	0.00135516	0.00216365	0.00104872	0.00073555	0.000384167	0.000723871	0.00129862	0.00062754	0.00046531	-0.000889382	0.000725492	0.000123318	-0.000232299	0.000277221	0.000254564	-0.000155425	0.000230275	0.000334486	-0.000392323	-6.60008e-05	0.001713	-6.88545e-05	0.000135868	5.70954e-05	-0.00120068	0.000147458	-0.000697157	-0.000806693	-0.00140121	-0.00152729	-0.000903969
0.00084728	0.000485599	0.000192972	0.000507049	0.00025682	-0.000282256	-5.83581e-06	-0.00117196	-0.00107405	0.000240482	-0.000642421	3.70989e-05	5.63419e-05	-0.000204775	-0.000176682	-7.37078e-05	1.31853e-05	5.0464e-05	0.000323037	0.000126165	-3.72971e-05	0.000127584	-0.000240571	0.000422875	-6.19769e-05	-0.000326838	0.000324574	-0.000276688	-0.000248793	-2.5825e-06	-2.2346e-05	-0.000375991
-0.000375585	-8.29807e-05	-0.000154915	-3.01776e-05	-0.000229825	-0.000509204	-6.47173e-05	-0.000882237	-0.00103241	6.69244e-05	-0.000731811	0.000134795	-0.000134008	-0.000387193	0.000116255	-1.83691e-06	-0.000118807	0.000169571	0.000570941	9.83702e-05	-8.27308e-05	0.000205939	-0.000106026	0.000932362	5.86509e-05	-0.000649601	0.000515604	-3.91152e-05	9.07492e-05	-0.000207518	0.000396858	0.00038462
0.000973661	0.000868218	0.00130911	0.000861389	0.000355597	0.000161232	0.000509193	0.000395642	-1.87638e-05	0.000320955	-0.000761819	0.000492558	-5.27895e-05	-0.000387741	0.00038363	0.000232285	-0.000236814	0.000327453	0.000498546	-0.000200517	-3.1598e-05	0.000799882	-0.000180622	0.000568193	-1.81798e-05	-0.00128611	0.00016355	-0.000578053	-0.000546517	-0.00118977	-0.000748201	-0.000532663
0.00127166	0.00117381	0.0014189	0.000738741	0.000689101	0.000271957	0.000522083	0.00153551	0.000901839	0.000297791	-4.60416e-05	0.000509967	0.000153631	0.000171577	0.000172669	0.000162316	-6.28633e-05	1.20541e-05	0.000133192	-0.000506628	-0.000111132	0.00088226	2.87567e-05	0.000172783	-5.81156e-05	-0.000361833	-0.000269611	-0.000508448	-0.000614196	-0.0012331	-0.00120599	-0.000784246
0.00253388	0.00139986	0.00110993	0.00142213	0.000677313	0.000173323	0.000790073	0.00105665	0.000631989	0.000423319	-0.00029328	-0.000178164	1.97194e-05	6.6926e-05	0.000351375	0.000163661	-0.000261626	0.000383708	0.000341007	-0.000336512	0.00084889	2.00555e-05	-0.000237133	0.000567179	-0.000199856	6.59819e-05	-0.000409671	-0.00100269	-0.000875279	-0.00111293	-0.00065994	-0.00164063
0.000841346	0.000670988	0.000566988	0.00042791	0.000413814	-0.000124966	0.000214471	0.000130747	-0.00012372	0.000229829	-0.000352458	8.03465e-05	0.000124679	8.02863e-05	-7.9127e-05	-4.42381e-05	3.76847e-05	-3.36371e-05	0.000180194	-0.000108788	3.08681e-05	0.00045626	-3.53334e-05	0.000249584	-1.32252e-05	9.63073e-05	6.46659e-05	-0.000281708	-0.000329633	-0.000277561	-0.000457092	-0.000518086
0.000759216	-0.0001194	-0.000840669	0.000409753	-0.000176439	-0.000246878	-0.000129239	-0.00175471	-0.00123195	2.22533e-05	-0.000140167	-0.000493224	-0.00016742	-0.00025625	3.52997e-05	-6.08891e-05	-0.000114614	0.000224327	0.000270825	0.000352061	0.000327814	-0.00132479	-0.000365011	0.000539886	-0.000201044	-6.83135e-05	1.58951e-05	-0.000213017	-7.5624e-06	0.000341931	0.000887401	-0.000259151
0.000418823	0.000421988	0.000898734	0.000253695	0.000359507	0.000539588	8.87887e-05	0.000982767	0.000973455	9.68501e-05	0.000194137	0.000377697	0.000194218	0.000123194	-0.000194163	0.000122096	6.45095e-05	-7.87315e-05	-0.000449186	-0.000266528	-7.01777e-05	0.000873788	4.51067e-05	-0.000944997	1.30348e-05	-0.000185822	-0.00015132	-0.000117515	-0.000263712	-0.000237874	-0.000857139	-0.000403841
-0.000171547	-0.000400304	-0.000974862	-0.000250336	-0.000450739	-0.000642662	-0.000162263	0.000159362	0.000191065	-2.76471e-05	-0.00033756	-0.000810917	-2.66009e-05	9.56699e-05	-0.000302783	-0.000119093	-9.47757e-05	0.00024729	-4.54e-05	-1.56983e-05	0.00147153	0.000169791	3.89666e-05	0.000142133	0.000115185	0.00150557	0.000313116	-9.11422e-05	0.000225317	0.0008624	0.00106284	-0.000279214
0.0024088	0.000651012	-0.000501255	0.00124411	0.000334775	-3.89218e-05	7.53792e-05	-0.00219626	-0.00154323	0.000213969	8.26239e-05	-0.000488235	-0.000116654	-0.000182988	9.11207e-05	-4.16187e-05	-0.000126977	0.000224564	0.000366817	0.000324611	0.000171071	-0.00205899	-0.00062397	0.000733339	-0.000464577	-0.000287372	-0.000381217	-0.000634107	-0.000460572	-0.000118509	0.000532528	-0.00104134
0.00106452	0.000710102	0.000672104	0.0005435	0.000549357	0.000374005	-9.06344e-05	-0.000158531	1.93921e-05	0.000168302	0.00030784	0.000526303	0.000213056	7.84065e-05	-0.00030458	6.95107e-05	0.000108995	-0.000181862	-0.000247029	-0.000219964	-0.00054253	0.000236686	-0.000169952	-0.000496418	-0.000176214	-0.000560762	-0.000197001	-0.000202002	-0.000352816	-0.000415392	-0.000764047	-0.000448185
0.00107331	0.000456469	-0.000218743	0.000381309	0.000305645	-0.000266123	-2.52153e-05	-0.000573346	-0.000476334	0.000147899	5.85489e-07	-0.000289232	0.000116436	0.000201641	-0.000264082	-0.00014726	8.41997e-05	-8.37098e-05	5.34608e-05	1.61361e-05	0.000227229	-0.000391465	-0.000132022	0.000223304	-0.000130954	0.000661603	-8.24317e-05	-0.000227368	-0.000200589	0.000216313	0.000104829	-0.000591298
0.00203732	0.000865204	0.000712668	0.00115416	0.000609632	0.000655556	0.000183467	-0.000616635	-0.000143248	0.00023778	0.000251251	0.000154361	8.64849e-05	-8.20853e-05	-3.37265e-05	0.00013025	-3.259e-05	8.15103e-05	-0.000178645	4.34361e-06	-0.000163062	-0.000597819	-0.000405629	-0.000483506	-0.000315865	-0.000731588	-0.000441132	-0.000538594	-0.000604541	-0.000440004	-0.00061996	-0.00104656
-0.000937652	-0.000661091	-0.00116733	-0.000670265	-0.000581833	-0.000758175	-0.00033202	7.08782e-05	-7.41542e-06	-0.000144044	-0.000169661	-0.000548312	-5.19886e-05	0.00010066	-0.000267241	-0.000137348	-3.91169e-05	9.1999e-05	3.34311e-05	-3.73899e-05	0.000931908	0.000147985	0.000143334	0.000359166	0.000149044	0.00124132	0.000367422	0.000195753	0.000453458	0.000751613	0.0011002	0.000339659
0.000677874	0.000258703	-0.000107112	0.000464652	-0.000162786	-0.000614008	0.000339463	-1.02102e-06	-0.00030076	0.000219424	-0.00100824	-0.000585335	-0.000141588	-0.000232534	0.000178765	-5.78126e-06	-0.000275847	0.000493726	0.000568474	1.62567e-05	0.00129024	0.000258143	-0.00013105	0.000980714	6.87954e-05	0.000488065	0.000391668	-0.000532149	-0.000202491	-4.74986e-05	0.000610434	-0.000652238
-0.000675813	-1.5123e-05	-3.12072e-05	-0.00050674	-4.23593e-05	-0.000436815	-3.70978e-05	0.00107481	0.000544062	-1.29853e-05	-9.53894e-05	2.712e-05	0.000115866	0.00029076	-0.000179859	-9.08117e-05	8.00397e-05	-0.000149509	1.61267e-05	-0.000283672	0.000217564	0.000914306	0.00030387	0.000198922	0.000182584	0.000833616	0.000196781	0.000159975	0.000155725	4.59698e-05	-5.51274e-05	0.000224062
0.00177818	0.000877356	0.000444651	0.00076673	0.000550429	0.000166776	0.000378436	0.000930939	0.00079304	0.000218342	0.000273628	-0.00033261	0.000152657	0.00039512	-6.30117e-05	-3.37117e-06	-1.29307e-05	3.93698e-05	-0.000156856	-0.00025524	0.000668882	-0.000154573	-6.36511e-05	-0.000149354	-0.000156453	0.00090849	-0.000491514	-0.000531288	-0.000515049	-0.000253902	-0.00043497	-0.00124023
-0.000766573	-0.000789523	-0.00154156	-0.000536847	-0.000683623	-0.00088085	-0.000402439	-0.00104726	-0.000856846	-0.000142373	-0.000346455	-0.000723158	-0.000151437	-9.59471e-05	-0.000209097	-0.000184653	-7.1421e-05	0.000170679	0.000233674	0.00022776	0.000874568	-0.000500419	-3.149e-05	0.000675426	7.4602e-05	0.000992227	0.000452896	0.000168614	0.000487516	0.000945201	0.0015033	0.000381352
-0.00167024	-0.00109516	-0.00171502	-0.000937885	-0.000843389	-0.00105831	-0.000561983	-0.00176616	-0.00166266	-0.000247469	-0.000410597	-0.000355906	-0.000246617	-0.00027569	-4.1654e-05	-0.000214051	-2.65688e-05	2.63241e-05	0.000550436	0.000364544	-8.40018e-06	-0.000696764	9.60546e-06	0.00121692	0.000104601	0.000222292	0.000635748	0.000496585	0.000735722	0.00074026	0.00157751	0.00122681
4.64854e-05	9.16865e-05	4.88729e-06	-5.17411e-05	0.000141739	2.96902e-05	1.9562e-06	-2.93596e-05	-8.74658e-05	-2.40353e-05	0.000267261	9.4919e-05	3.24024e-05	0.000139345	3.14396e-05	-4.58885e-05	8.28009e-05	-0.000168641	1.31552e-05	-4.71332e-06	-0.000408049	-0.000286418	4.27849e-05	9.41153e-05	-5.01245e-05	1.1876e-05	-0.000173776	9.06808e-05	-3.24873e-06	-0.000118214	-0.000175492	9.79967e-05
-0.00149623	-0.000986663	-0.00102873	-0.000914642	-0.00053341	-2.21961e-05	-0.000590783	-0.000339314	1.67343e-05	-0.000359463	0.000687931	4.48688e-05	-4.63487e-05	6.44971e-05	-0.000213527	-3.76208e-05	0.000104628	-0.000205375	-0.000376837	6.52239e-05	-0.000351401	-0.000434723	0.000130311	-0.000445302	3.151e-05	0.000146234	-9.75022e-06	0.000613031	0.00060976	0.000602751	0.000631365	0.000995255
-0.000795695	-0.000191297	0.000201009	-0.000175081	-0.000237607	-0.000168315	1.67662e-05	-0.000300539	-0.000525449	-8.10047e-06	-0.000529252	0.000387912	-0.00014902	-0.00039528	0.000277656	9.09961e-05	-0.00011795	0.000129112	0.000431759	4.50853e-05	-0.00039886	0.000405311	-1.79846e-06	0.000605203	0.000103653	-0.00103665	0.000390234	8.81308e-05	0.000119655	-0.000443236	3.68826e-05	0.000619209
-0.000789116	-0.000514472	-0.000410696	-0.000458002	-0.000234376	0.000115336	-0.000347116	-0.000287754	1.00685e-06	-0.000181496	0.000357106	0.000109419	8.51947e-06	2.02525e-06	-0.00017746	-1.01528e-05	8.90051e-05	-0.000139338	-0.000297566	6.52747e-05	-0.000300618	-0.000114836	5.02552e-05	-0.000485051	2.02427e-05	-7.93301e-05	1.60465e-05	0.000349524	0.000302333	0.000383989	0.000201168	0.000523936
-0.00276789	-0.00125161	-0.000575772	-0.00131561	-0.000906117	-0.000450617	-0.000524784	0.000212365	8.78597e-05	-0.000279134	-0.000547826	0.000251141	-9.27978e-05	-0.000328059	-0.000202389	2.08735e-05	-2.1582e-05	5.22595e-05	-5.74114e-05	-1.97272e-06	0.000112882	0.00142049	0.000307124	-0.000174975	0.000409616	-0.000185133	0.0008808	0.000662707	0.000767246	0.000613233	0.000678848	0.00144731
-0.00058928	-0.000331906	-1.70996e-05	-0.00014467	-0.000270454	2.89909e-05	-8.76426e-05	-0.00029921	-0.000192723	-4.92091e-05	-0.000291367	0.000123531	-9.54677e-05	-0.000297372	6.85338e-05	7.59405e-05	-8.05625e-05	0.000139363	5.54623e-05	9.63775e-05	-1.78382e-05	0.000247798	-3.72433e-05	-4.59735e-05	7.59592e-05	-0.000568271	0.000267347	8.58582e-05	0.000136379	4.54446e-05	0.000181261	0.00034657
0.00192872	0.000796309	0.000428198	0.00117213	0.000390474	0.000201227	0.000389284	-0.000829688	-0.000657319	0.000260187	-0.000206427	-0.000100969	-0.000107729	-0.000250563	0.000333212	0.000108137	-0.000198117	0.000300344	0.000392525	0.0001017	0.000115422	-0.00092446	-0.000423725	0.000581037	-0.000284225	-0.000737257	-0.00027614	-0.000660069	-0.000565186	-0.000677351	-0.000141493	-0.000939571
0.00136206	0.00108091	0.0015748	0.000710853	0.000746076	0.00066383	0.000489585	0.00215662	0.00178922	0.000273754	0.000167518	0.000304809	0.000295799	0.000356165	-0.000122227	0.000163339	2.66212e-05	-2.22121e-05	-0.000469865	-0.000524166	0.00035771	0.00129246	0.000101391	-0.000975983	1.77821e-06	0.000269994	-0.000384697	-0.00048188	-0.000644512	-0.000649245	-0.00140637	-0.00116213
-0.000567545	-0.000546198	-0.000450308	-0.000317043	-0.000326153	0.000129847	-0.000301367	-0.000104648	0.00028477	-0.000144357	0.00017437	-0.000152706	4.73552e-07	-4.44801e-05	-0.000246288	1.88242e-05	1.1913e-05	4.20951e-05	-0.000407241	6.50538e-05	0.000337303	7.00397e-05	4.73048e-06	-0.000719322	5.05623e-05	0.00023487	8.71783e-05	0.000191535	0.000251126	0.00062137	0.000392874	0.000188375
0.0016652	0.000575212	0.000106017	0.000841752	0.000357454	0.000283132	0.000113137	-0.000472733	-0.00011243	0.000153185	0.000274057	-0.000189747	3.43906e-05	3.53719e-05	-4.68932e-05	4.7355e-05	-5.59036e-05	0.000110147	-9.93891e-05	-3.90995e-07	0.000255769	-0.000791184	-0.000310751	-0.000146908	-0.000266987	-1.48762e-05	-0.000390689	-0.000451328	-0.000401021	-0.000158998	-8.68229e-05	-0.000908551
0.000374124	0.000117381	0.000101469	0.00014598	2.24555e-05	0.000107249	4.48516e-05	0.000801888	0.000820423	4.42549e-05	6.80741e-05	-0.000200574	7.93294e-05	0.000133679	-0.000179788	5.07928e-05	-4.53201e-05	0.000115679	-0.000302799	-0.00019102	0.000728729	0.000420935	2.04809e-05	-0.000496914	2.1866e-05	0.000594855	-6.82118e-05	-0.000186249	-0.000106072	0.000154643	-2.24141e-05	-0.000497369
0.000726572	0.000108997	7.13828e-05	0.000417317	0.000168088	0.00056636	-0.000247524	-0.000773549	-0.00011103	1.01616e-07	0.000499682	0.000225287	6.26086e-05	-0.000102773	-0.000229843	0.000106889	3.38071e-05	-2.9644e-05	-0.000424995	4.16149e-05	-0.000315963	-0.000499166	-0.000277954	-0.000827736	-0.000215405	-0.00065622	-0.000261317	-8.24977e-05	-0.000137923	5.2285e-05	-0.000174297	-0.00026407
-1.43111e-05	-0.000166066	-0.00087554	-0.000195698	-0.000192802	-0.000690865	-0.000188227	-0.000590846	-0.000598923	2.24786e-06	-0.000230183	-0.000514366	-2.63244e-06	0.000114931	-0.000235218	-0.000196796	2.51218e-05	7.12788e-06	0.000195139	8.33384e-05	0.000567298	-0.000276731	-4.82981e-06	0.000570719	1.86908e-05	0.00100748	0.000231606	1.11409e-05	0.000176009	0.000575144	0.000785519	-3.73683e-05
0.000382905	0.000583725	0.000981044	0.000341862	0.000294627	-1.01522e-05	0.000388129	0.000816448	0.000336812	0.000227986	-0.000631926	0.000222297	6.72088e-05	-6.38192e-05	0.000118296	6.35021e-05	-5.89823e-05	0.000107437	0.00023063	-0.000176889	0.000153218	0.00107518	6.0427e-05	0.000196048	0.000116039	-0.000230423	0.000203914	-0.000291183	-0.000328375	-0.000519489	-0.000649031	-0.000385602
0.000737549	0.000388715	0.00038957	0.000640049	9.5949e-05	-4.07635e-06	0.000261393	-0.000738169	-0.000771748	0.000168605	-0.000508642	0.000152729	-0.000160184	-0.000411024	0.000374906	0.000117767	-0.000200203	0.000280182	0.000530579	0.000102139	-0.000133379	-0.000307052	-0.000271956	0.000761458	-0.000108453	-0.00107925	9.45405e-05	-0.000373214	-0.000286418	-0.000675431	-4.58402e-05	-0.000229093
-0.000520507	-0.000614272	-0.000979139	-0.00029793	-0.000552015	-0.00045509	-0.000149948	-0.000428887	-0.000294807	-0.000118756	-0.00023803	-0.000581378	-0.000172798	-0.000129482	1.9928e-05	-5.72832e-05	-0.000134844	0.00024817	0.000141294	0.000167354	0.000811252	-0.000409193	-2.64282e-05	0.000388914	6.00262e-05	0.000603459	0.000236636	4.78962e-05	0.000307413	0.00056908	0.0010573	0.000179176
0.00120247	0.000892991	0.000654426	0.000546564	0.000354014	-0.000399091	0.000555245	0.00174502	0.0010116	0.000326529	-0.000616909	-0.000417949	0.000135212	0.000300819	-3.15349e-05	-1.86542e-05	-0.000124435	0.000239851	0.000202102	-0.000416138	0.00135928	0.00111308	0.00011818	0.000429222	0.000106898	0.00129784	6.72578e-05	-0.000629531	-0.00047243	-0.000320474	-0.00030152	-0.00118572
0.000953124	0.000123009	5.39581e-05	0.000805646	1.5238e-05	0.000393797	-3.23412e-05	-0.00195548	-0.00127853	7.78206e-05	-0.000130648	0.000199619	-0.000206795	-0.000612761	0.000266839	0.000170903	-0.000184387	0.000284632	0.000255617	0.000341567	-0.000464079	-0.00114699	-0.000530533	0.000204849	-0.000280744	-0.00171539	-5.62635e-05	-0.000302073	-0.000229246	-0.000384541	0.000177194	-0.000157999
0.00291191	0.00105284	0.00040098	0.00156266	0.000675199	0.000640733	0.000248621	-0.00104873	-0.00039872	0.000273906	0.000462883	-0.000133014	1.96592e-05	-5.9684e-05	5.9864e-05	0.000130643	-0.000113472	0.000191989	-8.2728e-05	5.34026e-05	8.32797e-05	-0.00149493	-0.000591166	-0.000184918	-0.000496461	-0.000582101	-0.000709258	-0.000783347	-0.000746983	-0.000524685	-0.000330238	-0.00146945
0.000876894	0.000313006	4.85248e-05	0.000373693	0.000329977	0.00035457	-0.000120461	-0.000537645	-0.000158538	2.74544e-05	0.000568877	0.000135724	9.75622e-05	0.00011988	-0.00016457	5.85086e-06	9.91615e-05	-0.000164216	-0.000258241	1.85359e-06	-0.000432169	-0.000661819	-0.000175775	-0.000409269	-0.000221001	-0.000213044	-0.000377973	-7.49667e-05	-0.000178393	-6.17019e-05	-0.000272227	-0.000315468
0.00130441	0.000697073	0.00126222	0.000987269	0.000432372	0.000870356	0.000362924	0.000265436	0.000470259	0.000203992	-1.49946e-05	0.000451303	3.9345e-06	-0.000291662	0.000237695	0.000296576	-0.000155251	0.000240291	-0.000141673	-0.000100696	-0.000166504	0.000186441	-0.000278746	-0.000602741	-0.000157117	-0.00134549	-0.00028326	-0.000495587	-0.000567359	-0.000828127	-0.000909991	-0.000743766
0.00106396	0.000938415	0.00122436	0.00064446	0.000723881	0.000450408	0.000189766	4.51176e-05	-5.59299e-05	0.000239866	4.50884e-05	0.000709432	0.000191945	1.93001e-05	-4.052e-05	8.21111e-05	0.000109182	-0.000202266	-7.70126e-06	-0.00017628	-0.000902221	0.000445491	-0.000110744	-0.000224661	-0.00012597	-0.000970295	-0.000180111	-0.000235014	-0.000488843	-0.00079393	-0.00120319	-0.000409464
0.000809294	0.000455799	0.000318851	0.000609898	6.72403e-05	-0.000189928	0.000243704	-0.000251395	-0.000412438	0.000205673	-0.000588797	1.84601e-05	-0.000103689	-0.000301198	0.00021678	0.000104486	-0.000220141	0.000328974	0.000467417	-5.89548e-05	0.000358786	9.60253e-05	-0.000218023	0.000737586	-6.02773e-05	-0.000541316	0.000176682	-0.000460056	-0.000292966	-0.0005725	6.2028e-05	-0.000431885
-0.000856845	-0.000334433	-0.00058946	-0.000558349	-0.00034885	-0.000794962	-5.19911e-06	0.000334756	-0.000128444	-3.72904e-05	-0.000518591	-0.00040921	-5.09839e-05	9.61384e-05	-1.48621e-05	-0.000163893	-2.0946e-05	4.74416e-05	0.000344836	-8.13973e-06	0.000612797	0.000429942	0.000229851	0.000777313	0.000214238	0.00100796	0.000411989	0.000136017	0.000286964	0.000368476	0.000634337	0.000314267
0.000302753	7.49237e-05	-0.000175066	0.000290863	-0.000110851	-0.000341672	9.99888e-05	-0.000900595	-0.000923175	9.62625e-05	-0.000558219	-0.000138891	-0.000157534	-0.000312414	0.000219668	-2.9549e-06	-0.000150353	0.00023523	0.000521222	0.000171113	0.000147702	-0.000359175	-0.000189828	0.00086639	-4.07636e-05	-0.000413201	0.000239485	-0.000215533	-6.67717e-05	-0.000182596	0.000413717	-5.01759e-05
0.000337816	0.000275217	0.000264956	1.99794e-05	9.58116e-05	-8.06211e-05	0.000198434	0.00186091	0.00149944	9.32754e-05	-4.02359e-05	-0.000363669	0.000173062	0.000390073	-0.00025901	-1.24818e-06	-1.95017e-05	8.98392e-05	-0.000349979	-0.000389248	0.00120247	0.0010598	0.000219309	-0.000500599	0.000141544	0.00142465	-3.8248e-05	-0.000237256	-0.000146523	0.000206587	-0.000165459	-0.000728183
0.0010306	0.000112548	6.36035e-07	0.000794389	4.94588e-05	0.000318697	-0.000137883	-0.00221391	-0.00137686	0.000129092	-0.000351064	4.06545e-05	-0.000107221	-0.000580623	-2.76204e-05	8.69154e-05	-0.000100843	0.00025064	9.19355e-05	0.000419691	-0.000198693	-0.000814591	-0.000540932	-0.00015552	-0.00022632	-0.0013162	0.0001302	-0.000295353	-0.000228359	0.000120395	0.000235144	-0.000340841
-0.000788756	-0.000234174	2.32932e-05	-0.000455974	-0.00019706	-0.000269014	-1.12161e-05	0.00094656	0.000644204	-1.41546e-05	-0.000378855	-0.000144264	7.58221e-05	0.000106559	-0.000193232	-5.0308e-05	2.45881e-05	2.16221e-05	-0.000120898	-0.00012977	0.000599922	0.00111727	0.000252093	-0.00022774	0.00025159	0.000763065	0.000349824	0.000122842	0.000166135	0.000394108	7.33679e-05	0.000111948
-0.000903271	-0.000306324	-0.000530233	-0.000807002	-0.000106704	-0.00032933	-0.000405568	0.000926549	0.000741838	-0.000151496	0.000497992	-1.89945e-05	0.000218791	0.000506015	-0.000538382	-0.000149041	0.000221805	-0.000354887	-0.000439359	-0.000306774	0.000135858	0.000654361	0.00033326	-0.000448254	0.000130569	0.00128972	3.89974e-05	0.000404314	0.00035632	0.000551962	0.000120061	0.000370259
-0.00129384	-0.000534939	-8.62953e-05	-0.000660472	-0.000404417	-4.56633e-05	-0.000156224	0.0011683	0.000957788	-0.000156286	6.25854e-06	0.000105086	3.69016e-06	2.56073e-05	-0.00010097	7.78304e-05	-3.63767e-05	4.32874e-05	-0.000260892	-0.000228186	0.000367082	0.0009916	0.000262967	-0.000420768	0.0002242	0.000282413	0.000233793	0.000267135	0.000322689	0.00017014	0.000127206	0.000499946
0.00132304	0.000924493	0.00122039	0.000749813	0.000716039	0.000687182	0.000232789	0.000526159	0.000544045	0.000211696	0.000318397	0.00055295	0.000203326	0.000112427	-6.10211e-05	0.000139598	7.11584e-05	-0.000130849	-0.000270811	-0.000249035	-0.00053563	0.00034766	-0.000116063	-0.000650556	-0.000159729	-0.000682641	-0.000392416	-0.000321751	-0.00054121	-0.000713235	-0.00120343	-0.000699611
-0.00116297	-0.000713469	-0.000534711	-0.000526349	-0.000541897	-0.000206059	-0.000201846	-0.000186166	-0.000119146	-0.000165195	-0.000223214	-0.000103044	-0.000142995	-0.000225165	4.73757e-05	1.85326e-05	-8.3153e-05	0.000138577	4.66281e-05	0.000117446	0.000227559	0.000136891	6.66744e-05	7.37285e-05	0.000140082	-7.71901e-05	0.000327722	0.000253745	0.000376173	0.000347613	0.00061445	0.000617561
0.00181331	0.000782679	-0.000108928	0.000808845	0.00040557	-0.000324636	0.000219039	-0.000502325	-0.000517428	0.000254336	-0.000134643	-0.000458056	4.94937e-05	0.000161419	-6.29e-05	-0.000106926	-4.31466e-05	9.69743e-05	0.000289756	-1.75723e-05	0.000553631	-0.000683473	-0.000240999	0.00066707	-0.000210844	0.000671018	-0.000194023	-0.00054378	-0.000420102	-0.000114257	0.000151314	-0.00102999
0.000980893	0.000774943	0.0010585	0.00058539	0.000462486	0.000301709	0.000534775	0.00128665	0.000857123	0.000208923	-0.000110245	0.000123642	7.26358e-05	0.000126723	0.000237426	0.000112323	-7.47826e-05	9.35014e-05	5.51855e-05	-0.000259659	0.000199656	0.000533111	4.12849e-05	-1.11972e-05	-9.36655e-06	-3.81005e-05	-0.000253265	-0.000412325	-0.000476185	-0.00072322	-0.000831657	-0.000739167
0.00106265	0.000851364	0.000725281	0.000569337	0.00046853	-0.000108395	0.00040554	0.000576659	9.71976e-05	0.000249305	-0.000267249	0.000116873	6.77104e-05	0.000107618	0.000157564	1.61016e-05	-4.70928e-05	3.31202e-05	0.00034129	-0.000221509	4.03597e-05	0.000307033	-2.17029e-05	0.00059708	-5.18852e-05	-4.97344e-06	-9.90145e-05	-0.000407769	-0.000429538	-0.000725377	-0.00056348	-0.000613338
-0.00128095	-0.000537191	-0.000165108	-0.000491801	-0.000513084	-0.00019835	-0.000120219	0.000328435	0.000102932	-0.000134558	-0.000262517	0.000261683	-0.000168193	-0.000300911	0.000200208	0.000132875	-0.000165339	0.000184195	0.000208322	-0.000102626	2.28843e-05	0.000527804	9.95416e-05	0.000362034	0.000152812	-0.000592933	0.000354188	0.000190371	0.000316899	-0.00026678	0.000347926	0.000761232
0.000710799	0.000239661	0.000165814	0.000497143	0.000113386	0.000295163	4.86317e-05	-0.000526678	-0.000298638	4.35436e-05	0.000195738	0.00019993	-8.6199e-05	-0.000201067	0.000191837	0.000135569	-0.00011138	0.000120013	9.23979e-05	1.34339e-05	-0.000286772	-0.000633078	-0.000246711	0.000123691	-0.000194202	-0.000861925	-0.000227091	-0.000219254	-0.000195551	-0.000502625	-9.52055e-05	-0.000187445
-0.000421466	-0.000566931	-0.000818066	-0.000181755	-0.000470129	-0.000326775	-0.000331133	-0.00110763	-0.000687848	-6.67022e-05	-0.000378635	-0.000361022	-0.000103473	-0.000283575	-0.000206615	-4.81944e-05	-7.2999e-05	0.00020405	2.11812e-05	0.000246692	0.000552447	-0.000178758	-0.00014944	2.2052e-05	3.99257e-05	0.000134207	0.000408272	6.50451e-05	0.000269818	0.000725055	0.000918835	0.00019202
0.00183043	0.000799271	0.000765519	0.00111769	0.000545839	0.0005891	0.000178032	-0.00085788	-0.000395916	0.000253121	-7.46958e-06	0.000212255	5.69309e-05	-0.000216346	-4.51505e-06	0.000131804	-4.91393e-05	0.000121822	-6.71756e-05	7.37313e-05	-0.000224227	-0.000428133	-0.000419911	-0.000373754	-0.000270037	-0.000976668	-0.000264225	-0.000514958	-0.000574438	-0.000427303	-0.000584796	-0.000910919
-0.000582559	-0.00021736	0.000120494	-0.000165042	-0.000284096	-0.000134365	-6.73353e-05	0.00038806	0.000299102	2.0692e-05	-0.000524942	6.36686e-05	-1.8787e-05	-0.000226129	-0.000105887	8.73595e-05	-0.000110761	0.000216805	-1.66265e-05	-0.000105574	0.000530422	0.00101097	4.03287e-05	-0.000153141	0.000173266	-0.000108481	0.000443198	-2.67639e-05	9.73677e-05	0.000104775	0.000162427	0.000120456
0.00261818	0.00157373	0.00155284	0.00152083	0.000848644	0.000269128	0.000884576	0.0010262	0.000574916	0.000513843	-0.00059592	-7.91794e-05	9.31013e-05	2.60886e-05	0.000291791	0.000141062	-0.000198531	0.000341738	0.000321503	-0.000272399	0.000732097	0.000484029	-0.000221881	0.000345834	-0.000134884	-7.33564e-05	-0.00027335	-0.00102559	-0.000990525	-0.00104723	-0.0010141	-0.00175629
-0.000124051	0.000138506	-0.000167613	-0.000185837	2.33324e-05	-0.000531384	-9.19617e-05	0.000136814	-0.000173303	6.93442e-05	-0.000267638	-3.27473e-05	8.99549e-05	0.000142512	-0.000224411	-0.000115297	5.62022e-05	-8.62304e-05	0.000175742	-0.00014998	0.000187408	0.000512935	9.89089e-05	0.000446519	7.78096e-05	0.000574032	0.000262029	9.08344e-06	5.49824e-05	7.72547e-05	0.000130449	3.53811e-05
0.00158108	0.000732939	0.000401453	0.000866791	0.00044929	0.000225755	0.000295481	-0.00039874	-0.000322175	0.000189232	0.00011692	4.18702e-07	-1.44618e-05	-1.80387e-05	0.000207702	5.65502e-05	-7.45322e-05	8.53421e-05	0.000202724	2.49982e-06	-0.000128289	-0.000771191	-0.00026721	0.000341421	-0.000249924	-0.000409353	-0.00037969	-0.000454974	-0.000461343	-0.000589118	-0.00032679	-0.000742694
0.00113409	0.000542281	0.000535285	0.000589045	0.00035323	0.000346207	0.00011288	0.000407326	0.000567547	0.000168747	7.15669e-05	-7.24417e-06	0.00014767	8.93602e-05	-0.000219632	7.61886e-05	-7.13065e-06	7.10908e-05	-0.000319214	-0.000167023	0.000410454	0.000329128	-0.000127854	-0.000644956	-8.71232e-05	0.000145526	-0.000173473	-0.000357498	-0.000364983	-6.26173e-05	-0.000433083	-0.000830247
0.000230146	0.000541607	0.000586819	-7.76267e-05	0.000377977	-3.44832e-05	0.000156121	0.00185103	0.00127106	9.3053e-05	0.00026498	0.000168941	0.000250638	0.000510881	-0.000222655	-1.77107e-05	0.000112241	-0.000214357	-0.000242504	-0.000508783	0.000205892	0.00104946	0.000291112	-0.000259834	8.50981e-05	0.000908171	-0.000175257	-7.1436e-05	-0.000172949	-0.000312664	-0.00070622	-0.000368356
0.000578939	0.000237202	5.56731e-05	0.000392175	5.25015e-05	-0.000145527	-1.11479e-06	-0.000697672	-0.000571534	0.000143504	-0.000434189	-3.76712e-05	-1.52599e-05	-0.000216954	-7.09547e-05	1.16051e-05	-7.44244e-05	0.000161432	0.000193241	6.25369e-05	0.000222363	4.72313e-05	-0.000203559	0.000245878	-4.95597e-05	-0.000279032	0.000215433	-0.000252647	-0.000157449	-2.58831e-05	0.00014099	-0.000304696
0.00291241	0.00115553	0.000388462	0.00158286	0.000659333	0.000310378	0.000459716	-0.0010305	-0.000708791	0.000329158	0.000108736	-0.00027065	-6.03873e-05	-8.85515e-05	0.000294554	7.80761e-05	-0.00017358	0.00026286	0.000327848	9.72607e-05	0.000173116	-0.001557	-0.000549508	0.000563671	-0.000453016	-0.000470929	-0.000605037	-0.000864883	-0.000777799	-0.000726635	-0.00020996	-0.00145457
0.00159834	0.000827117	0.000560665	0.000878007	0.000437231	2.36626e-05	0.000373623	2.79555e-05	-6.03732e-05	0.000287221	-0.000342382	-0.000168193	4.87293e-05	-4.16444e-06	5.7677e-05	2.62091e-05	-9.35955e-05	0.000185997	0.00020058	-6.71216e-05	0.000462631	-1.37782e-05	-0.000203682	0.000273198	-0.000120958	7.33935e-05	-0.0001105	-0.000574872	-0.000515478	-0.00037066	-0.000309628	-0.00100766
-0.000226157	-0.000335728	-5.16884e-07	0.000140923	-0.000228003	0.000302673	-0.000347587	-0.00140305	-0.000733635	-1.28884e-05	-0.000300323	0.000304872	-6.31628e-05	-0.000547224	-0.000173319	0.000128507	-5.82146e-05	0.000165641	-0.000146765	0.000242006	-0.000243658	9.63979e-05	-0.000296817	-0.000567954	-3.2831e-05	-0.00125826	0.000356727	4.18689e-05	7.74487e-05	0.000256311	0.000190643	0.000262132
0.000244227	-0.000213112	-0.00068168	0.000154245	-0.000313446	-0.000305025	0.000115247	-0.000477259	-0.000429797	-3.65678e-05	-0.000133988	-0.000527924	-0.000232949	-0.000149466	0.00031709	-1.85746e-06	-0.00020667	0.000302906	0.0003657	0.000163392	0.000594423	-0.000954993	-0.000137793	0.000784403	-7.72793e-05	0.00021806	-4.49378e-05	-0.000187384	5.35372e-05	1.87126e-05	0.000811482	-0.00012128
0.0012245	0.000613171	0.000234837	0.000548489	0.000243695	-0.000266759	0.000417054	0.000891949	0.000567223	0.000238388	-0.000410209	-0.000586569	6.95232e-05	0.000220869	-2.77896e-05	-5.00644e-05	-0.000102041	0.000231494	0.000110876	-0.000165229	0.00121868	0.000340037	-3.03713e-06	0.000259909	1.82021e-05	0.00117527	-4.04505e-05	-0.000532612	-0.000374699	1.93688e-05	1.04349e-05	-0.00109206
0.00147503	0.000788554	6.07955e-05	0.000507833	0.000537377	-0.000168958	0.000125962	0.000215162	8.77974e-05	0.000188624	0.00028517	-0.000236898	0.000191574	0.000440194	-0.000237443	-0.000128636	0.000104475	-0.000159282	-2.28994e-05	-0.000196354	0.000243762	-0.000312404	-5.36484e-05	0.00019022	-0.00016913	0.000954054	-0.000344163	-0.000330776	-0.00035211	-9.31888e-05	-0.000246612	-0.000866601
0.000231031	0.000540631	0.000936612	0.000225873	0.00045064	0.000293689	3.91103e-05	-5.8061e-06	-0.00015665	0.000126517	2.71655e-06	0.000773795	0.000133013	-5.31055e-05	-2.08166e-05	7.35681e-05	0.000106671	-0.000220636	4.28417e-05	-0.000148193	-0.00101732	0.000564405	-2.00976e-05	-0.000104209	-3.96505e-05	-0.00105388	-5.03924e-06	-2.1983e-06	-0.000234116	-0.000681409	-0.000949177	0.000106516
-0.00113977	-0.000691354	-0.000737552	-0.00068879	-0.000456935	-0.000274057	-0.000274696	0.000109013	0.000127287	-0.000205574	0.00011477	-0.000201609	-5.39534e-05	5.55518e-05	-0.000103919	-6.48204e-05	2.14429e-05	-3.38649e-05	-0.000111457	3.39127e-05	0.000226153	2.64262e-05	0.000166895	-4.35681e-05	0.000124052	0.000536068	0.000164928	0.000349372	0.000426802	0.000517341	0.000598496	0.000580267
0.00052103	-0.000142819	-0.000478899	0.000380019	-0.000323742	-0.000223747	0.000105754	-0.000498808	-0.000279713	5.76393e-05	-0.000478265	-0.000607628	-0.00018831	-0.000286435	0.000131787	4.54707e-05	-0.000255864	0.000467812	0.000214878	0.000162314	0.00109588	-0.000431052	-0.000230153	0.000365046	-3.36367e-05	0.000230052	0.000160022	-0.000363906	-5.47535e-05	0.000252332	0.000817537	-0.000474304
-4.71909e-05	-0.00010299	-0.000382969	7.09601e-06	-0.00019559	-0.000485588	-4.12977e-05	-0.000699849	-0.000714564	6.20678e-05	-0.000587945	-0.00027621	-7.50641e-05	-0.000182407	-3.18815e-05	-8.07848e-05	-7.01138e-05	0.000159732	0.000334081	0.000146128	0.000409163	1.71019e-05	-8.19934e-05	0.000579297	5.16907e-05	0.000175443	0.000375235	-8.59059e-05	6.67293e-05	0.000261016	0.000545373	3.47404e-06
0.00107967	0.000665215	0.000472197	0.000538536	0.000346896	-0.000108367	0.000253481	0.000432986	0.000228644	0.000240548	-0.000341566	-0.000140667	0.000115039	0.000106499	-0.000112775	-1.23533e-05	-3.23145e-05	9.94694e-05	7.55634e-05	-0.000165526	0.000553296	0.000474365	-6.0333e-05	0.000103692	-1.77946e-05	0.000437245	2.09677e-05	-0.000416825	-0.00036978	-0.000166759	-0.000288187	-0.000806278
0.000555447	0.000540097	0.000996044	0.00058685	0.000226673	0.000135994	0.000311336	-1.37927e-06	-0.000185776	0.000246028	-0.000758949	0.000364494	-1.88613e-05	-0.000372728	0.000184456	0.000149397	-0.000140872	0.000240401	0.000312364	-4.54827e-05	-2.78102e-05	0.000797962	-0.000148959	0.000211352	3.52873e-05	-0.00102935	0.00028348	-0.000371587	-0.000368098	-0.000631995	-0.000539887	-0.000337744
0.00122574	0.00106991	0.00133037	0.000674046	0.000717557	0.000321362	0.000436365	0.00112909	0.000699193	0.000287608	-7.76094e-05	0.000405914	0.00020568	0.000195708	2.0468e-05	8.40879e-05	3.51833e-05	-7.58747e-05	-8.43895e-06	-0.000347838	-0.000170224	0.000834935	2.22434e-05	-0.000148051	-4.01624e-05	-0.000194818	-0.000219682	-0.000408302	-0.000573448	-0.000815621	-0.00118973	-0.000789299
0.0012623	0.000946683	0.00108564	0.000782708	0.00043124	-5.11284e-05	0.000542312	0.00105382	0.000562036	0.000362379	-0.000757539	-2.76363e-05	9.52833e-05	-1.7222e-05	6.89058e-05	8.52417e-05	-0.000143954	0.000273599	0.000237253	-0.00027634	0.000781364	0.001103	-4.26954e-05	0.000237921	5.76824e-05	0.000153831	0.000137556	-0.000639895	-0.00056813	-0.000572021	-0.000612033	-0.00104173
0.00133109	0.00104452	0.000707271	0.000558462	0.000699429	-0.000119045	0.000355021	0.000574113	8.68918e-05	0.000264125	1.17991e-05	0.000126986	0.000184431	0.000353225	-3.77389e-06	-7.72949e-05	9.17216e-05	-0.000185667	0.00022978	-0.000259872	-0.000201221	0.00016278	2.23692e-05	0.00049514	-0.000103191	0.000362675	-0.000262133	-0.000350693	-0.00047225	-0.000638632	-0.000761998	-0.000716068
0.000824631	0.000433149	0.000337444	0.00051203	0.000168657	3.4588e-05	0.000258903	0.000168915	5.06306e-05	0.000142026	-0.000175675	-3.55706e-05	-3.84578e-05	-7.45916e-05	0.000175359	7.89005e-05	-0.000130221	0.000186683	0.000198601	-8.48272e-05	0.000269009	-6.50019e-05	-0.00012435	0.000320134	-7.74038e-05	-0.000185717	-9.01464e-05	-0.000358864	-0.000284524	-0.000442797	-0.00013428	-0.000493685
3.86547e-05	0.000422821	0.000472493	-9.39562e-05	0.000204385	-0.000289918	0.00035429	0.00171164	0.000943089	0.000106705	-0.000175037	-6.46586e-05	0.000107801	0.000358341	6.36993e-05	-4.1657e-05	4.75849e-06	-4.34577e-05	0.000130815	-0.000359416	0.000440794	0.000915842	0.000301526	0.000354775	0.000153133	0.000908608	-1.25733e-05	-0.000129645	-0.000140106	-0.000352176	-0.000409308	-0.000290856
0.00104392	0.000523441	0.000436797	0.000645688	0.000166241	-1.83965e-05	0.000292812	0.000345133	0.000236559	0.000219609	-0.00044362	-0.000170479	-2.49289e-07	-0.00010356	4.89624e-05	8.80604e-05	-0.000168169	0.000303631	0.000138239	-0.000127212	0.000753038	0.00034813	-0.000149552	0.000157655	-3.05183e-05	6.63089e-05	5.36432e-05	-0.00050652	-0.000363661	-0.000283305	-9.02795e-05	-0.000795473
0.000447828	0.000174267	0.000292942	0.000291694	0.000167094	0.000374112	3.71062e-05	-0.000124255	7.69652e-05	2.43088e-05	0.00022328	0.000163932	1.46864e-05	-4.78523e-05	3.68904e-05	7.97398e-05	-2.41728e-06	-2.76546e-06	-0.000141716	8.32452e-06	-0.000246733	-0.000223752	-0.000110151	-0.00033264	-0.000101187	-0.000458118	-0.000204324	-8.81793e-05	-0.000151896	-0.000192241	-0.000295359	-0.000185294
-0.000237592	0.000271626	0.000406211	-0.00013665	9.28987e-05	-0.000340039	0.000258815	0.00103069	0.000372829	9.34143e-05	-0.000387267	7.57043e-05	4.12099e-05	0.000131378	0.000113167	-3.02248e-05	-1.50337e-05	-1.22257e-05	0.000286982	-0.000222841	0.000154718	0.00084109	0.000222117	0.000536043	0.000156845	0.0003513	0.00017482	-5.68534e-05	-6.28248e-05	-0.000364714	-0.000284058	5.07591e-06
0.00125036	0.000520947	0.000107097	0.000667427	0.000281003	-5.90517e-07	2.8364e-05	-0.000739867	-0.000516923	0.000183885	-0.000110276	-5.14481e-05	3.83804e-05	-7.90072e-05	-0.000111839	8.51095e-06	-4.05649e-05	9.35965e-05	9.89973e-05	1.25999e-05	0.000134218	-0.000350934	-0.000279559	0.0001536	-0.000178623	-0.000184778	-6.00833e-05	-0.000372017	-0.000312837	-0.000144377	-2.10171e-05	-0.000627552
0.00192049	0.00150051	0.00128495	0.000863393	0.000897042	-5.9688e-05	0.000673852	0.00193239	0.00109852	0.000412136	-0.000155962	1.82341e-05	0.00027314	0.000515886	-9.82047e-06	-5.37018e-06	9.72082e-06	-3.85161e-05	0.000138195	-0.000558901	0.000529893	0.00094472	0.000108859	0.000323572	-3.82425e-05	0.000903949	-0.000323427	-0.000683566	-0.000751558	-0.000893012	-0.00112965	-0.00138259
0.000295784	0.000426513	0.000736423	0.000349172	0.000161932	6.46945e-05	0.000254397	0.000377825	6.67085e-05	0.000149921	-0.000384911	0.000368303	-2.85225e-05	-0.000201372	0.000223626	0.000137563	-0.000123808	0.00014743	0.000283805	-0.000160605	-0.00012208	0.00056579	-4.80576e-05	0.000349442	1.6008e-05	-0.000763732	0.000112023	-0.00025021	-0.000247134	-0.000732113	-0.000450089	-0.000135359
-0.000107786	0.000174557	0.000591446	1.61923e-05	6.00551e-05	0.000199074	9.05616e-05	0.00114805	0.000911491	4.64511e-05	-3.58978e-05	0.000284213	7.66317e-05	2.43935e-05	-4.56299e-05	0.000135818	-5.03862e-05	6.16583e-05	-0.000186833	-0.000307592	0.000203033	0.000965092	0.000105125	-0.000394861	9.05604e-05	-0.000113166	4.05504e-05	-8.79837e-05	-9.94127e-05	-0.000329317	-0.000445404	-0.000118842
-0.000104138	-5.36893e-06	-0.00013812	-0.000140667	-6.7683e-05	-0.000284688	0.00015795	0.000667284	0.000346455	5.31897e-06	-0.00012966	-0.000305545	-1.03419e-05	0.000168056	6.70508e-05	-6.28538e-05	-2.96605e-05	4.66629e-05	0.000112153	-7.61156e-05	0.000491341	0.000163954	0.000146177	0.000313488	8.7214e-05	0.000753845	1.97842e-05	-4.07734e-05	2.9936e-05	7.36703e-05	0.000168549	-0.000117694
[truncated: 11,043 more rows]
