# Supplementary material for: Self-supervised predictive learning accounts for cortical layer-specificity
Source: Nat Commun. 2025 Jul 4;16:6178. doi: 10.1038/s41467-025-61399-5 (PMC12227776; doi:10.1038/s41467-025-61399-5)
Supplement: Supplementary file 4 — Source Data [file 41467_2025_61399_MOESM4_ESM.zip › paper_figures/supp_figures/Figure S10.xlsx]

## Sheet: a
x1	x2	cue	preds_l23	preds_l5
7	8	1	8	2
7	6	-1	6	6
6	6	0	6	6
1	0	-1	5	0
6	6	0	6	6
4	4	0	0	4
6	7	1	8	7
6	6	0	6	6
3	4	1	4	4
2	1	-1	1	1
4	5	1	7	5
2	3	1	0	6
4	3	-1	0	7
6	7	1	8	7
4	5	1	6	5
3	4	1	7	0
0	0	0	4	0
3	4	1	7	6
4	3	-1	4	3
8	8	0	8	8
7	6	-1	7	3
7	8	1	8	8
1	0	-1	1	0
0	1	1	7	1
0	0	0	2	0
4	5	1	7	5
2	1	-1	1	1
7	6	-1	7	7
5	6	1	6	6
2	2	0	4	7
7	6	-1	5	6
2	2	0	1	2
4	5	1	7	5
7	8	1	8	8
5	4	-1	4	4
6	7	1	8	8
8	7	-1	3	6
7	6	-1	5	6
8	8	0	6	5
3	2	-1	8	1
1	2	1	1	2
4	4	0	5	4
4	4	0	5	7
6	7	1	8	7
5	6	1	6	6
1	0	-1	8	0
0	1	1	8	1
8	8	0	6	6
3	2	-1	2	2
4	3	-1	6	3
1	0	-1	2	5
1	0	-1	1	1
2	3	1	3	5
3	2	-1	3	2
1	2	1	3	1
2	1	-1	4	6
7	6	-1	4	0
4	5	1	8	7
5	6	1	6	6
2	3	1	3	3
6	5	-1	5	5
5	6	1	7	6
7	7	0	8	1
5	5	0	5	5
2	3	1	5	7
3	2	-1	5	8
7	8	1	8	8
2	3	1	4	4
7	7	0	8	1
3	4	1	5	1
6	5	-1	5	5
7	6	-1	6	6
6	5	-1	4	2
2	2	0	4	0
6	6	0	6	6
2	3	1	4	3
5	6	1	5	4
4	4	0	5	7
5	6	1	6	6
8	7	-1	7	7
3	2	-1	6	2
1	0	-1	4	1
0	0	0	4	5
6	5	-1	6	0
6	6	0	4	4
6	5	-1	5	5
4	5	1	6	7
2	3	1	6	3
0	0	0	4	7
6	6	0	5	7
1	1	0	3	1
6	6	0	6	6
8	7	-1	7	7
4	4	0	5	6
4	4	0	5	4
4	4	0	4	4
7	7	0	7	7
3	4	1	6	8
4	5	1	8	5
6	7	1	8	4
7	6	-1	6	6
5	5	0	7	6
8	8	0	8	8
5	5	0	7	5
4	4	0	5	3
8	7	-1	7	7
5	4	-1	8	4
0	1	1	4	1
2	1	-1	2	1
5	6	1	0	0
4	4	0	5	4
1	2	1	4	1
1	0	-1	2	8
5	6	1	0	3
5	5	0	6	5
7	6	-1	5	7
2	2	0	5	3
2	1	-1	3	5
8	8	0	7	8
6	5	-1	5	5
8	8	0	8	8
6	7	1	8	0
0	1	1	6	3
2	1	-1	1	1
8	8	0	8	8
1	1	0	8	1
6	5	-1	5	5
4	3	-1	6	3
8	8	0	7	8
8	8	0	7	8
6	6	0	6	6
7	6	-1	8	1
7	8	1	8	8
8	8	0	8	8
0	0	0	2	0
5	6	1	6	6
6	5	-1	5	5
5	4	-1	4	4
8	8	0	6	8
0	1	1	6	1
4	4	0	4	4
5	6	1	6	6
0	0	0	4	0
8	8	0	7	8
2	2	0	3	2
6	6	0	6	6
8	7	-1	7	7
0	1	1	5	6
7	7	0	6	7
8	7	-1	6	7
0	0	0	4	0
7	6	-1	5	6
6	6	0	7	0
6	7	1	8	7
0	0	0	2	8
1	1	0	2	6
2	3	1	5	3
5	5	0	8	2
8	8	0	0	8
4	3	-1	7	3
8	8	0	7	8
2	3	1	5	3
7	8	1	8	8
0	0	0	0	7
5	6	1	7	6
4	3	-1	4	3
2	3	1	4	3
0	1	1	4	6
5	4	-1	7	8
6	5	-1	5	5
4	4	0	8	4
7	6	-1	6	6
6	6	0	6	6
5	5	0	8	8
1	2	1	4	0
6	7	1	8	5
3	2	-1	2	2
2	2	0	4	2
0	1	1	8	5
1	2	1	3	2
8	8	0	6	8
4	4	0	4	4
7	8	1	8	8
8	7	-1	6	7
5	6	1	6	6
1	1	0	5	8
4	4	0	5	6
7	7	0	6	2
6	6	0	7	3
5	6	1	6	6
3	3	0	3	3
3	2	-1	0	4
8	7	-1	6	7
6	6	0	6	6
7	7	0	7	7
1	1	0	5	7
6	6	0	6	6
6	5	-1	5	5
7	8	1	8	8
1	2	1	4	6
1	1	0	4	1
0	1	1	0	6
5	6	1	7	4
8	8	0	6	7
3	3	0	5	3
5	6	1	6	6
3	2	-1	5	2
1	2	1	5	2
7	8	1	8	8
1	0	-1	1	0
8	8	0	7	8
5	6	1	0	3
4	4	0	6	1
6	5	-1	5	5
5	4	-1	5	4
7	6	-1	6	6
3	3	0	4	8
6	5	-1	5	5
4	3	-1	4	6
1	1	0	2	1
2	2	0	3	2
0	0	0	2	3
6	7	1	8	7
2	1	-1	2	2
5	5	0	8	7
6	6	0	8	6
1	0	-1	8	0
0	0	0	3	0
1	1	0	3	7
0	1	1	6	0
0	0	0	5	5
1	1	0	2	1
2	3	1	5	3
3	3	0	5	3
8	8	0	8	8
6	7	1	7	7
5	4	-1	5	0
7	7	0	6	7
8	7	-1	7	7
7	7	0	8	7
5	6	1	6	6
4	5	1	8	5
4	4	0	5	4
5	5	0	6	0
4	4	0	4	4
5	5	0	7	5
1	1	0	4	1
0	1	1	8	1
3	2	-1	5	2
6	5	-1	5	5
8	8	0	7	4
0	0	0	4	5
3	3	0	3	3
8	8	0	0	8
3	2	-1	6	3
7	8	1	8	7
7	8	1	8	8
4	5	1	6	5
7	6	-1	6	6
0	0	0	4	4
0	0	0	3	0
2	1	-1	2	1
3	3	0	4	4
6	5	-1	5	5
8	8	0	7	8
5	5	0	7	5
4	5	1	7	8
7	7	0	7	7
1	0	-1	4	0
5	4	-1	5	3
1	1	0	3	1
7	7	0	6	4
8	8	0	6	8
0	1	1	7	1
6	7	1	8	2
3	4	1	4	4
3	2	-1	3	2
7	7	0	8	7
8	7	-1	6	1
5	4	-1	6	4
1	0	-1	2	0
2	2	0	5	3
2	3	1	4	3
0	1	1	8	2
5	4	-1	8	5
6	5	-1	5	5
7	8	1	8	8
1	0	-1	3	2
5	6	1	6	6
7	7	0	8	7
6	6	0	6	6
7	7	0	8	7
0	1	1	7	1
4	3	-1	6	3
6	7	1	8	1
6	6	0	6	4
1	1	0	1	1
3	2	-1	2	2
7	8	1	8	8
3	4	1	7	4
3	4	1	7	4
3	4	1	4	4
3	3	0	3	3
4	4	0	4	4
1	1	0	6	1
0	0	0	5	0
8	8	0	6	0
3	3	0	5	3
8	8	0	6	8
4	4	0	6	4
0	0	0	6	1
0	0	0	2	6
8	8	0	5	8
4	5	1	5	5
0	0	0	3	0
8	8	0	7	4
5	4	-1	5	4
1	0	-1	2	5
3	3	0	5	8
1	0	-1	0	0
2	3	1	4	3
5	5	0	5	5
7	6	-1	6	6
6	7	1	8	7
1	1	0	4	1
4	4	0	7	0
3	3	0	4	3
0	1	1	5	4
2	3	1	4	1
3	2	-1	4	7
0	0	0	5	0
3	2	-1	5	2
2	1	-1	1	1
4	5	1	6	5
3	3	0	5	0
0	1	1	5	6
5	5	0	5	5
0	1	1	8	1
2	3	1	6	3
7	6	-1	5	4
2	2	0	5	2
3	4	1	6	4
3	2	-1	2	2
5	5	0	7	5
3	2	-1	8	2
3	2	-1	3	6
3	4	1	6	0
1	1	0	5	1
2	1	-1	2	1
7	8	1	8	6
2	3	1	3	3
0	0	0	2	6
3	2	-1	8	2
4	3	-1	6	1
4	5	1	6	5
4	4	0	4	4
7	6	-1	5	6
4	5	1	6	4
2	1	-1	8	1
5	6	1	0	2
6	7	1	8	3
6	5	-1	6	5
0	0	0	3	0
4	3	-1	5	7
1	0	-1	3	0
6	7	1	8	7
4	3	-1	5	3
2	2	0	4	2
3	3	0	3	5
7	6	-1	6	6
6	7	1	8	4
2	2	0	3	2
3	4	1	6	7
4	5	1	8	8
2	2	0	4	5
7	7	0	7	7
0	1	1	5	1
7	7	0	5	7
3	4	1	7	8
4	5	1	5	5
5	6	1	6	6
4	4	0	5	4
6	7	1	8	3
2	3	1	7	0
0	1	1	6	1
5	5	0	7	3
7	6	-1	4	2
6	5	-1	5	5
2	1	-1	4	7
4	5	1	5	5
1	1	0	2	3
8	8	0	6	8
5	6	1	6	6
8	8	0	8	8
3	2	-1	4	2
8	8	0	6	8
2	2	0	5	2
7	6	-1	8	6
8	8	0	7	8
0	0	0	1	0
1	1	0	2	5
1	1	0	4	1
1	1	0	3	1
5	5	0	8	5
7	6	-1	4	6
2	2	0	3	2
2	3	1	5	3
8	8	0	0	3
6	6	0	6	6
2	2	0	2	2
5	4	-1	4	4
1	1	0	4	1
0	1	1	8	1
2	1	-1	3	2
0	0	0	5	0
5	6	1	6	6
7	7	0	8	7
0	0	0	6	5
7	6	-1	6	6
4	3	-1	6	7
6	7	1	8	4
7	6	-1	6	6
3	2	-1	4	7
0	0	0	5	0
4	5	1	6	1
4	5	1	6	0
6	5	-1	6	6
8	8	0	7	4
1	2	1	4	2
0	0	0	1	0
7	6	-1	0	6
1	0	-1	1	0
6	5	-1	5	5
6	5	-1	5	5
4	5	1	7	0
0	1	1	5	4
1	0	-1	8	0
6	7	1	8	6
5	6	1	6	6
0	0	0	8	0
1	1	0	3	1
5	6	1	5	6
8	7	-1	6	7
6	5	-1	4	4
6	7	1	8	7
6	5	-1	6	5
8	8	0	5	8
0	0	0	3	0
2	1	-1	7	4
7	6	-1	7	6
3	4	1	8	8
1	2	1	2	2
3	3	0	5	3
1	0	-1	2	6
5	6	1	6	6
4	5	1	4	5
5	5	0	5	5
1	2	1	4	2
7	6	-1	8	2
8	8	0	4	8
0	1	1	4	1
6	7	1	8	8
2	2	0	4	2
2	2	0	4	2
0	1	1	7	1
5	5	0	8	1
3	2	-1	3	6
3	2	-1	3	2
5	4	-1	7	4
5	6	1	6	6
0	0	0	2	0
8	7	-1	7	7
3	2	-1	4	2
2	2	0	2	2
5	5	0	5	5
4	5	1	5	5
1	1	0	3	5
5	6	1	7	6
3	2	-1	4	7
8	8	0	6	8
4	3	-1	5	0
1	0	-1	5	0
4	5	1	5	5
7	8	1	8	8
4	5	1	7	5
3	2	-1	2	2
6	5	-1	5	5
7	7	0	8	7
3	3	0	8	3
4	4	0	8	8
2	1	-1	2	3
3	4	1	6	2
0	0	0	3	4
5	4	-1	2	8
7	8	1	8	8
5	5	0	6	1
5	5	0	6	5
5	6	1	0	1
4	3	-1	5	8
4	4	0	5	0
6	5	-1	5	5
4	5	1	5	5
0	0	0	3	5
4	3	-1	4	3
6	7	1	8	0
4	4	0	4	4
7	7	0	8	7
6	7	1	8	7
4	5	1	7	6
6	6	0	6	6
7	6	-1	6	6
4	5	1	6	1
1	1	0	2	7
5	4	-1	4	4
0	1	1	6	1
0	0	0	2	0
3	4	1	8	8
7	6	-1	6	4
5	6	1	7	4
0	1	1	5	1
0	0	0	4	0
5	4	-1	3	4
6	5	-1	5	5
7	7	0	6	3
2	2	0	5	7
8	8	0	8	8
1	2	1	5	2
8	8	0	5	8
1	1	0	1	1
8	7	-1	8	7
4	5	1	6	5
5	5	0	7	4
5	5	0	6	5
1	2	1	2	2
1	2	1	6	6
7	7	0	8	2
0	0	0	3	0
6	6	0	6	6
8	8	0	8	8
5	4	-1	6	0
0	1	1	8	1
3	3	0	3	3
4	4	0	7	1
4	3	-1	4	1
5	5	0	8	5
8	8	0	5	3
6	5	-1	6	6
5	5	0	6	8
4	3	-1	4	3
2	1	-1	8	1
1	2	1	2	2
0	0	0	1	4
8	7	-1	7	7
7	6	-1	4	6
6	5	-1	6	5
6	6	0	6	6
5	4	-1	7	4
3	3	0	4	3
3	2	-1	4	2
5	6	1	6	6
1	0	-1	2	4
4	4	0	5	8
6	5	-1	6	5
4	5	1	6	5
2	1	-1	3	5
5	6	1	6	6
3	3	0	4	2
5	6	1	6	6
5	5	0	6	0
3	2	-1	4	1
0	0	0	0	0
3	3	0	4	6
7	8	1	8	8
0	1	1	5	1
6	6	0	8	7
7	6	-1	6	6
2	1	-1	2	1
0	0	0	6	4
0	0	0	0	0
8	8	0	6	0
6	7	1	8	8
4	4	0	8	4
7	7	0	7	7
0	0	0	4	0
6	5	-1	5	5
5	5	0	6	1
8	8	0	7	7
3	3	0	5	6
8	7	-1	5	7
7	6	-1	6	6
5	5	0	5	5
5	4	-1	4	4
5	4	-1	5	0
5	4	-1	5	4
6	5	-1	6	7
7	8	1	8	8
6	5	-1	4	3
6	7	1	8	7
1	0	-1	1	0
6	6	0	7	2
2	3	1	6	3
8	8	0	6	8
6	5	-1	6	1
4	4	0	7	6
3	4	1	6	0
8	8	0	5	8
4	3	-1	5	3
5	4	-1	6	1
1	0	-1	1	0
1	1	0	3	7
7	6	-1	4	5
0	1	1	8	1
2	2	0	5	7
8	8	0	5	2
5	4	-1	6	4
7	8	1	8	8
4	4	0	6	7
6	5	-1	0	2
3	4	1	6	6
0	0	0	4	8
7	7	0	7	7
7	6	-1	0	6
1	2	1	8	0
6	6	0	5	6
5	5	0	5	5
6	7	1	8	7
2	2	0	4	2
5	5	0	5	5
0	1	1	6	8
7	6	-1	5	7
2	2	0	4	7
5	6	1	6	6
8	8	0	7	7
1	0	-1	1	0
4	4	0	6	3
6	7	1	8	7
1	0	-1	0	0
8	8	0	7	8
8	8	0	6	8
4	5	1	8	5
5	4	-1	8	5
4	4	0	4	4
5	4	-1	7	4
2	2	0	6	2
3	3	0	6	3
5	4	-1	4	4
5	6	1	6	6
1	0	-1	3	7
0	0	0	5	6
2	2	0	5	2
6	6	0	6	6
4	5	1	7	5
7	8	1	8	8
5	6	1	6	6
1	2	1	4	0
1	2	1	2	6
7	7	0	6	7
7	7	0	7	7
1	2	1	8	0
4	4	0	5	4
3	2	-1	4	2
6	7	1	8	7
8	7	-1	0	1
8	8	0	0	7
6	6	0	7	8
7	6	-1	6	6
8	8	0	7	3
5	5	0	5	5
8	8	0	7	3
3	2	-1	2	2
5	5	0	8	5
5	5	0	7	5
5	5	0	7	4
5	4	-1	8	7
0	1	1	6	4
5	5	0	5	5
5	4	-1	7	4
5	5	0	5	5
7	7	0	6	7
2	1	-1	1	1
3	4	1	6	2
4	5	1	7	5
4	3	-1	6	3
5	6	1	6	6
4	5	1	8	5
8	8	0	0	8
8	8	0	6	1
6	5	-1	8	5
8	7	-1	6	4
3	2	-1	4	5
0	0	0	8	0
6	5	-1	5	5
2	2	0	5	2
3	4	1	7	7
7	8	1	8	8
8	8	0	7	2
8	8	0	5	8
6	7	1	8	2
3	4	1	5	8
2	3	1	4	3
2	3	1	4	4
3	3	0	4	4
0	0	0	2	4
6	5	-1	5	5
8	7	-1	6	6
5	4	-1	6	4
6	6	0	7	6
0	0	0	4	0
8	8	0	0	3
3	3	0	4	4
5	4	-1	7	4
4	3	-1	8	3
7	7	0	7	7
5	4	-1	7	4
0	0	0	2	4
8	8	0	8	8
5	6	1	6	7
0	0	0	0	0
3	4	1	5	0
5	6	1	6	6
8	8	0	7	3
6	5	-1	4	5
3	3	0	3	5
6	7	1	8	8
3	2	-1	5	2
5	5	0	5	5
5	4	-1	7	4
0	1	1	5	1
0	1	1	5	1
1	1	0	8	0
7	7	0	7	7
1	2	1	6	3
8	8	0	5	4
4	3	-1	5	3
4	5	1	6	0
2	3	1	8	1
6	7	1	8	7
5	4	-1	6	4
7	7	0	7	7
0	1	1	6	0
2	2	0	4	6
2	2	0	3	2
1	2	1	6	5
4	3	-1	5	3
1	2	1	5	7
3	4	1	7	4
7	7	0	6	7
0	0	0	2	0
5	4	-1	2	1
7	6	-1	6	6
0	0	0	3	0
6	7	1	8	3
1	1	0	4	8
1	2	1	5	2
0	0	0	4	1
5	6	1	0	4
8	8	0	7	5
7	6	-1	4	6
2	2	0	2	5
2	2	0	4	2
0	1	1	5	1
6	5	-1	5	5
6	5	-1	5	5
2	3	1	4	3
2	1	-1	4	2
4	4	0	5	4
6	5	-1	5	5
6	5	-1	5	5
6	7	1	8	7
6	5	-1	5	5
2	2	0	2	2
8	7	-1	6	5
7	7	0	7	7
0	1	1	8	2
1	2	1	4	2
2	2	0	3	2
5	6	1	6	6
2	3	1	8	3
7	7	0	7	7
5	5	0	6	7
2	1	-1	3	1
5	6	1	6	6
6	5	-1	6	5
2	3	1	4	3
6	6	0	4	6
5	4	-1	6	4
6	5	-1	5	5
2	2	0	4	6
5	5	0	7	5
6	6	0	5	6
7	8	1	8	8
1	1	0	4	4
3	4	1	5	5
6	7	1	8	7
4	3	-1	8	7
3	3	0	8	5
6	6	0	8	5
4	3	-1	5	3
5	5	0	5	5
2	2	0	2	2
0	1	1	8	4
4	4	0	4	5
6	6	0	6	6
4	5	1	5	5
6	6	0	6	6
5	5	0	5	5
0	0	0	2	0
6	6	0	4	6
2	1	-1	4	1
8	8	0	5	0
7	7	0	8	0
1	1	0	3	6
0	1	1	4	7
4	5	1	8	0
3	2	-1	6	2
7	7	0	7	7
6	6	0	6	6
4	3	-1	7	3
6	6	0	5	6
1	0	-1	2	0
8	8	0	6	1
2	3	1	6	6
7	8	1	8	8
5	4	-1	4	4
6	6	0	6	6
4	5	1	5	5
0	1	1	7	1
1	2	1	7	2
7	6	-1	5	6
5	5	0	6	5
1	1	0	3	5
2	3	1	3	3
5	4	-1	7	0
7	8	1	8	8
5	4	-1	7	7
8	7	-1	6	0
5	6	1	7	8
2	1	-1	2	3
5	5	0	8	5
1	2	1	4	2
7	6	-1	5	6
0	0	0	8	2
8	8	0	6	2
6	7	1	8	8
1	1	0	3	1
1	2	1	7	2
0	1	1	6	6
0	0	0	5	0
8	7	-1	6	7
0	0	0	3	6
4	3	-1	8	1
4	4	0	7	4
1	0	-1	5	0
1	0	-1	5	8
2	1	-1	3	8
7	7	0	8	1
3	2	-1	2	2
6	6	0	6	6
4	5	1	7	6
0	1	1	7	1
6	5	-1	3	5
1	0	-1	0	0
7	7	0	6	7
3	4	1	8	4
5	5	0	8	5
2	1	-1	8	1
1	0	-1	3	0
2	2	0	8	7
3	2	-1	6	5
0	0	0	2	3
4	4	0	5	4
3	4	1	8	4
1	1	0	1	1
5	5	0	8	2
3	4	1	8	6
0	0	0	4	6
6	6	0	6	6
1	0	-1	1	0
1	1	0	1	1
8	8	0	6	5
1	0	-1	8	6
0	0	0	8	0
8	8	0	8	8
0	0	0	5	0
5	5	0	7	5
2	1	-1	3	5
0	1	1	6	1
4	4	0	4	4
2	2	0	4	2
6	5	-1	5	5
1	1	0	3	2
4	4	0	5	2
6	7	1	8	4
5	6	1	6	6
2	2	0	4	1
4	4	0	4	5
7	8	1	8	8
8	7	-1	6	7
2	1	-1	4	1
7	8	1	8	8
5	4	-1	8	4
8	7	-1	6	1
7	7	0	6	7
7	8	1	8	8
7	8	1	0	8
0	1	1	6	1
6	5	-1	5	5
1	1	0	3	2
5	4	-1	8	8
2	1	-1	3	7
8	8	0	8	8
1	2	1	3	2
2	1	-1	2	8
1	2	1	5	0
0	1	1	8	1
3	2	-1	2	2
0	1	1	6	1
7	8	1	8	8
0	0	0	4	0
2	2	0	3	2
6	5	-1	5	5
1	1	0	4	1
2	1	-1	4	2
2	1	-1	4	0
4	4	0	5	4
7	8	1	8	8
6	5	-1	0	8
4	5	1	7	5
0	1	1	8	4
1	0	-1	2	8
5	4	-1	5	4
6	5	-1	6	5
2	2	0	8	8
2	2	0	2	2
0	1	1	7	6
7	6	-1	4	6
1	1	0	3	1
6	6	0	7	1
1	1	0	2	1
6	6	0	6	6
3	2	-1	3	2
5	6	1	6	6
4	5	1	8	5
5	4	-1	5	8
8	8	0	8	8
7	6	-1	6	6
3	4	1	5	8
6	7	1	8	6
1	2	1	4	7
8	8	0	6	5
5	5	0	6	5
7	7	0	7	7
8	8	0	7	8
7	7	0	6	6
4	3	-1	3	3
2	1	-1	1	5
4	3	-1	6	3
2	2	0	4	2
7	6	-1	5	1
2	2	0	4	4
8	7	-1	6	4
4	3	-1	8	1
6	7	1	8	7
2	3	1	4	3
8	8	0	8	2
6	7	1	8	7
5	4	-1	7	4
4	5	1	7	5
5	6	1	6	6
2	2	0	2	2
8	8	0	8	8
7	8	1	8	8
0	0	0	5	0
1	2	1	6	2
4	4	0	4	4
6	6	0	6	6
3	4	1	5	5
5	4	-1	8	4
5	5	0	8	5
2	3	1	6	3
1	1	0	3	1
8	8	0	7	8
0	1	1	8	1
0	0	0	0	0
1	0	-1	3	3
0	0	0	1	0
8	8	0	8	8
5	4	-1	5	4
8	8	0	7	0
1	1	0	2	7
7	8	1	8	8
8	7	-1	6	7
3	4	1	7	7
5	6	1	6	6
1	0	-1	0	0
8	8	0	8	8
6	7	1	8	8
0	0	0	2	0
6	6	0	5	6
8	7	-1	6	5
2	3	1	6	6
5	4	-1	8	4
7	7	0	6	7
1	0	-1	2	1
7	6	-1	6	6
4	4	0	5	4
1	0	-1	1	0
6	5	-1	5	5
5	5	0	6	8
5	4	-1	6	3
3	2	-1	2	2
6	7	1	8	7
5	5	0	5	5
4	3	-1	5	0
6	5	-1	5	5
8	7	-1	6	7
1	1	0	5	1
1	0	-1	1	0
5	6	1	6	6
6	7	1	8	7
2	3	1	5	6
4	5	1	7	2
8	7	-1	7	7
6	5	-1	0	7
6	7	1	8	7
6	6	0	4	6
4	5	1	6	5
0	1	1	4	0
7	7	0	8	7
2	2	0	4	2
0	1	1	5	4
4	3	-1	4	3
2	3	1	6	3
5	5	0	5	5
2	1	-1	3	1
8	7	-1	6	7
2	2	0	3	2
0	0	0	8	7
7	8	1	8	8
3	3	0	5	4
0	1	1	8	1
5	4	-1	4	5
4	4	0	4	4
5	5	0	6	5
8	8	0	8	8
4	3	-1	7	3
5	4	-1	8	4
7	8	1	8	8
1	2	1	5	2
6	5	-1	5	5
8	8	0	0	3
1	1	0	2	1
7	7	0	5	7
6	7	1	8	7
3	3	0	5	7
5	5	0	7	5
6	6	0	5	6
4	5	1	7	8
8	8	0	7	8
1	1	0	3	1
7	7	0	8	4
1	0	-1	0	0
7	8	1	8	6
6	5	-1	5	5
8	7	-1	6	7
1	2	1	4	2
8	8	0	6	8
6	7	1	8	0
8	7	-1	5	0
5	4	-1	6	4
1	1	0	3	1
7	7	0	4	2
5	4	-1	2	4
6	6	0	6	6
1	2	1	5	2
8	8	0	5	8
4	4	0	5	3
6	7	1	8	7
2	3	1	6	2
0	0	0	5	0
8	8	0	7	8
8	7	-1	7	7
5	5	0	8	8
7	7	0	7	7
4	3	-1	4	8
1	1	0	4	6
7	7	0	6	6
5	6	1	6	6
2	2	0	2	2
0	0	0	3	8
8	7	-1	7	7
5	6	1	6	6
1	0	-1	2	1
1	0	-1	3	0
0	0	0	3	1
2	1	-1	2	1
1	1	0	4	3
1	2	1	8	2
1	1	0	1	1
7	8	1	8	8
5	5	0	5	5
4	3	-1	4	4
1	0	-1	2	8
7	7	0	7	7
4	3	-1	5	1
6	5	-1	6	0
6	6	0	7	6
0	0	0	3	0
6	6	0	7	6
3	2	-1	8	2
2	3	1	5	5
2	3	1	7	3
1	2	1	5	2
1	0	-1	2	0
1	2	1	6	1
8	7	-1	3	5
2	3	1	8	2
6	5	-1	5	5
4	5	1	5	5
4	4	0	5	2
4	4	0	4	4
2	3	1	7	8
6	7	1	8	8
8	8	0	5	2
7	6	-1	6	6
5	6	1	6	6
6	7	1	8	7
1	0	-1	3	3
6	6	0	5	1
7	6	-1	8	5
7	7	0	7	7
8	7	-1	5	3
4	5	1	5	5
5	5	0	6	5
8	8	0	6	6
5	4	-1	8	4
7	8	1	8	8
5	5	0	5	5
3	4	1	8	4
4	4	0	4	5
0	0	0	4	2
0	1	1	7	1
2	2	0	3	4
5	5	0	8	5
3	4	1	4	4
8	8	0	6	5
5	6	1	6	6
1	0	-1	2	0
4	5	1	5	5
6	6	0	6	6
2	1	-1	2	8
2	2	0	3	2
8	7	-1	7	7
8	8	0	7	8
1	1	0	5	5
5	6	1	7	6
1	2	1	5	2
2	1	-1	4	1
6	5	-1	5	5
5	5	0	6	5
4	5	1	5	5
7	6	-1	6	6
1	2	1	5	3
7	6	-1	4	8
3	4	1	5	4
3	3	0	4	1
8	7	-1	5	7
2	1	-1	2	1
5	5	0	7	7
7	7	0	8	2
2	2	0	3	2
6	6	0	4	6
0	0	0	4	0
8	8	0	6	8
4	5	1	4	1
1	0	-1	8	7
0	0	0	4	0
6	6	0	7	6
3	2	-1	4	4
1	2	1	3	7
8	7	-1	6	7
0	1	1	8	1
4	4	0	7	3
5	6	1	7	8
4	4	0	4	4
2	3	1	5	3
7	7	0	5	4
3	2	-1	4	2
4	5	1	6	1
8	8	0	6	5
6	7	1	8	7
0	0	0	5	0
1	1	0	1	5
3	3	0	5	3
8	8	0	7	8
5	5	0	6	1
3	3	0	8	3
5	5	0	6	7
5	4	-1	7	8
5	6	1	6	7
1	1	0	3	2
5	4	-1	4	4
6	5	-1	6	6
7	6	-1	6	6
2	1	-1	3	1
5	6	1	6	6
2	2	0	3	2
8	8	0	7	8
5	6	1	6	6
8	7	-1	6	6
6	5	-1	4	5
5	5	0	7	5
2	1	-1	2	1
2	1	-1	4	1
2	2	0	4	1
5	4	-1	5	5
5	4	-1	7	5
4	3	-1	5	4
7	7	0	7	7
3	3	0	3	3
8	8	0	0	7
7	6	-1	5	6
6	6	0	6	6
6	7	1	8	7
1	0	-1	3	4
3	3	0	4	3
5	5	0	8	5
5	6	1	6	6
3	4	1	5	2
0	1	1	8	6
2	2	0	2	2
3	4	1	7	4
8	8	0	8	8
5	4	-1	4	4
7	7	0	5	7
3	2	-1	6	4
4	5	1	6	8
3	2	-1	2	2
5	6	1	6	6
5	6	1	6	6
5	6	1	6	6
5	5	0	6	3
2	1	-1	4	1
7	7	0	7	7
7	7	0	8	7
4	3	-1	4	6
6	7	1	7	5
5	5	0	7	5
1	0	-1	1	0
2	1	-1	2	1
6	6	0	6	6
5	4	-1	7	4
5	5	0	6	5
7	7	0	8	7
5	6	1	6	6
3	3	0	4	8
5	6	1	6	6
1	1	0	8	1
3	4	1	8	6
7	6	-1	6	6
8	7	-1	7	7
7	6	-1	6	6
8	7	-1	6	3
6	7	1	8	0
4	5	1	6	8
6	6	0	6	6
0	0	0	3	0
2	3	1	5	3
6	6	0	6	6
2	1	-1	6	7
5	4	-1	4	4
3	2	-1	3	2
4	5	1	5	5
2	3	1	4	1
3	4	1	5	4
3	3	0	5	3
5	5	0	8	5
8	8	0	8	8
0	0	0	3	8
3	2	-1	3	2
0	0	0	3	0
4	5	1	7	5
0	0	0	4	7
5	6	1	6	6
1	0	-1	1	2
1	2	1	5	5
1	2	1	3	7
5	6	1	6	6
5	5	0	6	5
0	0	0	2	5
4	5	1	6	5
2	1	-1	3	7
6	6	0	6	6
7	7	0	8	7
5	6	1	6	6
4	5	1	7	0
1	2	1	5	0
0	1	1	2	7
4	4	0	5	4
4	5	1	6	2
1	0	-1	1	3
3	2	-1	3	6
6	5	-1	5	5
6	5	-1	5	5
1	0	-1	3	0
5	4	-1	5	7
7	8	1	8	8
7	8	1	8	8
7	7	0	6	7
3	3	0	5	3
7	6	-1	7	6
5	4	-1	1	0
6	5	-1	6	5
5	5	0	5	5
3	4	1	8	4
2	2	0	3	8
8	8	0	7	8
7	7	0	8	6
5	4	-1	2	2
3	4	1	5	8
4	4	0	5	2
5	5	0	7	4
4	3	-1	8	3
4	3	-1	4	3
0	0	0	5	7
5	4	-1	4	4
4	5	1	8	5
4	5	1	7	5
5	6	1	7	7
4	5	1	8	5
8	8	0	6	8
8	8	0	6	8
0	1	1	8	4
1	2	1	8	6
7	7	0	6	4
8	8	0	8	8
5	6	1	6	6
3	2	-1	5	8
1	1	0	1	1
5	5	0	6	5
0	0	0	2	4
1	0	-1	5	7
0	0	0	8	6
4	3	-1	8	3
8	8	0	6	8
2	2	0	4	2
4	5	1	6	7
5	5	0	6	1
0	0	0	2	1
5	4	-1	8	4
5	5	0	8	6
8	7	-1	6	6
7	7	0	6	7
4	4	0	6	1
3	2	-1	6	2
5	6	1	7	7
5	4	-1	6	4
4	5	1	6	8
8	8	0	0	0
4	3	-1	4	6
7	7	0	8	7
7	8	1	8	8
5	4	-1	4	5
8	8	0	8	8
6	6	0	6	6
5	4	-1	6	4
7	7	0	7	7
2	3	1	4	3
0	1	1	4	3
4	3	-1	5	1
0	1	1	8	5
2	2	0	2	2
8	8	0	7	7
0	0	0	3	5
2	2	0	6	2
1	2	1	4	3
6	5	-1	5	5
8	8	0	7	8
5	5	0	8	8
8	8	0	8	8
5	6	1	6	6
2	3	1	6	3
2	2	0	3	2
6	7	1	8	8
1	1	0	3	1
5	5	0	6	5
1	1	0	4	4
6	7	1	7	7
5	4	-1	7	6
6	6	0	7	2
2	3	1	0	5
1	0	-1	0	0
2	1	-1	2	6
8	8	0	7	5
6	7	1	8	7
0	1	1	7	1
5	5	0	8	5
1	1	0	5	1
7	6	-1	6	6
6	6	0	6	6
4	4	0	6	2
4	3	-1	3	3
8	8	0	8	8
6	6	0	6	6
4	5	1	7	5
3	4	1	5	4
7	8	1	8	8
2	1	-1	1	1
0	0	0	3	8
3	4	1	8	8
7	6	-1	5	7
2	2	0	7	3
2	1	-1	4	3
4	5	1	5	5
0	0	0	2	0
6	5	-1	5	5
5	5	0	6	5
6	5	-1	5	5
4	3	-1	3	3
5	6	1	6	6
8	8	0	8	8
6	7	1	8	7
2	3	1	4	2
5	5	0	8	4
7	7	0	7	7
4	5	1	7	3
1	1	0	5	4
5	6	1	6	6
5	6	1	6	6
2	3	1	5	3
2	3	1	3	3
0	0	0	4	7
3	4	1	8	4
2	1	-1	4	0
4	5	1	7	0
4	5	1	6	8
2	2	0	8	6
6	6	0	7	6
7	6	-1	5	6
8	8	0	8	8
7	6	-1	8	6
6	6	0	6	6
2	1	-1	2	1
3	4	1	6	4
6	6	0	6	6
8	7	-1	6	7
5	5	0	6	5
3	2	-1	4	2
0	1	1	8	8
4	4	0	6	4
6	6	0	6	6
1	1	0	3	1
3	4	1	4	5
4	3	-1	4	3
5	6	1	7	6
7	7	0	5	1
3	2	-1	4	6
5	4	-1	5	3
5	4	-1	6	2
7	8	1	8	8
5	4	-1	7	8
2	3	1	8	3
8	7	-1	6	4
8	8	0	8	8
8	7	-1	5	7
8	8	0	6	8
0	1	1	5	1
6	7	1	8	7
6	6	0	6	6
0	1	1	8	8
4	3	-1	6	3
4	3	-1	8	4
3	4	1	6	2
1	0	-1	0	0
5	6	1	6	6
6	5	-1	5	5
3	4	1	6	4
8	8	0	8	8
2	1	-1	4	1
2	1	-1	1	1
8	7	-1	6	7
7	7	0	7	7
3	4	1	5	4
1	1	0	0	5
7	7	0	6	7
8	7	-1	6	4
8	7	-1	7	7
4	3	-1	4	6
5	4	-1	5	4
8	8	0	5	8
7	8	1	8	8
4	5	1	6	5
3	2	-1	2	2
4	4	0	3	0
1	2	1	3	7
4	3	-1	5	4
1	1	0	3	7
6	5	-1	5	5
5	4	-1	4	4
2	3	1	4	8
6	7	1	7	7
5	4	-1	5	3
8	7	-1	5	7
8	8	0	7	2
7	7	0	7	7
6	5	-1	4	2
4	4	0	4	4
6	5	-1	6	5
7	8	1	8	8
5	4	-1	6	4
3	3	0	4	6
2	2	0	5	1
8	7	-1	3	7
8	8	0	7	0
5	6	1	6	6
6	5	-1	5	5
4	5	1	5	5
2	1	-1	2	4
5	4	-1	8	4
3	4	1	5	4
2	2	0	4	2
6	5	-1	5	5
5	4	-1	7	2
1	2	1	4	1
7	7	0	8	7
7	6	-1	6	6
8	7	-1	6	2
1	1	0	6	1
5	6	1	6	6
5	6	1	6	6
5	4	-1	6	4
0	0	0	2	5
0	0	0	5	0
2	3	1	4	1
7	7	0	7	7
7	7	0	7	7
7	8	1	8	8
5	5	0	8	8
6	7	1	8	2
8	7	-1	6	8
2	2	0	7	2
1	0	-1	3	0
5	6	1	6	6
3	3	0	5	3
6	6	0	5	6
8	7	-1	7	7
1	1	0	3	6
1	2	1	4	4
1	0	-1	1	6
4	3	-1	4	1
5	6	1	0	6
6	6	0	5	6
5	4	-1	4	5
4	5	1	7	3
8	8	0	8	8
8	8	0	6	8
2	2	0	2	2
6	5	-1	5	5
5	4	-1	6	4
0	0	0	4	4
6	6	0	5	6
5	6	1	6	6
7	6	-1	5	4
3	3	0	4	3
2	1	-1	2	2
3	4	1	6	6
7	8	1	8	8
1	2	1	5	1
1	2	1	4	6
3	2	-1	3	2
6	6	0	5	5
7	8	1	8	8
5	5	0	7	5
3	3	0	5	3
2	3	1	3	3
4	5	1	8	4
5	5	0	8	5
7	7	0	8	3
4	4	0	4	4
3	4	1	6	3
6	6	0	5	6
1	0	-1	0	0
6	7	1	8	7
5	5	0	5	5
4	5	1	8	5
3	4	1	6	4
7	8	1	8	8
3	3	0	4	7
4	4	0	4	4
1	1	0	8	1
4	5	1	8	5
1	0	-1	3	0
8	8	0	5	6
1	2	1	4	2
1	2	1	1	5
8	8	0	5	2
2	1	-1	4	7
8	7	-1	6	1
1	1	0	2	1
4	5	1	7	5
3	3	0	4	6
5	4	-1	7	8
7	7	0	7	7
1	2	1	5	1
6	6	0	4	2
8	8	0	4	8
8	8	0	8	8
7	8	1	8	8
6	6	0	5	6
0	1	1	7	1
1	1	0	5	7
4	5	1	7	5
0	0	0	4	1
4	3	-1	6	3
3	3	0	3	3
6	6	0	5	7
1	0	-1	0	1
3	3	0	3	3
0	0	0	4	0
7	7	0	7	7
5	5	0	8	1
6	5	-1	5	5
1	1	0	2	0
2	3	1	5	3
1	1	0	3	0
8	8	0	7	1
6	5	-1	5	5
4	4	0	5	1
2	3	1	8	2
1	1	0	3	7
0	1	1	8	1
7	6	-1	6	6
0	0	0	5	0
7	7	0	8	7
7	7	0	7	7
4	3	-1	5	3
7	6	-1	6	6
5	6	1	6	6
6	6	0	5	6
6	7	1	8	7
6	5	-1	5	5
8	7	-1	7	7
0	0	0	1	1
7	6	-1	6	6
7	8	1	8	1
5	6	1	6	6
6	5	-1	4	5
4	5	1	6	5
3	4	1	8	8
2	2	0	3	2
3	4	1	7	4
6	7	1	8	2
7	8	1	8	8
3	4	1	7	4
3	3	0	4	3
6	7	1	8	8
0	1	1	7	1
4	4	0	6	4
5	6	1	5	6
8	8	0	8	8
0	0	0	3	5
3	3	0	4	3
7	6	-1	6	6
8	7	-1	7	7
7	8	1	8	8
6	5	-1	5	5
4	3	-1	3	5
3	4	1	5	4
5	6	1	6	6
0	0	0	7	2
8	7	-1	6	5
6	5	-1	6	0
3	2	-1	3	2
4	3	-1	4	0
1	1	0	0	1
8	8	0	8	8
0	0	0	1	1
0	0	0	5	2
1	0	-1	3	2
2	3	1	3	3
7	7	0	7	7
1	1	0	4	1
3	4	1	5	5
7	8	1	8	8
3	4	1	4	5
7	7	0	6	6
3	2	-1	4	2
0	0	0	3	0
5	6	1	6	6
8	8	0	0	0
5	4	-1	4	4
3	2	-1	6	1
3	3	0	3	7
8	8	0	7	8
7	8	1	8	8
0	1	1	8	1
5	5	0	6	5
7	8	1	8	8
1	2	1	5	2
5	6	1	7	1
6	6	0	6	6
2	3	1	5	3
4	3	-1	7	4
7	7	0	5	0
6	5	-1	4	6
0	0	0	2	0
7	8	1	0	2
3	3	0	4	8
0	1	1	8	8
0	1	1	7	2
5	5	0	7	5
6	7	1	8	0
3	2	-1	4	2
2	1	-1	4	0
6	5	-1	5	5
4	3	-1	6	6
1	2	1	4	3
8	8	0	0	5
8	8	0	6	7
0	0	0	6	4
7	7	0	4	7
3	4	1	4	4
7	7	0	6	0
7	8	1	8	8
4	5	1	5	5
7	7	0	7	7
2	1	-1	2	7
0	0	0	1	1
6	5	-1	5	5
3	3	0	5	8
8	8	0	7	7
6	5	-1	5	5
3	3	0	8	6
2	3	1	7	6
7	6	-1	4	6
6	7	1	8	7
8	8	0	7	8
5	6	1	6	6
6	6	0	6	6
0	0	0	3	0
5	5	0	8	5
8	7	-1	7	7
2	3	1	5	3
5	5	0	8	5
4	3	-1	3	3
5	5	0	7	5
5	4	-1	6	6
6	7	1	8	8
7	8	1	8	8
3	2	-1	4	0
4	4	0	5	4
1	2	1	4	4
6	7	1	8	7
3	2	-1	6	2
6	5	-1	5	5
6	5	-1	5	5
2	3	1	6	3
0	0	0	3	4
8	8	0	8	8
7	7	0	7	7
1	0	-1	0	0
8	7	-1	4	3
7	8	1	8	8
5	6	1	8	6
6	5	-1	5	5
8	7	-1	6	7
2	2	0	4	2
3	4	1	4	4
2	3	1	4	2
4	4	0	5	4
6	6	0	5	2
1	1	0	1	1
7	7	0	7	7
0	0	0	1	6
6	5	-1	5	5
8	7	-1	6	6
1	1	0	2	4
2	1	-1	2	1
3	2	-1	2	2
5	6	1	6	6
7	8	1	8	8
0	0	0	8	0
7	6	-1	0	6
2	1	-1	3	4
2	2	0	3	2
5	6	1	7	6
0	1	1	8	1
5	5	0	8	5
4	5	1	6	5
5	5	0	6	4
7	7	0	5	7
8	8	0	6	8
7	7	0	7	7
1	0	-1	1	0
7	8	1	8	8
2	2	0	5	5
6	7	1	8	8
2	3	1	4	3
8	7	-1	6	7
8	8	0	7	6
8	8	0	6	6
3	4	1	8	8
4	4	0	4	5
2	1	-1	3	4
6	5	-1	4	5
0	0	0	7	7
4	4	0	5	4
4	4	0	4	4
4	5	1	6	8
3	3	0	4	0
7	6	-1	4	2
2	3	1	4	5
7	8	1	8	8
1	2	1	4	2
1	1	0	2	4
6	7	1	8	7
8	8	0	8	8
1	1	0	3	1
1	2	1	3	2
4	5	1	5	5
3	2	-1	2	2
4	5	1	5	5
5	4	-1	6	3
4	3	-1	5	5
7	6	-1	0	6
8	8	0	1	8
7	8	1	8	8
2	3	1	0	0
2	1	-1	2	3
1	1	0	5	2
2	2	0	5	8
1	1	0	3	1
8	7	-1	7	7
7	6	-1	5	6
5	5	0	6	5
6	7	1	8	7
3	2	-1	4	0
4	4	0	6	8
5	6	1	6	6
5	6	1	6	6
5	4	-1	7	3
4	4	0	5	8
0	0	0	5	5
6	7	1	8	7
6	6	0	4	5
6	7	1	8	0
7	8	1	8	8
7	6	-1	6	6
4	4	0	5	8
8	8	0	3	8
7	6	-1	6	6
0	0	0	8	3
4	5	1	6	1
6	7	1	8	7
6	6	0	7	6
7	6	-1	6	6
0	0	0	1	2
2	1	-1	3	7
7	6	-1	0	3
7	8	1	8	8
5	5	0	8	3
0	0	0	3	0
6	5	-1	6	4
6	7	1	7	7
3	4	1	6	4
7	8	1	8	8
6	5	-1	5	5
3	4	1	5	0
1	0	-1	2	0
3	4	1	8	0
4	3	-1	6	0
6	7	1	8	7
2	2	0	5	2
4	5	1	6	5
6	6	0	7	6
2	1	-1	2	8
3	2	-1	2	2
6	5	-1	4	6
3	4	1	5	3
5	6	1	7	4
7	6	-1	5	4
5	5	0	8	1
1	2	1	4	8
4	3	-1	5	3
6	7	1	8	7
8	7	-1	0	5
0	0	0	4	0
1	1	0	0	1
8	7	-1	6	5
7	6	-1	7	6
5	6	1	6	6
1	2	1	7	2
7	7	0	5	7
3	3	0	4	4
5	6	1	6	6
1	1	0	4	1
8	8	0	8	8
4	5	1	6	5
2	3	1	4	3
4	5	1	6	0
0	0	0	2	0
6	5	-1	8	5
7	7	0	7	7
7	7	0	8	3
8	7	-1	8	5
5	4	-1	7	0
7	6	-1	6	6
4	3	-1	7	5
0	1	1	5	7
5	5	0	8	7
6	7	1	8	7
7	6	-1	8	0
1	0	-1	1	0
6	6	0	8	1
5	5	0	7	5
3	2	-1	4	2
7	6	-1	5	5
3	4	1	4	4
0	0	0	2	0
7	8	1	8	8
1	2	1	3	2
6	5	-1	0	5
1	2	1	6	8
7	7	0	6	7
4	3	-1	3	3
2	1	-1	1	1
0	1	1	8	1
5	4	-1	5	3
2	2	0	8	1
1	0	-1	2	6
8	8	0	0	8
3	4	1	7	6
5	5	0	7	4
7	7	0	5	7
3	2	-1	2	2
4	5	1	6	6
6	7	1	7	7
0	0	0	5	0
2	1	-1	4	1
4	5	1	7	8
4	4	0	5	7
5	6	1	6	6
6	5	-1	5	5
6	6	0	8	6
6	6	0	6	6
5	5	0	6	3
8	8	0	5	0
7	6	-1	8	3
1	0	-1	1	4
6	5	-1	6	5
1	0	-1	2	4
5	5	0	7	2
0	0	0	2	3
2	3	1	6	3
4	3	-1	6	3
7	7	0	6	7
7	7	0	7	7
2	1	-1	3	1
1	0	-1	0	0
2	1	-1	3	1
4	4	0	6	1
0	0	0	1	0
7	7	0	7	7
8	8	0	0	3
6	5	-1	5	5
0	0	0	1	0
5	4	-1	7	4
4	4	0	6	4
1	0	-1	5	0
7	6	-1	6	6
1	2	1	7	8
1	0	-1	8	0
6	6	0	6	6
1	2	1	8	7
2	2	0	2	2
4	4	0	4	4
4	3	-1	6	3
8	7	-1	7	7
8	8	0	0	8
1	2	1	8	2
1	2	1	5	2
4	3	-1	4	3
1	2	1	4	8
0	0	0	6	0
3	4	1	5	0
7	7	0	7	7
8	8	0	7	4
7	6	-1	6	6
0	0	0	5	2
0	1	1	7	7
6	7	1	8	1
3	3	0	4	7
3	2	-1	2	2
2	3	1	5	3
5	5	0	6	5
1	2	1	6	5
4	3	-1	8	0
2	3	1	6	0
2	2	0	2	2
[truncated: 7,996 more rows]

## Sheet: b
layer	num_neurons	seed	value
L2/3	4	1	0.252694
L2/3	4	1	0.142977
L2/3	4	1	0.238228
L2/3	4	1	0.0938056
L2/3	4	1	0.259383
L2/3	4	2	0.0793035
L2/3	4	2	0.227237
L2/3	4	2	0.167066
L2/3	4	2	0.386311
L2/3	4	2	0.093036
L2/3	4	3	0.186662
L2/3	4	3	0.218322
L2/3	4	3	0.209604
L2/3	4	3	0.211998
L2/3	4	3	0.136049
L2/3	4	4	0.141893
L2/3	4	4	0.436256
L2/3	4	4	0.150922
L2/3	4	4	0.316464
L2/3	4	4	0.0463502
L2/3	4	5	0.2201
L2/3	4	5	0.18313
L2/3	4	5	0.261667
L2/3	4	5	0.355539
L2/3	4	5	0.176366
L2/3	8	1	0.318888
L2/3	8	1	0.0587303
L2/3	8	1	0.378319
L2/3	8	1	0.548969
L2/3	8	1	0.506084
L2/3	8	2	0.433093
L2/3	8	2	0.508252
L2/3	8	2	0.293637
L2/3	8	2	0.166822
L2/3	8	2	0.459555
L2/3	8	3	0.468274
L2/3	8	3	0.315885
L2/3	8	3	0.145508
L2/3	8	3	0.233876
L2/3	8	3	0.435085
L2/3	8	4	0.336277
L2/3	8	4	0.452034
L2/3	8	4	0.374732
L2/3	8	4	0.117292
L2/3	8	4	0.457278
L2/3	8	5	0.588995
L2/3	8	5	0.241124
L2/3	8	5	0.400031
L2/3	8	5	0.479954
L2/3	8	5	0.392755
L2/3	16	1	0.64313
L2/3	16	1	0.585143
L2/3	16	1	0.355503
L2/3	16	1	0.594774
L2/3	16	1	0.56507
L2/3	16	2	0.429829
L2/3	16	2	0.597309
L2/3	16	2	0.59933
L2/3	16	2	0.509719
L2/3	16	2	0.534827
L2/3	16	3	0.676519
L2/3	16	3	0.617657
L2/3	16	3	0.609772
L2/3	16	3	0.570542
L2/3	16	3	0.461512
L2/3	16	4	0.389294
L2/3	16	4	0.533821
L2/3	16	4	0.582503
L2/3	16	4	0.350898
L2/3	16	4	0.475272
L2/3	16	5	0.638649
L2/3	16	5	0.191349
L2/3	16	5	0.516737
L2/3	16	5	0.712286
L2/3	16	5	0.396877
L2/3	32	1	0.362115
L2/3	32	1	0.783655
L2/3	32	1	0.371137
L2/3	32	1	0.357906
L2/3	32	1	0.463512
L2/3	32	2	0.372307
L2/3	32	2	0.460696
L2/3	32	2	0.409553
L2/3	32	2	0.409557
L2/3	32	2	0.660998
L2/3	32	3	0.559703
L2/3	32	3	0.288051
L2/3	32	3	0.349199
L2/3	32	3	0.667214
L2/3	32	3	0.452211
L2/3	32	4	0.480786
L2/3	32	4	0.340904
L2/3	32	4	0.51757
L2/3	32	4	0.19527
L2/3	32	4	0.398355
L2/3	32	5	0.635288
L2/3	32	5	0.694686
L2/3	32	5	0.355246
L2/3	32	5	0.285626
L2/3	32	5	0.588465
L2/3	64	1	0.794767
L2/3	64	1	0.490153
L2/3	64	1	0.816802
L2/3	64	1	0.746153
L2/3	64	1	0.652011
L2/3	64	2	0.586659
L2/3	64	2	0.586734
L2/3	64	2	0.50114
L2/3	64	2	0.695546
L2/3	64	2	0.820305
L2/3	64	3	0.467086
L2/3	64	3	0.744413
L2/3	64	3	0.736043
L2/3	64	3	0.666803
L2/3	64	3	0.597026
L2/3	64	4	0.585548
L2/3	64	4	0.519206
L2/3	64	4	0.830316
L2/3	64	4	0.735584
L2/3	64	4	0.720843
L2/3	64	5	0.796727
L2/3	64	5	0.842007
L2/3	64	5	0.580658
L2/3	64	5	0.71203
L2/3	64	5	0.627451
L2/3	128	1	1
L2/3	128	1	0.624688
L2/3	128	1	0.79572
L2/3	128	1	0.794404
L2/3	128	1	0.808076
L2/3	128	2	0.90383
L2/3	128	2	1
L2/3	128	2	0.966667
L2/3	128	2	0.769093
L2/3	128	2	0.795876
L2/3	128	3	1
L2/3	128	3	0.85647
L2/3	128	3	0.831999
L2/3	128	3	0.891618
L2/3	128	3	0.57417
L2/3	128	4	0.87305
L2/3	128	4	0.817817
L2/3	128	4	0.927742
L2/3	128	4	0.744563
L2/3	128	4	0.676633
L2/3	128	5	0.879762
L2/3	128	5	0.639271
L2/3	128	5	0.708414
L2/3	128	5	0.969059
L2/3	128	5	1
L4	4	1	0.300946
L4	4	1	0.330755
L4	4	1	0.335854
L4	4	1	0.422869
L4	4	1	0.42962
L4	4	2	0.268309
L4	4	2	0.347043
L4	4	2	0.381551
L4	4	2	0.408152
L4	4	2	0.416083
L4	4	3	0.451577
L4	4	3	0.408776
L4	4	3	0.367557
L4	4	3	0.289745
L4	4	3	0.277572
L4	4	4	0.341113
L4	4	4	0.343721
L4	4	4	0.313825
L4	4	4	0.450228
L4	4	4	0.325396
L4	4	5	0.365521
L4	4	5	0.301778
L4	4	5	0.358835
L4	4	5	0.242368
L4	4	5	0.326153
L4	8	1	0.302846
L4	8	1	0.311551
L4	8	1	0.299779
L4	8	1	0.273379
L4	8	1	0.237433
L4	8	2	0.411268
L4	8	2	0.306511
L4	8	2	0.21454
L4	8	2	0.288774
L4	8	2	0.233931
L4	8	3	0.232299
L4	8	3	0.427292
L4	8	3	0.209467
L4	8	3	0.368012
L4	8	3	0.327456
L4	8	4	0.285204
L4	8	4	0.346792
L4	8	4	0.243888
L4	8	4	0.287518
L4	8	4	0.288623
L4	8	5	0.399415
L4	8	5	0.32505
L4	8	5	0.281643
L4	8	5	0.452226
L4	8	5	0.33043
L4	16	1	0.419596
L4	16	1	0.524852
L4	16	1	0.434162
L4	16	1	0.297098
L4	16	1	0.373544
L4	16	2	0.346486
L4	16	2	0.351167
L4	16	2	0.285821
L4	16	2	0.346675
L4	16	2	0.381672
L4	16	3	0.267026
L4	16	3	0.365206
L4	16	3	0.424994
L4	16	3	0.523513
L4	16	3	0.254312
L4	16	4	0.480571
L4	16	4	0.368094
L4	16	4	0.40603
L4	16	4	0.423884
L4	16	4	0.317172
L4	16	5	0.384316
L4	16	5	0.386249
L4	16	5	0.378259
L4	16	5	0.359795
L4	16	5	0.360049
L4	32	1	0.416331
L4	32	1	0.397639
L4	32	1	0.310946
L4	32	1	0.506488
L4	32	1	0.537178
L4	32	2	0.387301
L4	32	2	0.470263
L4	32	2	0.43503
L4	32	2	0.420512
L4	32	2	0.39049
L4	32	3	0.351024
L4	32	3	0.352887
L4	32	3	0.386239
L4	32	3	0.443413
L4	32	3	0.400077
L4	32	4	0.424558
L4	32	4	0.306181
L4	32	4	0.464322
L4	32	4	0.528036
L4	32	4	0.319311
L4	32	5	0.326619
L4	32	5	0.494149
L4	32	5	0.426819
L4	32	5	0.404722
L4	32	5	0.365396
L4	64	1	0.426139
L4	64	1	0.449073
L4	64	1	0.381131
L4	64	1	0.395702
L4	64	1	0.357785
L4	64	2	0.440741
L4	64	2	0.512557
L4	64	2	0.548019
L4	64	2	0.480141
L4	64	2	0.438205
L4	64	3	0.410482
L4	64	3	0.412076
L4	64	3	0.538194
L4	64	3	0.360666
L4	64	3	0.454325
L4	64	4	0.580423
L4	64	4	0.368691
L4	64	4	0.391969
L4	64	4	0.478951
L4	64	4	0.471236
L4	64	5	0.397937
L4	64	5	0.356113
L4	64	5	0.524061
L4	64	5	0.456557
L4	64	5	0.413183
L4	128	1	0.387552
L4	128	1	0.486633
L4	128	1	0.406418
L4	128	1	0.405914
L4	128	1	0.430356
L4	128	2	0.450226
L4	128	2	0.542772
L4	128	2	0.568543
L4	128	2	0.374261
L4	128	2	0.488486
L4	128	3	0.546961
L4	128	3	0.530909
L4	128	3	0.451752
L4	128	3	0.39122
L4	128	3	0.375998
L4	128	4	0.458337
L4	128	4	0.507068
L4	128	4	0.494297
L4	128	4	0.448087
L4	128	4	0.5124
L4	128	5	0.576009
L4	128	5	0.521514
L4	128	5	0.495785
L4	128	5	0.403412
L4	128	5	0.46986
L5	4	1	0.390927
L5	4	1	0.419915
L5	4	1	0.584372
L5	4	1	0.373374
L5	4	1	0.587896
L5	4	2	0.963324
L5	4	2	0.468525
L5	4	2	0.710011
L5	4	2	0.254283
L5	4	2	0.380742
L5	4	3	0.57993
L5	4	3	0.178785
L5	4	3	0.379218
L5	4	3	0.124766
L5	4	3	0.588218
L5	4	4	0.893836
L5	4	4	0.512867
L5	4	4	0.292774
L5	4	4	0.198533
L5	4	4	0.650825
L5	4	5	0.695414
L5	4	5	0.437656
L5	4	5	0.769985
L5	4	5	0.38422
L5	4	5	0.495744
L5	8	1	0.543296
L5	8	1	0.359026
L5	8	1	0.301233
L5	8	1	0.667633
L5	8	1	0.416606
L5	8	2	0.541028
L5	8	2	0.299059
L5	8	2	0.683401
L5	8	2	0.657986
L5	8	2	0.430172
L5	8	3	0.418726
L5	8	3	0.44606
L5	8	3	0
L5	8	3	0.487191
L5	8	3	0.65423
L5	8	4	0.166427
L5	8	4	0.28108
L5	8	4	0.338248
L5	8	4	0.446907
L5	8	4	0.171804
L5	8	5	0.225229
L5	8	5	0.504024
L5	8	5	0.452404
L5	8	5	0.413576
L5	8	5	0.162675
L5	16	1	0.347444
L5	16	1	0.429933
L5	16	1	0.414503
L5	16	1	0.235685
L5	16	1	0.412872
L5	16	2	0.35209
L5	16	2	0.569814
L5	16	2	0.448223
L5	16	2	0.324757
L5	16	2	0.268868
L5	16	3	0.40994
L5	16	3	0.318447
L5	16	3	0.286103
L5	16	3	0.544852
L5	16	3	0.388752
L5	16	4	0
L5	16	4	0.469438
L5	16	4	0.570291
L5	16	4	0.400385
L5	16	4	0.280913
L5	16	5	0.278295
L5	16	5	0.219022
L5	16	5	0.368021
L5	16	5	0.484669
L5	16	5	0.27339
L5	32	1	0.226967
L5	32	1	0.185606
L5	32	1	0.491048
L5	32	1	0.13964
L5	32	1	0.492369
L5	32	2	0.183676
L5	32	2	0.298203
L5	32	2	0.321835
L5	32	2	0.0144508
L5	32	2	0.0160226
L5	32	3	0.313356
L5	32	3	0.173507
L5	32	3	0.453882
L5	32	3	0.454766
L5	32	3	0.592436
L5	32	4	0.0506501
L5	32	4	0.680137
L5	32	4	0.719763
L5	32	4	0.0398268
L5	32	4	0.136227
L5	32	5	0.288085
L5	32	5	0.414228
L5	32	5	0.701573
L5	32	5	0.121001
L5	32	5	0.2961
L5	64	1	0.369783
L5	64	1	0.0972157
L5	64	1	0.156453
L5	64	1	0.357963
L5	64	1	0.181763
L5	64	2	0.390243
L5	64	2	0.299854
L5	64	2	0.529469
L5	64	2	0.2807
L5	64	2	0.327396
L5	64	3	0.300259
L5	64	3	0.193025
L5	64	3	0.42716
L5	64	3	0.594921
L5	64	3	0.137901
L5	64	4	0.331588
L5	64	4	0.247357
L5	64	4	0.621397
L5	64	4	0.269814
L5	64	4	0.42943
L5	64	5	0.380835
L5	64	5	0.26185
L5	64	5	0.342302
L5	64	5	0.353508
L5	64	5	0
L5	128	1	0.151351
L5	128	1	0.392549
L5	128	1	0.338029
L5	128	1	0.343511
L5	128	1	0.158937
L5	128	2	0.43009
L5	128	2	0.14926
L5	128	2	0.338078
L5	128	2	0
L5	128	2	0.346252
L5	128	3	0.400109
L5	128	3	0.471833
L5	128	3	0.327979
L5	128	3	0.208483
L5	128	3	0
L5	128	4	0.196557
L5	128	4	0.21035
L5	128	4	0.189601
L5	128	4	0.526691
L5	128	4	0.407885
L5	128	5	0.263735
L5	128	5	0.404134
L5	128	5	0.420761
L5	128	5	0.174811
L5	128	5	0.195138

## Sheet: c
sgd					adam
layer	num_neurons	seed	value		layer	num_neurons	seed	value
L2/3	4	1	0.626444		L2/3	4	1	0.499349
L2/3	4	1	0.603889		L2/3	4	1	0.544172
L2/3	4	1	0.612341		L2/3	4	1	0.506855
L2/3	4	1	0.662042		L2/3	4	1	0.503766
L2/3	4	1	0.654172		L2/3	4	1	0.493828
L2/3	4	2	0.684048		L2/3	4	2	0.52152
L2/3	4	2	0.685872		L2/3	4	2	0.531225
L2/3	4	2	0.628328		L2/3	4	2	0.47674
L2/3	4	2	0.674647		L2/3	4	2	0.504611
L2/3	4	2	0.646795		L2/3	4	2	0.502176
L2/3	4	3	0.663692		L2/3	4	3	0.498133
L2/3	4	3	0.657357		L2/3	4	3	0.502155
L2/3	4	3	0.647478		L2/3	4	3	0.497363
L2/3	4	3	0.641938		L2/3	4	3	0.514151
L2/3	4	3	0.686382		L2/3	4	3	0.501979
L2/3	4	4	0.635541		L2/3	4	4	0.495294
L2/3	4	4	0.653737		L2/3	4	4	0.514456
L2/3	4	4	0.636123		L2/3	4	4	0.513888
L2/3	4	4	0.618287		L2/3	4	4	0.495616
L2/3	4	4	0.647232		L2/3	4	4	0.511612
L2/3	4	5	0.668705		L2/3	4	5	0.517687
L2/3	4	5	0.68675		L2/3	4	5	0.54112
L2/3	4	5	0.669707		L2/3	4	5	0.514442
L2/3	4	5	0.638359		L2/3	4	5	0.503425
L2/3	4	5	0.664066		L2/3	4	5	0.505625
L2/3	8	1	0.71473		L2/3	8	1	0.51028
L2/3	8	1	0.674523		L2/3	8	1	0.451329
L2/3	8	1	0.694336		L2/3	8	1	0.855118
L2/3	8	1	0.738859		L2/3	8	1	0.450494
L2/3	8	1	0.673121		L2/3	8	1	0.382828
L2/3	8	2	0.658112		L2/3	8	2	0.67433
L2/3	8	2	0.687561		L2/3	8	2	0.452526
L2/3	8	2	0.687667		L2/3	8	2	0.332135
L2/3	8	2	0.67887		L2/3	8	2	0.256093
L2/3	8	2	0.693023		L2/3	8	2	0.681839
L2/3	8	3	0.689597		L2/3	8	3	0.573028
L2/3	8	3	0.668839		L2/3	8	3	0.642126
L2/3	8	3	0.691184		L2/3	8	3	0.537131
L2/3	8	3	0.73827		L2/3	8	3	0.719952
L2/3	8	3	0.713394		L2/3	8	3	0.811764
L2/3	8	4	0.722823		L2/3	8	4	0.406446
L2/3	8	4	0.734833		L2/3	8	4	0.367476
L2/3	8	4	0.699092		L2/3	8	4	0.407634
L2/3	8	4	0.678375		L2/3	8	4	0.61903
L2/3	8	4	0.698177		L2/3	8	4	0.434301
L2/3	8	5	0.715226		L2/3	8	5	0.450366
L2/3	8	5	0.680466		L2/3	8	5	0.478749
L2/3	8	5	0.694901		L2/3	8	5	0.62834
L2/3	8	5	0.711371		L2/3	8	5	0.64374
L2/3	8	5	0.666488		L2/3	8	5	0.54326
L2/3	16	1	0.804		L2/3	16	1	0.525225
L2/3	16	1	0.812189		L2/3	16	1	0.343157
L2/3	16	1	0.782282		L2/3	16	1	0.489389
L2/3	16	1	0.801686		L2/3	16	1	0.550685
L2/3	16	1	0.802916		L2/3	16	1	0.322592
L2/3	16	2	0.775197		L2/3	16	2	0.546924
L2/3	16	2	0.778473		L2/3	16	2	0.406918
L2/3	16	2	0.799623		L2/3	16	2	0.404852
L2/3	16	2	0.788136		L2/3	16	2	0.634248
L2/3	16	2	0.782607		L2/3	16	2	0.535909
L2/3	16	3	0.837263		L2/3	16	3	0.314682
L2/3	16	3	0.794537		L2/3	16	3	0.346433
L2/3	16	3	0.798745		L2/3	16	3	0.612686
L2/3	16	3	0.813335		L2/3	16	3	0.577394
L2/3	16	3	0.779469		L2/3	16	3	0.39372
L2/3	16	4	0.788557		L2/3	16	4	0.587981
L2/3	16	4	0.800559		L2/3	16	4	0.679547
L2/3	16	4	0.762209		L2/3	16	4	0.233574
L2/3	16	4	0.785518		L2/3	16	4	0.501729
L2/3	16	4	0.808429		L2/3	16	4	0.527886
L2/3	16	5	0.797792		L2/3	16	5	0.480824
L2/3	16	5	0.790582		L2/3	16	5	0.259508
L2/3	16	5	0.77309		L2/3	16	5	0.52816
L2/3	16	5	0.793737		L2/3	16	5	0.601828
L2/3	16	5	0.773595		L2/3	16	5	0.742253
L2/3	32	1	0.902703		L2/3	32	1	0.726313
L2/3	32	1	0.85705		L2/3	32	1	0.447898
L2/3	32	1	0.880836		L2/3	32	1	0.536192
L2/3	32	1	0.877005		L2/3	32	1	0.801386
L2/3	32	1	0.91224		L2/3	32	1	0.706381
L2/3	32	2	0.868924		L2/3	32	2	0.617279
L2/3	32	2	0.875189		L2/3	32	2	0.787054
L2/3	32	2	0.914502		L2/3	32	2	0.739974
L2/3	32	2	0.903818		L2/3	32	2	0.74851
L2/3	32	2	0.871733		L2/3	32	2	0.773015
L2/3	32	3	0.855093		L2/3	32	3	0.525174
L2/3	32	3	0.903132		L2/3	32	3	0.798215
L2/3	32	3	0.884555		L2/3	32	3	0.51877
L2/3	32	3	0.900014		L2/3	32	3	0.616221
L2/3	32	3	0.881592		L2/3	32	3	0.752042
L2/3	32	4	0.892993		L2/3	32	4	0.636022
L2/3	32	4	0.882372		L2/3	32	4	0.601457
L2/3	32	4	0.908386		L2/3	32	4	0.767521
L2/3	32	4	0.884789		L2/3	32	4	0.761003
L2/3	32	4	0.844236		L2/3	32	4	0.964513
L2/3	32	5	0.865882		L2/3	32	5	0.494083
L2/3	32	5	0.846199		L2/3	32	5	0.676212
L2/3	32	5	0.844044		L2/3	32	5	0.489186
L2/3	32	5	0.896382		L2/3	32	5	0.792738
L2/3	32	5	0.89772		L2/3	32	5	0.556535
L2/3	64	1	0.953545		L2/3	64	1	0.916451
L2/3	64	1	0.971777		L2/3	64	1	0.894425
L2/3	64	1	0.959529		L2/3	64	1	0.869509
L2/3	64	1	0.905143		L2/3	64	1	0.896898
L2/3	64	1	0.915602		L2/3	64	1	0.855411
L2/3	64	2	0.950704		L2/3	64	2	0.897444
L2/3	64	2	0.921757		L2/3	64	2	0.897513
L2/3	64	2	0.915532		L2/3	64	2	0.897827
L2/3	64	2	0.957994		L2/3	64	2	0.880929
L2/3	64	2	0.943558		L2/3	64	2	0.923318
L2/3	64	3	0.903568		L2/3	64	3	0.866049
L2/3	64	3	0.89258		L2/3	64	3	0.872024
L2/3	64	3	0.924906		L2/3	64	3	0.931007
L2/3	64	3	0.942942		L2/3	64	3	0.86132
L2/3	64	3	0.94445		L2/3	64	3	0.879183
L2/3	64	4	0.956542		L2/3	64	4	0.883726
L2/3	64	4	0.921363		L2/3	64	4	0.905758
L2/3	64	4	0.946892		L2/3	64	4	0.863866
L2/3	64	4	0.904747		L2/3	64	4	0.89304
L2/3	64	4	0.963051		L2/3	64	4	0.909247
L2/3	64	5	0.90692		L2/3	64	5	0.899026
L2/3	64	5	0.918087		L2/3	64	5	0.893418
L2/3	64	5	0.914474		L2/3	64	5	0.874085
L2/3	64	5	0.929037		L2/3	64	5	0.877456
L2/3	64	5	0.951715		L2/3	64	5	0.926554
L2/3	128	1	0.796859		L2/3	128	1	0.935483
L2/3	128	1	0.809192		L2/3	128	1	0.953155
L2/3	128	1	0.770023		L2/3	128	1	0.975197
L2/3	128	1	0.798862		L2/3	128	1	0.997898
L2/3	128	1	0.754849		L2/3	128	1	0.957447
L2/3	128	2	0.771371		L2/3	128	2	0.959598
L2/3	128	2	0.791092		L2/3	128	2	0.959391
L2/3	128	2	0.764259		L2/3	128	2	0.976928
L2/3	128	2	0.830897		L2/3	128	2	0.960912
L2/3	128	2	0.774161		L2/3	128	2	0.97888
L2/3	128	3	0.820722		L2/3	128	3	0.97117
L2/3	128	3	0.802479		L2/3	128	3	0.941527
L2/3	128	3	0.838856		L2/3	128	3	0.983744
L2/3	128	3	0.815548		L2/3	128	3	1
L2/3	128	3	0.779104		L2/3	128	3	0.983922
L2/3	128	4	0.822716		L2/3	128	4	0.945669
L2/3	128	4	0.792744		L2/3	128	4	0.949081
L2/3	128	4	0.808901		L2/3	128	4	0.951024
L2/3	128	4	0.776437		L2/3	128	4	0.956254
L2/3	128	4	0.783892		L2/3	128	4	0.978323
L2/3	128	5	0.828227		L2/3	128	5	0.989229
L2/3	128	5	0.801572		L2/3	128	5	0.966709
L2/3	128	5	0.798853		L2/3	128	5	0.984277
L2/3	128	5	0.829804		L2/3	128	5	1
L2/3	128	5	0.779805		L2/3	128	5	0.979999
L4	4	1	0.472693		L4	4	1	0.39583
L4	4	1	0.467753		L4	4	1	0.436885
L4	4	1	0.474558		L4	4	1	0.400964
L4	4	1	0.464091		L4	4	1	0.612836
L4	4	1	0.470618		L4	4	1	0.454659
L4	4	2	0.479609		L4	4	2	0.451057
L4	4	2	0.496964		L4	4	2	0.446238
L4	4	2	0.463148		L4	4	2	0.570286
L4	4	2	0.485363		L4	4	2	0.468187
L4	4	2	0.491384		L4	4	2	0.43168
L4	4	3	0.497504		L4	4	3	0.384667
L4	4	3	0.468015		L4	4	3	0.473131
L4	4	3	0.481201		L4	4	3	0.452732
L4	4	3	0.463469		L4	4	3	0.37799
L4	4	3	0.511928		L4	4	3	0.451272
L4	4	4	0.511345		L4	4	4	0.45794
L4	4	4	0.530021		L4	4	4	0.366929
L4	4	4	0.473911		L4	4	4	0.398744
L4	4	4	0.479519		L4	4	4	0.429638
L4	4	4	0.497896		L4	4	4	0.515808
L4	4	5	0.453084		L4	4	5	0.406802
L4	4	5	0.505835		L4	4	5	0.452453
L4	4	5	0.46904		L4	4	5	0.42618
L4	4	5	0.504504		L4	4	5	0.463245
L4	4	5	0.475014		L4	4	5	0.530275
L4	8	1	0.581972		L4	8	1	0.54092
L4	8	1	0.584787		L4	8	1	0.536224
L4	8	1	0.590933		L4	8	1	0.405237
L4	8	1	0.590208		L4	8	1	0.444332
L4	8	1	0.590393		L4	8	1	0.533338
L4	8	2	0.593501		L4	8	2	0.572785
L4	8	2	0.58445		L4	8	2	0.502492
L4	8	2	0.573913		L4	8	2	0.431946
L4	8	2	0.573469		L4	8	2	0.367351
L4	8	2	0.56269		L4	8	2	0.507036
L4	8	3	0.58765		L4	8	3	0.440058
L4	8	3	0.583447		L4	8	3	0.422917
L4	8	3	0.605013		L4	8	3	0.45407
L4	8	3	0.540106		L4	8	3	0.379063
L4	8	3	0.576284		L4	8	3	0.447266
L4	8	4	0.588305		L4	8	4	0.511278
L4	8	4	0.626922		L4	8	4	0.531047
L4	8	4	0.552906		L4	8	4	0.564078
L4	8	4	0.582435		L4	8	4	0.505537
L4	8	4	0.59476		L4	8	4	0.506335
L4	8	5	0.575421		L4	8	5	0.50011
L4	8	5	0.589865		L4	8	5	0.454578
L4	8	5	0.57372		L4	8	5	0.484749
L4	8	5	0.623389		L4	8	5	0.459054
L4	8	5	0.542277		L4	8	5	0.394475
L4	16	1	0.507003		L4	16	1	0.492506
L4	16	1	0.512151		L4	16	1	0.500055
L4	16	1	0.516636		L4	16	1	0.515743
L4	16	1	0.538425		L4	16	1	0.50676
L4	16	1	0.51099		L4	16	1	0.492673
L4	16	2	0.51625		L4	16	2	0.409597
L4	16	2	0.474728		L4	16	2	0.48402
L4	16	2	0.53922		L4	16	2	0.541297
L4	16	2	0.482568		L4	16	2	0.372141
L4	16	2	0.52627		L4	16	2	0.551384
L4	16	3	0.498999		L4	16	3	0.457838
L4	16	3	0.525345		L4	16	3	0.606919
L4	16	3	0.514207		L4	16	3	0.470504
L4	16	3	0.531647		L4	16	3	0.500486
L4	16	3	0.520725		L4	16	3	0.510288
L4	16	4	0.52564		L4	16	4	0.54126
L4	16	4	0.49064		L4	16	4	0.549674
L4	16	4	0.51042		L4	16	4	0.523123
L4	16	4	0.498054		L4	16	4	0.487455
L4	16	4	0.52544		L4	16	4	0.414061
L4	16	5	0.519597		L4	16	5	0.491448
L4	16	5	0.531718		L4	16	5	0.400695
L4	16	5	0.514834		L4	16	5	0.387426
L4	16	5	0.542234		L4	16	5	0.468224
L4	16	5	0.520534		L4	16	5	0.479009
L4	32	1	0.425835		L4	32	1	0.486283
L4	32	1	0.41878		L4	32	1	0.495052
L4	32	1	0.385824		L4	32	1	0.466187
L4	32	1	0.445886		L4	32	1	0.454903
L4	32	1	0.446051		L4	32	1	0.45325
L4	32	2	0.469445		L4	32	2	0.519652
L4	32	2	0.420506		L4	32	2	0.532801
L4	32	2	0.411248		L4	32	2	0.52645
L4	32	2	0.415251		L4	32	2	0.488253
L4	32	2	0.450614		L4	32	2	0.477628
L4	32	3	0.426038		L4	32	3	0.55801
L4	32	3	0.421222		L4	32	3	0.393505
L4	32	3	0.458699		L4	32	3	0.581852
L4	32	3	0.434595		L4	32	3	0.519539
L4	32	3	0.445964		L4	32	3	0.451315
L4	32	4	0.407662		L4	32	4	0.652551
L4	32	4	0.449542		L4	32	4	0.569749
L4	32	4	0.46106		L4	32	4	0.535393
L4	32	4	0.424674		L4	32	4	0.441981
L4	32	4	0.454756		L4	32	4	0.585083
L4	32	5	0.422408		L4	32	5	0.561939
L4	32	5	0.433414		L4	32	5	0.443089
L4	32	5	0.439489		L4	32	5	0.5192
L4	32	5	0.452765		L4	32	5	0.515987
L4	32	5	0.415971		L4	32	5	0.521788
L4	64	1	0.397417		L4	64	1	0.423053
L4	64	1	0.388797		L4	64	1	0.473131
L4	64	1	0.402591		L4	64	1	0.39807
L4	64	1	0.378442		L4	64	1	0.488772
L4	64	1	0.390693		L4	64	1	0.47628
L4	64	2	0.357841		L4	64	2	0.471615
L4	64	2	0.382088		L4	64	2	0.501
L4	64	2	0.375868		L4	64	2	0.523705
L4	64	2	0.383364		L4	64	2	0.506824
L4	64	2	0.380202		L4	64	2	0.589829
L4	64	3	0.443057		L4	64	3	0.473444
L4	64	3	0.351266		L4	64	3	0.549357
L4	64	3	0.384849		L4	64	3	0.401206
L4	64	3	0.406517		L4	64	3	0.51604
L4	64	3	0.394905		L4	64	3	0.458471
L4	64	4	0.40579		L4	64	4	0.556637
L4	64	4	0.364705		L4	64	4	0.523411
L4	64	4	0.381986		L4	64	4	0.574794
L4	64	4	0.429164		L4	64	4	0.470409
L4	64	4	0.39736		L4	64	4	0.431596
L4	64	5	0.408903		L4	64	5	0.439754
L4	64	5	0.388241		L4	64	5	0.535458
L4	64	5	0.372092		L4	64	5	0.456378
L4	64	5	0.407168		L4	64	5	0.41308
L4	64	5	0.397049		L4	64	5	0.525814
L4	128	1	0.314665		L4	128	1	0.494283
L4	128	1	0.283246		L4	128	1	0.486365
L4	128	1	0.326893		L4	128	1	0.494731
L4	128	1	0.364536		L4	128	1	0.38536
L4	128	1	0.327049		L4	128	1	0.558541
L4	128	2	0.311796		L4	128	2	0.479869
L4	128	2	0.337844		L4	128	2	0.523477
L4	128	2	0.352129		L4	128	2	0.494805
L4	128	2	0.327083		L4	128	2	0.474543
L4	128	2	0.32619		L4	128	2	0.446579
L4	128	3	0.316493		L4	128	3	0.484221
L4	128	3	0.372794		L4	128	3	0.504518
L4	128	3	0.331983		L4	128	3	0.396954
L4	128	3	0.31715		L4	128	3	0.580593
L4	128	3	0.344942		L4	128	3	0.452882
L4	128	4	0.330083		L4	128	4	0.547733
L4	128	4	0.304785		L4	128	4	0.471681
L4	128	4	0.293351		L4	128	4	0.530416
L4	128	4	0.304053		L4	128	4	0.382681
L4	128	4	0.310357		L4	128	4	0.506199
L4	128	5	0.343546		L4	128	5	0.46869
L4	128	5	0.292605		L4	128	5	0.488552
L4	128	5	0.257605		L4	128	5	0.497111
L4	128	5	0.293993		L4	128	5	0.47668
L4	128	5	0.317324		L4	128	5	0.540915
L5	4	1	0.466813		L5	4	1	0.305603
L5	4	1	0.508981		L5	4	1	0.446602
L5	4	1	0.474174		L5	4	1	0.486593
L5	4	1	0.49123		L5	4	1	0.404115
L5	4	1	0.454153		L5	4	1	0.343969
L5	4	2	0.501176		L5	4	2	0.431881
L5	4	2	0.457223		L5	4	2	0.392075
L5	4	2	0.470786		L5	4	2	0.374395
L5	4	2	0.489683		L5	4	2	0.461793
L5	4	2	0.49732		L5	4	2	0.401205
L5	4	3	0.455085		L5	4	3	0.374955
L5	4	3	0.502156		L5	4	3	0.422362
L5	4	3	0.449967		L5	4	3	0.389879
L5	4	3	0.50811		L5	4	3	0.368206
L5	4	3	0.441723		L5	4	3	0.350709
L5	4	4	0.482336		L5	4	4	0.327287
L5	4	4	0.509034		L5	4	4	0.426825
L5	4	4	0.50505		L5	4	4	0.394537
L5	4	4	0.466753		L5	4	4	0.438599
L5	4	4	0.474003		L5	4	4	0.317884
L5	4	5	0.479432		L5	4	5	0.305042
L5	4	5	0.480692		L5	4	5	0.313297
L5	4	5	0.450532		L5	4	5	0.294065
L5	4	5	0.418528		L5	4	5	0.376903
L5	4	5	0.41208		L5	4	5	0.432402
L5	8	1	0.526395		L5	8	1	0.45522
L5	8	1	0.530345		L5	8	1	0.63367
L5	8	1	0.475834		L5	8	1	0.512676
L5	8	1	0.49183		L5	8	1	0.502219
L5	8	1	0.481263		L5	8	1	0.506389
L5	8	2	0.508914		L5	8	2	0.353009
L5	8	2	0.454751		L5	8	2	0.450872
L5	8	2	0.473985		L5	8	2	0.46115
L5	8	2	0.539181		L5	8	2	0.429648
L5	8	2	0.508555		L5	8	2	0.401722
L5	8	3	0.501419		L5	8	3	0.434075
L5	8	3	0.527652		L5	8	3	0.40663
L5	8	3	0.481719		L5	8	3	0.433402
L5	8	3	0.497793		L5	8	3	0.496008
L5	8	3	0.534933		L5	8	3	0.465025
L5	8	4	0.532948		L5	8	4	0.460625
L5	8	4	0.489706		L5	8	4	0.510492
L5	8	4	0.521658		L5	8	4	0.492327
L5	8	4	0.526249		L5	8	4	0.485834
L5	8	4	0.511595		L5	8	4	0.412537
L5	8	5	0.479034		L5	8	5	0.384005
L5	8	5	0.472825		L5	8	5	0.447164
L5	8	5	0.529664		L5	8	5	0.474195
L5	8	5	0.501448		L5	8	5	0.474234
L5	8	5	0.527939		L5	8	5	0.460913
L5	16	1	0.483163		L5	16	1	0.568664
L5	16	1	0.517175		L5	16	1	0.580927
L5	16	1	0.524675		L5	16	1	0.576395
L5	16	1	0.525651		L5	16	1	0.599747
L5	16	1	0.498263		L5	16	1	0.515099
L5	16	2	0.489307		L5	16	2	0.545313
L5	16	2	0.467627		L5	16	2	0.531126
L5	16	2	0.500807		L5	16	2	0.385134
L5	16	2	0.480947		L5	16	2	0.430838
L5	16	2	0.500913		L5	16	2	0.516278
L5	16	3	0.48585		L5	16	3	0.503835
L5	16	3	0.497523		L5	16	3	0.462259
L5	16	3	0.51578		L5	16	3	0.441651
L5	16	3	0.535523		L5	16	3	0.448523
L5	16	3	0.503135		L5	16	3	0.564532
L5	16	4	0.475417		L5	16	4	0.44438
L5	16	4	0.520059		L5	16	4	0.420995
L5	16	4	0.526067		L5	16	4	0.594705
L5	16	4	0.487285		L5	16	4	0.590129
L5	16	4	0.541104		L5	16	4	0.658459
L5	16	5	0.511283		L5	16	5	0.607821
L5	16	5	0.513768		L5	16	5	0.611961
L5	16	5	0.508196		L5	16	5	0.499897
L5	16	5	0.503022		L5	16	5	0.559648
L5	16	5	0.490262		L5	16	5	0.555742
L5	32	1	0.505085		L5	32	1	0.447925
L5	32	1	0.460374		L5	32	1	0.442961
L5	32	1	0.430563		L5	32	1	0.51098
L5	32	1	0.46857		L5	32	1	0.480848
L5	32	1	0.468924		L5	32	1	0.436566
L5	32	2	0.461105		L5	32	2	0.486007
L5	32	2	0.4402		L5	32	2	0.507978
L5	32	2	0.461453		L5	32	2	0.577129
L5	32	2	0.452735		L5	32	2	0.554855
L5	32	2	0.457848		L5	32	2	0.520788
L5	32	3	0.46359		L5	32	3	0.44799
L5	32	3	0.436919		L5	32	3	0.474165
L5	32	3	0.413281		L5	32	3	0.519609
L5	32	3	0.43833		L5	32	3	0.426994
L5	32	3	0.492976		L5	32	3	0.430822
L5	32	4	0.413252		L5	32	4	0.502794
L5	32	4	0.459367		L5	32	4	0.372154
L5	32	4	0.459734		L5	32	4	0.427901
L5	32	4	0.443415		L5	32	4	0.375075
L5	32	4	0.420929		L5	32	4	0.478678
L5	32	5	0.446215		L5	32	5	0.462786
L5	32	5	0.467348		L5	32	5	0.507779
L5	32	5	0.442568		L5	32	5	0.471238
L5	32	5	0.454958		L5	32	5	0.483302
L5	32	5	0.459266		L5	32	5	0.44322
L5	64	1	0.337375		L5	64	1	0.377863
L5	64	1	0.345229		L5	64	1	0.361809
L5	64	1	0.347134		L5	64	1	0.344436
L5	64	1	0.345496		L5	64	1	0.329409
L5	64	1	0.346226		L5	64	1	0.425387
L5	64	2	0.341734		L5	64	2	0.383803
L5	64	2	0.338454		L5	64	2	0.357018
L5	64	2	0.313057		L5	64	2	0.332626
L5	64	2	0.326532		L5	64	2	0.34683
L5	64	2	0.302147		L5	64	2	0.373561
L5	64	3	0.342739		L5	64	3	0.293287
L5	64	3	0.351809		L5	64	3	0.399477
L5	64	3	0.322565		L5	64	3	0.381899
L5	64	3	0.380104		L5	64	3	0.386689
L5	64	3	0.350608		L5	64	3	0.339938
L5	64	4	0.345862		L5	64	4	0.395884
L5	64	4	0.361571		L5	64	4	0.370232
L5	64	4	0.307912		L5	64	4	0.254281
L5	64	4	0.337492		L5	64	4	0.381339
L5	64	4	0.331955		L5	64	4	0.385999
L5	64	5	0.342154		L5	64	5	0.380175
L5	64	5	0.310404		L5	64	5	0.371194
L5	64	5	0.351418		L5	64	5	0.489441
L5	64	5	0.320878		L5	64	5	0.417883
L5	64	5	0.327097		L5	64	5	0.512494
L5	128	1	0.284741		L5	128	1	0.369939
L5	128	1	0.220767		L5	128	1	0.354732
L5	128	1	0.264083		L5	128	1	0.259365
L5	128	1	0.277591		L5	128	1	0.41046
L5	128	1	0.268364		L5	128	1	0.290569
L5	128	2	0.260616		L5	128	2	0.293353
L5	128	2	0.225127		L5	128	2	0.375279
L5	128	2	0.27261		L5	128	2	0.229519
L5	128	2	0.270831		L5	128	2	0.357781
L5	128	2	0.289472		L5	128	2	0.365671
L5	128	3	0.292033		L5	128	3	0.220921
L5	128	3	0.267838		L5	128	3	0.202135
L5	128	3	0.251721		L5	128	3	0.284351
L5	128	3	0.23775		L5	128	3	0.325703
L5	128	3	0.261607		L5	128	3	0.413205
L5	128	4	0.297702		L5	128	4	0.292325
L5	128	4	0.269459		L5	128	4	0.255721
L5	128	4	0.27198		L5	128	4	0.242431
L5	128	4	0.249837		L5	128	4	0.215417
L5	128	4	0.219905		L5	128	4	0.42597
L5	128	5	0.258625		L5	128	5	0.321992
L5	128	5	0.243424		L5	128	5	0.215607
L5	128	5	0.242273		L5	128	5	0.399031
L5	128	5	0.301252		L5	128	5	0.247121
L5	128	5	0.240731		L5	128	5	0.334434
