# Supplementary material for: Self-supervised predictive learning accounts for cortical layer-specificity
Source: Nat Commun. 2025 Jul 4;16:6178. doi: 10.1038/s41467-025-61399-5 (PMC12227776; doi:10.1038/s41467-025-61399-5)
Supplement: Supplementary file 4 — Source Data [file 41467_2025_61399_MOESM4_ESM.zip › paper_figures/supp_figures/Figure S2.xlsx]

## Sheet: b
x1	x2	cue	preds_l23
2	1	-1	0
6	6	0	5
6	5	-1	5
5	6	1	6
3	2	-1	2
4	5	1	5
1	0	-1	0
5	6	1	6
8	8	0	8
1	2	1	0
7	6	-1	5
5	6	1	6
2	2	0	0
9	8	-1	6
2	2	0	2
8	7	-1	6
3	2	-1	2
2	1	-1	1
9	9	0	8
9	8	-1	7
2	2	0	3
3	3	0	3
1	1	0	0
1	0	-1	0
6	5	-1	5
4	3	-1	3
2	2	0	4
2	1	-1	1
2	1	-1	2
7	8	1	8
2	1	-1	1
4	4	0	4
0	0	0	0
6	5	-1	5
5	6	1	7
9	8	-1	8
6	5	-1	5
9	8	-1	4
2	2	0	2
3	4	1	4
3	2	-1	2
8	8	0	3
8	9	1	9
0	1	1	1
0	1	1	1
7	6	-1	6
9	9	0	9
3	2	-1	2
4	4	0	4
6	6	0	7
1	2	1	2
4	5	1	5
4	4	0	6
0	1	1	0
9	8	-1	7
8	8	0	4
4	3	-1	3
1	1	0	1
0	0	0	0
0	0	0	0
3	2	-1	2
6	6	0	7
4	4	0	4
4	3	-1	3
6	6	0	7
8	9	1	9
0	0	0	0
0	1	1	1
1	2	1	3
4	3	-1	4
0	0	0	0
8	7	-1	7
4	4	0	4
0	0	0	0
0	1	1	1
1	1	0	2
6	6	0	5
5	4	-1	3
7	7	0	6
9	9	0	8
4	4	0	5
6	7	1	6
3	2	-1	2
0	0	0	0
0	0	0	0
2	2	0	2
3	4	1	5
4	3	-1	4
4	4	0	4
2	3	1	2
7	6	-1	6
7	8	1	8
0	1	1	1
4	3	-1	3
3	4	1	4
4	3	-1	4
0	0	0	0
2	2	0	2
3	2	-1	2
2	2	0	2
7	8	1	8
3	4	1	4
9	8	-1	7
1	0	-1	0
1	2	1	3
3	3	0	2
1	2	1	5
5	5	0	4
5	4	-1	3
2	3	1	4
1	1	0	1
6	7	1	6
4	4	0	4
6	5	-1	5
1	0	-1	0
5	4	-1	4
8	8	0	1
7	7	0	6
3	3	0	2
7	7	0	6
9	9	0	8
8	8	0	8
2	1	-1	1
1	1	0	1
1	1	0	1
6	5	-1	5
2	3	1	3
4	5	1	5
2	1	-1	1
8	7	-1	7
5	6	1	6
4	4	0	4
2	3	1	3
1	0	-1	0
3	3	0	3
9	8	-1	7
4	3	-1	3
4	3	-1	3
4	3	-1	3
2	3	1	3
7	7	0	6
0	0	0	0
6	5	-1	5
6	5	-1	5
2	1	-1	1
8	9	1	9
5	6	1	7
6	5	-1	5
1	0	-1	0
4	4	0	4
1	2	1	2
8	8	0	6
3	4	1	5
4	5	1	5
9	9	0	8
1	2	1	3
0	1	1	3
6	6	0	5
1	0	-1	0
8	7	-1	7
3	3	0	3
2	1	-1	1
6	6	0	5
2	1	-1	0
3	4	1	4
8	8	0	8
8	7	-1	7
7	7	0	6
3	3	0	3
3	2	-1	2
0	1	1	2
1	1	0	1
3	4	1	5
8	8	0	7
6	5	-1	5
1	0	-1	0
8	8	0	7
4	5	1	5
2	1	-1	1
7	7	0	6
3	4	1	4
8	8	0	6
0	1	1	2
4	3	-1	3
5	4	-1	4
2	1	-1	1
5	5	0	5
5	6	1	6
2	3	1	3
1	1	0	1
2	3	1	4
2	1	-1	0
2	3	1	3
1	2	1	3
3	3	0	3
7	7	0	7
3	4	1	4
1	2	1	2
3	2	-1	2
1	0	-1	0
1	0	-1	0
4	5	1	5
6	7	1	8
3	4	1	4
9	8	-1	8
5	5	0	5
4	4	0	4
3	3	0	3
3	4	1	4
3	2	-1	2
6	5	-1	5
9	9	0	8
6	5	-1	5
1	1	0	1
2	2	0	5
2	1	-1	1
4	5	1	5
2	2	0	3
3	2	-1	2
9	9	0	8
3	2	-1	2
9	8	-1	4
3	4	1	5
2	2	0	7
0	0	0	0
8	7	-1	7
6	5	-1	5
6	7	1	8
5	5	0	5
9	9	0	8
4	5	1	5
7	8	1	8
3	2	-1	2
6	5	-1	5
6	6	0	5
8	8	0	8
0	0	0	0
8	8	0	7
9	9	0	8
7	7	0	6
3	3	0	3
4	4	0	4
2	1	-1	1
7	7	0	6
0	1	1	3
3	3	0	3
4	5	1	5
1	1	0	1
1	0	-1	0
5	6	1	7
0	0	0	0
9	9	0	8
7	7	0	6
8	8	0	8
0	0	0	0
1	1	0	1
0	1	1	3
4	5	1	5
8	8	0	8
8	7	-1	7
2	3	1	4
2	1	-1	0
0	0	0	0
8	8	0	4
3	2	-1	2
0	0	0	0
9	9	0	8
7	6	-1	6
0	0	0	0
1	1	0	0
7	7	0	7
5	4	-1	4
1	0	-1	0
5	6	1	7
2	1	-1	1
2	2	0	3
3	2	-1	2
8	9	1	9
5	6	1	6
5	6	1	7
2	3	1	3
4	3	-1	3
4	4	0	4
9	9	0	8
5	5	0	3
0	0	0	0
4	3	-1	3
2	3	1	3
3	4	1	4
4	4	0	5
0	0	0	0
7	8	1	8
5	5	0	3
4	3	-1	3
2	3	1	3
3	2	-1	2
0	0	0	0
2	1	-1	1
6	7	1	8
1	0	-1	0
0	0	0	0
4	3	-1	3
9	9	0	8
7	6	-1	6
2	3	1	3
3	4	1	4
2	2	0	3
2	3	1	3
1	0	-1	0
1	1	0	1
1	0	-1	0
6	6	0	7
9	9	0	8
5	6	1	7
0	1	1	1
2	3	1	4
2	3	1	4
0	1	1	1
8	9	1	9
4	3	-1	3
0	0	0	0
8	8	0	8
3	4	1	4
3	2	-1	2
2	2	0	2
5	5	0	6
4	4	0	4
0	0	0	0
3	2	-1	2
6	6	0	5
9	8	-1	4
1	0	-1	0
7	8	1	8
6	7	1	7
8	8	0	4
1	2	1	2
0	0	0	0
2	3	1	4
2	1	-1	1
4	5	1	5
5	5	0	4
3	4	1	4
7	8	1	8
5	5	0	5
5	4	-1	4
4	4	0	4
3	2	-1	2
6	7	1	7
8	8	0	8
0	0	0	0
5	5	0	2
0	1	1	3
4	4	0	4
1	1	0	1
1	1	0	1
1	0	-1	0
2	1	-1	2
7	7	0	7
5	5	0	5
3	2	-1	2
6	5	-1	5
5	5	0	6
6	7	1	6
8	9	1	9
4	4	0	6
9	9	0	8
7	7	0	7
6	5	-1	5
3	3	0	3
2	2	0	2
9	9	0	8
0	1	1	1
0	0	0	0
1	2	1	2
5	5	0	3
3	2	-1	2
0	1	1	3
8	8	0	7
6	6	0	6
8	7	-1	7
6	6	0	6
7	8	1	8
8	7	-1	7
0	1	1	4
3	4	1	4
8	7	-1	7
3	3	0	3
2	3	1	3
0	0	0	0
5	4	-1	2
1	2	1	3
0	1	1	1
3	3	0	3
8	9	1	8
6	6	0	7
3	4	1	4
7	7	0	6
7	6	-1	6
2	2	0	5
0	0	0	0
3	3	0	3
4	3	-1	3
4	5	1	5
9	9	0	8
1	0	-1	0
1	2	1	2
5	4	-1	4
7	8	1	8
0	0	0	0
4	5	1	5
0	1	1	1
3	3	0	3
9	8	-1	4
3	2	-1	2
8	7	-1	7
3	2	-1	2
6	6	0	5
4	5	1	5
3	3	0	3
2	3	1	4
2	2	0	5
0	0	0	0
4	3	-1	3
3	2	-1	2
6	7	1	8
9	8	-1	8
1	2	1	2
7	6	-1	6
8	7	-1	7
5	6	1	7
5	6	1	7
1	2	1	3
4	4	0	4
6	7	1	7
2	3	1	3
9	9	0	8
3	4	1	4
0	1	1	0
7	8	1	8
7	6	-1	6
0	0	0	0
1	0	-1	0
4	5	1	5
7	7	0	7
8	8	0	7
4	4	0	5
4	5	1	5
2	3	1	4
4	3	-1	3
3	2	-1	2
3	2	-1	2
5	6	1	7
8	8	0	6
5	6	1	7
3	2	-1	2
4	4	0	4
9	9	0	8
4	5	1	4
2	3	1	4
6	7	1	7
3	4	1	4
4	4	0	4
4	5	1	5
7	7	0	7
1	2	1	2
7	6	-1	6
0	1	1	1
4	4	0	4
3	4	1	4
2	3	1	4
6	6	0	6
4	4	0	4
1	1	0	1
4	5	1	5
4	3	-1	3
4	5	1	5
2	3	1	3
2	3	1	4
5	4	-1	3
2	3	1	3
9	9	0	8
1	1	0	1
3	2	-1	2
0	0	0	0
3	4	1	4
5	6	1	6
1	2	1	3
2	3	1	4
7	6	-1	6
0	1	1	1
7	8	1	8
1	1	0	1
8	9	1	9
9	8	-1	4
1	1	0	1
5	4	-1	5
7	7	0	7
8	9	1	9
8	8	0	5
8	8	0	1
5	4	-1	3
1	2	1	3
2	1	-1	2
7	6	-1	6
3	2	-1	2
8	7	-1	7
8	9	1	9
7	6	-1	6
1	2	1	3
5	6	1	7
9	8	-1	5
1	1	0	1
0	1	1	2
2	3	1	4
2	1	-1	1
0	0	0	0
5	5	0	2
2	3	1	3
7	8	1	8
2	1	-1	0
8	7	-1	7
1	1	0	1
6	6	0	5
3	3	0	3
1	1	0	0
4	3	-1	3
8	9	1	9
3	2	-1	2
3	3	0	3
5	5	0	2
7	6	-1	6
8	7	-1	7
1	0	-1	0
2	2	0	3
0	0	0	0
3	3	0	3
4	4	0	4
2	1	-1	2
0	1	1	2
0	0	0	0
7	6	-1	6
7	7	0	6
3	2	-1	2
2	3	1	4
1	0	-1	0
3	3	0	3
2	2	0	3
8	7	-1	7
0	0	0	0
3	3	0	2
0	0	0	0
6	7	1	8
2	1	-1	1
2	2	0	3
4	3	-1	3
7	6	-1	6
4	3	-1	3
7	8	1	8
7	6	-1	6
1	1	0	1
9	8	-1	8
3	2	-1	2
7	8	1	8
8	7	-1	7
1	2	1	2
2	2	0	2
4	3	-1	3
0	0	0	0
7	7	0	7
5	5	0	3
5	6	1	7
3	2	-1	2
8	9	1	9
0	1	1	1
3	4	1	4
8	7	-1	7
6	7	1	8
4	3	-1	3
4	5	1	5
0	1	1	1
2	1	-1	2
5	4	-1	4
0	0	0	0
4	3	-1	3
7	8	1	8
6	5	-1	5
8	9	1	9
4	3	-1	3
5	4	-1	4
2	3	1	4
1	0	-1	0
3	2	-1	2
3	4	1	4
1	2	1	2
8	9	1	9
3	2	-1	2
6	7	1	7
6	6	0	5
3	3	0	3
2	3	1	3
1	0	-1	0
3	4	1	4
9	9	0	8
0	1	1	5
1	0	-1	0
1	1	0	1
8	9	1	9
4	4	0	4
2	2	0	2
1	0	-1	0
0	0	0	0
2	2	0	3
4	3	-1	4
4	3	-1	3
0	1	1	1
2	1	-1	1
7	6	-1	6
9	9	0	8
6	6	0	7
9	8	-1	8
4	4	0	4
0	1	1	3
6	5	-1	5
4	4	0	5
4	4	0	4
1	2	1	2
4	3	-1	3
5	6	1	6
9	9	0	8
5	6	1	7
0	0	0	0
6	5	-1	5
0	0	0	0
9	9	0	8
3	4	1	4
2	1	-1	1
1	0	-1	0
7	6	-1	6
9	9	0	8
2	2	0	6
4	5	1	5
6	6	0	6
0	1	1	2
4	4	0	4
7	7	0	7
0	0	0	0
0	0	0	0
2	2	0	2
7	6	-1	6
7	6	-1	6
1	2	1	3
1	2	1	2
2	3	1	3
4	5	1	5
6	5	-1	5
4	3	-1	3
3	3	0	2
9	9	0	8
5	5	0	3
3	3	0	3
5	5	0	4
2	1	-1	1
3	2	-1	3
1	1	0	1
0	0	0	0
3	4	1	4
2	2	0	2
7	8	1	8
2	1	-1	1
7	6	-1	6
2	1	-1	0
4	4	0	4
9	9	0	8
7	8	1	8
9	8	-1	7
6	7	1	7
5	5	0	4
7	8	1	8
4	5	1	5
6	5	-1	5
6	7	1	7
6	7	1	7
0	0	0	0
3	2	-1	2
1	0	-1	0
4	4	0	5
0	1	1	7
3	3	0	3
2	2	0	4
0	1	1	1
7	6	-1	6
2	2	0	7
8	9	1	9
2	3	1	3
5	5	0	5
3	2	-1	2
8	7	-1	7
0	0	0	0
4	3	-1	3
9	8	-1	7
6	7	1	7
1	1	0	0
5	6	1	6
5	6	1	7
1	1	0	1
6	6	0	7
5	5	0	4
1	2	1	3
0	1	1	3
8	9	1	9
9	9	0	8
1	2	1	3
8	7	-1	7
1	2	1	3
5	6	1	7
4	4	0	4
1	1	0	2
1	1	0	1
2	3	1	5
5	5	0	6
9	9	0	8
1	1	0	2
2	2	0	2
0	0	0	0
8	8	0	8
4	5	1	5
7	7	0	6
1	0	-1	0
8	7	-1	7
4	4	0	5
2	3	1	3
9	9	0	8
6	7	1	7
9	9	0	8
5	6	1	7
4	5	1	5
4	4	0	4
9	8	-1	8
1	1	0	1
7	8	1	8
0	0	0	0
6	6	0	7
0	0	0	0
0	0	0	0
3	2	-1	3
8	9	1	9
4	5	1	5
2	2	0	2
0	0	0	0
1	2	1	5
4	3	-1	3
8	8	0	7
0	0	0	0
1	1	0	1
5	5	0	5
6	6	0	6
9	9	0	8
9	8	-1	5
5	5	0	3
2	2	0	3
6	6	0	5
7	7	0	6
5	6	1	6
9	8	-1	8
0	0	0	0
0	1	1	1
5	6	1	7
8	9	1	9
1	0	-1	0
7	8	1	8
6	5	-1	5
4	5	1	5
0	1	1	4
0	0	0	0
6	5	-1	5
0	1	1	1
7	7	0	7
0	0	0	0
4	3	-1	3
1	0	-1	0
1	0	-1	0
6	5	-1	5
1	2	1	2
1	0	-1	0
8	8	0	8
6	5	-1	5
0	0	0	0
7	8	1	8
2	1	-1	1
5	5	0	3
5	4	-1	3
0	0	0	0
2	2	0	2
5	4	-1	4
3	3	0	3
7	7	0	6
5	4	-1	4
4	3	-1	3
6	6	0	6
6	5	-1	5
1	0	-1	0
6	7	1	8
1	1	0	0
5	5	0	4
4	4	0	4
4	3	-1	3
0	1	1	2
6	5	-1	5
1	0	-1	0
6	5	-1	5
7	7	0	6
8	8	0	6
4	3	-1	3
0	0	0	0
0	1	1	2
3	4	1	4
3	3	0	3
7	6	-1	6
0	0	0	0
5	6	1	7
4	3	-1	3
4	3	-1	3
9	8	-1	8
6	5	-1	5
0	0	0	0
1	2	1	2
2	1	-1	0
2	1	-1	1
6	7	1	7
0	0	0	0
0	0	0	0
1	1	0	1
8	7	-1	7
1	1	0	0
3	2	-1	3
2	2	0	4
4	3	-1	3
9	9	0	8
8	7	-1	7
3	4	1	4
9	9	0	8
9	9	0	8
0	0	0	0
3	4	1	4
3	2	-1	3
8	8	0	4
3	4	1	5
1	2	1	7
3	4	1	4
0	1	1	1
9	9	0	8
2	1	-1	1
4	4	0	5
4	5	1	5
3	2	-1	2
4	4	0	5
6	6	0	7
2	1	-1	1
8	9	1	9
7	7	0	6
4	4	0	5
9	9	0	8
0	1	1	2
3	3	0	3
2	1	-1	2
4	3	-1	3
4	4	0	5
9	8	-1	8
3	3	0	3
6	7	1	7
1	0	-1	0
4	5	1	5
3	4	1	4
2	2	0	2
2	1	-1	1
7	6	-1	6
1	0	-1	0
2	2	0	2
6	7	1	7
7	7	0	6
5	4	-1	4
2	3	1	4
2	3	1	5
1	0	-1	0
7	6	-1	6
1	1	0	0
0	1	1	7
1	1	0	1
2	2	0	2
9	8	-1	8
4	3	-1	3
1	2	1	3
0	1	1	0
1	2	1	2
2	2	0	2
2	2	0	2
4	3	-1	3
2	3	1	5
1	1	0	1
5	4	-1	4
3	3	0	3
5	4	-1	3
5	6	1	6
5	5	0	3
3	3	0	3
1	1	0	1
6	7	1	7
5	5	0	2
5	4	-1	4
2	3	1	5
8	8	0	7
7	8	1	8
0	0	0	0
4	5	1	5
1	2	1	2
5	5	0	5
2	3	1	5
3	3	0	3
7	8	1	8
1	1	0	1
9	9	0	8
7	6	-1	6
5	4	-1	4
7	6	-1	6
7	8	1	8
0	1	1	3
4	3	-1	3
0	0	0	0
6	5	-1	5
8	9	1	9
5	6	1	7
1	1	0	1
6	5	-1	5
2	3	1	4
6	7	1	6
4	3	-1	4
8	7	-1	7
1	0	-1	0
7	8	1	8
2	1	-1	1
1	0	-1	0
1	0	-1	0
2	3	1	3
7	7	0	6
8	8	0	7
8	9	1	9
0	0	0	0
2	2	0	5
7	7	0	6
1	2	1	3
2	3	1	4
2	1	-1	1
3	4	1	4
6	7	1	7
0	0	0	0
9	9	0	8
0	0	0	0
0	0	0	0
0	1	1	1
7	6	-1	6
0	1	1	1
1	0	-1	0
8	7	-1	7
2	2	0	2
6	7	1	7
3	2	-1	2
2	3	1	3
0	0	0	0
0	0	0	0
1	1	0	1
2	1	-1	1
3	3	0	2
1	2	1	2
0	0	0	0
7	7	0	6
8	9	1	9
8	7	-1	7
8	9	1	9
1	0	-1	0
7	6	-1	6
8	8	0	7
5	5	0	2
9	8	-1	7
4	5	1	5
7	6	-1	6
4	4	0	5
3	4	1	4
2	3	1	3
5	4	-1	3
5	4	-1	4
7	7	0	6
7	6	-1	7
0	1	1	2
9	8	-1	8
3	2	-1	2
5	4	-1	4
2	2	0	2
8	7	-1	7
8	7	-1	7
5	5	0	2
9	9	0	8
1	1	0	1
1	0	-1	0
0	0	0	0
7	6	-1	7
3	2	-1	3
3	4	1	4
4	5	1	5
6	7	1	7
3	3	0	3
0	0	0	0
4	4	0	5
8	7	-1	8
6	6	0	7
6	5	-1	5
3	2	-1	2
0	1	1	1
5	4	-1	3
2	1	-1	0
3	4	1	4
1	2	1	5
1	2	1	2
9	8	-1	4
3	4	1	4
4	4	0	5
5	4	-1	4
1	1	0	1
5	4	-1	3
0	0	0	0
9	9	0	8
2	2	0	2
7	6	-1	7
1	2	1	2
4	3	-1	3
3	2	-1	2
4	3	-1	3
4	5	1	5
5	4	-1	3
1	0	-1	0
4	5	1	5
1	0	-1	0
6	7	1	7
0	1	1	3
0	0	0	0
2	2	0	3
6	5	-1	5
7	8	1	8
3	2	-1	2
0	0	0	0
5	4	-1	4
4	4	0	4
8	9	1	9
4	4	0	6
2	1	-1	1
0	0	0	0
7	7	0	6
7	6	-1	7
3	4	1	4
0	0	0	0
3	3	0	2
8	9	1	9
6	5	-1	5
7	8	1	8
5	4	-1	4
9	9	0	8
2	1	-1	1
5	5	0	4
3	2	-1	2
0	0	0	0
5	6	1	6
9	9	0	8
0	1	1	0
0	1	1	4
2	1	-1	1
9	9	0	8
4	5	1	5
0	1	1	3
4	5	1	5
3	4	1	5
0	1	1	4
0	1	1	2
5	4	-1	4
1	2	1	2
9	8	-1	8
2	2	0	3
5	4	-1	4
4	5	1	5
0	1	1	3
9	9	0	8
4	4	0	5
4	5	1	5
4	3	-1	3
0	0	0	0
8	8	0	4
4	5	1	5
7	6	-1	7
6	5	-1	5
8	9	1	9
2	3	1	3
4	5	1	5
7	7	0	6
5	6	1	6
0	0	0	0
2	1	-1	1
3	2	-1	2
3	3	0	2
4	3	-1	3
7	6	-1	7
2	1	-1	1
4	3	-1	3
5	5	0	2
5	5	0	3
1	2	1	2
4	3	-1	3
7	6	-1	7
6	5	-1	5
3	4	1	4
4	4	0	5
6	5	-1	5
4	5	1	5
3	2	-1	2
0	0	0	0
1	0	-1	0
0	0	0	0
7	8	1	8
5	4	-1	4
8	7	-1	8
4	3	-1	3
0	0	0	0
4	5	1	5
3	2	-1	2
6	7	1	7
0	0	0	0
5	6	1	7
9	9	0	8
5	4	-1	4
0	0	0	0
7	8	1	8
6	6	0	6
1	1	0	1
5	6	1	6
0	0	0	0
4	5	1	5
7	6	-1	7
5	4	-1	3
1	2	1	2
6	6	0	6
6	6	0	5
6	7	1	7
0	0	0	0
0	0	0	0
2	1	-1	1
3	2	-1	3
9	9	0	8
2	2	0	3
6	5	-1	5
3	4	1	4
0	0	0	0
3	3	0	2
2	3	1	4
0	0	0	0
4	5	1	5
3	4	1	4
1	0	-1	0
1	1	0	1
7	7	0	6
7	8	1	8
5	6	1	7
9	9	0	8
5	6	1	7
5	6	1	6
6	5	-1	5
5	6	1	7
7	8	1	8
4	3	-1	3
4	3	-1	3
2	3	1	3
7	6	-1	7
1	1	0	1
9	8	-1	5
3	2	-1	2
0	0	0	0
9	8	-1	7
9	8	-1	7
1	0	-1	0
4	5	1	4
0	0	0	0
6	5	-1	5
4	3	-1	3
1	2	1	2
4	3	-1	3
6	6	0	6
0	0	0	0
2	2	0	3
0	0	0	0
6	5	-1	5
8	9	1	8
3	2	-1	2
0	0	0	0
1	1	0	1
6	6	0	6
5	5	0	4
5	4	-1	3
0	0	0	0
0	0	0	0
3	2	-1	2
1	1	0	1
9	8	-1	8
5	5	0	3
4	5	1	5
8	8	0	8
5	5	0	3
1	0	-1	0
3	3	0	3
1	0	-1	0
8	7	-1	8
4	5	1	5
0	0	0	0
8	8	0	7
1	2	1	6
0	0	0	0
2	2	0	3
4	5	1	5
8	7	-1	8
3	4	1	4
3	2	-1	2
7	6	-1	7
1	1	0	1
7	7	0	6
6	7	1	7
1	0	-1	1
6	6	0	6
4	4	0	4
2	2	0	2
7	7	0	6
1	0	-1	0
9	8	-1	8
8	9	1	9
8	9	1	8
0	0	0	0
6	6	0	6
1	0	-1	0
0	1	1	5
8	9	1	8
5	4	-1	4
3	4	1	4
8	7	-1	8
2	2	0	3
5	5	0	3
5	6	1	7
5	4	-1	4
1	2	1	2
4	4	0	4
1	2	1	3
4	5	1	5
3	4	1	4
5	5	0	6
5	4	-1	4
8	9	1	8
9	9	0	8
3	4	1	4
3	3	0	2
2	3	1	3
4	5	1	5
3	3	0	3
6	5	-1	5
1	0	-1	0
9	9	0	8
9	9	0	8
7	6	-1	7
0	0	0	0
9	9	0	8
1	2	1	2
2	1	-1	1
9	8	-1	8
1	0	-1	0
2	1	-1	1
4	4	0	4
5	4	-1	4
2	1	-1	1
2	1	-1	1
3	2	-1	2
2	3	1	5
4	4	0	4
8	9	1	8
0	0	0	0
3	4	1	5
3	3	0	3
0	1	1	1
8	7	-1	8
1	0	-1	1
6	7	1	7
4	5	1	5
1	0	-1	1
5	4	-1	4
2	3	1	4
2	2	0	2
4	5	1	5
0	0	0	0
8	7	-1	8
7	7	0	7
1	0	-1	0
7	8	1	8
5	6	1	6
0	1	1	2
4	4	0	4
1	0	-1	0
1	2	1	3
6	7	1	7
2	3	1	3
2	2	0	3
9	9	0	8
5	4	-1	4
0	0	0	0
4	4	0	4
2	3	1	3
2	1	-1	1
4	5	1	5
3	3	0	3
8	7	-1	8
8	7	-1	8
6	7	1	7
5	5	0	3
1	1	0	1
1	2	1	5
3	2	-1	2
0	0	0	0
3	4	1	5
5	4	-1	4
8	9	1	8
1	2	1	6
5	6	1	7
9	8	-1	8
0	0	0	0
3	4	1	4
4	5	1	5
5	6	1	6
5	5	0	3
3	2	-1	2
8	8	0	7
2	2	0	3
4	5	1	5
9	8	-1	6
0	1	1	3
6	6	0	7
7	6	-1	7
6	6	0	5
7	6	-1	7
5	5	0	3
6	7	1	6
4	5	1	5
5	6	1	7
0	1	1	1
0	1	1	5
7	8	1	8
2	2	0	2
9	9	0	8
3	3	0	3
7	8	1	8
6	5	-1	5
5	6	1	7
8	8	0	8
3	2	-1	2
2	1	-1	2
9	8	-1	6
2	2	0	2
0	1	1	1
1	2	1	2
1	2	1	2
0	0	0	0
6	6	0	6
5	5	0	3
2	1	-1	1
7	8	1	8
7	8	1	8
3	2	-1	2
3	2	-1	2
0	0	0	0
0	0	0	0
3	3	0	2
1	1	0	1
9	8	-1	8
6	6	0	6
4	4	0	4
7	7	0	6
0	1	1	0
6	7	1	7
6	7	1	8
8	7	-1	8
2	2	0	5
4	4	0	4
9	9	0	8
1	1	0	1
7	6	-1	7
3	3	0	3
0	0	0	0
7	8	1	8
2	3	1	2
7	7	0	7
6	7	1	8
2	2	0	2
5	4	-1	4
3	3	0	3
1	1	0	1
1	0	-1	1
4	4	0	5
6	5	-1	5
2	3	1	4
3	2	-1	2
5	4	-1	3
6	7	1	7
4	5	1	5
2	2	0	2
8	9	1	9
9	9	0	8
5	5	0	3
1	0	-1	1
1	0	-1	0
0	1	1	0
6	7	1	8
5	5	0	5
6	6	0	7
1	0	-1	0
3	2	-1	2
4	3	-1	3
6	5	-1	5
9	8	-1	8
2	3	1	4
0	0	0	0
8	9	1	9
3	3	0	3
3	4	1	4
2	2	0	5
6	7	1	7
8	7	-1	8
1	2	1	2
1	1	0	1
3	2	-1	2
7	6	-1	7
0	0	0	0
1	0	-1	0
6	7	1	7
5	6	1	7
1	2	1	2
6	5	-1	5
2	2	0	2
6	6	0	6
0	1	1	0
6	5	-1	5
0	1	1	2
4	4	0	4
1	2	1	2
6	7	1	8
0	0	0	0
1	0	-1	0
6	6	0	6
1	2	1	2
1	0	-1	0
7	8	1	8
2	2	0	2
9	8	-1	8
0	1	1	0
6	7	1	7
8	9	1	9
9	9	0	8
2	1	-1	1
9	9	0	8
2	1	-1	1
2	2	0	2
8	9	1	9
2	1	-1	1
6	7	1	7
1	0	-1	0
5	4	-1	3
0	0	0	0
3	3	0	3
0	1	1	2
7	8	1	8
1	0	-1	0
0	1	1	3
0	0	0	0
1	1	0	1
4	3	-1	3
8	8	0	8
2	3	1	3
7	6	-1	7
4	5	1	5
1	2	1	2
1	2	1	2
4	5	1	4
4	4	0	4
2	1	-1	1
2	1	-1	1
3	2	-1	2
2	3	1	4
7	7	0	6
1	2	1	5
0	1	1	3
9	9	0	8
7	7	0	6
1	1	0	1
0	0	0	0
5	4	-1	5
0	1	1	3
1	2	1	2
5	6	1	7
3	4	1	4
8	8	0	4
5	4	-1	4
9	9	0	8
2	1	-1	1
1	2	1	2
0	0	0	0
1	1	0	1
5	6	1	6
1	1	0	1
3	3	0	3
6	6	0	7
5	6	1	6
2	3	1	4
3	4	1	4
6	5	-1	5
8	8	0	6
5	6	1	7
4	4	0	4
5	4	-1	3
2	1	-1	1
0	0	0	0
0	0	0	1
7	7	0	7
0	0	0	1
5	4	-1	4
8	7	-1	8
3	4	1	5
6	6	0	5
1	1	0	1
2	2	0	2
5	4	-1	5
3	4	1	4
0	1	1	6
5	6	1	7
1	0	-1	0
3	4	1	4
7	8	1	8
6	7	1	7
0	0	0	1
0	0	0	0
4	4	0	4
0	0	0	0
0	0	0	0
7	6	-1	7
7	7	0	6
0	1	1	3
2	2	0	3
8	9	1	9
0	0	0	0
7	7	0	6
2	2	0	2
6	5	-1	5
4	5	1	5
3	3	0	3
3	3	0	3
2	3	1	4
0	0	0	0
4	3	-1	3
0	0	0	2
4	3	-1	3
3	2	-1	2
5	4	-1	5
0	0	0	0
3	3	0	3
3	2	-1	2
6	5	-1	5
0	1	1	4
1	0	-1	0
6	5	-1	5
0	0	0	1
0	0	0	0
3	4	1	4
6	6	0	6
6	7	1	7
2	2	0	2
8	7	-1	8
2	3	1	2
6	7	1	7
0	1	1	1
3	2	-1	2
3	3	0	3
7	7	0	6
1	2	1	5
1	2	1	3
2	3	1	4
2	2	0	3
4	5	1	5
0	0	0	0
6	7	1	7
1	2	1	3
9	9	0	8
2	3	1	2
2	2	0	2
7	7	0	6
9	9	0	8
1	0	-1	1
5	4	-1	5
2	1	-1	1
0	0	0	2
9	9	0	8
1	0	-1	0
1	1	0	0
0	0	0	0
2	3	1	2
5	6	1	7
6	7	1	6
3	4	1	4
7	7	0	6
1	2	1	2
8	9	1	9
3	2	-1	2
0	0	0	0
2	1	-1	1
0	0	0	2
2	1	-1	1
0	0	0	1
0	0	0	0
3	2	-1	2
0	1	1	1
3	4	1	4
6	6	0	6
8	7	-1	7
8	7	-1	7
1	2	1	2
8	7	-1	7
6	5	-1	5
6	5	-1	5
2	1	-1	1
4	5	1	5
6	5	-1	5
5	6	1	7
1	0	-1	0
2	3	1	4
0	0	0	0
2	3	1	3
5	4	-1	5
4	5	1	5
3	3	0	3
4	4	0	4
6	6	0	6
7	8	1	8
7	6	-1	7
3	4	1	4
1	2	1	6
7	6	-1	6
3	4	1	5
6	5	-1	5
2	1	-1	2
0	1	1	1
7	8	1	8
8	9	1	9
3	3	0	2
1	2	1	3
5	6	1	7
5	6	1	7
0	1	1	2
4	3	-1	3
3	2	-1	2
3	4	1	4
4	3	-1	3
1	1	0	1
5	4	-1	5
1	0	-1	0
6	6	0	4
3	4	1	4
5	6	1	7
5	4	-1	4
8	7	-1	7
9	9	0	8
5	6	1	7
9	8	-1	6
5	5	0	3
5	5	0	4
0	0	0	0
5	5	0	2
1	1	0	2
1	1	0	1
3	3	0	3
9	8	-1	5
8	9	1	9
4	4	0	5
3	3	0	3
3	2	-1	2
4	3	-1	3
6	7	1	8
9	9	0	8
2	1	-1	1
4	3	-1	3
4	4	0	5
0	0	0	0
3	4	1	4
0	1	1	2
5	4	-1	4
1	0	-1	0
3	3	0	2
3	3	0	2
1	0	-1	0
1	0	-1	0
9	9	0	8
9	9	0	8
3	3	0	2
6	6	0	5
4	3	-1	3
6	6	0	7
6	5	-1	5
2	2	0	4
6	5	-1	5
7	6	-1	6
6	7	1	7
5	4	-1	4
9	9	0	8
0	0	0	0
1	0	-1	0
1	2	1	2
5	5	0	3
3	2	-1	2
0	1	1	0
1	0	-1	0
2	3	1	4
3	3	0	2
3	3	0	2
8	9	1	9
4	3	-1	3
2	3	1	2
8	8	0	6
0	0	0	0
5	4	-1	5
1	1	0	1
3	2	-1	2
3	2	-1	2
4	3	-1	3
3	3	0	2
4	5	1	5
2	1	-1	1
1	2	1	2
3	4	1	4
6	7	1	7
7	7	0	6
0	0	0	0
9	8	-1	8
7	8	1	8
2	3	1	2
7	7	0	7
2	1	-1	1
5	4	-1	5
0	1	1	3
2	1	-1	1
2	3	1	4
0	1	1	0
3	2	-1	2
4	4	0	5
1	0	-1	0
3	2	-1	2
2	2	0	6
5	5	0	3
1	2	1	2
6	7	1	7
7	6	-1	6
7	7	0	6
5	5	0	2
1	1	0	1
0	0	0	0
0	0	0	0
2	3	1	3
0	0	0	0
9	8	-1	8
0	0	0	0
0	0	0	0
0	0	0	0
5	4	-1	5
2	2	0	2
0	0	0	0
3	3	0	3
6	6	0	6
0	1	1	2
2	2	0	5
9	9	0	9
9	9	0	8
4	3	-1	3
0	0	0	0
0	0	0	0
1	1	0	1
7	6	-1	6
4	3	-1	3
8	8	0	7
3	4	1	4
0	0	0	0
3	3	0	2
8	7	-1	7
1	0	-1	0
2	2	0	3
7	8	1	7
7	7	0	6
4	3	-1	3
0	0	0	0
5	5	0	2
2	2	0	5
3	4	1	4
8	8	0	8
3	3	0	3
2	3	1	4
7	7	0	6
0	1	1	5
6	7	1	8
3	4	1	4
2	1	-1	1
3	3	0	3
2	3	1	4
4	4	0	5
2	1	-1	1
2	1	-1	1
7	6	-1	6
5	5	0	5
1	2	1	2
0	1	1	3
4	5	1	5
3	3	0	3
0	0	0	0
6	5	-1	5
3	4	1	4
2	1	-1	1
7	8	1	7
4	4	0	4
8	9	1	9
3	4	1	4
1	0	-1	0
7	6	-1	6
6	7	1	6
5	5	0	6
0	0	0	0
5	6	1	6
1	0	-1	0
0	0	0	0
4	4	0	5
9	9	0	8
1	2	1	2
8	7	-1	7
4	3	-1	3
1	2	1	3
8	8	0	4
1	2	1	2
6	6	0	7
1	2	1	2
7	6	-1	6
6	7	1	7
9	9	0	8
6	7	1	7
7	8	1	7
4	3	-1	3
7	7	0	6
0	1	1	0
6	7	1	7
6	7	1	7
0	1	1	2
7	6	-1	6
2	1	-1	1
0	0	0	0
3	3	0	3
3	3	0	3
4	5	1	5
5	5	0	4
0	0	0	0
7	7	0	6
2	1	-1	1
7	6	-1	6
0	1	1	6
0	0	0	0
5	4	-1	4
2	3	1	4
7	8	1	7
3	2	-1	2
5	4	-1	5
6	6	0	7
7	6	-1	6
7	6	-1	6
6	7	1	7
5	6	1	6
6	5	-1	5
6	7	1	8
3	3	0	3
4	4	0	5
3	3	0	3
0	0	0	0
0	0	0	0
5	5	0	3
2	1	-1	1
2	3	1	4
5	4	-1	5
2	3	1	3
8	9	1	9
7	6	-1	6
9	8	-1	8
6	6	0	6
1	2	1	2
1	0	-1	0
5	5	0	3
2	1	-1	2
0	0	0	0
6	7	1	7
1	0	-1	0
3	4	1	4
1	0	-1	0
2	2	0	2
6	5	-1	5
5	4	-1	5
0	0	0	0
2	2	0	4
7	6	-1	6
1	0	-1	0
3	3	0	3
3	4	1	4
5	5	0	4
7	6	-1	6
1	2	1	2
0	1	1	2
8	8	0	7
0	0	0	0
4	5	1	5
0	0	0	0
1	2	1	2
1	0	-1	0
4	5	1	4
8	7	-1	7
0	0	0	0
3	2	-1	2
0	1	1	3
2	3	1	4
0	0	0	0
4	4	0	4
2	3	1	5
3	3	0	2
5	4	-1	2
8	7	-1	7
8	8	0	7
9	9	0	8
2	3	1	2
3	4	1	4
7	8	1	8
7	8	1	8
1	1	0	1
4	3	-1	3
2	3	1	3
2	3	1	3
2	2	0	3
8	8	0	1
1	0	-1	0
8	7	-1	7
5	4	-1	3
6	5	-1	5
0	0	0	0
9	8	-1	8
0	1	1	2
3	4	1	4
3	3	0	3
1	0	-1	0
7	7	0	6
3	3	0	3
5	4	-1	4
4	5	1	5
5	6	1	7
6	6	0	7
0	1	1	3
7	6	-1	6
1	2	1	2
5	4	-1	4
2	2	0	2
5	5	0	5
6	7	1	6
1	2	1	2
2	1	-1	1
7	6	-1	6
3	4	1	4
5	6	1	7
7	6	-1	6
5	6	1	7
2	2	0	2
0	1	1	2
0	0	0	0
7	8	1	8
9	9	0	8
4	3	-1	3
6	6	0	7
5	4	-1	4
7	6	-1	6
4	5	1	5
6	6	0	7
5	4	-1	3
8	9	1	9
6	7	1	7
1	0	-1	0
0	0	0	0
4	4	0	4
[truncated: 1,999 more rows]

## Sheet: c
x1	x2	cue	preds_l5
2	1	-1	1
6	6	0	8
6	5	-1	5
5	6	1	6
3	2	-1	2
4	5	1	0
1	0	-1	0
5	6	1	6
8	8	0	8
1	2	1	2
7	6	-1	3
5	6	1	1
2	2	0	3
9	8	-1	6
2	2	0	2
8	7	-1	1
3	2	-1	2
2	1	-1	1
9	9	0	9
9	8	-1	3
2	2	0	2
3	3	0	3
1	1	0	7
1	0	-1	0
6	5	-1	3
4	3	-1	3
2	2	0	2
2	1	-1	1
2	1	-1	1
7	8	1	5
2	1	-1	1
4	4	0	4
0	0	0	0
6	5	-1	5
5	6	1	6
9	8	-1	8
6	5	-1	5
9	8	-1	8
2	2	0	2
3	4	1	4
3	2	-1	2
8	8	0	8
8	9	1	8
0	1	1	1
0	1	1	1
7	6	-1	1
9	9	0	8
3	2	-1	2
4	4	0	4
6	6	0	1
1	2	1	2
4	5	1	5
4	4	0	1
0	1	1	1
9	8	-1	8
8	8	0	7
4	3	-1	3
1	1	0	1
0	0	0	0
0	0	0	0
3	2	-1	1
6	6	0	6
4	4	0	4
4	3	-1	3
6	6	0	4
8	9	1	8
0	0	0	3
0	1	1	1
1	2	1	2
4	3	-1	3
0	0	0	0
8	7	-1	4
4	4	0	4
0	0	0	0
0	1	1	1
1	1	0	1
6	6	0	6
5	4	-1	2
7	7	0	0
9	9	0	9
4	4	0	4
6	7	1	0
3	2	-1	2
0	0	0	0
0	0	0	0
2	2	0	2
3	4	1	7
4	3	-1	3
4	4	0	4
2	3	1	7
7	6	-1	6
7	8	1	8
0	1	1	1
4	3	-1	3
3	4	1	1
4	3	-1	7
0	0	0	0
2	2	0	2
3	2	-1	2
2	2	0	2
7	8	1	8
3	4	1	4
9	8	-1	8
1	0	-1	0
1	2	1	7
3	3	0	5
1	2	1	9
5	5	0	5
5	4	-1	6
2	3	1	0
1	1	0	1
6	7	1	7
4	4	0	4
6	5	-1	5
1	0	-1	0
5	4	-1	4
8	8	0	6
7	7	0	0
3	3	0	4
7	7	0	9
9	9	0	9
8	8	0	5
2	1	-1	1
1	1	0	1
1	1	0	1
6	5	-1	5
2	3	1	3
4	5	1	0
2	1	-1	1
8	7	-1	1
5	6	1	6
4	4	0	2
2	3	1	3
1	0	-1	0
3	3	0	3
9	8	-1	8
4	3	-1	3
4	3	-1	3
4	3	-1	3
2	3	1	3
7	7	0	2
0	0	0	0
6	5	-1	5
6	5	-1	5
2	1	-1	1
8	9	1	8
5	6	1	9
6	5	-1	4
1	0	-1	0
4	4	0	4
1	2	1	2
8	8	0	5
3	4	1	3
4	5	1	4
9	9	0	1
1	2	1	6
0	1	1	3
6	6	0	5
1	0	-1	0
8	7	-1	1
3	3	0	3
2	1	-1	1
6	6	0	3
2	1	-1	1
3	4	1	4
8	8	0	5
8	7	-1	7
7	7	0	7
3	3	0	3
3	2	-1	2
0	1	1	1
1	1	0	1
3	4	1	1
8	8	0	8
6	5	-1	3
1	0	-1	0
8	8	0	8
4	5	1	1
2	1	-1	1
7	7	0	7
3	4	1	4
8	8	0	0
0	1	1	1
4	3	-1	5
5	4	-1	4
2	1	-1	1
5	5	0	5
5	6	1	6
2	3	1	3
1	1	0	1
2	3	1	3
2	1	-1	9
2	3	1	3
1	2	1	6
3	3	0	3
7	7	0	1
3	4	1	4
1	2	1	2
3	2	-1	1
1	0	-1	0
1	0	-1	0
4	5	1	4
6	7	1	6
3	4	1	4
9	8	-1	8
5	5	0	5
4	4	0	1
3	3	0	3
3	4	1	4
3	2	-1	2
6	5	-1	6
9	9	0	7
6	5	-1	3
1	1	0	1
2	2	0	2
2	1	-1	1
4	5	1	3
2	2	0	7
3	2	-1	2
9	9	0	9
3	2	-1	2
9	8	-1	8
3	4	1	3
2	2	0	2
0	0	0	0
8	7	-1	7
6	5	-1	5
6	7	1	7
5	5	0	5
9	9	0	6
4	5	1	5
7	8	1	8
3	2	-1	2
6	5	-1	5
6	6	0	6
8	8	0	8
0	0	0	0
8	8	0	7
9	9	0	0
7	7	0	8
3	3	0	3
4	4	0	4
2	1	-1	1
7	7	0	5
0	1	1	1
3	3	0	3
4	5	1	6
1	1	0	1
1	0	-1	0
5	6	1	1
0	0	0	0
9	9	0	9
7	7	0	3
8	8	0	8
0	0	0	0
1	1	0	1
0	1	1	9
4	5	1	5
8	8	0	8
8	7	-1	0
2	3	1	7
2	1	-1	1
0	0	0	0
8	8	0	8
3	2	-1	7
0	0	0	0
9	9	0	9
7	6	-1	6
0	0	0	0
1	1	0	1
7	7	0	7
5	4	-1	1
1	0	-1	0
5	6	1	7
2	1	-1	1
2	2	0	7
3	2	-1	2
8	9	1	6
5	6	1	6
5	6	1	6
2	3	1	5
4	3	-1	3
4	4	0	4
9	9	0	9
5	5	0	9
0	0	0	0
4	3	-1	5
2	3	1	3
3	4	1	1
4	4	0	7
0	0	0	0
7	8	1	4
5	5	0	1
4	3	-1	3
2	3	1	3
3	2	-1	2
0	0	0	0
2	1	-1	1
6	7	1	7
1	0	-1	0
0	0	0	0
4	3	-1	3
9	9	0	1
7	6	-1	6
2	3	1	3
3	4	1	4
2	2	0	2
2	3	1	3
1	0	-1	0
1	1	0	1
1	0	-1	0
6	6	0	6
9	9	0	1
5	6	1	0
0	1	1	1
2	3	1	5
2	3	1	7
0	1	1	1
8	9	1	8
4	3	-1	3
0	0	0	0
8	8	0	1
3	4	1	4
3	2	-1	2
2	2	0	2
5	5	0	3
4	4	0	4
0	0	0	0
3	2	-1	0
6	6	0	3
9	8	-1	3
1	0	-1	0
7	8	1	8
6	7	1	7
8	8	0	8
1	2	1	2
0	0	0	0
2	3	1	3
2	1	-1	1
4	5	1	0
5	5	0	8
3	4	1	4
7	8	1	1
5	5	0	5
5	4	-1	4
4	4	0	4
3	2	-1	2
6	7	1	7
8	8	0	5
0	0	0	0
5	5	0	5
0	1	1	1
4	4	0	4
1	1	0	1
1	1	0	1
1	0	-1	0
2	1	-1	1
7	7	0	7
5	5	0	5
3	2	-1	3
6	5	-1	5
5	5	0	5
6	7	1	7
8	9	1	8
4	4	0	0
9	9	0	6
7	7	0	4
6	5	-1	5
3	3	0	3
2	2	0	2
9	9	0	9
0	1	1	7
0	0	0	0
1	2	1	2
5	5	0	4
3	2	-1	2
0	1	1	1
8	8	0	0
6	6	0	6
8	7	-1	7
6	6	0	6
7	8	1	8
8	7	-1	1
0	1	1	1
3	4	1	4
8	7	-1	7
3	3	0	3
2	3	1	3
0	0	0	0
5	4	-1	0
1	2	1	9
0	1	1	1
3	3	0	3
8	9	1	7
6	6	0	8
3	4	1	4
7	7	0	3
7	6	-1	6
2	2	0	2
0	0	0	0
3	3	0	3
4	3	-1	3
4	5	1	0
9	9	0	8
1	0	-1	0
1	2	1	2
5	4	-1	4
7	8	1	8
0	0	0	0
4	5	1	5
0	1	1	1
3	3	0	3
9	8	-1	8
3	2	-1	2
8	7	-1	7
3	2	-1	2
6	6	0	9
4	5	1	5
3	3	0	3
2	3	1	3
2	2	0	2
0	0	0	3
4	3	-1	1
3	2	-1	4
6	7	1	4
9	8	-1	8
1	2	1	2
7	6	-1	2
8	7	-1	7
5	6	1	6
5	6	1	5
1	2	1	2
4	4	0	4
6	7	1	7
2	3	1	3
9	9	0	3
3	4	1	4
0	1	1	1
7	8	1	8
7	6	-1	6
0	0	0	0
1	0	-1	0
4	5	1	5
7	7	0	7
8	8	0	7
4	4	0	1
4	5	1	0
2	3	1	4
4	3	-1	3
3	2	-1	2
3	2	-1	2
5	6	1	7
8	8	0	8
5	6	1	3
3	2	-1	2
4	4	0	4
9	9	0	9
4	5	1	5
2	3	1	7
6	7	1	0
3	4	1	4
4	4	0	4
4	5	1	5
7	7	0	7
1	2	1	2
7	6	-1	6
0	1	1	1
4	4	0	4
3	4	1	4
2	3	1	3
6	6	0	6
4	4	0	4
1	1	0	1
4	5	1	4
4	3	-1	3
4	5	1	3
2	3	1	3
2	3	1	4
5	4	-1	4
2	3	1	3
9	9	0	9
1	1	0	1
3	2	-1	2
0	0	0	0
3	4	1	4
5	6	1	6
1	2	1	2
2	3	1	0
7	6	-1	6
0	1	1	1
7	8	1	6
1	1	0	1
8	9	1	8
9	8	-1	8
1	1	0	1
5	4	-1	7
7	7	0	7
8	9	1	8
8	8	0	3
8	8	0	8
5	4	-1	3
1	2	1	2
2	1	-1	1
7	6	-1	6
3	2	-1	2
8	7	-1	7
8	9	1	8
7	6	-1	6
1	2	1	2
5	6	1	0
9	8	-1	9
1	1	0	1
0	1	1	9
2	3	1	7
2	1	-1	1
0	0	0	0
5	5	0	5
2	3	1	3
7	8	1	8
2	1	-1	1
8	7	-1	7
1	1	0	1
6	6	0	8
3	3	0	3
1	1	0	1
4	3	-1	3
8	9	1	8
3	2	-1	1
3	3	0	3
5	5	0	7
7	6	-1	6
8	7	-1	0
1	0	-1	0
2	2	0	4
0	0	0	0
3	3	0	3
4	4	0	4
2	1	-1	1
0	1	1	1
0	0	0	0
7	6	-1	6
7	7	0	9
3	2	-1	2
2	3	1	7
1	0	-1	0
3	3	0	4
2	2	0	2
8	7	-1	4
0	0	0	0
3	3	0	7
0	0	0	0
6	7	1	4
2	1	-1	1
2	2	0	7
4	3	-1	3
7	6	-1	6
4	3	-1	3
7	8	1	8
7	6	-1	6
1	1	0	1
9	8	-1	3
3	2	-1	2
7	8	1	8
8	7	-1	7
1	2	1	2
2	2	0	2
4	3	-1	8
0	0	0	0
7	7	0	7
5	5	0	5
5	6	1	6
3	2	-1	2
8	9	1	8
0	1	1	1
3	4	1	4
8	7	-1	7
6	7	1	2
4	3	-1	1
4	5	1	6
0	1	1	1
2	1	-1	1
5	4	-1	4
0	0	0	0
4	3	-1	3
7	8	1	7
6	5	-1	5
8	9	1	8
4	3	-1	3
5	4	-1	4
2	3	1	4
1	0	-1	0
3	2	-1	2
3	4	1	4
1	2	1	2
8	9	1	8
3	2	-1	2
6	7	1	7
6	6	0	8
3	3	0	3
2	3	1	3
1	0	-1	0
3	4	1	4
9	9	0	2
0	1	1	1
1	0	-1	0
1	1	0	1
8	9	1	0
4	4	0	4
2	2	0	3
1	0	-1	0
0	0	0	0
2	2	0	2
4	3	-1	5
4	3	-1	3
0	1	1	1
2	1	-1	1
7	6	-1	6
9	9	0	9
6	6	0	8
9	8	-1	2
4	4	0	6
0	1	1	1
6	5	-1	5
4	4	0	0
4	4	0	4
1	2	1	2
4	3	-1	3
5	6	1	6
9	9	0	8
5	6	1	6
0	0	0	0
6	5	-1	4
0	0	0	0
9	9	0	4
3	4	1	4
2	1	-1	1
1	0	-1	0
7	6	-1	6
9	9	0	6
2	2	0	2
4	5	1	5
6	6	0	6
0	1	1	9
4	4	0	4
7	7	0	9
0	0	0	0
0	0	0	0
2	2	0	2
7	6	-1	4
7	6	-1	6
1	2	1	8
1	2	1	2
2	3	1	6
4	5	1	5
6	5	-1	0
4	3	-1	3
3	3	0	3
9	9	0	6
5	5	0	3
3	3	0	0
5	5	0	5
2	1	-1	1
3	2	-1	2
1	1	0	1
0	0	0	0
3	4	1	4
2	2	0	2
7	8	1	8
2	1	-1	1
7	6	-1	6
2	1	-1	6
4	4	0	4
9	9	0	8
7	8	1	8
9	8	-1	0
6	7	1	7
5	5	0	8
7	8	1	8
4	5	1	5
6	5	-1	5
6	7	1	7
6	7	1	7
0	0	0	0
3	2	-1	2
1	0	-1	0
4	4	0	3
0	1	1	0
3	3	0	3
2	2	0	4
0	1	1	1
7	6	-1	6
2	2	0	1
8	9	1	8
2	3	1	3
5	5	0	5
3	2	-1	2
8	7	-1	7
0	0	0	0
4	3	-1	2
9	8	-1	3
6	7	1	7
1	1	0	1
5	6	1	6
5	6	1	5
1	1	0	1
6	6	0	4
5	5	0	7
1	2	1	9
0	1	1	1
8	9	1	8
9	9	0	4
1	2	1	2
8	7	-1	7
1	2	1	2
5	6	1	6
4	4	0	4
1	1	0	1
1	1	0	1
2	3	1	7
5	5	0	2
9	9	0	1
1	1	0	9
2	2	0	2
0	0	0	0
8	8	0	8
4	5	1	5
7	7	0	4
1	0	-1	0
8	7	-1	7
4	4	0	2
2	3	1	3
9	9	0	9
6	7	1	7
9	9	0	7
5	6	1	7
4	5	1	5
4	4	0	4
9	8	-1	1
1	1	0	1
7	8	1	8
0	0	0	0
6	6	0	6
0	0	0	0
0	0	0	0
3	2	-1	8
8	9	1	8
4	5	1	3
2	2	0	2
0	0	0	0
1	2	1	7
4	3	-1	3
8	8	0	4
0	0	0	0
1	1	0	1
5	5	0	0
6	6	0	6
9	9	0	9
9	8	-1	8
5	5	0	4
2	2	0	2
6	6	0	5
7	7	0	3
5	6	1	6
9	8	-1	8
0	0	0	0
0	1	1	1
5	6	1	6
8	9	1	8
1	0	-1	0
7	8	1	2
6	5	-1	5
4	5	1	5
0	1	1	1
0	0	0	0
6	5	-1	5
0	1	1	1
7	7	0	7
0	0	0	0
4	3	-1	3
1	0	-1	0
1	0	-1	0
6	5	-1	5
1	2	1	2
1	0	-1	0
8	8	0	8
6	5	-1	5
0	0	0	0
7	8	1	8
2	1	-1	1
5	5	0	6
5	4	-1	6
0	0	0	0
2	2	0	2
5	4	-1	4
3	3	0	3
7	7	0	6
5	4	-1	4
4	3	-1	3
6	6	0	6
6	5	-1	5
1	0	-1	0
6	7	1	7
1	1	0	1
5	5	0	4
4	4	0	4
4	3	-1	3
0	1	1	1
6	5	-1	5
1	0	-1	0
6	5	-1	5
7	7	0	7
8	8	0	8
4	3	-1	3
0	0	0	0
0	1	1	0
3	4	1	4
3	3	0	3
7	6	-1	2
0	0	0	0
5	6	1	1
4	3	-1	3
4	3	-1	3
9	8	-1	8
6	5	-1	0
0	0	0	0
1	2	1	0
2	1	-1	1
2	1	-1	1
6	7	1	7
0	0	0	0
0	0	0	0
1	1	0	1
8	7	-1	7
1	1	0	1
3	2	-1	1
2	2	0	6
4	3	-1	3
9	9	0	9
8	7	-1	7
3	4	1	4
9	9	0	9
9	9	0	1
0	0	0	0
3	4	1	4
3	2	-1	9
8	8	0	8
3	4	1	0
1	2	1	2
3	4	1	4
0	1	1	1
9	9	0	4
2	1	-1	1
4	4	0	0
4	5	1	5
3	2	-1	1
4	4	0	4
6	6	0	4
2	1	-1	1
8	9	1	2
7	7	0	8
4	4	0	4
9	9	0	4
0	1	1	1
3	3	0	3
2	1	-1	1
4	3	-1	3
4	4	0	9
9	8	-1	8
3	3	0	3
6	7	1	7
1	0	-1	0
4	5	1	5
3	4	1	4
2	2	0	2
2	1	-1	1
7	6	-1	6
1	0	-1	0
2	2	0	2
6	7	1	7
7	7	0	2
5	4	-1	2
2	3	1	0
2	3	1	2
1	0	-1	0
7	6	-1	6
1	1	0	9
0	1	1	1
1	1	0	1
2	2	0	2
9	8	-1	8
4	3	-1	3
1	2	1	8
0	1	1	9
1	2	1	2
2	2	0	2
2	2	0	2
4	3	-1	3
2	3	1	3
1	1	0	1
5	4	-1	4
3	3	0	3
5	4	-1	1
5	6	1	6
5	5	0	1
3	3	0	6
1	1	0	1
6	7	1	7
5	5	0	5
5	4	-1	4
2	3	1	7
8	8	0	8
7	8	1	0
0	0	0	0
4	5	1	4
1	2	1	2
5	5	0	5
2	3	1	3
3	3	0	3
7	8	1	1
1	1	0	1
9	9	0	9
7	6	-1	6
5	4	-1	4
7	6	-1	6
7	8	1	1
0	1	1	1
4	3	-1	3
0	0	0	0
6	5	-1	5
8	9	1	8
5	6	1	3
1	1	0	1
6	5	-1	5
2	3	1	3
6	7	1	7
4	3	-1	3
8	7	-1	7
1	0	-1	0
7	8	1	8
2	1	-1	1
1	0	-1	0
1	0	-1	0
2	3	1	3
7	7	0	4
8	8	0	4
8	9	1	8
0	0	0	0
2	2	0	2
7	7	0	0
1	2	1	2
2	3	1	4
2	1	-1	1
3	4	1	4
6	7	1	7
0	0	0	0
9	9	0	8
0	0	0	0
0	0	0	0
0	1	1	1
7	6	-1	6
0	1	1	1
1	0	-1	3
8	7	-1	7
2	2	0	2
6	7	1	7
3	2	-1	1
2	3	1	3
0	0	0	0
0	0	0	0
1	1	0	1
2	1	-1	1
3	3	0	3
1	2	1	2
0	0	0	0
7	7	0	3
8	9	1	8
8	7	-1	7
8	9	1	8
1	0	-1	0
7	6	-1	6
8	8	0	3
5	5	0	5
9	8	-1	3
4	5	1	5
7	6	-1	6
4	4	0	1
3	4	1	1
2	3	1	3
5	4	-1	2
5	4	-1	4
7	7	0	3
7	6	-1	8
0	1	1	1
9	8	-1	8
3	2	-1	4
5	4	-1	4
2	2	0	2
8	7	-1	7
8	7	-1	7
5	5	0	5
9	9	0	4
1	1	0	1
1	0	-1	0
0	0	0	0
7	6	-1	2
3	2	-1	7
3	4	1	6
4	5	1	5
6	7	1	7
3	3	0	3
0	0	0	0
4	4	0	1
8	7	-1	7
6	6	0	6
6	5	-1	0
3	2	-1	2
0	1	1	1
5	4	-1	1
2	1	-1	1
3	4	1	4
1	2	1	3
1	2	1	2
9	8	-1	3
3	4	1	4
4	4	0	1
5	4	-1	4
1	1	0	1
5	4	-1	3
0	0	0	0
9	9	0	9
2	2	0	2
7	6	-1	6
1	2	1	4
4	3	-1	3
3	2	-1	2
4	3	-1	3
4	5	1	0
5	4	-1	4
1	0	-1	0
4	5	1	5
1	0	-1	0
6	7	1	8
0	1	1	1
0	0	0	0
2	2	0	6
6	5	-1	2
7	8	1	1
3	2	-1	2
0	0	0	0
5	4	-1	4
4	4	0	4
8	9	1	9
4	4	0	2
2	1	-1	1
0	0	0	0
7	7	0	0
7	6	-1	6
3	4	1	4
0	0	0	0
3	3	0	7
8	9	1	8
6	5	-1	0
7	8	1	3
5	4	-1	4
9	9	0	8
2	1	-1	1
5	5	0	8
3	2	-1	2
0	0	0	0
5	6	1	6
9	9	0	9
0	1	1	1
0	1	1	1
2	1	-1	1
9	9	0	9
4	5	1	5
0	1	1	9
4	5	1	5
3	4	1	2
0	1	1	1
0	1	1	9
5	4	-1	4
1	2	1	2
9	8	-1	1
2	2	0	2
5	4	-1	4
4	5	1	5
0	1	1	1
9	9	0	9
4	4	0	3
4	5	1	5
4	3	-1	3
0	0	0	0
8	8	0	4
4	5	1	5
7	6	-1	6
6	5	-1	5
8	9	1	9
2	3	1	3
4	5	1	5
7	7	0	9
5	6	1	6
0	0	0	0
2	1	-1	1
3	2	-1	2
3	3	0	4
4	3	-1	3
7	6	-1	6
2	1	-1	1
4	3	-1	3
5	5	0	2
5	5	0	0
1	2	1	2
4	3	-1	3
7	6	-1	4
6	5	-1	0
3	4	1	4
4	4	0	4
6	5	-1	5
4	5	1	5
3	2	-1	2
0	0	0	0
1	0	-1	0
0	0	0	0
7	8	1	1
5	4	-1	4
8	7	-1	7
4	3	-1	3
0	0	0	0
4	5	1	0
3	2	-1	2
6	7	1	2
0	0	0	6
5	6	1	3
9	9	0	0
5	4	-1	4
0	0	0	0
7	8	1	8
6	6	0	4
1	1	0	1
5	6	1	6
0	0	0	3
4	5	1	5
7	6	-1	6
5	4	-1	4
1	2	1	2
6	6	0	6
6	6	0	2
6	7	1	7
0	0	0	0
0	0	0	0
2	1	-1	1
3	2	-1	2
9	9	0	6
2	2	0	3
6	5	-1	5
3	4	1	4
0	0	0	0
3	3	0	6
2	3	1	4
0	0	0	0
4	5	1	5
3	4	1	4
1	0	-1	0
1	1	0	1
7	7	0	9
7	8	1	8
5	6	1	0
9	9	0	3
5	6	1	3
5	6	1	6
6	5	-1	3
5	6	1	4
7	8	1	3
4	3	-1	3
4	3	-1	3
2	3	1	3
7	6	-1	7
1	1	0	1
9	8	-1	8
3	2	-1	2
0	0	0	0
9	8	-1	9
9	8	-1	2
1	0	-1	0
4	5	1	8
0	0	0	0
6	5	-1	1
4	3	-1	3
1	2	1	2
4	3	-1	3
6	6	0	6
0	0	0	0
2	2	0	2
0	0	0	0
6	5	-1	5
8	9	1	1
3	2	-1	2
0	0	0	0
1	1	0	1
6	6	0	6
5	5	0	8
5	4	-1	4
0	0	0	0
0	0	0	0
3	2	-1	2
1	1	0	7
9	8	-1	2
5	5	0	8
4	5	1	5
8	8	0	8
5	5	0	1
1	0	-1	0
3	3	0	3
1	0	-1	0
8	7	-1	0
4	5	1	5
0	0	0	0
8	8	0	0
1	2	1	8
0	0	0	0
2	2	0	2
4	5	1	5
8	7	-1	1
3	4	1	4
3	2	-1	4
7	6	-1	4
1	1	0	1
7	7	0	7
6	7	1	7
1	0	-1	0
6	6	0	6
4	4	0	4
2	2	0	2
7	7	0	7
1	0	-1	0
9	8	-1	8
8	9	1	9
8	9	1	1
0	0	0	0
6	6	0	6
1	0	-1	0
0	1	1	1
8	9	1	4
5	4	-1	4
3	4	1	4
8	7	-1	7
2	2	0	9
5	5	0	6
5	6	1	6
5	4	-1	4
1	2	1	2
4	4	0	8
1	2	1	9
4	5	1	5
3	4	1	4
5	5	0	5
5	4	-1	2
8	9	1	9
9	9	0	1
3	4	1	4
3	3	0	0
2	3	1	3
4	5	1	5
3	3	0	3
6	5	-1	5
1	0	-1	0
9	9	0	6
9	9	0	7
7	6	-1	8
0	0	0	0
9	9	0	9
1	2	1	2
2	1	-1	1
9	8	-1	5
1	0	-1	0
2	1	-1	1
4	4	0	4
5	4	-1	4
2	1	-1	1
2	1	-1	1
3	2	-1	2
2	3	1	3
4	4	0	4
8	9	1	4
0	0	0	0
3	4	1	7
3	3	0	3
0	1	1	1
8	7	-1	1
1	0	-1	0
6	7	1	7
4	5	1	5
1	0	-1	0
5	4	-1	4
2	3	1	3
2	2	0	2
4	5	1	5
0	0	0	0
8	7	-1	7
7	7	0	3
1	0	-1	0
7	8	1	8
5	6	1	6
0	1	1	4
4	4	0	4
1	0	-1	0
1	2	1	2
6	7	1	7
2	3	1	3
2	2	0	2
9	9	0	9
5	4	-1	4
0	0	0	0
4	4	0	4
2	3	1	3
2	1	-1	1
4	5	1	5
3	3	0	3
8	7	-1	1
8	7	-1	3
6	7	1	7
5	5	0	5
1	1	0	1
1	2	1	8
3	2	-1	2
0	0	0	0
3	4	1	6
5	4	-1	4
8	9	1	9
1	2	1	8
5	6	1	7
9	8	-1	8
0	0	0	0
3	4	1	4
4	5	1	6
5	6	1	6
5	5	0	5
3	2	-1	2
8	8	0	6
2	2	0	2
4	5	1	5
9	8	-1	4
0	1	1	1
6	6	0	6
7	6	-1	7
6	6	0	7
7	6	-1	3
5	5	0	8
6	7	1	7
4	5	1	5
5	6	1	4
0	1	1	1
0	1	1	1
7	8	1	1
2	2	0	2
9	9	0	3
3	3	0	3
7	8	1	1
6	5	-1	3
5	6	1	1
8	8	0	8
3	2	-1	2
2	1	-1	1
9	8	-1	6
2	2	0	2
0	1	1	1
1	2	1	2
1	2	1	2
0	0	0	0
6	6	0	6
5	5	0	8
2	1	-1	1
7	8	1	8
7	8	1	8
3	2	-1	2
3	2	-1	4
0	0	0	0
0	0	0	0
3	3	0	7
1	1	0	1
9	8	-1	8
6	6	0	6
4	4	0	4
7	7	0	7
0	1	1	1
6	7	1	3
6	7	1	0
8	7	-1	0
2	2	0	0
4	4	0	4
9	9	0	9
1	1	0	1
7	6	-1	1
3	3	0	3
0	0	0	0
7	8	1	8
2	3	1	7
7	7	0	5
6	7	1	7
2	2	0	2
5	4	-1	4
3	3	0	3
1	1	0	1
1	0	-1	0
4	4	0	7
6	5	-1	3
2	3	1	7
3	2	-1	2
5	4	-1	3
6	7	1	6
4	5	1	5
2	2	0	2
8	9	1	9
9	9	0	9
5	5	0	5
1	0	-1	0
1	0	-1	0
0	1	1	1
6	7	1	5
5	5	0	3
6	6	0	1
1	0	-1	0
3	2	-1	2
4	3	-1	3
6	5	-1	0
9	8	-1	8
2	3	1	3
0	0	0	0
8	9	1	8
3	3	0	3
3	4	1	4
2	2	0	2
6	7	1	7
8	7	-1	3
1	2	1	2
1	1	0	1
3	2	-1	2
7	6	-1	3
0	0	0	0
1	0	-1	0
6	7	1	7
5	6	1	6
1	2	1	2
6	5	-1	6
2	2	0	2
6	6	0	6
0	1	1	1
6	5	-1	5
0	1	1	1
4	4	0	4
1	2	1	2
6	7	1	0
0	0	0	0
1	0	-1	0
6	6	0	6
1	2	1	2
1	0	-1	0
7	8	1	8
2	2	0	7
9	8	-1	8
0	1	1	5
6	7	1	7
8	9	1	9
9	9	0	7
2	1	-1	1
9	9	0	9
2	1	-1	1
2	2	0	6
8	9	1	9
2	1	-1	1
6	7	1	7
1	0	-1	0
5	4	-1	1
0	0	0	0
3	3	0	3
0	1	1	1
7	8	1	8
1	0	-1	0
0	1	1	8
0	0	0	0
1	1	0	1
4	3	-1	3
8	8	0	8
2	3	1	3
7	6	-1	6
4	5	1	5
1	2	1	2
1	2	1	2
4	5	1	5
4	4	0	4
2	1	-1	1
2	1	-1	7
3	2	-1	2
2	3	1	4
7	7	0	9
1	2	1	8
0	1	1	1
9	9	0	9
7	7	0	9
1	1	0	1
0	0	0	0
5	4	-1	4
0	1	1	6
1	2	1	4
5	6	1	0
3	4	1	4
8	8	0	8
5	4	-1	4
9	9	0	1
2	1	-1	1
1	2	1	2
0	0	0	0
1	1	0	1
5	6	1	6
1	1	0	1
3	3	0	3
6	6	0	5
5	6	1	6
2	3	1	8
3	4	1	4
6	5	-1	5
8	8	0	1
5	6	1	3
4	4	0	4
5	4	-1	0
2	1	-1	1
0	0	0	0
0	0	0	0
7	7	0	7
0	0	0	0
5	4	-1	4
8	7	-1	9
3	4	1	1
6	6	0	0
1	1	0	1
2	2	0	2
5	4	-1	4
3	4	1	4
0	1	1	1
5	6	1	4
1	0	-1	0
3	4	1	4
7	8	1	8
6	7	1	7
0	0	0	0
0	0	0	9
4	4	0	4
0	0	0	0
0	0	0	0
7	6	-1	4
7	7	0	0
0	1	1	1
2	2	0	5
8	9	1	8
0	0	0	0
7	7	0	7
2	2	0	2
6	5	-1	6
4	5	1	5
3	3	0	3
3	3	0	3
2	3	1	3
0	0	0	0
4	3	-1	3
0	0	0	0
4	3	-1	3
3	2	-1	2
5	4	-1	0
0	0	0	0
3	3	0	3
3	2	-1	2
6	5	-1	5
0	1	1	1
1	0	-1	0
6	5	-1	5
0	0	0	4
0	0	0	0
3	4	1	4
6	6	0	6
6	7	1	7
2	2	0	4
8	7	-1	0
2	3	1	1
6	7	1	7
0	1	1	1
3	2	-1	2
3	3	0	3
7	7	0	1
1	2	1	1
1	2	1	8
2	3	1	1
2	2	0	7
4	5	1	0
0	0	0	0
6	7	1	3
1	2	1	6
9	9	0	9
2	3	1	5
2	2	0	1
7	7	0	4
9	9	0	5
1	0	-1	0
5	4	-1	7
2	1	-1	1
0	0	0	9
9	9	0	4
1	0	-1	0
1	1	0	1
0	0	0	0
2	3	1	4
5	6	1	6
6	7	1	7
3	4	1	4
7	7	0	2
1	2	1	2
8	9	1	8
3	2	-1	2
0	0	0	0
2	1	-1	1
0	0	0	0
2	1	-1	1
0	0	0	0
0	0	0	0
3	2	-1	2
0	1	1	7
3	4	1	4
6	6	0	6
8	7	-1	7
8	7	-1	7
1	2	1	2
8	7	-1	7
6	5	-1	5
6	5	-1	5
2	1	-1	1
4	5	1	5
6	5	-1	4
5	6	1	6
1	0	-1	0
2	3	1	3
0	0	0	0
2	3	1	0
5	4	-1	6
4	5	1	4
3	3	0	3
4	4	0	4
6	6	0	6
7	8	1	8
7	6	-1	5
3	4	1	4
1	2	1	2
7	6	-1	4
3	4	1	4
6	5	-1	5
2	1	-1	1
0	1	1	1
7	8	1	5
8	9	1	8
3	3	0	8
1	2	1	6
5	6	1	4
5	6	1	6
0	1	1	1
4	3	-1	3
3	2	-1	7
3	4	1	4
4	3	-1	3
1	1	0	1
5	4	-1	3
1	0	-1	0
6	6	0	3
3	4	1	4
5	6	1	6
5	4	-1	4
8	7	-1	7
9	9	0	9
5	6	1	3
9	8	-1	1
5	5	0	8
5	5	0	1
0	0	0	0
5	5	0	5
1	1	0	1
1	1	0	1
3	3	0	3
9	8	-1	1
8	9	1	8
4	4	0	1
3	3	0	3
3	2	-1	2
4	3	-1	3
6	7	1	0
9	9	0	5
2	1	-1	1
4	3	-1	3
4	4	0	6
0	0	0	0
3	4	1	1
0	1	1	1
5	4	-1	4
1	0	-1	0
3	3	0	3
3	3	0	3
1	0	-1	0
1	0	-1	0
9	9	0	2
9	9	0	9
3	3	0	5
6	6	0	4
4	3	-1	3
6	6	0	6
6	5	-1	3
2	2	0	8
6	5	-1	3
7	6	-1	6
6	7	1	7
5	4	-1	1
9	9	0	7
0	0	0	0
1	0	-1	0
1	2	1	2
5	5	0	5
3	2	-1	2
0	1	1	9
1	0	-1	0
2	3	1	4
3	3	0	2
3	3	0	3
8	9	1	8
4	3	-1	2
2	3	1	7
8	8	0	8
0	0	0	0
5	4	-1	4
1	1	0	1
3	2	-1	1
3	2	-1	2
4	3	-1	3
3	3	0	4
4	5	1	5
2	1	-1	1
1	2	1	8
3	4	1	4
6	7	1	7
7	7	0	7
0	0	0	0
9	8	-1	8
7	8	1	8
2	3	1	0
7	7	0	0
2	1	-1	1
5	4	-1	3
0	1	1	1
2	1	-1	1
2	3	1	1
0	1	1	1
3	2	-1	2
4	4	0	0
1	0	-1	0
3	2	-1	2
2	2	0	2
5	5	0	5
1	2	1	2
6	7	1	1
7	6	-1	6
7	7	0	7
5	5	0	7
1	1	0	1
0	0	0	0
0	0	0	0
2	3	1	3
0	0	0	0
9	8	-1	1
0	0	0	0
0	0	0	0
0	0	0	0
5	4	-1	0
2	2	0	2
0	0	0	0
3	3	0	3
6	6	0	6
0	1	1	1
2	2	0	2
9	9	0	9
9	9	0	9
4	3	-1	3
0	0	0	0
0	0	0	0
1	1	0	1
7	6	-1	6
4	3	-1	3
8	8	0	8
3	4	1	4
0	0	0	0
3	3	0	8
8	7	-1	7
1	0	-1	0
2	2	0	1
7	8	1	8
7	7	0	7
4	3	-1	3
0	0	0	0
5	5	0	8
2	2	0	1
3	4	1	6
8	8	0	8
3	3	0	3
2	3	1	7
7	7	0	0
0	1	1	0
6	7	1	4
3	4	1	4
2	1	-1	1
3	3	0	0
2	3	1	9
4	4	0	0
2	1	-1	1
2	1	-1	1
7	6	-1	6
5	5	0	5
1	2	1	2
0	1	1	1
4	5	1	6
3	3	0	3
0	0	0	0
6	5	-1	3
3	4	1	4
2	1	-1	1
7	8	1	8
4	4	0	4
8	9	1	8
3	4	1	4
1	0	-1	0
7	6	-1	6
6	7	1	0
5	5	0	0
0	0	0	0
5	6	1	6
1	0	-1	0
0	0	0	0
4	4	0	3
9	9	0	5
1	2	1	1
8	7	-1	7
4	3	-1	3
1	2	1	5
8	8	0	3
1	2	1	2
6	6	0	4
1	2	1	2
7	6	-1	6
6	7	1	7
9	9	0	9
6	7	1	7
7	8	1	8
4	3	-1	3
7	7	0	2
0	1	1	1
6	7	1	7
6	7	1	7
0	1	1	1
7	6	-1	6
2	1	-1	1
0	0	0	0
3	3	0	3
3	3	0	3
4	5	1	5
5	5	0	8
0	0	0	0
7	7	0	7
2	1	-1	1
7	6	-1	6
0	1	1	1
0	0	0	0
5	4	-1	4
2	3	1	5
7	8	1	6
3	2	-1	2
5	4	-1	3
6	6	0	7
7	6	-1	6
7	6	-1	6
6	7	1	7
5	6	1	6
6	5	-1	5
6	7	1	3
3	3	0	3
4	4	0	3
3	3	0	7
0	0	0	0
0	0	0	0
5	5	0	9
2	1	-1	1
2	3	1	7
5	4	-1	6
2	3	1	3
8	9	1	9
7	6	-1	6
9	8	-1	2
6	6	0	6
1	2	1	2
1	0	-1	0
5	5	0	8
2	1	-1	1
0	0	0	0
6	7	1	7
1	0	-1	0
3	4	1	4
1	0	-1	0
2	2	0	2
6	5	-1	5
5	4	-1	6
0	0	0	0
2	2	0	2
7	6	-1	6
1	0	-1	0
3	3	0	0
3	4	1	4
5	5	0	8
7	6	-1	6
1	2	1	2
0	1	1	1
8	8	0	1
0	0	0	0
4	5	1	5
0	0	0	0
1	2	1	6
1	0	-1	0
4	5	1	5
8	7	-1	7
0	0	0	0
3	2	-1	7
0	1	1	1
2	3	1	5
0	0	0	0
4	4	0	4
2	3	1	7
3	3	0	3
5	4	-1	6
8	7	-1	7
8	8	0	7
9	9	0	4
2	3	1	7
3	4	1	4
7	8	1	8
7	8	1	8
1	1	0	1
4	3	-1	3
2	3	1	8
2	3	1	3
2	2	0	2
8	8	0	8
1	0	-1	0
8	7	-1	1
5	4	-1	0
6	5	-1	5
0	0	0	0
9	8	-1	8
0	1	1	1
3	4	1	1
3	3	0	1
1	0	-1	0
7	7	0	7
3	3	0	3
5	4	-1	4
4	5	1	5
5	6	1	5
6	6	0	4
0	1	1	1
7	6	-1	6
1	2	1	2
5	4	-1	4
2	2	0	2
5	5	0	5
6	7	1	4
1	2	1	2
2	1	-1	1
7	6	-1	4
3	4	1	4
5	6	1	3
7	6	-1	6
5	6	1	4
2	2	0	2
0	1	1	1
0	0	0	0
7	8	1	8
9	9	0	9
4	3	-1	3
6	6	0	6
5	4	-1	4
7	6	-1	6
4	5	1	4
6	6	0	3
5	4	-1	7
8	9	1	8
6	7	1	7
1	0	-1	0
0	0	0	0
4	4	0	4
[truncated: 1,999 more rows]
