# Supplementary material for: Self-supervised predictive learning accounts for cortical layer-specificity
Source: Nat Commun. 2025 Jul 4;16:6178. doi: 10.1038/s41467-025-61399-5 (PMC12227776; doi:10.1038/s41467-025-61399-5)
Supplement: Supplementary file 4 — Source Data [file 41467_2025_61399_MOESM4_ESM.zip › paper_figures/supp_figures/Figure S9.xlsx]

## Sheet: a
L2/3 pop. sparsity	L5 decoding acc. (%)
0.244629	30.1881
0.258962	35.573
0.359342	32.231
0.50106	41.5207
0.273031	46.7611
0.294597	53.3876
0.132446	52.6006
0.071723	65.4661
0.032179	93.4556
0.0156363	96.5687
0.0776149	96.1381
0.0850176	93.6492
0.190732	93.2073
0.224007	82.836
0.26948	84.6895
0.258018	96.2987
0.328003	80.1147
0.350353	69.539
0.416042	67.6567
0.427184	63.0942
0.508623	75.5083
0.422595	83.8208
0.400283	93.5675
0.398385	95.226
0.412907	96.4658
0.385582	96.2656
0.372806	96.6834
0.460298	96.2463
0.489578	93.5444
0.52797	90.8401
0.59196	86.264
0.591507	96.2123
0.653457	96.4035
0.678904	97.8477
0.755489	96.7915
0.773892	92.8489
0.748682	86.2234
0.759927	79.3811
0.89649	81.8327
0.916649	79.3405
0.804051	70.8722
0.844794	96.5612
0.884848	97.3798
0.912428	91.984
0.921483	93.2252
0.957864	94.6666
0.955966	96.3251
0.784789	53.6751
0.792371	47.2483
0.894195	52.196
0.910908	45.3523

## Sheet: b
L5 pop. sparsity	L2/3 decoding acc
0.260442	13.8443
0.270807	14.2758
0.252509	23.029
0.2911	23.0079
0.33833	27.7908
0.312671	35.4551
0.337721	38.7201
0.463641	43.0229
0.571069	32.9095
0.466975	63.1304
0.341675	47.6797
0.337113	49.6494
0.290967	52.079
0.265929	48.5954
0.242241	47.5155
0.314338	58.8422
0.340921	61.232
0.395632	64.918
0.386471	69.5131
0.326881	73.4801
0.233567	70.0339
0.237959	71.1244
0.153732	64.3944
0.1239	67.0337
0.146907	80.3544
0.0424722	90.029
0.231669	77.4666
0.283509	79.4055
0.272997	81.597
0.342527	85.712
0.432861	89.3785
0.380717	92.9043
0.325823	92.4971
0.309325	95.5662
0.293412	88.1432
0.284324	91.4269
0.277	89.6823
0.263605	90.3453
0.228238	85.7745
0.235598	86.8634
0.22505	89.7106
0.205657	91.4699
0.211534	92.5596
0.161372	87.1225
0.205937	86.4424
0.200304	80.981
0.221084	80.9696
0.213602	82.0666
0.177152	96.9499
0.116272	97.4204
0.0956141	95.2459

## Sheet: c
L2_3_dec_acc	num_l23_neurons	num_l5_neurons	seed
64.792	4	4	1
77.5123	4	8	1
88.1568	4	16	1
95.3382	4	32	1
97.8443	4	64	1
62.2636	8	4	1
75.3048	8	8	1
86.6091	8	16	1
92.9148	8	32	1
93.4258	8	64	1
57.1882	16	4	1
67.1473	16	8	1
80.2321	16	16	1
86.8716	16	32	1
94.2077	16	64	1
43.7666	32	4	1
64.8443	32	8	1
79.3465	32	16	1
87.1233	32	32	1
90.2994	32	64	1
30.7905	64	4	1
61.292	64	8	1
76.5775	64	16	1
84.4202	64	32	1
88.0617	64	64	1
62.8226	4	4	2
81.2578	4	8	2
90.5068	4	16	2
95.1131	4	32	2
95.8668	4	64	2
61.1488	8	4	2
74.9692	8	8	2
86.4928	8	16	2
89.6196	8	32	2
92.7306	8	64	2
56.6631	16	4	2
67.8071	16	8	2
81.1607	16	16	2
88.6781	16	32	2
91.6176	16	64	2
42.4487	32	4	2
65.7201	32	8	2
79.3311	32	16	2
87.4848	32	32	2
93.1512	32	64	2
30.4062	64	4	2
61.0007	64	8	2
76.0276	64	16	2
82.1454	64	32	2
87.8896	64	64	2
64.0811	4	4	3
78.6406	4	8	3
90.2191	4	16	3
94.3245	4	32	3
95.4439	4	64	3
62.8693	8	4	3
74.6027	8	8	3
86.4941	8	16	3
91.6633	8	32	3
95.7617	8	64	3
58.2714	16	4	3
66.3047	16	8	3
80.2124	16	16	3
87.7789	16	32	3
93.0357	16	64	3
42.7448	32	4	3
65.2156	32	8	3
79.3875	32	16	3
86.6525	32	32	3
91.8798	32	64	3
30.7249	64	4	3
62.6685	64	8	3
75.512	64	16	3
84.7569	64	32	3
89.6338	64	64	3
61.8227	4	4	4
77.7567	4	8	4
90.7422	4	16	4
95.8572	4	32	4
95.9285	4	64	4
60.8653	8	4	4
76.0559	8	8	4
87.3835	8	16	4
90.3353	8	32	4
93.0961	8	64	4
57.5253	16	4	4
68.2294	16	8	4
81.1009	16	16	4
87.8793	16	32	4
92.3899	16	64	4
41.0853	32	4	4
63.7761	32	8	4
79.2632	32	16	4
86.3242	32	32	4
89.9414	32	64	4
29.2844	64	4	4
60.5859	64	8	4
77.1977	64	16	4
85.3562	64	32	4
89.3877	64	64	4
62.3841	4	4	5
76.9463	4	8	5
90.0966	4	16	5
95.3351	4	32	5
96.5002	4	64	5
59.5859	8	4	5
74.2331	8	8	5
86.1703	8	16	5
91.9872	8	32	5
95.0673	8	64	5
57.4443	16	4	5
67.9308	16	8	5
81.4849	16	16	5
87.8856	16	32	5
93.4129	16	64	5
43.2657	32	4	5
63.9316	32	8	5
79.2813	32	16	5
87.0846	32	32	5
91.3675	32	64	5
31.4808	64	4	5
62.4427	64	8	5
76.5652	64	16	5
83.451	64	32	5
89.0836	64	64	5

## Sheet: d
Layer	Condition	Value
L2/3	with_input	0.0803306
L2/3	with_input	0.0816569
L2/3	with_input	0.095013
L2/3	with_input	0.106307
L2/3	with_input	0.0965821
L2/3	noise_only	0.119695
L2/3	noise_only	0.149421
L2/3	noise_only	0.0986471
L2/3	noise_only	0.0716474
L2/3	noise_only	0.128468
L4	with_input	0.14764
L4	with_input	0.118783
L4	with_input	0.0856772
L4	with_input	0.10723
L4	with_input	0.0849891
L4	noise_only	0.0543747
L4	noise_only	0.00978423
L4	noise_only	0.0332889
L4	noise_only	0.0175423
L4	noise_only	0.0428359
L5	with_input	0.101808
L5	with_input	0.113953
L5	with_input	0.1105
L5	with_input	0.0879376
L5	with_input	0.124017
L5	noise_only	0.0689096
L5	noise_only	0.0478958
L5	noise_only	0.120109
L5	noise_only	0.0806533
L5	noise_only	0.066573
