# Supplementary material for: Self-supervised predictive learning accounts for cortical layer-specificity
Source: Nat Commun. 2025 Jul 4;16:6178. doi: 10.1038/s41467-025-61399-5 (PMC12227776; doi:10.1038/s41467-025-61399-5)
Supplement: Supplementary file 4 — Source Data [file 41467_2025_61399_MOESM4_ESM.zip › paper_figures/supp_figures/Figure S4.xlsx]

## Sheet: a
noise	recon_residual_1	recon_residual_2	recon_residual_3	recon_residual_4	recon_residual_5
0	0.000635157	0.000655371	0.000670381	0.000650805	0.000576141
0.2	0.0685515	0.0721316	0.0631578	0.0635279	0.0539091
0.4	0.0549443	0.0529288	0.0637742	0.0586987	0.0574728
0.6	0.144926	0.151636	0.13266	0.11883	0.152527
0.8	0.173059	0.199324	0.203529	0.198099	0.235191
1	0.345034	0.338107	0.475696	0.399157	0.426239

## Sheet: b
L2/3	L5	condition
99.7536	67.7243	full
100	66.3968	full
100	69.3152	full
100	68.5335	full
100	71.8302	full
74.4868	72.8786	delay-ko
63.694	71.114	delay-ko
69.8504	76.9094	delay-ko
68.6709	76.7057	delay-ko
79.2833	71.5579	delay-ko

## Sheet: c
L2/3	L5	condition
95.2918	60.4823	full
100	64.2865	full
99.2022	59.4629	full
100	55.5626	full
99.2921	59.9066	full
69.0007	59.9473	delay-ko
73.3722	72.6766	delay-ko
71.8416	76.0048	delay-ko
67.2669	62.1728	delay-ko
65.9287	68.9655	delay-ko
